# Supplementary material for: Modeling the public health impact of malaria vaccines for developers and policymakers
Source: BMC Infect Dis. 2013 Jul 1;13:295. doi: 10.1186/1471-2334-13-295 (PMC3711926; doi:10.1186/1471-2334-13-295)
Supplement: Additional file 1 — Reference data for population, vaccine coverage, malaria transmission, and disease burden. [file 1471-2334-13-295-S1.xls]

## Sheet: Country Classification
Country Summary Report
(Reference Countries)
Countries	Official Name	20 African Demand Forecast Countries	22 Demand Forecast	40 African High Disease Burden Countries	All Countries		GAVI Financing Tier	GAVI-Eligible	Income Classification		Malaria Base Case Financing Tiers	Malaria Endemic Countries	New Classification	WHO Classification	WHO Region	World Bank Income Classification	World Bank Region
Afghanistan	Afghanistan				All Countries		Fragile	Yes	Low			Malaria Endemic		EMR	EMR	Low income	South Asia
Albania	Albania				All Countries			No	Middle			Non-Malaria Endemic		EUR	EUR	Lower middle income	Europe & Central Asia
Algeria	Algeria				All Countries			No	Middle			Non-Malaria Endemic		AFR	AFR	Lower middle income	Middle East & North Africa
Angola	Angola	20 Demand Forecast	22 Demand forecast countries	Low Income Countries	All Countries		Fragile	Yes	Low		Flat $0.15 - Independent of adoption year	Non-Malaria Endemic		AFR	AFR	Lower middle income	Sub-Saharan Africa
Argentina	Argentina				All Countries			No	Middle			Malaria Endemic		AMR	AMR	Upper middle income	Latin America & Caribbean
Armenia	Armenia				All Countries		Least Poor	Yes	Low			Malaria Endemic		EUR	EUR	Lower middle income
Aruba	Aruba				All Countries			No	High			Non-Malaria Endemic				High income
Australia	Australia				All Countries			No	High			Non-Malaria Endemic		WPR	WPR	High income
Austria	Austria				All Countries			No	High			Non-Malaria Endemic		EUR	EUR	High income
Azerbaijan	Azerbaijan				All Countries		Least Poor	Yes	Low			Malaria Endemic		EUR	EUR	Lower middle income	Europe & Central Asia
Bahamas	Bahamas				All Countries			No	High			Non-Malaria Endemic		AMR	AMR	High income
Bahrain	Bahrain				All Countries			No	High			Non-Malaria Endemic		EMR	EMR	High income
Bangladesh	Bangladesh				All Countries		Poorest	Yes	Low			Malaria Endemic		SEA	SEAR	Low income	South Asia
Barbados	Barbados				All Countries			No	High			Non-Malaria Endemic		AMR	AMR	High income	Latin America & Caribbean
Belarus	Belarus				All Countries			No	Middle			Non-Malaria Endemic		EUR	EUR	Lower middle income	Europe & Central Asia
Belgium	Belgium				All Countries			No	High			Non-Malaria Endemic		EUR	EUR	High income
Belize	Belize				All Countries			No	Middle			Non-Malaria Endemic		AMR	AMR	Upper middle income	Latin America & Caribbean
Benin	Benin			Low Income Countries	All Countries		Poorest	Yes	Low		Flat $0.15 - Independent of adoption year	Non-Malaria Endemic		AFR	AFR	Low income	Sub-Saharan Africa
Bhutan	Bhutan				All Countries		Poorest	Yes	Low			Malaria Endemic		SEA	SEAR	Low income	South Asia
Bolivia	Bolivia				All Countries		Least Poor	Yes	Low			Non-Malaria Endemic		AMR	AMR	Lower middle income	Latin America & Caribbean
Bosnia and Herzegovina	Bosnia and Herzegovina				All Countries			No	Middle			Non-Malaria Endemic		EUR	EUR	Lower middle income	Europe & Central Asia
Botswana	Botswana				All Countries			No	Middle			Non-Malaria Endemic		AFR	AFR	Upper middle income	Sub-Saharan Africa
Brazil	Brazil				All Countries			No	Middle			Non-Malaria Endemic		AMR	AMR	Upper middle income	Latin America & Caribbean
Brunei Darussalam	Brunei Darussalam				All Countries			No	High			Non-Malaria Endemic		WPR	WPR	High income
Bulgaria	Bulgaria				All Countries			No	Middle			Non-Malaria Endemic		EUR	EUR	Upper middle income	Europe & Central Asia
Burkina Faso	Burkina Faso	20 Demand Forecast	22 Demand forecast countries	Low Income Countries	All Countries		Poorest	Yes	Low		Flat $0.15 - Independent of adoption year	Non-Malaria Endemic		AFR	AFR	Low income	Sub-Saharan Africa
Burundi	Burundi			Low Income Countries	All Countries		Fragile	Yes	Low		Flat $0.15 - Independent of adoption year	Non-Malaria Endemic		AFR	AFR	Low income	Sub-Saharan Africa
Cambodia	Cambodia				All Countries		Poorest	Yes	Low			Malaria Endemic		WPR	WPR	Low income	East Asia & Pacific
Cameroon	Cameroon	20 Demand Forecast	22 Demand forecast countries	Low Income Countries	All Countries		Least Poor	Yes	Low		Ramp from $0.15 - adoption in 2017	Non-Malaria Endemic		AFR	AFR	Lower middle income	Sub-Saharan Africa
Canada	Canada				All Countries			No	High			Non-Malaria Endemic		AMR	AMR	High income
Cape Verde	Cape Verde				All Countries			No	Middle			Non-Malaria Endemic		AFR	AFR	Lower middle income	Sub-Saharan Africa
Central African Republic	Central African Republic			Low Income Countries	All Countries		Fragile	Yes	Low		Flat $0.15 - Independent of adoption year	Non-Malaria Endemic		AFR	AFR	Low income	Sub-Saharan Africa
Chad	Chad			Low Income Countries	All Countries		Poorest	Yes	Low		Flat $0.15 - Independent of adoption year	Non-Malaria Endemic		AFR	AFR	Low income	Sub-Saharan Africa
Channel Islands	Channel Islands				All Countries			No	High			Non-Malaria Endemic				High income
Chile	Chile				All Countries			No	Middle			Non-Malaria Endemic		AMR	AMR	Upper middle income	Latin America & Caribbean
China	China				All Countries			No	Middle			Malaria Endemic		WPR	WPR	Lower middle income	East Asia & Pacific
China, Hong Kong SAR	China, Hong Kong Special Administrative Region				All Countries			No	High			Non-Malaria Endemic			WPR	High income
China, Macao SAR	China, Macao Special Administrative Region				All Countries			No	High			Non-Malaria Endemic			WPR	High income
Colombia	Colombia				All Countries			No	Middle			Non-Malaria Endemic		AMR	AMR	Lower middle income	Latin America & Caribbean
Comoros	Comoros			Low Income Countries	All Countries		Poorest	Yes	Low		Flat $0.15 - Independent of adoption year	Non-Malaria Endemic		AFR	AFR	Low income	Sub-Saharan Africa
Congo, Dem. Rep.	Democratic Republic of the Congo	20 Demand Forecast	22 Demand forecast countries	Low Income Countries	All Countries		Fragile	Yes	Low		Flat $0.15 - Independent of adoption year	Non-Malaria Endemic		AFR	AFR	Low income	Sub-Saharan Africa
Congo, Rep.	Congo			Low Income Countries	All Countries		Fragile	Yes	Low		Flat $0.15 - Independent of adoption year	Non-Malaria Endemic		AFR	AFR	Lower middle income	Sub-Saharan Africa
Costa Rica	Costa Rica				All Countries			No	Middle			Malaria Endemic		AMR	AMR	Upper middle income	Latin America & Caribbean
Côte d'Ivoire	Côte d'Ivoire	20 Demand Forecast	22 Demand forecast countries	Low Income Countries	All Countries		Fragile	Yes	Low		Flat $0.15 - Independent of adoption year	Non-Malaria Endemic		AFR	AFR	Low income	Sub-Saharan Africa
Croatia	Croatia				All Countries			No	Middle			Non-Malaria Endemic		EUR	EUR	Upper middle income	Europe & Central Asia
Cuba	Cuba				All Countries		Intermediate	Yes	Low			Non-Malaria Endemic		AMR	AMR	Lower middle income	Latin America & Caribbean
Cyprus	Cyprus				All Countries			No	High			Non-Malaria Endemic		EUR	EUR	High income
Czech Republic	Czech Republic				All Countries			No	High			Non-Malaria Endemic		EUR	EUR	High income	Europe & Central Asia
Denmark	Denmark				All Countries			No	High			Non-Malaria Endemic		EUR	EUR	High income
Djibouti	Djibouti			Low Income Countries	All Countries		Least Poor	Yes	Low		Ramp from $0.15 - adoption in 2017	Malaria Endemic		EMR	EMR	Lower middle income	Middle East & North Africa
Dominican Republic	Dominican Republic				All Countries			No	Middle			Malaria Endemic		AMR	AMR	Lower middle income	Latin America & Caribbean
Ecuador	Ecuador				All Countries			No	Middle			Non-Malaria Endemic		AMR	AMR	Lower middle income	Latin America & Caribbean
Egypt	Egypt				All Countries			No	Middle			Malaria Endemic		EMR	EMR	Lower middle income	Middle East & North Africa
El Salvador	El Salvador				All Countries			No	Middle			Non-Malaria Endemic		AMR	AMR	Lower middle income	Latin America & Caribbean
Equatorial Guinea	Equatorial Guinea		22 Demand forecast countries	High/Middle Income Countries	All Countries			No	Middle		Ramp from $0.30 - adoption in 2017	Non-Malaria Endemic		AFR	AFR	Upper middle income	Sub-Saharan Africa
Eritrea	Eritrea				All Countries		Fragile	Yes	Low			Non-Malaria Endemic		AFR	AFR	Low income	Sub-Saharan Africa
Estonia	Estonia				All Countries			No	High			Non-Malaria Endemic		EUR	EUR	High income	Europe & Central Asia
Ethiopia	Ethiopia	20 Demand Forecast	22 Demand forecast countries	Low Income Countries	All Countries		Poorest	Yes	Low		Flat $0.15 - Independent of adoption year	Non-Malaria Endemic		AFR	AFR	Low income	Sub-Saharan Africa
Fiji	Fiji				All Countries			No	Middle			Non-Malaria Endemic		WPR	WPR	Lower middle income	East Asia & Pacific
Finland	Finland				All Countries			No	High			Non-Malaria Endemic		EUR	EUR	High income
France	France				All Countries			No	High			Non-Malaria Endemic		EUR	EUR	High income
French Guiana	French Guiana				All Countries			No	Middle			Non-Malaria Endemic
French Polynesia	French Polynesia				All Countries			No	High			Non-Malaria Endemic				High income
Gabon	Gabon		22 Demand forecast countries	High/Middle Income Countries	All Countries			No	Middle		Ramp from $0.30 - adoption in 2017	Non-Malaria Endemic		AFR	AFR	Upper middle income	Sub-Saharan Africa
Gambia	Gambia	20 Demand Forecast	22 Demand forecast countries	Low Income Countries	All Countries		Poorest	Yes	Low		Flat $0.15 - Independent of adoption year	Non-Malaria Endemic		AFR	AFR	Low income	Sub-Saharan Africa
Georgia	Georgia				All Countries		Least Poor	Yes	Low			Malaria Endemic		EUR	EUR	Lower middle income	Europe & Central Asia
Germany	Germany				All Countries			No	High			Non-Malaria Endemic		EUR	EUR	High income
Ghana	Ghana	20 Demand Forecast	22 Demand forecast countries	Low Income Countries	All Countries		Intermediate	Yes	Low		Flat $0.15 - Independent of adoption year	Non-Malaria Endemic		AFR	AFR	Low income	Sub-Saharan Africa
Greece	Greece				All Countries			No	High			Non-Malaria Endemic		EUR	EUR	High income
Grenada	Grenada				All Countries			No	Middle			Non-Malaria Endemic		AMR	AMR	Upper middle income	Latin America & Caribbean
Guadeloupe	Guadeloupe				All Countries			No	Middle			Non-Malaria Endemic
Guam	Guam				All Countries			No	High			Non-Malaria Endemic				High income
Guatemala	Guatemala				All Countries			No	Middle			Non-Malaria Endemic		AMR	AMR	Lower middle income	Latin America & Caribbean
Guinea	Guinea			Low Income Countries	All Countries		Poorest	Yes	Low		Flat $0.15 - Independent of adoption year	Non-Malaria Endemic		AFR	AFR	Low income	Sub-Saharan Africa
Guinea-Bissau	Guinea-Bissau			Low Income Countries	All Countries		Poorest	Yes	Low		Flat $0.15 - Independent of adoption year	Non-Malaria Endemic		AFR	AFR	Low income	Sub-Saharan Africa
Guyana	Guyana				All Countries		Least Poor	Yes	Low			Non-Malaria Endemic		AMR	AMR	Lower middle income	Latin America & Caribbean
Haiti	Haiti				All Countries		Fragile	Yes	Low			Malaria Endemic		AMR	AMR	Low income	Latin America & Caribbean
Honduras	Honduras				All Countries		Least Poor	Yes	Low			Non-Malaria Endemic		AMR	AMR	Lower middle income	Latin America & Caribbean
Hungary	Hungary				All Countries			No	Middle			Non-Malaria Endemic		EUR	EUR	Upper middle income	Europe & Central Asia
Iceland	Iceland				All Countries			No	High			Non-Malaria Endemic		EUR	EUR	High income
India	India				All Countries		Intermediate	Yes	Low			Malaria Endemic		SEA	SEAR	Low income	South Asia
Indonesia	Indonesia				All Countries		Least Poor	Yes	Low			Malaria Endemic		SEA	SEAR	Lower middle income	East Asia & Pacific
Iran	Iran (Islamic Republic of)				All Countries			No	Middle			Malaria Endemic		EMR	EMR	Lower middle income	Middle East & North Africa
Iraq	Iraq				All Countries			No	Middle			Non-Malaria Endemic		EMR	EMR	Lower middle income	Middle East & North Africa
Ireland	Ireland				All Countries			No	High			Non-Malaria Endemic		EUR	EUR	High income
Israel	Israel				All Countries			No	High			Non-Malaria Endemic		EUR	EUR	High income
Italy	Italy				All Countries			No	High			Non-Malaria Endemic		EUR	EUR	High income
Jamaica	Jamaica				All Countries			No	Middle			Non-Malaria Endemic		AMR	AMR	Lower middle income	Latin America & Caribbean
Japan	Japan				All Countries			No	High			Non-Malaria Endemic		WPR	WPR	High income
Jordan	Jordan				All Countries			No	Middle			Non-Malaria Endemic		EMR	EMR	Lower middle income	Middle East & North Africa
Kazakhstan	Kazakhstan				All Countries			No	Middle			Non-Malaria Endemic		EUR	EUR	Upper middle income	Europe & Central Asia
Kenya	Kenya	20 Demand Forecast	22 Demand forecast countries	Low Income Countries	All Countries		Intermediate	Yes	Low		Flat $0.15 - Independent of adoption year	Non-Malaria Endemic		AFR	AFR	Low income	Sub-Saharan Africa
Kiribati	Kiribati				All Countries		Least Poor	Yes	Low			Malaria Endemic		WPR	WPR	Lower middle income	East Asia & Pacific
Korea, DPR	Democratic People's Republic of Korea				All Countries		Intermediate	Yes	Low			Non-Malaria Endemic		SEA	SEAR	Low income	East Asia & Pacific
Korea, Republic of	Republic of Korea				All Countries			No	High			Non-Malaria Endemic		WPR	WPR	High income
Kuwait	Kuwait				All Countries			No	High			Non-Malaria Endemic		EMR	EMR	High income
Kyrgyzstan	Kyrgyzstan				All Countries		Intermediate	Yes	Low			Malaria Endemic		EUR	EUR	Low income	Europe & Central Asia
Lao People's Democratic Republic	Lao People's Democratic Republic				All Countries		Poorest	Yes	Low			Malaria Endemic		WPR	WPR	Low income	East Asia & Pacific
Latvia	Latvia				All Countries			No	Middle			Malaria Endemic		EUR	EUR	Upper middle income	Europe & Central Asia
Lebanon	Lebanon				All Countries			No	Middle			Non-Malaria Endemic		EMR	EMR	Upper middle income	Middle East & North Africa
Lesotho	Lesotho				All Countries		Poorest	Yes	Low			Non-Malaria Endemic		AFR	AFR	Lower middle income	Sub-Saharan Africa
Liberia	Liberia			Low Income Countries	All Countries		Fragile	Yes	Low		Flat $0.15 - Independent of adoption year	Non-Malaria Endemic		AFR	AFR	Low income	Sub-Saharan Africa
Libyan Arab Jamahiriya	Libyan Arab Jamahiriya				All Countries			No	Middle			Non-Malaria Endemic		EMR	EMR	Upper middle income	Middle East & North Africa
Lithuania	Lithuania				All Countries			No	Middle			Non-Malaria Endemic		EUR	EUR	Upper middle income	Europe & Central Asia
Luxembourg	Luxembourg				All Countries			No	High			Non-Malaria Endemic		EUR	EUR	High income
Macedonia	The former Yugoslav Republic of Macedonia				All Countries			No	Middle			Non-Malaria Endemic		EUR	EUR	Lower middle income
Madagascar	Madagascar	20 Demand Forecast	22 Demand forecast countries	Low Income Countries	All Countries		Poorest	Yes	Low		Flat $0.15 - Independent of adoption year	Non-Malaria Endemic		AFR	AFR	Low income	Sub-Saharan Africa
Malawi	Malawi	20 Demand Forecast	22 Demand forecast countries	Low Income Countries	All Countries		Poorest	Yes	Low		Flat $0.15 - Independent of adoption year	Non-Malaria Endemic		AFR	AFR	Low income	Sub-Saharan Africa
Malaysia	Malaysia				All Countries			No	Middle			Malaria Endemic		WPR	WPR	Upper middle income	East Asia & Pacific
Maldives	Maldives				All Countries			No	Middle			Non-Malaria Endemic		SEA	SEAR	Lower middle income	South Asia
Mali	Mali	20 Demand Forecast	22 Demand forecast countries	Low Income Countries	All Countries		Poorest	Yes	Low		Flat $0.15 - Independent of adoption year	Non-Malaria Endemic		AFR	AFR	Low income	Sub-Saharan Africa
Malta	Malta				All Countries			No	High			Non-Malaria Endemic		EUR	EUR	High income
Martinique	Martinique				All Countries			No	Middle			Non-Malaria Endemic
Mauritania	Mauritania			Low Income Countries	All Countries		Poorest	Yes	Low		Flat $0.15 - Independent of adoption year	Non-Malaria Endemic		AFR	AFR	Low income	Sub-Saharan Africa
Mauritius	Mauritius				All Countries			No	Middle			Non-Malaria Endemic		AFR	AFR	Upper middle income	Sub-Saharan Africa
Mexico	Mexico				All Countries			No	Middle			Malaria Endemic		AMR	AMR	Upper middle income	Latin America & Caribbean
Micronesia	Federated States of Micronesia				All Countries			No	Middle			Non-Malaria Endemic		WPR	WPR	Lower middle income	East Asia & Pacific
Moldova	Republic of Moldova				All Countries		Intermediate	Yes	Low			Non-Malaria Endemic		EUR	EUR	Lower middle income	Europe & Central Asia
Mongolia	Mongolia				All Countries		Intermediate	Yes	Low			Non-Malaria Endemic		WPR	WPR	Low income	East Asia & Pacific
Montenegro	Montenegro				All Countries			No	Middle			Non-Malaria Endemic		EUR	EUR	Upper middle income	Europe & Central Asia
Morocco	Morocco				All Countries			No	Middle			Malaria Endemic		EMR	EMR	Lower middle income	Middle East & North Africa
Mozambique	Mozambique	20 Demand Forecast	22 Demand forecast countries	Low Income Countries	All Countries		Poorest	Yes	Low		Flat $0.15 - Independent of adoption year	Non-Malaria Endemic		AFR	AFR	Low income	Sub-Saharan Africa
Myanmar	Myanmar				All Countries		Poorest	Yes	Low			Malaria Endemic		SEA	SEAR	Low income	East Asia & Pacific
Namibia	Namibia			High/Middle Income Countries	All Countries			No	Middle		Ramp from $0.30 - adoption in 2019	Malaria Endemic		AFR	AFR	Lower middle income
Nepal	Nepal				All Countries		Poorest	Yes	Low			Malaria Endemic		SEA	SEAR	Low income	South Asia
Netherlands	Netherlands				All Countries			No	High			Non-Malaria Endemic		EUR	EUR	High income
Netherlands Antilles	Netherlands Antilles				All Countries			No	High			Non-Malaria Endemic				High income
New Caledonia	New Caledonia				All Countries			No	High			Non-Malaria Endemic				High income
New Zealand	New Zealand				All Countries			No	High			Non-Malaria Endemic		WPR	WPR	High income
Nicaragua	Nicaragua				All Countries		Intermediate	Yes	Low			Non-Malaria Endemic		AMR	AMR	Lower middle income	Latin America & Caribbean
Niger	Niger	20 Demand Forecast	22 Demand forecast countries	Low Income Countries	All Countries		Poorest	Yes	Low		Flat $0.15 - Independent of adoption year	Non-Malaria Endemic		AFR	AFR	Low income	Sub-Saharan Africa
Nigeria	Nigeria	20 Demand Forecast	22 Demand forecast countries	Low Income Countries	All Countries		Intermediate	Yes	Low		Flat $0.15 - Independent of adoption year	Non-Malaria Endemic		AFR	AFR	Low income	Sub-Saharan Africa
Norway	Norway				All Countries			No	High			Non-Malaria Endemic		EUR	EUR	High income
Oman	Oman				All Countries			No	Middle			Malaria Endemic		EMR	EMR	Upper middle income	Middle East & North Africa
Pakistan	Pakistan				All Countries		Intermediate	Yes	Low			Malaria Endemic		EMR	EMR	Low income	South Asia
Palestinian Territory	Occupied Palestinian Territory				All Countries			No	Middle			Non-Malaria Endemic				Lower middle income
Panama	Panama				All Countries			No	Middle			Malaria Endemic		AMR	AMR	Upper middle income	Latin America & Caribbean
Papua New Guinea	Papua New Guinea				All Countries		Intermediate	Yes	Low			Malaria Endemic		WPR	WPR	Low income	East Asia & Pacific
Paraguay	Paraguay				All Countries			No	Middle			Malaria Endemic		AMR	AMR	Lower middle income	Latin America & Caribbean
Peru	Peru				All Countries			No	Middle			Non-Malaria Endemic		AMR	AMR	Lower middle income	Latin America & Caribbean
Philippines	Philippines				All Countries			No	Middle			Malaria Endemic		WPR	WPR	Lower middle income	East Asia & Pacific
Poland	Poland				All Countries			No	Middle			Non-Malaria Endemic		EUR	EUR	Upper middle income	Europe & Central Asia
Portugal	Portugal				All Countries			No	High			Non-Malaria Endemic		EUR	EUR	High income
Puerto Rico	Puerto Rico				All Countries			No	High			Non-Malaria Endemic				High income
Qatar	Qatar				All Countries			No	High			Non-Malaria Endemic		EMR	EMR	High income
Réunion	Réunion				All Countries			No	Middle			Non-Malaria Endemic
Romania	Romania				All Countries			No	Middle			Non-Malaria Endemic		EUR	EUR	Upper middle income	Europe & Central Asia
Russian Federation	Russian Federation				All Countries			No	Middle			Non-Malaria Endemic		EUR	EUR	Upper middle income	Europe & Central Asia
Rwanda	Rwanda	20 Demand Forecast	22 Demand forecast countries	Low Income Countries	All Countries		Poorest	Yes	Low		Flat $0.15 - Independent of adoption year	Non-Malaria Endemic		AFR	AFR	Low income	Sub-Saharan Africa
Saint Lucia	Saint Lucia				All Countries			No	Middle			Non-Malaria Endemic		AMR	AMR	Upper middle income	Latin America & Caribbean
Saint Vincent and the Grenadines	Saint Vincent and the Grenadines				All Countries			No	Middle			Non-Malaria Endemic		AMR	AMR	Upper middle income	Latin America & Caribbean
Samoa	Samoa				All Countries			No	Middle			Malaria Endemic		WPR	WPR	Lower middle income	East Asia & Pacific
Sao Tome and Principe	Sao Tome and Principe			Low Income Countries	All Countries		Poorest	Yes	Low		Flat $0.15 - Independent of adoption year	Non-Malaria Endemic		AFR	AFR	Low income	Sub-Saharan Africa
Saudi Arabia	Saudi Arabia				All Countries			No	High			Malaria Endemic		EMR	EMR	High income
Senegal	Senegal	20 Demand Forecast	22 Demand forecast countries	Low Income Countries	All Countries		Poorest	Yes	Low		Flat $0.15 - Independent of adoption year	Non-Malaria Endemic		AFR	AFR	Low income	Sub-Saharan Africa
Serbia	Serbia				All Countries			No	Middle			Non-Malaria Endemic		EUR	EUR	Upper middle income	Europe & Central Asia
Sierra Leone	Sierra Leone			Low Income Countries	All Countries		Poorest	Yes	Low		Flat $0.15 - Independent of adoption year	Non-Malaria Endemic		AFR	AFR	Low income	Sub-Saharan Africa
Singapore	Singapore				All Countries			No	High			Non-Malaria Endemic		WPR	WPR	High income
Slovakia	Slovakia				All Countries			No	Middle			Non-Malaria Endemic		EUR	EUR	Upper middle income	Europe & Central Asia
Slovenia	Slovenia				All Countries			No	High			Non-Malaria Endemic		EUR	EUR	High income
Solomon Islands	Solomon Islands				All Countries		Poorest	Yes	Low			Malaria Endemic		WPR	WPR	Low income	East Asia & Pacific
Somalia	Somalia			Low Income Countries	All Countries		Fragile	Yes	Low		Flat $0.15 - Independent of adoption year	Malaria Endemic		EMR	EMR	Low income	Sub-Saharan Africa
South Africa	South Africa				All Countries			No	Middle			Non-Malaria Endemic		AFR	AFR	Upper middle income	Sub-Saharan Africa
Spain	Spain				All Countries			No	High			Non-Malaria Endemic		EUR	EUR	High income
Sri Lanka	Sri Lanka				All Countries		Least Poor	Yes	Low			Malaria Endemic		SEA	SEAR	Lower middle income	South Asia
Sudan	Sudan	20 Demand Forecast	22 Demand forecast countries	Low Income Countries	All Countries		Fragile	Yes	Low		Flat $0.15 - Independent of adoption year	Malaria Endemic		EMR	EMR	Low income	Sub-Saharan Africa
Suriname	Suriname				All Countries			No	Middle			Non-Malaria Endemic		AMR	AMR	Lower middle income	Latin America & Caribbean
Swaziland	Swaziland				All Countries			No	Middle			Non-Malaria Endemic		AFR	AFR	Lower middle income	Sub-Saharan Africa
Sweden	Sweden				All Countries			No	High			Non-Malaria Endemic		EUR	EUR	High income
Switzerland	Switzerland				All Countries			No	High			Non-Malaria Endemic		EUR	EUR	High income
Syrian Arab Republic	Syrian Arab Republic				All Countries			No	Middle			Malaria Endemic		EMR	EMR	Lower middle income	Middle East & North Africa
Tajikistan	Tajikistan				All Countries		Intermediate	Yes	Low			Malaria Endemic		EUR	EUR	Low income	Europe & Central Asia
Tanzania	United Republic of Tanzania	20 Demand Forecast	22 Demand forecast countries	Low Income Countries	All Countries		Poorest	Yes	Low		Flat $0.15 - Independent of adoption year	Non-Malaria Endemic		AFR	AFR	Low income	Sub-Saharan Africa
Thailand	Thailand				All Countries			No	Middle			Malaria Endemic		SEA	SEAR	Lower middle income	East Asia & Pacific
Timor-Leste	Timor-Leste				All Countries		Fragile	Yes	Low			Non-Malaria Endemic		SEA	SEAR	Low income	East Asia & Pacific
Togo	Togo			Low Income Countries	All Countries		Poorest	Yes	Low		Flat $0.15 - Independent of adoption year	Non-Malaria Endemic		AFR	AFR	Low income	Sub-Saharan Africa
Tonga	Tonga				All Countries			No	Middle			Malaria Endemic		WPR	WPR	Lower middle income	East Asia & Pacific
Trinidad and Tobago	Trinidad and Tobago				All Countries			No	High			Non-Malaria Endemic		AMR	AMR	High income	Latin America & Caribbean
Tunisia	Tunisia				All Countries			No	Middle			Non-Malaria Endemic		EMR	EMR	Lower middle income	Middle East & North Africa
Turkey	Turkey				All Countries			No	Middle			Malaria Endemic		EUR	EUR	Upper middle income	Europe & Central Asia
Turkmenistan	Turkmenistan				All Countries			No	Middle			Malaria Endemic		EUR	EUR	Lower middle income	Europe & Central Asia
Uganda	Uganda	20 Demand Forecast	22 Demand forecast countries	Low Income Countries	All Countries		Poorest	Yes	Low		Flat $0.15 - Independent of adoption year	Non-Malaria Endemic		AFR	AFR	Low income	Sub-Saharan Africa
Ukraine	Ukraine				All Countries		Least Poor	Yes	Low			Non-Malaria Endemic		EUR	EUR	Lower middle income	Europe & Central Asia
United Arab Emirates	United Arab Emirates				All Countries			No	High			Non-Malaria Endemic		EMR	EMR	High income
United Kingdom	United Kingdom				All Countries			No	High			Non-Malaria Endemic		EUR	EUR	High income
United States of America	United States of America				All Countries			No	High			Non-Malaria Endemic		AMR	AMR	High income
United States Virgin Islands	United States Virgin Islands				All Countries			No	High			Non-Malaria Endemic				High income
Uruguay	Uruguay				All Countries			No	Middle			Non-Malaria Endemic		AMR	AMR	Upper middle income	Latin America & Caribbean
Uzbekistan	Uzbekistan				All Countries		Intermediate	Yes	Low			Non-Malaria Endemic		EUR	EUR	Low income	Europe & Central Asia
Vanuatu	Vanuatu				All Countries			No	Middle			Non-Malaria Endemic		WPR	WPR	Lower middle income	East Asia & Pacific
Venezuela	Venezuela				All Countries			No	Middle			Non-Malaria Endemic		AMR	AMR	Upper middle income	Latin America & Caribbean
Viet Nam	Viet Nam				All Countries		Intermediate	Yes	Low			Malaria Endemic		WPR	WPR	Low income	East Asia & Pacific
Western Sahara	Western Sahara				All Countries			No	Middle			Non-Malaria Endemic				Lower middle income
Yemen	Yemen				All Countries		Poorest	Yes	Low			Malaria Endemic		EMR	EMR	Low income	Middle East & North Africa
Zambia	Zambia			Low Income Countries	All Countries		Poorest	Yes	Low		Flat $0.15 - Independent of adoption year	Non-Malaria Endemic		AFR	AFR	Low income	Sub-Saharan Africa
Zimbabwe	Zimbabwe			Low Income Countries	All Countries		Intermediate	Yes	Low		Flat $0.15 - Independent of adoption year	Non-Malaria Endemic		AFR	AFR	Low income	Sub-Saharan Africa

## Sheet: Total Population UN
Population Summary Report
Total Population
Country	2016	2017	2018	2019	2020		2021	2022	2023		2024	2025
Afghanistan	35312800	36380600	37448400	38516200	39584000		40661000	41738000	42815000		43892000	44969000
Albania	3275000	3291000	3307000	3323000	3339000		3350600	3362200	3373800		3385400	3397000
Algeria	38597400	39105800	39614200	40122600	40631000		41081000	41531000	41981000		42431000	42881000
Angola	22253000	22816000	23379000	23942000	24505000		25091800	25678600	26265400		26852200	27439000
Argentina	42898400	43249800	43601200	43952600	44304000		44619800	44935600	45251400		45567200	45883000
Armenia	3147200	3154400	3161600	3168800	3176000		3177400	3178800	3180200		3181600	3183000
Aruba	110400	110800	111200	111600	112000		112200	112400	112600		112800	113000
Australia	22819800	23033600	23247400	23461200	23675000		23880600	24086200	24291800		24497400	24703000
Austria	8480600	8495200	8509800	8524400	8539000		8551200	8563400	8575600		8587800	8600000
Azerbaijan	9507800	9589600	9671400	9753200	9835000		9893800	9952600	10011400		10070200	10129000
Bahamas	370400	373800	377200	380600	384000		387600	391200	394800		398400	402000
Bahrain	895000	909000	923000	937000	951000		965000	979000	993000		1007000	1021000
Bangladesh	177284200	179350400	181416600	183482800	185549000		187441600	189334200	191226800		193119400	195012000
Barbados	258600	259200	259800	260400	261000		261200	261400	261600		261800	262000
Belarus	9307200	9258400	9209600	9160800	9112000		9059600	9007200	8954800		8902400	8850000
Belgium	10912000	10946000	10980000	11014000	11048000		11076400	11104800	11133200		11161600	11190000
Belize	349200	355400	361600	367800	374000		379800	385600	391400		397200	403000
Benin	10953400	11258800	11564200	11869600	12175000		12493000	12811000	13129000		13447000	13765000
Bhutan	780200	790400	800600	810800	821000		829800	838600	847400		856200	865000
Bolivia	11009800	11166600	11323400	11480200	11637000		11783600	11930200	12076800		12223400	12370000
Bosnia and Herzegovina	3716800	3706600	3696400	3686200	3676000		3662200	3648400	3634600		3620800	3607000
Botswana	2129400	2153800	2178200	2202600	2227000		2249200	2271400	2293600		2315800	2338000
Brazil	204101600	205339200	206576800	207814400	209052000		210002400	210952800	211903200		212853600	213804000
Brunei Darussalam	448800	456600	464400	472200	480000		486200	492400	498600		504800	511000
Bulgaria	7213600	7164200	7114800	7065400	7016000		6963200	6910400	6857600		6804800	6752000
Burkina Faso	19583800	20155600	20727400	21299200	21871000		22464200	23057400	23650600		24243800	24837000
Burundi	9592200	9773400	9954600	10135800	10317000		10486000	10655000	10824000		10993000	11162000
Cambodia	16626000	16896000	17166000	17436000	17706000		17959400	18212800	18466200		18719600	18973000
Cameroon	22604000	23040000	23476000	23912000	24348000		24773800	25199600	25625400		26051200	26477000
Canada	35813600	36135200	36456800	36778400	37100000		37411800	37723600	38035400		38347200	38659000
Cape Verde	554800	561600	568400	575200	582000		588400	594800	601200		607600	614000
Central African Republic	5009800	5092600	5175400	5258200	5341000		5422800	5504600	5586400		5668200	5750000
Chad	13472600	13828200	14183800	14539400	14895000		15297400	15699800	16102200		16504600	16907000
Channel Islands	152400	152800	153200	153600	154000		153600	153200	152800		152400	152000
Chile	18070200	18212400	18354600	18496800	18639000		18764400	18889800	19015200		19140600	19266000
China	1403029600	1410061200	1417092800	1424124400	1431156000		1435552800	1439949600	1444346400		1448743200	1453140000
China, Hong Kong SAR	7457800	7518600	7579400	7640200	7701000		7754600	7808200	7861800		7915400	7969000
China, Macao SAR	572400	575800	579200	582600	586000		589200	592400	595600		598800	602000
Colombia	49965200	50543400	51121600	51699800	52278000		52806200	53334400	53862600		54390800	54919000
Comoros	780800	795600	810400	825200	840000		853200	866400	879600		892800	906000
Congo, Dem. Rep.	79461800	81506600	83551400	85596200	87641000		89736800	91832600	93928400		96024200	98120000
Congo, Rep.	4318000	4413000	4508000	4603000	4698000		4776800	4855600	4934400		5013200	5092000
Costa Rica	5015800	5074600	5133400	5192200	5251000		5305000	5359000	5413000		5467000	5521000
Côte d'Ivoire	24760000	25308000	25856000	26404000	26952000		27509200	28066400	28623600		29180800	29738000
Croatia	4358200	4348400	4338600	4328800	4319000		4305800	4292600	4279400		4266200	4253000
Cuba	11210000	11206000	11202000	11198000	11194000		11185200	11176400	11167600		11158800	11150000
Cyprus	934000	943000	952000	961000	970000		978800	987600	996400		1005200	1014000
Czech Republic	10521200	10533400	10545600	10557800	10570000		10571000	10572000	10573000		10574000	10575000
Denmark	5529600	5536200	5542800	5549400	5556000		5562600	5569200	5575800		5582400	5589000
Djibouti	968800	983600	998400	1013200	1028000		1044400	1060800	1077200		1093600	1110000
Dominican Republic	10985800	11101600	11217400	11333200	11449000		11553600	11658200	11762800		11867400	11972000
Ecuador	14752800	14908600	15064400	15220200	15376000		15516000	15656000	15796000		15936000	16076000
Egypt	93150200	94522400	95894600	97266800	98639000		99905400	101171800	102438200		103704600	104971000
El Salvador	6429000	6476000	6523000	6570000	6617000		6673000	6729000	6785000		6841000	6897000
Equatorial Guinea	800000	819000	838000	857000	876000		895000	914000	933000		952000	971000
Eritrea	6150200	6292400	6434600	6576800	6719000		6856200	6993400	7130600		7267800	7405000
Estonia	1334800	1334600	1334400	1334200	1334000		1331800	1329600	1327400		1325200	1323000
Ethiopia	98582400	100927800	103273200	105618600	107964000		110335400	112706800	115078200		117449600	119821000
Fiji	876600	879200	881800	884400	887000		890600	894200	897800		901400	905000
Finland	5443000	5456000	5469000	5482000	5495000		5502800	5510600	5518400		5526200	5534000
France	64105200	64311400	64517600	64723800	64930000		65097400	65264800	65432200		65599600	65767000
French Guiana	267800	273600	279400	285200	291000		297200	303400	309600		315800	322000
French Polynesia	292400	295800	299200	302600	306000		308600	311200	313800		316400	319000
Gabon	1667600	1695200	1722800	1750400	1778000		1805600	1833200	1860800		1888400	1916000
Gambia	2034000	2083000	2132000	2181000	2230000		2279400	2328800	2378200		2427600	2477000
Georgia	4063200	4042400	4021600	4000800	3980000		3961800	3943600	3925400		3907200	3889000
Germany	81160400	80975800	80791200	80606600	80422000		80189200	79956400	79723600		79490800	79258000
Ghana	27454200	27982400	28510600	29038800	29567000		30100800	30634600	31168400		31702200	32236000
Greece	11266400	11270800	11275200	11279600	11284000		11282000	11280000	11278000		11276000	11274000
Grenada	107400	107800	108200	108600	109000		109200	109400	109600		109800	110000
Guadeloupe	477000	479000	481000	483000	485000		485400	485800	486200		486600	487000
Guam	193200	195400	197600	199800	202000		203800	205600	207400		209200	211000
Guatemala	16598200	16971400	17344600	17717800	18091000		18458600	18826200	19193800		19561400	19929000
Guinea	12167400	12491800	12816200	13140600	13465000		13803800	14142600	14481400		14820200	15159000
Guinea-Bissau	1893800	1936600	1979400	2022200	2065000		2111000	2157000	2203000		2249000	2295000
Guyana	753000	751000	749000	747000	745000		742200	739400	736600		733800	731000
Haiti	11110800	11263600	11416400	11569200	11722000		11872800	12023600	12174400		12325200	12476000
Honduras	8536600	8686200	8835800	8985400	9135000		9277000	9419000	9561000		9703000	9845000
Hungary	9852600	9831200	9809800	9788400	9767000		9742800	9718600	9694400		9670200	9646000
Iceland	356600	360200	363800	367400	371000		373400	375800	378200		380600	383000
India	1308800000	1323406000	1338012000	1352618000	1367224000		1380034000	1392844000	1405654000		1418464000	1431274000
Indonesia	246197000	248202000	250207000	252212000	254217000		256031000	257845000	259659000		261473000	263287000
Iran	80310200	81167400	82024600	82881800	83739000		84417800	85096600	85775400		86454200	87133000
Iraq	36754400	37622800	38491200	39359600	40228000		41120600	42013200	42905800		43798400	44691000
Ireland	4938000	4990000	5042000	5094000	5146000		5190800	5235600	5280400		5325200	5370000
Israel	7920200	8016400	8112600	8208800	8305000		8397800	8490600	8583400		8676200	8769000
Italy	60564800	60525600	60486400	60447200	60408000		60330400	60252800	60175200		60097600	60020000
Jamaica	2795600	2805200	2814800	2824400	2834000		2840200	2846400	2852600		2858800	2865000
Japan	125365600	124940200	124514800	124089400	123664000		123089400	122514800	121940200		121365600	120791000
Jordan	7069800	7182600	7295400	7408200	7521000		7634600	7748200	7861800		7975400	8089000
Kazakhstan	16377200	16464400	16551600	16638800	16726000		16786000	16846000	16906000		16966000	17026000
Kenya	47552400	48672800	49793200	50913600	52034000		53141600	54249200	55356800		56464400	57572000
Kiribati	119000	121000	123000	125000	127000		128800	130600	132400		134200	136000
Korea, DPR	24480600	24561200	24641800	24722400	24803000		24867800	24932600	24997400		25062200	25127000
Korea, Republic of	49217600	49282200	49346800	49411400	49476000		49477600	49479200	49480800		49482400	49484000
Kuwait	3439600	3502200	3564800	3627400	3690000		3750000	3810000	3870000		3930000	3990000
Kyrgyzstan	5931400	5987800	6044200	6100600	6157000		6201200	6245400	6289600		6333800	6378000
Lao People's Democratic Republic	7153000	7277000	7401000	7525000	7649000		7773600	7898200	8022800		8147400	8272000
Latvia	2187200	2178400	2169600	2160800	2152000		2141600	2131200	2120800		2110400	2100000
Lebanon	4459000	4491000	4523000	4555000	4587000		4616600	4646200	4675800		4705400	4735000
Lesotho	2183000	2199000	2215000	2231000	2247000		2259200	2271400	2283600		2295800	2308000
Liberia	4783200	4900400	5017600	5134800	5252000		5373000	5494000	5615000		5736000	5857000
Libyan Arab Jamahiriya	7266200	7374400	7482600	7590800	7699000		7788000	7877000	7966000		8055000	8144000
Lithuania	3127000	3110000	3093000	3076000	3059000		3044000	3029000	3014000		2999000	2984000
Luxembourg	524000	530000	536000	542000	548000		554800	561600	568400		575200	582000
Macedonia	2043600	2044200	2044800	2045400	2046000		2044600	2043200	2041800		2040400	2039000
Madagascar	23419800	23986600	24553400	25120200	25687000		26268800	26850600	27432400		28014200	28596000
Malawi	18505800	19013600	19521400	20029200	20537000		21068400	21599800	22131200		22662600	23194000
Malaysia	30438200	30833400	31228600	31623800	32019000		32368800	32718600	33068400		33418200	33768000
Maldives	341000	346000	351000	356000	361000		365400	369800	374200		378600	383000
Mali	15347400	15701800	16056200	16410600	16765000		17132800	17500600	17868400		18236200	18604000
Malta	417400	418800	420200	421600	423000		423600	424200	424800		425400	426000
Martinique	415000	415000	415000	415000	415000		415400	415800	416200		416600	417000
Mauritania	3802000	3874000	3946000	4018000	4090000		4160400	4230800	4301200		4371600	4442000
Mauritius	1345000	1352000	1359000	1366000	1373000		1378600	1384200	1389800		1395400	1401000
Mexico	116360800	117190600	118020400	118850200	119680000		120417000	121154000	121891000		122628000	123365000
Micronesia	114000	115000	116000	117000	118000		118600	119200	119800		120400	121000
Moldova	3446000	3429000	3412000	3395000	3378000		3361000	3344000	3327000		3310000	3293000
Mongolia	2882800	2912600	2942400	2972200	3002000		3028600	3055200	3081800		3108400	3135000
Montenegro	626400	627800	629200	630600	632000		632000	632000	632000		632000	632000
Morocco	34705600	35079200	35452800	35826400	36200000		36533000	36866000	37199000		37532000	37865000
Mozambique	26474600	26992200	27509800	28027400	28545000		29073800	29602600	30131400		30660200	31189000
Myanmar	53567000	54049000	54531000	55013000	55495000		55913000	56331000	56749000		57167000	57585000
Namibia	2451600	2492200	2532800	2573400	2614000		2652800	2691600	2730400		2769200	2808000
Nepal	33055400	33608800	34162200	34715600	35269000		35821400	36373800	36926200		37478600	38031000
Netherlands	16961200	17006400	17051600	17096800	17142000		17183200	17224400	17265600		17306800	17348000
Netherlands Antilles	205800	206600	207400	208200	209000		209600	210200	210800		211400	212000
New Caledonia	274800	278600	282400	286200	290000		292800	295600	298400		301200	304000
New Zealand	4526600	4562200	4597800	4633400	4669000		4701600	4734200	4766800		4799400	4832000
Nicaragua	6348000	6431000	6514000	6597000	6680000		6755400	6830800	6906200		6981600	7057000
Niger	19909400	20668800	21428200	22187600	22947000		23835600	24724200	25612800		26501400	27390000
Nigeria	179394200	182858400	186322600	189786800	193251000		196612600	199974200	203335800		206697400	210059000
Norway	5069200	5101400	5133600	5165800	5198000		5231600	5265200	5298800		5332400	5366000
Oman	3257200	3316400	3375600	3434800	3494000		3552000	3610000	3668000		3726000	3784000
Pakistan	209639200	213776400	217913600	222050800	226188000		230207800	234227600	238247400		242267200	246287000
Palestinian Territory	5233200	5376400	5519600	5662800	5806000		5955400	6104800	6254200		6403600	6553000
Panama	3823800	3874600	3925400	3976200	4027000		4075200	4123400	4171600		4219800	4268000
Papua New Guinea	7835600	7994200	8152800	8311400	8470000		8629000	8788000	8947000		9106000	9265000
Paraguay	7111800	7217600	7323400	7429200	7535000		7632400	7729800	7827200		7924600	8022000
Peru	31533800	31870600	32207400	32544200	32881000		33210800	33540600	33870400		34200200	34530000
Philippines	103324400	104913800	106503200	108092600	109682000		111199600	112717200	114234800		115752400	117270000
Poland	37730400	37671800	37613200	37554600	37496000		37389400	37282800	37176200		37069600	36963000
Portugal	10783800	10779600	10775400	10771200	10767000		10755200	10743400	10731600		10719800	10708000
Puerto Rico	4087400	4099800	4112200	4124600	4137000		4145200	4153400	4161600		4169800	4178000
Qatar	1652800	1674600	1696400	1718200	1740000		1761200	1782400	1803600		1824800	1846000
Réunion	895200	904400	913600	922800	932000		939800	947600	955400		963200	971000
Romania	20706000	20624000	20542000	20460000	20378000		20294800	20211600	20128400		20045200	19962000
Russian Federation	137465600	136950200	136434800	135919400	135404000		134792200	134180400	133568600		132956800	132345000
Rwanda	12043000	12341000	12639000	12937000	13235000		13523200	13811400	14099600		14387800	14676000
Saint Lucia	184800	186600	188400	190200	192000		193200	194400	195600		196800	198000
Saint Vincent and the Grenadines	110400	109800	109200	108600	108000		108600	109200	109800		110400	111000
Samoa	181400	181800	182200	182600	183000		184000	185000	186000		187000	188000
Sao Tome and Principe	183000	187000	191000	195000	199000		202200	205400	208600		211800	215000
Saudi Arabia	29467200	30002400	30537600	31072800	31608000		32121800	32635600	33149400		33663200	34177000
Senegal	14858200	15192400	15526600	15860800	16195000		16528800	16862600	17196400		17530200	17864000
Serbia	9819600	9810200	9800800	9791400	9782000		9769600	9757200	9744800		9732400	9720000
Sierra Leone	6708000	6860000	7012000	7164000	7316000		7475000	7634000	7793000		7952000	8111000
Singapore	5092000	5124000	5156000	5188000	5220000		5248600	5277200	5305800		5334400	5363000
Slovakia	5435600	5437200	5438800	5440400	5442000		5436200	5430400	5424600		5418800	5413000
Slovenia	2046000	2048000	2050000	2052000	2054000		2053000	2052000	2051000		2050000	2049000
Solomon Islands	610800	623600	636400	649200	662000		674600	687200	699800		712400	725000
Somalia	11034000	11337000	11640000	11943000	12246000		12581400	12916800	13252200		13587600	13923000
South Africa	51881600	52078200	52274800	52471400	52668000		52887600	53107200	53326800		53546400	53766000
Spain	47474400	47746800	48019200	48291600	48564000		48704400	48844800	48985200		49125600	49266000
Sri Lanka	21277200	21386400	21495600	21604800	21714000		21778000	21842000	21906000		21970000	22034000
Sudan	48644800	49560600	50476400	51392200	52308000		53184200	54060400	54936600		55812800	56689000
Suriname	551800	555600	559400	563200	567000		570800	574600	578400		582200	586000
Swaziland	1304200	1322400	1340600	1358800	1377000		1392600	1408200	1423800		1439400	1455000
Sweden	9541000	9584000	9627000	9670000	9713000		9753600	9794200	9834800		9875400	9916000
Switzerland	7764800	7793600	7822400	7851200	7880000		7908000	7936000	7964000		7992000	8020000
Syrian Arab Republic	24889800	25286600	25683400	26080200	26477000		26900800	27324600	27748400		28172200	28596000
Tajikistan	7898800	8035600	8172400	8309200	8446000		8572000	8698000	8824000		8950000	9076000
Tanzania	53610000	55108000	56606000	58104000	59602000		61160800	62719600	64278400		65837200	67396000
Thailand	70240000	70541000	70842000	71143000	71444000		71680800	71917600	72154400		72391200	72628000
Timor-Leste	1431800	1478600	1525400	1572200	1619000		1669200	1719400	1769600		1819800	1870000
Togo	7775200	7942400	8109600	8276800	8444000		8612000	8780000	8948000		9116000	9284000
Tonga	104000	105000	106000	107000	108000		109000	110000	111000		112000	113000
Trinidad and Tobago	1369800	1373600	1377400	1381200	1385000		1385400	1385800	1386200		1386600	1387000
Tunisia	10979600	11076200	11172800	11269400	11366000		11452000	11538000	11624000		11710000	11796000
Turkey	80746200	81527400	82308600	83089800	83871000		84569600	85268200	85966800		86665400	87364000
Turkmenistan	5570800	5632600	5694400	5756200	5818000		5868600	5919200	5969800		6020400	6071000
Uganda	41030800	42352600	43674400	44996200	46318000		47735400	49152800	50570200		51987600	53405000
Ukraine	43921800	43677600	43433400	43189200	42945000		42679200	42413400	42147600		41881800	41616000
United Arab Emirates	5287000	5380000	5473000	5566000	5659000		5748600	5838200	5927800		6017400	6107000
United Kingdom	63840800	64152600	64464400	64776200	65088000		65390600	65693200	65995800		66298400	66601000
United States of America	335098000	337862000	340626000	343390000	346154000		348670000	351186000	353702000		356218000	358734000
United States Virgin Islands	107400	106800	106200	105600	105000		104600	104200	103800		103400	103000
Uruguay	3442400	3454800	3467200	3479600	3492000		3502600	3513200	3523800		3534400	3545000
Uzbekistan	29800800	30146600	30492400	30838200	31184000		31490400	31796800	32103200		32409600	32716000
Vanuatu	284000	290000	296000	302000	308000		314200	320400	326600		332800	339000
Venezuela	31715600	32140200	32564800	32989400	33414000		33804800	34195600	34586400		34977200	35368000
Viet Nam	94519400	95391800	96264200	97136600	98009000		98818000	99627000	100436000		101245000	102054000
Western Sahara	646400	665800	685200	704600	724000		734000	744000	754000		764000	774000
Yemen	28580600	29344200	30107800	30871400	31635000		32409600	33184200	33958800		34733400	35508000
Zambia	15366800	15754600	16142400	16530200	16918000		17312600	17707200	18101800		18496400	18891000
Zimbabwe	14337000	14645000	14953000	15261000	15569000		15811200	16053400	16295600		16537800	16780000

## Sheet: 0-4yo Population UN
Population Summary Report
Population age 0 - 4 yo
Country	2016	2017	2018	2019	2020		2021	2022	2023		2024	2025
Afghanistan	6124600	6277200	6429800	6582400	6735000		6855600	6976200	7096800		7217400	7338000
Albania	238200	239400	240600	241800	243000		240000	237000	234000		231000	228000
Algeria	3601000	3594000	3587000	3580000	3573000		3527000	3481000	3435000		3389000	3343000
Angola	3661400	3715800	3770200	3824600	3879000		3916200	3953400	3990600		4027800	4065000
Argentina	3403200	3392400	3381600	3370800	3360000		3340800	3321600	3302400		3283200	3264000
Armenia	229600	226200	222800	219400	216000		211000	206000	201000		196000	191000
Aruba	6000	6000	6000	6000	6000		6200	6400	6600		6800	7000
Australia	1401000	1408000	1415000	1422000	1429000		1435000	1441000	1447000		1453000	1459000
Austria	385600	387200	388800	390400	392000		392800	393600	394400		395200	396000
Azerbaijan	812800	802600	792400	782200	772000		754000	736000	718000		700000	682000
Bahamas	28000	28000	28000	28000	28000		28000	28000	28000		28000	28000
Bahrain	69600	69200	68800	68400	68000		68000	68000	68000		68000	68000
Bangladesh	16163800	16144600	16125400	16106200	16087000		16009600	15932200	15854800		15777400	15700000
Barbados	14000	14000	14000	14000	14000		13800	13600	13400		13200	13000
Belarus	454800	447600	440400	433200	426000		417600	409200	400800		392400	384000
Belgium	605600	607200	608800	610400	612000		611200	610400	609600		608800	608000
Belize	37000	37000	37000	37000	37000		36800	36600	36400		36200	36000
Benin	1713200	1735400	1757600	1779800	1802000		1818800	1835600	1852400		1869200	1886000
Bhutan	73200	73400	73600	73800	74000		73200	72400	71600		70800	70000
Bolivia	1232800	1228600	1224400	1220200	1216000		1210000	1204000	1198000		1192000	1186000
Bosnia and Herzegovina	164600	163200	161800	160400	159000		156800	154600	152400		150200	148000
Botswana	234000	234000	234000	234000	234000		233200	232400	231600		230800	230000
Brazil	13662200	13514400	13366600	13218800	13071000		12916600	12762200	12607800		12453400	12299000
Brunei Darussalam	37200	37400	37600	37800	38000		38200	38400	38600		38800	39000
Bulgaria	344200	338400	332600	326800	321000		314400	307800	301200		294600	288000
Burkina Faso	3462800	3497600	3532400	3567200	3602000		3633400	3664800	3696200		3727600	3759000
Burundi	1326000	1332000	1338000	1344000	1350000		1341800	1333600	1325400		1317200	1309000
Cambodia	1823200	1838400	1853600	1868800	1884000		1874400	1864800	1855200		1845600	1836000
Cameroon	3239000	3242000	3245000	3248000	3251000		3252200	3253400	3254600		3255800	3257000
Canada	1922800	1945600	1968400	1991200	2014000		2030200	2046400	2062600		2078800	2095000
Cape Verde	59200	59400	59600	59800	60000		59600	59200	58800		58400	58000
Central African Republic	687800	690600	693400	696200	699000		700400	701800	703200		704600	706000
Chad	2308400	2347800	2387200	2426600	2466000		2502200	2538400	2574600		2610800	2647000
Channel Islands	7000	7000	7000	7000	7000		7000	7000	7000		7000	7000
Chile	1257600	1255200	1252800	1250400	1248000		1245400	1242800	1240200		1237600	1235000
China	91328000	90923000	90518000	90113000	89708000		88143200	86578400	85013600		83448800	81884000
China, Hong Kong SAR	290000	291000	292000	293000	294000		293600	293200	292800		292400	292000
China, Macao SAR	24200	24400	24600	24800	25000		24600	24200	23800		23400	23000
Colombia	4436800	4426600	4416400	4406200	4396000		4379600	4363200	4346800		4330400	4314000
Comoros	101400	100800	100200	99600	99000		98600	98200	97800		97400	97000
Congo, Dem. Rep.	13423200	13605400	13787600	13969800	14152000		14255600	14359200	14462800		14566400	14670000
Congo, Rep.	580000	584000	588000	592000	596000		596600	597200	597800		598400	599000
Costa Rica	386200	384400	382600	380800	379000		378400	377800	377200		376600	376000
Côte d'Ivoire	3434200	3458400	3482600	3506800	3531000		3549200	3567400	3585600		3603800	3622000
Croatia	211800	210600	209400	208200	207000		205400	203800	202200		200600	199000
Cuba	552200	548400	544600	540800	537000		531200	525400	519600		513800	508000
Cyprus	54600	55200	55800	56400	57000		57400	57800	58200		58600	59000
Czech Republic	558400	552800	547200	541600	536000		528800	521600	514400		507200	500000
Denmark	297200	297400	297600	297800	298000		300400	302800	305200		307600	310000
Djibouti	111600	112200	112800	113400	114000		114400	114800	115200		115600	116000
Dominican Republic	1065800	1060600	1055400	1050200	1045000		1039400	1033800	1028200		1022600	1017000
Ecuador	1338800	1335600	1332400	1329200	1326000		1319600	1313200	1306800		1300400	1294000
Egypt	9858200	9812400	9766600	9720800	9675000		9617200	9559400	9501600		9443800	9386000
El Salvador	615400	615800	616200	616600	617000		616400	615800	615200		614600	614000
Equatorial Guinea	123800	125600	127400	129200	131000		131800	132600	133400		134200	135000
Eritrea	891800	890600	889400	888200	887000		884200	881400	878600		875800	873000
Estonia	83600	83200	82800	82400	82000		80400	78800	77200		75600	74000
Ethiopia	14866600	14999200	15131800	15264400	15397000		15471000	15545000	15619000		15693000	15767000
Fiji	81200	80400	79600	78800	78000		77600	77200	76800		76400	76000
Finland	303200	303400	303600	303800	304000		303200	302400	301600		300800	300000
France	3653600	3640200	3626800	3613400	3600000		3589600	3579200	3568800		3558400	3548000
French Guiana	28400	28800	29200	29600	30000		30200	30400	30600		30800	31000
French Polynesia	24000	24000	24000	24000	24000		23800	23600	23400		23200	23000
Gabon	192000	193000	194000	195000	196000		196200	196400	196600		196800	197000
Gambia	298400	301800	305200	308600	312000		314800	317600	320400		323200	326000
Georgia	234000	231000	228000	225000	222000		217800	213600	209400		205200	201000
Germany	3252800	3259600	3266400	3273200	3280000		3271800	3263600	3255400		3247200	3239000
Ghana	3641400	3663800	3686200	3708600	3731000		3748200	3765400	3782600		3799800	3817000
Greece	510000	505000	500000	495000	490000		486200	482400	478600		474800	471000
Grenada	10000	10000	10000	10000	10000		9600	9200	8800		8400	8000
Guadeloupe	31800	31600	31400	31200	31000		30600	30200	29800		29400	29000
Guam	16000	16000	16000	16000	16000		16000	16000	16000		16000	16000
Guatemala	2281000	2292000	2303000	2314000	2325000		2327000	2329000	2331000		2333000	2335000
Guinea	1880800	1904600	1928400	1952200	1976000		1993400	2010800	2028200		2045600	2063000
Guinea-Bissau	302000	306000	310000	314000	318000		321800	325600	329400		333200	337000
Guyana	58600	58200	57800	57400	57000		56600	56200	55800		55400	55000
Haiti	1285200	1287400	1289600	1291800	1294000		1294000	1294000	1294000		1294000	1294000
Honduras	984400	983800	983200	982600	982000		977400	972800	968200		963600	959000
Hungary	484600	481200	477800	474400	471000		467800	464600	461400		458200	455000
Iceland	24000	24000	24000	24000	24000		23800	23600	23400		23200	23000
India	123013400	122229800	121446200	120662600	119879000		118771800	117664600	116557400		115450200	114343000
Indonesia	19292200	19057400	18822600	18587800	18353000		18298600	18244200	18189800		18135400	18081000
Iran	6683400	6619800	6556200	6492600	6429000		6286000	6143000	6000000		5857000	5714000
Iraq	4715800	4753600	4791400	4829200	4867000		4909000	4951000	4993000		5035000	5077000
Ireland	347200	342400	337600	332800	328000		324200	320400	316600		312800	309000
Israel	684600	682200	679800	677400	675000		674800	674600	674400		674200	674000
Italy	2632400	2588800	2545200	2501600	2458000		2444400	2430800	2417200		2403600	2390000
Jamaica	247000	246000	245000	244000	243000		240400	237800	235200		232600	230000
Japan	4669400	4594800	4520200	4445600	4371000		4335000	4299000	4263000		4227000	4191000
Jordan	768600	762200	755800	749400	743000		738600	734200	729800		725400	721000
Kazakhstan	1431800	1409600	1387400	1365200	1343000		1315000	1287000	1259000		1231000	1203000
Kenya	7332200	7357400	7382600	7407800	7433000		7455400	7477800	7500200		7522600	7545000
Kiribati	12200	12400	12600	12800	13000		13200	13400	13600		13800	14000
Korea, DPR	1584200	1596400	1608600	1620800	1633000		1629400	1625800	1622200		1618600	1615000
Korea, Republic of	2192600	2176200	2159800	2143400	2127000		2116000	2105000	2094000		2083000	2072000
Kuwait	260200	259400	258600	257800	257000		257000	257000	257000		257000	257000
Kyrgyzstan	573600	566200	558800	551400	544000		533400	522800	512200		501600	491000
Lao People's Democratic Republic	849800	857600	865400	873200	881000		883200	885400	887600		889800	892000
Latvia	118400	117800	117200	116600	116000		113800	111600	109400		107200	105000
Lebanon	331000	332000	333000	334000	335000		334600	334200	333800		333400	333000
Lesotho	271600	271200	270800	270400	270000		268800	267600	266400		265200	264000
Liberia	716400	723800	731200	738600	746000		751200	756400	761600		766800	772000
Libyan Arab Jamahiriya	713000	703000	693000	683000	673000		658800	644600	630400		616200	602000
Lithuania	155800	155600	155400	155200	155000		153800	152600	151400		150200	149000
Luxembourg	29600	30200	30800	31400	32000		32600	33200	33800		34400	35000
Macedonia	109800	109600	109400	109200	109000		108200	107400	106600		105800	105000
Madagascar	3383800	3417600	3451400	3485200	3519000		3544400	3569800	3595200		3620600	3646000
Malawi	2998400	3051800	3105200	3158600	3212000		3251200	3290400	3329600		3368800	3408000
Malaysia	2705400	2694800	2684200	2673600	2663000		2642200	2621400	2600600		2579800	2559000
Maldives	30200	30400	30600	30800	31000		30800	30600	30400		30200	30000
Mali	2521800	2544600	2567400	2590200	2613000		2628600	2644200	2659800		2675400	2691000
Malta	19200	19400	19600	19800	20000		19800	19600	19400		19200	19000
Martinique	23800	23600	23400	23200	23000		23000	23000	23000		23000	23000
Mauritania	506000	506000	506000	506000	506000		506200	506400	506600		506800	507000
Mauritius	92000	92000	92000	92000	92000		91800	91600	91400		91200	91000
Mexico	9274800	9151600	9028400	8905200	8782000		8719600	8657200	8594800		8532400	8470000
Micronesia	12800	12600	12400	12200	12000		12000	12000	12000		12000	12000
Moldova	212200	209400	206600	203800	201000		195800	190600	185400		180200	175000
Mongolia	245000	245000	245000	245000	245000		243400	241800	240200		238600	237000
Montenegro	37800	37600	37400	37200	37000		37000	37000	37000		37000	37000
Morocco	3187600	3177200	3166800	3156400	3146000		3114200	3082400	3050600		3018800	2987000
Mozambique	3980200	4002400	4024600	4046800	4069000		4095600	4122200	4148800		4175400	4202000
Myanmar	4570400	4534800	4499200	4463600	4428000		4383600	4339200	4294800		4250400	4206000
Namibia	290600	292200	293800	295400	297000		297800	298600	299400		300200	301000
Nepal	3594800	3628600	3662400	3696200	3730000		3742400	3754800	3767200		3779600	3792000
Netherlands	901200	904400	907600	910800	914000		920600	927200	933800		940400	947000
Netherlands Antilles	11800	11600	11400	11200	11000		10800	10600	10400		10200	10000
New Caledonia	20200	20400	20600	20800	21000		21000	21000	21000		21000	21000
New Zealand	296000	296000	296000	296000	296000		295400	294800	294200		293600	293000
Nicaragua	683200	680400	677600	674800	672000		666800	661600	656400		651200	646000
Niger	4038400	4151800	4265200	4378600	4492000		4626800	4761600	4896400		5031200	5166000
Nigeria	26708600	26722200	26735800	26749400	26763000		26734600	26706200	26677800		26649400	26621000
Norway	295600	297200	298800	300400	302000		304000	306000	308000		310000	312000
Oman	329600	332200	334800	337400	340000		340200	340400	340600		340800	341000
Pakistan	26119400	26172800	26226200	26279600	26333000		26299000	26265000	26231000		26197000	26163000
Palestinian Territory	773600	782200	790800	799400	808000		816000	824000	832000		840000	848000
Panama	342000	342000	342000	342000	342000		342200	342400	342600		342800	343000
Papua New Guinea	1013200	1017400	1021600	1025800	1030000		1036400	1042800	1049200		1055600	1062000
Paraguay	747400	746800	746200	745600	745000		742600	740200	737800		735400	733000
Peru	2847800	2833600	2819400	2805200	2791000		2779800	2768600	2757400		2746200	2735000
Philippines	11040400	11058800	11077200	11095600	11114000		11107600	11101200	11094800		11088400	11082000
Poland	1831400	1812800	1794200	1775600	1757000		1723400	1689800	1656200		1622600	1589000
Portugal	489400	483800	478200	472600	467000		462800	458600	454400		450200	446000
Puerto Rico	254800	253600	252400	251200	250000		248400	246800	245200		243600	242000
Qatar	89800	91600	93400	95200	97000		96000	95000	94000		93000	92000
Réunion	73000	73000	73000	73000	73000		72800	72600	72400		72200	72000
Romania	986800	974600	962400	950200	938000		923000	908000	893000		878000	863000
Russian Federation	7666800	7569600	7472400	7375200	7278000		7117800	6957600	6797400		6637200	6477000
Rwanda	1974200	1984400	1994600	2004800	2015000		2009600	2004200	1998800		1993400	1988000
Saint Lucia	15000	15000	15000	15000	15000		14800	14600	14400		14200	14000
Saint Vincent and the Grenadines	8800	8600	8400	8200	8000		8000	8000	8000		8000	8000
Samoa	19000	19000	19000	19000	19000		19200	19400	19600		19800	20000
Sao Tome and Principe	23200	23400	23600	23800	24000		24000	24000	24000		24000	24000
Saudi Arabia	2991800	3003600	3015400	3027200	3039000		3036600	3034200	3031800		3029400	3027000
Senegal	2237800	2242600	2247400	2252200	2257000		2260000	2263000	2266000		2269000	2272000
Serbia	552400	549800	547200	544600	542000		538200	534400	530600		526800	523000
Sierra Leone	1064400	1073800	1083200	1092600	1102000		1112200	1122400	1132600		1142800	1153000
Singapore	201800	205600	209400	213200	217000		220800	224600	228400		232200	236000
Slovakia	276600	274200	271800	269400	267000		262600	258200	253800		249400	245000
Slovenia	100200	99400	98600	97800	97000		95600	94200	92800		91400	90000
Solomon Islands	76200	76400	76600	76800	77000		77400	77800	78200		78600	79000
Somalia	1888400	1922800	1957200	1991600	2026000		2064400	2102800	2141200		2179600	2218000
South Africa	5075400	5038800	5002200	4965600	4929000		4900800	4872600	4844400		4816200	4788000
Spain	2528600	2503200	2477800	2452400	2427000		2390200	2353400	2316600		2279800	2243000
Sri Lanka	1696400	1669800	1643200	1616600	1590000		1562200	1534400	1506600		1478800	1451000
Sudan	6085000	6114000	6143000	6172000	6201000		6223400	6245800	6268200		6290600	6313000
Suriname	46800	46600	46400	46200	46000		45800	45600	45400		45200	45000
Swaziland	168800	169600	170400	171200	172000		171600	171200	170800		170400	170000
Sweden	548600	552200	555800	559400	563000		564000	565000	566000		567000	568000
Switzerland	372400	375800	379200	382600	386000		389200	392400	395600		398800	402000
Syrian Arab Republic	2891600	2856200	2820800	2785400	2750000		2720400	2690800	2661200		2631600	2602000
Tajikistan	955000	958000	961000	964000	967000		959600	952200	944800		937400	930000
Tanzania	9085800	9196600	9307400	9418200	9529000		9623600	9718200	9812800		9907400	10002000
Thailand	4788200	4761400	4734600	4707800	4681000		4655000	4629000	4603000		4577000	4551000
Timor-Leste	245200	252400	259600	266800	274000		278200	282400	286600		290800	295000
Togo	1034800	1040600	1046400	1052200	1058000		1062000	1066000	1070000		1074000	1078000
Tonga	11800	11600	11400	11200	11000		11000	11000	11000		11000	11000
Trinidad and Tobago	96000	95000	94000	93000	92000		90600	89200	87800		86400	85000
Tunisia	833200	832400	831600	830800	830000		825800	821600	817400		813200	809000
Turkey	6445000	6416000	6387000	6358000	6329000		6292800	6256600	6220400		6184200	6148000
Turkmenistan	522600	519200	515800	512400	509000		501200	493400	485600		477800	470000
Uganda	7558200	7709400	7860600	8011800	8163000		8278200	8393400	8508600		8623800	8739000
Ukraine	2361600	2342200	2322800	2303400	2284000		2234200	2184400	2134600		2084800	2035000
United Arab Emirates	321600	319200	316800	314400	312000		311200	310400	309600		308800	308000
United Kingdom	3774200	3793400	3812600	3831800	3851000		3860400	3869800	3879200		3888600	3898000
United States of America	21956400	21956800	21957200	21957600	21958000		21932000	21906000	21880000		21854000	21828000
United States Virgin Islands	6800	6600	6400	6200	6000		6000	6000	6000		6000	6000
Uruguay	238800	237600	236400	235200	234000		232600	231200	229800		228400	227000
Uzbekistan	2750200	2756400	2762600	2768800	2775000		2751000	2727000	2703000		2679000	2655000
Vanuatu	36200	36400	36600	36800	37000		37000	37000	37000		37000	37000
Venezuela	2941400	2934800	2928200	2921600	2915000		2904600	2894200	2883800		2873400	2863000
Viet Nam	7162600	7151200	7139800	7128400	7117000		7102400	7087800	7073200		7058600	7044000
Western Sahara	63000	64000	65000	66000	67000		66600	66200	65800		65400	65000
Yemen	4322600	4373200	4423800	4474400	4525000		4545800	4566600	4587400		4608200	4629000
Zambia	2576400	2605800	2635200	2664600	2694000		2714600	2735200	2755800		2776400	2797000
Zimbabwe	1867800	1890600	1913400	1936200	1959000		1954000	1949000	1944000		1939000	1934000

## Sheet: Birth Population UN
Population Summary Report
Births
Country	2016	2017	2018	2019	2020		2021	2022	2023		2024	2025
Afghanistan	1600000	1600000	1600000	1600000	1663500		1727000	1727000	1727000		1727000	1763500
Albania	50000	50000	50000	50000	48500		47000	47000	47000		47000	44000
Algeria	731000	731000	731000	731000	706500		682000	682000	682000		682000	654500
Angola	885000	885000	885000	885000	900500		916000	916000	916000		916000	922000
Argentina	679000	679000	679000	679000	669000		659000	659000	659000		659000	647500
Armenia	44000	44000	44000	44000	41500		39000	39000	39000		39000	37500
Aruba	1000	1000	1000	1000	1000		1000	1000	1000		1000	1000
Australia	282000	282000	282000	282000	285000		288000	288000	288000		288000	289000
Austria	78000	78000	78000	78000	78500		79000	79000	79000		79000	78500
Azerbaijan	161000	161000	161000	161000	151500		142000	142000	142000		142000	135500
Bahamas	6000	6000	6000	6000	6000		6000	6000	6000		6000	5500
Bahrain	14000	14000	14000	14000	14000		14000	14000	14000		14000	14000
Bangladesh	3331000	3331000	3331000	3331000	3281000		3231000	3231000	3231000		3231000	3154500
Barbados	3000	3000	3000	3000	3000		3000	3000	3000		3000	2500
Belarus	86000	86000	86000	86000	82000		78000	78000	78000		78000	74000
Belgium	122000	122000	122000	122000	121500		121000	121000	121000		121000	120000
Belize	8000	8000	8000	8000	7500		7000	7000	7000		7000	7000
Benin	391000	391000	391000	391000	399000		407000	407000	407000		407000	413000
Bhutan	15000	15000	15000	15000	14500		14000	14000	14000		14000	13500
Bolivia	253000	253000	253000	253000	249000		245000	245000	245000		245000	240500
Bosnia and Herzegovina	32000	32000	32000	32000	31000		30000	30000	30000		30000	29000
Botswana	48000	48000	48000	48000	47500		47000	47000	47000		47000	46500
Brazil	2667000	2667000	2667000	2667000	2584500		2502000	2502000	2502000		2502000	2433500
Brunei Darussalam	8000	8000	8000	8000	8000		8000	8000	8000		8000	8000
Bulgaria	65000	65000	65000	65000	61500		58000	58000	58000		58000	55500
Burkina Faso	800000	800000	800000	800000	814500		829000	829000	829000		829000	846000
Burundi	303000	303000	303000	303000	297000		291000	291000	291000		291000	284000
Cambodia	397000	397000	397000	397000	390000		383000	383000	383000		383000	371000
Cameroon	717000	717000	717000	717000	714500		712000	712000	712000		712000	713500
Canada	398000	398000	398000	398000	405500		413000	413000	413000		413000	415000
Cape Verde	12000	12000	12000	12000	12000		12000	12000	12000		12000	11500
Central African Republic	158000	158000	158000	158000	158000		158000	158000	158000		158000	158000
Chad	576000	576000	576000	576000	592500		609000	609000	609000		609000	620500
Channel Islands	1000	1000	1000	1000	1000		1000	1000	1000		1000	1000
Chile	251000	251000	251000	251000	249500		248000	248000	248000		248000	244500
China	18331000	18331000	18331000	18331000	17513000		16695000	16695000	16695000		16695000	16050500
China, Hong Kong SAR	55000	55000	55000	55000	55000		55000	55000	55000		55000	53500
China, Macao SAR	5000	5000	5000	5000	5000		5000	5000	5000		5000	4500
Colombia	895000	895000	895000	895000	885500		876000	876000	876000		876000	864500
Comoros	21000	21000	21000	21000	20500		20000	20000	20000		20000	20000
Congo, Dem. Rep.	3261000	3261000	3261000	3261000	3301000		3341000	3341000	3341000		3341000	3342000
Congo, Rep.	131000	131000	131000	131000	131000		131000	131000	131000		131000	130000
Costa Rica	76000	76000	76000	76000	76000		76000	76000	76000		76000	75000
Côte d'Ivoire	769000	769000	769000	769000	775500		782000	782000	782000		782000	788000
Croatia	42000	42000	42000	42000	41000		40000	40000	40000		40000	39000
Cuba	111000	111000	111000	111000	108500		106000	106000	106000		106000	102500
Cyprus	11000	11000	11000	11000	11500		12000	12000	12000		12000	12000
Czech Republic	107000	107000	107000	107000	103000		99000	99000	99000		99000	96000
Denmark	59000	59000	59000	59000	60500		62000	62000	62000		62000	62500
Djibouti	25000	25000	25000	25000	25000		25000	25000	25000		25000	25000
Dominican Republic	214000	214000	214000	214000	211000		208000	208000	208000		208000	204500
Ecuador	270000	270000	270000	270000	266500		263000	263000	263000		263000	258500
Egypt	1990000	1990000	1990000	1990000	1956000		1922000	1922000	1922000		1922000	1909000
El Salvador	126000	126000	126000	126000	125500		125000	125000	125000		125000	121500
Equatorial Guinea	29000	29000	29000	29000	29500		30000	30000	30000		30000	30000
Eritrea	186000	186000	186000	186000	184000		182000	182000	182000		182000	183000
Estonia	16000	16000	16000	16000	15500		15000	15000	15000		15000	14000
Ethiopia	3346000	3346000	3346000	3346000	3369500		3393000	3393000	3393000		3393000	3390500
Fiji	16000	16000	16000	16000	16000		16000	16000	16000		16000	15500
Finland	61000	61000	61000	61000	60500		60000	60000	60000		60000	59000
France	707000	707000	707000	707000	701500		696000	696000	696000		696000	696000
French Guiana	6000	6000	6000	6000	6000		6000	6000	6000		6000	6500
French Polynesia	5000	5000	5000	5000	5000		5000	5000	5000		5000	4500
Gabon	41000	41000	41000	41000	41000		41000	41000	41000		41000	40500
Gambia	68000	68000	68000	68000	69000		70000	70000	70000		70000	71000
Georgia	46000	46000	46000	46000	43500		41000	41000	41000		41000	39500
Germany	656000	656000	656000	656000	651500		647000	647000	647000		647000	636500
Ghana	808000	808000	808000	808000	813500		819000	819000	819000		819000	821000
Greece	98000	98000	98000	98000	96000		94000	94000	94000		94000	93500
Grenada	2000	2000	2000	2000	2000		2000	2000	2000		2000	1500
Guadeloupe	6000	6000	6000	6000	6000		6000	6000	6000		6000	6000
Guam	3000	3000	3000	3000	3000		3000	3000	3000		3000	3000
Guatemala	476000	476000	476000	476000	476000		476000	476000	476000		476000	473000
Guinea	434000	434000	434000	434000	441000		448000	448000	448000		448000	453000
Guinea-Bissau	73000	73000	73000	73000	74500		76000	76000	76000		76000	77000
Guyana	12000	12000	12000	12000	12000		12000	12000	12000		12000	11500
Haiti	276000	276000	276000	276000	274000		272000	272000	272000		272000	269000
Honduras	202000	202000	202000	202000	199500		197000	197000	197000		197000	193000
Hungary	94000	94000	94000	94000	92500		91000	91000	91000		91000	89500
Iceland	5000	5000	5000	5000	5000		5000	5000	5000		5000	4500
India	25375000	25375000	25375000	25375000	24729000		24083000	24083000	24083000		24083000	23331000
Indonesia	3746000	3746000	3746000	3746000	3712500		3679000	3679000	3679000		3679000	3673500
Iran	1314000	1314000	1314000	1314000	1239000		1164000	1164000	1164000		1164000	1132500
Iraq	1002000	1002000	1002000	1002000	1021500		1041000	1041000	1041000		1041000	1052500
Ireland	65000	65000	65000	65000	63000		61000	61000	61000		61000	61000
Israel	135000	135000	135000	135000	135000		135000	135000	135000		135000	136000
Italy	479000	479000	479000	479000	472500		466000	466000	466000		466000	467500
Jamaica	50000	50000	50000	50000	49000		48000	48000	48000		48000	46000
Japan	874000	874000	874000	874000	856000		838000	838000	838000		838000	830000
Jordan	151000	151000	151000	151000	148500		146000	146000	146000		146000	144000
Kazakhstan	277000	277000	277000	277000	262000		247000	247000	247000		247000	239000
Kenya	1590000	1590000	1590000	1590000	1597000		1604000	1604000	1604000		1604000	1625500
Kiribati	2574	2574	2574	2574	2621		2667	2667	2667		2667	2626
Korea, DPR	343000	343000	343000	343000	340500		338000	338000	338000		338000	327000
Korea, Republic of	428000	428000	428000	428000	422500		417000	417000	417000		417000	408500
Kuwait	51000	51000	51000	51000	51000		51000	51000	51000		51000	52000
Kyrgyzstan	113000	113000	113000	113000	107500		102000	102000	102000		102000	98000
Lao People's Democratic Republic	183000	183000	183000	183000	183500		184000	184000	184000		184000	181000
Latvia	23000	23000	23000	23000	22000		21000	21000	21000		21000	19500
Lebanon	68000	68000	68000	68000	68000		68000	68000	68000		68000	66500
Lesotho	58000	58000	58000	58000	57000		56000	56000	56000		56000	55000
Liberia	165000	165000	165000	165000	167000		169000	169000	169000		169000	170000
Libyan Arab Jamahiriya	136000	136000	136000	136000	129000		122000	122000	122000		122000	117500
Lithuania	31000	31000	31000	31000	30500		30000	30000	30000		30000	29000
Luxembourg	6000	6000	6000	6000	6500		7000	7000	7000		7000	7000
Macedonia	22000	22000	22000	22000	21500		21000	21000	21000		21000	20500
Madagascar	749000	749000	749000	749000	759500		770000	770000	770000		770000	777000
Malawi	695000	695000	695000	695000	713500		732000	732000	732000		732000	741500
Malaysia	537000	537000	537000	537000	526500		516000	516000	516000		516000	504500
Maldives	6000	6000	6000	6000	6000		6000	6000	6000		6000	6000
Mali	595000	595000	595000	595000	601000		607000	607000	607000		607000	609500
Malta	4000	4000	4000	4000	4000		4000	4000	4000		4000	4000
Martinique	5000	5000	5000	5000	5000		5000	5000	5000		5000	5000
Mauritania	110000	110000	110000	110000	110000		110000	110000	110000		110000	110500
Mauritius	19000	19000	19000	19000	18500		18000	18000	18000		18000	18000
Mexico	1792000	1792000	1792000	1792000	1767000		1742000	1742000	1742000		1742000	1724500
Micronesia	3000	3000	3000	3000	2500		2000	2000	2000		2000	2000
Moldova	41000	41000	41000	41000	38500		36000	36000	36000		36000	33500
Mongolia	51000	51000	51000	51000	50000		49000	49000	49000		49000	47000
Montenegro	8000	8000	8000	8000	7500		7000	7000	7000		7000	7000
Morocco	645000	645000	645000	645000	628000		611000	611000	611000		611000	593000
Mozambique	889000	889000	889000	889000	899000		909000	909000	909000		909000	918000
Myanmar	947000	947000	947000	947000	919500		892000	892000	892000		892000	871500
Namibia	61000	61000	61000	61000	61500		62000	62000	62000		62000	61500
Nepal	770000	770000	770000	770000	774000		778000	778000	778000		778000	769500
Netherlands	183000	183000	183000	183000	186000		189000	189000	189000		189000	190000
Netherlands Antilles	2000	2000	2000	2000	2000		2000	2000	2000		2000	2000
New Caledonia	4000	4000	4000	4000	4000		4000	4000	4000		4000	4000
New Zealand	59000	59000	59000	59000	59000		59000	59000	59000		59000	58500
Nicaragua	137000	137000	137000	137000	134500		132000	132000	132000		132000	129000
Niger	1003000	1003000	1003000	1003000	1071000		1139000	1139000	1139000		1139000	1218000
Nigeria	6094000	6094000	6094000	6094000	6039500		5985000	5985000	5985000		5985000	5962500
Norway	60000	60000	60000	60000	61000		62000	62000	62000		62000	62500
Oman	69000	69000	69000	69000	69000		69000	69000	69000		69000	68000
Pakistan	5603000	5603000	5603000	5603000	5566500		5530000	5530000	5530000		5530000	5498000
Palestinian Territory	164000	164000	164000	164000	168000		172000	172000	172000		172000	175500
Panama	69000	69000	69000	69000	69000		69000	69000	69000		69000	69000
Papua New Guinea	216000	216000	216000	216000	218500		221000	221000	221000		221000	223000
Paraguay	153000	153000	153000	153000	151500		150000	150000	150000		150000	148500
Peru	572000	572000	572000	572000	565000		558000	558000	558000		558000	551500
Philippines	2269000	2269000	2269000	2269000	2262500		2256000	2256000	2256000		2256000	2240000
Poland	354000	354000	354000	354000	337000		320000	320000	320000		320000	304500
Portugal	94000	94000	94000	94000	92000		90000	90000	90000		90000	89500
Puerto Rico	51000	51000	51000	51000	50000		49000	49000	49000		49000	48000
Qatar	17000	17000	17000	17000	17000		17000	17000	17000		17000	17000
Réunion	15000	15000	15000	15000	14500		14000	14000	14000		14000	14000
Romania	190000	190000	190000	190000	182500		175000	175000	175000		175000	169000
Russian Federation	1470000	1470000	1470000	1470000	1388500		1307000	1307000	1307000		1307000	1249000
Rwanda	449000	449000	449000	449000	443500		438000	438000	438000		438000	436500
Saint Lucia	3000	3000	3000	3000	3000		3000	3000	3000		3000	3000
Saint Vincent and the Grenadines	2000	2000	2000	2000	2000		2000	2000	2000		2000	2000
Samoa	4000	4000	4000	4000	4000		4000	4000	4000		4000	4000
Sao Tome and Principe	5000	5000	5000	5000	5000		5000	5000	5000		5000	5000
Saudi Arabia	618000	618000	618000	618000	616500		615000	615000	615000		615000	606500
Senegal	490000	490000	490000	490000	490500		491000	491000	491000		491000	493500
Serbia	110000	110000	110000	110000	108000		106000	106000	106000		106000	104500
Sierra Leone	247000	247000	247000	247000	252000		257000	257000	257000		257000	261000
Singapore	43000	43000	43000	43000	45000		47000	47000	47000		47000	47000
Slovakia	54000	54000	54000	54000	51500		49000	49000	49000		49000	47000
Slovenia	19000	19000	19000	19000	18500		18000	18000	18000		18000	17500
Solomon Islands	16000	16000	16000	16000	16000		16000	16000	16000		16000	16500
Somalia	458000	458000	458000	458000	477000		496000	496000	496000		496000	512500
South Africa	1026000	1026000	1026000	1026000	1008000		990000	990000	990000		990000	976500
Spain	484000	484000	484000	484000	466000		448000	448000	448000		448000	442500
Sri Lanka	325000	325000	325000	325000	310500		296000	296000	296000		296000	289500
Sudan	1330000	1330000	1330000	1330000	1337500		1345000	1345000	1345000		1345000	1345500
Suriname	9000	9000	9000	9000	9000		9000	9000	9000		9000	9000
Swaziland	36000	36000	36000	36000	36000		36000	36000	36000		36000	35000
Sweden	112000	112000	112000	112000	112500		113000	113000	113000		113000	111500
Switzerland	77000	77000	77000	77000	78500		80000	80000	80000		80000	80500
Syrian Arab Republic	557000	557000	557000	557000	542000		527000	527000	527000		527000	520000
Tajikistan	206000	206000	206000	206000	201500		197000	197000	197000		197000	190000
Tanzania	2030000	2030000	2030000	2030000	2072000		2114000	2114000	2114000		2114000	2157500
Thailand	943000	943000	943000	943000	929500		916000	916000	916000		916000	904500
Timor-Leste	58000	58000	58000	58000	60000		62000	62000	62000		62000	62500
Togo	227000	227000	227000	227000	228500		230000	230000	230000		230000	231000
Tonga	2000	2000	2000	2000	2000		2000	2000	2000		2000	2000
Trinidad and Tobago	19000	19000	19000	19000	18000		17000	17000	17000		17000	16500
Tunisia	169000	169000	169000	169000	166500		164000	164000	164000		164000	158000
Turkey	1294000	1294000	1294000	1294000	1273500		1253000	1253000	1253000		1253000	1233500
Turkmenistan	107000	107000	107000	107000	102500		98000	98000	98000		98000	94500
Uganda	1770000	1770000	1770000	1770000	1825500		1881000	1881000	1881000		1881000	1918500
Ukraine	463000	463000	463000	463000	437500		412000	412000	412000		412000	390000
United Arab Emirates	63000	63000	63000	63000	62500		62000	62000	62000		62000	63500
United Kingdom	774000	774000	774000	774000	778000		782000	782000	782000		782000	777500
United States of America	4402000	4402000	4402000	4402000	4386500		4371000	4371000	4371000		4371000	4363000
United States Virgin Islands	1000	1000	1000	1000	1000		1000	1000	1000		1000	1000
Uruguay	48000	48000	48000	48000	47000		46000	46000	46000		46000	45500
Uzbekistan	582000	582000	582000	582000	568500		555000	555000	555000		555000	532000
Vanuatu	7000	7000	7000	7000	7500		8000	8000	8000		8000	8000
Venezuela	592000	592000	592000	592000	586000		580000	580000	580000		580000	574000
Viet Nam	1447000	1447000	1447000	1447000	1438500		1430000	1430000	1430000		1430000	1398500
Western Sahara	14000	14000	14000	14000	13500		13000	13000	13000		13000	13000
Yemen	948000	948000	948000	948000	954500		961000	961000	961000		961000	960500
Zambia	590000	590000	590000	590000	598000		606000	606000	606000		606000	611500
Zimbabwe	410000	410000	410000	410000	407500		405000	405000	405000		405000	395500

## Sheet: 5-17 month Population UN
Population Summary Report
Population age 5 - 17 mo
Country	2016	2017	2018	2019	2020		2021	2022	2023		2024	2025
Afghanistan	1473563	1506250	1538938	1571625	1604313		1628555	1652796	1677038		1701279	1725521
Albania	52371	52429	52488	52546	52604		51817	51029	50242		49454	48667
Algeria	784938	781313	777688	774063	770438		759921	749404	738888		728371	717854
Angola	855187	865791	876396	887000	897604		904225	910846	917466		924087	930708
Argentina	737891	735075	732258	729442	726625		722254	717883	713513		709142	704771
Armenia	49371	48533	47696	46858	46021		45029	44038	43046		42055	41063
Aruba	1208	1208	1208	1208	1208		1233	1258	1283		1308	1333
Australia	303367	304838	306308	307779	309250		310367	311483	312600		313716	314833
Austria	83629	83967	84304	84642	84979		85079	85179	85279		85379	85479
Azerbaijan	176538	173888	171238	168588	165938		162221	158504	154788		151071	147354
Bahamas	6250	6250	6250	6250	6250		6204	6158	6113		6067	6021
Bahrain	15117	15067	15017	14967	14917		14917	14917	14917		14917	14917
Bangladesh	3551217	3542079	3532942	3523804	3514667		3493396	3472125	3450855		3429584	3408313
Barbados	3125	3125	3125	3125	3125		3054	2983	2913		2842	2771
Belarus	97183	95596	94008	92421	90833		89050	87267	85483		83700	81917
Belgium	131204	131450	131696	131942	132188		131950	131713	131475		131238	131000
Belize	8246	8200	8155	8109	8063		7992	7921	7850		7779	7708
Benin	390425	394850	399275	403700	408125		411508	414892	418275		421659	425042
Bhutan	15979	15958	15938	15917	15896		15704	15513	15321		15130	14938
Bolivia	270791	269625	268458	267292	266125		264596	263067	261537		260008	258479
Bosnia and Herzegovina	35517	35158	34800	34441	34083		33625	33167	32708		32250	31792
Botswana	51204	51158	51113	51067	51021		50829	50638	50446		50255	50063
Brazil	2952104	2918688	2885271	2851855	2818438		2785296	2752154	2719013		2685871	2652729
Brunei Darussalam	8317	8342	8367	8392	8417		8442	8467	8492		8517	8542
Bulgaria	73596	72275	70955	69634	68313		66938	65563	64188		62813	61438
Burkina Faso	794613	801850	809088	816325	823563		830375	837188	844000		850813	857625
Burundi	303341	303725	304108	304492	304875		302658	300442	298225		296009	293792
Cambodia	407016	408825	410633	412442	414250		411308	408367	405425		402484	399542
Cameroon	734004	733967	733929	733892	733854		733912	733971	734029		734088	734146
Canada	419238	423829	428421	433012	437604		440500	443396	446291		449187	452083
Cape Verde	12900	12925	12950	12975	13000		12904	12808	12713		12617	12521
Central African Republic	158025	158467	158908	159350	159792		159967	160142	160317		160492	160667
Chad	546913	555138	563363	571588	579813		586905	593996	601088		608179	615271
Channel Islands	1333	1333	1333	1333	1333		1333	1333	1333		1333	1333
Chile	272654	272079	271504	270929	270354		269571	268788	268004		267221	266438
China	19826875	19680229	19533584	19386938	19240292		18910629	18580967	18251304		17921642	17591979
China, Hong Kong SAR	61275	61446	61616	61787	61958		61771	61583	61396		61208	61021
China, Macao SAR	5317	5342	5367	5392	5417		5321	5225	5130		5034	4938
Colombia	966137	963441	960746	958050	955354		951379	947404	943429		939454	935479
Comoros	22254	22133	22013	21892	21771		21675	21579	21484		21388	21292
Congo, Dem. Rep.	3143742	3178296	3212850	3247404	3281958		3298666	3315375	3332083		3348792	3365500
Congo, Rep.	131808	132492	133175	133859	134542		134525	134508	134492		134475	134458
Costa Rica	83475	83158	82842	82525	82208		82041	81875	81708		81542	81375
Côte d'Ivoire	778846	783338	787829	792321	796813		800234	803655	807075		810496	813917
Croatia	45817	45529	45242	44954	44667		44284	43900	43517		43133	42750
Cuba	120221	119379	118538	117696	116854		115579	114304	113029		111754	110479
Cyprus	11913	12034	12154	12275	12396		12492	12588	12683		12779	12875
Czech Republic	119392	118096	116800	115504	114208		112666	111125	109583		108042	106500
Denmark	64329	64492	64654	64817	64979		65462	65946	66429		66913	67396
Djibouti	25225	25346	25466	25587	25708		25758	25808	25858		25908	25958
Dominican Republic	232133	230933	229733	228533	227333		226037	224741	223446		222150	220854
Ecuador	291513	290609	289704	288800	287896		286363	284829	283296		281762	280229
Egypt	2151692	2140238	2128783	2117329	2105875		2094342	2082808	2071275		2059741	2048208
El Salvador	134629	134633	134638	134642	134646		134204	133763	133321		132880	132438
Equatorial Guinea	28630	28946	29263	29579	29896		30042	30188	30333		30479	30625
Eritrea	197092	196621	196150	195679	195208		194766	194325	193883		193442	193000
Estonia	17921	17779	17638	17496	17354		17017	16679	16342		16004	15667
Ethiopia	3374262	3397941	3421621	3445300	3468979		3480154	3491329	3502504		3513679	3524854
Fiji	17667	17521	17375	17229	17083		16987	16891	16796		16700	16604
Finland	65629	65654	65679	65704	65729		65492	65254	65017		64779	64542
France	782621	779846	777071	774296	771521		769717	767913	766108		764304	762500
French Guiana	6300	6350	6400	6450	6500		6571	6642	6712		6783	6854
French Polynesia	5292	5292	5292	5292	5292		5221	5150	5080		5009	4938
Gabon	42609	42780	42950	43121	43292		43271	43250	43230		43209	43188
Gambia	68008	68662	69317	69971	70625		71158	71692	72225		72759	73292
Georgia	50838	50050	49263	48475	47688		46796	45904	45013		44121	43229
Germany	705571	706329	707088	707846	708604		706204	703804	701404		699004	696604
Ghana	822896	826979	831063	835146	839229		842067	844904	847742		850579	853417
Greece	109400	108363	107325	106288	105250		104546	103842	103137		102433	101729
Grenada	2167	2167	2167	2167	2167		2071	1975	1880		1784	1688
Guadeloupe	6725	6700	6675	6650	6625		6575	6525	6475		6425	6375
Guam	3375	3375	3375	3375	3375		3375	3375	3375		3375	3375
Guatemala	501642	503429	505217	507004	508792		508767	508742	508717		508692	508667
Guinea	430991	435525	440058	444592	449125		452400	455675	458950		462225	465500
Guinea-Bissau	70613	71434	72254	73075	73896		74600	75304	76009		76713	77417
Guyana	13008	12912	12817	12721	12625		12529	12433	12338		12242	12146
Haiti	286967	287058	287150	287241	287333		286875	286417	285958		285500	285042
Honduras	215588	215238	214888	214538	214188		213017	211846	210675		209504	208333
Hungary	104254	103508	102763	102017	101271		100596	99921	99246		98571	97896
Iceland	5292	5292	5292	5292	5292		5221	5150	5080		5009	4938
India	27126600	26924700	26722800	26520900	26319000		26052450	25785900	25519350		25252800	24986250
Indonesia	4172304	4128150	4083996	4039842	3995688		3985313	3974938	3964563		3954188	3943813
Iran	1444734	1426425	1408117	1389808	1371500		1343863	1316225	1288588		1260950	1233313
Iraq	1043546	1051800	1060055	1068309	1076563		1084655	1092746	1100838		1108929	1117021
Ireland	73925	72913	71900	70888	69875		69217	68558	67900		67241	66583
Israel	148000	147563	147125	146688	146250		146317	146383	146450		146516	146583
Italy	554963	547175	539388	531600	523813		521655	519496	517338		515179	513021
Jamaica	53883	53621	53358	53096	52833		52233	51633	51033		50433	49833
Japan	996358	981946	967533	953121	938708		931825	924942	918058		911175	904292
Jordan	166521	165125	163730	162334	160938		159975	159013	158050		157088	156125
Kazakhstan	308775	303571	298366	293162	287958		282350	276742	271133		265525	259917
Kenya	1642983	1647508	1652033	1656558	1661083		1666496	1671908	1677321		1682733	1688146
Kiribati	2688	2723	2757	2792	2826		2851	2877	2902		2928	2953
Korea, DPR	352804	354650	356496	358342	360188		358500	356813	355125		353438	351750
Korea, Republic of	472671	469383	466096	462808	459521		456863	454204	451546		448887	446229
Kuwait	56083	55937	55792	55646	55500		55592	55683	55775		55866	55958
Kyrgyzstan	124454	122658	120863	119067	117271		115075	112879	110684		108488	106292
Lao People's Democratic Republic	189046	190342	191637	192933	194229		194275	194321	194366		194412	194458
Latvia	25433	25221	25008	24796	24583		24079	23575	23071		22567	22063
Lebanon	72542	72667	72792	72917	73042		72854	72667	72479		72292	72104
Lesotho	60625	60438	60250	60063	59875		59542	59208	58875		58541	58208
Liberia	164075	165504	166934	168363	169792		170717	171642	172567		173492	174417
Libyan Arab Jamahiriya	152833	150437	148042	145646	143250		140421	137592	134762		131933	129104
Lithuania	33821	33704	33588	33471	33354		33067	32779	32492		32204	31917
Luxembourg	6496	6617	6737	6858	6979		7100	7221	7341		7462	7583
Macedonia	23762	23691	23621	23550	23479		23287	23096	22904		22713	22521
Madagascar	761729	768292	774854	781417	787979		792758	797537	802317		807096	811875
Malawi	685504	696258	707013	717767	728521		735988	743454	750921		758387	765854
Malaysia	585354	582563	579771	576980	574188		569571	564954	560338		555721	551104
Maldives	6525	6550	6575	6600	6625		6600	6575	6550		6525	6500
Mali	584817	589133	593450	597766	602083		604812	607541	610271		613000	615729
Malta	4233	4258	4283	4308	4333		4308	4283	4258		4233	4208
Martinique	5267	5242	5217	5192	5167		5167	5167	5167		5167	5167
Mauritania	113850	113804	113759	113713	113667		113738	113809	113879		113950	114021
Mauritius	20162	20116	20071	20025	19979		19908	19837	19767		19696	19625
Mexico	2002591	1978850	1955108	1931367	1907625		1895929	1884233	1872538		1860842	1849146
Micronesia	2929	2858	2788	2717	2646		2600	2554	2509		2463	2417
Moldova	45821	45058	44296	43533	42771		41663	40554	39446		38337	37229
Mongolia	53908	53817	53725	53634	53542		53067	52592	52117		51642	51167
Montenegro	8346	8275	8205	8134	8063		8017	7971	7925		7879	7833
Morocco	695083	691583	688083	684583	681083		673900	666717	659533		652350	645167
Mozambique	903884	908080	912275	916471	920667		925734	930800	935867		940933	946000
Myanmar	1011804	1002588	993371	984155	974938		964988	955038	945088		935138	925188
Namibia	64146	64438	64729	65021	65313		65413	65513	65613		65713	65813
Nepal	797317	803238	809158	815079	821000		822138	823275	824413		825550	826688
Netherlands	196066	196925	197783	198642	199500		200692	201883	203075		204266	205458
Netherlands Antilles	2392	2367	2342	2317	2292		2267	2242	2217		2192	2167
New Caledonia	4358	4383	4408	4433	4458		4458	4458	4458		4458	4458
New Zealand	64042	64042	64042	64042	64042		63921	63800	63680		63559	63438
Nicaragua	148512	147796	147079	146363	145646		144492	143338	142183		141029	139875
Niger	949475	975200	1000925	1026650	1052375		1082700	1113025	1143350		1173675	1204000
Nigeria	6138396	6132167	6125937	6119708	6113479		6102871	6092263	6081654		6071046	6060438
Norway	64175	64558	64942	65325	65708		66096	66483	66871		67258	67646
Oman	72275	72738	73200	73663	74125		74058	73992	73925		73859	73792
Pakistan	5827054	5831025	5834996	5838967	5842938		5832409	5821880	5811350		5800821	5790292
Palestinian Territory	170766	172575	174383	176192	178000		179688	181375	183063		184750	186438
Panama	74558	74512	74467	74421	74375		74400	74425	74450		74475	74500
Papua New Guinea	225330	226221	227113	228004	228896		230108	231321	232533		233746	234958
Paraguay	163596	163338	163079	162821	162563		161988	161413	160838		160263	159688
Peru	620617	617421	614225	611029	607833		605196	602558	599921		597283	594646
Philippines	2417212	2419466	2421721	2423975	2426229		2423367	2420504	2417642		2414779	2411917
Poland	393100	388346	383591	378837	374083		366904	359725	352546		345367	338188
Portugal	104992	103879	102767	101654	100542		99788	99034	98279		97525	96771
Puerto Rico	55317	55029	54742	54454	54167		53784	53400	53017		52633	52250
Qatar	19200	19379	19559	19738	19917		19792	19667	19542		19417	19292
Réunion	15954	15908	15863	15817	15771		15700	15629	15559		15488	15417
Romania	212130	209321	206513	203704	200896		197783	194671	191558		188446	185333
Russian Federation	1642963	1618759	1594554	1570350	1546146		1513333	1480521	1447708		1414896	1382083
Rwanda	450780	451871	452963	454054	455146		453829	452513	451196		449880	448563
Saint Lucia	3250	3250	3250	3250	3250		3225	3200	3175		3150	3125
Saint Vincent and the Grenadines	2017	1992	1967	1942	1917		1917	1917	1917		1917	1917
Samoa	4208	4208	4208	4208	4208		4233	4258	4283		4308	4333
Sao Tome and Principe	5192	5217	5242	5267	5292		5292	5292	5292		5292	5292
Saudi Arabia	655071	656913	658754	660596	662438		661221	660004	658788		657571	656354
Senegal	503804	504588	505371	506155	506938		507588	508238	508888		509538	510188
Serbia	119650	119050	118450	117850	117250		116454	115658	114863		114067	113271
Sierra Leone	245067	247113	249158	251204	253250		255350	257450	259550		261650	263750
Singapore	44384	45225	46067	46908	47750		48408	49067	49725		50384	51042
Slovakia	59462	58841	58221	57600	56979		56017	55054	54092		53129	52167
Slovenia	21371	21179	20988	20796	20604		20337	20071	19804		19538	19271
Solomon Islands	16858	16883	16908	16933	16958		17054	17150	17246		17342	17438
Somalia	441658	449212	456767	464321	471875		479929	487983	496038		504092	512146
South Africa	1110908	1102712	1094517	1086321	1078125		1071713	1065300	1058888		1052475	1046063
Spain	540842	534871	528900	522929	516958		510204	503450	496696		489942	483188
Sri Lanka	364813	358875	352938	347000	341063		335663	330263	324863		319463	314063
Sudan	1367596	1372733	1377871	1383008	1388146		1391679	1395213	1398746		1402280	1405813
Suriname	10158	10087	10017	9946	9875		9850	9825	9800		9775	9750
Swaziland	37600	37700	37800	37900	38000		37858	37717	37575		37434	37292
Sweden	119221	119900	120580	121259	121938		121971	122004	122038		122071	122104
Switzerland	81246	81992	82737	83483	84229		84812	85396	85979		86563	87146
Syrian Arab Republic	622150	614654	607159	599663	592167		586450	580733	575017		569300	563583
Tajikistan	213012	213066	213121	213175	213229		211250	209271	207291		205312	203333
Tanzania	2051842	2074079	2096317	2118554	2140792		2160454	2180117	2199779		2219442	2239104
Thailand	1034446	1028621	1022796	1016971	1011146		1005604	1000063	994521		988980	983438
Timor-Leste	56133	57537	58942	60346	61750		62504	63258	64013		64767	65521
Togo	232613	233704	234796	235887	236979		237708	238437	239167		239896	240625
Tonga	2575	2504	2434	2363	2292		2292	2292	2292		2292	2292
Trinidad and Tobago	20800	20538	20275	20013	19750		19438	19125	18813		18500	18188
Tunisia	181563	181188	180813	180438	180063		178759	177455	176150		174846	173542
Turkey	1403063	1396000	1388938	1381875	1374813		1366621	1358429	1350238		1342046	1333854
Turkmenistan	114687	113666	112646	111625	110604		108896	107188	105479		103771	102063
Uganda	1733613	1764475	1795338	1826200	1857063		1879988	1902913	1925838		1948763	1971688
Ukraine	508738	503059	497379	491700	486021		475442	464863	454283		443704	433125
United Arab Emirates	69396	68958	68521	68083	67646		67638	67629	67621		67612	67604
United Kingdom	823592	827183	830775	834366	837958		839087	840216	841346		842475	843604
United States of America	4760896	4759479	4758063	4756646	4755229		4749825	4744421	4739016		4733612	4728208
United States Virgin Islands	1308	1283	1258	1233	1208		1208	1208	1208		1208	1208
Uruguay	51942	51654	51367	51079	50792		50479	50167	49854		49542	49229
Uzbekistan	608554	608275	607996	607717	607438		601092	594746	588400		582054	575708
Vanuatu	7779	7850	7921	7992	8063		8109	8155	8200		8246	8292
Venezuela	639925	638183	636442	634700	632958		630558	628158	625758		623358	620958
Viet Nam	1560504	1557613	1554721	1551830	1548938		1543446	1537954	1532463		1526971	1521479
Western Sahara	14063	14188	14313	14438	14563		14467	14371	14275		14179	14083
Yemen	967538	976429	985321	994212	1003104		1006254	1009404	1012554		1015704	1018854
Zambia	588983	594446	599908	605371	610833		614646	618458	622271		626083	629896
Zimbabwe	417496	421033	424571	428108	431646		429921	428196	426471		424746	423021

## Sheet: Coverage Rate DTP1
Vaccine Coverage Rate Summary Report
For vaccine coverage rate: DTP1
Country	2016	2017	2018	2019	2020		2021	2022	2023		2024	2025
Afghanistan	0.99	0.99	0.99	0.99	0.99		0.99	0.99	0.99		0.99	0.99
Albania	0.98	0.98	0.98	0.98	0.98		0.98	0.98	0.98		0.98	0.98
Algeria	0.98	0.98	0.98	0.98	0.98		0.98	0.98	0.98		0.98	0.98
Angola	0.99	0.99	0.99	0.99	0.99		0.99	0.99	0.99		0.99	0.99
Argentina	0.99	0.99	0.99	0.99	0.99		0.99	0.99	0.99		0.99	0.99
Armenia	0.99	0.99	0.99	0.99	0.99		0.99	0.99	0.99		0.99	0.99
Aruba	0.9506	0.9506	0.9506	0.9506	0.9506		0.9506	0.9506	0.9506		0.9506	0.9506
Australia	0.97	0.97	0.97	0.97	0.97		0.97	0.97	0.97		0.97	0.97
Austria	0.95	0.95	0.95	0.95	0.95		0.95	0.95	0.95		0.95	0.95
Azerbaijan	0.9799	0.9799	0.9799	0.9799	0.9799		0.9799	0.9799	0.9799		0.9799	0.9799
Bahamas	0.99	0.99	0.99	0.99	0.99		0.99	0.99	0.99		0.99	0.99
Bahrain	0.97	0.97	0.97	0.97	0.97		0.97	0.97	0.97		0.97	0.97
Bangladesh	0.99	0.99	0.99	0.99	0.99		0.99	0.99	0.99		0.99	0.99
Barbados	0.93	0.93	0.93	0.93	0.93		0.93	0.93	0.93		0.93	0.93
Belarus	0.99	0.99	0.99	0.99	0.99		0.99	0.99	0.99		0.99	0.99
Belgium	0.99	0.99	0.99	0.99	0.99		0.99	0.99	0.99		0.99	0.99
Belize	0.99	0.99	0.99	0.99	0.99		0.99	0.99	0.99		0.99	0.99
Benin	0.84	0.84	0.84	0.84	0.84		0.84	0.84	0.84		0.84	0.84
Bhutan	0.92	0.92	0.92	0.92	0.92		0.92	0.92	0.92		0.92	0.92
Bolivia	0.9796	0.9796	0.9796	0.9796	0.9796		0.9796	0.9796	0.9796		0.9796	0.9796
Bosnia and Herzegovina	0.99	0.99	0.99	0.99	0.99		0.99	0.99	0.99		0.99	0.99
Botswana	0.98	0.98	0.98	0.98	0.98		0.98	0.98	0.98		0.98	0.98
Brazil	0.98	0.98	0.98	0.98	0.98		0.98	0.98	0.98		0.98	0.98
Brunei Darussalam	0.99	0.99	0.99	0.99	0.99		0.99	0.99	0.99		0.99	0.99
Bulgaria	0.9698	0.9698	0.9698	0.9698	0.9698		0.9698	0.9698	0.9698		0.9698	0.9698
Burkina Faso	0.99	0.99	0.99	0.99	0.99		0.99	0.99	0.99		0.99	0.99
Burundi	0.949	0.9589	0.9687	0.9786	0.9786		0.9786	0.9786	0.9786		0.9786	0.9786
Cambodia	0.87	0.87	0.87	0.87	0.87		0.87	0.87	0.87		0.87	0.87
Cameroon	0.99	0.99	0.99	0.99	0.99		0.99	0.99	0.99		0.99	0.99
Canada	0.97	0.97	0.97	0.97	0.97		0.97	0.97	0.97		0.97	0.97
Cape Verde	0.9296	0.9407	0.9517	0.9628	0.9739		0.9849	0.99	0.99		0.99	0.99
Central African Republic	0.7386	0.7485	0.7583	0.7682	0.778		0.7879	0.7977	0.8076		0.8174	0.8273
Chad	0.5531	0.5625	0.5719	0.5813	0.5906		0.6	0.6	0.6		0.6	0.6
Channel Islands	0.97	0.97	0.97	0.97	0.97		0.97	0.97	0.97		0.97	0.97
Chile	0.9797	0.9797	0.9797	0.9797	0.9797		0.9797	0.9797	0.9797		0.9797	0.9797
China	0.9796	0.9796	0.9796	0.9796	0.9796		0.9796	0.9796	0.9796		0.9796	0.9796
China, Hong Kong SAR	0.9796	0.9796	0.9796	0.9796	0.9796		0.9796	0.9796	0.9796		0.9796	0.9796
China, Macao SAR	0.9796	0.9796	0.9796	0.9796	0.9796		0.9796	0.9796	0.9796		0.9796	0.9796
Colombia	0.99	0.99	0.99	0.99	0.99		0.99	0.99	0.99		0.99	0.99
Comoros	0.88	0.89	0.9	0.91	0.92		0.93	0.94	0.95		0.96	0.97
Congo, Dem. Rep.	0.99	0.99	0.99	0.99	0.99		0.99	0.99	0.99		0.99	0.99
Congo, Rep.	0.8818	0.8909	0.9	0.9	0.9		0.9	0.9	0.9		0.9	0.9
Costa Rica	0.9791	0.9791	0.9791	0.9791	0.9791		0.9791	0.9791	0.9791		0.9791	0.9791
Côte d'Ivoire	0.9591	0.9591	0.9591	0.9591	0.9591		0.9591	0.9591	0.9591		0.9591	0.9591
Croatia	0.99	0.99	0.99	0.99	0.99		0.99	0.99	0.99		0.99	0.99
Cuba	0.99	0.99	0.99	0.99	0.99		0.99	0.99	0.99		0.99	0.99
Cyprus	0.99	0.99	0.99	0.99	0.99		0.99	0.99	0.99		0.99	0.99
Czech Republic	0.98	0.98	0.98	0.98	0.98		0.98	0.98	0.98		0.98	0.98
Denmark	0.97	0.97	0.97	0.97	0.97		0.97	0.97	0.97		0.97	0.97
Djibouti	0.99	0.99	0.99	0.99	0.99		0.99	0.99	0.99		0.99	0.99
Dominican Republic	0.9163	0.9163	0.9163	0.9163	0.9163		0.9163	0.9163	0.9163		0.9163	0.9163
Ecuador	0.99	0.99	0.99	0.99	0.99		0.99	0.99	0.99		0.99	0.99
Egypt	0.98	0.98	0.98	0.98	0.98		0.98	0.98	0.98		0.98	0.98
El Salvador	0.98	0.98	0.98	0.98	0.98		0.98	0.98	0.98		0.98	0.98
Equatorial Guinea	0.7386	0.7485	0.7583	0.7682	0.778		0.7879	0.7977	0.8076		0.8174	0.8273
Eritrea	0.99	0.99	0.99	0.99	0.99		0.99	0.99	0.99		0.99	0.99
Estonia	0.98	0.98	0.98	0.98	0.98		0.98	0.98	0.98		0.98	0.98
Ethiopia	0.9	0.91	0.92	0.93	0.94		0.95	0.96	0.97		0.98	0.99
Fiji	0.82	0.82	0.82	0.82	0.82		0.82	0.82	0.82		0.82	0.82
Finland	0.99	0.99	0.99	0.99	0.99		0.99	0.99	0.99		0.99	0.99
France	0.98	0.98	0.98	0.98	0.98		0.98	0.98	0.98		0.98	0.98
French Guiana	0.98	0.98	0.98	0.98	0.98		0.98	0.98	0.98		0.98	0.98
French Polynesia	0.98	0.98	0.98	0.98	0.98		0.98	0.98	0.98		0.98	0.98
Gabon	0.7787	0.7886	0.7984	0.8083	0.8181		0.828	0.8379	0.8477		0.8576	0.8674
Gambia	0.9281	0.9281	0.9281	0.9281	0.9281		0.9281	0.9281	0.9281		0.9281	0.9281
Georgia	0.99	0.99	0.99	0.99	0.99		0.99	0.99	0.99		0.99	0.99
Germany	0.98	0.98	0.98	0.98	0.98		0.98	0.98	0.98		0.98	0.98
Ghana	0.99	0.99	0.99	0.99	0.99		0.99	0.99	0.99		0.99	0.99
Greece	0.96	0.96	0.96	0.96	0.96		0.96	0.96	0.96		0.96	0.96
Grenada	0.9739	0.9739	0.9739	0.9739	0.9739		0.9739	0.9739	0.9739		0.9739	0.9739
Guadeloupe	0.955	0.955	0.955	0.955	0.955		0.955	0.955	0.955		0.955	0.955
Guam	0.9846	0.9846	0.9846	0.9846	0.9846		0.9846	0.9846	0.9846		0.9846	0.9846
Guatemala	0.99	0.99	0.99	0.99	0.99		0.99	0.99	0.99		0.99	0.99
Guinea	0.96	0.96	0.96	0.96	0.96		0.96	0.96	0.96		0.96	0.96
Guinea-Bissau	0.9169	0.9265	0.9362	0.9458	0.9555		0.9555	0.9555	0.9555		0.9555	0.9555
Guyana	0.99	0.99	0.99	0.99	0.99		0.99	0.99	0.99		0.99	0.99
Haiti	0.8399	0.8399	0.8399	0.8399	0.8399		0.8399	0.8399	0.8399		0.8399	0.8399
Honduras	0.9797	0.9797	0.9797	0.9797	0.9797		0.9797	0.9797	0.9797		0.9797	0.9797
Hungary	0.99	0.99	0.99	0.99	0.99		0.99	0.99	0.99		0.99	0.99
Iceland	0.97	0.97	0.97	0.97	0.97		0.97	0.97	0.97		0.97	0.97
India	0.9023	0.9125	0.9228	0.933	0.9433		0.9535	0.9638	0.9741		0.9843	0.99
Indonesia	0.99	0.99	0.99	0.99	0.99		0.99	0.99	0.99		0.99	0.99
Iran	0.99	0.99	0.99	0.99	0.99		0.99	0.99	0.99		0.99	0.99
Iraq	0.93	0.94	0.95	0.96	0.97		0.98	0.99	0.99		0.99	0.99
Ireland	0.97	0.97	0.97	0.97	0.97		0.97	0.97	0.97		0.97	0.97
Israel	0.98	0.98	0.98	0.98	0.98		0.98	0.98	0.98		0.98	0.98
Italy	0.98	0.98	0.98	0.98	0.98		0.98	0.98	0.98		0.98	0.98
Jamaica	0.9379	0.9477	0.9575	0.9672	0.9672		0.9672	0.9672	0.9672		0.9672	0.9672
Japan	0.99	0.99	0.99	0.99	0.99		0.99	0.99	0.99		0.99	0.99
Jordan	0.99	0.99	0.99	0.99	0.99		0.99	0.99	0.99		0.99	0.99
Kazakhstan	0.97	0.97	0.97	0.97	0.97		0.97	0.97	0.97		0.97	0.97
Kenya	0.9682	0.9682	0.9682	0.9682	0.9682		0.9682	0.9682	0.9682		0.9682	0.9682
Kiribati	0.99	0.99	0.99	0.99	0.99		0.99	0.99	0.99		0.99	0.99
Korea, DPR	0.99	0.99	0.99	0.99	0.99		0.99	0.99	0.99		0.99	0.99
Korea, Republic of	0.95	0.95	0.95	0.95	0.95		0.95	0.95	0.95		0.95	0.95
Kuwait	0.99	0.99	0.99	0.99	0.99		0.99	0.99	0.99		0.99	0.99
Kyrgyzstan	0.99	0.99	0.99	0.99	0.99		0.99	0.99	0.99		0.99	0.99
Lao People's Democratic Republic	0.6659	0.6743	0.6827	0.6911	0.6996		0.708	0.7164	0.7164		0.7164	0.7164
Latvia	0.98	0.98	0.98	0.98	0.98		0.98	0.98	0.98		0.98	0.98
Lebanon	0.9	0.9	0.9	0.9	0.9		0.9	0.9	0.9		0.9	0.9
Lesotho	0.9797	0.9797	0.9797	0.9797	0.9797		0.9797	0.9797	0.9797		0.9797	0.9797
Liberia	0.99	0.99	0.99	0.99	0.99		0.99	0.99	0.99		0.99	0.99
Libyan Arab Jamahiriya	0.98	0.98	0.98	0.98	0.98		0.98	0.98	0.98		0.98	0.98
Lithuania	0.99	0.99	0.99	0.99	0.99		0.99	0.99	0.99		0.99	0.99
Luxembourg	0.99	0.99	0.99	0.99	0.99		0.99	0.99	0.99		0.99	0.99
Macedonia	0.99	0.99	0.99	0.99	0.99		0.99	0.99	0.99		0.99	0.99
Madagascar	0.99	0.99	0.99	0.99	0.99		0.99	0.99	0.99		0.99	0.99
Malawi	0.96	0.96	0.96	0.96	0.96		0.96	0.96	0.96		0.96	0.96
Malaysia	0.9075	0.9075	0.9075	0.9075	0.9075		0.9075	0.9075	0.9075		0.9075	0.9075
Maldives	0.99	0.99	0.99	0.99	0.99		0.99	0.99	0.99		0.99	0.99
Mali	0.8559	0.8559	0.8559	0.8559	0.8559		0.8559	0.8559	0.8559		0.8559	0.8559
Malta	0.84	0.84	0.84	0.84	0.84		0.84	0.84	0.84		0.84	0.84
Martinique	0.9506	0.9506	0.9506	0.9506	0.9506		0.9506	0.9506	0.9506		0.9506	0.9506
Mauritania	0.99	0.99	0.99	0.99	0.99		0.99	0.99	0.99		0.99	0.99
Mauritius	0.99	0.99	0.99	0.99	0.99		0.99	0.99	0.99		0.99	0.99
Mexico	0.99	0.99	0.99	0.99	0.99		0.99	0.99	0.99		0.99	0.99
Micronesia	0.99	0.99	0.99	0.99	0.99		0.99	0.99	0.99		0.99	0.99
Moldova	0.9597	0.9597	0.9597	0.9597	0.9597		0.9597	0.9597	0.9597		0.9597	0.9597
Mongolia	0.95	0.95	0.95	0.95	0.95		0.95	0.95	0.95		0.95	0.95
Montenegro	0.99	0.99	0.99	0.99	0.99		0.99	0.99	0.99		0.99	0.99
Morocco	0.98	0.98	0.98	0.98	0.98		0.98	0.98	0.98		0.98	0.98
Mozambique	0.969	0.9789	0.9789	0.9789	0.9789		0.9789	0.9789	0.9789		0.9789	0.9789
Myanmar	0.9821	0.99	0.99	0.99	0.99		0.99	0.99	0.99		0.99	0.99
Namibia	0.9574	0.9574	0.9574	0.9574	0.9574		0.9574	0.9574	0.9574		0.9574	0.9574
Nepal	0.8952	0.8952	0.8952	0.8952	0.8952		0.8952	0.8952	0.8952		0.8952	0.8952
Netherlands	0.98	0.98	0.98	0.98	0.98		0.98	0.98	0.98		0.98	0.98
Netherlands Antilles	0.9506	0.9506	0.9506	0.9506	0.9506		0.9506	0.9506	0.9506		0.9506	0.9506
New Caledonia	0.9424	0.9424	0.9424	0.9424	0.9424		0.9424	0.9424	0.9424		0.9424	0.9424
New Zealand	0.91	0.91	0.91	0.91	0.91		0.91	0.91	0.91		0.91	0.91
Nicaragua	0.9796	0.9796	0.9796	0.9796	0.9796		0.9796	0.9796	0.9796		0.9796	0.9796
Niger	0.6292	0.6292	0.6292	0.6292	0.6292		0.6292	0.6292	0.6292		0.6292	0.6292
Nigeria	0.8088	0.8186	0.8285	0.8384	0.8482		0.8581	0.8679	0.8778		0.8877	0.8975
Norway	0.97	0.97	0.97	0.97	0.97		0.97	0.97	0.97		0.97	0.97
Oman	0.99	0.99	0.99	0.99	0.99		0.99	0.99	0.99		0.99	0.99
Pakistan	0.9791	0.9791	0.9791	0.9791	0.9791		0.9791	0.9791	0.9791		0.9791	0.9791
Palestinian Territory	0.98	0.98	0.98	0.98	0.98		0.98	0.98	0.98		0.98	0.98
Panama	0.99	0.99	0.99	0.99	0.99		0.99	0.99	0.99		0.99	0.99
Papua New Guinea	0.76	0.76	0.76	0.76	0.76		0.76	0.76	0.76		0.76	0.76
Paraguay	0.9356	0.9356	0.9356	0.9356	0.9356		0.9356	0.9356	0.9356		0.9356	0.9356
Peru	0.95	0.95	0.95	0.95	0.95		0.95	0.95	0.95		0.95	0.95
Philippines	0.9791	0.9791	0.9791	0.9791	0.9791		0.9791	0.9791	0.9791		0.9791	0.9791
Poland	0.99	0.99	0.99	0.99	0.99		0.99	0.99	0.99		0.99	0.99
Portugal	0.94	0.94	0.94	0.94	0.94		0.94	0.94	0.94		0.94	0.94
Puerto Rico	0.99	0.99	0.99	0.99	0.99		0.99	0.99	0.99		0.99	0.99
Qatar	0.96	0.96	0.96	0.96	0.96		0.96	0.96	0.96		0.96	0.96
Réunion	0.985	0.985	0.985	0.985	0.985		0.985	0.985	0.985		0.985	0.985
Romania	0.98	0.98	0.98	0.98	0.98		0.98	0.98	0.98		0.98	0.98
Russian Federation	0.98	0.98	0.98	0.98	0.98		0.98	0.98	0.98		0.98	0.98
Rwanda	0.96	0.96	0.96	0.96	0.96		0.96	0.96	0.96		0.96	0.96
Saint Lucia	0.99	0.99	0.99	0.99	0.99		0.99	0.99	0.99		0.99	0.99
Saint Vincent and the Grenadines	0.99	0.99	0.99	0.99	0.99		0.99	0.99	0.99		0.99	0.99
Samoa	0.892	0.892	0.892	0.892	0.892		0.892	0.892	0.892		0.892	0.892
Sao Tome and Principe	0.99	0.99	0.99	0.99	0.99		0.99	0.99	0.99		0.99	0.99
Saudi Arabia	0.9799	0.9799	0.9799	0.9799	0.9799		0.9799	0.9799	0.9799		0.9799	0.9799
Senegal	0.99	0.99	0.99	0.99	0.99		0.99	0.99	0.99		0.99	0.99
Serbia	0.9799	0.9799	0.9799	0.9799	0.9799		0.9799	0.9799	0.9799		0.9799	0.9799
Sierra Leone	0.8588	0.8687	0.8786	0.8885	0.8983		0.9082	0.9181	0.9279		0.9378	0.9477
Singapore	0.97	0.97	0.97	0.97	0.97		0.97	0.97	0.97		0.97	0.97
Slovakia	0.99	0.99	0.99	0.99	0.99		0.99	0.99	0.99		0.99	0.99
Slovenia	0.98	0.98	0.98	0.98	0.98		0.98	0.98	0.98		0.98	0.98
Solomon Islands	0.8573	0.8573	0.8573	0.8573	0.8573		0.8573	0.8573	0.8573		0.8573	0.8573
Somalia	0.7688	0.7823	0.7958	0.8093	0.8228		0.8363	0.8498	0.8633		0.8633	0.8633
South Africa	0.99	0.99	0.99	0.99	0.99		0.99	0.99	0.99		0.99	0.99
Spain	0.98	0.98	0.98	0.98	0.98		0.98	0.98	0.98		0.98	0.98
Sri Lanka	0.99	0.99	0.99	0.99	0.99		0.99	0.99	0.99		0.99	0.99
Sudan	0.99	0.99	0.99	0.99	0.99		0.99	0.99	0.99		0.99	0.99
Suriname	0.99	0.99	0.99	0.99	0.99		0.99	0.99	0.99		0.99	0.99
Swaziland	0.99	0.99	0.99	0.99	0.99		0.99	0.99	0.99		0.99	0.99
Sweden	0.99	0.99	0.99	0.99	0.99		0.99	0.99	0.99		0.99	0.99
Switzerland	0.97	0.97	0.97	0.97	0.97		0.97	0.97	0.97		0.97	0.97
Syrian Arab Republic	0.99	0.99	0.99	0.99	0.99		0.99	0.99	0.99		0.99	0.99
Tajikistan	0.9268	0.9268	0.9268	0.9268	0.9268		0.9268	0.9268	0.9268		0.9268	0.9268
Tanzania	0.9275	0.9275	0.9275	0.9275	0.9275		0.9275	0.9275	0.9275		0.9275	0.9275
Thailand	0.99	0.99	0.99	0.99	0.99		0.99	0.99	0.99		0.99	0.99
Timor-Leste	0.85	0.85	0.85	0.85	0.85		0.85	0.85	0.85		0.85	0.85
Togo	0.99	0.99	0.99	0.99	0.99		0.99	0.99	0.99		0.99	0.99
Tonga	0.99	0.99	0.99	0.99	0.99		0.99	0.99	0.99		0.99	0.99
Trinidad and Tobago	0.9479	0.9479	0.9479	0.9479	0.9479		0.9479	0.9479	0.9479		0.9479	0.9479
Tunisia	0.99	0.99	0.99	0.99	0.99		0.99	0.99	0.99		0.99	0.99
Turkey	0.99	0.99	0.99	0.99	0.99		0.99	0.99	0.99		0.99	0.99
Turkmenistan	0.99	0.99	0.99	0.99	0.99		0.99	0.99	0.99		0.99	0.99
Uganda	0.99	0.99	0.99	0.99	0.99		0.99	0.99	0.99		0.99	0.99
Ukraine	0.98	0.98	0.98	0.98	0.98		0.98	0.98	0.98		0.98	0.98
United Arab Emirates	0.97	0.97	0.97	0.97	0.97		0.97	0.97	0.97		0.97	0.97
United Kingdom	0.97	0.97	0.97	0.97	0.97		0.97	0.97	0.97		0.97	0.97
United States of America	0.99	0.99	0.99	0.99	0.99		0.99	0.99	0.99		0.99	0.99
United States Virgin Islands	0.99	0.99	0.99	0.99	0.99		0.99	0.99	0.99		0.99	0.99
Uruguay	0.98	0.98	0.98	0.98	0.98		0.98	0.98	0.98		0.98	0.98
Uzbekistan	0.9594	0.9594	0.9594	0.9594	0.9594		0.9594	0.9594	0.9594		0.9594	0.9594
Vanuatu	0.8595	0.8595	0.8595	0.8595	0.8595		0.8595	0.8595	0.8595		0.8595	0.8595
Venezuela	0.8392	0.8392	0.8392	0.8392	0.8392		0.8392	0.8392	0.8392		0.8392	0.8392
Viet Nam	0.9587	0.9587	0.9587	0.9587	0.9587		0.9587	0.9587	0.9587		0.9587	0.9587
Western Sahara	0.98	0.98	0.98	0.98	0.98		0.98	0.98	0.98		0.98	0.98
Yemen	0.99	0.99	0.99	0.99	0.99		0.99	0.99	0.99		0.99	0.99
Zambia	0.9587	0.9587	0.9587	0.9587	0.9587		0.9587	0.9587	0.9587		0.9587	0.9587
Zimbabwe	0.7941	0.7941	0.7941	0.7941	0.7941		0.7941	0.7941	0.7941		0.7941	0.7941

## Sheet: Coverage Rate DTP2
Vaccine Coverage Rate Summary Report
For vaccine coverage rate: DTP2
Country	2016	2017	2018	2019	2020		2021	2022	2023		2024	2025
Afghanistan	0.9579	0.9632	0.9685	0.9738	0.9792		0.9845	0.9898	0.99		0.99	0.99
Albania	0.98	0.98	0.98	0.98	0.98		0.98	0.98	0.98		0.98	0.98
Algeria	0.9798	0.9798	0.9798	0.9798	0.9798		0.9798	0.9798	0.9798		0.9798	0.9798
Angola	0.99	0.99	0.99	0.99	0.99		0.99	0.99	0.99		0.99	0.99
Argentina	0.99	0.99	0.99	0.99	0.99		0.99	0.99	0.99		0.99	0.99
Armenia	0.979	0.979	0.979	0.979	0.979		0.979	0.979	0.979		0.979	0.979
Aruba	0.9514	0.9514	0.9514	0.9514	0.9514		0.9514	0.9514	0.9514		0.9514	0.9514
Australia	0.945	0.945	0.945	0.945	0.945		0.945	0.945	0.945		0.945	0.945
Austria	0.9	0.9	0.9	0.9	0.9		0.9	0.9	0.9		0.9	0.9
Azerbaijan	0.9798	0.9798	0.9798	0.9798	0.9798		0.9798	0.9798	0.9798		0.9798	0.9798
Bahamas	0.97	0.97	0.97	0.97	0.97		0.97	0.97	0.97		0.97	0.97
Bahrain	0.97	0.97	0.97	0.97	0.97		0.97	0.97	0.97		0.97	0.97
Bangladesh	0.99	0.99	0.99	0.99	0.99		0.99	0.99	0.99		0.99	0.99
Barbados	0.93	0.93	0.93	0.93	0.93		0.93	0.93	0.93		0.93	0.93
Belarus	0.97	0.97	0.97	0.97	0.97		0.97	0.97	0.97		0.97	0.97
Belgium	0.99	0.99	0.99	0.99	0.99		0.99	0.99	0.99		0.99	0.99
Belize	0.975	0.975	0.975	0.975	0.975		0.975	0.975	0.975		0.975	0.975
Benin	0.7728	0.7728	0.7728	0.7728	0.7728		0.7728	0.7728	0.7728		0.7728	0.7728
Bhutan	0.9498	0.9498	0.9498	0.9498	0.9498		0.9498	0.9498	0.9498		0.9498	0.9498
Bolivia	0.9096	0.9096	0.9096	0.9096	0.9096		0.9096	0.9096	0.9096		0.9096	0.9096
Bosnia and Herzegovina	0.99	0.99	0.99	0.99	0.99		0.99	0.99	0.99		0.99	0.99
Botswana	0.9799	0.9799	0.9799	0.9799	0.9799		0.9799	0.9799	0.9799		0.9799	0.9799
Brazil	0.98	0.98	0.98	0.98	0.98		0.98	0.98	0.98		0.98	0.98
Brunei Darussalam	0.99	0.99	0.99	0.99	0.99		0.99	0.99	0.99		0.99	0.99
Bulgaria	0.9747	0.9747	0.9747	0.9747	0.9747		0.9747	0.9747	0.9747		0.9747	0.9747
Burkina Faso	0.99	0.99	0.99	0.99	0.99		0.99	0.99	0.99		0.99	0.99
Burundi	0.8889	0.8988	0.9086	0.9185	0.9234		0.9284	0.9333	0.9382		0.9432	0.9481
Cambodia	0.8652	0.8652	0.8652	0.8652	0.8652		0.8652	0.8652	0.8652		0.8652	0.8652
Cameroon	0.95	0.955	0.96	0.965	0.97		0.975	0.98	0.985		0.99	0.99
Canada	0.955	0.955	0.955	0.955	0.955		0.955	0.955	0.955		0.955	0.955
Cape Verde	0.9197	0.9308	0.9419	0.953	0.9641		0.9751	0.9832	0.9888		0.99	0.99
Central African Republic	0.7272	0.7384	0.7496	0.7608	0.772		0.7832	0.7944	0.8056		0.8106	0.8155
Chad	0.4886	0.4973	0.5059	0.5146	0.5233		0.532	0.536	0.54		0.544	0.548
Channel Islands	0.945	0.945	0.945	0.945	0.945		0.945	0.945	0.945		0.945	0.945
Chile	0.9796	0.9796	0.9796	0.9796	0.9796		0.9796	0.9796	0.9796		0.9796	0.9796
China	0.9795	0.9795	0.9795	0.9795	0.9795		0.9795	0.9795	0.9795		0.9795	0.9795
China, Hong Kong SAR	0.9795	0.9795	0.9795	0.9795	0.9795		0.9795	0.9795	0.9795		0.9795	0.9795
China, Macao SAR	0.9795	0.9795	0.9795	0.9795	0.9795		0.9795	0.9795	0.9795		0.9795	0.9795
Colombia	0.99	0.99	0.99	0.99	0.99		0.99	0.99	0.99		0.99	0.99
Comoros	0.8632	0.8736	0.8839	0.8943	0.9046		0.915	0.9254	0.9357		0.9461	0.9564
Congo, Dem. Rep.	0.94	0.945	0.95	0.955	0.96		0.965	0.97	0.975		0.98	0.985
Congo, Rep.	0.9261	0.9362	0.945	0.945	0.945		0.945	0.945	0.945		0.945	0.945
Costa Rica	0.9684	0.9684	0.9684	0.9684	0.9684		0.9684	0.9684	0.9684		0.9684	0.9684
Côte d'Ivoire	0.9034	0.9082	0.9131	0.918	0.9229		0.9277	0.9326	0.9375		0.9424	0.9472
Croatia	0.9849	0.9849	0.9849	0.9849	0.9849		0.9849	0.9849	0.9849		0.9849	0.9849
Cuba	0.99	0.99	0.99	0.99	0.99		0.99	0.99	0.99		0.99	0.99
Cyprus	0.98	0.98	0.98	0.98	0.98		0.98	0.98	0.98		0.98	0.98
Czech Republic	0.985	0.985	0.985	0.985	0.985		0.985	0.985	0.985		0.985	0.985
Denmark	0.86	0.86	0.86	0.86	0.86		0.86	0.86	0.86		0.86	0.86
Djibouti	0.9892	0.99	0.99	0.99	0.99		0.99	0.99	0.99		0.99	0.99
Dominican Republic	0.8676	0.8676	0.8676	0.8676	0.8676		0.8676	0.8676	0.8676		0.8676	0.8676
Ecuador	0.99	0.99	0.99	0.99	0.99		0.99	0.99	0.99		0.99	0.99
Egypt	0.98	0.98	0.98	0.98	0.98		0.98	0.98	0.98		0.98	0.98
El Salvador	0.9799	0.9799	0.9799	0.9799	0.9799		0.9799	0.9799	0.9799		0.9799	0.9799
Equatorial Guinea	0.6125	0.6217	0.631	0.6403	0.6495		0.6588	0.6681	0.6773		0.6866	0.6915
Eritrea	0.9849	0.9849	0.9849	0.9849	0.9849		0.9849	0.9849	0.9849		0.9849	0.9849
Estonia	0.9798	0.9798	0.9798	0.9798	0.9798		0.9798	0.9798	0.9798		0.9798	0.9798
Ethiopia	0.86	0.87	0.88	0.89	0.9		0.91	0.92	0.93		0.94	0.95
Fiji	0.8402	0.8402	0.8402	0.8402	0.8402		0.8402	0.8402	0.8402		0.8402	0.8402
Finland	0.99	0.99	0.99	0.99	0.99		0.99	0.99	0.99		0.99	0.99
France	0.98	0.98	0.98	0.98	0.98		0.98	0.98	0.98		0.98	0.98
French Guiana	0.98	0.98	0.98	0.98	0.98		0.98	0.98	0.98		0.98	0.98
French Polynesia	0.98	0.98	0.98	0.98	0.98		0.98	0.98	0.98		0.98	0.98
Gabon	0.6563	0.6657	0.6752	0.6846	0.6941		0.7035	0.7085	0.7134		0.7183	0.7232
Gambia	0.9281	0.9281	0.9281	0.9281	0.9281		0.9281	0.9281	0.9281		0.9281	0.9281
Georgia	0.99	0.99	0.99	0.99	0.99		0.99	0.99	0.99		0.99	0.99
Germany	0.975	0.975	0.975	0.975	0.975		0.975	0.975	0.975		0.975	0.975
Ghana	0.99	0.99	0.99	0.99	0.99		0.99	0.99	0.99		0.99	0.99
Greece	0.92	0.92	0.92	0.92	0.92		0.92	0.92	0.92		0.92	0.92
Grenada	0.982	0.982	0.982	0.982	0.982		0.982	0.982	0.982		0.982	0.982
Guadeloupe	0.955	0.955	0.955	0.955	0.955		0.955	0.955	0.955		0.955	0.955
Guam	0.9718	0.9742	0.9742	0.9742	0.9742		0.9742	0.9742	0.9742		0.9742	0.9742
Guatemala	0.9252	0.9252	0.9252	0.9252	0.9252		0.9252	0.9252	0.9252		0.9252	0.9252
Guinea	0.9019	0.9071	0.9123	0.9175	0.9227		0.9279	0.9331	0.9383		0.9435	0.9488
Guinea-Bissau	0.8098	0.8186	0.8275	0.8364	0.8452		0.8493	0.8533	0.8573		0.8614	0.8654
Guyana	0.99	0.99	0.99	0.99	0.99		0.99	0.99	0.99		0.99	0.99
Haiti	0.7613	0.7658	0.7703	0.7748	0.7793		0.7838	0.7882	0.7927		0.7972	0.8017
Honduras	0.9638	0.9687	0.9736	0.9736	0.9736		0.9736	0.9736	0.9736		0.9736	0.9736
Hungary	0.99	0.99	0.99	0.99	0.99		0.99	0.99	0.99		0.99	0.99
Iceland	0.97	0.97	0.97	0.97	0.97		0.97	0.97	0.97		0.97	0.97
India	0.84	0.8503	0.8607	0.8711	0.8815		0.8919	0.9022	0.9126		0.923	0.9311
Indonesia	0.9169	0.9221	0.9273	0.9325	0.9377		0.9377	0.9377	0.9377		0.9377	0.9377
Iran	0.99	0.99	0.99	0.99	0.99		0.99	0.99	0.99		0.99	0.99
Iraq	0.834	0.844	0.8539	0.8638	0.8737		0.8837	0.8936	0.8985		0.9034	0.9083
Ireland	0.945	0.945	0.945	0.945	0.945		0.945	0.945	0.945		0.945	0.945
Israel	0.97	0.97	0.97	0.97	0.97		0.97	0.97	0.97		0.97	0.97
Italy	0.97	0.97	0.97	0.97	0.97		0.97	0.97	0.97		0.97	0.97
Jamaica	0.894	0.8989	0.9037	0.9086	0.9086		0.9086	0.9086	0.9086		0.9086	0.9086
Japan	0.985	0.985	0.985	0.985	0.985		0.985	0.985	0.985		0.985	0.985
Jordan	0.985	0.985	0.985	0.985	0.985		0.985	0.985	0.985		0.985	0.985
Kazakhstan	0.95	0.95	0.95	0.95	0.95		0.95	0.95	0.95		0.95	0.95
Kenya	0.9341	0.9391	0.9441	0.9491	0.9541		0.9591	0.9641	0.9691		0.9741	0.9791
Kiribati	0.99	0.99	0.99	0.99	0.99		0.99	0.99	0.99		0.99	0.99
Korea, DPR	0.99	0.99	0.99	0.99	0.99		0.99	0.99	0.99		0.99	0.99
Korea, Republic of	0.93	0.93	0.93	0.93	0.93		0.93	0.93	0.93		0.93	0.93
Kuwait	0.99	0.99	0.99	0.99	0.99		0.99	0.99	0.99		0.99	0.99
Kyrgyzstan	0.99	0.99	0.99	0.99	0.99		0.99	0.99	0.99		0.99	0.99
Lao People's Democratic Republic	0.6394	0.6476	0.6559	0.6641	0.6724		0.6806	0.6889	0.6929		0.6969	0.701
Latvia	0.98	0.98	0.98	0.98	0.98		0.98	0.98	0.98		0.98	0.98
Lebanon	0.8439	0.8439	0.8439	0.8439	0.8439		0.8439	0.8439	0.8439		0.8439	0.8439
Lesotho	0.9493	0.9542	0.9592	0.9641	0.9691		0.974	0.979	0.979		0.979	0.979
Liberia	0.9795	0.9844	0.9844	0.9844	0.9844		0.9844	0.9844	0.9844		0.9844	0.9844
Libyan Arab Jamahiriya	0.98	0.98	0.98	0.98	0.98		0.98	0.98	0.98		0.98	0.98
Lithuania	0.99	0.99	0.99	0.99	0.99		0.99	0.99	0.99		0.99	0.99
Luxembourg	0.99	0.99	0.99	0.99	0.99		0.99	0.99	0.99		0.99	0.99
Macedonia	0.99	0.99	0.99	0.99	0.99		0.99	0.99	0.99		0.99	0.99
Madagascar	0.9182	0.9182	0.9182	0.9182	0.9182		0.9182	0.9182	0.9182		0.9182	0.9182
Malawi	0.915	0.915	0.915	0.915	0.915		0.915	0.915	0.915		0.915	0.915
Malaysia	0.9436	0.9436	0.9436	0.9436	0.9436		0.9436	0.9436	0.9436		0.9436	0.9436
Maldives	0.985	0.985	0.985	0.985	0.985		0.985	0.985	0.985		0.985	0.985
Mali	0.8036	0.8075	0.8115	0.8154	0.8194		0.8194	0.8194	0.8194		0.8194	0.8194
Malta	0.79	0.79	0.79	0.79	0.79		0.79	0.79	0.79		0.79	0.79
Martinique	0.9514	0.9514	0.9514	0.9514	0.9514		0.9514	0.9514	0.9514		0.9514	0.9514
Mauritania	0.9189	0.9243	0.9298	0.9352	0.9407		0.9461	0.9515	0.957		0.9624	0.9678
Mauritius	0.9849	0.9849	0.9849	0.9849	0.9849		0.9849	0.9849	0.9849		0.9849	0.9849
Mexico	0.985	0.985	0.985	0.985	0.985		0.985	0.985	0.985		0.985	0.985
Micronesia	0.9464	0.9521	0.9577	0.9634	0.969		0.9746	0.9746	0.9746		0.9746	0.9746
Moldova	0.9445	0.9445	0.9445	0.9445	0.9445		0.9445	0.9445	0.9445		0.9445	0.9445
Mongolia	0.95	0.95	0.95	0.95	0.95		0.95	0.95	0.95		0.95	0.95
Montenegro	0.9795	0.9795	0.9795	0.9795	0.9795		0.9795	0.9795	0.9795		0.9795	0.9795
Morocco	0.9698	0.9698	0.9698	0.9698	0.9698		0.9698	0.9698	0.9698		0.9698	0.9698
Mozambique	0.8889	0.8988	0.9037	0.9086	0.9135		0.9185	0.9234	0.9283		0.9333	0.9382
Myanmar	0.9314	0.9354	0.9354	0.9354	0.9354		0.9354	0.9354	0.9354		0.9354	0.9354
Namibia	0.9603	0.966	0.9717	0.9737	0.9737		0.9737	0.9737	0.9737		0.9737	0.9737
Nepal	0.8986	0.8986	0.8986	0.8986	0.8986		0.8986	0.8986	0.8986		0.8986	0.8986
Netherlands	0.97	0.97	0.97	0.97	0.97		0.97	0.97	0.97		0.97	0.97
Netherlands Antilles	0.9514	0.9514	0.9514	0.9514	0.9514		0.9514	0.9514	0.9514		0.9514	0.9514
New Caledonia	0.9412	0.9412	0.9412	0.9412	0.9412		0.9412	0.9412	0.9412		0.9412	0.9412
New Zealand	0.895	0.895	0.895	0.895	0.895		0.895	0.895	0.895		0.895	0.895
Nicaragua	0.9693	0.9742	0.9792	0.9792	0.9792		0.9792	0.9792	0.9792		0.9792	0.9792
Niger	0.5731	0.5776	0.5821	0.5867	0.5912		0.5957	0.6003	0.6048		0.6048	0.6048
Nigeria	0.713	0.7179	0.7228	0.7277	0.7327		0.7376	0.7425	0.7475		0.7524	0.7573
Norway	0.95	0.95	0.95	0.95	0.95		0.95	0.95	0.95		0.95	0.95
Oman	0.99	0.99	0.99	0.99	0.99		0.99	0.99	0.99		0.99	0.99
Pakistan	0.949	0.954	0.9589	0.9638	0.9688		0.9737	0.9787	0.9787		0.9787	0.9787
Palestinian Territory	0.97	0.97	0.97	0.97	0.97		0.97	0.97	0.97		0.97	0.97
Panama	0.935	0.935	0.935	0.935	0.935		0.935	0.935	0.935		0.935	0.935
Papua New Guinea	0.7155	0.7155	0.7155	0.7155	0.7155		0.7155	0.7155	0.7155		0.7155	0.7155
Paraguay	0.8374	0.8418	0.8418	0.8418	0.8418		0.8418	0.8418	0.8418		0.8418	0.8418
Peru	0.8918	0.8918	0.8918	0.8918	0.8918		0.8918	0.8918	0.8918		0.8918	0.8918
Philippines	0.9685	0.9734	0.9734	0.9734	0.9734		0.9734	0.9734	0.9734		0.9734	0.9734
Poland	0.99	0.99	0.99	0.99	0.99		0.99	0.99	0.99		0.99	0.99
Portugal	0.955	0.955	0.955	0.955	0.955		0.955	0.955	0.955		0.955	0.955
Puerto Rico	0.975	0.975	0.975	0.975	0.975		0.975	0.975	0.975		0.975	0.975
Qatar	0.95	0.95	0.95	0.95	0.95		0.95	0.95	0.95		0.95	0.95
Réunion	0.9825	0.9825	0.9825	0.9825	0.9825		0.9825	0.9825	0.9825		0.9825	0.9825
Romania	0.9799	0.9799	0.9799	0.9799	0.9799		0.9799	0.9799	0.9799		0.9799	0.9799
Russian Federation	0.98	0.98	0.98	0.98	0.98		0.98	0.98	0.98		0.98	0.98
Rwanda	0.965	0.965	0.965	0.965	0.965		0.965	0.965	0.965		0.965	0.965
Saint Lucia	0.99	0.99	0.99	0.99	0.99		0.99	0.99	0.99		0.99	0.99
Saint Vincent and the Grenadines	0.98	0.98	0.98	0.98	0.98		0.98	0.98	0.98		0.98	0.98
Samoa	0.8883	0.8941	0.8999	0.9057	0.9116		0.9174	0.9232	0.929		0.9348	0.9407
Sao Tome and Principe	0.98	0.98	0.98	0.98	0.98		0.98	0.98	0.98		0.98	0.98
Saudi Arabia	0.9798	0.9798	0.9798	0.9798	0.9798		0.9798	0.9798	0.9798		0.9798	0.9798
Senegal	0.99	0.99	0.99	0.99	0.99		0.99	0.99	0.99		0.99	0.99
Serbia	0.9849	0.9849	0.9849	0.9849	0.9849		0.9849	0.9849	0.9849		0.9849	0.9849
Sierra Leone	0.7494	0.7544	0.7593	0.7642	0.7692		0.7741	0.779	0.784		0.7889	0.7938
Singapore	0.965	0.965	0.965	0.965	0.965		0.965	0.965	0.965		0.965	0.965
Slovakia	0.99	0.99	0.99	0.99	0.99		0.99	0.99	0.99		0.99	0.99
Slovenia	0.975	0.975	0.975	0.975	0.975		0.975	0.975	0.975		0.975	0.975
Solomon Islands	0.8537	0.8537	0.8537	0.8537	0.8537		0.8537	0.8537	0.8537		0.8537	0.8537
Somalia	0.6644	0.6762	0.6879	0.6997	0.7114		0.7231	0.7349	0.7466		0.7516	0.7516
South Africa	0.98	0.98	0.98	0.98	0.98		0.98	0.98	0.98		0.98	0.98
Spain	0.97	0.97	0.97	0.97	0.97		0.97	0.97	0.97		0.97	0.97
Sri Lanka	0.985	0.985	0.985	0.985	0.985		0.985	0.985	0.985		0.985	0.985
Sudan	0.9628	0.9682	0.9735	0.9788	0.9841		0.9894	0.99	0.99		0.99	0.99
Suriname	0.915	0.915	0.915	0.915	0.915		0.915	0.915	0.915		0.915	0.915
Swaziland	0.99	0.99	0.99	0.99	0.99		0.99	0.99	0.99		0.99	0.99
Sweden	0.99	0.99	0.99	0.99	0.99		0.99	0.99	0.99		0.99	0.99
Switzerland	0.95	0.95	0.95	0.95	0.95		0.95	0.95	0.95		0.95	0.95
Syrian Arab Republic	0.99	0.99	0.99	0.99	0.99		0.99	0.99	0.99		0.99	0.99
Tajikistan	0.9364	0.9364	0.9364	0.9364	0.9364		0.9364	0.9364	0.9364		0.9364	0.9364
Tanzania	0.9152	0.9152	0.9152	0.9152	0.9152		0.9152	0.9152	0.9152		0.9152	0.9152
Thailand	0.985	0.985	0.985	0.985	0.985		0.985	0.985	0.985		0.985	0.985
Timor-Leste	0.825	0.83	0.835	0.84	0.845		0.85	0.85	0.85		0.85	0.85
Togo	0.98	0.985	0.99	0.99	0.99		0.99	0.99	0.99		0.99	0.99
Tonga	0.99	0.99	0.99	0.99	0.99		0.99	0.99	0.99		0.99	0.99
Trinidad and Tobago	0.9423	0.9423	0.9423	0.9423	0.9423		0.9423	0.9423	0.9423		0.9423	0.9423
Tunisia	0.985	0.985	0.985	0.985	0.985		0.985	0.985	0.985		0.985	0.985
Turkey	0.99	0.99	0.99	0.99	0.99		0.99	0.99	0.99		0.99	0.99
Turkmenistan	0.985	0.985	0.985	0.985	0.985		0.985	0.985	0.985		0.985	0.985
Uganda	0.8506	0.8545	0.8585	0.8624	0.8664		0.8703	0.8743	0.8782		0.8822	0.8861
Ukraine	0.98	0.98	0.98	0.98	0.98		0.98	0.98	0.98		0.98	0.98
United Arab Emirates	0.945	0.945	0.945	0.945	0.945		0.945	0.945	0.945		0.945	0.945
United Kingdom	0.945	0.945	0.945	0.945	0.945		0.945	0.945	0.945		0.945	0.945
United States of America	0.975	0.975	0.975	0.975	0.975		0.975	0.975	0.975		0.975	0.975
United States Virgin Islands	0.975	0.975	0.975	0.975	0.975		0.975	0.975	0.975		0.975	0.975
Uruguay	0.9747	0.9747	0.9747	0.9747	0.9747		0.9747	0.9747	0.9747		0.9747	0.9747
Uzbekistan	0.9747	0.9747	0.9747	0.9747	0.9747		0.9747	0.9747	0.9747		0.9747	0.9747
Vanuatu	0.8097	0.8097	0.8097	0.8097	0.8097		0.8097	0.8097	0.8097		0.8097	0.8097
Venezuela	0.8233	0.8281	0.833	0.833	0.833		0.833	0.833	0.833		0.833	0.833
Viet Nam	0.9587	0.9587	0.9587	0.9587	0.9587		0.9587	0.9587	0.9587		0.9587	0.9587
Western Sahara	0.9748	0.9748	0.9748	0.9748	0.9748		0.9748	0.9748	0.9748		0.9748	0.9748
Yemen	0.9755	0.9806	0.9856	0.99	0.99		0.99	0.99	0.99		0.99	0.99
Zambia	0.9238	0.9288	0.9337	0.9386	0.9436		0.9485	0.9534	0.9584		0.9633	0.9683
Zimbabwe	0.7343	0.7343	0.7343	0.7343	0.7343		0.7343	0.7343	0.7343		0.7343	0.7343

## Sheet: Coverage Rate DTP3
Vaccine Coverage Rate Summary Report
For vaccine coverage rate: DTP3
Country	2016	2017	2018	2019	2020		2021	2022	2023		2024	2025
Afghanistan	0.9258	0.9364	0.9471	0.9577	0.9683		0.979	0.9896	0.99		0.99	0.99
Albania	0.98	0.98	0.98	0.98	0.98		0.98	0.98	0.98		0.98	0.98
Algeria	0.9797	0.9797	0.9797	0.9797	0.9797		0.9797	0.9797	0.9797		0.9797	0.9797
Angola	0.99	0.99	0.99	0.99	0.99		0.99	0.99	0.99		0.99	0.99
Argentina	0.99	0.99	0.99	0.99	0.99		0.99	0.99	0.99		0.99	0.99
Armenia	0.968	0.968	0.968	0.968	0.968		0.968	0.968	0.968		0.968	0.968
Aruba	0.9523	0.9523	0.9523	0.9523	0.9523		0.9523	0.9523	0.9523		0.9523	0.9523
Australia	0.92	0.92	0.92	0.92	0.92		0.92	0.92	0.92		0.92	0.92
Austria	0.85	0.85	0.85	0.85	0.85		0.85	0.85	0.85		0.85	0.85
Azerbaijan	0.9797	0.9797	0.9797	0.9797	0.9797		0.9797	0.9797	0.9797		0.9797	0.9797
Bahamas	0.95	0.95	0.95	0.95	0.95		0.95	0.95	0.95		0.95	0.95
Bahrain	0.97	0.97	0.97	0.97	0.97		0.97	0.97	0.97		0.97	0.97
Bangladesh	0.99	0.99	0.99	0.99	0.99		0.99	0.99	0.99		0.99	0.99
Barbados	0.93	0.93	0.93	0.93	0.93		0.93	0.93	0.93		0.93	0.93
Belarus	0.95	0.95	0.95	0.95	0.95		0.95	0.95	0.95		0.95	0.95
Belgium	0.99	0.99	0.99	0.99	0.99		0.99	0.99	0.99		0.99	0.99
Belize	0.96	0.96	0.96	0.96	0.96		0.96	0.96	0.96		0.96	0.96
Benin	0.7056	0.7056	0.7056	0.7056	0.7056		0.7056	0.7056	0.7056		0.7056	0.7056
Bhutan	0.9797	0.9797	0.9797	0.9797	0.9797		0.9797	0.9797	0.9797		0.9797	0.9797
Bolivia	0.8396	0.8396	0.8396	0.8396	0.8396		0.8396	0.8396	0.8396		0.8396	0.8396
Bosnia and Herzegovina	0.99	0.99	0.99	0.99	0.99		0.99	0.99	0.99		0.99	0.99
Botswana	0.9799	0.9799	0.9799	0.9799	0.9799		0.9799	0.9799	0.9799		0.9799	0.9799
Brazil	0.98	0.98	0.98	0.98	0.98		0.98	0.98	0.98		0.98	0.98
Brunei Darussalam	0.99	0.99	0.99	0.99	0.99		0.99	0.99	0.99		0.99	0.99
Bulgaria	0.9797	0.9797	0.9797	0.9797	0.9797		0.9797	0.9797	0.9797		0.9797	0.9797
Burkina Faso	0.99	0.99	0.99	0.99	0.99		0.99	0.99	0.99		0.99	0.99
Burundi	0.8288	0.8387	0.8485	0.8584	0.8683		0.8781	0.888	0.8979		0.9077	0.9176
Cambodia	0.8605	0.8605	0.8605	0.8605	0.8605		0.8605	0.8605	0.8605		0.8605	0.8605
Cameroon	0.91	0.92	0.93	0.94	0.95		0.96	0.97	0.98		0.99	0.99
Canada	0.94	0.94	0.94	0.94	0.94		0.94	0.94	0.94		0.94	0.94
Cape Verde	0.9099	0.921	0.9321	0.9432	0.9542		0.9653	0.9764	0.9875		0.99	0.99
Central African Republic	0.7158	0.7284	0.7409	0.7535	0.766		0.7786	0.7912	0.8037		0.8037	0.8037
Chad	0.424	0.432	0.44	0.448	0.456		0.464	0.472	0.48		0.488	0.496
Channel Islands	0.92	0.92	0.92	0.92	0.92		0.92	0.92	0.92		0.92	0.92
Chile	0.9796	0.9796	0.9796	0.9796	0.9796		0.9796	0.9796	0.9796		0.9796	0.9796
China	0.9795	0.9795	0.9795	0.9795	0.9795		0.9795	0.9795	0.9795		0.9795	0.9795
China, Hong Kong SAR	0.9795	0.9795	0.9795	0.9795	0.9795		0.9795	0.9795	0.9795		0.9795	0.9795
China, Macao SAR	0.9795	0.9795	0.9795	0.9795	0.9795		0.9795	0.9795	0.9795		0.9795	0.9795
Colombia	0.99	0.99	0.99	0.99	0.99		0.99	0.99	0.99		0.99	0.99
Comoros	0.8464	0.8571	0.8679	0.8786	0.8893		0.9	0.9107	0.9214		0.9321	0.9429
Congo, Dem. Rep.	0.9704	0.9815	0.99	0.99	0.99		0.99	0.99	0.99		0.99	0.99
Congo, Rep.	0.89	0.9	0.91	0.92	0.93		0.94	0.95	0.96		0.97	0.98
Costa Rica	0.9577	0.9577	0.9577	0.9577	0.9577		0.9577	0.9577	0.9577		0.9577	0.9577
Côte d'Ivoire	0.8477	0.8574	0.8672	0.8769	0.8867		0.8964	0.9062	0.9159		0.9256	0.9354
Croatia	0.9798	0.9798	0.9798	0.9798	0.9798		0.9798	0.9798	0.9798		0.9798	0.9798
Cuba	0.99	0.99	0.99	0.99	0.99		0.99	0.99	0.99		0.99	0.99
Cyprus	0.97	0.97	0.97	0.97	0.97		0.97	0.97	0.97		0.97	0.97
Czech Republic	0.99	0.99	0.99	0.99	0.99		0.99	0.99	0.99		0.99	0.99
Denmark	0.75	0.75	0.75	0.75	0.75		0.75	0.75	0.75		0.75	0.75
Djibouti	0.9885	0.99	0.99	0.99	0.99		0.99	0.99	0.99		0.99	0.99
Dominican Republic	0.8189	0.8189	0.8189	0.8189	0.8189		0.8189	0.8189	0.8189		0.8189	0.8189
Ecuador	0.99	0.99	0.99	0.99	0.99		0.99	0.99	0.99		0.99	0.99
Egypt	0.98	0.98	0.98	0.98	0.98		0.98	0.98	0.98		0.98	0.98
El Salvador	0.9798	0.9798	0.9798	0.9798	0.9798		0.9798	0.9798	0.9798		0.9798	0.9798
Equatorial Guinea	0.4863	0.495	0.5037	0.5124	0.5211		0.5297	0.5384	0.5471		0.5558	0.5558
Eritrea	0.9799	0.9799	0.9799	0.9799	0.9799		0.9799	0.9799	0.9799		0.9799	0.9799
Estonia	0.9797	0.9797	0.9797	0.9797	0.9797		0.9797	0.9797	0.9797		0.9797	0.9797
Ethiopia	0.82	0.83	0.84	0.85	0.86		0.87	0.88	0.89		0.9	0.91
Fiji	0.8604	0.8604	0.8604	0.8604	0.8604		0.8604	0.8604	0.8604		0.8604	0.8604
Finland	0.99	0.99	0.99	0.99	0.99		0.99	0.99	0.99		0.99	0.99
France	0.98	0.98	0.98	0.98	0.98		0.98	0.98	0.98		0.98	0.98
French Guiana	0.98	0.98	0.98	0.98	0.98		0.98	0.98	0.98		0.98	0.98
French Polynesia	0.98	0.98	0.98	0.98	0.98		0.98	0.98	0.98		0.98	0.98
Gabon	0.5338	0.5429	0.5519	0.561	0.57		0.579	0.579	0.579		0.579	0.579
Gambia	0.9281	0.9281	0.9281	0.9281	0.9281		0.9281	0.9281	0.9281		0.9281	0.9281
Georgia	0.99	0.99	0.99	0.99	0.99		0.99	0.99	0.99		0.99	0.99
Germany	0.97	0.97	0.97	0.97	0.97		0.97	0.97	0.97		0.97	0.97
Ghana	0.99	0.99	0.99	0.99	0.99		0.99	0.99	0.99		0.99	0.99
Greece	0.88	0.88	0.88	0.88	0.88		0.88	0.88	0.88		0.88	0.88
Grenada	0.99	0.99	0.99	0.99	0.99		0.99	0.99	0.99		0.99	0.99
Guadeloupe	0.955	0.955	0.955	0.955	0.955		0.955	0.955	0.955		0.955	0.955
Guam	0.959	0.9639	0.9639	0.9639	0.9639		0.9639	0.9639	0.9639		0.9639	0.9639
Guatemala	0.8605	0.8605	0.8605	0.8605	0.8605		0.8605	0.8605	0.8605		0.8605	0.8605
Guinea	0.8438	0.8542	0.8646	0.875	0.8854		0.8958	0.9063	0.9167		0.9271	0.9375
Guinea-Bissau	0.7027	0.7108	0.7188	0.7269	0.735		0.7431	0.7512	0.7592		0.7673	0.7754
Guyana	0.99	0.99	0.99	0.99	0.99		0.99	0.99	0.99		0.99	0.99
Haiti	0.6827	0.6917	0.7007	0.7097	0.7186		0.7276	0.7366	0.7456		0.7546	0.7636
Honduras	0.948	0.9577	0.9675	0.9675	0.9675		0.9675	0.9675	0.9675		0.9675	0.9675
Hungary	0.99	0.99	0.99	0.99	0.99		0.99	0.99	0.99		0.99	0.99
Iceland	0.97	0.97	0.97	0.97	0.97		0.97	0.97	0.97		0.97	0.97
India	0.7776	0.7881	0.7986	0.8092	0.8197		0.8302	0.8407	0.8512		0.8617	0.8722
Indonesia	0.8438	0.8542	0.8646	0.875	0.8854		0.8854	0.8854	0.8854		0.8854	0.8854
Iran	0.99	0.99	0.99	0.99	0.99		0.99	0.99	0.99		0.99	0.99
Iraq	0.7381	0.7479	0.7578	0.7676	0.7775		0.7873	0.7971	0.807		0.8168	0.8267
Ireland	0.92	0.92	0.92	0.92	0.92		0.92	0.92	0.92		0.92	0.92
Israel	0.96	0.96	0.96	0.96	0.96		0.96	0.96	0.96		0.96	0.96
Italy	0.96	0.96	0.96	0.96	0.96		0.96	0.96	0.96		0.96	0.96
Jamaica	0.85	0.85	0.85	0.85	0.85		0.85	0.85	0.85		0.85	0.85
Japan	0.98	0.98	0.98	0.98	0.98		0.98	0.98	0.98		0.98	0.98
Jordan	0.98	0.98	0.98	0.98	0.98		0.98	0.98	0.98		0.98	0.98
Kazakhstan	0.93	0.93	0.93	0.93	0.93		0.93	0.93	0.93		0.93	0.93
Kenya	0.9	0.91	0.92	0.93	0.94		0.95	0.96	0.97		0.98	0.99
Kiribati	0.99	0.99	0.99	0.99	0.99		0.99	0.99	0.99		0.99	0.99
Korea, DPR	0.99	0.99	0.99	0.99	0.99		0.99	0.99	0.99		0.99	0.99
Korea, Republic of	0.91	0.91	0.91	0.91	0.91		0.91	0.91	0.91		0.91	0.91
Kuwait	0.99	0.99	0.99	0.99	0.99		0.99	0.99	0.99		0.99	0.99
Kyrgyzstan	0.99	0.99	0.99	0.99	0.99		0.99	0.99	0.99		0.99	0.99
Lao People's Democratic Republic	0.6129	0.621	0.629	0.6371	0.6452		0.6532	0.6613	0.6694		0.6774	0.6855
Latvia	0.98	0.98	0.98	0.98	0.98		0.98	0.98	0.98		0.98	0.98
Lebanon	0.7877	0.7877	0.7877	0.7877	0.7877		0.7877	0.7877	0.7877		0.7877	0.7877
Lesotho	0.9189	0.9288	0.9387	0.9486	0.9585		0.9683	0.9782	0.9782		0.9782	0.9782
Liberia	0.969	0.9789	0.9789	0.9789	0.9789		0.9789	0.9789	0.9789		0.9789	0.9789
Libyan Arab Jamahiriya	0.98	0.98	0.98	0.98	0.98		0.98	0.98	0.98		0.98	0.98
Lithuania	0.99	0.99	0.99	0.99	0.99		0.99	0.99	0.99		0.99	0.99
Luxembourg	0.99	0.99	0.99	0.99	0.99		0.99	0.99	0.99		0.99	0.99
Macedonia	0.99	0.99	0.99	0.99	0.99		0.99	0.99	0.99		0.99	0.99
Madagascar	0.8465	0.8465	0.8465	0.8465	0.8465		0.8465	0.8465	0.8465		0.8465	0.8465
Malawi	0.87	0.87	0.87	0.87	0.87		0.87	0.87	0.87		0.87	0.87
Malaysia	0.9798	0.9798	0.9798	0.9798	0.9798		0.9798	0.9798	0.9798		0.9798	0.9798
Maldives	0.98	0.98	0.98	0.98	0.98		0.98	0.98	0.98		0.98	0.98
Mali	0.7512	0.7591	0.767	0.7749	0.7828		0.7828	0.7828	0.7828		0.7828	0.7828
Malta	0.74	0.74	0.74	0.74	0.74		0.74	0.74	0.74		0.74	0.74
Martinique	0.9523	0.9523	0.9523	0.9523	0.9523		0.9523	0.9523	0.9523		0.9523	0.9523
Mauritania	0.8478	0.8587	0.8696	0.8804	0.8913		0.9022	0.913	0.9239		0.9348	0.9457
Mauritius	0.9799	0.9799	0.9799	0.9799	0.9799		0.9799	0.9799	0.9799		0.9799	0.9799
Mexico	0.98	0.98	0.98	0.98	0.98		0.98	0.98	0.98		0.98	0.98
Micronesia	0.9029	0.9141	0.9254	0.9367	0.948		0.9593	0.9593	0.9593		0.9593	0.9593
Moldova	0.9294	0.9294	0.9294	0.9294	0.9294		0.9294	0.9294	0.9294		0.9294	0.9294
Mongolia	0.95	0.95	0.95	0.95	0.95		0.95	0.95	0.95		0.95	0.95
Montenegro	0.9689	0.9689	0.9689	0.9689	0.9689		0.9689	0.9689	0.9689		0.9689	0.9689
Morocco	0.9597	0.9597	0.9597	0.9597	0.9597		0.9597	0.9597	0.9597		0.9597	0.9597
Mozambique	0.8088	0.8186	0.8285	0.8384	0.8482		0.8581	0.8679	0.8778		0.8877	0.8975
Myanmar	0.8807	0.8807	0.8807	0.8807	0.8807		0.8807	0.8807	0.8807		0.8807	0.8807
Namibia	0.9632	0.9747	0.9861	0.99	0.99		0.99	0.99	0.99		0.99	0.99
Nepal	0.902	0.902	0.902	0.902	0.902		0.902	0.902	0.902		0.902	0.902
Netherlands	0.96	0.96	0.96	0.96	0.96		0.96	0.96	0.96		0.96	0.96
Netherlands Antilles	0.9523	0.9523	0.9523	0.9523	0.9523		0.9523	0.9523	0.9523		0.9523	0.9523
New Caledonia	0.94	0.94	0.94	0.94	0.94		0.94	0.94	0.94		0.94	0.94
New Zealand	0.88	0.88	0.88	0.88	0.88		0.88	0.88	0.88		0.88	0.88
Nicaragua	0.959	0.9689	0.9788	0.9788	0.9788		0.9788	0.9788	0.9788		0.9788	0.9788
Niger	0.517	0.526	0.5351	0.5442	0.5533		0.5623	0.5714	0.5805		0.5805	0.5805
Nigeria	0.6171	0.6171	0.6171	0.6171	0.6171		0.6171	0.6171	0.6171		0.6171	0.6171
Norway	0.93	0.93	0.93	0.93	0.93		0.93	0.93	0.93		0.93	0.93
Oman	0.99	0.99	0.99	0.99	0.99		0.99	0.99	0.99		0.99	0.99
Pakistan	0.9189	0.9288	0.9387	0.9486	0.9585		0.9683	0.9782	0.9782		0.9782	0.9782
Palestinian Territory	0.96	0.96	0.96	0.96	0.96		0.96	0.96	0.96		0.96	0.96
Panama	0.88	0.88	0.88	0.88	0.88		0.88	0.88	0.88		0.88	0.88
Papua New Guinea	0.6711	0.6711	0.6711	0.6711	0.6711		0.6711	0.6711	0.6711		0.6711	0.6711
Paraguay	0.7392	0.748	0.748	0.748	0.748		0.748	0.748	0.748		0.748	0.748
Peru	0.8337	0.8337	0.8337	0.8337	0.8337		0.8337	0.8337	0.8337		0.8337	0.8337
Philippines	0.958	0.9678	0.9678	0.9678	0.9678		0.9678	0.9678	0.9678		0.9678	0.9678
Poland	0.99	0.99	0.99	0.99	0.99		0.99	0.99	0.99		0.99	0.99
Portugal	0.97	0.97	0.97	0.97	0.97		0.97	0.97	0.97		0.97	0.97
Puerto Rico	0.96	0.96	0.96	0.96	0.96		0.96	0.96	0.96		0.96	0.96
Qatar	0.94	0.94	0.94	0.94	0.94		0.94	0.94	0.94		0.94	0.94
Réunion	0.9799	0.9799	0.9799	0.9799	0.9799		0.9799	0.9799	0.9799		0.9799	0.9799
Romania	0.9799	0.9799	0.9799	0.9799	0.9799		0.9799	0.9799	0.9799		0.9799	0.9799
Russian Federation	0.98	0.98	0.98	0.98	0.98		0.98	0.98	0.98		0.98	0.98
Rwanda	0.97	0.97	0.97	0.97	0.97		0.97	0.97	0.97		0.97	0.97
Saint Lucia	0.99	0.99	0.99	0.99	0.99		0.99	0.99	0.99		0.99	0.99
Saint Vincent and the Grenadines	0.97	0.97	0.97	0.97	0.97		0.97	0.97	0.97		0.97	0.97
Samoa	0.8846	0.8962	0.9079	0.9195	0.9311		0.9428	0.9544	0.9661		0.9777	0.9893
Sao Tome and Principe	0.97	0.97	0.97	0.97	0.97		0.97	0.97	0.97		0.97	0.97
Saudi Arabia	0.9798	0.9798	0.9798	0.9798	0.9798		0.9798	0.9798	0.9798		0.9798	0.9798
Senegal	0.99	0.99	0.99	0.99	0.99		0.99	0.99	0.99		0.99	0.99
Serbia	0.99	0.99	0.99	0.99	0.99		0.99	0.99	0.99		0.99	0.99
Sierra Leone	0.64	0.64	0.64	0.64	0.64		0.64	0.64	0.64		0.64	0.64
Singapore	0.96	0.96	0.96	0.96	0.96		0.96	0.96	0.96		0.96	0.96
Slovakia	0.99	0.99	0.99	0.99	0.99		0.99	0.99	0.99		0.99	0.99
Slovenia	0.97	0.97	0.97	0.97	0.97		0.97	0.97	0.97		0.97	0.97
Solomon Islands	0.8501	0.8501	0.8501	0.8501	0.8501		0.8501	0.8501	0.8501		0.8501	0.8501
Somalia	0.56	0.57	0.58	0.59	0.6		0.61	0.62	0.63		0.64	0.64
South Africa	0.97	0.97	0.97	0.97	0.97		0.97	0.97	0.97		0.97	0.97
Spain	0.96	0.96	0.96	0.96	0.96		0.96	0.96	0.96		0.96	0.96
Sri Lanka	0.98	0.98	0.98	0.98	0.98		0.98	0.98	0.98		0.98	0.98
Sudan	0.9357	0.9463	0.957	0.9676	0.9782		0.9889	0.99	0.99		0.99	0.99
Suriname	0.84	0.84	0.84	0.84	0.84		0.84	0.84	0.84		0.84	0.84
Swaziland	0.99	0.99	0.99	0.99	0.99		0.99	0.99	0.99		0.99	0.99
Sweden	0.99	0.99	0.99	0.99	0.99		0.99	0.99	0.99		0.99	0.99
Switzerland	0.93	0.93	0.93	0.93	0.93		0.93	0.93	0.93		0.93	0.93
Syrian Arab Republic	0.99	0.99	0.99	0.99	0.99		0.99	0.99	0.99		0.99	0.99
Tajikistan	0.946	0.946	0.946	0.946	0.946		0.946	0.946	0.946		0.946	0.946
Tanzania	0.903	0.903	0.903	0.903	0.903		0.903	0.903	0.903		0.903	0.903
Thailand	0.98	0.98	0.98	0.98	0.98		0.98	0.98	0.98		0.98	0.98
Timor-Leste	0.8	0.81	0.82	0.83	0.84		0.85	0.85	0.85		0.85	0.85
Togo	0.97	0.98	0.99	0.99	0.99		0.99	0.99	0.99		0.99	0.99
Tonga	0.99	0.99	0.99	0.99	0.99		0.99	0.99	0.99		0.99	0.99
Trinidad and Tobago	0.9368	0.9368	0.9368	0.9368	0.9368		0.9368	0.9368	0.9368		0.9368	0.9368
Tunisia	0.98	0.98	0.98	0.98	0.98		0.98	0.98	0.98		0.98	0.98
Turkey	0.99	0.99	0.99	0.99	0.99		0.99	0.99	0.99		0.99	0.99
Turkmenistan	0.98	0.98	0.98	0.98	0.98		0.98	0.98	0.98		0.98	0.98
Uganda	0.7111	0.719	0.7269	0.7348	0.7427		0.7506	0.7585	0.7664		0.7743	0.7822
Ukraine	0.98	0.98	0.98	0.98	0.98		0.98	0.98	0.98		0.98	0.98
United Arab Emirates	0.92	0.92	0.92	0.92	0.92		0.92	0.92	0.92		0.92	0.92
United Kingdom	0.92	0.92	0.92	0.92	0.92		0.92	0.92	0.92		0.92	0.92
United States of America	0.96	0.96	0.96	0.96	0.96		0.96	0.96	0.96		0.96	0.96
United States Virgin Islands	0.96	0.96	0.96	0.96	0.96		0.96	0.96	0.96		0.96	0.96
Uruguay	0.9694	0.9694	0.9694	0.9694	0.9694		0.9694	0.9694	0.9694		0.9694	0.9694
Uzbekistan	0.99	0.99	0.99	0.99	0.99		0.99	0.99	0.99		0.99	0.99
Vanuatu	0.76	0.76	0.76	0.76	0.76		0.76	0.76	0.76		0.76	0.76
Venezuela	0.8073	0.817	0.8267	0.8267	0.8267		0.8267	0.8267	0.8267		0.8267	0.8267
Viet Nam	0.9587	0.9587	0.9587	0.9587	0.9587		0.9587	0.9587	0.9587		0.9587	0.9587
Western Sahara	0.9697	0.9697	0.9697	0.9697	0.9697		0.9697	0.9697	0.9697		0.9697	0.9697
Yemen	0.961	0.9712	0.9813	0.99	0.99		0.99	0.99	0.99		0.99	0.99
Zambia	0.8889	0.8988	0.9086	0.9185	0.9284		0.9383	0.9481	0.958		0.9679	0.9778
Zimbabwe	0.6745	0.6745	0.6745	0.6745	0.6745		0.6745	0.6745	0.6745		0.6745	0.6745

## Sheet: Coverage Rate MCV
Vaccine Coverage Rate Summary Report
For vaccine coverage rate: MCV
Country	2016	2017	2018	2019	2020		2021	2022	2023		2024	2025
Afghanistan	0.7913	0.8014	0.8116	0.8217	0.8319		0.842	0.8522	0.8623		0.8725	0.8826
Albania	0.9799	0.9799	0.9799	0.9799	0.9799		0.9799	0.9799	0.9799		0.9799	0.9799
Algeria	0.99	0.99	0.99	0.99	0.99		0.99	0.99	0.99		0.99	0.99
Angola	0.99	0.99	0.99	0.99	0.99		0.99	0.99	0.99		0.99	0.99
Argentina	0.99	0.99	0.99	0.99	0.99		0.99	0.99	0.99		0.99	0.99
Armenia	0.9689	0.9689	0.9689	0.9689	0.9689		0.9689	0.9689	0.9689		0.9689	0.9689
Aruba	0.9228	0.9228	0.9228	0.9228	0.9228		0.9228	0.9228	0.9228		0.9228	0.9228
Australia	0.94	0.94	0.94	0.94	0.94		0.94	0.94	0.94		0.94	0.94
Austria	0.79	0.79	0.79	0.79	0.79		0.79	0.79	0.79		0.79	0.79
Azerbaijan	0.99	0.99	0.99	0.99	0.99		0.99	0.99	0.99		0.99	0.99
Bahamas	0.96	0.96	0.96	0.96	0.96		0.96	0.96	0.96		0.96	0.96
Bahrain	0.99	0.99	0.99	0.99	0.99		0.99	0.99	0.99		0.99	0.99
Bangladesh	0.9766	0.9873	0.99	0.99	0.99		0.99	0.99	0.99		0.99	0.99
Barbados	0.7984	0.7984	0.7984	0.7984	0.7984		0.7984	0.7984	0.7984		0.7984	0.7984
Belarus	0.99	0.99	0.99	0.99	0.99		0.99	0.99	0.99		0.99	0.99
Belgium	0.92	0.92	0.92	0.92	0.92		0.92	0.92	0.92		0.92	0.92
Belize	0.96	0.96	0.96	0.96	0.96		0.96	0.96	0.96		0.96	0.96
Benin	0.671	0.671	0.671	0.671	0.671		0.671	0.671	0.671		0.671	0.671
Bhutan	0.99	0.99	0.99	0.99	0.99		0.99	0.99	0.99		0.99	0.99
Bolivia	0.8396	0.8396	0.8396	0.8396	0.8396		0.8396	0.8396	0.8396		0.8396	0.8396
Bosnia and Herzegovina	0.99	0.99	0.99	0.99	0.99		0.99	0.99	0.99		0.99	0.99
Botswana	0.9791	0.9791	0.9791	0.9791	0.9791		0.9791	0.9791	0.9791		0.9791	0.9791
Brazil	0.99	0.99	0.99	0.99	0.99		0.99	0.99	0.99		0.99	0.99
Brunei Darussalam	0.97	0.97	0.97	0.97	0.97		0.97	0.97	0.97		0.97	0.97
Bulgaria	0.9798	0.9798	0.9798	0.9798	0.9798		0.9798	0.9798	0.9798		0.9798	0.9798
Burkina Faso	0.99	0.99	0.99	0.99	0.99		0.99	0.99	0.99		0.99	0.99
Burundi	0.8388	0.8487	0.8586	0.8684	0.8783		0.8882	0.898	0.9079		0.9178	0.9276
Cambodia	0.85	0.85	0.85	0.85	0.85		0.85	0.85	0.85		0.85	0.85
Cameroon	0.83	0.84	0.85	0.86	0.87		0.88	0.89	0.9		0.91	0.92
Canada	0.94	0.94	0.94	0.94	0.94		0.94	0.94	0.94		0.94	0.94
Cape Verde	0.8409	0.8521	0.8633	0.8745	0.8858		0.897	0.9082	0.9194		0.9306	0.9418
Central African Republic	0.8903	0.9062	0.9221	0.9379	0.9538		0.9697	0.9856	0.99		0.99	0.99
Chad	0.4436	0.4518	0.46	0.4682	0.4764		0.4846	0.4929	0.5011		0.5093	0.5175
Channel Islands	0.86	0.86	0.86	0.86	0.86		0.86	0.86	0.86		0.86	0.86
Chile	0.9792	0.9792	0.9792	0.9792	0.9792		0.9792	0.9792	0.9792		0.9792	0.9792
China	0.99	0.99	0.99	0.99	0.99		0.99	0.99	0.99		0.99	0.99
China, Hong Kong SAR	0.99	0.99	0.99	0.99	0.99		0.99	0.99	0.99		0.99	0.99
China, Macao SAR	0.99	0.99	0.99	0.99	0.99		0.99	0.99	0.99		0.99	0.99
Colombia	0.99	0.99	0.99	0.99	0.99		0.99	0.99	0.99		0.99	0.99
Comoros	0.7373	0.747	0.7567	0.7664	0.7761		0.7858	0.7955	0.8052		0.8149	0.8246
Congo, Dem. Rep.	0.8961	0.9079	0.9197	0.9315	0.9433		0.9551	0.9669	0.9787		0.99	0.99
Congo, Rep.	0.7515	0.7605	0.7696	0.7786	0.7877		0.7968	0.8058	0.8149		0.8239	0.833
Costa Rica	0.99	0.99	0.99	0.99	0.99		0.99	0.99	0.99		0.99	0.99
Côte d'Ivoire	0.7515	0.7605	0.7696	0.7786	0.7877		0.7968	0.8058	0.8149		0.8239	0.833
Croatia	0.9798	0.9798	0.9798	0.9798	0.9798		0.9798	0.9798	0.9798		0.9798	0.9798
Cuba	0.99	0.99	0.99	0.99	0.99		0.99	0.99	0.99		0.99	0.99
Cyprus	0.87	0.87	0.87	0.87	0.87		0.87	0.87	0.87		0.87	0.87
Czech Republic	0.9799	0.9799	0.9799	0.9799	0.9799		0.9799	0.9799	0.9799		0.9799	0.9799
Denmark	0.89	0.89	0.89	0.89	0.89		0.89	0.89	0.89		0.89	0.89
Djibouti	0.8379	0.8488	0.8597	0.8706	0.8815		0.8924	0.9032	0.9141		0.925	0.9359
Dominican Republic	0.96	0.96	0.96	0.96	0.96		0.96	0.96	0.96		0.96	0.96
Ecuador	0.99	0.99	0.99	0.99	0.99		0.99	0.99	0.99		0.99	0.99
Egypt	0.97	0.97	0.97	0.97	0.97		0.97	0.97	0.97		0.97	0.97
El Salvador	0.98	0.98	0.98	0.98	0.98		0.98	0.98	0.98		0.98	0.98
Equatorial Guinea	0.5966	0.6062	0.6158	0.6158	0.6158		0.6158	0.6158	0.6158		0.6158	0.6158
Eritrea	0.9797	0.9797	0.9797	0.9797	0.9797		0.9797	0.9797	0.9797		0.9797	0.9797
Estonia	0.9798	0.9798	0.9798	0.9798	0.9798		0.9798	0.9798	0.9798		0.9798	0.9798
Ethiopia	0.65	0.65	0.65	0.65	0.65		0.65	0.65	0.65		0.65	0.65
Fiji	0.81	0.81	0.81	0.81	0.81		0.81	0.81	0.81		0.81	0.81
Finland	0.98	0.98	0.98	0.98	0.98		0.98	0.98	0.98		0.98	0.98
France	0.87	0.87	0.87	0.87	0.87		0.87	0.87	0.87		0.87	0.87
French Guiana	0.93	0.93	0.93	0.93	0.93		0.93	0.93	0.93		0.93	0.93
French Polynesia	0.87	0.87	0.87	0.87	0.87		0.87	0.87	0.87		0.87	0.87
Gabon	0.6286	0.6286	0.6286	0.6286	0.6286		0.6286	0.6286	0.6286		0.6286	0.6286
Gambia	0.8766	0.8766	0.8766	0.8766	0.8766		0.8766	0.8766	0.8766		0.8766	0.8766
Georgia	0.99	0.99	0.99	0.99	0.99		0.99	0.99	0.99		0.99	0.99
Germany	0.94	0.94	0.94	0.94	0.94		0.94	0.94	0.94		0.94	0.94
Ghana	0.99	0.99	0.99	0.99	0.99		0.99	0.99	0.99		0.99	0.99
Greece	0.88	0.88	0.88	0.88	0.88		0.88	0.88	0.88		0.88	0.88
Grenada	0.98	0.98	0.98	0.98	0.98		0.98	0.98	0.98		0.98	0.98
Guadeloupe	0.8342	0.8342	0.8342	0.8342	0.8342		0.8342	0.8342	0.8342		0.8342	0.8342
Guam	0.9547	0.9547	0.9547	0.9547	0.9547		0.9547	0.9547	0.9547		0.9547	0.9547
Guatemala	0.9591	0.9591	0.9591	0.9591	0.9591		0.9591	0.9591	0.9591		0.9591	0.9591
Guinea	0.804	0.8144	0.8249	0.8353	0.8457		0.8562	0.8666	0.8771		0.8875	0.8979
Guinea-Bissau	0.7974	0.7974	0.7974	0.7974	0.7974		0.7974	0.7974	0.7974		0.7974	0.7974
Guyana	0.99	0.99	0.99	0.99	0.99		0.99	0.99	0.99		0.99	0.99
Haiti	0.7203	0.7297	0.739	0.7484	0.7577		0.7671	0.7765	0.7858		0.7952	0.7952
Honduras	0.9577	0.9577	0.9577	0.9577	0.9577		0.9577	0.9577	0.9577		0.9577	0.9577
Hungary	0.99	0.99	0.99	0.99	0.99		0.99	0.99	0.99		0.99	0.99
Iceland	0.95	0.95	0.95	0.95	0.95		0.95	0.95	0.95		0.95	0.95
India	0.8105	0.8213	0.8321	0.8429	0.8537		0.8645	0.8753	0.8861		0.8969	0.9077
Indonesia	0.8986	0.9096	0.9205	0.9315	0.9315		0.9315	0.9315	0.9315		0.9315	0.9315
Iran	0.97	0.97	0.97	0.97	0.97		0.97	0.97	0.97		0.97	0.97
Iraq	0.8214	0.8324	0.8433	0.8543	0.8652		0.8762	0.8871	0.8981		0.909	0.92
Ireland	0.87	0.87	0.87	0.87	0.87		0.87	0.87	0.87		0.87	0.87
Israel	0.97	0.97	0.97	0.97	0.97		0.97	0.97	0.97		0.97	0.97
Italy	0.87	0.87	0.87	0.87	0.87		0.87	0.87	0.87		0.87	0.87
Jamaica	0.8377	0.8464	0.855	0.855	0.855		0.855	0.855	0.855		0.855	0.855
Japan	0.98	0.98	0.98	0.98	0.98		0.98	0.98	0.98		0.98	0.98
Jordan	0.95	0.95	0.95	0.95	0.95		0.95	0.95	0.95		0.95	0.95
Kazakhstan	0.99	0.99	0.99	0.99	0.99		0.99	0.99	0.99		0.99	0.99
Kenya	0.8923	0.9026	0.9128	0.9231	0.9333		0.9436	0.9538	0.9641		0.9744	0.9846
Kiribati	0.99	0.99	0.99	0.99	0.99		0.99	0.99	0.99		0.99	0.99
Korea, DPR	0.99	0.99	0.99	0.99	0.99		0.99	0.99	0.99		0.99	0.99
Korea, Republic of	0.92	0.92	0.92	0.92	0.92		0.92	0.92	0.92		0.92	0.92
Kuwait	0.99	0.99	0.99	0.99	0.99		0.99	0.99	0.99		0.99	0.99
Kyrgyzstan	0.99	0.99	0.99	0.99	0.99		0.99	0.99	0.99		0.99	0.99
Lao People's Democratic Republic	0.5357	0.5429	0.55	0.5571	0.5643		0.5714	0.5786	0.5857		0.5929	0.6
Latvia	0.99	0.99	0.99	0.99	0.99		0.99	0.99	0.99		0.99	0.99
Lebanon	0.5409	0.5409	0.5409	0.5409	0.5409		0.5409	0.5409	0.5409		0.5409	0.5409
Lesotho	0.939	0.9488	0.9587	0.9686	0.9785		0.9785	0.9785	0.9785		0.9785	0.9785
Liberia	0.99	0.99	0.99	0.99	0.99		0.99	0.99	0.99		0.99	0.99
Libyan Arab Jamahiriya	0.98	0.98	0.98	0.98	0.98		0.98	0.98	0.98		0.98	0.98
Lithuania	0.9799	0.9799	0.9799	0.9799	0.9799		0.9799	0.9799	0.9799		0.9799	0.9799
Luxembourg	0.96	0.96	0.96	0.96	0.96		0.96	0.96	0.96		0.96	0.96
Macedonia	0.99	0.99	0.99	0.99	0.99		0.99	0.99	0.99		0.99	0.99
Madagascar	0.864	0.864	0.864	0.864	0.864		0.864	0.864	0.864		0.864	0.864
Malawi	0.9169	0.9265	0.9362	0.9458	0.9555		0.9555	0.9555	0.9555		0.9555	0.9555
Malaysia	0.9791	0.9791	0.9791	0.9791	0.9791		0.9791	0.9791	0.9791		0.9791	0.9791
Maldives	0.9799	0.9799	0.9799	0.9799	0.9799		0.9799	0.9799	0.9799		0.9799	0.9799
Mali	0.7503	0.7582	0.766	0.7738	0.7738		0.7738	0.7738	0.7738		0.7738	0.7738
Malta	0.79	0.79	0.79	0.79	0.79		0.79	0.79	0.79		0.79	0.79
Martinique	0.9228	0.9228	0.9228	0.9228	0.9228		0.9228	0.9228	0.9228		0.9228	0.9228
Mauritania	0.6806	0.6806	0.6806	0.6806	0.6806		0.6806	0.6806	0.6806		0.6806	0.6806
Mauritius	0.98	0.98	0.98	0.98	0.98		0.98	0.98	0.98		0.98	0.98
Mexico	0.9798	0.9798	0.9798	0.9798	0.9798		0.9798	0.9798	0.9798		0.9798	0.9798
Micronesia	0.931	0.931	0.931	0.931	0.931		0.931	0.931	0.931		0.931	0.931
Moldova	0.9798	0.9798	0.9798	0.9798	0.9798		0.9798	0.9798	0.9798		0.9798	0.9798
Mongolia	0.98	0.98	0.98	0.98	0.98		0.98	0.98	0.98		0.98	0.98
Montenegro	0.9685	0.9685	0.9685	0.9685	0.9685		0.9685	0.9685	0.9685		0.9685	0.9685
Morocco	0.9797	0.9797	0.9797	0.9797	0.9797		0.9797	0.9797	0.9797		0.9797	0.9797
Mozambique	0.8588	0.8687	0.8786	0.8885	0.8983		0.9082	0.9181	0.9279		0.9378	0.9477
Myanmar	0.8715	0.8715	0.8715	0.8715	0.8715		0.8715	0.8715	0.8715		0.8715	0.8715
Namibia	0.69	0.69	0.69	0.69	0.69		0.69	0.69	0.69		0.69	0.69
Nepal	0.8948	0.9042	0.9136	0.923	0.9324		0.9324	0.9324	0.9324		0.9324	0.9324
Netherlands	0.96	0.96	0.96	0.96	0.96		0.96	0.96	0.96		0.96	0.96
Netherlands Antilles	0.9228	0.9228	0.9228	0.9228	0.9228		0.9228	0.9228	0.9228		0.9228	0.9228
New Caledonia	0.88	0.88	0.88	0.88	0.88		0.88	0.88	0.88		0.88	0.88
New Zealand	0.79	0.79	0.79	0.79	0.79		0.79	0.79	0.79		0.79	0.79
Nicaragua	0.99	0.99	0.99	0.99	0.99		0.99	0.99	0.99		0.99	0.99
Niger	0.5755	0.5851	0.5947	0.6043	0.6139		0.6139	0.6139	0.6139		0.6139	0.6139
Nigeria	0.6298	0.6298	0.6298	0.6298	0.6298		0.6298	0.6298	0.6298		0.6298	0.6298
Norway	0.92	0.92	0.92	0.92	0.92		0.92	0.92	0.92		0.92	0.92
Oman	0.99	0.99	0.99	0.99	0.99		0.99	0.99	0.99		0.99	0.99
Pakistan	0.8889	0.8988	0.9086	0.9185	0.9284		0.9383	0.9481	0.958		0.9679	0.9778
Palestinian Territory	0.99	0.99	0.99	0.99	0.99		0.99	0.99	0.99		0.99	0.99
Panama	0.9275	0.9275	0.9275	0.9275	0.9275		0.9275	0.9275	0.9275		0.9275	0.9275
Papua New Guinea	0.6738	0.6824	0.6909	0.6994	0.7079		0.7165	0.725	0.725		0.725	0.725
Paraguay	0.8809	0.8899	0.8899	0.8899	0.8899		0.8899	0.8899	0.8899		0.8899	0.8899
Peru	0.99	0.99	0.99	0.99	0.99		0.99	0.99	0.99		0.99	0.99
Philippines	0.9794	0.9794	0.9794	0.9794	0.9794		0.9794	0.9794	0.9794		0.9794	0.9794
Poland	0.98	0.98	0.98	0.98	0.98		0.98	0.98	0.98		0.98	0.98
Portugal	0.95	0.95	0.95	0.95	0.95		0.95	0.95	0.95		0.95	0.95
Puerto Rico	0.93	0.93	0.93	0.93	0.93		0.93	0.93	0.93		0.93	0.93
Qatar	0.92	0.92	0.92	0.92	0.92		0.92	0.92	0.92		0.92	0.92
Réunion	0.925	0.925	0.925	0.925	0.925		0.925	0.925	0.925		0.925	0.925
Romania	0.99	0.99	0.99	0.99	0.99		0.99	0.99	0.99		0.99	0.99
Russian Federation	0.99	0.99	0.99	0.99	0.99		0.99	0.99	0.99		0.99	0.99
Rwanda	0.99	0.99	0.99	0.99	0.99		0.99	0.99	0.99		0.99	0.99
Saint Lucia	0.94	0.94	0.94	0.94	0.94		0.94	0.94	0.94		0.94	0.94
Saint Vincent and the Grenadines	0.99	0.99	0.99	0.99	0.99		0.99	0.99	0.99		0.99	0.99
Samoa	0.798	0.8085	0.819	0.8295	0.84		0.8505	0.861	0.8715		0.882	0.8925
Sao Tome and Principe	0.95	0.96	0.97	0.98	0.99		0.99	0.99	0.99		0.99	0.99
Saudi Arabia	0.99	0.99	0.99	0.99	0.99		0.99	0.99	0.99		0.99	0.99
Senegal	0.9333	0.9437	0.9541	0.9644	0.9748		0.9852	0.99	0.99		0.99	0.99
Serbia	0.99	0.99	0.99	0.99	0.99		0.99	0.99	0.99		0.99	0.99
Sierra Leone	0.7587	0.7685	0.7784	0.7882	0.7981		0.8079	0.8178	0.8276		0.8375	0.8474
Singapore	0.95	0.95	0.95	0.95	0.95		0.95	0.95	0.95		0.95	0.95
Slovakia	0.99	0.99	0.99	0.99	0.99		0.99	0.99	0.99		0.99	0.99
Slovenia	0.96	0.96	0.96	0.96	0.96		0.96	0.96	0.96		0.96	0.96
Solomon Islands	0.78	0.78	0.78	0.78	0.78		0.78	0.78	0.78		0.78	0.78
Somalia	0.4882	0.4969	0.5056	0.5144	0.5231		0.5318	0.5405	0.5492		0.5579	0.5579
South Africa	0.9169	0.9265	0.9362	0.9458	0.9555		0.9555	0.9555	0.9555		0.9555	0.9555
Spain	0.97	0.97	0.97	0.97	0.97		0.97	0.97	0.97		0.97	0.97
Sri Lanka	0.98	0.98	0.98	0.98	0.98		0.98	0.98	0.98		0.98	0.98
Sudan	0.8861	0.8968	0.9074	0.9181	0.9288		0.9395	0.9501	0.9608		0.9715	0.9822
Suriname	0.8601	0.8601	0.8601	0.8601	0.8601		0.8601	0.8601	0.8601		0.8601	0.8601
Swaziland	0.99	0.99	0.99	0.99	0.99		0.99	0.99	0.99		0.99	0.99
Sweden	0.96	0.96	0.96	0.96	0.96		0.96	0.96	0.96		0.96	0.96
Switzerland	0.86	0.86	0.86	0.86	0.86		0.86	0.86	0.86		0.86	0.86
Syrian Arab Republic	0.98	0.98	0.98	0.98	0.98		0.98	0.98	0.98		0.98	0.98
Tajikistan	0.935	0.935	0.935	0.935	0.935		0.935	0.935	0.935		0.935	0.935
Tanzania	0.9479	0.9479	0.9479	0.9479	0.9479		0.9479	0.9479	0.9479		0.9479	0.9479
Thailand	0.9798	0.9798	0.9798	0.9798	0.9798		0.9798	0.9798	0.9798		0.9798	0.9798
Timor-Leste	0.7428	0.7522	0.7616	0.771	0.7804		0.7899	0.7993	0.7993		0.7993	0.7993
Togo	0.8857	0.8952	0.9048	0.9143	0.9238		0.9333	0.9429	0.9429		0.9429	0.9429
Tonga	0.99	0.99	0.99	0.99	0.99		0.99	0.99	0.99		0.99	0.99
Trinidad and Tobago	0.99	0.99	0.99	0.99	0.99		0.99	0.99	0.99		0.99	0.99
Tunisia	0.98	0.98	0.98	0.98	0.98		0.98	0.98	0.98		0.98	0.98
Turkey	0.96	0.96	0.96	0.96	0.96		0.96	0.96	0.96		0.96	0.96
Turkmenistan	0.99	0.99	0.99	0.99	0.99		0.99	0.99	0.99		0.99	0.99
Uganda	0.748	0.748	0.748	0.748	0.748		0.748	0.748	0.748		0.748	0.748
Ukraine	0.98	0.98	0.98	0.98	0.98		0.98	0.98	0.98		0.98	0.98
United Arab Emirates	0.92	0.92	0.92	0.92	0.92		0.92	0.92	0.92		0.92	0.92
United Kingdom	0.86	0.86	0.86	0.86	0.86		0.86	0.86	0.86		0.86	0.86
United States of America	0.93	0.93	0.93	0.93	0.93		0.93	0.93	0.93		0.93	0.93
United States Virgin Islands	0.93	0.93	0.93	0.93	0.93		0.93	0.93	0.93		0.93	0.93
Uruguay	0.99	0.99	0.99	0.99	0.99		0.99	0.99	0.99		0.99	0.99
Uzbekistan	0.99	0.99	0.99	0.99	0.99		0.99	0.99	0.99		0.99	0.99
Vanuatu	0.65	0.65	0.65	0.65	0.65		0.65	0.65	0.65		0.65	0.65
Venezuela	0.7123	0.7213	0.7303	0.7393	0.7484		0.7574	0.7664	0.7664		0.7664	0.7664
Viet Nam	0.8741	0.8741	0.8741	0.8741	0.8741		0.8741	0.8741	0.8741		0.8741	0.8741
Western Sahara	0.9848	0.9848	0.9848	0.9848	0.9848		0.9848	0.9848	0.9848		0.9848	0.9848
Yemen	0.8222	0.8314	0.8405	0.8496	0.8588		0.8679	0.877	0.8862		0.8953	0.9044
Zambia	0.94	0.95	0.96	0.97	0.98		0.99	0.99	0.99		0.99	0.99
Zimbabwe	0.718	0.718	0.718	0.718	0.718		0.718	0.718	0.718		0.718	0.718

## Sheet: Coverage Rate BCG
Vaccine Coverage Rate Summary Report
For vaccine coverage rate: BCG
Country	2016	2017	2018	2019	2020		2021	2022	2023		2024	2025
Afghanistan	0.8377	0.8377	0.8377	0.8377	0.8377		0.8377	0.8377	0.8377		0.8377	0.8377
Albania	0.98	0.98	0.98	0.98	0.98		0.98	0.98	0.98		0.98	0.98
Algeria	0.99	0.99	0.99	0.99	0.99		0.99	0.99	0.99		0.99	0.99
Angola	0.99	0.99	0.99	0.99	0.99		0.99	0.99	0.99		0.99	0.99
Argentina	0.99	0.99	0.99	0.99	0.99		0.99	0.99	0.99		0.99	0.99
Armenia	0.99	0.99	0.99	0.99	0.99		0.99	0.99	0.99		0.99	0.99
Aruba	0	0	0	0	0		0	0	0		0	0
Australia	0	0	0	0	0		0	0	0		0	0
Austria	0	0	0	0	0		0	0	0		0	0
Azerbaijan	0.98	0.98	0.98	0.98	0.98		0.98	0.98	0.98		0.98	0.98
Bahamas	0	0	0	0	0		0	0	0		0	0
Bahrain	0	0	0	0	0		0	0	0		0	0
Bangladesh	0.99	0.99	0.99	0.99	0.99		0.99	0.99	0.99		0.99	0.99
Barbados	0	0	0	0	0		0	0	0		0	0
Belarus	0.98	0.98	0.98	0.98	0.98		0.98	0.98	0.98		0.98	0.98
Belgium	0	0	0	0	0		0	0	0		0	0
Belize	0.99	0.99	0.99	0.99	0.99		0.99	0.99	0.99		0.99	0.99
Benin	0.88	0.88	0.88	0.88	0.88		0.88	0.88	0.88		0.88	0.88
Bhutan	0.99	0.99	0.99	0.99	0.99		0.99	0.99	0.99		0.99	0.99
Bolivia	0.9795	0.9795	0.9795	0.9795	0.9795		0.9795	0.9795	0.9795		0.9795	0.9795
Bosnia and Herzegovina	0.99	0.99	0.99	0.99	0.99		0.99	0.99	0.99		0.99	0.99
Botswana	0.99	0.99	0.99	0.99	0.99		0.99	0.99	0.99		0.99	0.99
Brazil	0.99	0.99	0.99	0.99	0.99		0.99	0.99	0.99		0.99	0.99
Brunei Darussalam	0.96	0.96	0.96	0.96	0.96		0.96	0.96	0.96		0.96	0.96
Bulgaria	0.98	0.98	0.98	0.98	0.98		0.98	0.98	0.98		0.98	0.98
Burkina Faso	0.99	0.99	0.99	0.99	0.99		0.99	0.99	0.99		0.99	0.99
Burundi	0.9289	0.9388	0.9487	0.9586	0.9685		0.9784	0.9784	0.9784		0.9784	0.9784
Cambodia	0.99	0.99	0.99	0.99	0.99		0.99	0.99	0.99		0.99	0.99
Cameroon	0.8948	0.9042	0.9136	0.923	0.9324		0.9324	0.9324	0.9324		0.9324	0.9324
Canada	0	0	0	0	0		0	0	0		0	0
Cape Verde	0.969	0.9811	0.99	0.99	0.99		0.99	0.99	0.99		0.99	0.99
Central African Republic	0.8338	0.8442	0.8546	0.8651	0.8755		0.8859	0.8963	0.9068		0.9172	0.9276
Chad	0.5302	0.5395	0.5488	0.5581	0.5674		0.5767	0.586	0.5953		0.5953	0.5953
Channel Islands	0	0	0	0	0		0	0	0		0	0
Chile	0.98	0.98	0.98	0.98	0.98		0.98	0.98	0.98		0.98	0.98
China	0.99	0.99	0.99	0.99	0.99		0.99	0.99	0.99		0.99	0.99
China, Hong Kong SAR	0.99	0.99	0.99	0.99	0.99		0.99	0.99	0.99		0.99	0.99
China, Macao SAR	0.99	0.99	0.99	0.99	0.99		0.99	0.99	0.99		0.99	0.99
Colombia	0.99	0.99	0.99	0.99	0.99		0.99	0.99	0.99		0.99	0.99
Comoros	0.8515	0.8606	0.8696	0.8787	0.8878		0.8968	0.8968	0.8968		0.8968	0.8968
Congo, Dem. Rep.	0.99	0.99	0.99	0.99	0.99		0.99	0.99	0.99		0.99	0.99
Congo, Rep.	0.948	0.9577	0.9675	0.9675	0.9675		0.9675	0.9675	0.9675		0.9675	0.9675
Costa Rica	0.99	0.99	0.99	0.99	0.99		0.99	0.99	0.99		0.99	0.99
Côte d'Ivoire	0.99	0.99	0.99	0.99	0.99		0.99	0.99	0.99		0.99	0.99
Croatia	0.99	0.99	0.99	0.99	0.99		0.99	0.99	0.99		0.99	0.99
Cuba	0.99	0.99	0.99	0.99	0.99		0.99	0.99	0.99		0.99	0.99
Cyprus	0	0	0	0	0		0	0	0		0	0
Czech Republic	0.99	0.99	0.99	0.99	0.99		0.99	0.99	0.99		0.99	0.99
Denmark	0	0	0	0	0		0	0	0		0	0
Djibouti	0.99	0.99	0.99	0.99	0.99		0.99	0.99	0.99		0.99	0.99
Dominican Republic	0.99	0.99	0.99	0.99	0.99		0.99	0.99	0.99		0.99	0.99
Ecuador	0.99	0.99	0.99	0.99	0.99		0.99	0.99	0.99		0.99	0.99
Egypt	0.98	0.98	0.98	0.98	0.98		0.98	0.98	0.98		0.98	0.98
El Salvador	0.9795	0.9795	0.9795	0.9795	0.9795		0.9795	0.9795	0.9795		0.9795	0.9795
Equatorial Guinea	0.8188	0.8286	0.8385	0.8484	0.8582		0.8681	0.878	0.8878		0.8977	0.9076
Eritrea	0.99	0.99	0.99	0.99	0.99		0.99	0.99	0.99		0.99	0.99
Estonia	0.98	0.98	0.98	0.98	0.98		0.98	0.98	0.98		0.98	0.98
Ethiopia	0.8088	0.8186	0.8285	0.8384	0.8482		0.8581	0.8679	0.8778		0.8877	0.8975
Fiji	0.9479	0.9479	0.9479	0.9479	0.9479		0.9479	0.9479	0.9479		0.9479	0.9479
Finland	0.97	0.97	0.97	0.97	0.97		0.97	0.97	0.97		0.97	0.97
France	0.84	0.84	0.84	0.84	0.84		0.84	0.84	0.84		0.84	0.84
French Guiana	0.915	0.915	0.915	0.915	0.915		0.915	0.915	0.915		0.915	0.915
French Polynesia	0.84	0.84	0.84	0.84	0.84		0.84	0.84	0.84		0.84	0.84
Gabon	0.979	0.979	0.979	0.979	0.979		0.979	0.979	0.979		0.979	0.979
Gambia	0.95	0.95	0.95	0.95	0.95		0.95	0.95	0.95		0.95	0.95
Georgia	0.99	0.99	0.99	0.99	0.99		0.99	0.99	0.99		0.99	0.99
Germany	0	0	0	0	0		0	0	0		0	0
Ghana	0.99	0.99	0.99	0.99	0.99		0.99	0.99	0.99		0.99	0.99
Greece	0.88	0.88	0.88	0.88	0.88		0.88	0.88	0.88		0.88	0.88
Grenada	0	0	0	0	0		0	0	0		0	0
Guadeloupe	0	0	0	0	0		0	0	0		0	0
Guam	0.9685	0.9685	0.9685	0.9685	0.9685		0.9685	0.9685	0.9685		0.9685	0.9685
Guatemala	0.99	0.99	0.99	0.99	0.99		0.99	0.99	0.99		0.99	0.99
Guinea	0.99	0.99	0.99	0.99	0.99		0.99	0.99	0.99		0.99	0.99
Guinea-Bissau	0.981	0.99	0.99	0.99	0.99		0.99	0.99	0.99		0.99	0.99
Guyana	0.99	0.99	0.99	0.99	0.99		0.99	0.99	0.99		0.99	0.99
Haiti	0.8388	0.8388	0.8388	0.8388	0.8388		0.8388	0.8388	0.8388		0.8388	0.8388
Honduras	0.99	0.99	0.99	0.99	0.99		0.99	0.99	0.99		0.99	0.99
Hungary	0.99	0.99	0.99	0.99	0.99		0.99	0.99	0.99		0.99	0.99
Iceland	0	0	0	0	0		0	0	0		0	0
India	0.9468	0.9576	0.9684	0.9791	0.9899		0.99	0.99	0.99		0.99	0.99
Indonesia	0.9319	0.9319	0.9319	0.9319	0.9319		0.9319	0.9319	0.9319		0.9319	0.9319
Iran	0.99	0.99	0.99	0.99	0.99		0.99	0.99	0.99		0.99	0.99
Iraq	0.99	0.99	0.99	0.99	0.99		0.99	0.99	0.99		0.99	0.99
Ireland	0.93	0.93	0.93	0.93	0.93		0.93	0.93	0.93		0.93	0.93
Israel	0	0	0	0	0		0	0	0		0	0
Italy	0	0	0	0	0		0	0	0		0	0
Jamaica	0.99	0.99	0.99	0.99	0.99		0.99	0.99	0.99		0.99	0.99
Japan	0	0	0	0	0		0	0	0		0	0
Jordan	0.9281	0.9281	0.9281	0.9281	0.9281		0.9281	0.9281	0.9281		0.9281	0.9281
Kazakhstan	0.99	0.99	0.99	0.99	0.99		0.99	0.99	0.99		0.99	0.99
Kenya	0.9794	0.9794	0.9794	0.9794	0.9794		0.9794	0.9794	0.9794		0.9794	0.9794
Kiribati	0.9	0.9	0.9	0.9	0.9		0.9	0.9	0.9		0.9	0.9
Korea, DPR	0.9798	0.9798	0.9798	0.9798	0.9798		0.9798	0.9798	0.9798		0.9798	0.9798
Korea, Republic of	0.96	0.96	0.96	0.96	0.96		0.96	0.96	0.96		0.96	0.96
Kuwait	0	0	0	0	0		0	0	0		0	0
Kyrgyzstan	0.98	0.98	0.98	0.98	0.98		0.98	0.98	0.98		0.98	0.98
Lao People's Democratic Republic	0.6634	0.672	0.6806	0.6892	0.6978		0.7065	0.7151	0.7237		0.7323	0.7323
Latvia	0.99	0.99	0.99	0.99	0.99		0.99	0.99	0.99		0.99	0.99
Lebanon	0	0	0	0	0		0	0	0		0	0
Lesotho	0.9798	0.9798	0.9798	0.9798	0.9798		0.9798	0.9798	0.9798		0.9798	0.9798
Liberia	0.946	0.946	0.946	0.946	0.946		0.946	0.946	0.946		0.946	0.946
Libyan Arab Jamahiriya	0.99	0.99	0.99	0.99	0.99		0.99	0.99	0.99		0.99	0.99
Lithuania	0.99	0.99	0.99	0.99	0.99		0.99	0.99	0.99		0.99	0.99
Luxembourg	0	0	0	0	0		0	0	0		0	0
Macedonia	0.99	0.99	0.99	0.99	0.99		0.99	0.99	0.99		0.99	0.99
Madagascar	0.99	0.99	0.99	0.99	0.99		0.99	0.99	0.99		0.99	0.99
Malawi	0.95	0.95	0.95	0.95	0.95		0.95	0.95	0.95		0.95	0.95
Malaysia	0.99	0.99	0.99	0.99	0.99		0.99	0.99	0.99		0.99	0.99
Maldives	0.99	0.99	0.99	0.99	0.99		0.99	0.99	0.99		0.99	0.99
Mali	0.8506	0.8595	0.8685	0.8774	0.8864		0.8864	0.8864	0.8864		0.8864	0.8864
Malta	0	0	0	0	0		0	0	0		0	0
Martinique	0	0	0	0	0		0	0	0		0	0
Mauritania	0.99	0.99	0.99	0.99	0.99		0.99	0.99	0.99		0.99	0.99
Mauritius	0.99	0.99	0.99	0.99	0.99		0.99	0.99	0.99		0.99	0.99
Mexico	0.99	0.99	0.99	0.99	0.99		0.99	0.99	0.99		0.99	0.99
Micronesia	0.99	0.99	0.99	0.99	0.99		0.99	0.99	0.99		0.99	0.99
Moldova	0.98	0.98	0.98	0.98	0.98		0.98	0.98	0.98		0.98	0.98
Mongolia	0.99	0.99	0.99	0.99	0.99		0.99	0.99	0.99		0.99	0.99
Montenegro	0.98	0.98	0.98	0.98	0.98		0.98	0.98	0.98		0.98	0.98
Morocco	0.99	0.99	0.99	0.99	0.99		0.99	0.99	0.99		0.99	0.99
Mozambique	0.959	0.9689	0.9788	0.9788	0.9788		0.9788	0.9788	0.9788		0.9788	0.9788
Myanmar	0.89	0.89	0.89	0.89	0.89		0.89	0.89	0.89		0.89	0.89
Namibia	0.99	0.99	0.99	0.99	0.99		0.99	0.99	0.99		0.99	0.99
Nepal	0.9373	0.9373	0.9373	0.9373	0.9373		0.9373	0.9373	0.9373		0.9373	0.9373
Netherlands	0	0	0	0	0		0	0	0		0	0
Netherlands Antilles	0	0	0	0	0		0	0	0		0	0
New Caledonia	0.89	0.89	0.89	0.89	0.89		0.89	0.89	0.89		0.89	0.89
New Zealand	0	0	0	0	0		0	0	0		0	0
Nicaragua	0.99	0.99	0.99	0.99	0.99		0.99	0.99	0.99		0.99	0.99
Niger	0.64	0.64	0.64	0.64	0.64		0.64	0.64	0.64		0.64	0.64
Nigeria	0.7787	0.7886	0.7984	0.8083	0.8181		0.828	0.8379	0.8477		0.8576	0.8674
Norway	0	0	0	0	0		0	0	0		0	0
Oman	0.99	0.99	0.99	0.99	0.99		0.99	0.99	0.99		0.99	0.99
Pakistan	0.979	0.979	0.979	0.979	0.979		0.979	0.979	0.979		0.979	0.979
Palestinian Territory	0.99	0.99	0.99	0.99	0.99		0.99	0.99	0.99		0.99	0.99
Panama	0.99	0.99	0.99	0.99	0.99		0.99	0.99	0.99		0.99	0.99
Papua New Guinea	0.7493	0.7493	0.7493	0.7493	0.7493		0.7493	0.7493	0.7493		0.7493	0.7493
Paraguay	0.7605	0.7605	0.7605	0.7605	0.7605		0.7605	0.7605	0.7605		0.7605	0.7605
Peru	0.97	0.97	0.97	0.97	0.97		0.97	0.97	0.97		0.97	0.97
Philippines	0.9685	0.9685	0.9685	0.9685	0.9685		0.9685	0.9685	0.9685		0.9685	0.9685
Poland	0.9692	0.9692	0.9692	0.9692	0.9692		0.9692	0.9692	0.9692		0.9692	0.9692
Portugal	0.98	0.98	0.98	0.98	0.98		0.98	0.98	0.98		0.98	0.98
Puerto Rico	0	0	0	0	0		0	0	0		0	0
Qatar	0.96	0.96	0.96	0.96	0.96		0.96	0.96	0.96		0.96	0.96
Réunion	0.915	0.915	0.915	0.915	0.915		0.915	0.915	0.915		0.915	0.915
Romania	0.99	0.99	0.99	0.99	0.99		0.99	0.99	0.99		0.99	0.99
Russian Federation	0.9698	0.9698	0.9698	0.9698	0.9698		0.9698	0.9698	0.9698		0.9698	0.9698
Rwanda	0.89	0.89	0.89	0.89	0.89		0.89	0.89	0.89		0.89	0.89
Saint Lucia	0.99	0.99	0.99	0.99	0.99		0.99	0.99	0.99		0.99	0.99
Saint Vincent and the Grenadines	0.99	0.99	0.99	0.99	0.99		0.99	0.99	0.99		0.99	0.99
Samoa	0.91	0.91	0.91	0.91	0.91		0.91	0.91	0.91		0.91	0.91
Sao Tome and Principe	0.98	0.98	0.98	0.98	0.98		0.98	0.98	0.98		0.98	0.98
Saudi Arabia	0.99	0.99	0.99	0.99	0.99		0.99	0.99	0.99		0.99	0.99
Senegal	0.99	0.99	0.99	0.99	0.99		0.99	0.99	0.99		0.99	0.99
Serbia	0.98	0.98	0.98	0.98	0.98		0.98	0.98	0.98		0.98	0.98
Sierra Leone	0.9089	0.9188	0.9287	0.9386	0.9484		0.9583	0.9682	0.9781		0.9781	0.9781
Singapore	0.98	0.98	0.98	0.98	0.98		0.98	0.98	0.98		0.98	0.98
Slovakia	0.98	0.98	0.98	0.98	0.98		0.98	0.98	0.98		0.98	0.98
Slovenia	0	0	0	0	0		0	0	0		0	0
Solomon Islands	0.84	0.84	0.84	0.84	0.84		0.84	0.84	0.84		0.84	0.84
Somalia	0.61	0.62	0.63	0.64	0.64		0.64	0.64	0.64		0.64	0.64
South Africa	0.99	0.99	0.99	0.99	0.99		0.99	0.99	0.99		0.99	0.99
Spain	0	0	0	0	0		0	0	0		0	0
Sri Lanka	0.99	0.99	0.99	0.99	0.99		0.99	0.99	0.99		0.99	0.99
Sudan	0.9258	0.9364	0.9471	0.9577	0.9683		0.979	0.9896	0.99		0.99	0.99
Suriname	0	0	0	0	0		0	0	0		0	0
Swaziland	0.99	0.99	0.99	0.99	0.99		0.99	0.99	0.99		0.99	0.99
Sweden	0.18	0.18	0.18	0.18	0.18		0.18	0.18	0.18		0.18	0.18
Switzerland	0	0	0	0	0		0	0	0		0	0
Syrian Arab Republic	0.99	0.99	0.99	0.99	0.99		0.99	0.99	0.99		0.99	0.99
Tajikistan	0.8649	0.8649	0.8649	0.8649	0.8649		0.8649	0.8649	0.8649		0.8649	0.8649
Tanzania	0.89	0.89	0.89	0.89	0.89		0.89	0.89	0.89		0.89	0.89
Thailand	0.99	0.99	0.99	0.99	0.99		0.99	0.99	0.99		0.99	0.99
Timor-Leste	0.8312	0.8414	0.8515	0.8616	0.8616		0.8616	0.8616	0.8616		0.8616	0.8616
Togo	0.9288	0.9288	0.9288	0.9288	0.9288		0.9288	0.9288	0.9288		0.9288	0.9288
Tonga	0.99	0.99	0.99	0.99	0.99		0.99	0.99	0.99		0.99	0.99
Trinidad and Tobago	0	0	0	0	0		0	0	0		0	0
Tunisia	0.99	0.99	0.99	0.99	0.99		0.99	0.99	0.99		0.99	0.99
Turkey	0.99	0.99	0.99	0.99	0.99		0.99	0.99	0.99		0.99	0.99
Turkmenistan	0.99	0.99	0.99	0.99	0.99		0.99	0.99	0.99		0.99	0.99
Uganda	0.99	0.99	0.99	0.99	0.99		0.99	0.99	0.99		0.99	0.99
Ukraine	0.9799	0.9799	0.9799	0.9799	0.9799		0.9799	0.9799	0.9799		0.9799	0.9799
United Arab Emirates	0.98	0.98	0.98	0.98	0.98		0.98	0.98	0.98		0.98	0.98
United Kingdom	0	0	0	0	0		0	0	0		0	0
United States of America	0	0	0	0	0		0	0	0		0	0
United States Virgin Islands	0	0	0	0	0		0	0	0		0	0
Uruguay	0.99	0.99	0.99	0.99	0.99		0.99	0.99	0.99		0.99	0.99
Uzbekistan	0.99	0.99	0.99	0.99	0.99		0.99	0.99	0.99		0.99	0.99
Vanuatu	0.8729	0.8729	0.8729	0.8729	0.8729		0.8729	0.8729	0.8729		0.8729	0.8729
Venezuela	0.8399	0.8399	0.8399	0.8399	0.8399		0.8399	0.8399	0.8399		0.8399	0.8399
Viet Nam	0.9694	0.9694	0.9694	0.9694	0.9694		0.9694	0.9694	0.9694		0.9694	0.9694
Western Sahara	0.99	0.99	0.99	0.99	0.99		0.99	0.99	0.99		0.99	0.99
Yemen	0.7211	0.7301	0.7392	0.7482	0.7572		0.7662	0.7752	0.7842		0.7932	0.8023
Zambia	0.9587	0.9587	0.9587	0.9587	0.9587		0.9587	0.9587	0.9587		0.9587	0.9587
Zimbabwe	0.76	0.76	0.76	0.76	0.76		0.76	0.76	0.76		0.76	0.76

[truncated: 3 more sheets: Transmission WHO, Transmission MAP, Disease Burden]
