# Supplementary material for: Modeling the public health impact of malaria vaccines for developers and policymakers
Source: BMC Infect Dis. 2013 Jul 1;13:295. doi: 10.1186/1471-2334-13-295 (PMC3711926; doi:10.1186/1471-2334-13-295)
Supplement: Additional file 2 — Hib adoption. Year of Hib adoption and time to maximum coverage, WHO data and adapted for demonstration scenario. [file 1471-2334-13-295-S2.xlsx]

## Sheet: Hib adoption
Hib adoption
data source: WHO coverage
http://apps.who.int/immunization_monitoring/en/globalsummary/countryprofileselect.cfm
		original scenario			adjusted scenario for publication
		yr of adoption	time to max. coverage (yrs)		yr of adoption	time to max. coverage (yrs)
Angola		6	2		4	2
Burkina Faso		5	2		3	2
Cameroon		8	1		6	1
Congo, Dem. Rep.		8	1		6	1
Côte d'Ivoire		8	1		6	1
Equatorial Guinea
Ethiopia		6	1		4	1
Gabon
Gambia		0	1		0	1
Ghana		1	1		1	1
Kenya		1	1		1	1
Madagascar		7	2		5	2
Malawi		1	1		1	1
Mali		4	2		2	2
Mozambique		8	1		6	1
Niger		8	1		6	1
Nigeria		10	3		5	2
Rwanda		1	1		1	1
Senegal		4	2		2	2
Sudan		7	1		5	1
Tanzania		8	1		6	1
Uganda		1	2		1	2
Benin		4	2		2	2
Burundi		3	1		1	1
Central African Republic		8	1		6	1
Chad		7	1		5	1
Comoros		8	2		6	2
Congo, Rep.		8	1		6	1
Djibouti		6	2		4	2
Guinea		8	1		6	1
Guinea-Bissau		8	1		6	1
Liberia		7	1		5	1
Mauritania		8	1		6	1
Namibia
Sao Tome and Principe		9	1		7	1
Sierra Leone		6	1		4	1
Somalia
Togo		7	2		5	2
Zambia		3	1		1	1
Zimbabwe		7	1		5	1

## Sheet: graphs
	Note: since using WHO data, the number of doses will come directly from MVM output
		1	2	3	4	5	6	7	8	9	10
original	Doses of vaccine used (M)	0.210375	13.2881	15.5088	18.2819	20.6974	24.5204	38.0745	48.2134	79.7847	80.859		339.439
adjusted	Doses of vaccine used (M)	0.210375	15.9028	20.1818	23.6754	43.3839	59.9966	91.3213	91.7764	92.144	93.1247		531.717
number of countries adopting		1	7	3	1	5	6	12	1	0	0
		Original										Adjusted
