# Supplementary material for: Modeling the public health impact of malaria vaccines for developers and policymakers
Source: BMC Infect Dis. 2013 Jul 1;13:295. doi: 10.1186/1471-2334-13-295 (PMC3711926; doi:10.1186/1471-2334-13-295)
Supplement: Additional file 4 — Seed count. Reference data from Swiss TPH on vaccine impact: seed count for siumulations. [file 1471-2334-13-295-S4.xls]

## Sheet: Seedcount
Strategy 0		Strategy 1		Strategy 3		Strategy 4		Strategy 6		Strategy 7		Strategy 9		Strategy 10		Strategy 13		Strategy 14		Strategy 16		Strategy 18
scenario_nr	seed_count	scenario_nr	seed_count	scenario_nr	seed_count	scenario_nr	seed_count	scenario_nr	seed_count	scenario_nr	seed_count	scenario_nr	seed_count	scenario_nr	seed_count	scenario_nr	seed_count	scenario_nr	seed_count	scenario_nr	seed_count	scenario_nr	seed_count
1	500	10	11	4	11	28	11	10	11	28	11	10	11	28	11	10	11	10	11	4	11	10	11
3	500	11	11	5	12	29	11	11	11	29	11	11	11	29	11	11	11	11	11	5	12	11	11
4	500	12	11	6	12	30	11	12	11	30	11	12	11	30	11	12	11	12	11	6	12	12	11
5	500	13	11	7	11	31	11	13	12	31	11	13	11	31	11	13	11	13	11	7	11	13	11
		14	11	8	11	32	11	14	11	32	11	14	12	32	11	14	11	14	11	8	11	14	11
		15	11	9	11	33	11	15	11	33	11	15	12	33	11	15	11	15	11	9	12	15	11
		16	12	10	17	34	11	16	12	34	11	16	12	34	11	16	11	16	11	10	103	16	11
		17	12	11	21	35	11	17	12	35	11	17	12	35	11	17	11	17	12	11	24	17	11
		18	12	12	15	36	11	18	12	36	11	18	12	36	11	18	11	18	12	12	15	18	11
		19	11	16	11	37	11	19	11	37	11	19	11	37	11	19	11	19	11	16	11	19	17
		20	11	17	11	38	11	20	11	38	11	20	11	38	11	20	11	20	11	17	11	20	76
		21	11	18	11	39	11	21	11	39	11	21	11	39	11	21	11	21	11	18	11	21	16
		22	11	19	11	40	11	22	11	40	11	22	11	40	11	22	11	22	11	19	11	22	32
		23	11	20	11	41	11	23	11	41	11	23	11	41	11	23	11	23	11	20	11	23	16
		24	11	21	11	42	11	24	11	42	11	24	11	42	11	24	11	24	11	21	11	24	20
		25	11	22	19	43	11	25	11	43	11	25	12	43	11	25	11	25	12	22	14	25	17
		26	11	23	23	44	11	26	11	44	11	26	11	44	11	26	11	26	11	23	28	26	15
		27	11	24	110	45	11	27	11	45	11	27	12	45	11	27	11	27	11	24	30	27	20
		28	16	28	11	46	12	28	18	46	11	28	32	46	11	28	110	28	26	28	11	28	20
		29	46	29	11	47	12	29	38	47	11	29	16	47	11	29	20	29	110	29	11	29	13
		30	16	30	11	48	11	30	19	48	11	30	16	48	11	30	24	30	14	30	11	30	17
		31	43	31	11	49	11	31	18	49	12	31	47	49	11	31	25	31	22	31	11	31	13
		32	20	32	11	50	12	32	27	50	12	32	17	50	11	32	30	32	16	32	11	32	13
		33	32	33	11	51	12	33	18	51	11	33	16	51	11	33	28	33	18	33	11	33	15
		34	22	34	14	52	12	34	24	52	12	34	16	52	11	34	22	34	14	34	109	34	13
		35	17	35	18	53	12	35	65	53	11	35	16	53	11	35	24	35	15	35	24	35	19
		36	110	36	15	54	12	36	41	54	12	36	17	54	11	36	14	36	71	36	25	36	15
		46	11	40	11	55	11	46	11	55	11	46	11	55	11	46	11	46	11	40	11	46	11
		47	11	41	11	56	11	47	11	56	11	47	11	56	11	47	11	47	11	41	11	47	11
		48	11	42	11	57	11	48	11	57	11	48	11	57	11	48	11	48	11	42	12	48	11
		49	11	43	11	58	11	49	11	58	11	49	11	58	11	49	11	49	11	43	11	49	11
		50	11	44	11	59	11	50	11	59	11	50	11	59	11	50	11	50	11	44	11	50	11
		51	11	45	11	60	11	51	11	60	11	51	11	60	11	51	11	51	11	45	11	51	11
		52	11	46	13	61	11	52	11	61	11	52	11	61	11	52	11	52	11	46	12	52	11
		53	11	47	12	62	11	53	11	62	11	53	11	62	11	53	11	53	11	47	13	53	11
		54	11	48	17	63	11	54	11	63	11	54	11	63	11	54	11	54	11	48	17	54	11
		55	11	52	11	64	11	55	11	64	11	55	11	64	11	55	11	55	11	52	11	55	15
		56	11	53	11	65	11	56	11	65	11	56	11	65	11	56	11	56	11	53	11	56	16
		57	11	54	11	66	11	57	11	66	11	57	11	66	11	57	11	57	11	54	11	57	18
		58	11	55	11	67	11	58	11	67	11	58	11	67	11	58	11	58	11	55	11	58	13
		59	11	56	11	68	11	59	11	68	11	59	11	68	11	59	11	59	11	56	11	59	13
		60	11	57	11	69	11	60	11	69	11	60	11	69	11	60	11	60	11	57	11	60	16
		61	11	58	13	70	11	61	11	70	11	61	11	70	11	61	11	61	11	58	12	61	15
		62	11	59	13	71	11	62	11	71	11	62	11	71	11	62	11	62	11	59	13	62	16
		63	11	60	12	72	11	63	11	72	11	63	11	72	11	63	11	63	11	60	14	63	24
		64	15	64	11	73	11	64	18	73	12	64	16	73	12	64	16	64	17	64	11	64	13
		65	16	65	11	74	11	65	23	74	11	65	16	74	11	65	21	65	25	65	11	65	12
		66	18	66	11	75	11	66	39	75	11	66	15	75	11	66	110	66	15	66	11	66	14
		67	17	67	11	76	11	67	17	76	11	67	16	76	11	67	110	67	22	67	11	67	13
		68	27	68	11	77	11	68	21	77	11	68	24	77	11	68	16	68	21	68	11	68	14
		69	17	69	11	78	11	69	18	78	11	69	17	78	11	69	16	69	68	69	11	69	14
		70	18	70	12	79	11	70	20	79	11	70	81	79	11	70	14	70	34	70	12	70	13
		71	16	71	12	80	11	71	26	80	11	71	17	80	12	71	20	71	24	71	13	71	13
		72	16	72	14	81	11	72	17	81	11	72	26	81	11	72	14	72	44	72	16	72	19
		82	11	76	11	82	110	82	11	82	64	82	11	82	20	82	11	82	11	76	11	82	11
		83	11	77	11	83	110	83	11	83	36	83	11	83	23	83	11	83	11	77	11	83	11
		84	11	78	11	84	65	84	11	84	15	84	11	84	22	84	11	84	11	78	11	84	11
		85	11	79	11	85	22	85	11	85	27	85	11	85	19	85	11	85	11	79	11	85	11
		86	11	80	11	86	38	86	11	86	18	86	11	86	33	86	11	86	11	80	11	86	11
		87	11	81	11	87	32	87	11	87	25	87	11	87	24	87	11	87	11	81	11	87	11
		88	11	82	12	88	16	88	11	88	14	88	11	88	20	88	11	88	11	82	12	88	11
		89	11	83	12	89	20	89	11	89	107	89	11	89	28	89	11	89	11	83	12	89	11
		90	11	84	13	90	52	90	11	90	24	90	11	90	20	90	11	90	11	84	13	90	11
		91	11	88	11	91	22	91	11	91	26	91	11	91	74	91	11	91	11	88	11	91	12
		92	11	89	11	92	15	92	11	92	19	92	11	92	32	92	11	92	11	89	11	92	12
		93	11	90	11	93	27	93	11	93	16	93	11	93	14	93	11	93	11	90	11	93	12
		94	11	91	11	94	36	94	11	94	110	94	11	94	110	94	11	94	11	91	11	94	13
		95	11	92	11	95	62	95	11	95	41	95	11	95	15	95	11	95	11	92	11	95	12
		96	11	93	11	96	16	96	11	96	20	96	11	96	22	96	11	96	11	93	11	96	13
		97	11	94	11	97	15	97	11	97	110	97	11	97	35	97	11	97	11	94	12	97	12
		98	11	95	11	98	23	98	11	98	27	98	11	98	27	98	11	98	11	95	12	98	12
		99	11	96	12	99	16	99	11	99	20	99	11	99	75	99	11	99	11	96	12	99	13
		100	18	100	11	100	29	100	21	100	21	100	86	100	14	100	16	100	28	100	11	100	12
		101	14	101	11	101	16	101	19	101	24	101	28	101	14	101	15	101	26	101	11	101	12
		102	18	102	11	102	15	102	16	102	14	102	107	102	53	102	15	102	16	102	11	102	12
		103	31	103	11	103	19	103	17	103	89	103	14	103	23	103	18	103	16	103	11	103	12
		104	18	104	11	104	24	104	17	104	21	104	17	104	17	104	24	104	17	104	11	104	12
		105	14	105	11	105	31	105	110	105	24	105	16	105	20	105	16	105	14	105	11	105	12
		106	31	106	11	106	73	106	18	106	17	106	14	106	100	106	22	106	14	106	12	106	12
		107	16	107	11	107	78	107	16	107	66	107	17	107	21	107	16	107	18	107	12	107	12
		108	25	108	12	108	42	108	17	108	14	108	28	108	26	108	15	108	13	108	12	108	13
		118	11	112	11	136	11	118	11	136	11	118	11	136	11	118	11	118	11	112	11	118	11
		119	11	113	11	137	11	119	11	137	11	119	11	137	11	119	11	119	11	113	11	119	11
		120	11	114	11	138	11	120	11	138	11	120	11	138	11	120	11	120	11	114	11	120	11
		121	11	115	11	139	11	121	11	139	11	121	11	139	11	121	11	121	11	115	11	121	11
		122	11	116	11	140	11	122	11	140	11	122	11	140	11	122	11	122	11	116	11	122	11
		123	11	117	11	141	11	123	11	141	11	123	11	141	11	123	11	123	11	117	11	123	11
		124	11	118	11	142	11	124	12	142	11	124	11	142	11	124	11	124	11	118	11	124	11
		125	11	119	11	143	11	125	11	143	11	125	11	143	11	125	11	125	11	119	11	125	11
		126	11	120	11	144	11	126	11	144	11	126	12	144	11	126	11	126	12	120	11	126	11
		127	11	124	11	145	11	127	11	145	11	127	11	145	11	127	11	127	11	124	11	127	63
		128	11	125	11	146	11	128	11	146	11	128	11	146	11	128	11	128	11	125	11	128	16
		129	11	126	11	147	11	129	11	147	11	129	11	147	11	129	11	129	11	126	11	129	18
		130	11	127	11	148	11	130	11	148	11	130	11	148	11	130	11	130	11	127	11	130	14
		131	11	128	11	149	11	131	11	149	11	131	11	149	11	131	11	131	11	128	11	131	110
		132	11	129	11	150	11	132	11	150	11	132	11	150	11	132	11	132	11	129	11	132	14
		133	11	130	11	151	11	133	11	151	11	133	11	151	11	133	11	133	11	130	11	133	18
		134	11	131	11	152	11	134	11	152	11	134	11	152	11	134	11	134	11	131	11	134	26
		135	11	132	11	153	11	135	11	153	11	135	11	153	11	135	11	135	11	132	11	135	14
		136	12	136	11	154	11	136	13	154	11	136	14	154	11	136	14	136	14	136	11	136	13
		137	12	137	11	155	11	137	13	155	11	137	13	155	11	137	14	137	13	137	11	137	13
		138	13	138	11	156	11	138	12	156	11	138	16	156	11	138	13	138	12	138	11	138	14
		139	14	139	11	157	11	139	13	157	11	139	13	157	11	139	14	139	13	139	11	139	41
		140	13	140	11	158	11	140	13	158	11	140	15	158	11	140	14	140	19	140	11	140	14
		141	14	141	11	159	11	141	15	159	11	141	12	159	11	141	20	141	13	141	11	141	18
		142	15	142	11	160	11	142	21	160	11	142	16	160	11	142	13	142	16	142	11	142	15
		143	16	143	11	161	11	143	17	161	11	143	14	161	11	143	16	143	14	143	11	143	14
		144	15	144	11	162	11	144	15	162	11	144	16	162	11	144	21	144	50	144	11	144	12
		154	11	148	11	163	11	154	11	163	11	154	11	163	11	154	11	154	11	148	11	154	11
		155	11	149	11	164	11	155	11	164	11	155	11	164	11	155	11	155	11	149	11	155	11
		156	11	150	11	165	11	156	11	165	11	156	11	165	11	156	11	156	11	150	11	156	11
		157	11	151	11	166	11	157	11	166	11	157	11	166	11	157	11	157	11	151	11	157	11
		158	11	152	11	167	11	158	11	167	11	158	11	167	11	158	11	158	11	152	11	158	11
		159	11	153	11	168	11	159	11	168	11	159	11	168	11	159	11	159	11	153	11	159	11
		160	11	154	11	169	11	160	11	169	11	160	11	169	11	160	11	160	11	154	11	160	11
		161	11	155	11	170	11	161	11	170	11	161	11	170	11	161	11	161	11	155	11	161	11
		162	11	156	11	171	11	162	11	171	11	162	11	171	11	162	11	162	11	156	11	162	11
		163	11	160	11	172	11	163	11	172	11	163	11	172	11	163	11	163	11	160	11	163	14
		164	11	161	11	173	11	164	11	173	11	164	11	173	11	164	11	164	11	161	11	164	12
		165	11	162	11	174	11	165	11	174	11	165	11	174	11	165	11	165	11	162	11	165	13
		166	11	163	11	175	11	166	11	175	11	166	11	175	11	166	11	166	11	163	11	166	13
		167	11	164	11	176	11	167	11	176	11	167	11	176	11	167	11	167	11	164	11	167	12
		168	11	165	11	177	11	168	11	177	11	168	11	177	11	168	11	168	11	165	11	168	15
		169	11	166	11	178	11	169	11	178	11	169	11	178	11	169	11	169	11	166	11	169	13
		170	11	167	11	179	11	170	11	179	11	170	11	179	11	170	11	170	11	167	11	170	14
		171	11	168	11	180	11	171	11	180	11	171	11	180	11	171	11	171	11	168	11	171	14
		172	12	172	11	181	11	172	12	181	11	172	12	181	11	172	13	172	12	172	11	172	12
		173	12	173	11	182	11	173	12	182	11	173	13	182	11	173	13	173	13	173	11	173	13
		174	12	174	11	183	11	174	12	183	11	174	12	183	11	174	13	174	12	174	11	174	12
		175	13	175	11	184	11	175	12	184	11	175	12	184	11	175	14	175	14	175	11	175	13
		176	13	176	11	185	11	176	13	185	11	176	13	185	11	176	18	176	13	176	11	176	13
		177	14	177	11	186	11	177	12	186	11	177	18	186	11	177	15	177	13	177	11	177	14
		178	13	178	11	187	11	178	13	187	11	178	25	187	11	178	16	178	12	178	11	178	13
		179	12	179	11	188	11	179	13	188	11	179	17	188	11	179	22	179	13	179	11	179	14
		180	13	180	11	189	11	180	13	189	11	180	20	189	11	180	20	180	13	180	11	180	13
		190	11	184	11	190	29	190	11	190	17	190	11	190	15	190	11	190	11	184	12	190	11
		191	11	185	12	191	22	191	11	191	13	191	11	191	22	191	11	191	11	185	12	191	11
		192	11	186	12	192	21	192	11	192	17	192	11	192	28	192	11	192	11	186	12	192	11
		193	11	187	11	193	21	193	11	193	15	193	11	193	18	193	11	193	11	187	11	193	11
		194	11	188	11	194	14	194	11	194	16	194	11	194	16	194	11	194	11	188	11	194	11
		195	11	189	11	195	14	195	11	195	28	195	11	195	35	195	11	195	11	189	11	195	11
		196	11	190	22	196	110	196	11	196	110	196	11	196	16	196	11	196	11	190	28	196	11
		197	11	191	19	197	17	197	11	197	18	197	11	197	51	197	11	197	11	191	13	197	11
		198	11	192	35	198	51	198	11	198	34	198	11	198	33	198	11	198	11	192	49	198	11
		199	11	196	11	199	16	199	11	199	14	199	11	199	20	199	11	199	11	196	11	199	11
		200	11	197	11	200	22	200	11	200	25	200	11	200	15	200	11	200	11	197	11	200	11
		201	11	198	11	201	15	201	11	201	48	201	11	201	31	201	11	201	11	198	11	201	11
		202	11	199	11	202	28	202	11	202	52	202	11	202	46	202	11	202	11	199	11	202	11
		203	11	200	11	203	13	203	11	203	14	203	11	203	23	203	11	203	11	200	11	203	11
		204	11	201	11	204	28	204	11	204	19	204	11	204	22	204	11	204	11	201	11	204	11
		205	11	202	15	205	27	205	11	205	16	205	11	205	88	205	11	205	11	202	69	205	11
		206	11	203	19	206	18	206	11	206	21	206	11	206	13	206	11	206	11	203	14	206	11
		207	11	204	75	207	41	207	11	207	16	207	11	207	23	207	11	207	11	204	24	207	11
		208	12	208	11	208	14	208	12	208	24	208	12	208	16	208	13	208	12	208	11	208	12
		209	12	209	11	209	27	209	14	209	20	209	13	209	22	209	14	209	13	209	11	209	12
		210	12	210	11	210	20	210	12	210	32	210	12	210	25	210	12	210	13	210	11	210	12
		211	14	211	11	211	64	211	12	211	14	211	13	211	17	211	15	211	13	211	11	211	12
		212	12	212	11	212	19	212	12	212	110	212	12	212	15	212	13	212	13	212	11	212	12
		213	14	213	11	213	37	213	12	213	15	213	16	213	16	213	14	213	12	213	11	213	12
		214	13	214	21	214	20	214	24	214	33	214	14	214	17	214	110	214	14	214	19	214	12
		215	14	215	16	215	29	215	13	215	22	215	13	215	110	215	66	215	17	215	20	215	12
		216	13	216	25	216	15	216	14	216	29	216	32	216	12	216	14	216	12	216	16	216	12
		226	11	220	11	244	11	226	11	244	11	226	11	244	11	226	11	226	11	220	11	226	11
		227	11	221	11	245	11	227	11	245	11	227	11	245	11	227	11	227	11	221	11	227	11
		228	11	222	11	246	11	228	11	246	11	228	11	246	11	228	11	228	11	222	12	228	11
		229	11	223	11	247	11	229	11	247	11	229	11	247	11	229	11	229	11	223	11	229	11
		230	11	224	11	248	11	230	11	248	11	230	11	248	11	230	11	230	11	224	11	230	11
		231	11	225	11	249	11	231	11	249	11	231	11	249	11	231	11	231	11	225	11	231	11
		232	11	226	12	250	11	232	11	250	11	232	11	250	11	232	11	232	11	226	12	232	11
		233	11	227	13	251	11	233	12	251	11	233	11	251	11	233	11	233	11	227	12	233	11
		234	11	228	13	252	11	234	11	252	11	234	11	252	11	234	11	234	11	228	13	234	11
		235	11	232	11	253	11	235	11	253	11	235	11	253	11	235	11	235	11	232	11	235	15
		236	11	233	11	254	11	236	11	254	11	236	11	254	11	236	11	236	11	233	11	236	13
		237	11	234	11	255	11	237	11	255	11	237	11	255	11	237	11	237	11	234	11	237	24
		238	11	235	11	256	11	238	11	256	11	238	11	256	11	238	11	238	11	235	11	238	14
		239	11	236	11	257	11	239	11	257	11	239	11	257	11	239	11	239	11	236	11	239	14
		240	11	237	11	258	11	240	11	258	11	240	11	258	11	240	11	240	11	237	11	240	17
		241	11	238	12	259	11	241	11	259	11	241	11	259	11	241	11	241	11	238	12	241	12
		242	11	239	12	260	11	242	11	260	11	242	11	260	11	242	11	242	11	239	13	242	14
		243	11	240	14	261	11	243	11	261	11	243	11	261	11	243	11	243	11	240	13	243	13
		244	11	244	11	262	11	244	12	262	11	244	12	262	11	244	13	244	11	244	11	244	13
		245	12	245	11	263	11	245	12	263	11	245	12	263	11	245	12	245	12	245	11	245	22
		246	11	246	11	264	11	246	12	264	11	246	12	264	11	246	12	246	12	246	11	246	12
		247	12	247	11	265	11	247	13	265	11	247	12	265	11	247	12	247	12	247	11	247	14
		248	12	248	11	266	11	248	12	266	11	248	14	266	11	248	12	248	12	248	11	248	12
		249	12	249	11	267	11	249	12	267	11	249	12	267	11	249	12	249	12	249	11	249	13
		250	12	250	12	268	11	250	14	268	11	250	13	268	11	250	15	250	14	250	13	250	14
		251	12	251	12	269	11	251	12	269	11	251	13	269	11	251	14	251	12	251	12	251	14
		252	12	252	12	270	11	252	12	270	11	252	13	270	11	252	15	252	13	252	14	252	14
		262	11	256	11	271	11	262	11	271	11	262	11	271	11	262	11	262	11	256	11	262	11
		263	11	257	11	272	11	263	11	272	11	263	11	272	11	263	11	263	11	257	11	263	11
		264	11	258	11	273	11	264	11	273	11	264	11	273	11	264	11	264	11	258	11	264	11
		265	11	259	11	274	11	265	11	274	11	265	11	274	11	265	11	265	11	259	11	265	11
		266	11	260	11	275	11	266	11	275	11	266	11	275	11	266	11	266	11	260	11	266	11
		267	11	261	11	276	11	267	11	276	11	267	11	276	11	267	11	267	11	261	11	267	11
		268	11	262	11	277	11	268	11	277	11	268	11	277	11	268	11	268	11	262	12	268	11
		269	11	263	12	278	11	269	11	278	11	269	11	278	11	269	11	269	11	263	12	269	11
		270	11	264	12	279	11	270	11	279	11	270	11	279	11	270	11	270	11	264	12	270	11
		271	11	268	11	280	11	271	11	280	11	271	11	280	11	271	11	271	11	268	11	271	12
		272	11	269	11	281	11	272	11	281	11	272	11	281	11	272	11	272	11	269	11	272	12
		273	11	270	11	282	11	273	11	282	11	273	11	282	11	273	11	273	11	270	11	273	13
		274	11	271	11	283	11	274	11	283	11	274	11	283	11	274	11	274	11	271	11	274	12
		275	11	272	11	284	11	275	11	284	11	275	11	284	11	275	11	275	11	272	11	275	12
		276	11	273	11	285	11	276	11	285	11	276	11	285	11	276	11	276	11	273	11	276	12
		277	11	274	11	286	11	277	11	286	11	277	11	286	11	277	11	277	11	274	11	277	14
		278	11	275	12	287	11	278	11	287	11	278	11	287	11	278	11	278	11	275	12	278	12
		279	11	276	12	288	11	279	11	288	11	279	11	288	11	279	11	279	11	276	12	279	14
		280	11	280	11	289	11	280	12	289	11	280	12	289	11	280	11	280	12	280	11	280	13
		281	11	281	11	290	11	281	11	290	11	281	11	290	11	281	12	281	11	281	11	281	16
		282	11	282	11	291	11	282	11	291	11	282	11	291	11	282	12	282	12	282	11	282	12
		283	11	283	11	292	11	283	12	292	11	283	12	292	11	283	12	283	12	283	11	283	13
		284	11	284	11	293	11	284	11	293	11	284	12	293	11	284	12	284	12	284	11	284	13
		285	11	285	11	294	11	285	12	294	11	285	12	294	11	285	12	285	12	285	11	285	12
		286	12	286	11	295	11	286	12	295	11	286	13	295	11	286	12	286	13	286	11	286	13
		287	12	287	11	296	11	287	12	296	11	287	12	296	11	287	13	287	14	287	11	287	12
		288	12	288	11	297	11	288	12	297	11	288	13	297	11	288	13	288	13	288	12	288	12
		298	11	292	11	298	20	298	11	298	96	298	11	298	24	298	11	298	11	292	11	298	11
		299	11	293	11	299	14	299	11	299	17	299	11	299	16	299	11	299	11	293	11	299	11
		300	11	294	11	300	22	300	11	300	25	300	11	300	16	300	11	300	11	294	11	300	11
		301	11	295	11	301	110	301	11	301	17	301	11	301	19	301	11	301	11	295	11	301	11
		302	11	296	11	302	58	302	11	302	24	302	11	302	18	302	11	302	11	296	11	302	11
		303	11	297	11	303	17	303	11	303	17	303	11	303	20	303	11	303	11	297	11	303	11
		304	11	298	11	304	29	304	11	304	19	304	11	304	18	304	11	304	11	298	11	304	11
		305	11	299	11	305	45	305	11	305	24	305	11	305	23	305	11	305	11	299	11	305	11
		306	11	300	11	306	14	306	11	306	26	306	11	306	16	306	11	306	11	300	11	306	11
		307	11	304	11	307	18	307	11	307	14	307	11	307	38	307	11	307	11	304	11	307	11
		308	11	305	11	308	34	308	11	308	16	308	11	308	16	308	11	308	11	305	11	308	11
		309	11	306	11	309	34	309	11	309	110	309	11	309	15	309	11	309	11	306	11	309	11
		310	11	307	11	310	14	310	11	310	18	310	11	310	13	310	11	310	11	307	11	310	11
		311	11	308	11	311	59	311	11	311	17	311	11	311	34	311	11	311	11	308	11	311	11
		312	11	309	11	312	16	312	11	312	29	312	11	312	20	312	11	312	11	309	11	312	11
		313	11	310	11	313	71	313	11	313	22	313	11	313	13	313	11	313	11	310	11	313	11
		314	11	311	11	314	31	314	11	314	91	314	11	314	14	314	11	314	11	311	11	314	11
		315	11	312	11	315	110	315	11	315	20	315	11	315	13	315	11	315	11	312	11	315	11
		316	11	316	11	316	110	316	11	316	16	316	11	316	15	316	11	316	11	316	11	316	11
		317	11	317	11	317	32	317	11	317	16	317	11	317	14	317	11	317	11	317	11	317	12
		318	11	318	11	318	27	318	11	318	49	318	11	318	13	318	11	318	11	318	11	318	12
		319	11	319	11	319	25	319	11	319	14	319	12	319	18	319	12	319	12	319	11	319	11
		320	12	320	11	320	39	320	11	320	17	320	12	320	17	320	12	320	11	320	11	320	12
		321	11	321	11	321	29	321	11	321	24	321	12	321	17	321	12	321	12	321	11	321	12
		322	11	322	11	322	16	322	12	322	19	322	12	322	27	322	15	322	12	322	11	322	12
		323	12	323	11	323	17	323	12	323	110	323	12	323	13	323	12	323	13	323	11	323	12
		324	12	324	11	324	89	324	12	324	83	324	12	324	25	324	13	324	12	324	11	324	12
		334	11	328	11	352	11	334	11	352	11	334	11	352	11	334	11	334	11	328	11	334	11
		335	11	329	11	353	11	335	11	353	11	335	11	353	11	335	11	335	11	329	11	335	11
		336	11	330	11	354	11	336	11	354	11	336	11	354	11	336	11	336	11	330	11	336	11
		337	11	331	11	355	11	337	11	355	11	337	11	355	11	337	11	337	11	331	11	337	11
		338	11	332	11	356	11	338	11	356	11	338	11	356	11	338	11	338	11	332	11	338	11
		339	11	333	11	357	11	339	11	357	11	339	11	357	11	339	11	339	11	333	11	339	11
		340	11	334	11	358	11	340	11	358	11	340	11	358	11	340	11	340	11	334	11	340	11
		341	11	335	11	359	11	341	11	359	11	341	11	359	11	341	11	341	11	335	11	341	11
		342	11	336	11	360	11	342	11	360	11	342	11	360	11	342	11	342	11	336	11	342	11
		343	11	340	11	361	11	343	11	361	11	343	11	361	11	343	11	343	11	340	11	343	12
		344	11	341	11	362	11	344	11	362	11	344	11	362	11	344	11	344	11	341	11	344	14
		345	11	342	11	363	11	345	11	363	11	345	11	363	11	345	11	345	11	342	11	345	12
		346	11	343	11	364	11	346	11	364	11	346	11	364	11	346	11	346	11	343	11	346	12
		347	11	344	11	365	11	347	11	365	11	347	11	365	11	347	11	347	11	344	11	347	12
		348	11	345	11	366	11	348	11	366	11	348	11	366	11	348	11	348	11	345	11	348	12
		349	11	346	11	367	11	349	11	367	11	349	11	367	11	349	11	349	11	346	11	349	12
		350	11	347	11	368	11	350	11	368	11	350	11	368	11	350	11	350	11	347	11	350	13
		351	11	348	11	369	11	351	11	369	11	351	11	369	11	351	11	351	11	348	11	351	13
		352	11	352	11	370	11	352	11	370	11	352	11	370	11	352	11	352	11	352	11	352	13
		353	11	353	11	371	11	353	11	371	11	353	11	371	11	353	11	353	11	353	11	353	13
		354	11	354	11	372	11	354	11	372	11	354	11	372	11	354	11	354	11	354	11	354	13
		355	11	355	11	373	11	355	11	373	11	355	11	373	11	355	11	355	11	355	11	355	16
		356	11	356	11	374	11	356	11	374	11	356	11	374	11	356	11	356	11	356	11	356	13
		357	11	357	11	375	11	357	11	375	11	357	11	375	11	357	11	357	11	357	11	357	12
		358	11	358	11	376	11	358	12	376	11	358	11	376	11	358	12	358	11	358	11	358	13
		359	11	359	11	377	11	359	11	377	11	359	12	377	11	359	12	359	12	359	11	359	12
		360	11	360	11	378	11	360	11	378	11	360	12	378	11	360	12	360	12	360	11	360	12
		370	11	364	11	379	11	370	11	379	11	370	11	379	11	370	11	370	11	364	12	370	11
		371	11	365	12	380	11	371	11	380	11	371	11	380	11	371	11	371	11	365	12	371	11
		372	11	366	12	381	11	372	11	381	11	372	11	381	11	372	11	372	11	366	12	372	11
		373	11	367	11	382	11	373	11	382	11	373	11	382	11	373	11	373	11	367	11	373	11
		374	11	368	11	383	11	374	11	383	11	374	11	383	11	374	11	374	11	368	11	374	11
		375	11	369	11	384	11	375	11	384	11	375	11	384	11	375	11	375	11	369	11	375	11
		376	11	370	11	385	11	376	11	385	11	376	11	385	11	376	11	376	11	370	11	376	11
		377	11	371	11	386	11	377	11	386	11	377	11	386	11	377	11	377	11	371	11	377	11
		378	11	372	11	387	11	378	11	387	11	378	11	387	11	378	11	378	11	372	11	378	11
		379	11	376	11	388	11	379	11	388	11	379	11	388	11	379	11	379	11	376	11	379	11
		380	11	377	11	389	11	380	11	389	11	380	11	389	11	380	11	380	11	377	11	380	11
		381	11	378	11	390	11	381	11	390	11	381	11	390	11	381	11	381	11	378	11	381	12
		382	11	379	11	391	11	382	11	391	11	382	11	391	11	382	11	382	11	379	11	382	11
		383	11	380	11	392	11	383	11	392	11	383	11	392	11	383	11	383	11	380	11	383	11
		384	11	381	11	393	11	384	11	393	11	384	11	393	11	384	11	384	11	381	11	384	12
		385	11	382	11	394	11	385	11	394	11	385	11	394	11	385	11	385	11	382	11	385	11
		386	11	383	11	395	11	386	11	395	11	386	11	395	11	386	11	386	11	383	11	386	11
		387	11	384	11	396	11	387	11	396	11	387	11	396	11	387	11	387	11	384	11	387	12
		388	11	388	11	397	11	388	11	397	11	388	11	397	11	388	11	388	11	388	11	388	12
		389	11	389	11	398	11	389	11	398	11	389	11	398	11	389	11	389	11	389	11	389	12
		390	11	390	11	399	11	390	11	399	11	390	11	399	11	390	11	390	11	390	11	390	12
		391	11	391	11	400	11	391	11	400	11	391	11	400	11	391	11	391	11	391	11	391	12
		392	11	392	11	401	11	392	11	401	11	392	11	401	11	392	11	392	11	392	11	392	13
		393	11	393	11	402	11	393	11	402	11	393	11	402	11	393	11	393	11	393	11	393	13
		394	11	394	11	403	11	394	11	403	11	394	11	403	11	394	11	394	11	394	11	394	12
		395	11	395	11	404	11	395	11	404	11	395	11	404	11	395	11	395	11	395	11	395	12
		396	11	396	11	405	11	396	11	405	11	396	11	405	11	396	11	396	11	396	11	396	12
		406	11	400	11	406	12	406	11	406	13	406	11	406	13	406	11	406	11	400	11	406	11
		407	11	401	12	407	12	407	11	407	13	407	11	407	13	407	11	407	11	401	12	407	11
		408	11	402	12	408	13	408	11	408	12	408	11	408	12	408	11	408	11	402	12	408	11
		409	11	403	11	409	13	409	11	409	13	409	11	409	12	409	11	409	11	403	11	409	11
		410	11	404	11	410	13	410	11	410	12	410	11	410	22	410	11	410	11	404	11	410	11
		411	11	405	11	411	13	411	11	411	13	411	11	411	13	411	11	411	11	405	11	411	11
		412	11	406	11	412	24	412	11	412	13	412	11	412	13	412	11	412	11	406	11	412	11
		413	11	407	11	413	12	413	11	413	14	413	11	413	13	413	11	413	11	407	11	413	11
		414	11	408	11	414	13	414	11	414	12	414	11	414	13	414	11	414	11	408	11	414	11
		415	11	412	11	415	12	415	11	415	13	415	11	415	14	415	11	415	11	412	11	415	11
		416	11	413	11	416	13	416	11	416	13	416	11	416	33	416	11	416	11	413	11	416	11
		417	11	414	11	417	15	417	11	417	14	417	11	417	12	417	11	417	11	414	11	417	11
		418	11	415	11	418	14	418	11	418	16	418	11	418	14	418	11	418	11	415	11	418	11
		419	11	416	11	419	12	419	11	419	14	419	11	419	13	419	11	419	11	416	11	419	11
		420	11	417	11	420	13	420	11	420	15	420	11	420	15	420	11	420	11	417	11	420	11
		421	11	418	11	421	13	421	11	421	14	421	11	421	18	421	11	421	11	418	11	421	11
		422	11	419	11	422	13	422	11	422	13	422	11	422	15	422	11	422	11	419	11	422	11
		423	11	420	11	423	13	423	11	423	16	423	11	423	13	423	11	423	11	420	11	423	11
		424	11	424	11	424	13	424	11	424	14	424	11	424	15	424	11	424	11	424	11	424	12
		425	11	425	11	425	13	425	11	425	14	425	11	425	17	425	11	425	11	425	11	425	11
		426	11	426	11	426	14	426	11	426	14	426	11	426	14	426	11	426	11	426	11	426	12
		427	11	427	11	427	15	427	11	427	15	427	11	427	23	427	11	427	11	427	11	427	12
		428	11	428	11	428	14	428	11	428	13	428	11	428	14	428	11	428	11	428	11	428	12
		429	11	429	11	429	12	429	11	429	17	429	11	429	13	429	11	429	11	429	11	429	12
		430	11	430	11	430	15	430	11	430	19	430	11	430	29	430	11	430	11	430	11	430	12
		431	11	431	11	431	15	431	11	431	24	431	11	431	19	431	11	431	11	431	11	431	12
		432	11	432	11	432	16	432	11	432	14	432	11	432	13	432	11	432	11	432	11	432	12
		442	11	436	11	460	11	442	11	460	11	442	11	460	11	442	11	442	11	436	11	442	11
		443	11	437	11	461	11	443	11	461	11	443	11	461	11	443	11	443	11	437	11	443	11
		444	11	438	12	462	11	444	11	462	11	444	11	462	11	444	11	444	11	438	11	444	11
		445	11	439	11	463	11	445	11	463	11	445	11	463	11	445	11	445	11	439	11	445	11
		446	11	440	11	464	11	446	11	464	11	446	11	464	11	446	11	446	11	440	11	446	11
		447	11	441	11	465	11	447	11	465	11	447	11	465	11	447	11	447	11	441	11	447	11
		448	11	442	11	466	11	448	11	466	11	448	11	466	11	448	11	448	11	442	11	448	11
		449	11	443	11	467	11	449	11	467	11	449	11	467	11	449	11	449	11	443	11	449	11
		450	11	444	11	468	11	450	11	468	11	450	11	468	11	450	11	450	11	444	11	450	11
		451	11	448	11	469	11	451	11	469	11	451	11	469	11	451	11	451	11	448	11	451	12
		452	11	449	11	470	11	452	11	470	11	452	11	470	11	452	11	452	11	449	11	452	12
		453	11	450	11	471	11	453	11	471	11	453	11	471	11	453	11	453	11	450	11	453	12
		454	11	451	11	472	11	454	11	472	11	454	11	472	11	454	11	454	11	451	11	454	12
		455	11	452	11	473	11	455	11	473	11	455	11	473	11	455	11	455	11	452	11	455	13
		456	11	453	11	474	11	456	11	474	11	456	11	474	11	456	11	456	11	453	11	456	12
		457	11	454	11	475	11	457	11	475	11	457	11	475	11	457	11	457	11	454	11	457	11
		458	11	455	11	476	11	458	11	476	11	458	11	476	11	458	11	458	11	455	11	458	12
		459	11	456	11	477	11	459	11	477	11	459	11	477	11	459	11	459	11	456	11	459	13
		460	11	460	11	478	11	460	11	478	11	460	11	478	11	460	11	460	11	460	11	460	13
		461	11	461	11	479	11	461	11	479	11	461	11	479	11	461	11	461	11	461	11	461	12
		462	11	462	11	480	11	462	11	480	11	462	11	480	11	462	11	462	11	462	11	462	14
		463	11	463	11	481	11	463	11	481	11	463	11	481	11	463	11	463	11	463	11	463	13
		464	11	464	11	482	11	464	11	482	11	464	11	482	11	464	11	464	11	464	11	464	13
		465	11	465	11	483	11	465	11	483	11	465	11	483	11	465	11	465	11	465	11	465	13
		466	11	466	11	484	11	466	11	484	11	466	11	484	11	466	11	466	11	466	11	466	13
		467	11	467	11	485	11	467	11	485	11	467	11	485	11	467	11	467	11	467	11	467	18
		468	11	468	11	486	11	468	11	486	11	468	11	486	11	468	11	468	11	468	11	468	17
		478	11	472	11	487	11	478	11	487	11	478	11	487	11	478	11	478	11	472	11	478	11
		479	11	473	11	488	11	479	11	488	11	479	11	488	11	479	11	479	11	473	11	479	11
		480	11	474	12	489	11	480	11	489	11	480	11	489	11	480	11	480	11	474	11	480	11
		481	11	475	11	490	11	481	11	490	11	481	11	490	11	481	11	481	11	475	11	481	11
		482	11	476	11	491	11	482	11	491	11	482	11	491	11	482	11	482	11	476	11	482	11
		483	11	477	11	492	11	483	11	492	11	483	11	492	11	483	11	483	11	477	11	483	11
		484	11	478	11	493	11	484	11	493	11	484	11	493	11	484	11	484	11	478	11	484	11
		485	11	479	11	494	11	485	11	494	11	485	11	494	11	485	11	485	11	479	11	485	11
		486	11	480	11	495	11	486	11	495	11	486	11	495	11	486	11	486	11	480	11	486	11
		487	11	484	11	496	11	487	11	496	11	487	11	496	11	487	11	487	11	484	11	487	11
		488	11	485	11	497	11	488	11	497	11	488	11	497	11	488	11	488	11	485	11	488	11
		489	11	486	11	498	11	489	11	498	11	489	11	498	11	489	11	489	11	486	11	489	11
		490	11	487	11	499	11	490	11	499	11	490	11	499	11	490	11	490	11	487	11	490	11
		491	11	488	11	500	11	491	11	500	11	491	11	500	11	491	11	491	11	488	11	491	11
		492	11	489	11	501	11	492	11	501	11	492	11	501	11	492	11	492	11	489	11	492	11
		493	11	490	11	502	11	493	11	502	11	493	11	502	11	493	11	493	11	490	11	493	11
		494	11	491	11	503	11	494	11	503	11	494	11	503	11	494	11	494	11	491	11	494	11
		495	11	492	11	504	11	495	11	504	11	495	11	504	11	495	11	495	11	492	11	495	11
		496	11	496	11	505	11	496	11	505	11	496	11	505	11	496	11	496	11	496	11	496	12
		497	11	497	11	506	11	497	11	506	11	497	11	506	11	497	11	497	11	497	11	497	12
		498	11	498	11	507	11	498	11	507	11	498	11	507	11	498	11	498	11	498	11	498	12
		499	11	499	11	508	11	499	11	508	11	499	11	508	11	499	11	499	11	499	11	499	12
		500	11	500	11	509	11	500	11	509	11	500	11	509	11	500	11	500	11	500	11	500	12
		501	11	501	11	510	11	501	11	510	11	501	11	510	11	501	11	501	11	501	11	501	12
		502	11	502	11	511	11	502	11	511	11	502	11	511	11	502	11	502	11	502	11	502	13
		503	11	503	11	512	11	503	11	512	11	503	11	512	11	503	11	503	11	503	11	503	12
		504	11	504	11	513	11	504	11	513	11	504	11	513	11	504	11	504	11	504	11	504	13
		514	11	508	11	514	11	514	11	514	12	514	11	514	13	514	11	514	11	508	11	514	11
		515	11	509	11	515	12	515	11	515	12	515	11	515	13	515	11	515	11	509	11	515	11
		516	11	510	11	516	12	516	11	516	12	516	11	516	13	516	11	516	11	510	11	516	11
		517	11	511	11	517	13	517	11	517	13	517	11	517	15	517	11	517	11	511	11	517	11
		518	11	512	11	518	13	518	11	518	12	518	11	518	12	518	11	518	11	512	11	518	11
		519	11	513	11	519	12	519	11	519	12	519	11	519	12	519	11	519	11	513	11	519	11
		520	11	514	11	520	13	520	11	520	13	520	11	520	13	520	11	520	11	514	11	520	11
		521	11	515	11	521	12	521	11	521	13	521	11	521	14	521	11	521	11	515	11	521	11
		522	11	516	11	522	13	522	11	522	12	522	11	522	12	522	11	522	11	516	11	522	11
		523	11	520	11	523	12	523	11	523	14	523	11	523	14	523	11	523	11	520	11	523	11
		524	11	521	11	524	13	524	11	524	12	524	11	524	14	524	11	524	11	521	11	524	11
		525	11	522	11	525	13	525	11	525	13	525	11	525	13	525	11	525	11	522	11	525	11
		526	11	523	11	526	14	526	11	526	14	526	11	526	12	526	11	526	11	523	11	526	11
		527	11	524	11	527	12	527	11	527	14	527	11	527	14	527	11	527	11	524	11	527	11
		528	11	525	11	528	13	528	11	528	13	528	11	528	12	528	11	528	11	525	11	528	11
		529	11	526	11	529	12	529	11	529	13	529	11	529	63	529	11	529	11	526	11	529	11
		530	11	527	11	530	14	530	11	530	15	530	11	530	21	530	11	530	11	527	11	530	11
		531	11	528	11	531	14	531	11	531	16	531	11	531	13	531	11	531	11	528	11	531	11
		532	11	532	11	532	13	532	11	532	21	532	11	532	13	532	11	532	11	532	11	532	12
		533	11	533	11	533	17	533	11	533	28	533	11	533	15	533	11	533	11	533	11	533	11
		534	11	534	11	534	15	534	11	534	20	534	11	534	17	534	11	534	11	534	11	534	12
		535	11	535	11	535	12	535	11	535	18	535	11	535	16	535	11	535	11	535	11	535	12
		536	11	536	11	536	13	536	11	536	13	536	11	536	44	536	11	536	11	536	11	536	12
		537	11	537	11	537	15	537	11	537	12	537	11	537	16	537	11	537	11	537	11	537	12
		538	11	538	11	538	13	538	11	538	15	538	11	538	18	538	11	538	11	538	11	538	12
		539	11	539	11	539	13	539	11	539	28	539	11	539	25	539	11	539	11	539	11	539	12
		540	11	540	11	540	13	540	11	540	13	540	11	540	20	540	11	540	11	540	11	540	12
		550	11	544	11	568	11	550	11	568	11	550	11	568	11	550	11	550	11	544	12	550	11
		551	11	545	11	569	11	551	11	569	11	551	11	569	11	551	11	551	11	545	12	551	11
		552	11	546	12	570	11	552	11	570	11	552	11	570	11	552	11	552	11	546	13	552	11
		553	11	547	11	571	11	553	11	571	11	553	11	571	11	553	11	553	12	547	11	553	11
		554	11	548	11	572	11	554	11	572	11	554	11	572	11	554	11	554	11	548	11	554	11
		555	11	549	11	573	11	555	11	573	11	555	11	573	11	555	11	555	11	549	11	555	11
		556	11	550	11	574	11	556	11	574	11	556	11	574	11	556	11	556	11	550	11	556	11
		557	12	551	11	575	11	557	11	575	11	557	12	575	11	557	11	557	12	551	11	557	11
		558	12	552	11	576	11	558	12	576	11	558	12	576	11	558	11	558	12	552	11	558	11
		559	11	556	11	577	11	559	11	577	11	559	11	577	11	559	11	559	11	556	11	559	51
		560	11	557	11	578	11	560	11	578	11	560	11	578	11	560	11	560	11	557	11	560	18
		561	11	558	11	579	11	561	11	579	11	561	11	579	11	561	11	561	11	558	11	561	14
		562	11	559	11	580	11	562	11	580	11	562	11	580	11	562	11	562	11	559	11	562	24
		563	11	560	11	581	11	563	11	581	11	563	11	581	11	563	11	563	11	560	11	563	28
		564	11	561	11	582	11	564	11	582	11	564	11	582	11	564	11	564	11	561	11	564	18
		565	11	562	11	583	11	565	11	583	11	565	11	583	11	565	11	565	11	562	11	565	20
		566	11	563	11	584	11	566	11	584	11	566	11	584	11	566	11	566	11	563	11	566	19
		567	11	564	11	585	11	567	11	585	11	567	11	585	11	567	11	567	11	564	11	567	17
		568	13	568	11	586	11	568	14	586	11	568	17	586	11	568	17	568	16	568	11	568	13
		569	19	569	11	587	11	569	18	587	11	569	78	587	11	569	36	569	18	569	11	569	13
		570	14	570	11	588	11	570	14	588	11	570	16	588	11	570	46	570	14	570	11	570	13
		571	19	571	11	589	11	571	14	589	11	571	20	589	11	571	17	571	13	571	11	571	13
		572	78	572	11	590	11	572	29	590	11	572	19	590	11	572	19	572	14	572	11	572	14
		573	16	573	11	591	11	573	15	591	11	573	25	591	11	573	14	573	31	573	11	573	15
		574	30	574	11	592	11	574	103	592	11	574	16	592	11	574	19	574	19	574	11	574	13
		575	36	575	11	593	11	575	19	593	11	575	30	593	11	575	39	575	20	575	11	575	15
		576	26	576	11	594	11	576	39	594	11	576	20	594	11	576	21	576	21	576	11	576	34
		586	11	580	11	595	11	586	11	595	11	586	11	595	11	586	11	586	11	580	11	586	11
		587	11	581	11	596	11	587	11	596	11	587	11	596	11	587	11	587	11	581	12	587	11
		588	11	582	11	597	11	588	11	597	11	588	11	597	11	588	11	588	11	582	12	588	11
		589	11	583	11	598	11	589	11	598	11	589	11	598	11	589	11	589	11	583	11	589	11
		590	11	584	11	599	11	590	11	599	11	590	11	599	11	590	11	590	11	584	11	590	11
		591	11	585	11	600	11	591	11	600	11	591	11	600	11	591	11	591	11	585	11	591	11
		592	11	586	11	601	11	592	11	601	11	592	11	601	11	592	11	592	11	586	11	592	11
		593	11	587	11	602	11	593	11	602	11	593	11	602	11	593	11	593	11	587	11	593	11
		594	11	588	11	603	11	594	11	603	11	594	11	603	11	594	11	594	11	588	11	594	11
		595	11	592	11	604	11	595	11	604	11	595	11	604	11	595	11	595	11	592	11	595	15
		596	11	593	11	605	11	596	11	605	11	596	11	605	11	596	11	596	11	593	11	596	13
		597	11	594	11	606	11	597	11	606	11	597	11	606	11	597	11	597	11	594	11	597	19
		598	11	595	11	607	11	598	11	607	11	598	11	607	11	598	11	598	11	595	11	598	14
		599	11	596	11	608	11	599	11	608	11	599	11	608	11	599	11	599	11	596	11	599	14
		600	11	597	11	609	11	600	11	609	11	600	11	609	11	600	11	600	11	597	11	600	30
		601	11	598	11	610	11	601	11	610	11	601	11	610	11	601	11	601	11	598	11	601	27
		602	11	599	11	611	11	602	11	611	11	602	11	611	11	602	11	602	11	599	11	602	19
		603	11	600	11	612	11	603	11	612	11	603	11	612	11	603	11	603	11	600	11	603	13
		604	28	604	11	613	11	604	14	613	11	604	15	613	11	604	15	604	16	604	11	604	14
		605	16	605	11	614	11	605	16	614	11	605	18	614	11	605	24	605	14	605	11	605	15
		606	20	606	11	615	11	606	15	615	11	606	16	615	11	606	20	606	15	606	11	606	12
		607	16	607	11	616	11	607	20	616	11	607	13	616	11	607	18	607	44	607	11	607	14
		608	14	608	11	617	11	608	17	617	11	608	20	617	11	608	43	608	14	608	11	608	12
		609	18	609	11	618	11	609	19	618	11	609	110	618	11	609	18	609	15	609	11	609	13
		610	19	610	11	619	11	610	14	619	11	610	28	619	11	610	75	610	110	610	11	610	13
		611	21	611	11	620	11	611	17	620	11	611	13	620	11	611	27	611	21	611	11	611	13
		612	15	612	11	621	11	612	27	621	11	612	29	621	11	612	15	612	15	612	11	612	14
		622	11	616	11	622	12	622	11	622	12	622	11	622	13	622	11	622	11	616	11	622	11
		623	11	617	11	623	12	623	11	623	12	623	11	623	13	623	11	623	11	617	11	623	11
		624	11	618	11	624	12	624	11	624	12	624	11	624	13	624	11	624	11	618	11	624	11
		625	11	619	11	625	12	625	11	625	12	625	11	625	15	625	11	625	11	619	11	625	11
		626	11	620	11	626	12	626	11	626	13	626	11	626	14	626	11	626	11	620	11	626	11
		627	11	621	11	627	12	627	11	627	12	627	11	627	12	627	11	627	11	621	11	627	11
		628	11	622	11	628	12	628	11	628	12	628	11	628	13	628	11	628	11	622	11	628	11
		629	11	623	11	629	12	629	11	629	12	629	11	629	13	629	11	629	11	623	11	629	11
		630	11	624	11	630	12	630	11	630	12	630	11	630	13	630	11	630	11	624	11	630	11
		631	11	628	11	631	12	631	11	631	13	631	11	631	14	631	11	631	11	628	11	631	12
		632	11	629	11	632	12	632	11	632	14	632	11	632	16	632	11	632	11	629	11	632	12
		633	11	630	11	633	12	633	11	633	12	633	11	633	16	633	11	633	11	630	11	633	12
		634	11	631	11	634	24	634	11	634	13	634	11	634	16	634	11	634	11	631	11	634	12
		635	11	632	11	635	13	635	11	635	12	635	11	635	16	635	11	635	11	632	11	635	12
		636	11	633	11	636	12	636	11	636	12	636	11	636	13	636	11	636	11	633	11	636	12
		637	11	634	11	637	12	637	11	637	14	637	11	637	16	637	11	637	11	634	11	637	12
		638	11	635	11	638	12	638	11	638	13	638	11	638	13	638	11	638	11	635	11	638	12
		639	11	636	11	639	12	639	11	639	14	639	11	639	14	639	11	639	11	636	11	639	12
		640	17	640	11	640	14	640	14	640	16	640	26	640	34	640	32	640	16	640	11	640	13
		641	23	641	11	641	12	641	18	641	16	641	22	641	19	641	16	641	53	641	11	641	12
		642	14	642	11	642	16	642	110	642	18	642	27	642	18	642	46	642	57	642	11	642	12
		643	15	643	11	643	13	643	20	643	13	643	22	643	110	643	20	643	33	643	11	643	13
		644	13	644	11	644	16	644	19	644	16	644	15	644	21	644	14	644	16	644	11	644	12
		645	16	645	11	645	14	645	16	645	30	645	25	645	14	645	38	645	18	645	11	645	12
		646	14	646	11	646	30	646	17	646	14	646	17	646	18	646	12	646	18	646	11	646	13
		647	110	647	11	647	14	647	16	647	33	647	15	647	26	647	15	647	18	647	11	647	12
		648	22	648	11	648	16	648	32	648	16	648	42	648	24	648	15	648	16	648	11	648	12
		658	11	652	11	676	11	658	11	676	11	658	11	676	11	658	11	658	11	652	11	658	11
		659	11	653	11	677	11	659	11	677	11	659	11	677	11	659	11	659	11	653	11	659	11
		660	11	654	11	678	11	660	11	678	11	660	11	678	11	660	11	660	11	654	11	660	11
		661	11	655	11	679	11	661	11	679	11	661	11	679	11	661	11	661	11	655	11	661	11
		662	11	656	11	680	11	662	11	680	11	662	11	680	11	662	11	662	11	656	11	662	11
		663	11	657	11	681	11	663	11	681	11	663	11	681	11	663	11	663	11	657	11	663	11
		664	11	658	11	682	11	664	11	682	11	664	11	682	11	664	11	664	11	658	11	664	11
		665	11	659	11	683	11	665	11	683	11	665	11	683	11	665	11	665	11	659	11	665	11
		666	11	660	11	684	11	666	11	684	11	666	11	684	11	666	11	666	11	660	11	666	11
		667	11	664	11	685	11	667	11	685	11	667	11	685	11	667	11	667	11	664	11	667	14
		668	11	665	11	686	11	668	11	686	11	668	11	686	11	668	11	668	11	665	11	668	14
		669	11	666	11	687	11	669	11	687	11	669	11	687	11	669	11	669	11	666	11	669	44
		670	11	667	11	688	11	670	11	688	11	670	11	688	11	670	11	670	11	667	11	670	13
		671	11	668	11	689	11	671	11	689	11	671	11	689	11	671	11	671	11	668	11	671	13
		672	11	669	11	690	11	672	11	690	11	672	11	690	11	672	11	672	11	669	11	672	15
		673	11	670	11	691	11	673	11	691	11	673	11	691	11	673	11	673	11	670	11	673	15
		674	11	671	11	692	11	674	11	692	11	674	11	692	11	674	11	674	11	671	11	674	14
		675	11	672	11	693	11	675	11	693	11	675	11	693	11	675	11	675	11	672	11	675	13
		676	12	676	11	694	11	676	12	694	11	676	12	694	11	676	12	676	13	676	11	676	13
		677	12	677	11	695	11	677	12	695	11	677	12	695	11	677	12	677	12	677	11	677	13
		678	12	678	11	696	11	678	12	696	11	678	12	696	11	678	12	678	12	678	11	678	12
		679	12	679	11	697	11	679	12	697	11	679	12	697	11	679	16	679	13	679	11	679	15
		680	13	680	11	698	11	680	12	698	11	680	12	698	11	680	13	680	13	680	11	680	13
		681	13	681	11	699	11	681	12	699	11	681	13	699	11	681	13	681	13	681	11	681	16
		682	13	682	11	700	11	682	13	700	11	682	16	700	11	682	23	682	13	682	11	682	12
		683	12	683	11	701	11	683	13	701	11	683	15	701	11	683	13	683	16	683	11	683	14
		684	13	684	11	702	11	684	13	702	11	684	13	702	11	684	17	684	12	684	11	684	13
		694	11	688	11	703	11	694	11	703	11	694	11	703	11	694	11	694	11	688	11	694	11
		695	11	689	11	704	11	695	11	704	11	695	11	704	11	695	11	695	11	689	11	695	11
		696	11	690	11	705	11	696	11	705	11	696	11	705	11	696	11	696	11	690	11	696	11
		697	11	691	11	706	11	697	11	706	11	697	11	706	11	697	11	697	11	691	11	697	11
		698	11	692	11	707	11	698	11	707	11	698	11	707	11	698	11	698	11	692	11	698	11
		699	11	693	11	708	11	699	11	708	11	699	11	708	11	699	11	699	11	693	11	699	11
		700	11	694	11	709	11	700	11	709	11	700	11	709	11	700	11	700	11	694	11	700	11
		701	11	695	11	710	11	701	11	710	11	701	11	710	11	701	11	701	11	695	11	701	11
		702	11	696	11	711	11	702	11	711	11	702	11	711	11	702	11	702	11	696	11	702	11
		703	11	700	11	712	11	703	11	712	11	703	11	712	11	703	11	703	11	700	11	703	14
		704	11	701	11	713	11	704	11	713	11	704	11	713	11	704	11	704	11	701	11	704	12
		705	11	702	11	714	11	705	11	714	11	705	11	714	11	705	11	705	11	702	11	705	12
		706	11	703	11	715	11	706	11	715	11	706	11	715	11	706	11	706	11	703	11	706	12
		707	11	704	11	716	11	707	11	716	11	707	11	716	11	707	11	707	11	704	11	707	13
		708	11	705	11	717	11	708	11	717	11	708	11	717	11	708	11	708	11	705	11	708	13
		709	11	706	11	718	11	709	11	718	11	709	11	718	11	709	11	709	11	706	11	709	12
		710	11	707	11	719	11	710	11	719	11	710	11	719	11	710	11	710	11	707	11	710	13
		711	11	708	11	720	11	711	11	720	11	711	11	720	11	711	11	711	11	708	11	711	12
		712	13	712	11	721	11	712	12	721	11	712	12	721	11	712	13	712	12	712	11	712	12
		713	12	713	11	722	11	713	12	722	11	713	12	722	11	713	12	713	12	713	11	713	13
		714	12	714	11	723	11	714	12	723	11	714	12	723	11	714	13	714	12	714	11	714	12
		715	12	715	11	724	11	715	12	724	11	715	13	724	11	715	13	715	14	715	11	715	12
		716	12	716	11	725	11	716	12	725	11	716	13	725	11	716	13	716	15	716	11	716	13
		717	12	717	11	726	11	717	13	726	11	717	13	726	11	717	13	717	12	717	11	717	13
		718	12	718	11	727	11	718	14	727	11	718	14	727	11	718	14	718	18	718	11	718	13
		719	12	719	11	728	11	719	12	728	11	719	13	728	11	719	12	719	14	719	11	719	12
		720	13	720	11	729	11	720	13	729	11	720	16	729	11	720	13	720	13	720	11	720	12
		730	11	724	11	730	11	730	11	730	12	730	11	730	12	730	11	730	11	724	11	730	11
		731	11	725	11	731	12	731	11	731	12	731	11	731	12	731	11	731	11	725	11	731	11
		732	11	726	11	732	11	732	11	732	12	732	11	732	12	732	11	732	11	726	12	732	11
		733	11	727	11	733	12	733	11	733	11	733	11	733	12	733	11	733	11	727	11	733	11
		734	11	728	11	734	12	734	11	734	12	734	11	734	12	734	11	734	11	728	11	734	11
		735	11	729	11	735	11	735	11	735	12	735	11	735	12	735	11	735	11	729	11	735	11
		736	11	730	11	736	12	736	11	736	12	736	11	736	12	736	11	736	11	730	11	736	11
		737	11	731	11	737	12	737	11	737	12	737	11	737	12	737	11	737	11	731	11	737	11
		738	11	732	11	738	12	738	11	738	12	738	11	738	12	738	11	738	11	732	11	738	11
		739	11	736	11	739	12	739	11	739	12	739	11	739	12	739	11	739	11	736	11	739	11
		740	11	737	11	740	12	740	11	740	12	740	11	740	12	740	11	740	11	737	11	740	11
		741	11	738	11	741	12	741	11	741	12	741	11	741	12	741	11	741	11	738	11	741	11
		742	11	739	11	742	12	742	11	742	13	742	11	742	12	742	11	742	11	739	11	742	11
		743	11	740	11	743	13	743	11	743	12	743	11	743	12	743	11	743	11	740	11	743	11
		744	11	741	11	744	12	744	11	744	14	744	11	744	12	744	11	744	11	741	11	744	11
		745	11	742	11	745	12	745	11	745	12	745	11	745	12	745	11	745	11	742	11	745	11
		746	11	743	11	746	12	746	11	746	14	746	11	746	12	746	11	746	11	743	11	746	11
		747	11	744	11	747	12	747	11	747	12	747	11	747	13	747	11	747	11	744	11	747	11
		748	12	748	11	748	12	748	12	748	14	748	12	748	25	748	13	748	13	748	11	748	12
		749	12	749	11	749	12	749	12	749	13	749	13	749	12	749	12	749	12	749	11	749	12
		750	12	750	11	750	12	750	11	750	15	750	12	750	13	750	13	750	12	750	11	750	12
		751	12	751	11	751	13	751	13	751	13	751	14	751	12	751	13	751	12	751	11	751	12
		752	12	752	11	752	12	752	12	752	14	752	13	752	13	752	13	752	13	752	11	752	12
		753	12	753	11	753	12	753	12	753	13	753	12	753	12	753	13	753	12	753	11	753	12
		754	13	754	11	754	13	754	13	754	13	754	14	754	12	754	14	754	13	754	11	754	12
		755	12	755	11	755	16	755	12	755	13	755	60	755	15	755	14	755	13	755	11	755	11
		756	12	756	11	756	13	756	22	756	12	756	32	756	14	756	16	756	14	756	11	756	12
		766	11	760	11	784	11	766	11	784	11	766	11	784	11	766	11	766	11	760	11	766	11
		767	11	761	11	785	11	767	11	785	11	767	11	785	11	767	11	767	11	761	11	767	11
		768	11	762	11	786	11	768	11	786	11	768	11	786	11	768	11	768	11	762	11	768	11
		769	11	763	11	787	11	769	11	787	11	769	11	787	11	769	11	769	11	763	11	769	11
		770	11	764	11	788	11	770	11	788	11	770	11	788	11	770	11	770	11	764	11	770	11
		771	11	765	11	789	11	771	11	789	11	771	11	789	11	771	11	771	11	765	11	771	11
		772	11	766	11	790	11	772	11	790	11	772	11	790	11	772	11	772	11	766	11	772	11
		773	11	767	11	791	11	773	11	791	11	773	11	791	11	773	11	773	11	767	11	773	11
		774	11	768	11	792	11	774	11	792	11	774	11	792	11	774	11	774	11	768	11	774	11
		775	11	772	11	793	11	775	11	793	11	775	11	793	11	775	11	775	11	772	11	775	13
		776	11	773	11	794	11	776	11	794	11	776	11	794	11	776	11	776	11	773	11	776	13
		777	11	774	11	795	11	777	11	795	11	777	11	795	11	777	11	777	11	774	11	777	12
		778	11	775	11	796	11	778	11	796	11	778	11	796	11	778	11	778	11	775	11	778	13
		779	11	776	11	797	11	779	11	797	11	779	11	797	11	779	11	779	11	776	11	779	13
		780	11	777	11	798	11	780	11	798	11	780	11	798	11	780	11	780	11	777	11	780	12
		781	11	778	11	799	11	781	11	799	11	781	11	799	11	781	11	781	11	778	11	781	12
		782	11	779	11	800	11	782	11	800	11	782	11	800	11	782	11	782	11	779	11	782	13
		783	11	780	11	801	11	783	11	801	11	783	11	801	11	783	11	783	11	780	11	783	13
		784	11	784	11	802	11	784	11	802	11	784	12	802	11	784	11	784	11	784	11	784	13
		785	11	785	11	803	11	785	11	803	11	785	11	803	11	785	11	785	11	785	11	785	13
		786	11	786	11	804	11	786	11	804	11	786	11	804	11	786	11	786	11	786	11	786	15
		787	12	787	11	805	11	787	12	805	11	787	12	805	11	787	11	787	11	787	11	787	14
		788	11	788	11	806	11	788	12	806	11	788	12	806	11	788	12	788	12	788	11	788	18
		789	12	789	11	807	11	789	12	807	11	789	12	807	11	789	12	789	12	789	11	789	15
		790	12	790	11	808	11	790	12	808	11	790	12	808	11	790	13	790	12	790	11	790	13
		791	12	791	11	809	11	791	12	809	11	791	12	809	11	791	13	791	12	791	11	791	13
		792	12	792	11	810	11	792	12	810	11	792	13	810	11	792	12	792	12	792	11	792	14
		802	11	796	11	811	11	802	11	811	11	802	11	811	11	802	11	802	11	796	11	802	11
		803	11	797	11	812	11	803	11	812	11	803	11	812	11	803	11	803	11	797	11	803	11
		804	11	798	11	813	11	804	11	813	11	804	11	813	11	804	11	804	11	798	11	804	11
		805	11	799	11	814	11	805	11	814	11	805	11	814	11	805	11	805	11	799	11	805	11
		806	11	800	11	815	11	806	11	815	11	806	11	815	11	806	11	806	11	800	11	806	11
		807	11	801	11	816	11	807	11	816	11	807	11	816	11	807	11	807	11	801	11	807	11
		808	11	802	11	817	11	808	11	817	11	808	11	817	11	808	11	808	11	802	11	808	11
		809	11	803	11	818	11	809	11	818	11	809	11	818	11	809	11	809	11	803	11	809	11
		810	11	804	11	819	11	810	11	819	11	810	11	819	11	810	11	810	11	804	11	810	11
		811	11	808	11	820	11	811	11	820	11	811	11	820	11	811	11	811	11	808	11	811	12
		812	11	809	11	821	11	812	11	821	11	812	11	821	11	812	11	812	11	809	11	812	12
		813	11	810	11	822	11	813	11	822	11	813	11	822	11	813	11	813	11	810	11	813	12
		814	11	811	11	823	11	814	11	823	11	814	11	823	11	814	11	814	11	811	11	814	11
		815	11	812	11	824	11	815	11	824	11	815	11	824	11	815	11	815	11	812	11	815	12
		816	11	813	11	825	11	816	11	825	11	816	11	825	11	816	11	816	11	813	11	816	12
		817	11	814	11	826	11	817	11	826	11	817	11	826	11	817	11	817	11	814	11	817	12
		818	11	815	11	827	11	818	11	827	11	818	11	827	11	818	11	818	11	815	11	818	12
		819	11	816	11	828	11	819	11	828	11	819	11	828	11	819	11	819	11	816	11	819	12
		820	11	820	11	829	11	820	11	829	11	820	11	829	11	820	11	820	11	820	11	820	12
		821	11	821	11	830	11	821	11	830	11	821	11	830	11	821	11	821	11	821	11	821	12
		822	11	822	11	831	11	822	11	831	11	822	11	831	11	822	11	822	12	822	11	822	13
		823	11	823	11	832	11	823	12	832	11	823	12	832	11	823	12	823	11	823	11	823	12
		824	11	824	11	833	11	824	11	833	11	824	12	833	11	824	12	824	12	824	11	824	13
		825	11	825	11	834	11	825	11	834	11	825	12	834	11	825	12	825	12	825	11	825	12
		826	12	826	11	835	11	826	12	835	11	826	12	835	11	826	12	826	12	826	11	826	12
		827	12	827	11	836	11	827	12	836	11	827	13	836	11	827	13	827	12	827	11	827	12
		828	12	828	11	837	11	828	11	837	11	828	12	837	11	828	13	828	12	828	11	828	13
		838	11	832	11	838	11	838	11	838	12	838	11	838	12	838	11	838	11	832	11	838	11
		839	11	833	11	839	11	839	11	839	11	839	11	839	12	839	11	839	11	833	11	839	11
		840	11	834	11	840	11	840	11	840	11	840	11	840	11	840	11	840	11	834	11	840	11
		841	11	835	11	841	11	841	11	841	11	841	11	841	11	841	11	841	11	835	11	841	11
		842	11	836	11	842	11	842	11	842	12	842	11	842	12	842	11	842	11	836	11	842	11
		843	11	837	11	843	11	843	11	843	11	843	11	843	12	843	11	843	11	837	11	843	11
		844	11	838	11	844	11	844	11	844	12	844	11	844	12	844	11	844	11	838	11	844	11
		845	11	839	11	845	11	845	11	845	11	845	11	845	12	845	11	845	11	839	11	845	11
		846	11	840	11	846	11	846	11	846	11	846	11	846	11	846	11	846	11	840	11	846	11
		847	11	844	11	847	12	847	11	847	11	847	11	847	12	847	11	847	11	844	11	847	11
		848	11	845	11	848	12	848	11	848	12	848	11	848	12	848	11	848	11	845	11	848	11
		849	11	846	11	849	11	849	11	849	12	849	11	849	11	849	11	849	11	846	11	849	11
		850	11	847	11	850	12	850	11	850	12	850	11	850	12	850	11	850	11	847	11	850	11
		851	11	848	11	851	11	851	11	851	12	851	11	851	12	851	11	851	11	848	11	851	11
		852	11	849	11	852	12	852	11	852	11	852	11	852	12	852	11	852	11	849	11	852	11
		853	11	850	11	853	12	853	11	853	11	853	11	853	12	853	11	853	11	850	11	853	11
		854	11	851	11	854	12	854	11	854	12	854	11	854	12	854	11	854	11	851	11	854	11
		855	11	852	11	855	11	855	11	855	12	855	11	855	12	855	11	855	11	852	11	855	11
		856	11	856	11	856	12	856	11	856	12	856	11	856	12	856	11	856	11	856	11	856	12
		857	11	857	11	857	12	857	11	857	13	857	11	857	12	857	11	857	11	857	11	857	12
		858	11	858	11	858	12	858	11	858	13	858	11	858	13	858	11	858	11	858	11	858	12
		859	11	859	11	859	12	859	11	859	12	859	11	859	12	859	12	859	11	859	11	859	12
		860	11	860	11	860	12	860	11	860	12	860	12	860	13	860	12	860	12	860	11	860	11
		861	11	861	11	861	12	861	11	861	12	861	11	861	13	861	11	861	12	861	11	861	12
		862	12	862	11	862	12	862	12	862	13	862	12	862	12	862	12	862	12	862	11	862	11
		863	12	863	11	863	12	863	12	863	13	863	12	863	13	863	12	863	12	863	11	863	12
		864	11	864	11	864	12	864	12	864	13	864	12	864	13	864	12	864	12	864	11	864	12
		874	11	868	11	892	11	874	11	892	11	874	11	892	11	874	11	874	11	868	11	874	11
		875	11	869	11	893	11	875	11	893	11	875	11	893	11	875	11	875	11	869	11	875	11
		876	11	870	11	894	11	876	11	894	11	876	11	894	11	876	11	876	11	870	11	876	11
		877	11	871	11	895	11	877	11	895	11	877	11	895	11	877	11	877	11	871	11	877	11
		878	11	872	11	896	11	878	11	896	11	878	11	896	11	878	11	878	11	872	11	878	11
		879	11	873	11	897	11	879	11	897	11	879	11	897	11	879	11	879	11	873	11	879	11
		880	11	874	11	898	11	880	11	898	11	880	11	898	11	880	11	880	11	874	11	880	11
		881	11	875	11	899	11	881	11	899	11	881	11	899	11	881	11	881	11	875	11	881	11
		882	11	876	11	900	11	882	11	900	11	882	11	900	11	882	11	882	11	876	11	882	11
		883	11	880	11	901	11	883	11	901	11	883	11	901	11	883	11	883	11	880	11	883	12
		884	11	881	11	902	11	884	11	902	11	884	11	902	11	884	11	884	11	881	11	884	12
		885	11	882	11	903	11	885	11	903	11	885	11	903	11	885	11	885	11	882	11	885	12
		886	11	883	11	904	11	886	11	904	11	886	11	904	11	886	11	886	11	883	11	886	12
		887	11	884	11	905	11	887	11	905	11	887	11	905	11	887	11	887	11	884	11	887	12
		888	11	885	11	906	11	888	11	906	11	888	11	906	11	888	11	888	11	885	11	888	12
		889	11	886	11	907	11	889	11	907	11	889	11	907	11	889	11	889	11	886	11	889	12
		890	11	887	11	908	11	890	11	908	11	890	11	908	11	890	11	890	11	887	11	890	12
		891	11	888	11	909	11	891	11	909	11	891	11	909	11	891	11	891	11	888	11	891	12
		892	11	892	11	910	11	892	11	910	11	892	11	910	11	892	11	892	11	892	11	892	13
		893	11	893	11	911	11	893	11	911	11	893	11	911	11	893	11	893	11	893	11	893	13
		894	11	894	11	912	11	894	11	912	11	894	11	912	11	894	11	894	11	894	11	894	13
		895	11	895	11	913	11	895	11	913	11	895	11	913	11	895	11	895	11	895	11	895	13
		896	11	896	11	914	11	896	11	914	11	896	11	914	11	896	11	896	11	896	11	896	13
		897	11	897	11	915	11	897	11	915	11	897	11	915	11	897	11	897	11	897	11	897	15
		898	11	898	11	916	11	898	11	916	11	898	11	916	11	898	11	898	11	898	11	898	12
		899	11	899	11	917	11	899	11	917	11	899	11	917	11	899	11	899	11	899	11	899	13
		900	11	900	11	918	11	900	11	918	11	900	11	918	11	900	11	900	12	900	11	900	14
		910	11	904	11	919	11	910	11	919	11	910	11	919	11	910	11	910	11	904	11	910	11
		911	11	905	11	920	11	911	11	920	11	911	11	920	11	911	11	911	11	905	11	911	11
		912	11	906	11	921	11	912	11	921	11	912	11	921	11	912	11	912	11	906	11	912	11
		913	11	907	11	922	11	913	11	922	11	913	11	922	11	913	11	913	11	907	11	913	11
		914	11	908	11	923	11	914	11	923	11	914	11	923	11	914	11	914	11	908	11	914	11
		915	11	909	11	924	11	915	11	924	11	915	11	924	11	915	11	915	11	909	11	915	11
		916	11	910	11	925	11	916	11	925	11	916	11	925	11	916	11	916	11	910	11	916	11
		917	11	911	11	926	11	917	11	926	11	917	11	926	11	917	11	917	11	911	11	917	11
		918	11	912	11	927	11	918	11	927	11	918	11	927	11	918	11	918	11	912	11	918	11
		919	11	916	11	928	11	919	11	928	11	919	11	928	11	919	11	919	11	916	11	919	11
		920	11	917	11	929	11	920	11	929	11	920	11	929	11	920	11	920	11	917	11	920	11
		921	11	918	11	930	11	921	11	930	11	921	11	930	11	921	11	921	11	918	11	921	11
		922	11	919	11	931	11	922	11	931	11	922	11	931	11	922	11	922	11	919	11	922	11
		923	11	920	11	932	11	923	11	932	11	923	11	932	11	923	11	923	11	920	11	923	11
		924	11	921	11	933	11	924	11	933	11	924	11	933	11	924	11	924	11	921	11	924	11
		925	11	922	11	934	11	925	11	934	11	925	11	934	11	925	11	925	11	922	11	925	11
		926	11	923	11	935	11	926	11	935	11	926	11	935	11	926	11	926	11	923	11	926	11
		927	11	924	11	936	11	927	11	936	11	927	11	936	11	927	11	927	11	924	11	927	11
		928	11	928	11	937	11	928	11	937	11	928	11	937	11	928	11	928	11	928	11	928	12
		929	11	929	11	938	11	929	11	938	11	929	11	938	11	929	11	929	11	929	11	929	12
		930	11	930	11	939	11	930	11	939	11	930	11	939	11	930	11	930	11	930	11	930	12
		931	11	931	11	940	11	931	11	940	11	931	11	940	11	931	11	931	11	931	11	931	15
		932	11	932	11	941	11	932	11	941	11	932	11	941	11	932	11	932	11	932	11	932	12
		933	11	933	11	942	11	933	11	942	11	933	11	942	11	933	11	933	11	933	11	933	12
		934	11	934	11	943	11	934	11	943	11	934	11	943	11	934	11	934	11	934	11	934	12
		935	11	935	11	944	11	935	11	944	11	935	11	944	11	935	11	935	11	935	11	935	12
		936	11	936	11	945	11	936	11	945	11	936	11	945	11	936	11	936	11	936	11	936	12
		946	11	940	11	946	11	946	11	946	11	946	11	946	11	946	11	946	11	940	11	946	11
		947	11	941	11	947	11	947	11	947	11	947	11	947	11	947	11	947	11	941	11	947	11
		948	11	942	11	948	11	948	11	948	11	948	11	948	11	948	11	948	11	942	11	948	11
		949	11	943	11	949	11	949	11	949	11	949	11	949	11	949	11	949	11	943	11	949	11
		950	11	944	11	950	11	950	11	950	11	950	11	950	11	950	11	950	11	944	11	950	11
		951	11	945	11	951	11	951	11	951	11	951	11	951	11	951	11	951	11	945	11	951	11
		952	11	946	11	952	11	952	11	952	11	952	11	952	11	952	11	952	11	946	11	952	11
		953	11	947	11	953	11	953	11	953	11	953	11	953	11	953	11	953	11	947	11	953	11
		954	11	948	11	954	11	954	11	954	11	954	11	954	11	954	11	954	11	948	11	954	11
		955	11	952	11	955	11	955	11	955	12	955	11	955	12	955	11	955	11	952	11	955	11
		956	11	953	11	956	11	956	11	956	12	956	11	956	12	956	11	956	11	953	11	956	11
		957	11	954	11	957	11	957	11	957	11	957	11	957	12	957	11	957	11	954	11	957	11
		958	11	955	11	958	11	958	11	958	12	958	11	958	12	958	11	958	11	955	11	958	11
		959	11	956	11	959	11	959	11	959	12	959	11	959	12	959	11	959	11	956	11	959	11
		960	11	957	11	960	11	960	11	960	11	960	11	960	11	960	11	960	11	957	11	960	11
		961	11	958	11	961	11	961	11	961	11	961	11	961	12	961	11	961	11	958	11	961	11
		962	11	959	11	962	11	962	11	962	11	962	11	962	12	962	11	962	11	959	11	962	11
		963	11	960	11	963	11	963	11	963	12	963	11	963	12	963	11	963	11	960	11	963	11
		964	11	964	11	964	12	964	11	964	12	964	11	964	13	964	11	964	11	964	11	964	12
		965	11	965	11	965	12	965	11	965	12	965	11	965	12	965	11	965	11	965	11	965	12
		966	11	966	11	966	13	966	11	966	12	966	11	966	13	966	11	966	11	966	11	966	11
		967	11	967	11	967	12	967	11	967	12	967	11	967	15	967	11	967	11	967	11	967	12
		968	11	968	11	968	12	968	11	968	12	968	11	968	13	968	11	968	11	968	11	968	11
		969	11	969	11	969	12	969	11	969	12	969	11	969	13	969	11	969	11	969	11	969	11
		970	11	970	11	970	12	970	11	970	13	970	11	970	12	970	11	970	11	970	11	970	11
		971	11	971	11	971	12	971	11	971	12	971	11	971	12	971	11	971	11	971	11	971	12
		972	11	972	11	972	12	972	11	972	12	972	11	972	12	972	11	972	11	972	11	972	12
		982	11	976	11	1000	11	982	11	1000	11	982	11	1000	11	982	11	982	11	976	11	982	11
		983	11	977	11	1001	11	983	11	1001	11	983	11	1001	11	983	11	983	11	977	11	983	11
		984	11	978	11	1002	11	984	11	1002	11	984	11	1002	11	984	11	984	11	978	11	984	11
		985	11	979	11	1003	11	985	11	1003	11	985	11	1003	11	985	11	985	11	979	11	985	11
		986	11	980	11	1004	11	986	11	1004	11	986	11	1004	11	986	11	986	11	980	11	986	11
		987	11	981	11	1005	11	987	11	1005	11	987	11	1005	11	987	11	987	11	981	11	987	11
		988	11	982	11	1006	11	988	11	1006	11	988	11	1006	11	988	11	988	11	982	11	988	11
		989	11	983	11	1007	11	989	11	1007	11	989	11	1007	11	989	11	989	11	983	11	989	11
		990	11	984	11	1008	11	990	11	1008	11	990	11	1008	11	990	11	990	11	984	11	990	11
		991	11	988	11	1009	11	991	11	1009	11	991	11	1009	11	991	11	991	11	988	11	991	11
		992	11	989	11	1010	11	992	11	1010	11	992	11	1010	11	992	11	992	11	989	11	992	11
		993	11	990	11	1011	11	993	11	1011	11	993	11	1011	11	993	11	993	11	990	11	993	11
		994	11	991	11	1012	11	994	11	1012	11	994	11	1012	11	994	11	994	11	991	11	994	11
		995	11	992	11	1013	11	995	11	1013	11	995	11	1013	11	995	11	995	11	992	11	995	11
		996	11	993	11	1014	11	996	11	1014	11	996	11	1014	11	996	11	996	11	993	11	996	12
		997	11	994	11	1015	11	997	11	1015	11	997	11	1015	11	997	11	997	11	994	11	997	11
		998	11	995	11	1016	11	998	11	1016	11	998	11	1016	11	998	11	998	11	995	11	998	11
		999	11	996	11	1017	11	999	11	1017	11	999	11	1017	11	999	11	999	11	996	11	999	12
		1000	11	1000	11	1018	11	1000	11	1018	11	1000	11	1018	11	1000	11	1000	11	1000	11	1000	13
		1001	11	1001	11	1019	11	1001	11	1019	11	1001	11	1019	11	1001	11	1001	11	1001	11	1001	17
		1002	11	1002	11	1020	11	1002	11	1020	11	1002	11	1020	11	1002	11	1002	11	1002	11	1002	13
		1003	11	1003	11	1021	11	1003	11	1021	11	1003	11	1021	11	1003	11	1003	11	1003	11	1003	12
		1004	11	1004	11	1022	11	1004	11	1022	11	1004	11	1022	11	1004	11	1004	11	1004	11	1004	14
		1005	11	1005	11	1023	11	1005	11	1023	11	1005	11	1023	11	1005	11	1005	11	1005	11	1005	19
		1006	11	1006	11	1024	11	1006	11	1024	11	1006	11	1024	11	1006	11	1006	11	1006	11	1006	18
		1007	11	1007	11	1025	11	1007	11	1025	11	1007	11	1025	11	1007	11	1007	11	1007	11	1007	13
		1008	11	1008	11	1026	11	1008	11	1026	11	1008	11	1026	11	1008	11	1008	11	1008	11	1008	23
		1018	11	1012	11	1027	11	1018	11	1027	11	1018	11	1027	11	1018	11	1018	11	1012	11	1018	11
		1019	11	1013	11	1028	11	1019	11	1028	11	1019	11	1028	11	1019	11	1019	11	1013	11	1019	11
		1020	11	1014	11	1029	11	1020	11	1029	11	1020	11	1029	11	1020	11	1020	11	1014	11	1020	11
		1021	11	1015	11	1030	11	1021	11	1030	11	1021	11	1030	11	1021	11	1021	11	1015	11	1021	11
		1022	11	1016	11	1031	11	1022	11	1031	11	1022	11	1031	11	1022	11	1022	11	1016	11	1022	11
		1023	11	1017	11	1032	11	1023	11	1032	11	1023	11	1032	11	1023	11	1023	11	1017	11	1023	11
		1024	11	1018	11	1033	11	1024	11	1033	11	1024	11	1033	11	1024	11	1024	11	1018	11	1024	11
		1025	11	1019	11	1034	11	1025	11	1034	11	1025	11	1034	11	1025	11	1025	11	1019	11	1025	11
		1026	11	1020	11	1035	11	1026	11	1035	11	1026	11	1035	11	1026	11	1026	11	1020	11	1026	11
		1027	11	1024	11	1036	11	1027	11	1036	11	1027	11	1036	11	1027	11	1027	11	1024	11	1027	11
		1028	11	1025	11	1037	11	1028	11	1037	11	1028	11	1037	11	1028	11	1028	11	1025	11	1028	11
		1029	11	1026	11	1038	11	1029	11	1038	11	1029	11	1038	11	1029	11	1029	11	1026	11	1029	11
		1030	11	1027	11	1039	11	1030	11	1039	11	1030	11	1039	11	1030	11	1030	11	1027	11	1030	11
		1031	11	1028	11	1040	11	1031	11	1040	11	1031	11	1040	11	1031	11	1031	11	1028	11	1031	11
		1032	11	1029	11	1041	11	1032	11	1041	11	1032	11	1041	11	1032	11	1032	11	1029	11	1032	11
		1033	11	1030	11	1042	11	1033	11	1042	11	1033	11	1042	11	1033	11	1033	11	1030	11	1033	11
		1034	11	1031	11	1043	11	1034	11	1043	11	1034	11	1043	11	1034	11	1034	11	1031	11	1034	11
		1035	11	1032	11	1044	11	1035	11	1044	11	1035	11	1044	11	1035	11	1035	11	1032	11	1035	11
		1036	11	1036	11	1045	11	1036	11	1045	11	1036	11	1045	11	1036	11	1036	11	1036	11	1036	13
		1037	11	1037	11	1046	11	1037	11	1046	11	1037	11	1046	11	1037	11	1037	11	1037	11	1037	13
		1038	11	1038	11	1047	11	1038	11	1047	11	1038	11	1047	11	1038	11	1038	11	1038	11	1038	12
		1039	11	1039	11	1048	11	1039	11	1048	11	1039	11	1048	11	1039	11	1039	11	1039	11	1039	12
		1040	11	1040	11	1049	11	1040	11	1049	11	1040	11	1049	11	1040	11	1040	11	1040	11	1040	12
		1041	11	1041	11	1050	11	1041	11	1050	11	1041	11	1050	11	1041	11	1041	11	1041	11	1041	13
		1042	11	1042	11	1051	11	1042	11	1051	11	1042	11	1051	11	1042	11	1042	11	1042	11	1042	13
		1043	11	1043	11	1052	11	1043	11	1052	11	1043	11	1052	11	1043	11	1043	11	1043	11	1043	12
		1044	11	1044	11	1053	11	1044	11	1053	11	1044	11	1053	11	1044	11	1044	11	1044	11	1044	12
		1054	11	1048	11	1054	11	1054	11	1054	11	1054	11	1054	11	1054	11	1054	11	1048	11	1054	11
		1055	11	1049	11	1055	11	1055	11	1055	11	1055	11	1055	11	1055	11	1055	11	1049	11	1055	11
		1056	11	1050	11	1056	11	1056	11	1056	11	1056	11	1056	11	1056	11	1056	11	1050	11	1056	11
		1057	11	1051	11	1057	11	1057	11	1057	11	1057	11	1057	11	1057	11	1057	11	1051	11	1057	11
		1058	11	1052	11	1058	11	1058	11	1058	11	1058	11	1058	11	1058	11	1058	11	1052	11	1058	11
		1059	11	1053	11	1059	11	1059	11	1059	11	1059	11	1059	11	1059	11	1059	11	1053	11	1059	11
		1060	11	1054	11	1060	11	1060	11	1060	11	1060	11	1060	11	1060	11	1060	11	1054	11	1060	11
		1061	11	1055	11	1061	11	1061	11	1061	11	1061	11	1061	11	1061	11	1061	11	1055	11	1061	11
		1062	11	1056	11	1062	11	1062	11	1062	11	1062	11	1062	11	1062	11	1062	11	1056	11	1062	11
		1063	11	1060	11	1063	11	1063	11	1063	11	1063	11	1063	11	1063	11	1063	11	1060	11	1063	11
		1064	11	1061	11	1064	11	1064	11	1064	11	1064	11	1064	11	1064	11	1064	11	1061	11	1064	11
		1065	11	1062	11	1065	11	1065	11	1065	11	1065	11	1065	11	1065	11	1065	11	1062	11	1065	11
		1066	11	1063	11	1066	11	1066	11	1066	11	1066	11	1066	11	1066	11	1066	11	1063	11	1066	11
		1067	11	1064	11	1067	11	1067	11	1067	11	1067	11	1067	11	1067	11	1067	11	1064	11	1067	11
		1068	11	1065	11	1068	11	1068	11	1068	11	1068	11	1068	11	1068	11	1068	11	1065	11	1068	11
		1069	11	1066	11	1069	11	1069	11	1069	11	1069	11	1069	11	1069	11	1069	11	1066	11	1069	11
		1070	11	1067	11	1070	11	1070	11	1070	11	1070	11	1070	11	1070	11	1070	11	1067	11	1070	11
		1071	11	1068	11	1071	11	1071	11	1071	11	1071	11	1071	11	1071	11	1071	11	1068	11	1071	11
		1072	11	1072	11	1072	12	1072	11	1072	12	1072	11	1072	11	1072	11	1072	11	1072	11	1072	12
		1073	11	1073	11	1073	11	1073	11	1073	11	1073	11	1073	11	1073	11	1073	11	1073	11	1073	12
		1074	11	1074	11	1074	11	1074	11	1074	11	1074	11	1074	11	1074	11	1074	11	1074	11	1074	12
		1075	11	1075	11	1075	11	1075	11	1075	11	1075	11	1075	11	1075	11	1075	11	1075	11	1075	12
		1076	11	1076	11	1076	11	1076	11	1076	11	1076	11	1076	12	1076	11	1076	11	1076	11	1076	12
		1077	11	1077	11	1077	12	1077	11	1077	11	1077	11	1077	12	1077	11	1077	11	1077	11	1077	12
		1078	11	1078	11	1078	11	1078	11	1078	12	1078	11	1078	11	1078	11	1078	11	1078	11	1078	12
		1079	11	1079	11	1079	11	1079	11	1079	12	1079	11	1079	11	1079	11	1079	11	1079	11	1079	12
		1080	11	1080	11	1080	11	1080	11	1080	11	1080	11	1080	12	1080	11	1080	11	1080	11	1080	12
		1090	11	1084	11	1108	11	1090	12	1108	11	1090	11	1108	11	1090	11	1090	11	1084	11	1090	11
		1091	11	1085	11	1109	11	1091	11	1109	11	1091	11	1109	11	1091	11	1091	11	1085	11	1091	11
		1092	11	1086	11	1110	11	1092	12	1110	11	1092	11	1110	11	1092	11	1092	11	1086	11	1092	11
		1093	11	1087	11	1111	11	1093	12	1111	11	1093	11	1111	11	1093	11	1093	11	1087	11	1093	11
		1094	12	1088	11	1112	11	1094	11	1112	11	1094	12	1112	11	1094	11	1094	11	1088	11	1094	11
		1095	12	1089	11	1113	11	1095	12	1113	11	1095	12	1113	11	1095	11	1095	12	1089	12	1095	11
		1096	12	1090	20	1114	11	1096	12	1114	11	1096	12	1114	11	1096	11	1096	12	1090	39	1096	11
		1097	12	1091	22	1115	11	1097	12	1115	11	1097	12	1115	11	1097	11	1097	12	1091	43	1097	11
		1098	12	1092	22	1116	11	1098	12	1116	11	1098	12	1116	11	1098	11	1098	12	1092	109	1098	11
		1099	11	1096	11	1117	11	1099	11	1117	11	1099	11	1117	11	1099	11	1099	11	1096	11	1099	11
		1100	11	1097	11	1118	11	1100	11	1118	11	1100	11	1118	11	1100	11	1100	11	1097	11	1100	11
		1101	11	1098	11	1119	11	1101	11	1119	11	1101	11	1119	11	1101	11	1101	11	1098	11	1101	11
		1102	11	1099	11	1120	11	1102	11	1120	11	1102	11	1120	11	1102	11	1102	11	1099	11	1102	11
		1103	11	1100	11	1121	11	1103	11	1121	11	1103	11	1121	11	1103	11	1103	11	1100	11	1103	11
		1104	11	1101	11	1122	11	1104	11	1122	11	1104	11	1122	11	1104	11	1104	11	1101	11	1104	11
		1105	11	1102	15	1123	11	1105	11	1123	11	1105	11	1123	11	1105	11	1105	11	1102	19	1105	11
		1106	11	1103	46	1124	11	1106	11	1124	11	1106	11	1124	11	1106	11	1106	11	1103	16	1106	11
		1107	11	1104	15	1125	11	1107	11	1125	11	1107	11	1125	11	1107	11	1107	11	1104	16	1107	11
		1108	11	1108	11	1126	11	1108	11	1126	11	1108	11	1126	11	1108	11	1108	11	1108	11	1108	11
		1109	11	1109	11	1127	11	1109	11	1127	11	1109	11	1127	11	1109	11	1109	11	1109	11	1109	11
		1110	11	1110	11	1128	11	1110	11	1128	11	1110	11	1128	11	1110	11	1110	11	1110	11	1110	11
		1111	11	1111	11	1129	11	1111	11	1129	11	1111	11	1129	11	1111	11	1111	11	1111	11	1111	11
		1112	11	1112	11	1130	11	1112	11	1130	11	1112	11	1130	11	1112	11	1112	11	1112	11	1112	11
		1113	11	1113	11	1131	11	1113	11	1131	11	1113	11	1131	11	1113	11	1113	11	1113	11	1113	11
		1114	11	1114	14	1132	11	1114	11	1132	11	1114	11	1132	11	1114	11	1114	11	1114	25	1114	11
		1115	11	1115	25	1133	11	1115	11	1133	11	1115	11	1133	11	1115	11	1115	11	1115	44	1115	11
		1116	11	1116	19	1134	11	1116	11	1134	11	1116	11	1134	11	1116	11	1116	11	1116	17	1116	11
		1126	11	1120	11	1135	11	1126	11	1135	11	1126	11	1135	11	1126	11	1126	11	1120	11	1126	11
		1127	11	1121	11	1136	11	1127	11	1136	11	1127	11	1136	11	1127	11	1127	11	1121	11	1127	11
		1128	11	1122	11	1137	11	1128	11	1137	11	1128	11	1137	11	1128	11	1128	11	1122	11	1128	11
		1129	11	1123	11	1138	11	1129	11	1138	11	1129	11	1138	11	1129	11	1129	11	1123	11	1129	11
		1130	11	1124	11	1139	11	1130	11	1139	11	1130	11	1139	11	1130	11	1130	11	1124	11	1130	11
		1131	11	1125	11	1140	11	1131	11	1140	11	1131	11	1140	11	1131	11	1131	11	1125	11	1131	11
		1132	11	1126	13	1141	11	1132	11	1141	11	1132	11	1141	11	1132	11	1132	11	1126	12	1132	11
		1133	11	1127	12	1142	11	1133	11	1142	11	1133	11	1142	11	1133	11	1133	11	1127	12	1133	11
		1134	11	1128	14	1143	11	1134	11	1143	11	1134	11	1143	11	1134	11	1134	11	1128	15	1134	11
		1135	11	1132	11	1144	11	1135	11	1144	11	1135	11	1144	11	1135	11	1135	11	1132	11	1135	11
		1136	11	1133	11	1145	11	1136	11	1145	11	1136	11	1145	11	1136	11	1136	11	1133	11	1136	11
		1137	11	1134	11	1146	11	1137	11	1146	11	1137	11	1146	11	1137	11	1137	11	1134	11	1137	11
		1138	11	1135	11	1147	11	1138	11	1147	11	1138	11	1147	11	1138	11	1138	11	1135	11	1138	11
		1139	11	1136	11	1148	11	1139	11	1148	11	1139	11	1148	11	1139	11	1139	11	1136	11	1139	11
		1140	11	1137	11	1149	11	1140	11	1149	11	1140	11	1149	11	1140	11	1140	11	1137	11	1140	11
		1141	11	1138	12	1150	11	1141	11	1150	11	1141	11	1150	11	1141	11	1141	11	1138	12	1141	11
		1142	11	1139	12	1151	11	1142	11	1151	11	1142	11	1151	11	1142	11	1142	11	1139	13	1142	11
		1143	11	1140	12	1152	11	1143	11	1152	11	1143	11	1152	11	1143	11	1143	11	1140	14	1143	11
		1144	11	1144	11	1153	11	1144	11	1153	11	1144	11	1153	11	1144	11	1144	11	1144	11	1144	11
		1145	11	1145	11	1154	11	1145	11	1154	11	1145	11	1154	11	1145	11	1145	11	1145	11	1145	11
		1146	11	1146	11	1155	11	1146	11	1155	11	1146	11	1155	11	1146	11	1146	11	1146	11	1146	11
		1147	11	1147	11	1156	11	1147	11	1156	11	1147	11	1156	11	1147	11	1147	11	1147	11	1147	11
		1148	11	1148	11	1157	11	1148	11	1157	11	1148	11	1157	11	1148	11	1148	11	1148	11	1148	11
		1149	11	1149	11	1158	11	1149	11	1158	11	1149	11	1158	11	1149	11	1149	11	1149	11	1149	11
		1150	11	1150	11	1159	11	1150	11	1159	11	1150	11	1159	11	1150	11	1150	11	1150	11	1150	11
		1151	11	1151	12	1160	11	1151	11	1160	11	1151	11	1160	11	1151	11	1151	11	1151	12	1151	11
		1152	11	1152	13	1161	11	1152	11	1161	11	1152	11	1161	11	1152	11	1152	11	1152	13	1152	11
		1162	11	1156	11	1162	11	1162	11	1162	11	1162	11	1162	11	1162	11	1162	11	1156	11	1162	11
		1163	11	1157	11	1163	11	1163	11	1163	11	1163	11	1163	11	1163	11	1163	11	1157	11	1163	11
		1164	11	1158	11	1164	11	1164	11	1164	11	1164	11	1164	11	1164	11	1164	11	1158	11	1164	11
		1165	11	1159	11	1165	11	1165	11	1165	11	1165	11	1165	11	1165	11	1165	11	1159	11	1165	11
		1166	11	1160	11	1166	11	1166	11	1166	11	1166	11	1166	11	1166	11	1166	11	1160	11	1166	11
		1167	11	1161	11	1167	11	1167	11	1167	11	1167	11	1167	11	1167	11	1167	11	1161	11	1167	11
		1168	11	1162	11	1168	11	1168	11	1168	11	1168	11	1168	11	1168	11	1168	11	1162	12	1168	11
		1169	11	1163	12	1169	11	1169	11	1169	11	1169	11	1169	11	1169	11	1169	11	1163	13	1169	11
		1170	11	1164	13	1170	11	1170	11	1170	11	1170	11	1170	11	1170	11	1170	11	1164	14	1170	11
		1171	11	1168	11	1171	11	1171	11	1171	11	1171	11	1171	11	1171	11	1171	11	1168	11	1171	11
		1172	11	1169	11	1172	11	1172	11	1172	11	1172	11	1172	11	1172	11	1172	11	1169	11	1172	11
		1173	11	1170	11	1173	11	1173	11	1173	11	1173	11	1173	11	1173	11	1173	11	1170	11	1173	11
		1174	11	1171	11	1174	11	1174	11	1174	11	1174	11	1174	11	1174	11	1174	11	1171	11	1174	11
		1175	11	1172	11	1175	11	1175	11	1175	11	1175	11	1175	11	1175	11	1175	11	1172	11	1175	11
		1176	11	1173	11	1176	11	1176	11	1176	11	1176	11	1176	11	1176	11	1176	11	1173	11	1176	11
		1177	11	1174	11	1177	11	1177	11	1177	11	1177	11	1177	11	1177	11	1177	11	1174	12	1177	11
		1178	11	1175	11	1178	11	1178	11	1178	11	1178	11	1178	11	1178	11	1178	11	1175	12	1178	11
		1179	11	1176	12	1179	11	1179	11	1179	11	1179	11	1179	11	1179	11	1179	11	1176	12	1179	11
		1180	11	1180	11	1180	11	1180	11	1180	11	1180	11	1180	11	1180	11	1180	11	1180	11	1180	11
		1181	11	1181	11	1181	11	1181	11	1181	11	1181	11	1181	11	1181	11	1181	11	1181	11	1181	11
		1182	11	1182	11	1182	11	1182	11	1182	11	1182	11	1182	11	1182	11	1182	11	1182	11	1182	11
		1183	11	1183	11	1183	11	1183	11	1183	11	1183	11	1183	11	1183	11	1183	11	1183	11	1183	11
		1184	11	1184	11	1184	11	1184	11	1184	11	1184	11	1184	11	1184	11	1184	11	1184	11	1184	11
		1185	11	1185	11	1185	11	1185	11	1185	11	1185	11	1185	11	1185	11	1185	11	1185	11	1185	11
		1186	11	1186	11	1186	11	1186	11	1186	11	1186	11	1186	11	1186	11	1186	11	1186	11	1186	11
		1187	11	1187	11	1187	11	1187	11	1187	11	1187	11	1187	11	1187	11	1187	11	1187	11	1187	11
		1188	11	1188	11	1188	11	1188	11	1188	11	1188	11	1188	11	1188	11	1188	11	1188	12	1188	11
		1198	11	1192	11	1216	11	1198	11	1216	11	1198	11	1216	11	1198	11	1198	11	1192	11	1198	11
		1199	11	1193	11	1217	11	1199	11	1217	11	1199	11	1217	11	1199	11	1199	11	1193	11	1199	11
		1200	11	1194	11	1218	11	1200	11	1218	11	1200	11	1218	11	1200	11	1200	11	1194	11	1200	11
		1201	11	1195	11	1219	11	1201	11	1219	11	1201	11	1219	11	1201	11	1201	11	1195	11	1201	11
		1202	11	1196	11	1220	11	1202	11	1220	11	1202	11	1220	11	1202	11	1202	11	1196	11	1202	11
		1203	11	1197	11	1221	11	1203	11	1221	11	1203	11	1221	11	1203	11	1203	11	1197	11	1203	11
		1204	11	1198	11	1222	11	1204	12	1222	11	1204	12	1222	11	1204	11	1204	11	1198	11	1204	11
		1205	11	1199	11	1223	11	1205	11	1223	11	1205	12	1223	11	1205	11	1205	12	1199	11	1205	11
		1206	12	1200	12	1224	11	1206	12	1224	11	1206	12	1224	11	1206	11	1206	12	1200	12	1206	11
		1207	11	1204	11	1225	11	1207	11	1225	11	1207	11	1225	11	1207	11	1207	11	1204	11	1207	11
		1208	11	1205	11	1226	11	1208	11	1226	11	1208	11	1226	11	1208	11	1208	11	1205	11	1208	11
		1209	11	1206	11	1227	11	1209	11	1227	11	1209	11	1227	11	1209	11	1209	11	1206	11	1209	11
		1210	11	1207	11	1228	11	1210	11	1228	11	1210	11	1228	11	1210	11	1210	11	1207	11	1210	11
		1211	11	1208	11	1229	11	1211	11	1229	11	1211	11	1229	11	1211	11	1211	11	1208	11	1211	11
		1212	11	1209	11	1230	11	1212	11	1230	11	1212	11	1230	11	1212	11	1212	11	1209	11	1212	11
		1213	11	1210	11	1231	11	1213	11	1231	11	1213	11	1231	11	1213	11	1213	11	1210	11	1213	11
		1214	11	1211	11	1232	11	1214	11	1232	11	1214	11	1232	11	1214	11	1214	11	1211	11	1214	11
		1215	11	1212	11	1233	11	1215	11	1233	11	1215	11	1233	11	1215	11	1215	11	1212	11	1215	11
		1216	11	1216	11	1234	11	1216	11	1234	11	1216	11	1234	11	1216	11	1216	11	1216	11	1216	11
		1217	11	1217	11	1235	11	1217	11	1235	11	1217	11	1235	11	1217	11	1217	11	1217	11	1217	11
		1218	11	1218	11	1236	11	1218	11	1236	11	1218	11	1236	11	1218	11	1218	11	1218	11	1218	11
		1219	11	1219	11	1237	11	1219	11	1237	11	1219	11	1237	11	1219	11	1219	11	1219	11	1219	11
		1220	11	1220	11	1238	11	1220	11	1238	11	1220	11	1238	11	1220	11	1220	11	1220	11	1220	11
		1221	11	1221	11	1239	11	1221	11	1239	11	1221	11	1239	11	1221	11	1221	11	1221	11	1221	11
		1222	11	1222	11	1240	11	1222	11	1240	11	1222	11	1240	11	1222	11	1222	11	1222	11	1222	11
		1223	11	1223	11	1241	11	1223	11	1241	11	1223	11	1241	11	1223	11	1223	11	1223	11	1223	11
		1224	11	1224	11	1242	11	1224	11	1242	11	1224	11	1242	11	1224	11	1224	11	1224	11	1224	11
		1234	11	1228	11	1243	11	1234	11	1243	11	1234	11	1243	11	1234	11	1234	11	1228	11	1234	11
		1235	11	1229	11	1244	11	1235	11	1244	11	1235	11	1244	11	1235	11	1235	11	1229	11	1235	11
		1236	11	1230	11	1245	11	1236	11	1245	11	1236	11	1245	11	1236	11	1236	11	1230	11	1236	11
		1237	11	1231	11	1246	11	1237	11	1246	11	1237	11	1246	11	1237	11	1237	11	1231	11	1237	11
		1238	11	1232	11	1247	11	1238	11	1247	11	1238	11	1247	11	1238	11	1238	11	1232	11	1238	11
		1239	11	1233	11	1248	11	1239	11	1248	11	1239	11	1248	11	1239	11	1239	11	1233	11	1239	11
		1240	11	1234	11	1249	11	1240	11	1249	11	1240	11	1249	11	1240	11	1240	11	1234	11	1240	11
		1241	11	1235	11	1250	11	1241	11	1250	11	1241	11	1250	11	1241	11	1241	11	1235	11	1241	11
		1242	11	1236	11	1251	11	1242	11	1251	11	1242	11	1251	11	1242	11	1242	11	1236	11	1242	11
		1243	11	1240	11	1252	11	1243	11	1252	11	1243	11	1252	11	1243	11	1243	11	1240	11	1243	11
		1244	11	1241	11	1253	11	1244	11	1253	11	1244	11	1253	11	1244	11	1244	11	1241	11	1244	11
		1245	11	1242	11	1254	11	1245	11	1254	11	1245	11	1254	11	1245	11	1245	11	1242	11	1245	11
		1246	11	1243	11	1255	11	1246	11	1255	11	1246	11	1255	11	1246	11	1246	11	1243	11	1246	11
		1247	11	1244	11	1256	11	1247	11	1256	11	1247	11	1256	11	1247	11	1247	11	1244	11	1247	11
		1248	11	1245	11	1257	11	1248	11	1257	11	1248	11	1257	11	1248	11	1248	11	1245	11	1248	11
		1249	11	1246	11	1258	11	1249	11	1258	11	1249	11	1258	11	1249	11	1249	11	1246	11	1249	11
		1250	11	1247	11	1259	11	1250	11	1259	11	1250	11	1259	11	1250	11	1250	11	1247	11	1250	11
		1251	11	1248	11	1260	11	1251	11	1260	11	1251	11	1260	11	1251	11	1251	11	1248	11	1251	11
		1252	11	1252	11	1261	11	1252	11	1261	11	1252	11	1261	11	1252	11	1252	11	1252	11	1252	11
		1253	11	1253	11	1262	11	1253	11	1262	11	1253	11	1262	11	1253	11	1253	11	1253	11	1253	11
		1254	11	1254	11	1263	11	1254	11	1263	11	1254	11	1263	11	1254	11	1254	11	1254	11	1254	11
		1255	11	1255	11	1264	11	1255	11	1264	11	1255	11	1264	11	1255	11	1255	11	1255	11	1255	11
		1256	11	1256	11	1265	11	1256	11	1265	11	1256	11	1265	11	1256	11	1256	11	1256	11	1256	11
		1257	11	1257	11	1266	11	1257	11	1266	11	1257	11	1266	11	1257	11	1257	11	1257	11	1257	11
		1258	11	1258	11	1267	11	1258	11	1267	11	1258	11	1267	11	1258	11	1258	11	1258	11	1258	11
		1259	11	1259	11	1268	11	1259	11	1268	11	1259	11	1268	11	1259	11	1259	11	1259	11	1259	11
		1260	11	1260	11	1269	11	1260	11	1269	11	1260	11	1269	11	1260	11	1260	11	1260	11	1260	11
		1270	11	1264	11	1270	11	1270	11	1270	11	1270	11	1270	11	1270	11	1270	11	1264	11	1270	11
		1271	11	1265	11	1271	11	1271	11	1271	11	1271	11	1271	11	1271	11	1271	11	1265	11	1271	11
		1272	11	1266	11	1272	11	1272	11	1272	11	1272	11	1272	11	1272	11	1272	11	1266	11	1272	11
		1273	11	1267	11	1273	11	1273	11	1273	11	1273	11	1273	11	1273	11	1273	11	1267	11	1273	11
		1274	11	1268	11	1274	11	1274	11	1274	11	1274	11	1274	11	1274	11	1274	11	1268	11	1274	11
		1275	11	1269	11	1275	11	1275	11	1275	11	1275	11	1275	11	1275	11	1275	11	1269	11	1275	11
		1276	11	1270	16	1276	11	1276	11	1276	11	1276	11	1276	11	1276	11	1276	11	1270	20	1276	11
		1277	11	1271	75	1277	11	1277	11	1277	11	1277	11	1277	11	1277	11	1277	11	1271	63	1277	11
		1278	11	1272	54	1278	11	1278	11	1278	11	1278	11	1278	11	1278	11	1278	11	1272	110	1278	11
		1279	11	1276	11	1279	11	1279	11	1279	11	1279	11	1279	11	1279	11	1279	11	1276	11	1279	11
		1280	11	1277	11	1280	11	1280	11	1280	11	1280	11	1280	11	1280	11	1280	11	1277	11	1280	11
		1281	11	1278	11	1281	11	1281	11	1281	11	1281	11	1281	11	1281	11	1281	11	1278	11	1281	11
		1282	11	1279	11	1282	11	1282	11	1282	11	1282	11	1282	11	1282	11	1282	11	1279	11	1282	11
		1283	11	1280	11	1283	11	1283	11	1283	11	1283	11	1283	11	1283	11	1283	11	1280	11	1283	11
		1284	11	1281	11	1284	11	1284	11	1284	11	1284	11	1284	11	1284	11	1284	11	1281	11	1284	11
		1285	11	1282	13	1285	11	1285	11	1285	11	1285	11	1285	11	1285	11	1285	11	1282	14	1285	11
		1286	11	1283	16	1286	11	1286	11	1286	11	1286	11	1286	11	1286	11	1286	11	1283	15	1286	11
		1287	11	1284	75	1287	11	1287	11	1287	11	1287	11	1287	11	1287	11	1287	11	1284	23	1287	11
		1288	11	1288	11	1288	11	1288	11	1288	11	1288	11	1288	11	1288	11	1288	11	1288	11	1288	11
		1289	11	1289	11	1289	11	1289	11	1289	11	1289	11	1289	11	1289	11	1289	11	1289	11	1289	11
		1290	11	1290	11	1290	11	1290	11	1290	11	1290	11	1290	11	1290	11	1290	11	1290	11	1290	11
		1291	11	1291	11	1291	11	1291	11	1291	11	1291	11	1291	11	1291	11	1291	11	1291	11	1291	11
		1292	11	1292	11	1292	11	1292	11	1292	11	1292	11	1292	11	1292	11	1292	11	1292	11	1292	11
		1293	11	1293	11	1293	11	1293	11	1293	11	1293	11	1293	11	1293	11	1293	11	1293	11	1293	11
		1294	11	1294	13	1294	11	1294	11	1294	11	1294	11	1294	11	1294	11	1294	11	1294	12	1294	11
		1295	11	1295	13	1295	11	1295	11	1295	11	1295	11	1295	11	1295	11	1295	11	1295	18	1295	11
		1296	11	1296	14	1296	11	1296	11	1296	11	1296	11	1296	11	1296	11	1296	11	1296	18	1296	11
		1306	11	1300	11	1324	11	1306	11	1324	11	1306	11	1324	11	1306	11	1306	11	1300	11	1306	11
		1307	11	1301	11	1325	11	1307	11	1325	11	1307	11	1325	11	1307	11	1307	11	1301	11	1307	11
		1308	11	1302	11	1326	11	1308	11	1326	11	1308	11	1326	11	1308	11	1308	11	1302	11	1308	11
		1309	11	1303	11	1327	11	1309	11	1327	11	1309	11	1327	11	1309	11	1309	11	1303	11	1309	11
		1310	11	1304	11	1328	11	1310	11	1328	11	1310	11	1328	11	1310	11	1310	11	1304	11	1310	11
		1311	11	1305	11	1329	11	1311	11	1329	11	1311	11	1329	11	1311	11	1311	11	1305	11	1311	11
		1312	11	1306	12	1330	11	1312	11	1330	11	1312	11	1330	11	1312	11	1312	11	1306	12	1312	11
		1313	11	1307	13	1331	11	1313	11	1331	11	1313	11	1331	11	1313	11	1313	11	1307	12	1313	11
		1314	11	1308	13	1332	11	1314	12	1332	11	1314	11	1332	11	1314	11	1314	12	1308	12	1314	11
		1315	11	1312	11	1333	11	1315	11	1333	11	1315	11	1333	11	1315	11	1315	11	1312	11	1315	11
		1316	11	1313	11	1334	11	1316	11	1334	11	1316	11	1334	11	1316	11	1316	11	1313	11	1316	11
		1317	11	1314	11	1335	11	1317	11	1335	11	1317	11	1335	11	1317	11	1317	11	1314	11	1317	11
		1318	11	1315	11	1336	11	1318	11	1336	11	1318	11	1336	11	1318	11	1318	11	1315	11	1318	11
		1319	11	1316	11	1337	11	1319	11	1337	11	1319	11	1337	11	1319	11	1319	11	1316	11	1319	11
		1320	11	1317	11	1338	11	1320	11	1338	11	1320	11	1338	11	1320	11	1320	11	1317	11	1320	11
		1321	11	1318	11	1339	11	1321	11	1339	11	1321	11	1339	11	1321	11	1321	11	1318	13	1321	11
		1322	11	1319	13	1340	11	1322	11	1340	11	1322	11	1340	11	1322	11	1322	11	1319	12	1322	11
		1323	11	1320	13	1341	11	1323	11	1341	11	1323	11	1341	11	1323	11	1323	11	1320	13	1323	11
		1324	11	1324	11	1342	11	1324	11	1342	11	1324	11	1342	11	1324	11	1324	11	1324	11	1324	11
		1325	11	1325	11	1343	11	1325	11	1343	11	1325	11	1343	11	1325	11	1325	11	1325	11	1325	11
		1326	11	1326	11	1344	11	1326	11	1344	11	1326	11	1344	11	1326	11	1326	11	1326	11	1326	11
		1327	11	1327	11	1345	11	1327	11	1345	11	1327	11	1345	11	1327	11	1327	11	1327	11	1327	11
		1328	11	1328	11	1346	11	1328	11	1346	11	1328	11	1346	11	1328	11	1328	11	1328	11	1328	11
		1329	11	1329	11	1347	11	1329	11	1347	11	1329	11	1347	11	1329	11	1329	11	1329	11	1329	11
		1330	11	1330	11	1348	11	1330	11	1348	11	1330	11	1348	11	1330	11	1330	11	1330	12	1330	11
		1331	11	1331	12	1349	11	1331	11	1349	11	1331	11	1349	11	1331	11	1331	11	1331	12	1331	11
		1332	11	1332	12	1350	11	1332	11	1350	11	1332	11	1350	11	1332	11	1332	11	1332	12	1332	11
		1342	11	1336	11	1351	11	1342	11	1351	11	1342	11	1351	11	1342	11	1342	11	1336	11	1342	11
		1343	11	1337	11	1352	11	1343	11	1352	11	1343	11	1352	11	1343	11	1343	11	1337	11	1343	11
		1344	11	1338	11	1353	11	1344	11	1353	11	1344	11	1353	11	1344	11	1344	11	1338	11	1344	11
		1345	11	1339	11	1354	11	1345	11	1354	11	1345	11	1354	11	1345	11	1345	11	1339	11	1345	11
		1346	11	1340	11	1355	11	1346	11	1355	11	1346	11	1355	11	1346	11	1346	11	1340	11	1346	11
		1347	11	1341	11	1356	11	1347	11	1356	11	1347	11	1356	11	1347	11	1347	11	1341	11	1347	11
		1348	11	1342	11	1357	11	1348	11	1357	11	1348	11	1357	11	1348	11	1348	11	1342	12	1348	11
		1349	11	1343	11	1358	11	1349	11	1358	11	1349	11	1358	11	1349	11	1349	11	1343	12	1349	11
		1350	11	1344	12	1359	11	1350	11	1359	11	1350	11	1359	11	1350	11	1350	11	1344	12	1350	11
		1351	11	1348	11	1360	11	1351	11	1360	11	1351	11	1360	11	1351	11	1351	11	1348	11	1351	11
		1352	11	1349	11	1361	11	1352	11	1361	11	1352	11	1361	11	1352	11	1352	11	1349	11	1352	11
		1353	11	1350	11	1362	11	1353	11	1362	11	1353	11	1362	11	1353	11	1353	11	1350	11	1353	11
		1354	11	1351	11	1363	11	1354	11	1363	11	1354	11	1363	11	1354	11	1354	11	1351	11	1354	11
		1355	11	1352	11	1364	11	1355	11	1364	11	1355	11	1364	11	1355	11	1355	11	1352	11	1355	11
		1356	11	1353	11	1365	11	1356	11	1365	11	1356	11	1365	11	1356	11	1356	11	1353	11	1356	11
		1357	11	1354	11	1366	11	1357	11	1366	11	1357	11	1366	11	1357	11	1357	11	1354	11	1357	11
		1358	11	1355	11	1367	11	1358	11	1367	11	1358	11	1367	11	1358	11	1358	11	1355	12	1358	11
		1359	11	1356	11	1368	11	1359	11	1368	11	1359	11	1368	11	1359	11	1359	11	1356	12	1359	11
		1360	11	1360	11	1369	11	1360	11	1369	11	1360	11	1369	11	1360	11	1360	11	1360	11	1360	11
		1361	11	1361	11	1370	11	1361	11	1370	11	1361	11	1370	11	1361	11	1361	11	1361	11	1361	11
		1362	11	1362	11	1371	11	1362	11	1371	11	1362	11	1371	11	1362	11	1362	11	1362	11	1362	11
		1363	11	1363	11	1372	11	1363	11	1372	11	1363	11	1372	11	1363	11	1363	11	1363	11	1363	11
		1364	11	1364	11	1373	11	1364	11	1373	11	1364	11	1373	11	1364	11	1364	11	1364	11	1364	11
		1365	11	1365	11	1374	11	1365	11	1374	11	1365	11	1374	11	1365	11	1365	11	1365	11	1365	11
		1366	11	1366	11	1375	11	1366	11	1375	11	1366	11	1375	11	1366	11	1366	11	1366	11	1366	11
		1367	11	1367	11	1376	11	1367	11	1376	11	1367	11	1376	11	1367	11	1367	11	1367	11	1367	11
		1368	11	1368	11	1377	11	1368	11	1377	11	1368	11	1377	11	1368	11	1368	11	1368	12	1368	11
		1378	11	1372	11	1378	11	1378	11	1378	11	1378	11	1378	11	1378	11	1378	11	1372	11	1378	11
		1379	11	1373	11	1379	11	1379	11	1379	11	1379	11	1379	11	1379	11	1379	11	1373	11	1379	11
		1380	11	1374	11	1380	11	1380	11	1380	11	1380	11	1380	11	1380	11	1380	11	1374	11	1380	11
		1381	11	1375	11	1381	11	1381	11	1381	11	1381	11	1381	11	1381	11	1381	11	1375	11	1381	11
		1382	11	1376	11	1382	11	1382	11	1382	11	1382	11	1382	11	1382	11	1382	11	1376	11	1382	11
		1383	11	1377	11	1383	11	1383	11	1383	11	1383	11	1383	11	1383	11	1383	11	1377	11	1383	11
		1384	11	1378	11	1384	11	1384	11	1384	11	1384	11	1384	11	1384	11	1384	11	1378	11	1384	11
		1385	11	1379	11	1385	11	1385	11	1385	11	1385	11	1385	11	1385	11	1385	11	1379	11	1385	11
		1386	11	1380	11	1386	11	1386	11	1386	11	1386	11	1386	11	1386	11	1386	11	1380	11	1386	11
		1387	11	1384	11	1387	11	1387	11	1387	11	1387	11	1387	11	1387	11	1387	11	1384	11	1387	11
		1388	11	1385	11	1388	11	1388	11	1388	11	1388	11	1388	11	1388	11	1388	11	1385	11	1388	11
		1389	11	1386	11	1389	11	1389	11	1389	11	1389	11	1389	11	1389	11	1389	11	1386	11	1389	11
		1390	11	1387	11	1390	11	1390	11	1390	11	1390	11	1390	11	1390	11	1390	11	1387	11	1390	11
		1391	11	1388	11	1391	11	1391	11	1391	11	1391	11	1391	11	1391	11	1391	11	1388	11	1391	11
		1392	11	1389	11	1392	11	1392	11	1392	11	1392	11	1392	11	1392	11	1392	11	1389	11	1392	11
		1393	11	1390	11	1393	11	1393	11	1393	11	1393	11	1393	11	1393	11	1393	11	1390	11	1393	11
		1394	11	1391	11	1394	11	1394	11	1394	11	1394	11	1394	11	1394	11	1394	11	1391	11	1394	11
		1395	11	1392	11	1395	11	1395	11	1395	11	1395	11	1395	11	1395	11	1395	11	1392	11	1395	11
		1396	11	1396	11	1396	11	1396	11	1396	11	1396	11	1396	11	1396	11	1396	11	1396	11	1396	11
		1397	11	1397	11	1397	11	1397	11	1397	11	1397	11	1397	11	1397	11	1397	11	1397	11	1397	11
		1398	11	1398	11	1398	11	1398	11	1398	11	1398	11	1398	11	1398	11	1398	11	1398	11	1398	11
		1399	11	1399	11	1399	11	1399	11	1399	11	1399	11	1399	11	1399	11	1399	11	1399	11	1399	11
		1400	11	1400	11	1400	11	1400	11	1400	11	1400	11	1400	11	1400	11	1400	11	1400	11	1400	11
		1401	11	1401	11	1401	11	1401	11	1401	11	1401	11	1401	11	1401	11	1401	11	1401	11	1401	11
		1402	11	1402	11	1402	11	1402	11	1402	11	1402	11	1402	11	1402	11	1402	11	1402	11	1402	11
		1403	11	1403	11	1403	11	1403	11	1403	11	1403	11	1403	11	1403	11	1403	11	1403	11	1403	11
		1404	11	1404	11	1404	11	1404	11	1404	11	1404	11	1404	11	1404	11	1404	11	1404	11	1404	11
		1414	11	1408	11	1432	11	1414	11	1432	11	1414	11	1432	11	1414	11	1414	11	1408	11	1414	11
		1415	11	1409	11	1433	11	1415	11	1433	11	1415	11	1433	11	1415	11	1415	11	1409	11	1415	11
		1416	11	1410	11	1434	11	1416	11	1434	11	1416	11	1434	11	1416	11	1416	11	1410	11	1416	11
		1417	11	1411	11	1435	11	1417	11	1435	11	1417	11	1435	11	1417	11	1417	11	1411	11	1417	11
		1418	11	1412	11	1436	11	1418	11	1436	11	1418	11	1436	11	1418	11	1418	11	1412	11	1418	11
		1419	11	1413	11	1437	11	1419	11	1437	11	1419	11	1437	11	1419	11	1419	11	1413	11	1419	11
		1420	11	1414	11	1438	11	1420	11	1438	11	1420	11	1438	11	1420	11	1420	11	1414	11	1420	11
		1421	11	1415	11	1439	11	1421	11	1439	11	1421	11	1439	11	1421	11	1421	11	1415	11	1421	11
		1422	11	1416	11	1440	11	1422	11	1440	11	1422	11	1440	11	1422	11	1422	11	1416	11	1422	11
		1423	11	1420	11	1441	11	1423	11	1441	11	1423	11	1441	11	1423	11	1423	11	1420	11	1423	11
		1424	11	1421	11	1442	11	1424	11	1442	11	1424	11	1442	11	1424	11	1424	11	1421	11	1424	11
		1425	11	1422	11	1443	11	1425	11	1443	11	1425	11	1443	11	1425	11	1425	11	1422	11	1425	11
		1426	11	1423	11	1444	11	1426	11	1444	11	1426	11	1444	11	1426	11	1426	11	1423	11	1426	11
		1427	11	1424	11	1445	11	1427	11	1445	11	1427	11	1445	11	1427	11	1427	11	1424	11	1427	11
		1428	11	1425	11	1446	11	1428	11	1446	11	1428	11	1446	11	1428	11	1428	11	1425	11	1428	11
		1429	11	1426	11	1447	11	1429	11	1447	11	1429	11	1447	11	1429	11	1429	11	1426	11	1429	11
		1430	11	1427	11	1448	11	1430	11	1448	11	1430	11	1448	11	1430	11	1430	11	1427	11	1430	11
		1431	11	1428	11	1449	11	1431	11	1449	11	1431	11	1449	11	1431	11	1431	11	1428	11	1431	11
		1432	11	1432	11	1450	11	1432	11	1450	11	1432	11	1450	11	1432	11	1432	11	1432	11	1432	11
		1433	11	1433	11	1451	11	1433	11	1451	11	1433	11	1451	11	1433	11	1433	11	1433	11	1433	11
		1434	11	1434	11	1452	11	1434	11	1452	11	1434	11	1452	11	1434	11	1434	11	1434	11	1434	11
		1435	11	1435	11	1453	11	1435	11	1453	11	1435	11	1453	11	1435	11	1435	11	1435	11	1435	11
		1436	11	1436	11	1454	11	1436	11	1454	11	1436	11	1454	11	1436	11	1436	11	1436	11	1436	11
		1437	11	1437	11	1455	11	1437	11	1455	11	1437	11	1455	11	1437	11	1437	11	1437	11	1437	11
		1438	11	1438	11	1456	11	1438	11	1456	11	1438	11	1456	11	1438	11	1438	11	1438	11	1438	11
		1439	11	1439	11	1457	11	1439	11	1457	11	1439	11	1457	11	1439	11	1439	11	1439	11	1439	11
		1440	11	1440	11	1458	11	1440	11	1458	11	1440	11	1458	11	1440	11	1440	11	1440	11	1440	11
		1450	11	1444	11	1459	11	1450	11	1459	11	1450	11	1459	11	1450	11	1450	11	1444	11	1450	11
		1451	11	1445	11	1460	11	1451	11	1460	11	1451	11	1460	11	1451	11	1451	11	1445	11	1451	11
		1452	11	1446	11	1461	11	1452	11	1461	11	1452	11	1461	11	1452	11	1452	11	1446	11	1452	11
		1453	11	1447	11	1462	11	1453	11	1462	11	1453	11	1462	11	1453	11	1453	11	1447	11	1453	11
		1454	11	1448	11	1463	11	1454	11	1463	11	1454	11	1463	11	1454	11	1454	11	1448	11	1454	11
		1455	11	1449	11	1464	11	1455	11	1464	11	1455	11	1464	11	1455	11	1455	11	1449	11	1455	11
		1456	11	1450	11	1465	11	1456	11	1465	11	1456	11	1465	11	1456	11	1456	11	1450	11	1456	11
		1457	11	1451	11	1466	11	1457	11	1466	11	1457	11	1466	11	1457	11	1457	11	1451	11	1457	11
		1458	11	1452	11	1467	11	1458	11	1467	11	1458	11	1467	11	1458	11	1458	11	1452	11	1458	11
		1459	11	1456	11	1468	11	1459	11	1468	11	1459	11	1468	11	1459	11	1459	11	1456	11	1459	11
		1460	11	1457	11	1469	11	1460	11	1469	11	1460	11	1469	11	1460	11	1460	11	1457	11	1460	11
		1461	11	1458	11	1470	11	1461	11	1470	11	1461	11	1470	11	1461	11	1461	11	1458	11	1461	11
		1462	11	1459	11	1471	11	1462	11	1471	11	1462	11	1471	11	1462	11	1462	11	1459	11	1462	11
		1463	11	1460	11	1472	11	1463	11	1472	11	1463	11	1472	11	1463	11	1463	11	1460	11	1463	11
		1464	11	1461	11	1473	11	1464	11	1473	11	1464	11	1473	11	1464	11	1464	11	1461	11	1464	11
		1465	11	1462	11	1474	11	1465	11	1474	11	1465	11	1474	11	1465	11	1465	11	1462	11	1465	11
		1466	11	1463	11	1475	11	1466	11	1475	11	1466	11	1475	11	1466	11	1466	11	1463	11	1466	11
		1467	11	1464	11	1476	11	1467	11	1476	11	1467	11	1476	11	1467	11	1467	11	1464	11	1467	11
		1468	11	1468	11	1477	11	1468	11	1477	11	1468	11	1477	11	1468	11	1468	11	1468	11	1468	11
		1469	11	1469	11	1478	11	1469	11	1478	11	1469	11	1478	11	1469	11	1469	11	1469	11	1469	11
		1470	11	1470	11	1479	11	1470	11	1479	11	1470	11	1479	11	1470	11	1470	11	1470	11	1470	11
		1471	11	1471	11	1480	11	1471	11	1480	11	1471	11	1480	11	1471	11	1471	11	1471	11	1471	11
		1472	11	1472	11	1481	11	1472	11	1481	11	1472	11	1481	11	1472	11	1472	11	1472	11	1472	11
		1473	11	1473	11	1482	11	1473	11	1482	11	1473	11	1482	11	1473	11	1473	11	1473	11	1473	11
		1474	11	1474	11	1483	11	1474	11	1483	11	1474	11	1483	11	1474	11	1474	11	1474	11	1474	11
		1475	11	1475	11	1484	11	1475	11	1484	11	1475	11	1484	11	1475	11	1475	11	1475	11	1475	11
		1476	11	1476	11	1485	11	1476	11	1485	11	1476	11	1485	11	1476	11	1476	11	1476	11	1476	11
		1486	11	1480	11	1486	11	1486	11	1486	11	1486	11	1486	11	1486	11	1486	11	1480	11	1486	11
		1487	11	1481	11	1487	11	1487	11	1487	11	1487	11	1487	11	1487	11	1487	11	1481	11	1487	11
		1488	11	1482	11	1488	11	1488	11	1488	11	1488	11	1488	11	1488	11	1488	11	1482	11	1488	11
		1489	11	1483	11	1489	11	1489	11	1489	11	1489	11	1489	11	1489	11	1489	11	1483	11	1489	11
		1490	11	1484	11	1490	11	1490	11	1490	11	1490	11	1490	11	1490	11	1490	11	1484	11	1490	11
		1491	11	1485	11	1491	11	1491	11	1491	11	1491	11	1491	11	1491	11	1491	11	1485	11	1491	11
		1492	11	1486	11	1492	11	1492	11	1492	11	1492	11	1492	11	1492	11	1492	11	1486	11	1492	11
		1493	11	1487	11	1493	11	1493	11	1493	11	1493	11	1493	11	1493	11	1493	11	1487	11	1493	11
		1494	11	1488	11	1494	11	1494	11	1494	11	1494	11	1494	11	1494	11	1494	11	1488	11	1494	11
		1495	11	1492	11	1495	11	1495	11	1495	11	1495	11	1495	11	1495	11	1495	11	1492	11	1495	11
		1496	11	1493	11	1496	11	1496	11	1496	11	1496	11	1496	11	1496	11	1496	11	1493	11	1496	11
		1497	11	1494	11	1497	11	1497	11	1497	11	1497	11	1497	11	1497	11	1497	11	1494	11	1497	11
		1498	11	1495	11	1498	11	1498	11	1498	11	1498	11	1498	11	1498	11	1498	11	1495	11	1498	11
		1499	11	1496	11	1499	11	1499	11	1499	11	1499	11	1499	11	1499	11	1499	11	1496	11	1499	11
		1500	11	1497	11	1500	11	1500	11	1500	11	1500	11	1500	11	1500	11	1500	11	1497	11	1500	11
		1501	11	1498	11	1501	11	1501	11	1501	11	1501	11	1501	11	1501	11	1501	11	1498	11	1501	11
		1502	11	1499	11	1502	11	1502	11	1502	11	1502	11	1502	11	1502	11	1502	11	1499	11	1502	11
		1503	11	1500	11	1503	11	1503	11	1503	11	1503	11	1503	11	1503	11	1503	11	1500	11	1503	11
		1504	11	1504	11	1504	11	1504	11	1504	11	1504	11	1504	11	1504	11	1504	11	1504	11	1504	11
		1505	11	1505	11	1505	11	1505	11	1505	11	1505	11	1505	11	1505	11	1505	11	1505	11	1505	11
		1506	11	1506	11	1506	11	1506	11	1506	11	1506	11	1506	11	1506	11	1506	11	1506	11	1506	11
		1507	11	1507	11	1507	11	1507	11	1507	11	1507	11	1507	11	1507	11	1507	11	1507	11	1507	11
		1508	11	1508	11	1508	11	1508	11	1508	11	1508	11	1508	11	1508	11	1508	11	1508	11	1508	11
		1509	11	1509	11	1509	11	1509	11	1509	11	1509	11	1509	11	1509	11	1509	11	1509	11	1509	11
		1510	11	1510	11	1510	11	1510	11	1510	11	1510	11	1510	11	1510	11	1510	11	1510	11	1510	11
		1511	11	1511	11	1511	11	1511	11	1511	11	1511	11	1511	11	1511	11	1511	11	1511	11	1511	11
		1512	11	1512	11	1512	11	1512	11	1512	11	1512	11	1512	11	1512	11	1512	11	1512	11	1512	11
		1522	11	1516	11	1540	11	1522	11	1540	11	1522	11	1540	11	1522	11	1522	11	1516	11	1522	11
		1523	11	1517	11	1541	11	1523	11	1541	11	1523	11	1541	11	1523	11	1523	11	1517	11	1523	11
		1524	11	1518	11	1542	11	1524	11	1542	11	1524	11	1542	11	1524	11	1524	11	1518	11	1524	11
		1525	11	1519	11	1543	11	1525	11	1543	11	1525	11	1543	11	1525	11	1525	11	1519	11	1525	11
		1526	11	1520	11	1544	11	1526	11	1544	11	1526	11	1544	11	1526	11	1526	11	1520	11	1526	11
		1527	11	1521	11	1545	11	1527	11	1545	11	1527	11	1545	11	1527	11	1527	11	1521	11	1527	11
		1528	11	1522	11	1546	11	1528	11	1546	11	1528	11	1546	11	1528	11	1528	11	1522	11	1528	11
		1529	11	1523	11	1547	11	1529	11	1547	11	1529	11	1547	11	1529	11	1529	11	1523	11	1529	11
		1530	11	1524	11	1548	11	1530	11	1548	11	1530	11	1548	11	1530	11	1530	11	1524	11	1530	11
		1531	11	1528	11	1549	11	1531	11	1549	11	1531	11	1549	11	1531	11	1531	11	1528	11	1531	11
		1532	11	1529	11	1550	11	1532	11	1550	11	1532	11	1550	11	1532	11	1532	11	1529	11	1532	11
		1533	11	1530	11	1551	11	1533	11	1551	11	1533	11	1551	11	1533	11	1533	11	1530	11	1533	11
		1534	11	1531	11	1552	11	1534	11	1552	11	1534	11	1552	11	1534	11	1534	11	1531	11	1534	11
		1535	11	1532	11	1553	11	1535	11	1553	11	1535	11	1553	11	1535	11	1535	11	1532	11	1535	11
		1536	11	1533	11	1554	11	1536	11	1554	11	1536	11	1554	11	1536	11	1536	11	1533	11	1536	11
		1537	11	1534	11	1555	11	1537	11	1555	11	1537	11	1555	11	1537	11	1537	11	1534	11	1537	11
		1538	11	1535	11	1556	11	1538	11	1556	11	1538	11	1556	11	1538	11	1538	11	1535	11	1538	11
		1539	11	1536	11	1557	11	1539	11	1557	11	1539	11	1557	11	1539	11	1539	11	1536	11	1539	11
		1540	11	1540	11	1558	11	1540	11	1558	11	1540	11	1558	11	1540	11	1540	11	1540	11	1540	11
		1541	11	1541	11	1559	11	1541	11	1559	11	1541	11	1559	11	1541	11	1541	11	1541	11	1541	11
		1542	11	1542	11	1560	11	1542	11	1560	11	1542	11	1560	11	1542	11	1542	11	1542	11	1542	11
		1543	11	1543	11	1561	11	1543	11	1561	11	1543	11	1561	11	1543	11	1543	11	1543	11	1543	11
		1544	11	1544	11	1562	11	1544	11	1562	11	1544	11	1562	11	1544	11	1544	11	1544	11	1544	11
		1545	11	1545	11	1563	11	1545	11	1563	11	1545	11	1563	11	1545	11	1545	11	1545	11	1545	11
		1546	11	1546	11	1564	11	1546	11	1564	11	1546	11	1564	11	1546	11	1546	11	1546	11	1546	11
		1547	11	1547	11	1565	11	1547	11	1565	11	1547	11	1565	11	1547	11	1547	11	1547	11	1547	11
		1548	11	1548	11	1566	11	1548	11	1566	11	1548	11	1566	11	1548	11	1548	11	1548	11	1548	11
		1558	11	1552	11	1567	11	1558	11	1567	11	1558	11	1567	11	1558	11	1558	11	1552	11	1558	11
		1559	11	1553	11	1568	11	1559	11	1568	11	1559	11	1568	11	1559	11	1559	11	1553	11	1559	11
		1560	11	1554	11	1569	11	1560	11	1569	11	1560	11	1569	11	1560	11	1560	11	1554	11	1560	11
		1561	11	1555	11	1570	11	1561	11	1570	11	1561	11	1570	11	1561	11	1561	11	1555	11	1561	11
		1562	11	1556	11	1571	11	1562	11	1571	11	1562	11	1571	11	1562	11	1562	11	1556	11	1562	11
		1563	11	1557	11	1572	11	1563	11	1572	11	1563	11	1572	11	1563	11	1563	11	1557	11	1563	11
		1564	11	1558	11	1573	11	1564	11	1573	11	1564	11	1573	11	1564	11	1564	11	1558	11	1564	11
		1565	11	1559	11	1574	11	1565	11	1574	11	1565	11	1574	11	1565	11	1565	11	1559	11	1565	11
		1566	11	1560	11	1575	11	1566	11	1575	11	1566	11	1575	11	1566	11	1566	11	1560	11	1566	11
		1567	11	1564	11	1576	11	1567	11	1576	11	1567	11	1576	11	1567	11	1567	11	1564	11	1567	11
		1568	11	1565	11	1577	11	1568	11	1577	11	1568	11	1577	11	1568	11	1568	11	1565	11	1568	11
		1569	11	1566	11	1578	11	1569	11	1578	11	1569	11	1578	11	1569	11	1569	11	1566	11	1569	11
		1570	11	1567	11	1579	11	1570	11	1579	11	1570	11	1579	11	1570	11	1570	11	1567	11	1570	11
		1571	11	1568	11	1580	11	1571	11	1580	11	1571	11	1580	11	1571	11	1571	11	1568	11	1571	11
		1572	11	1569	11	1581	11	1572	11	1581	11	1572	11	1581	11	1572	11	1572	11	1569	11	1572	11
		1573	11	1570	11	1582	11	1573	11	1582	11	1573	11	1582	11	1573	11	1573	11	1570	11	1573	11
		1574	11	1571	11	1583	11	1574	11	1583	11	1574	11	1583	11	1574	11	1574	11	1571	11	1574	11
		1575	11	1572	11	1584	11	1575	11	1584	11	1575	11	1584	11	1575	11	1575	11	1572	11	1575	11
		1576	11	1576	11	1585	11	1576	11	1585	11	1576	11	1585	11	1576	11	1576	11	1576	11	1576	11
		1577	11	1577	11	1586	11	1577	11	1586	11	1577	11	1586	11	1577	11	1577	11	1577	11	1577	11
		1578	11	1578	11	1587	11	1578	11	1587	11	1578	11	1587	11	1578	11	1578	11	1578	11	1578	11
		1579	11	1579	11	1588	11	1579	11	1588	11	1579	11	1588	11	1579	11	1579	11	1579	11	1579	11
		1580	11	1580	11	1589	11	1580	11	1589	11	1580	11	1589	11	1580	11	1580	11	1580	11	1580	11
		1581	11	1581	11	1590	11	1581	11	1590	11	1581	11	1590	11	1581	11	1581	11	1581	11	1581	11
		1582	11	1582	11	1591	11	1582	11	1591	11	1582	11	1591	11	1582	11	1582	11	1582	11	1582	11
		1583	11	1583	11	1592	11	1583	11	1592	11	1583	11	1592	11	1583	11	1583	11	1583	11	1583	11
		1584	11	1584	11	1593	11	1584	11	1593	11	1584	11	1593	11	1584	11	1584	11	1584	11	1584	11
		1594	11	1588	11	1594	11	1594	11	1594	11	1594	11	1594	11	1594	11	1594	11	1588	11	1594	11
		1595	11	1589	11	1595	11	1595	11	1595	11	1595	11	1595	11	1595	11	1595	11	1589	11	1595	11
		1596	11	1590	11	1596	11	1596	11	1596	11	1596	11	1596	11	1596	11	1596	11	1590	11	1596	11
		1597	11	1591	11	1597	11	1597	11	1597	11	1597	11	1597	11	1597	11	1597	11	1591	11	1597	11
		1598	11	1592	11	1598	11	1598	11	1598	11	1598	11	1598	11	1598	11	1598	11	1592	11	1598	11
		1599	11	1593	11	1599	11	1599	11	1599	11	1599	11	1599	11	1599	11	1599	11	1593	11	1599	11
		1600	11	1594	11	1600	11	1600	11	1600	11	1600	11	1600	11	1600	11	1600	11	1594	11	1600	11
		1601	11	1595	11	1601	11	1601	11	1601	11	1601	11	1601	11	1601	11	1601	11	1595	11	1601	11
		1602	11	1596	11	1602	11	1602	11	1602	11	1602	11	1602	11	1602	11	1602	11	1596	11	1602	11
		1603	11	1600	11	1603	11	1603	11	1603	11	1603	11	1603	11	1603	11	1603	11	1600	11	1603	11
		1604	11	1601	11	1604	11	1604	11	1604	11	1604	11	1604	11	1604	11	1604	11	1601	11	1604	11
		1605	11	1602	11	1605	11	1605	11	1605	11	1605	11	1605	11	1605	11	1605	11	1602	11	1605	11
		1606	11	1603	11	1606	11	1606	11	1606	11	1606	11	1606	11	1606	11	1606	11	1603	11	1606	11
		1607	11	1604	11	1607	11	1607	11	1607	11	1607	11	1607	11	1607	11	1607	11	1604	11	1607	11
		1608	11	1605	11	1608	11	1608	11	1608	11	1608	11	1608	11	1608	11	1608	11	1605	11	1608	11
		1609	11	1606	11	1609	11	1609	11	1609	11	1609	11	1609	11	1609	11	1609	11	1606	11	1609	11
		1610	11	1607	11	1610	11	1610	11	1610	11	1610	11	1610	11	1610	11	1610	11	1607	11	1610	11
		1611	11	1608	11	1611	11	1611	11	1611	11	1611	11	1611	11	1611	11	1611	11	1608	11	1611	11
		1612	11	1612	11	1612	11	1612	11	1612	11	1612	11	1612	11	1612	11	1612	11	1612	11	1612	11
		1613	11	1613	11	1613	11	1613	11	1613	11	1613	11	1613	11	1613	11	1613	11	1613	11	1613	11
		1614	11	1614	11	1614	11	1614	11	1614	11	1614	11	1614	11	1614	11	1614	11	1614	11	1614	11
		1615	11	1615	11	1615	11	1615	11	1615	11	1615	11	1615	11	1615	11	1615	11	1615	11	1615	11
		1616	11	1616	11	1616	11	1616	11	1616	11	1616	11	1616	11	1616	11	1616	11	1616	11	1616	11
		1617	11	1617	11	1617	11	1617	11	1617	11	1617	11	1617	11	1617	11	1617	11	1617	11	1617	11
		1618	11	1618	11	1618	11	1618	11	1618	11	1618	11	1618	11	1618	11	1618	11	1618	11	1618	11
		1619	11	1619	11	1619	11	1619	11	1619	11	1619	11	1619	11	1619	11	1619	11	1619	11	1619	11
		1620	11	1620	11	1620	11	1620	11	1620	11	1620	11	1620	11	1620	11	1620	11	1620	11	1620	11
		1630	11	1624	11	1648	11	1630	11	1648	11	1630	11	1648	11	1630	11	1630	11	1624	11	1630	11
		1631	11	1625	11	1649	11	1631	11	1649	11	1631	11	1649	11	1631	11	1631	11	1625	11	1631	11
		1632	11	1626	11	1650	11	1632	11	1650	11	1632	11	1650	11	1632	11	1632	11	1626	11	1632	11
		1633	11	1627	11	1651	11	1633	12	1651	11	1633	12	1651	11	1633	11	1633	11	1627	11	1633	11
		1634	11	1628	11	1652	11	1634	11	1652	11	1634	11	1652	11	1634	11	1634	11	1628	11	1634	11
		1635	12	1629	11	1653	11	1635	12	1653	11	1635	11	1653	11	1635	11	1635	11	1629	11	1635	11
		1636	12	1630	11	1654	11	1636	12	1654	11	1636	11	1654	11	1636	11	1636	12	1630	11	1636	11
		1637	12	1631	11	1655	11	1637	12	1655	11	1637	11	1655	11	1637	11	1637	12	1631	11	1637	11
		1638	12	1632	11	1656	11	1638	12	1656	11	1638	12	1656	11	1638	11	1638	12	1632	11	1638	11
		1639	11	1636	11	1657	11	1639	11	1657	11	1639	11	1657	11	1639	11	1639	11	1636	11	1639	11
		1640	11	1637	11	1658	11	1640	11	1658	11	1640	11	1658	11	1640	11	1640	11	1637	11	1640	11
		1641	11	1638	11	1659	11	1641	11	1659	11	1641	11	1659	11	1641	11	1641	11	1638	11	1641	11
		1642	11	1639	11	1660	11	1642	11	1660	11	1642	11	1660	11	1642	11	1642	11	1639	11	1642	11
		1643	11	1640	11	1661	11	1643	11	1661	11	1643	11	1661	11	1643	11	1643	11	1640	11	1643	11
		1644	11	1641	11	1662	11	1644	11	1662	11	1644	11	1662	11	1644	11	1644	11	1641	11	1644	11
		1645	11	1642	11	1663	12	1645	11	1663	11	1645	11	1663	11	1645	11	1645	11	1642	11	1645	11
		1646	11	1643	11	1664	11	1646	11	1664	11	1646	11	1664	11	1646	11	1646	11	1643	11	1646	11
		1647	11	1644	11	1665	11	1647	11	1665	11	1647	11	1665	11	1647	11	1647	11	1644	11	1647	11
		1648	11	1648	11	1666	11	1648	11	1666	11	1648	11	1666	11	1648	11	1648	11	1648	11	1648	11
		1649	11	1649	11	1667	11	1649	11	1667	11	1649	11	1667	11	1649	11	1649	11	1649	11	1649	11
		1650	11	1650	11	1668	11	1650	11	1668	11	1650	11	1668	11	1650	11	1650	11	1650	11	1650	11
		1651	11	1651	11	1669	12	1651	11	1669	11	1651	11	1669	11	1651	11	1651	11	1651	11	1651	11
		1652	11	1652	11	1670	11	1652	11	1670	11	1652	11	1670	11	1652	11	1652	11	1652	11	1652	11
		1653	11	1653	11	1671	12	1653	11	1671	11	1653	11	1671	11	1653	11	1653	11	1653	11	1653	11
		1654	11	1654	11	1672	12	1654	11	1672	11	1654	11	1672	11	1654	11	1654	11	1654	11	1654	11
		1655	11	1655	11	1673	12	1655	11	1673	12	1655	11	1673	11	1655	11	1655	11	1655	11	1655	11
		1656	11	1656	11	1674	12	1656	11	1674	11	1656	11	1674	11	1656	11	1656	11	1656	11	1656	11
		1666	11	1660	11	1675	11	1666	11	1675	11	1666	11	1675	11	1666	11	1666	11	1660	11	1666	11
		1667	11	1661	11	1676	11	1667	11	1676	11	1667	11	1676	11	1667	11	1667	11	1661	11	1667	11
		1668	11	1662	11	1677	11	1668	11	1677	11	1668	11	1677	11	1668	11	1668	11	1662	11	1668	11
		1669	11	1663	11	1678	11	1669	11	1678	11	1669	11	1678	11	1669	11	1669	11	1663	11	1669	11
		1670	11	1664	11	1679	11	1670	11	1679	11	1670	11	1679	11	1670	11	1670	11	1664	11	1670	11
		1671	11	1665	11	1680	11	1671	11	1680	11	1671	11	1680	11	1671	11	1671	11	1665	11	1671	11
		1672	11	1666	11	1681	11	1672	11	1681	11	1672	11	1681	11	1672	11	1672	11	1666	11	1672	11
		1673	11	1667	11	1682	11	1673	11	1682	11	1673	11	1682	11	1673	11	1673	11	1667	11	1673	11
		1674	11	1668	11	1683	11	1674	11	1683	11	1674	11	1683	11	1674	11	1674	11	1668	11	1674	11
		1675	11	1672	11	1684	11	1675	11	1684	11	1675	11	1684	11	1675	11	1675	11	1672	11	1675	11
		1676	11	1673	11	1685	11	1676	11	1685	11	1676	11	1685	11	1676	11	1676	11	1673	11	1676	11
		1677	11	1674	11	1686	11	1677	11	1686	11	1677	11	1686	11	1677	11	1677	11	1674	11	1677	11
		1678	11	1675	11	1687	11	1678	11	1687	11	1678	11	1687	11	1678	11	1678	11	1675	11	1678	11
		1679	11	1676	11	1688	11	1679	11	1688	11	1679	11	1688	11	1679	11	1679	11	1676	11	1679	11
		1680	11	1677	11	1689	11	1680	11	1689	11	1680	11	1689	11	1680	11	1680	11	1677	11	1680	11
		1681	11	1678	11	1690	11	1681	11	1690	11	1681	11	1690	11	1681	11	1681	11	1678	11	1681	11
		1682	11	1679	11	1691	11	1682	11	1691	11	1682	11	1691	11	1682	11	1682	11	1679	11	1682	11
		1683	11	1680	11	1692	11	1683	11	1692	11	1683	11	1692	11	1683	11	1683	11	1680	11	1683	11
		1684	11	1684	11	1693	11	1684	11	1693	11	1684	11	1693	11	1684	11	1684	11	1684	11	1684	11
		1685	11	1685	11	1694	11	1685	11	1694	11	1685	11	1694	11	1685	11	1685	11	1685	11	1685	11
		1686	11	1686	11	1695	11	1686	11	1695	11	1686	11	1695	11	1686	11	1686	11	1686	11	1686	11
		1687	11	1687	11	1696	11	1687	11	1696	11	1687	11	1696	11	1687	11	1687	11	1687	11	1687	11
		1688	11	1688	11	1697	11	1688	11	1697	11	1688	11	1697	11	1688	11	1688	11	1688	11	1688	11
		1689	11	1689	11	1698	11	1689	11	1698	11	1689	11	1698	11	1689	11	1689	11	1689	11	1689	11
		1690	11	1690	11	1699	11	1690	11	1699	11	1690	11	1699	11	1690	11	1690	11	1690	11	1690	11
		1691	11	1691	11	1700	11	1691	11	1700	11	1691	11	1700	11	1691	11	1691	11	1691	11	1691	11
		1692	11	1692	11	1701	11	1692	11	1701	11	1692	11	1701	11	1692	11	1692	11	1692	11	1692	11
		1702	11	1696	11	1702	14	1702	11	1702	22	1702	11	1702	17	1702	11	1702	11	1696	11	1702	11
		1703	11	1697	11	1703	31	1703	11	1703	23	1703	11	1703	43	1703	11	1703	11	1697	11	1703	11
		1704	11	1698	11	1704	15	1704	11	1704	13	1704	11	1704	24	1704	11	1704	11	1698	11	1704	11
		1705	11	1699	11	1705	17	1705	11	1705	30	1705	11	1705	18	1705	11	1705	11	1699	11	1705	11
		1706	11	1700	11	1706	49	1706	11	1706	19	1706	11	1706	20	1706	11	1706	11	1700	11	1706	11
		1707	11	1701	11	1707	56	1707	11	1707	21	1707	11	1707	17	1707	11	1707	11	1701	11	1707	11
		1708	11	1702	11	1708	26	1708	11	1708	14	1708	11	1708	46	1708	11	1708	11	1702	11	1708	11
		1709	11	1703	11	1709	14	1709	11	1709	110	1709	11	1709	19	1709	11	1709	11	1703	11	1709	11
		1710	11	1704	11	1710	15	1710	11	1710	110	1710	11	1710	17	1710	11	1710	11	1704	11	1710	11
		1711	11	1708	11	1711	93	1711	11	1711	29	1711	11	1711	26	1711	11	1711	11	1708	11	1711	11
		1712	11	1709	11	1712	15	1712	11	1712	16	1712	11	1712	39	1712	11	1712	11	1709	11	1712	11
		1713	11	1710	11	1713	22	1713	11	1713	78	1713	11	1713	15	1713	11	1713	11	1710	11	1713	11
		1714	11	1711	11	1714	54	1714	11	1714	21	1714	11	1714	61	1714	11	1714	11	1711	11	1714	11
		1715	11	1712	11	1715	48	1715	11	1715	15	1715	11	1715	26	1715	11	1715	11	1712	11	1715	11
		1716	11	1713	11	1716	25	1716	11	1716	18	1716	11	1716	23	1716	11	1716	11	1713	11	1716	11
		1717	11	1714	11	1717	14	1717	11	1717	50	1717	11	1717	76	1717	11	1717	11	1714	11	1717	11
		1718	11	1715	11	1718	20	1718	11	1718	14	1718	11	1718	17	1718	11	1718	11	1715	11	1718	11
		1719	11	1716	11	1719	14	1719	11	1719	15	1719	11	1719	15	1719	11	1719	11	1716	11	1719	11
		1720	11	1720	11	1720	21	1720	11	1720	27	1720	11	1720	22	1720	11	1720	11	1720	11	1720	11
		1721	11	1721	11	1721	19	1721	11	1721	110	1721	11	1721	86	1721	11	1721	11	1721	11	1721	11
		1722	11	1722	11	1722	19	1722	11	1722	16	1722	11	1722	14	1722	11	1722	11	1722	11	1722	11
		1723	11	1723	11	1723	110	1723	11	1723	14	1723	11	1723	15	1723	11	1723	11	1723	11	1723	11
		1724	11	1724	11	1724	20	1724	11	1724	17	1724	11	1724	26	1724	11	1724	11	1724	11	1724	11
		1725	11	1725	11	1725	110	1725	11	1725	14	1725	11	1725	110	1725	11	1725	11	1725	11	1725	11
		1726	11	1726	11	1726	14	1726	11	1726	25	1726	11	1726	31	1726	11	1726	11	1726	11	1726	11
		1727	11	1727	11	1727	14	1727	11	1727	18	1727	11	1727	16	1727	11	1727	11	1727	11	1727	11
		1728	11	1728	11	1728	21	1728	11	1728	18	1728	11	1728	69	1728	11	1728	11	1728	11	1728	11
		1738	11	1732	11	1756	11	1738	11	1756	11	1738	11	1756	11	1738	11	1738	11	1732	11	1738	11
		1739	11	1733	11	1757	11	1739	11	1757	11	1739	11	1757	11	1739	11	1739	11	1733	11	1739	11
		1740	11	1734	11	1758	11	1740	11	1758	11	1740	11	1758	11	1740	11	1740	11	1734	11	1740	11
		1741	11	1735	11	1759	11	1741	11	1759	11	1741	11	1759	11	1741	11	1741	11	1735	11	1741	11
		1742	11	1736	11	1760	11	1742	11	1760	11	1742	11	1760	11	1742	11	1742	11	1736	11	1742	11
		1743	11	1737	11	1761	11	1743	11	1761	11	1743	11	1761	11	1743	11	1743	11	1737	11	1743	11
		1744	11	1738	11	1762	11	1744	12	1762	11	1744	11	1762	11	1744	11	1744	12	1738	11	1744	11
		1745	11	1739	11	1763	11	1745	12	1763	11	1745	11	1763	11	1745	11	1745	11	1739	11	1745	11
		1746	11	1740	11	1764	11	1746	11	1764	11	1746	11	1764	11	1746	11	1746	12	1740	11	1746	11
		1747	11	1744	11	1765	11	1747	11	1765	11	1747	11	1765	11	1747	11	1747	11	1744	11	1747	11
		1748	11	1745	11	1766	11	1748	11	1766	11	1748	11	1766	11	1748	11	1748	11	1745	11	1748	11
		1749	11	1746	11	1767	11	1749	11	1767	11	1749	11	1767	11	1749	11	1749	11	1746	11	1749	11
		1750	11	1747	11	1768	11	1750	11	1768	11	1750	11	1768	11	1750	11	1750	11	1747	11	1750	11
		1751	11	1748	11	1769	11	1751	11	1769	11	1751	11	1769	11	1751	11	1751	11	1748	11	1751	11
		1752	11	1749	11	1770	11	1752	11	1770	11	1752	11	1770	11	1752	11	1752	11	1749	11	1752	11
		1753	11	1750	11	1771	11	1753	11	1771	11	1753	11	1771	11	1753	11	1753	11	1750	11	1753	11
		1754	11	1751	11	1772	11	1754	11	1772	11	1754	11	1772	11	1754	11	1754	11	1751	11	1754	11
		1755	11	1752	11	1773	11	1755	11	1773	11	1755	11	1773	11	1755	11	1755	11	1752	11	1755	11
		1756	11	1756	11	1774	11	1756	11	1774	11	1756	11	1774	11	1756	11	1756	11	1756	11	1756	11
		1757	11	1757	11	1775	11	1757	11	1775	11	1757	11	1775	11	1757	11	1757	11	1757	11	1757	11
		1758	11	1758	11	1776	11	1758	11	1776	11	1758	11	1776	11	1758	11	1758	11	1758	11	1758	11
		1759	11	1759	11	1777	11	1759	11	1777	11	1759	11	1777	11	1759	11	1759	11	1759	11	1759	11
		1760	11	1760	11	1778	11	1760	11	1778	11	1760	11	1778	11	1760	11	1760	11	1760	11	1760	11
		1761	11	1761	11	1779	11	1761	11	1779	11	1761	11	1779	11	1761	11	1761	11	1761	11	1761	11
		1762	11	1762	11	1780	11	1762	11	1780	11	1762	11	1780	11	1762	11	1762	11	1762	11	1762	11
		1763	11	1763	11	1781	11	1763	11	1781	11	1763	11	1781	11	1763	11	1763	11	1763	11	1763	11
		1764	11	1764	11	1782	11	1764	11	1782	11	1764	11	1782	11	1764	11	1764	11	1764	11	1764	11
		1774	11	1768	11	1783	11	1774	11	1783	11	1774	11	1783	11	1774	11	1774	11	1768	11	1774	11
		1775	11	1769	11	1784	11	1775	11	1784	11	1775	11	1784	11	1775	11	1775	11	1769	11	1775	11
		1776	11	1770	11	1785	11	1776	11	1785	11	1776	11	1785	11	1776	11	1776	11	1770	11	1776	11
		1777	11	1771	11	1786	11	1777	11	1786	11	1777	11	1786	11	1777	11	1777	11	1771	11	1777	11
		1778	11	1772	11	1787	11	1778	11	1787	11	1778	11	1787	11	1778	11	1778	11	1772	11	1778	11
		1779	11	1773	11	1788	11	1779	11	1788	11	1779	11	1788	11	1779	11	1779	11	1773	11	1779	11
		1780	11	1774	11	1789	11	1780	11	1789	11	1780	11	1789	11	1780	11	1780	11	1774	11	1780	11
		1781	11	1775	11	1790	11	1781	11	1790	11	1781	11	1790	11	1781	11	1781	11	1775	11	1781	11
		1782	11	1776	11	1791	11	1782	11	1791	11	1782	11	1791	11	1782	11	1782	11	1776	11	1782	11
		1783	11	1780	11	1792	11	1783	11	1792	11	1783	11	1792	11	1783	11	1783	11	1780	11	1783	11
		1784	11	1781	11	1793	11	1784	11	1793	11	1784	11	1793	11	1784	11	1784	11	1781	11	1784	11
		1785	11	1782	11	1794	11	1785	11	1794	11	1785	11	1794	11	1785	11	1785	11	1782	11	1785	11
		1786	11	1783	11	1795	11	1786	11	1795	11	1786	11	1795	11	1786	11	1786	11	1783	11	1786	11
		1787	11	1784	11	1796	11	1787	11	1796	11	1787	11	1796	11	1787	11	1787	11	1784	11	1787	11
		1788	11	1785	11	1797	11	1788	11	1797	11	1788	11	1797	11	1788	11	1788	11	1785	11	1788	11
		1789	11	1786	11	1798	11	1789	11	1798	11	1789	11	1798	11	1789	11	1789	11	1786	11	1789	11
		1790	11	1787	11	1799	11	1790	11	1799	11	1790	11	1799	11	1790	11	1790	11	1787	11	1790	11
		1791	11	1788	11	1800	11	1791	11	1800	11	1791	11	1800	11	1791	11	1791	11	1788	11	1791	11
		1792	11	1792	11	1801	11	1792	11	1801	11	1792	11	1801	11	1792	11	1792	11	1792	11	1792	11
		1793	11	1793	11	1802	11	1793	11	1802	11	1793	11	1802	11	1793	11	1793	11	1793	11	1793	11
		1794	11	1794	11	1803	11	1794	11	1803	11	1794	11	1803	11	1794	11	1794	11	1794	11	1794	11
		1795	11	1795	11	1804	11	1795	11	1804	11	1795	11	1804	11	1795	11	1795	11	1795	11	1795	11
		1796	11	1796	11	1805	11	1796	11	1805	11	1796	11	1805	11	1796	11	1796	11	1796	11	1796	11
		1797	11	1797	11	1806	11	1797	11	1806	11	1797	11	1806	11	1797	11	1797	11	1797	11	1797	11
		1798	11	1798	11	1807	11	1798	11	1807	11	1798	11	1807	11	1798	11	1798	11	1798	11	1798	11
		1799	11	1799	11	1808	11	1799	11	1808	11	1799	11	1808	11	1799	11	1799	11	1799	11	1799	11
		1800	11	1800	11	1809	11	1800	11	1809	11	1800	11	1809	11	1800	11	1800	11	1800	11	1800	11
		1810	11	1804	11	1810	15	1810	11	1810	15	1810	11	1810	25	1810	11	1810	11	1804	11	1810	11
		1811	11	1805	11	1811	15	1811	11	1811	22	1811	11	1811	26	1811	11	1811	11	1805	11	1811	11
		1812	11	1806	11	1812	17	1812	11	1812	15	1812	11	1812	17	1812	11	1812	11	1806	11	1812	11
		1813	11	1807	11	1813	15	1813	11	1813	43	1813	11	1813	20	1813	11	1813	11	1807	11	1813	11
		1814	11	1808	11	1814	18	1814	11	1814	15	1814	11	1814	21	1814	11	1814	11	1808	11	1814	11
		1815	11	1809	11	1815	17	1815	11	1815	51	1815	11	1815	18	1815	11	1815	11	1809	11	1815	11
		1816	11	1810	11	1816	18	1816	11	1816	16	1816	11	1816	16	1816	11	1816	11	1810	11	1816	11
		1817	11	1811	11	1817	14	1817	11	1817	33	1817	11	1817	29	1817	11	1817	11	1811	11	1817	11
		1818	11	1812	11	1818	38	1818	11	1818	20	1818	11	1818	16	1818	11	1818	11	1812	11	1818	11
		1819	11	1816	11	1819	16	1819	11	1819	110	1819	11	1819	15	1819	11	1819	11	1816	11	1819	11
		1820	11	1817	11	1820	55	1820	11	1820	22	1820	11	1820	20	1820	11	1820	11	1817	11	1820	11
		1821	11	1818	11	1821	18	1821	11	1821	15	1821	11	1821	22	1821	11	1821	11	1818	11	1821	11
		1822	11	1819	11	1822	24	1822	11	1822	25	1822	11	1822	15	1822	11	1822	11	1819	11	1822	11
		1823	11	1820	11	1823	24	1823	11	1823	15	1823	11	1823	30	1823	11	1823	11	1820	11	1823	11
		1824	11	1821	11	1824	33	1824	11	1824	36	1824	11	1824	24	1824	11	1824	11	1821	11	1824	11
		1825	11	1822	11	1825	18	1825	11	1825	17	1825	11	1825	22	1825	11	1825	11	1822	11	1825	11
		1826	11	1823	11	1826	18	1826	11	1826	107	1826	11	1826	93	1826	11	1826	11	1823	11	1826	11
		1827	11	1824	11	1827	14	1827	11	1827	20	1827	11	1827	72	1827	11	1827	11	1824	11	1827	11
		1828	11	1828	11	1828	110	1828	11	1828	17	1828	11	1828	16	1828	11	1828	11	1828	11	1828	11
		1829	11	1829	11	1829	37	1829	11	1829	14	1829	11	1829	60	1829	11	1829	11	1829	11	1829	11
		1830	11	1830	11	1830	19	1830	11	1830	19	1830	11	1830	25	1830	11	1830	11	1830	11	1830	11
		1831	11	1831	11	1831	35	1831	11	1831	18	1831	11	1831	14	1831	11	1831	11	1831	11	1831	11
		1832	11	1832	11	1832	20	1832	11	1832	14	1832	11	1832	19	1832	11	1832	11	1832	11	1832	11
		1833	11	1833	11	1833	17	1833	11	1833	16	1833	11	1833	24	1833	11	1833	11	1833	11	1833	11
		1834	11	1834	11	1834	14	1834	11	1834	32	1834	11	1834	27	1834	11	1834	11	1834	11	1834	11
		1835	11	1835	11	1835	110	1835	11	1835	37	1835	11	1835	40	1835	11	1835	11	1835	11	1835	11
		1836	11	1836	11	1836	22	1836	11	1836	26	1836	11	1836	19	1836	11	1836	11	1836	11	1836	11
		1846	11	1840	11	1864	11	1846	11	1864	11	1846	11	1864	11	1846	11	1846	11	1840	11	1846	11
		1847	11	1841	11	1865	11	1847	11	1865	11	1847	11	1865	11	1847	11	1847	11	1841	11	1847	11
		1848	11	1842	11	1866	11	1848	11	1866	11	1848	11	1866	11	1848	11	1848	11	1842	11	1848	11
		1849	11	1843	11	1867	11	1849	11	1867	11	1849	11	1867	11	1849	11	1849	11	1843	11	1849	11
		1850	11	1844	11	1868	11	1850	11	1868	11	1850	11	1868	11	1850	11	1850	11	1844	11	1850	11
		1851	11	1845	11	1869	11	1851	11	1869	11	1851	11	1869	11	1851	11	1851	11	1845	11	1851	11
		1852	11	1846	11	1870	11	1852	11	1870	11	1852	11	1870	11	1852	11	1852	11	1846	11	1852	11
		1853	11	1847	11	1871	11	1853	11	1871	11	1853	11	1871	11	1853	11	1853	11	1847	11	1853	11
		1854	11	1848	11	1872	11	1854	11	1872	11	1854	11	1872	11	1854	11	1854	11	1848	11	1854	11
		1855	11	1852	11	1873	11	1855	11	1873	11	1855	11	1873	11	1855	11	1855	11	1852	11	1855	11
		1856	11	1853	11	1874	11	1856	11	1874	11	1856	11	1874	11	1856	11	1856	11	1853	11	1856	11
		1857	11	1854	11	1875	11	1857	11	1875	11	1857	11	1875	11	1857	11	1857	11	1854	11	1857	11
		1858	11	1855	11	1876	11	1858	11	1876	11	1858	11	1876	11	1858	11	1858	11	1855	11	1858	11
		1859	11	1856	11	1877	11	1859	11	1877	11	1859	11	1877	11	1859	11	1859	11	1856	11	1859	11
		1860	11	1857	11	1878	11	1860	11	1878	11	1860	11	1878	11	1860	11	1860	11	1857	11	1860	11
		1861	11	1858	11	1879	11	1861	11	1879	11	1861	11	1879	11	1861	11	1861	11	1858	11	1861	11
		1862	11	1859	11	1880	11	1862	11	1880	11	1862	11	1880	11	1862	11	1862	11	1859	11	1862	11
		1863	11	1860	11	1881	11	1863	11	1881	11	1863	11	1881	11	1863	11	1863	11	1860	11	1863	11
		1864	11	1864	11	1882	11	1864	11	1882	11	1864	11	1882	11	1864	11	1864	11	1864	11	1864	11
		1865	11	1865	11	1883	11	1865	11	1883	11	1865	11	1883	11	1865	11	1865	11	1865	11	1865	11
		1866	11	1866	11	1884	11	1866	11	1884	11	1866	11	1884	11	1866	11	1866	11	1866	11	1866	11
		1867	11	1867	11	1885	11	1867	11	1885	11	1867	11	1885	11	1867	11	1867	11	1867	11	1867	11
		1868	11	1868	11	1886	11	1868	11	1886	11	1868	11	1886	11	1868	11	1868	11	1868	11	1868	11
		1869	11	1869	11	1887	11	1869	11	1887	11	1869	11	1887	11	1869	11	1869	11	1869	11	1869	11
		1870	11	1870	11	1888	11	1870	11	1888	11	1870	11	1888	11	1870	11	1870	11	1870	11	1870	11
		1871	11	1871	11	1889	11	1871	11	1889	11	1871	11	1889	11	1871	11	1871	11	1871	11	1871	11
		1872	11	1872	11	1890	11	1872	11	1890	11	1872	11	1890	11	1872	11	1872	11	1872	11	1872	11
		1882	11	1876	11	1891	11	1882	11	1891	11	1882	11	1891	11	1882	11	1882	11	1876	11	1882	11
		1883	11	1877	11	1892	11	1883	11	1892	11	1883	11	1892	11	1883	11	1883	11	1877	11	1883	11
		1884	11	1878	11	1893	11	1884	11	1893	11	1884	11	1893	11	1884	11	1884	11	1878	11	1884	11
		1885	11	1879	11	1894	11	1885	11	1894	11	1885	11	1894	11	1885	11	1885	11	1879	11	1885	11
		1886	11	1880	11	1895	11	1886	11	1895	11	1886	11	1895	11	1886	11	1886	11	1880	11	1886	11
		1887	11	1881	11	1896	11	1887	11	1896	11	1887	11	1896	11	1887	11	1887	11	1881	11	1887	11
		1888	11	1882	11	1897	11	1888	11	1897	11	1888	11	1897	11	1888	11	1888	11	1882	11	1888	11
		1889	11	1883	11	1898	11	1889	11	1898	11	1889	11	1898	11	1889	11	1889	11	1883	11	1889	11
		1890	11	1884	11	1899	11	1890	11	1899	11	1890	11	1899	11	1890	11	1890	11	1884	11	1890	11
		1891	11	1888	11	1900	11	1891	11	1900	11	1891	11	1900	11	1891	11	1891	11	1888	11	1891	11
		1892	11	1889	11	1901	11	1892	11	1901	11	1892	11	1901	11	1892	11	1892	11	1889	11	1892	11
		1893	11	1890	11	1902	11	1893	11	1902	11	1893	11	1902	11	1893	11	1893	11	1890	11	1893	11
		1894	11	1891	11	1903	11	1894	11	1903	11	1894	11	1903	11	1894	11	1894	11	1891	11	1894	11
		1895	11	1892	11	1904	11	1895	11	1904	11	1895	11	1904	11	1895	11	1895	11	1892	11	1895	11
		1896	11	1893	11	1905	11	1896	11	1905	11	1896	11	1905	11	1896	11	1896	11	1893	11	1896	11
		1897	11	1894	11	1906	11	1897	11	1906	11	1897	11	1906	11	1897	11	1897	11	1894	11	1897	11
		1898	11	1895	11	1907	11	1898	11	1907	11	1898	11	1907	11	1898	11	1898	11	1895	11	1898	11
		1899	11	1896	11	1908	11	1899	11	1908	11	1899	11	1908	11	1899	11	1899	11	1896	11	1899	11
		1900	11	1900	11	1909	11	1900	11	1909	11	1900	11	1909	11	1900	11	1900	11	1900	11	1900	11
		1901	11	1901	11	1910	11	1901	11	1910	11	1901	11	1910	11	1901	11	1901	11	1901	11	1901	11
		1902	11	1902	11	1911	11	1902	11	1911	11	1902	11	1911	11	1902	11	1902	11	1902	11	1902	11
		1903	11	1903	11	1912	11	1903	11	1912	11	1903	11	1912	11	1903	11	1903	11	1903	11	1903	11
		1904	11	1904	11	1913	11	1904	11	1913	11	1904	11	1913	11	1904	11	1904	11	1904	11	1904	11
		1905	11	1905	11	1914	11	1905	11	1914	11	1905	11	1914	11	1905	11	1905	11	1905	11	1905	11
		1906	11	1906	11	1915	11	1906	11	1915	11	1906	11	1915	11	1906	11	1906	11	1906	11	1906	11
		1907	11	1907	11	1916	11	1907	11	1916	11	1907	11	1916	11	1907	11	1907	11	1907	11	1907	11
		1908	11	1908	11	1917	11	1908	11	1917	11	1908	11	1917	11	1908	11	1908	11	1908	11	1908	11
		1918	11	1912	11	1918	18	1918	11	1918	16	1918	11	1918	13	1918	11	1918	11	1912	11	1918	11
		1919	11	1913	11	1919	34	1919	11	1919	17	1919	11	1919	20	1919	11	1919	11	1913	11	1919	11
		1920	11	1914	11	1920	31	1920	11	1920	44	1920	11	1920	18	1920	11	1920	11	1914	11	1920	11
		1921	11	1915	11	1921	40	1921	11	1921	20	1921	11	1921	29	1921	11	1921	11	1915	11	1921	11
		1922	11	1916	11	1922	28	1922	11	1922	30	1922	11	1922	49	1922	11	1922	11	1916	11	1922	11
		1923	11	1917	11	1923	13	1923	11	1923	17	1923	11	1923	31	1923	11	1923	11	1917	11	1923	11
		1924	11	1918	11	1924	18	1924	11	1924	25	1924	11	1924	18	1924	11	1924	11	1918	11	1924	11
		1925	11	1919	11	1925	110	1925	11	1925	17	1925	11	1925	103	1925	11	1925	11	1919	11	1925	11
		1926	11	1920	11	1926	31	1926	11	1926	18	1926	11	1926	26	1926	11	1926	11	1920	11	1926	11
		1927	11	1924	11	1927	15	1927	11	1927	13	1927	11	1927	19	1927	11	1927	11	1924	11	1927	11
		1928	11	1925	11	1928	17	1928	11	1928	19	1928	11	1928	19	1928	11	1928	11	1925	11	1928	11
		1929	11	1926	11	1929	24	1929	11	1929	56	1929	11	1929	14	1929	11	1929	11	1926	11	1929	11
		1930	11	1927	11	1930	19	1930	11	1930	14	1930	11	1930	17	1930	11	1930	11	1927	11	1930	11
		1931	11	1928	11	1931	17	1931	11	1931	42	1931	11	1931	14	1931	11	1931	11	1928	11	1931	11
		1932	11	1929	11	1932	23	1932	11	1932	18	1932	11	1932	16	1932	11	1932	11	1929	11	1932	11
		1933	11	1930	11	1933	18	1933	11	1933	26	1933	11	1933	19	1933	11	1933	11	1930	11	1933	11
		1934	11	1931	11	1934	17	1934	11	1934	18	1934	11	1934	16	1934	11	1934	11	1931	11	1934	11
		1935	11	1932	11	1935	52	1935	11	1935	16	1935	11	1935	17	1935	11	1935	11	1932	11	1935	11
		1936	11	1936	11	1936	15	1936	11	1936	19	1936	11	1936	15	1936	11	1936	11	1936	11	1936	11
		1937	11	1937	11	1937	15	1937	11	1937	13	1937	11	1937	22	1937	11	1937	11	1937	11	1937	11
		1938	11	1938	11	1938	15	1938	11	1938	32	1938	11	1938	18	1938	11	1938	11	1938	11	1938	11
		1939	11	1939	11	1939	16	1939	11	1939	104	1939	11	1939	17	1939	11	1939	11	1939	11	1939	11
		1940	11	1940	11	1940	24	1940	11	1940	17	1940	11	1940	14	1940	11	1940	11	1940	11	1940	11
		1941	11	1941	11	1941	26	1941	11	1941	50	1941	11	1941	13	1941	11	1941	11	1941	11	1941	11
		1942	11	1942	11	1942	24	1942	11	1942	20	1942	11	1942	14	1942	11	1942	11	1942	11	1942	11
		1943	11	1943	11	1943	13	1943	11	1943	110	1943	11	1943	14	1943	11	1943	11	1943	11	1943	11
		1944	11	1944	11	1944	21	1944	11	1944	65	1944	11	1944	14	1944	11	1944	11	1944	11	1944	11
		1954	11	1948	11	1972	11	1954	11	1972	11	1954	11	1972	11	1954	11	1954	11	1948	11	1954	11
		1955	11	1949	11	1973	11	1955	11	1973	11	1955	11	1973	11	1955	11	1955	11	1949	11	1955	11
		1956	11	1950	11	1974	11	1956	11	1974	11	1956	11	1974	11	1956	11	1956	11	1950	11	1956	11
		1957	11	1951	11	1975	11	1957	11	1975	11	1957	11	1975	11	1957	11	1957	11	1951	11	1957	11
		1958	11	1952	11	1976	11	1958	11	1976	11	1958	11	1976	11	1958	11	1958	11	1952	11	1958	11
		1959	11	1953	11	1977	11	1959	11	1977	11	1959	11	1977	11	1959	11	1959	11	1953	11	1959	11
		1960	11	1954	11	1978	11	1960	11	1978	11	1960	11	1978	11	1960	11	1960	11	1954	11	1960	11
		1961	11	1955	11	1979	11	1961	11	1979	11	1961	11	1979	11	1961	11	1961	11	1955	11	1961	11
		1962	11	1956	11	1980	11	1962	11	1980	11	1962	11	1980	11	1962	11	1962	11	1956	11	1962	11
		1963	11	1960	11	1981	11	1963	11	1981	11	1963	11	1981	11	1963	11	1963	11	1960	11	1963	11
		1964	11	1961	11	1982	11	1964	11	1982	11	1964	11	1982	11	1964	11	1964	11	1961	11	1964	11
		1965	11	1962	11	1983	11	1965	11	1983	11	1965	11	1983	11	1965	11	1965	11	1962	11	1965	11
		1966	11	1963	11	1984	11	1966	11	1984	11	1966	11	1984	11	1966	11	1966	11	1963	11	1966	11
		1967	11	1964	11	1985	11	1967	11	1985	11	1967	11	1985	11	1967	11	1967	11	1964	11	1967	11
		1968	11	1965	11	1986	11	1968	11	1986	11	1968	11	1986	11	1968	11	1968	11	1965	11	1968	11
		1969	11	1966	11	1987	11	1969	11	1987	11	1969	11	1987	11	1969	11	1969	11	1966	11	1969	11
		1970	11	1967	11	1988	11	1970	11	1988	11	1970	11	1988	11	1970	11	1970	11	1967	11	1970	11
		1971	11	1968	11	1989	11	1971	11	1989	11	1971	11	1989	11	1971	11	1971	11	1968	11	1971	11
		1972	11	1972	11	1990	11	1972	11	1990	11	1972	11	1990	11	1972	11	1972	11	1972	11	1972	11
		1973	11	1973	11	1991	11	1973	11	1991	11	1973	11	1991	11	1973	11	1973	11	1973	11	1973	11
		1974	11	1974	11	1992	11	1974	11	1992	11	1974	11	1992	11	1974	11	1974	11	1974	11	1974	11
		1975	11	1975	11	1993	11	1975	11	1993	11	1975	11	1993	11	1975	11	1975	11	1975	11	1975	11
		1976	11	1976	11	1994	11	1976	11	1994	11	1976	11	1994	11	1976	11	1976	11	1976	11	1976	11
		1977	11	1977	11	1995	11	1977	11	1995	11	1977	11	1995	11	1977	11	1977	11	1977	11	1977	11
		1978	11	1978	11	1996	11	1978	11	1996	11	1978	11	1996	11	1978	11	1978	11	1978	11	1978	11
		1979	11	1979	11	1997	11	1979	11	1997	11	1979	11	1997	11	1979	11	1979	11	1979	11	1979	11
		1980	11	1980	11	1998	11	1980	11	1998	11	1980	11	1998	11	1980	11	1980	11	1980	11	1980	11
		1990	11	1984	11	1999	11	1990	11	1999	11	1990	11	1999	11	1990	11	1990	11	1984	11	1990	11
		1991	11	1985	11	2000	11	1991	11	2000	11	1991	11	2000	11	1991	11	1991	11	1985	11	1991	11
		1992	11	1986	11	2001	11	1992	11	2001	11	1992	11	2001	11	1992	11	1992	11	1986	11	1992	11
		1993	11	1987	11	2002	11	1993	11	2002	11	1993	11	2002	11	1993	11	1993	11	1987	11	1993	11
		1994	11	1988	11	2003	11	1994	11	2003	11	1994	11	2003	11	1994	11	1994	11	1988	11	1994	11
		1995	11	1989	11	2004	11	1995	11	2004	11	1995	11	2004	11	1995	11	1995	11	1989	11	1995	11
		1996	11	1990	11	2005	11	1996	11	2005	11	1996	11	2005	11	1996	11	1996	11	1990	11	1996	11
		1997	11	1991	11	2006	11	1997	11	2006	11	1997	11	2006	11	1997	11	1997	11	1991	11	1997	11
		1998	11	1992	11	2007	11	1998	11	2007	11	1998	11	2007	11	1998	11	1998	11	1992	11	1998	11
		1999	11	1996	11	2008	11	1999	11	2008	11	1999	11	2008	11	1999	11	1999	11	1996	11	1999	11
		2000	11	1997	11	2009	11	2000	11	2009	11	2000	11	2009	11	2000	11	2000	11	1997	11	2000	11
		2001	11	1998	11	2010	11	2001	11	2010	11	2001	11	2010	11	2001	11	2001	11	1998	11	2001	11
		2002	11	1999	11	2011	11	2002	11	2011	11	2002	11	2011	11	2002	11	2002	11	1999	11	2002	11
		2003	11	2000	11	2012	11	2003	11	2012	11	2003	11	2012	11	2003	11	2003	11	2000	11	2003	11
		2004	11	2001	11	2013	11	2004	11	2013	11	2004	11	2013	11	2004	11	2004	11	2001	11	2004	11
		2005	11	2002	11	2014	11	2005	11	2014	11	2005	11	2014	11	2005	11	2005	11	2002	11	2005	11
		2006	11	2003	11	2015	11	2006	11	2015	11	2006	11	2015	11	2006	11	2006	11	2003	11	2006	11
		2007	11	2004	11	2016	11	2007	11	2016	11	2007	11	2016	11	2007	11	2007	11	2004	11	2007	11
		2008	11	2008	11	2017	11	2008	11	2017	11	2008	11	2017	11	2008	11	2008	11	2008	11	2008	11
		2009	11	2009	11	2018	11	2009	11	2018	11	2009	11	2018	11	2009	11	2009	11	2009	11	2009	11
		2010	11	2010	11	2019	11	2010	11	2019	11	2010	11	2019	11	2010	11	2010	11	2010	11	2010	11
		2011	11	2011	11	2020	11	2011	11	2020	11	2011	11	2020	11	2011	11	2011	11	2011	11	2011	11
		2012	11	2012	11	2021	11	2012	11	2021	11	2012	11	2021	11	2012	11	2012	11	2012	11	2012	11
		2013	11	2013	11	2022	11	2013	11	2022	11	2013	11	2022	11	2013	11	2013	11	2013	11	2013	11
		2014	11	2014	11	2023	11	2014	11	2023	11	2014	11	2023	11	2014	11	2014	11	2014	11	2014	11
		2015	11	2015	11	2024	11	2015	11	2024	11	2015	11	2024	11	2015	11	2015	11	2015	11	2015	11
		2016	11	2016	11	2025	11	2016	11	2025	11	2016	11	2025	11	2016	11	2016	11	2016	11	2016	11
		2026	11	2020	11	2026	12	2026	11	2026	12	2026	11	2026	12	2026	11	2026	11	2020	11	2026	11
		2027	11	2021	11	2027	12	2027	11	2027	12	2027	11	2027	12	2027	11	2027	11	2021	11	2027	11
		2028	11	2022	11	2028	12	2028	11	2028	13	2028	11	2028	13	2028	11	2028	11	2022	11	2028	11
		2029	11	2023	11	2029	12	2029	11	2029	12	2029	11	2029	12	2029	11	2029	11	2023	11	2029	11
		2030	11	2024	11	2030	12	2030	11	2030	13	2030	11	2030	12	2030	11	2030	11	2024	11	2030	11
		2031	11	2025	11	2031	12	2031	11	2031	12	2031	11	2031	13	2031	11	2031	11	2025	11	2031	11
		2032	11	2026	11	2032	12	2032	11	2032	12	2032	11	2032	13	2032	11	2032	11	2026	11	2032	11
		2033	11	2027	11	2033	13	2033	11	2033	13	2033	11	2033	12	2033	11	2033	11	2027	11	2033	11
		2034	11	2028	11	2034	12	2034	11	2034	13	2034	11	2034	13	2034	11	2034	11	2028	11	2034	11
		2035	11	2032	11	2035	12	2035	11	2035	13	2035	11	2035	13	2035	11	2035	11	2032	11	2035	11
		2036	11	2033	11	2036	12	2036	11	2036	12	2036	11	2036	15	2036	11	2036	11	2033	11	2036	11
		2037	11	2034	11	2037	12	2037	11	2037	13	2037	11	2037	13	2037	11	2037	11	2034	11	2037	11
		2038	11	2035	11	2038	12	2038	11	2038	12	2038	11	2038	12	2038	11	2038	11	2035	11	2038	11
		2039	11	2036	11	2039	12	2039	11	2039	13	2039	11	2039	16	2039	11	2039	11	2036	11	2039	11
		2040	11	2037	11	2040	12	2040	11	2040	13	2040	11	2040	14	2040	11	2040	11	2037	11	2040	11
		2041	11	2038	11	2041	12	2041	11	2041	13	2041	11	2041	15	2041	11	2041	11	2038	11	2041	11
		2042	11	2039	11	2042	12	2042	11	2042	17	2042	11	2042	12	2042	11	2042	11	2039	11	2042	11
		2043	11	2040	11	2043	12	2043	11	2043	12	2043	11	2043	12	2043	11	2043	11	2040	11	2043	11
		2044	11	2044	11	2044	14	2044	11	2044	13	2044	11	2044	14	2044	11	2044	11	2044	11	2044	11
		2045	11	2045	11	2045	13	2045	11	2045	14	2045	11	2045	16	2045	11	2045	11	2045	11	2045	11
		2046	11	2046	11	2046	16	2046	11	2046	13	2046	11	2046	14	2046	11	2046	11	2046	11	2046	11
		2047	11	2047	11	2047	13	2047	11	2047	14	2047	11	2047	14	2047	11	2047	11	2047	11	2047	11
		2048	11	2048	11	2048	13	2048	11	2048	15	2048	11	2048	13	2048	11	2048	11	2048	11	2048	11
		2049	11	2049	11	2049	13	2049	11	2049	15	2049	11	2049	14	2049	11	2049	11	2049	11	2049	11
		2050	11	2050	11	2050	12	2050	11	2050	13	2050	11	2050	14	2050	11	2050	11	2050	11	2050	11
		2051	11	2051	11	2051	14	2051	11	2051	14	2051	11	2051	24	2051	11	2051	11	2051	11	2051	11
		2052	11	2052	11	2052	14	2052	11	2052	18	2052	11	2052	16	2052	11	2052	11	2052	11	2052	11
		2062	11	2056	11	2080	11	2062	11	2080	11	2062	11	2080	11	2062	11	2062	11	2056	11	2062	11
		2063	11	2057	11	2081	11	2063	11	2081	11	2063	11	2081	11	2063	11	2063	11	2057	11	2063	11
		2064	11	2058	11	2082	11	2064	11	2082	11	2064	11	2082	11	2064	11	2064	11	2058	11	2064	11
		2065	11	2059	11	2083	11	2065	11	2083	11	2065	11	2083	11	2065	11	2065	11	2059	11	2065	11
		2066	11	2060	11	2084	11	2066	11	2084	11	2066	11	2084	11	2066	11	2066	11	2060	11	2066	11
		2067	11	2061	11	2085	11	2067	11	2085	11	2067	11	2085	11	2067	11	2067	11	2061	11	2067	11
		2068	11	2062	11	2086	11	2068	11	2086	11	2068	11	2086	11	2068	11	2068	11	2062	11	2068	11
		2069	11	2063	11	2087	11	2069	11	2087	11	2069	11	2087	11	2069	11	2069	11	2063	11	2069	11
		2070	11	2064	11	2088	11	2070	11	2088	11	2070	11	2088	11	2070	11	2070	11	2064	11	2070	11
		2071	11	2068	11	2089	11	2071	11	2089	11	2071	11	2089	11	2071	11	2071	11	2068	11	2071	11
		2072	11	2069	11	2090	11	2072	11	2090	11	2072	11	2090	11	2072	11	2072	11	2069	11	2072	11
		2073	11	2070	11	2091	11	2073	11	2091	11	2073	11	2091	11	2073	11	2073	11	2070	11	2073	11
		2074	11	2071	11	2092	11	2074	11	2092	11	2074	11	2092	11	2074	11	2074	11	2071	11	2074	11
		2075	11	2072	11	2093	11	2075	11	2093	11	2075	11	2093	11	2075	11	2075	11	2072	11	2075	11
		2076	11	2073	11	2094	11	2076	11	2094	11	2076	11	2094	11	2076	11	2076	11	2073	11	2076	11
		2077	11	2074	11	2095	11	2077	11	2095	11	2077	11	2095	11	2077	11	2077	11	2074	11	2077	11
		2078	11	2075	11	2096	11	2078	11	2096	11	2078	11	2096	11	2078	11	2078	11	2075	11	2078	11
		2079	11	2076	11	2097	11	2079	11	2097	11	2079	11	2097	11	2079	11	2079	11	2076	11	2079	11
		2080	11	2080	11	2098	11	2080	11	2098	11	2080	11	2098	11	2080	11	2080	11	2080	11	2080	11
		2081	11	2081	11	2099	11	2081	11	2099	11	2081	11	2099	11	2081	11	2081	11	2081	11	2081	11
		2082	11	2082	11	2100	11	2082	11	2100	11	2082	11	2100	11	2082	11	2082	11	2082	11	2082	11
		2083	11	2083	11	2101	11	2083	11	2101	11	2083	11	2101	11	2083	11	2083	11	2083	11	2083	11
		2084	11	2084	11	2102	11	2084	11	2102	11	2084	11	2102	11	2084	11	2084	11	2084	11	2084	11
		2085	11	2085	11	2103	11	2085	11	2103	11	2085	11	2103	11	2085	11	2085	11	2085	11	2085	11
		2086	11	2086	11	2104	11	2086	11	2104	11	2086	11	2104	11	2086	11	2086	11	2086	11	2086	11
		2087	11	2087	11	2105	11	2087	11	2105	11	2087	11	2105	11	2087	11	2087	11	2087	11	2087	11
		2088	11	2088	11	2106	11	2088	11	2106	11	2088	11	2106	11	2088	11	2088	11	2088	11	2088	11
		2098	11	2092	11	2107	11	2098	11	2107	11	2098	11	2107	11	2098	11	2098	11	2092	11	2098	11
		2099	11	2093	11	2108	11	2099	11	2108	11	2099	11	2108	11	2099	11	2099	11	2093	11	2099	11
		2100	11	2094	11	2109	11	2100	11	2109	11	2100	11	2109	11	2100	11	2100	11	2094	11	2100	11
		2101	11	2095	11	2110	11	2101	11	2110	11	2101	11	2110	11	2101	11	2101	11	2095	11	2101	11
		2102	11	2096	11	2111	11	2102	11	2111	11	2102	11	2111	11	2102	11	2102	11	2096	11	2102	11
		2103	11	2097	11	2112	11	2103	11	2112	11	2103	11	2112	11	2103	11	2103	11	2097	11	2103	11
		2104	11	2098	11	2113	11	2104	11	2113	11	2104	11	2113	11	2104	11	2104	11	2098	11	2104	11
		2105	11	2099	11	2114	11	2105	11	2114	11	2105	11	2114	11	2105	11	2105	11	2099	11	2105	11
		2106	11	2100	11	2115	11	2106	11	2115	11	2106	11	2115	11	2106	11	2106	11	2100	11	2106	11
		2107	11	2104	11	2116	11	2107	11	2116	11	2107	11	2116	11	2107	11	2107	11	2104	11	2107	11
		2108	11	2105	11	2117	11	2108	11	2117	11	2108	11	2117	11	2108	11	2108	11	2105	11	2108	11
		2109	11	2106	11	2118	11	2109	11	2118	11	2109	11	2118	11	2109	11	2109	11	2106	11	2109	11
		2110	11	2107	11	2119	11	2110	11	2119	11	2110	11	2119	11	2110	11	2110	11	2107	11	2110	11
		2111	11	2108	11	2120	11	2111	11	2120	11	2111	11	2120	11	2111	11	2111	11	2108	11	2111	11
		2112	11	2109	11	2121	11	2112	11	2121	11	2112	11	2121	11	2112	11	2112	11	2109	11	2112	11
		2113	11	2110	11	2122	11	2113	11	2122	11	2113	11	2122	11	2113	11	2113	11	2110	11	2113	11
		2114	11	2111	11	2123	11	2114	11	2123	11	2114	11	2123	11	2114	11	2114	11	2111	11	2114	11
		2115	11	2112	11	2124	11	2115	11	2124	11	2115	11	2124	11	2115	11	2115	11	2112	11	2115	11
		2116	11	2116	11	2125	11	2116	11	2125	11	2116	11	2125	11	2116	11	2116	11	2116	11	2116	11
		2117	11	2117	11	2126	11	2117	11	2126	11	2117	11	2126	11	2117	11	2117	11	2117	11	2117	11
		2118	11	2118	11	2127	11	2118	11	2127	11	2118	11	2127	11	2118	11	2118	11	2118	11	2118	11
		2119	11	2119	11	2128	11	2119	11	2128	11	2119	11	2128	11	2119	11	2119	11	2119	11	2119	11
		2120	11	2120	11	2129	11	2120	11	2129	11	2120	11	2129	11	2120	11	2120	11	2120	11	2120	11
		2121	11	2121	11	2130	11	2121	11	2130	11	2121	11	2130	11	2121	11	2121	11	2121	11	2121	11
		2122	11	2122	11	2131	11	2122	11	2131	11	2122	11	2131	11	2122	11	2122	11	2122	11	2122	11
		2123	11	2123	11	2132	11	2123	11	2132	11	2123	11	2132	11	2123	11	2123	11	2123	11	2123	11
		2124	11	2124	11	2133	11	2124	11	2133	11	2124	11	2133	11	2124	11	2124	11	2124	11	2124	11
		2134	11	2128	11	2134	12	2134	11	2134	12	2134	11	2134	12	2134	11	2134	11	2128	11	2134	11
		2135	11	2129	11	2135	12	2135	11	2135	12	2135	11	2135	12	2135	11	2135	11	2129	11	2135	11
		2136	11	2130	11	2136	12	2136	11	2136	12	2136	11	2136	12	2136	11	2136	11	2130	11	2136	11
		2137	11	2131	11	2137	12	2137	11	2137	13	2137	11	2137	12	2137	11	2137	11	2131	11	2137	11
		2138	11	2132	11	2138	13	2138	11	2138	12	2138	11	2138	12	2138	11	2138	11	2132	11	2138	11
		2139	11	2133	11	2139	12	2139	11	2139	12	2139	11	2139	12	2139	11	2139	11	2133	11	2139	11
		2140	11	2134	11	2140	12	2140	11	2140	12	2140	11	2140	15	2140	11	2140	11	2134	11	2140	11
		2141	11	2135	11	2141	12	2141	11	2141	12	2141	11	2141	13	2141	11	2141	11	2135	11	2141	11
		2142	11	2136	11	2142	12	2142	11	2142	12	2142	11	2142	12	2142	11	2142	11	2136	11	2142	11
		2143	11	2140	11	2143	12	2143	11	2143	12	2143	11	2143	12	2143	11	2143	11	2140	11	2143	11
		2144	11	2141	11	2144	12	2144	11	2144	12	2144	11	2144	13	2144	11	2144	11	2141	11	2144	11
		2145	11	2142	11	2145	12	2145	11	2145	12	2145	11	2145	13	2145	11	2145	11	2142	11	2145	11
		2146	11	2143	11	2146	12	2146	11	2146	13	2146	11	2146	12	2146	11	2146	11	2143	11	2146	11
		2147	11	2144	11	2147	13	2147	11	2147	13	2147	11	2147	13	2147	11	2147	11	2144	11	2147	11
		2148	11	2145	11	2148	12	2148	11	2148	13	2148	11	2148	15	2148	11	2148	11	2145	11	2148	11
		2149	11	2146	11	2149	13	2149	11	2149	12	2149	11	2149	13	2149	11	2149	11	2146	11	2149	11
		2150	11	2147	11	2150	12	2150	11	2150	14	2150	11	2150	13	2150	11	2150	11	2147	11	2150	11
		2151	11	2148	11	2151	12	2151	11	2151	12	2151	11	2151	13	2151	11	2151	11	2148	11	2151	11
		2152	11	2152	11	2152	13	2152	11	2152	14	2152	11	2152	13	2152	11	2152	11	2152	11	2152	11
		2153	11	2153	11	2153	13	2153	11	2153	14	2153	11	2153	14	2153	11	2153	11	2153	11	2153	11
		2154	11	2154	11	2154	14	2154	11	2154	14	2154	11	2154	16	2154	11	2154	11	2154	11	2154	11
		2155	11	2155	11	2155	13	2155	11	2155	16	2155	11	2155	15	2155	11	2155	11	2155	11	2155	11
		2156	11	2156	11	2156	13	2156	11	2156	13	2156	11	2156	23	2156	11	2156	11	2156	11	2156	11
		2157	11	2157	11	2157	13	2157	11	2157	13	2157	11	2157	17	2157	11	2157	11	2157	11	2157	11
		2158	11	2158	11	2158	14	2158	11	2158	14	2158	11	2158	110	2158	11	2158	11	2158	11	2158	11
		2159	11	2159	11	2159	13	2159	11	2159	14	2159	11	2159	13	2159	11	2159	11	2159	11	2159	11
		2160	11	2160	11	2160	13	2160	11	2160	13	2160	11	2160	19	2160	11	2160	11	2160	11	2160	11
		2170	11			2188	11	2170	11	2188	11	2170	11	2188	11	2170	11	2170	11			2170	11
		2171	11			2189	11	2171	11	2189	11	2171	11	2189	11	2171	11	2171	11			2171	11
		2172	11			2190	11	2172	11	2190	11	2172	11	2190	11	2172	11	2172	11			2172	11
		2173	11			2191	11	2173	11	2191	11	2173	11	2191	11	2173	11	2173	11			2173	11
		2174	11			2192	11	2174	11	2192	11	2174	11	2192	11	2174	11	2174	11			2174	11
		2175	11			2193	11	2175	11	2193	11	2175	11	2193	11	2175	11	2175	11			2175	11
		2176	11			2194	11	2176	11	2194	11	2176	11	2194	11	2176	11	2176	11			2176	11
		2177	11			2195	11	2177	11	2195	11	2177	11	2195	11	2177	11	2177	11			2177	11
		2178	11			2196	11	2178	11	2196	11	2178	11	2196	11	2178	11	2178	11			2178	11
		2179	11			2197	11	2179	11	2197	11	2179	11	2197	11	2179	11	2179	11			2179	11
		2180	11			2198	11	2180	11	2198	11	2180	11	2198	11	2180	11	2180	11			2180	11
		2181	11			2199	11	2181	11	2199	11	2181	11	2199	11	2181	11	2181	11			2181	11
		2182	11			2200	11	2182	11	2200	11	2182	11	2200	11	2182	11	2182	11			2182	11
		2183	11			2201	11	2183	11	2201	11	2183	11	2201	11	2183	11	2183	11			2183	11
		2184	11			2202	11	2184	11	2202	11	2184	11	2202	11	2184	11	2184	11			2184	11
		2185	11			2203	11	2185	11	2203	11	2185	11	2203	11	2185	11	2185	11			2185	11
		2186	11			2204	11	2186	11	2204	11	2186	11	2204	11	2186	11	2186	11			2186	11
		2187	11			2205	11	2187	11	2205	11	2187	11	2205	11	2187	11	2187	11			2187	11
		2188	11			2206	11	2188	11	2206	11	2188	11	2206	11	2188	11	2188	11			2188	12
		2189	11			2207	11	2189	11	2207	11	2189	11	2207	11	2189	11	2189	11			2189	12
		2190	11			2208	11	2190	11	2208	11	2190	11	2208	11	2190	11	2190	11			2190	12
		2191	11			2209	11	2191	11	2209	11	2191	11	2209	11	2191	11	2191	11			2191	12
		2192	11			2210	11	2192	11	2210	11	2192	11	2210	11	2192	11	2192	11			2192	12
		2193	11			2211	11	2193	11	2211	11	2193	11	2211	11	2193	11	2193	11			2193	12
		2194	11			2212	11	2194	11	2212	11	2194	11	2212	11	2194	11	2194	11			2194	11
		2195	11			2213	11	2195	11	2213	11	2195	11	2213	11	2195	11	2195	11			2195	12
		2196	11			2214	11	2196	11	2214	11	2196	11	2214	11	2196	11	2196	11			2196	12
		2206	11			2215	11	2206	11	2215	11	2206	11	2215	11	2206	11	2206	11			2206	11
		2207	11			2216	11	2207	11	2216	11	2207	11	2216	11	2207	11	2207	11			2207	11
		2208	11			2217	11	2208	11	2217	11	2208	11	2217	11	2208	11	2208	11			2208	11
		2209	11			2218	11	2209	11	2218	11	2209	11	2218	11	2209	11	2209	11			2209	11
		2210	11			2219	11	2210	11	2219	11	2210	11	2219	11	2210	11	2210	11			2210	11
		2211	11			2220	11	2211	11	2220	11	2211	11	2220	11	2211	11	2211	11			2211	11
		2212	11			2221	11	2212	11	2221	11	2212	11	2221	11	2212	11	2212	11			2212	11
		2213	11			2222	11	2213	11	2222	11	2213	11	2222	11	2213	11	2213	11			2213	11
		2214	11			2223	11	2214	11	2223	11	2214	11	2223	11	2214	11	2214	11			2214	11
		2215	11			2224	11	2215	11	2224	11	2215	11	2224	11	2215	11	2215	11			2215	11
		2216	11			2225	11	2216	11	2225	11	2216	11	2225	11	2216	11	2216	11			2216	11
		2217	11			2226	11	2217	11	2226	11	2217	11	2226	11	2217	11	2217	11			2217	11
		2218	11			2227	11	2218	11	2227	11	2218	11	2227	11	2218	11	2218	11			2218	11
		2219	11			2228	11	2219	11	2228	11	2219	11	2228	11	2219	11	2219	11			2219	11
		2220	11			2229	11	2220	11	2229	11	2220	11	2229	11	2220	11	2220	11			2220	11
		2221	11			2230	11	2221	11	2230	11	2221	11	2230	11	2221	11	2221	11			2221	11
		2222	11			2231	11	2222	11	2231	11	2222	11	2231	11	2222	11	2222	11			2222	11
		2223	11			2232	11	2223	11	2232	11	2223	11	2232	11	2223	11	2223	11			2223	11
		2224	11			2233	11	2224	11	2233	11	2224	11	2233	11	2224	11	2224	11			2224	11
		2225	11			2234	11	2225	11	2234	11	2225	11	2234	11	2225	11	2225	11			2225	11
		2226	11			2235	11	2226	11	2235	11	2226	11	2235	11	2226	11	2226	11			2226	12
		2227	11			2236	11	2227	11	2236	11	2227	11	2236	11	2227	11	2227	11			2227	11
		2228	11			2237	11	2228	11	2237	11	2228	11	2237	11	2228	11	2228	11			2228	11
		2229	11			2238	11	2229	11	2238	11	2229	11	2238	11	2229	11	2229	11			2229	12
		2230	11			2239	11	2230	11	2239	11	2230	11	2239	11	2230	11	2230	11			2230	11
		2231	11			2240	11	2231	11	2240	11	2231	11	2240	11	2231	11	2231	11			2231	11
		2232	11			2241	11	2232	11	2241	11	2232	11	2241	11	2232	11	2232	11			2232	12
		2242	11			2242	12	2242	11	2242	12	2242	11	2242	13	2242	11	2242	11			2242	11
		2243	11			2243	12	2243	11	2243	12	2243	11	2243	13	2243	11	2243	11			2243	11
		2244	11			2244	12	2244	11	2244	12	2244	11	2244	12	2244	11	2244	11			2244	11
		2245	11			2245	12	2245	11	2245	12	2245	11	2245	13	2245	11	2245	11			2245	11
		2246	11			2246	12	2246	11	2246	12	2246	11	2246	12	2246	11	2246	11			2246	11
		2247	11			2247	12	2247	11	2247	12	2247	11	2247	13	2247	11	2247	11			2247	11
		2248	11			2248	12	2248	11	2248	12	2248	11	2248	16	2248	11	2248	11			2248	11
		2249	11			2249	12	2249	11	2249	12	2249	11	2249	12	2249	11	2249	11			2249	11
		2250	11			2250	12	2250	11	2250	13	2250	11	2250	13	2250	11	2250	11			2250	11
		2251	11			2251	12	2251	11	2251	13	2251	11	2251	12	2251	11	2251	11			2251	11
		2252	11			2252	12	2252	11	2252	13	2252	11	2252	13	2252	11	2252	11			2252	11
		2253	11			2253	12	2253	11	2253	15	2253	11	2253	13	2253	11	2253	11			2253	11
		2254	11			2254	12	2254	11	2254	12	2254	11	2254	13	2254	11	2254	11			2254	11
		2255	11			2255	12	2255	11	2255	13	2255	11	2255	13	2255	11	2255	11			2255	11
		2256	11			2256	13	2256	11	2256	12	2256	11	2256	36	2256	11	2256	11			2256	11
		2257	11			2257	12	2257	11	2257	14	2257	11	2257	13	2257	11	2257	11			2257	11
		2258	11			2258	12	2258	11	2258	13	2258	11	2258	13	2258	11	2258	11			2258	11
		2259	11			2259	13	2259	11	2259	13	2259	11	2259	13	2259	11	2259	11			2259	11
		2260	11			2260	12	2260	11	2260	12	2260	11	2260	47	2260	11	2260	11			2260	11
		2261	11			2261	12	2261	11	2261	14	2261	11	2261	30	2261	11	2261	11			2261	11
		2262	11			2262	16	2262	11	2262	13	2262	11	2262	16	2262	11	2262	11			2262	11
		2263	11			2263	14	2263	11	2263	21	2263	11	2263	17	2263	11	2263	11			2263	11
		2264	11			2264	13	2264	11	2264	14	2264	11	2264	14	2264	11	2264	11			2264	11
		2265	11			2265	13	2265	11	2265	13	2265	11	2265	19	2265	11	2265	11			2265	11
		2266	11			2266	14	2266	11	2266	12	2266	11	2266	58	2266	11	2266	11			2266	11
		2267	11			2267	13	2267	11	2267	30	2267	11	2267	85	2267	11	2267	11			2267	11
		2268	11			2268	13	2268	11	2268	109	2268	11	2268	35	2268	11	2268	11			2268	11
		2278	11			2296	11	2278	11	2296	11	2278	11	2296	11	2278	11	2278	11			2278	11
		2279	11			2297	11	2279	11	2297	11	2279	11	2297	11	2279	11	2279	11			2279	11
		2280	11			2298	11	2280	11	2298	11	2280	11	2298	11	2280	11	2280	11			2280	11
		2281	11			2299	11	2281	11	2299	11	2281	11	2299	11	2281	11	2281	11			2281	11
		2282	11			2300	11	2282	11	2300	11	2282	11	2300	11	2282	11	2282	11			2282	11
		2283	11			2301	11	2283	11	2301	11	2283	11	2301	11	2283	11	2283	11			2283	11
		2284	11			2302	11	2284	11	2302	11	2284	11	2302	11	2284	11	2284	11			2284	11
		2285	11			2303	11	2285	11	2303	11	2285	11	2303	11	2285	11	2285	11			2285	11
		2286	11			2304	11	2286	11	2304	11	2286	11	2304	11	2286	11	2286	11			2286	11
		2287	11			2305	11	2287	11	2305	11	2287	11	2305	11	2287	11	2287	11			2287	11
		2288	11			2306	11	2288	11	2306	11	2288	11	2306	11	2288	11	2288	11			2288	11
		2289	11			2307	11	2289	11	2307	11	2289	11	2307	11	2289	11	2289	11			2289	11
		2290	11			2308	11	2290	11	2308	11	2290	11	2308	11	2290	11	2290	11			2290	11
		2291	11			2309	11	2291	11	2309	11	2291	11	2309	11	2291	11	2291	11			2291	11
		2292	11			2310	11	2292	11	2310	11	2292	11	2310	11	2292	11	2292	11			2292	11
		2293	11			2311	11	2293	11	2311	11	2293	11	2311	11	2293	11	2293	11			2293	11
		2294	11			2312	11	2294	11	2312	11	2294	11	2312	11	2294	11	2294	11			2294	11
		2295	11			2313	11	2295	11	2313	11	2295	11	2313	11	2295	11	2295	11			2295	11
		2296	11			2314	11	2296	11	2314	11	2296	11	2314	11	2296	11	2296	11			2296	11
		2297	11			2315	11	2297	11	2315	11	2297	11	2315	11	2297	11	2297	11			2297	11
		2298	11			2316	11	2298	11	2316	11	2298	11	2316	11	2298	11	2298	11			2298	11
		2299	11			2317	11	2299	11	2317	11	2299	11	2317	11	2299	11	2299	11			2299	11
		2300	11			2318	11	2300	11	2318	11	2300	11	2318	11	2300	11	2300	11			2300	11
		2301	11			2319	11	2301	11	2319	11	2301	11	2319	11	2301	11	2301	11			2301	11
		2302	11			2320	11	2302	11	2320	11	2302	11	2320	11	2302	11	2302	11			2302	11
		2303	11			2321	11	2303	11	2321	11	2303	11	2321	11	2303	11	2303	11			2303	11
		2304	11			2322	11	2304	11	2322	11	2304	11	2322	11	2304	11	2304	11			2304	11
		2314	11			2323	11	2314	11	2323	11	2314	11	2323	11	2314	11	2314	11			2314	11
		2315	11			2324	11	2315	11	2324	11	2315	11	2324	11	2315	11	2315	11			2315	11
		2316	11			2325	11	2316	11	2325	11	2316	11	2325	11	2316	11	2316	11			2316	11
		2317	11			2326	11	2317	11	2326	11	2317	11	2326	11	2317	11	2317	11			2317	11
		2318	11			2327	11	2318	11	2327	11	2318	11	2327	11	2318	11	2318	11			2318	11
		2319	11			2328	11	2319	11	2328	11	2319	11	2328	11	2319	11	2319	11			2319	11
		2320	11			2329	11	2320	11	2329	11	2320	11	2329	11	2320	11	2320	11			2320	11
		2321	11			2330	11	2321	11	2330	11	2321	11	2330	11	2321	11	2321	11			2321	11
		2322	11			2331	11	2322	11	2331	11	2322	11	2331	11	2322	11	2322	11			2322	11
		2323	11			2332	11	2323	11	2332	11	2323	11	2332	11	2323	11	2323	11			2323	11
		2324	11			2333	11	2324	11	2333	11	2324	11	2333	11	2324	11	2324	11			2324	11
		2325	11			2334	11	2325	11	2334	11	2325	11	2334	11	2325	11	2325	11			2325	11
		2326	11			2335	11	2326	11	2335	11	2326	11	2335	11	2326	11	2326	11			2326	11
		2327	11			2336	11	2327	11	2336	11	2327	11	2336	11	2327	11	2327	11			2327	11
		2328	11			2337	11	2328	11	2337	11	2328	11	2337	11	2328	11	2328	11			2328	11
		2329	11			2338	11	2329	11	2338	11	2329	11	2338	11	2329	11	2329	11			2329	11
		2330	11			2339	11	2330	11	2339	11	2330	11	2339	11	2330	11	2330	11			2330	11
		2331	11			2340	11	2331	11	2340	11	2331	11	2340	11	2331	11	2331	11			2331	11
		2332	11			2341	11	2332	11	2341	11	2332	11	2341	11	2332	11	2332	11			2332	11
		2333	11			2342	11	2333	11	2342	11	2333	11	2342	11	2333	11	2333	11			2333	11
		2334	11			2343	11	2334	11	2343	11	2334	11	2343	11	2334	11	2334	11			2334	11
		2335	11			2344	11	2335	11	2344	11	2335	11	2344	11	2335	11	2335	11			2335	11
		2336	11			2345	11	2336	11	2345	11	2336	11	2345	11	2336	11	2336	11			2336	11
		2337	11			2346	11	2337	11	2346	11	2337	11	2346	11	2337	11	2337	11			2337	11
		2338	11			2347	11	2338	11	2347	11	2338	11	2347	11	2338	11	2338	11			2338	11
		2339	11			2348	11	2339	11	2348	11	2339	11	2348	11	2339	11	2339	11			2339	11
		2340	11			2349	11	2340	11	2349	11	2340	11	2349	11	2340	11	2340	11			2340	11
		2350	11			2350	11	2350	11	2350	11	2350	11	2350	11	2350	11	2350	11			2350	11
		2351	11			2351	11	2351	11	2351	11	2351	11	2351	11	2351	11	2351	11			2351	11
		2352	11			2352	11	2352	11	2352	11	2352	11	2352	11	2352	11	2352	11			2352	11
		2353	11			2353	11	2353	11	2353	11	2353	11	2353	12	2353	11	2353	11			2353	11
		2354	11			2354	11	2354	11	2354	11	2354	11	2354	11	2354	11	2354	11			2354	11
		2355	11			2355	11	2355	11	2355	11	2355	11	2355	11	2355	11	2355	11			2355	11
		2356	11			2356	11	2356	11	2356	11	2356	11	2356	12	2356	11	2356	11			2356	11
		2357	11			2357	11	2357	11	2357	11	2357	11	2357	11	2357	11	2357	11			2357	11
		2358	11			2358	11	2358	11	2358	11	2358	11	2358	11	2358	11	2358	11			2358	11
		2359	11			2359	11	2359	11	2359	11	2359	11	2359	12	2359	11	2359	11			2359	11
		2360	11			2360	11	2360	11	2360	11	2360	11	2360	11	2360	11	2360	11			2360	11
		2361	11			2361	11	2361	11	2361	11	2361	11	2361	11	2361	11	2361	11			2361	11
		2362	11			2362	12	2362	11	2362	12	2362	11	2362	11	2362	11	2362	11			2362	11
		2363	11			2363	12	2363	11	2363	12	2363	11	2363	11	2363	11	2363	11			2363	11
		2364	11			2364	12	2364	11	2364	12	2364	11	2364	12	2364	11	2364	11			2364	11
		2365	11			2365	11	2365	11	2365	12	2365	11	2365	12	2365	11	2365	11			2365	11
		2366	11			2366	11	2366	11	2366	12	2366	11	2366	12	2366	11	2366	11			2366	11
		2367	11			2367	12	2367	11	2367	12	2367	11	2367	12	2367	11	2367	11			2367	11
		2368	11			2368	12	2368	11	2368	12	2368	11	2368	12	2368	11	2368	11			2368	11
		2369	11			2369	12	2369	11	2369	13	2369	11	2369	12	2369	11	2369	11			2369	11
		2370	11			2370	12	2370	11	2370	12	2370	11	2370	12	2370	11	2370	11			2370	11
		2371	11			2371	12	2371	11	2371	12	2371	11	2371	12	2371	11	2371	11			2371	11
		2372	11			2372	12	2372	11	2372	12	2372	11	2372	13	2372	11	2372	11			2372	11
		2373	11			2373	12	2373	11	2373	12	2373	11	2373	12	2373	11	2373	11			2373	11
		2374	11			2374	12	2374	11	2374	12	2374	11	2374	12	2374	11	2374	11			2374	11
		2375	11			2375	12	2375	11	2375	12	2375	11	2375	12	2375	11	2375	11			2375	11
		2376	11			2376	12	2376	11	2376	13	2376	11	2376	12	2376	11	2376	11			2376	11
		2386	11			2404	11	2386	11	2404	11	2386	11	2404	11	2386	11	2386	11			2386	11
		2387	11			2405	11	2387	11	2405	11	2387	11	2405	11	2387	11	2387	11			2387	11
		2388	11			2406	11	2388	11	2406	11	2388	11	2406	11	2388	11	2388	11			2388	11
		2389	11			2407	11	2389	11	2407	11	2389	11	2407	11	2389	11	2389	11			2389	11
		2390	11			2408	11	2390	11	2408	11	2390	11	2408	11	2390	11	2390	11			2390	11
		2391	11			2409	11	2391	11	2409	11	2391	11	2409	11	2391	11	2391	11			2391	11
		2392	11			2410	11	2392	11	2410	11	2392	11	2410	11	2392	11	2392	11			2392	11
		2393	11			2411	11	2393	11	2411	11	2393	11	2411	11	2393	11	2393	11			2393	11
		2394	11			2412	11	2394	11	2412	11	2394	11	2412	11	2394	11	2394	11			2394	11
		2395	11			2413	11	2395	11	2413	11	2395	11	2413	11	2395	11	2395	11			2395	11
		2396	11			2414	11	2396	11	2414	11	2396	11	2414	11	2396	11	2396	11			2396	11
		2397	11			2415	11	2397	11	2415	11	2397	11	2415	11	2397	11	2397	11			2397	11
		2398	11			2416	11	2398	11	2416	11	2398	11	2416	11	2398	11	2398	11			2398	11
		2399	11			2417	11	2399	11	2417	11	2399	11	2417	11	2399	11	2399	11			2399	11
		2400	11			2418	11	2400	11	2418	11	2400	11	2418	11	2400	11	2400	11			2400	11
		2401	11			2419	11	2401	11	2419	11	2401	11	2419	11	2401	11	2401	11			2401	11
		2402	11			2420	11	2402	11	2420	11	2402	11	2420	11	2402	11	2402	11			2402	11
		2403	11			2421	11	2403	11	2421	11	2403	11	2421	11	2403	11	2403	11			2403	11
		2404	11			2422	11	2404	11	2422	11	2404	11	2422	11	2404	11	2404	11			2404	11
		2405	11			2423	11	2405	11	2423	11	2405	11	2423	11	2405	11	2405	11			2405	11
		2406	11			2424	11	2406	11	2424	11	2406	11	2424	11	2406	11	2406	11			2406	11
		2407	11			2425	11	2407	11	2425	11	2407	11	2425	11	2407	11	2407	11			2407	11
		2408	11			2426	11	2408	11	2426	11	2408	11	2426	11	2408	11	2408	11			2408	11
		2409	11			2427	11	2409	11	2427	11	2409	11	2427	11	2409	11	2409	11			2409	11
		2410	11			2428	11	2410	11	2428	11	2410	11	2428	11	2410	11	2410	11			2410	11
		2411	11			2429	11	2411	11	2429	11	2411	11	2429	11	2411	11	2411	11			2411	11
		2412	11			2430	11	2412	11	2430	11	2412	11	2430	11	2412	11	2412	11			2412	11
		2422	11			2431	11	2422	11	2431	11	2422	11	2431	11	2422	11	2422	11			2422	11
		2423	11			2432	11	2423	11	2432	11	2423	11	2432	11	2423	11	2423	11			2423	11
		2424	11			2433	11	2424	11	2433	11	2424	11	2433	11	2424	11	2424	11			2424	11
		2425	11			2434	11	2425	11	2434	11	2425	11	2434	11	2425	11	2425	11			2425	11
		2426	11			2435	11	2426	11	2435	11	2426	11	2435	11	2426	11	2426	11			2426	11
		2427	11			2436	11	2427	11	2436	11	2427	11	2436	11	2427	11	2427	11			2427	11
		2428	11			2437	11	2428	11	2437	11	2428	11	2437	11	2428	11	2428	11			2428	11
		2429	11			2438	11	2429	11	2438	11	2429	11	2438	11	2429	11	2429	11			2429	11
		2430	11			2439	11	2430	11	2439	11	2430	11	2439	11	2430	11	2430	11			2430	11
		2431	11			2440	11	2431	11	2440	11	2431	11	2440	11	2431	11	2431	11			2431	11
		2432	11			2441	11	2432	11	2441	11	2432	11	2441	11	2432	11	2432	11			2432	11
		2433	11			2442	11	2433	11	2442	11	2433	11	2442	11	2433	11	2433	11			2433	11
		2434	11			2443	11	2434	11	2443	11	2434	11	2443	11	2434	11	2434	11			2434	11
		2435	11			2444	11	2435	11	2444	11	2435	11	2444	11	2435	11	2435	11			2435	11
		2436	11			2445	11	2436	11	2445	11	2436	11	2445	11	2436	11	2436	11			2436	11
		2437	11			2446	11	2437	11	2446	11	2437	11	2446	11	2437	11	2437	11			2437	11
		2438	11			2447	11	2438	11	2447	11	2438	11	2447	11	2438	11	2438	11			2438	11
		2439	11			2448	11	2439	11	2448	11	2439	11	2448	11	2439	11	2439	11			2439	11
		2440	11			2449	11	2440	11	2449	11	2440	11	2449	11	2440	11	2440	11			2440	11
		2441	11			2450	11	2441	11	2450	11	2441	11	2450	11	2441	11	2441	11			2441	11
		2442	11			2451	11	2442	11	2451	11	2442	11	2451	11	2442	11	2442	11			2442	11
		2443	11			2452	11	2443	11	2452	11	2443	11	2452	11	2443	11	2443	11			2443	11
		2444	11			2453	11	2444	11	2453	11	2444	11	2453	11	2444	11	2444	11			2444	11
		2445	11			2454	11	2445	11	2454	11	2445	11	2454	11	2445	11	2445	11			2445	11
		2446	11			2455	11	2446	11	2455	11	2446	11	2455	11	2446	11	2446	11			2446	11
		2447	11			2456	11	2447	11	2456	11	2447	11	2456	11	2447	11	2447	11			2447	11
		2448	11			2457	11	2448	11	2457	11	2448	11	2457	11	2448	11	2448	11			2448	11
		2458	11			2458	11	2458	11	2458	11	2458	11	2458	11	2458	11	2458	11			2458	11
		2459	11			2459	11	2459	11	2459	11	2459	11	2459	11	2459	11	2459	11			2459	11
		2460	11			2460	11	2460	11	2460	11	2460	11	2460	11	2460	11	2460	11			2460	11
		2461	11			2461	11	2461	11	2461	11	2461	11	2461	11	2461	11	2461	11			2461	11
		2462	11			2462	11	2462	11	2462	11	2462	11	2462	11	2462	11	2462	11			2462	11
		2463	11			2463	11	2463	11	2463	11	2463	11	2463	11	2463	11	2463	11			2463	11
		2464	11			2464	11	2464	11	2464	11	2464	11	2464	11	2464	11	2464	11			2464	11
		2465	11			2465	11	2465	11	2465	11	2465	11	2465	11	2465	11	2465	11			2465	11
		2466	11			2466	11	2466	11	2466	11	2466	11	2466	11	2466	11	2466	11			2466	11
		2467	11			2467	11	2467	11	2467	12	2467	11	2467	11	2467	11	2467	11			2467	11
		2468	11			2468	11	2468	11	2468	11	2468	11	2468	11	2468	11	2468	11			2468	11
		2469	11			2469	11	2469	11	2469	11	2469	11	2469	11	2469	11	2469	11			2469	11
		2470	11			2470	11	2470	11	2470	11	2470	11	2470	11	2470	11	2470	11			2470	11
		2471	11			2471	11	2471	11	2471	11	2471	11	2471	11	2471	11	2471	11			2471	11
		2472	11			2472	11	2472	11	2472	11	2472	11	2472	12	2472	11	2472	11			2472	11
		2473	11			2473	11	2473	11	2473	11	2473	11	2473	11	2473	11	2473	11			2473	11
		2474	11			2474	11	2474	11	2474	12	2474	11	2474	11	2474	11	2474	11			2474	11
		2475	11			2475	11	2475	11	2475	11	2475	11	2475	12	2475	11	2475	11			2475	11
		2476	11			2476	12	2476	11	2476	12	2476	11	2476	12	2476	11	2476	11			2476	11
		2477	11			2477	12	2477	11	2477	12	2477	11	2477	13	2477	11	2477	11			2477	11
		2478	11			2478	12	2478	11	2478	12	2478	11	2478	12	2478	11	2478	11			2478	11
		2479	11			2479	12	2479	11	2479	12	2479	11	2479	12	2479	11	2479	11			2479	11
		2480	11			2480	12	2480	11	2480	12	2480	11	2480	12	2480	11	2480	11			2480	11
		2481	11			2481	12	2481	11	2481	13	2481	11	2481	12	2481	11	2481	11			2481	11
		2482	11			2482	12	2482	11	2482	12	2482	11	2482	13	2482	11	2482	11			2482	11
		2483	11			2483	12	2483	11	2483	12	2483	11	2483	12	2483	11	2483	11			2483	11
		2484	11			2484	12	2484	11	2484	12	2484	11	2484	12	2484	11	2484	11			2484	11
		2494	11			2512	11	2494	11	2512	11	2494	11	2512	11	2494	11	2494	11			2494	11
		2495	11			2513	11	2495	11	2513	11	2495	11	2513	11	2495	11	2495	11			2495	11
		2496	11			2514	11	2496	11	2514	11	2496	11	2514	11	2496	11	2496	11			2496	11
		2497	11			2515	11	2497	11	2515	11	2497	11	2515	11	2497	11	2497	11			2497	11
		2498	11			2516	11	2498	11	2516	11	2498	11	2516	11	2498	11	2498	11			2498	11
		2499	11			2517	11	2499	11	2517	11	2499	11	2517	11	2499	11	2499	11			2499	11
		2500	11			2518	11	2500	11	2518	11	2500	11	2518	11	2500	11	2500	11			2500	11
		2501	11			2519	11	2501	11	2519	11	2501	11	2519	11	2501	11	2501	11			2501	11
		2502	11			2520	11	2502	11	2520	11	2502	11	2520	11	2502	11	2502	11			2502	11
		2503	11			2521	11	2503	11	2521	11	2503	11	2521	11	2503	11	2503	11			2503	11
		2504	11			2522	11	2504	11	2522	11	2504	11	2522	11	2504	11	2504	11			2504	11
		2505	11			2523	11	2505	11	2523	11	2505	11	2523	11	2505	11	2505	11			2505	11
		2506	11			2524	11	2506	11	2524	11	2506	11	2524	11	2506	11	2506	11			2506	11
		2507	11			2525	11	2507	11	2525	11	2507	11	2525	11	2507	11	2507	11			2507	11
		2508	11			2526	11	2508	11	2526	11	2508	11	2526	11	2508	11	2508	11			2508	11
		2509	11			2527	11	2509	11	2527	11	2509	11	2527	11	2509	11	2509	11			2509	11
		2510	11			2528	11	2510	11	2528	11	2510	11	2528	11	2510	11	2510	11			2510	11
		2511	11			2529	11	2511	11	2529	11	2511	11	2529	11	2511	11	2511	11			2511	11
		2512	11			2530	11	2512	11	2530	11	2512	11	2530	11	2512	11	2512	11			2512	11
		2513	11			2531	11	2513	11	2531	11	2513	11	2531	11	2513	11	2513	11			2513	11
		2514	11			2532	11	2514	11	2532	11	2514	11	2532	11	2514	11	2514	11			2514	11
		2515	11			2533	11	2515	11	2533	11	2515	11	2533	11	2515	11	2515	11			2515	11
		2516	11			2534	11	2516	11	2534	11	2516	11	2534	11	2516	11	2516	11			2516	11
		2517	11			2535	11	2517	11	2535	11	2517	11	2535	11	2517	11	2517	11			2517	11
		2518	11			2536	11	2518	11	2536	11	2518	11	2536	11	2518	11	2518	11			2518	11
		2519	11			2537	11	2519	11	2537	11	2519	11	2537	11	2519	11	2519	11			2519	11
		2520	11			2538	11	2520	11	2538	11	2520	11	2538	11	2520	11	2520	11			2520	11
		2530	11			2539	11	2530	11	2539	11	2530	11	2539	11	2530	11	2530	11			2530	11
		2531	11			2540	11	2531	11	2540	11	2531	11	2540	11	2531	11	2531	11			2531	11
		2532	11			2541	11	2532	11	2541	11	2532	11	2541	11	2532	11	2532	11			2532	11
		2533	11			2542	11	2533	11	2542	11	2533	11	2542	11	2533	11	2533	11			2533	11
		2534	11			2543	11	2534	11	2543	11	2534	11	2543	11	2534	11	2534	11			2534	11
		2535	11			2544	11	2535	11	2544	11	2535	11	2544	11	2535	11	2535	11			2535	11
		2536	11			2545	11	2536	11	2545	11	2536	11	2545	11	2536	11	2536	11			2536	11
		2537	11			2546	11	2537	11	2546	11	2537	11	2546	11	2537	11	2537	11			2537	11
		2538	11			2547	11	2538	11	2547	11	2538	11	2547	11	2538	11	2538	11			2538	11
		2539	11			2548	11	2539	11	2548	11	2539	11	2548	11	2539	11	2539	11			2539	11
		2540	11			2549	11	2540	11	2549	11	2540	11	2549	11	2540	11	2540	11			2540	11
		2541	11			2550	11	2541	11	2550	11	2541	11	2550	11	2541	11	2541	11			2541	11
		2542	11			2551	11	2542	11	2551	11	2542	11	2551	11	2542	11	2542	11			2542	11
		2543	11			2552	11	2543	11	2552	11	2543	11	2552	11	2543	11	2543	11			2543	11
		2544	11			2553	11	2544	11	2553	11	2544	11	2553	11	2544	11	2544	11			2544	11
		2545	11			2554	11	2545	11	2554	11	2545	11	2554	11	2545	11	2545	11			2545	11
		2546	11			2555	11	2546	11	2555	11	2546	11	2555	11	2546	11	2546	11			2546	11
		2547	11			2556	11	2547	11	2556	11	2547	11	2556	11	2547	11	2547	11			2547	11
		2548	11			2557	11	2548	11	2557	11	2548	11	2557	11	2548	11	2548	11			2548	11
		2549	11			2558	11	2549	11	2558	11	2549	11	2558	11	2549	11	2549	11			2549	11
		2550	11			2559	11	2550	11	2559	11	2550	11	2559	11	2550	11	2550	11			2550	11
		2551	11			2560	11	2551	11	2560	11	2551	11	2560	11	2551	11	2551	11			2551	11
		2552	11			2561	11	2552	11	2561	11	2552	11	2561	11	2552	11	2552	11			2552	11
		2553	11			2562	11	2553	11	2562	11	2553	11	2562	11	2553	11	2553	11			2553	11
		2554	11			2563	11	2554	11	2563	11	2554	11	2563	11	2554	11	2554	11			2554	11
		2555	11			2564	11	2555	11	2564	11	2555	11	2564	11	2555	11	2555	11			2555	11
		2556	11			2565	11	2556	11	2565	11	2556	11	2565	11	2556	11	2556	11			2556	11
		2566	11			2566	11	2566	11	2566	11	2566	11	2566	11	2566	11	2566	11			2566	11
		2567	11			2567	11	2567	11	2567	11	2567	11	2567	11	2567	11	2567	11			2567	11
		2568	11			2568	11	2568	11	2568	11	2568	11	2568	11	2568	11	2568	11			2568	11
		2569	11			2569	11	2569	11	2569	11	2569	11	2569	11	2569	11	2569	11			2569	11
		2570	11			2570	11	2570	11	2570	11	2570	11	2570	11	2570	11	2570	11			2570	11
		2571	11			2571	11	2571	11	2571	11	2571	11	2571	11	2571	11	2571	11			2571	11
		2572	11			2572	11	2572	11	2572	11	2572	11	2572	11	2572	11	2572	11			2572	11
		2573	11			2573	11	2573	11	2573	11	2573	11	2573	11	2573	11	2573	11			2573	11
		2574	11			2574	11	2574	11	2574	12	2574	11	2574	11	2574	11	2574	11			2574	11
		2575	11			2575	11	2575	11	2575	12	2575	11	2575	11	2575	11	2575	11			2575	11
		2576	11			2576	11	2576	11	2576	11	2576	11	2576	11	2576	11	2576	11			2576	11
		2577	11			2577	11	2577	11	2577	11	2577	11	2577	12	2577	11	2577	11			2577	11
		2578	11			2578	11	2578	11	2578	12	2578	11	2578	12	2578	11	2578	11			2578	11
		2579	11			2579	11	2579	11	2579	12	2579	11	2579	11	2579	11	2579	11			2579	11
		2580	11			2580	11	2580	11	2580	11	2580	11	2580	11	2580	11	2580	11			2580	11
		2581	11			2581	11	2581	11	2581	11	2581	11	2581	12	2581	11	2581	11			2581	11
		2582	11			2582	11	2582	11	2582	12	2582	11	2582	12	2582	11	2582	11			2582	11
		2583	11			2583	12	2583	11	2583	12	2583	11	2583	11	2583	11	2583	11			2583	11
		2584	11			2584	12	2584	11	2584	12	2584	11	2584	12	2584	11	2584	11			2584	11
		2585	11			2585	12	2585	11	2585	12	2585	11	2585	12	2585	11	2585	11			2585	11
		2586	11			2586	11	2586	11	2586	12	2586	11	2586	13	2586	11	2586	11			2586	11
		2587	11			2587	12	2587	11	2587	12	2587	11	2587	12	2587	11	2587	11			2587	11
		2588	11			2588	12	2588	11	2588	12	2588	11	2588	12	2588	11	2588	11			2588	11
		2589	11			2589	11	2589	11	2589	12	2589	11	2589	12	2589	11	2589	11			2589	11
		2590	11			2590	12	2590	11	2590	12	2590	11	2590	12	2590	11	2590	11			2590	11
		2591	11			2591	12	2591	11	2591	12	2591	11	2591	12	2591	11	2591	11			2591	11
		2592	11			2592	11	2592	11	2592	12	2592	11	2592	12	2592	11	2592	11			2592	11
		2602	11			2620	11	2602	11	2620	11	2602	11	2620	11	2602	11	2602	11			2602	11
		2603	11			2621	11	2603	11	2621	11	2603	11	2621	11	2603	11	2603	11			2603	11
		2604	11			2622	11	2604	11	2622	11	2604	11	2622	11	2604	11	2604	11			2604	11
		2605	11			2623	11	2605	11	2623	11	2605	11	2623	11	2605	11	2605	11			2605	11
		2606	11			2624	11	2606	11	2624	11	2606	11	2624	11	2606	11	2606	11			2606	11
		2607	11			2625	11	2607	11	2625	11	2607	11	2625	11	2607	11	2607	11			2607	11
		2608	11			2626	11	2608	11	2626	11	2608	11	2626	11	2608	11	2608	11			2608	11
		2609	11			2627	11	2609	11	2627	11	2609	11	2627	11	2609	11	2609	11			2609	11
		2610	11			2628	11	2610	11	2628	11	2610	11	2628	11	2610	11	2610	11			2610	11
		2611	11			2629	11	2611	11	2629	11	2611	11	2629	11	2611	11	2611	11			2611	11
		2612	11			2630	11	2612	11	2630	11	2612	11	2630	11	2612	11	2612	11			2612	11
		2613	11			2631	11	2613	11	2631	11	2613	11	2631	11	2613	11	2613	11			2613	11
		2614	11			2632	11	2614	11	2632	11	2614	11	2632	11	2614	11	2614	11			2614	11
		2615	11			2633	11	2615	11	2633	11	2615	11	2633	11	2615	11	2615	11			2615	11
		2616	11			2634	11	2616	11	2634	11	2616	11	2634	11	2616	11	2616	11			2616	11
		2617	11			2635	11	2617	11	2635	11	2617	11	2635	11	2617	11	2617	11			2617	11
		2618	11			2636	11	2618	11	2636	11	2618	11	2636	11	2618	11	2618	11			2618	11
		2619	11			2637	11	2619	11	2637	11	2619	11	2637	11	2619	11	2619	11			2619	11
		2620	11			2638	11	2620	11	2638	11	2620	11	2638	11	2620	11	2620	11			2620	11
		2621	11			2639	11	2621	11	2639	11	2621	11	2639	11	2621	11	2621	11			2621	11
		2622	11			2640	11	2622	11	2640	11	2622	11	2640	11	2622	11	2622	11			2622	11
		2623	11			2641	11	2623	11	2641	11	2623	11	2641	11	2623	11	2623	11			2623	11
		2624	11			2642	11	2624	11	2642	11	2624	11	2642	11	2624	11	2624	11			2624	11
		2625	11			2643	11	2625	11	2643	11	2625	11	2643	11	2625	11	2625	11			2625	11
		2626	11			2644	11	2626	11	2644	11	2626	11	2644	11	2626	11	2626	11			2626	11
		2627	11			2645	11	2627	11	2645	11	2627	11	2645	11	2627	11	2627	11			2627	11
		2628	11			2646	11	2628	11	2646	11	2628	11	2646	11	2628	11	2628	11			2628	11
		2638	11			2647	11	2638	11	2647	11	2638	11	2647	11	2638	11	2638	11			2638	11
		2639	11			2648	11	2639	11	2648	11	2639	11	2648	11	2639	11	2639	11			2639	11
		2640	11			2649	11	2640	11	2649	11	2640	11	2649	11	2640	11	2640	11			2640	11
		2641	11			2650	11	2641	11	2650	11	2641	11	2650	11	2641	11	2641	11			2641	11
		2642	11			2651	11	2642	11	2651	11	2642	11	2651	11	2642	11	2642	11			2642	11
		2643	11			2652	11	2643	11	2652	11	2643	11	2652	11	2643	11	2643	11			2643	11
		2644	11			2653	11	2644	11	2653	11	2644	11	2653	11	2644	11	2644	11			2644	11
		2645	11			2654	11	2645	11	2654	11	2645	11	2654	11	2645	11	2645	11			2645	11
		2646	11			2655	11	2646	11	2655	11	2646	11	2655	11	2646	11	2646	11			2646	11
		2647	11			2656	11	2647	11	2656	11	2647	11	2656	11	2647	11	2647	11			2647	11
		2648	11			2657	11	2648	11	2657	11	2648	11	2657	11	2648	11	2648	11			2648	11
		2649	11			2658	11	2649	11	2658	11	2649	11	2658	11	2649	11	2649	11			2649	11
		2650	11			2659	11	2650	11	2659	11	2650	11	2659	11	2650	11	2650	11			2650	11
		2651	11			2660	11	2651	11	2660	11	2651	11	2660	11	2651	11	2651	11			2651	11
		2652	11			2661	11	2652	11	2661	11	2652	11	2661	11	2652	11	2652	11			2652	11
		2653	11			2662	11	2653	11	2662	11	2653	11	2662	11	2653	11	2653	11			2653	11
		2654	11			2663	11	2654	11	2663	11	2654	11	2663	11	2654	11	2654	11			2654	11
		2655	11			2664	11	2655	11	2664	11	2655	11	2664	11	2655	11	2655	11			2655	11
		2656	11			2665	11	2656	11	2665	11	2656	11	2665	11	2656	11	2656	11			2656	11
		2657	11			2666	11	2657	11	2666	11	2657	11	2666	11	2657	11	2657	11			2657	11
		2658	11			2667	11	2658	11	2667	11	2658	11	2667	11	2658	11	2658	11			2658	11
		2659	11			2668	11	2659	11	2668	11	2659	11	2668	11	2659	11	2659	11			2659	11
		2660	11			2669	11	2660	11	2669	11	2660	11	2669	11	2660	11	2660	11			2660	11
		2661	11			2670	11	2661	11	2670	11	2661	11	2670	11	2661	11	2661	11			2661	11
		2662	11			2671	11	2662	11	2671	11	2662	11	2671	11	2662	11	2662	11			2662	11
		2663	11			2672	11	2663	11	2672	11	2663	11	2672	11	2663	11	2663	11			2663	11
		2664	11			2673	11	2664	11	2673	11	2664	11	2673	11	2664	11	2664	11			2664	11
[truncated: 12,582 more rows]
