# Supplementary material for: Modeling the public health impact of malaria vaccines for developers and policymakers
Source: BMC Infect Dis. 2013 Jul 1;13:295. doi: 10.1186/1471-2334-13-295 (PMC3711926; doi:10.1186/1471-2334-13-295)
Supplement: Additional file 5 — Vaccine_Strategy 0. Reference data from Swiss TPH on vaccine impact: Vaccine Strategy 0. [file 1471-2334-13-295-S5.xls]

## Sheet: Vx Strategy 0
Vx Strategy:	0
Description:	No Vaccine intervention
Scenario #	Type of Vaccine	Doses per Tx	Predicted Efficacy Against Clinical Disease	Vx Efficacy Decary Rate (yrs)	EIR	Routine (Continuous) Vaccination									Catch-up (Timed) Campaign Vaccination									Periodic (Timed) Campaign Vaccination									STI Output
						Cohort	Vx Schedule	Boost Dose Vx Schedule	Total Coverage	Dose by Dose Coverage					Cohort	Intervention Time	Boost Dose Vx Schedule	Total Coverage	Dose by Dose Coverage					Cohort	Intervention Time	Boost Dose Vx Schedule	Total Coverage	Dose by Dose Coverage					STI Observed Efficacy	Malaria Output	Year
										Dose #1	Dose #2	Dose #3	Dose #4	Boost Dose Compliance					Dose #1	Dose #2	Dose #3	Dose #4	Boost Dose Compliance					Dose #1	Dose #2	Dose #3	Dose #4	Boost Dose Compliance			1	2	3	4	5	6	7	8	9	10	11	12	13	14	15
1	NA	NA	NA	NA	0	None	NA	NA	NA	NA	NA	NA	NA	NA	None	NA	NA	NA	NA	NA	NA	NA	NA	None	NA	NA	NA	NA	NA	NA	NA	NA	NA	Cases per 100,000 population	0	0	0	0	0	0	0	0	0	0	0	0	0	0	0
1	NA	NA	NA	NA	0	None	NA	NA	NA	NA	NA	NA	NA	NA	None	NA	NA	NA	NA	NA	NA	NA	NA	None	NA	NA	NA	NA	NA	NA	NA	NA	NA	Severe Cases per 100,000 population	0	0	0	0	0	0	0	0	0	0	0	0	0	0	0
1	NA	NA	NA	NA	0	None	NA	NA	NA	NA	NA	NA	NA	NA	None	NA	NA	NA	NA	NA	NA	NA	NA	None	NA	NA	NA	NA	NA	NA	NA	NA	NA	Deaths per 100,000 population	0	0	0	0	0	0	0	0	0	0	0	0	0	0	0
1	NA	NA	NA	NA	0	None	NA	NA	NA	NA	NA	NA	NA	NA	None	NA	NA	NA	NA	NA	NA	NA	NA	None	NA	NA	NA	NA	NA	NA	NA	NA	NA	Cases in <5yo per 100,000 population	0	0	0	0	0	0	0	0	0	0	0	0	0	0	0
1	NA	NA	NA	NA	0	None	NA	NA	NA	NA	NA	NA	NA	NA	None	NA	NA	NA	NA	NA	NA	NA	NA	None	NA	NA	NA	NA	NA	NA	NA	NA	NA	Severe Cases in <5yo per 100,000 population	0	0	0	0	0	0	0	0	0	0	0	0	0	0	0
1	NA	NA	NA	NA	0	None	NA	NA	NA	NA	NA	NA	NA	NA	None	NA	NA	NA	NA	NA	NA	NA	NA	None	NA	NA	NA	NA	NA	NA	NA	NA	NA	Deaths in < 5yo per 100,000 population	0	0	0	0	0	0	0	0	0	0	0	0	0	0	0
1	NA	NA	NA	NA	0	None	NA	NA	NA	NA	NA	NA	NA	NA	None	NA	NA	NA	NA	NA	NA	NA	NA	None	NA	NA	NA	NA	NA	NA	NA	NA	NA	DALYs per 100,000 population	0	0	0	0	0	0	0	0	0	0	0	0	0	0	0
1	NA	NA	NA	NA	0	None	NA	NA	NA	NA	NA	NA	NA	NA	None	NA	NA	NA	NA	NA	NA	NA	NA	None	NA	NA	NA	NA	NA	NA	NA	NA	NA
2	NA	NA	NA	NA	0.1	None	NA	NA	NA	NA	NA	NA	NA	NA	None	NA	NA	NA	NA	NA	NA	NA	NA	None	NA	NA	NA	NA	NA	NA	NA	NA	NA	Cases per 100,000 population	8597.07	8606.85	8607.72	8609.85	8614.69	8613.89	8612.01	8602.34	8597.61	8598.87	8604.94	8606.49	8609.81	8604.68	8607.23
2	NA	NA	NA	NA	0.1	None	NA	NA	NA	NA	NA	NA	NA	NA	None	NA	NA	NA	NA	NA	NA	NA	NA	None	NA	NA	NA	NA	NA	NA	NA	NA	NA	Severe Cases per 100,000 population	151.327	151.343	151.314	151.55	151.429	151.372	151.313	151.511	151.064	151.145	151.043	151.339	151.474	151.209	151.343
2	NA	NA	NA	NA	0.1	None	NA	NA	NA	NA	NA	NA	NA	NA	None	NA	NA	NA	NA	NA	NA	NA	NA	None	NA	NA	NA	NA	NA	NA	NA	NA	NA	Deaths per 100,000 population	31.0902	31.1268	31.153	31.188	31.1692	31.2192	31.125	31.219	31.2234	31.2468	31.182	31.1736	31.2108	31.1712	31.1126
2	NA	NA	NA	NA	0.1	None	NA	NA	NA	NA	NA	NA	NA	NA	None	NA	NA	NA	NA	NA	NA	NA	NA	None	NA	NA	NA	NA	NA	NA	NA	NA	NA	Cases in <5yo per 100,000 population	694.752	695.675	696.03	695.655	695.866	696.753	696.418	695.403	695.304	694.49	694.928	695.696	696.671	695.444	696.051
2	NA	NA	NA	NA	0.1	None	NA	NA	NA	NA	NA	NA	NA	NA	None	NA	NA	NA	NA	NA	NA	NA	NA	None	NA	NA	NA	NA	NA	NA	NA	NA	NA	Severe Cases in <5yo per 100,000 population	35.846	35.7022	35.77	35.8432	35.8956	35.8916	35.7312	35.8858	35.7044	35.7982	35.8482	35.9818	35.9496	35.8198	35.9488
2	NA	NA	NA	NA	0.1	None	NA	NA	NA	NA	NA	NA	NA	NA	None	NA	NA	NA	NA	NA	NA	NA	NA	None	NA	NA	NA	NA	NA	NA	NA	NA	NA	Deaths in < 5yo per 100,000 population	8.5436	8.5296	8.635	8.5396	8.556	8.5574	8.5672	8.5918	8.5704	8.5394	8.6342	8.5732	8.5368	8.5036	8.611
2	NA	NA	NA	NA	0.1	None	NA	NA	NA	NA	NA	NA	NA	NA	None	NA	NA	NA	NA	NA	NA	NA	NA	None	NA	NA	NA	NA	NA	NA	NA	NA	NA	DALYs per 100,000 population	792.72	794.228	794.739	795.137	795.072	796.065	793.666	795.941	795.818	796.263	795.201	794.626	795.789	794.383	793.693
2	NA	NA	NA	NA	0.1	None	NA	NA	NA	NA	NA	NA	NA	NA	None	NA	NA	NA	NA	NA	NA	NA	NA	None	NA	NA	NA	NA	NA	NA	NA	NA	NA
3	NA	NA	NA	NA	1	None	NA	NA	NA	NA	NA	NA	NA	NA	None	NA	NA	NA	NA	NA	NA	NA	NA	None	NA	NA	NA	NA	NA	NA	NA	NA	NA	Cases per 100,000 population	85970.7	86068.5	86077.2	86098.5	86146.9	86138.9	86120.1	86023.4	85976.1	85988.7	86049.4	86064.9	86098.1	86046.8	86072.3
3	NA	NA	NA	NA	1	None	NA	NA	NA	NA	NA	NA	NA	NA	None	NA	NA	NA	NA	NA	NA	NA	NA	None	NA	NA	NA	NA	NA	NA	NA	NA	NA	Severe Cases per 100,000 population	1513.27	1513.43	1513.14	1515.5	1514.29	1513.72	1513.13	1515.11	1510.64	1511.45	1510.43	1513.39	1514.74	1512.09	1513.43
3	NA	NA	NA	NA	1	None	NA	NA	NA	NA	NA	NA	NA	NA	None	NA	NA	NA	NA	NA	NA	NA	NA	None	NA	NA	NA	NA	NA	NA	NA	NA	NA	Deaths per 100,000 population	310.902	311.268	311.53	311.88	311.692	312.192	311.25	312.19	312.234	312.468	311.82	311.736	312.108	311.712	311.126
3	NA	NA	NA	NA	1	None	NA	NA	NA	NA	NA	NA	NA	NA	None	NA	NA	NA	NA	NA	NA	NA	NA	None	NA	NA	NA	NA	NA	NA	NA	NA	NA	Cases in <5yo per 100,000 population	6947.52	6956.75	6960.3	6956.55	6958.66	6967.53	6964.18	6954.03	6953.04	6944.9	6949.28	6956.96	6966.71	6954.44	6960.51
3	NA	NA	NA	NA	1	None	NA	NA	NA	NA	NA	NA	NA	NA	None	NA	NA	NA	NA	NA	NA	NA	NA	None	NA	NA	NA	NA	NA	NA	NA	NA	NA	Severe Cases in <5yo per 100,000 population	358.46	357.022	357.7	358.432	358.956	358.916	357.312	358.858	357.044	357.982	358.482	359.818	359.496	358.198	359.488
3	NA	NA	NA	NA	1	None	NA	NA	NA	NA	NA	NA	NA	NA	None	NA	NA	NA	NA	NA	NA	NA	NA	None	NA	NA	NA	NA	NA	NA	NA	NA	NA	Deaths in < 5yo per 100,000 population	85.436	85.296	86.35	85.396	85.56	85.574	85.672	85.918	85.704	85.394	86.342	85.732	85.368	85.036	86.11
3	NA	NA	NA	NA	1	None	NA	NA	NA	NA	NA	NA	NA	NA	None	NA	NA	NA	NA	NA	NA	NA	NA	None	NA	NA	NA	NA	NA	NA	NA	NA	NA	DALYs per 100,000 population	7927.2	7942.28	7947.39	7951.37	7950.72	7960.65	7936.66	7959.41	7958.18	7962.63	7952.01	7946.26	7957.89	7943.83	7936.93
3	NA	NA	NA	NA	1	None	NA	NA	NA	NA	NA	NA	NA	NA	None	NA	NA	NA	NA	NA	NA	NA	NA	None	NA	NA	NA	NA	NA	NA	NA	NA	NA
4	NA	NA	NA	NA	10	None	NA	NA	NA	NA	NA	NA	NA	NA	None	NA	NA	NA	NA	NA	NA	NA	NA	None	NA	NA	NA	NA	NA	NA	NA	NA	NA	Cases per 100,000 population	140474	140518	140487	140458	140481	140501	140452	140536	140485	140500	140505	140519	140491	140493	140448
4	NA	NA	NA	NA	10	None	NA	NA	NA	NA	NA	NA	NA	NA	None	NA	NA	NA	NA	NA	NA	NA	NA	None	NA	NA	NA	NA	NA	NA	NA	NA	NA	Severe Cases per 100,000 population	1855.44	1858.84	1857.72	1859.23	1859.09	1861.85	1861.27	1858.35	1859.93	1860.18	1857.8	1859.27	1858.5	1861.57	1857.44
4	NA	NA	NA	NA	10	None	NA	NA	NA	NA	NA	NA	NA	NA	None	NA	NA	NA	NA	NA	NA	NA	NA	None	NA	NA	NA	NA	NA	NA	NA	NA	NA	Deaths per 100,000 population	369.352	369.786	368.98	370.534	369.848	369.842	370.784	368.972	369.368	369.914	369.214	368.25	369.108	369.83	369.736
4	NA	NA	NA	NA	10	None	NA	NA	NA	NA	NA	NA	NA	NA	None	NA	NA	NA	NA	NA	NA	NA	NA	None	NA	NA	NA	NA	NA	NA	NA	NA	NA	Cases in <5yo per 100,000 population	30864.8	30877.2	30866.9	30873.1	30878.4	30877.3	30877	30875.1	30872	30879.5	30880.7	30880.8	30865.5	30868.4	30893.4
4	NA	NA	NA	NA	10	None	NA	NA	NA	NA	NA	NA	NA	NA	None	NA	NA	NA	NA	NA	NA	NA	NA	None	NA	NA	NA	NA	NA	NA	NA	NA	NA	Severe Cases in <5yo per 100,000 population	1223.1	1224.6	1225.18	1226.71	1225.68	1228.71	1227.81	1224.36	1226.05	1225.8	1224.88	1225.78	1224.3	1229.24	1224.49
4	NA	NA	NA	NA	10	None	NA	NA	NA	NA	NA	NA	NA	NA	None	NA	NA	NA	NA	NA	NA	NA	NA	None	NA	NA	NA	NA	NA	NA	NA	NA	NA	Deaths in < 5yo per 100,000 population	242.724	243.094	243.22	243.448	242.862	243.464	243.434	242.682	242.356	243.634	242.224	241.88	242.684	242.926	242.696
4	NA	NA	NA	NA	10	None	NA	NA	NA	NA	NA	NA	NA	NA	None	NA	NA	NA	NA	NA	NA	NA	NA	None	NA	NA	NA	NA	NA	NA	NA	NA	NA	DALYs per 100,000 population	10018.6	10030.5	10011.7	10048.4	10032	10030.1	10052.7	10010.9	10018.9	10029.8	10015.8	9986.81	10009.8	10032	10028.5
4	NA	NA	NA	NA	10	None	NA	NA	NA	NA	NA	NA	NA	NA	None	NA	NA	NA	NA	NA	NA	NA	NA	None	NA	NA	NA	NA	NA	NA	NA	NA	NA
5	NA	NA	NA	NA	100	None	NA	NA	NA	NA	NA	NA	NA	NA	None	NA	NA	NA	NA	NA	NA	NA	NA	None	NA	NA	NA	NA	NA	NA	NA	NA	NA	Cases per 100,000 population	111882	111881	111878	111918	111886	111862	111889	111879	111890	111869	111901	111878	111885	111907	111889
5	NA	NA	NA	NA	100	None	NA	NA	NA	NA	NA	NA	NA	NA	None	NA	NA	NA	NA	NA	NA	NA	NA	None	NA	NA	NA	NA	NA	NA	NA	NA	NA	Severe Cases per 100,000 population	1528.37	1526.92	1527.83	1531.17	1528.79	1532.71	1528.25	1529.51	1524.86	1527.82	1532.76	1528.35	1528.32	1531.35	1530.51
5	NA	NA	NA	NA	100	None	NA	NA	NA	NA	NA	NA	NA	NA	None	NA	NA	NA	NA	NA	NA	NA	NA	None	NA	NA	NA	NA	NA	NA	NA	NA	NA	Deaths per 100,000 population	367.008	364.966	366.674	366.4	367.068	367.642	368.76	367.516	367.068	366.628	367.114	368.284	366.31	365.584	366.992
5	NA	NA	NA	NA	100	None	NA	NA	NA	NA	NA	NA	NA	NA	None	NA	NA	NA	NA	NA	NA	NA	NA	None	NA	NA	NA	NA	NA	NA	NA	NA	NA	Cases in <5yo per 100,000 population	53099.7	53088.7	53097.3	53103.7	53089.9	53077	53082.5	53078.5	53093.3	53080.6	53098.5	53082.2	53091.8	53087.4	53097.9
5	NA	NA	NA	NA	100	None	NA	NA	NA	NA	NA	NA	NA	NA	None	NA	NA	NA	NA	NA	NA	NA	NA	None	NA	NA	NA	NA	NA	NA	NA	NA	NA	Severe Cases in <5yo per 100,000 population	1411.29	1409.97	1410.47	1414.02	1411.18	1415.01	1411.38	1414.17	1407.73	1410.86	1415.22	1411.75	1411.02	1413.69	1414.06
5	NA	NA	NA	NA	100	None	NA	NA	NA	NA	NA	NA	NA	NA	None	NA	NA	NA	NA	NA	NA	NA	NA	None	NA	NA	NA	NA	NA	NA	NA	NA	NA	Deaths in < 5yo per 100,000 population	335.556	333.604	335.168	334.968	335.6	336.084	337.172	335.974	335.312	335.03	336.218	336.664	334.58	334.23	335.354
5	NA	NA	NA	NA	100	None	NA	NA	NA	NA	NA	NA	NA	NA	None	NA	NA	NA	NA	NA	NA	NA	NA	None	NA	NA	NA	NA	NA	NA	NA	NA	NA	DALYs per 100,000 population	9885.31	9833.04	9878.07	9872.88	9886.45	9904.66	9933.18	9898.24	9885.73	9872.68	9888.91	9925.16	9871.34	9853.3	9887.03
5	NA	NA	NA	NA	100	None	NA	NA	NA	NA	NA	NA	NA	NA	None	NA	NA	NA	NA	NA	NA	NA	NA	None	NA	NA	NA	NA	NA	NA	NA	NA	NA
[truncated: 5 more columns]
