# Supplementary material for: Modeling the public health impact of malaria vaccines for developers and policymakers
Source: BMC Infect Dis. 2013 Jul 1;13:295. doi: 10.1186/1471-2334-13-295 (PMC3711926; doi:10.1186/1471-2334-13-295)
Supplement: Additional file 6 — Vaccine_Strategy 1. Reference data from Swiss TPH on vaccine impact: Vaccine_Strategy 1. [file 1471-2334-13-295-S6.xls]

## Sheet: Vx Strategy 1
Vx Strategy:	1
Description:	Routine (Continuous) vaccination of Infants with a boost 2 years later
Scenario #	Type of Vaccine	Doses per Tx	Predicted Efficacy Against Clinical Disease	Vx Efficacy Decay Rate (yrs)	EIR	Routine (Continuous) Vaccination									Catch-up (Timed) Campaign Vaccination									Periodic (Timed) Campaign Vaccination									STI Output
						Cohort	Vx Schedule	Boost Dose Vx Schedule	Total Coverage	Dose by Dose Coverage					Cohort	Intervention Time	Boost Dose Vx Schedule	Total Coverage	Dose by Dose Coverage					Cohort	Intervention Time	Boost Dose Vx Schedule	Total Coverage	Dose by Dose Coverage					STI Observed Efficacy	Malaria Output	Year
										Dose #1	Dose #2	Dose #3	Dose #4	Boost Dose Compliance					Dose #1	Dose #2	Dose #3	Dose #4	Boost Dose Compliance					Dose #1	Dose #2	Dose #3	Dose #4	Boost Dose Compliance			1	2	3	4	5	6	7	8	9	10	11	12	13	14	15
1	PEV (Pre-Erythrocytic Vaccine)	3	0.35	2	0.1	Infants	6, 10, &, 14 weeks	2 yrs	0.89	0.95	0.97	0.97	NA	0.95	None	NA	NA	NA	NA	NA	NA	NA	NA	None	NA	NA	NA	NA	NA	NA	NA	NA	0.4	Cases per 100,000 population	8595.17	8554.09	8509	8424.5	8370.9	8322.36	8243.36	8146.49	8217.51	8150	8164.65	8075.05	8114.51	8136.52	8146.03
1	PEV (Pre-Erythrocytic Vaccine)	3	0.35	2	0.1	Infants	6, 10, &, 14 weeks	2 yrs	0.89	0.95	0.97	0.97	NA	0.95	None	NA	NA	NA	NA	NA	NA	NA	NA	None	NA	NA	NA	NA	NA	NA	NA	NA	0.4	Severe Cases per 100,000 population	153.227	149.291	146.073	142.9	142.591	142.564	140.218	139.464	140.245	142.945	138.682	138.291	140.436	140.245	140.855
1	PEV (Pre-Erythrocytic Vaccine)	3	0.35	2	0.1	Infants	6, 10, &, 14 weeks	2 yrs	0.89	0.95	0.97	0.97	NA	0.95	None	NA	NA	NA	NA	NA	NA	NA	NA	None	NA	NA	NA	NA	NA	NA	NA	NA	0.4	Deaths per 100,000 population	30.3091	30.4364	30.3273	30.2273	30.3273	29.2727	28.6636	29.5091	29.6	29.8545	29.1273	28.5182	29.8273	29.7818	29.3
1	PEV (Pre-Erythrocytic Vaccine)	3	0.35	2	0.1	Infants	6, 10, &, 14 weeks	2 yrs	0.89	0.95	0.97	0.97	NA	0.95	None	NA	NA	NA	NA	NA	NA	NA	NA	None	NA	NA	NA	NA	NA	NA	NA	NA	0.4	Cases in <5yo per 100,000 population	684.973	657.982	622.545	578.409	548.691	530.882	529.982	520.118	531.155	520.627	521.9	512.736	514.445	519.973	516.909
1	PEV (Pre-Erythrocytic Vaccine)	3	0.35	2	0.1	Infants	6, 10, &, 14 weeks	2 yrs	0.89	0.95	0.97	0.97	NA	0.95	None	NA	NA	NA	NA	NA	NA	NA	NA	None	NA	NA	NA	NA	NA	NA	NA	NA	0.4	Severe Cases in <5yo per 100,000 population	36.5	33.6818	30.9	30.3364	28.7273	27.6273	28.4727	27.4636	26.9182	27.6	27.2091	27.1545	26.9818	26.9364	27.8455
1	PEV (Pre-Erythrocytic Vaccine)	3	0.35	2	0.1	Infants	6, 10, &, 14 weeks	2 yrs	0.89	0.95	0.97	0.97	NA	0.95	None	NA	NA	NA	NA	NA	NA	NA	NA	None	NA	NA	NA	NA	NA	NA	NA	NA	0.4	Deaths in < 5yo per 100,000 population	8.00909	7.73636	7.64545	7.77273	8.16364	7.00909	7.25455	7.4	7.08182	7.19091	7.40909	7.48182	7.86364	7.33636	6.97273
1	PEV (Pre-Erythrocytic Vaccine)	3	0.35	2	0.1	Infants	6, 10, &, 14 weeks	2 yrs	0.89	0.95	0.97	0.97	NA	0.95	None	NA	NA	NA	NA	NA	NA	NA	NA	None	NA	NA	NA	NA	NA	NA	NA	NA	0.4	DALYs per 100,000 population	772.558	775.203	772.001	770.995	775.074	742.406	730.778	747.816	755.838	756.343	741.86	724.365	760.313	753.395	744.449
1	PEV (Pre-Erythrocytic Vaccine)	3	0.35	2	0.1	Infants	6, 10, &, 14 weeks	2 yrs	0.89	0.95	0.97	0.97	NA	0.95	None	NA	NA	NA	NA	NA	NA	NA	NA	None	NA	NA	NA	NA	NA	NA	NA	NA	0.4	Income and productivity gains from delivering vaccine (US$ / dose)	-0.00173383	0.00847695	0.0143178	0.0289455	0.0370016	0.0449369	0.0608249	0.0774553	0.0633048	0.0736804	0.0750588	0.0913278	0.0838635	0.0790711	0.0766091
2	PEV (Pre-Erythrocytic Vaccine)	3	0.35	2	0.1	Infants	6, 10, &, 14 weeks	2 yrs	0.89	0.95	0.97	0.97	NA	0.8	None	NA	NA	NA	NA	NA	NA	NA	NA	None	NA	NA	NA	NA	NA	NA	NA	NA	0.4	Cases per 100,000 population	8612.63	8541.44	8482.64	8396.15	8404.39	8312.22	8243.14	8224.89	8177.31	8226.3	8202.01	8154.25	8146.75	8165.52	8135.38
2	PEV (Pre-Erythrocytic Vaccine)	3	0.35	2	0.1	Infants	6, 10, &, 14 weeks	2 yrs	0.89	0.95	0.97	0.97	NA	0.8	None	NA	NA	NA	NA	NA	NA	NA	NA	None	NA	NA	NA	NA	NA	NA	NA	NA	0.4	Severe Cases per 100,000 population	153.373	149.455	147.327	142.964	142.536	141.164	140.555	140.291	140.164	142.173	141.155	142.4	139.882	140.2	141.955
2	PEV (Pre-Erythrocytic Vaccine)	3	0.35	2	0.1	Infants	6, 10, &, 14 weeks	2 yrs	0.89	0.95	0.97	0.97	NA	0.8	None	NA	NA	NA	NA	NA	NA	NA	NA	None	NA	NA	NA	NA	NA	NA	NA	NA	0.4	Deaths per 100,000 population	30.4182	30.4364	31.1	30.0091	29.0182	29.8636	29.5364	29.3091	28.7909	28.4364	28.8909	29.6545	29.8273	29.8364	30.0273
2	PEV (Pre-Erythrocytic Vaccine)	3	0.35	2	0.1	Infants	6, 10, &, 14 weeks	2 yrs	0.89	0.95	0.97	0.97	NA	0.8	None	NA	NA	NA	NA	NA	NA	NA	NA	None	NA	NA	NA	NA	NA	NA	NA	NA	0.4	Cases in <5yo per 100,000 population	685.718	654.491	623.282	579.036	552.027	534.427	537.936	529.145	530.218	532.118	529.091	522.264	521.745	524.173	527.282
2	PEV (Pre-Erythrocytic Vaccine)	3	0.35	2	0.1	Infants	6, 10, &, 14 weeks	2 yrs	0.89	0.95	0.97	0.97	NA	0.8	None	NA	NA	NA	NA	NA	NA	NA	NA	None	NA	NA	NA	NA	NA	NA	NA	NA	0.4	Severe Cases in <5yo per 100,000 population	36.4182	33.4091	31.5636	29.6818	27.3545	27.9636	28.9364	28.8	27.2727	27.8818	28.5818	28.0182	27.6091	27.8545	27.5455
2	PEV (Pre-Erythrocytic Vaccine)	3	0.35	2	0.1	Infants	6, 10, &, 14 weeks	2 yrs	0.89	0.95	0.97	0.97	NA	0.8	None	NA	NA	NA	NA	NA	NA	NA	NA	None	NA	NA	NA	NA	NA	NA	NA	NA	0.4	Deaths in < 5yo per 100,000 population	8.09091	7.56364	8.22727	7.55455	6.69091	7.36364	7.26364	7.07273	7.04545	6.77273	7.63636	7.20909	7.54545	7.07273	7.37273
2	PEV (Pre-Erythrocytic Vaccine)	3	0.35	2	0.1	Infants	6, 10, &, 14 weeks	2 yrs	0.89	0.95	0.97	0.97	NA	0.8	None	NA	NA	NA	NA	NA	NA	NA	NA	None	NA	NA	NA	NA	NA	NA	NA	NA	0.4	DALYs per 100,000 population	775.333	776.929	792.68	762.085	738.726	764.864	749.024	748.504	734.181	725.968	735.069	753.881	760.494	760.395	758.109
2	PEV (Pre-Erythrocytic Vaccine)	3	0.35	2	0.1	Infants	6, 10, &, 14 weeks	2 yrs	0.89	0.95	0.97	0.97	NA	0.8	None	NA	NA	NA	NA	NA	NA	NA	NA	None	NA	NA	NA	NA	NA	NA	NA	NA	0.4	Income and productivity gains from delivering vaccine (US$ / dose)	-0.00595267	0.0103848	0.0193428	0.0343964	0.0313109	0.0476506	0.0625053	0.063478	0.0725745	0.0627674	0.0684611	0.0764645	0.0799675	0.0755119	0.0809291
3	PEV (Pre-Erythrocytic Vaccine)	3	0.35	2	0.1	Infants	6, 10, &, 14 weeks	2 yrs	0.89	0.95	0.97	0.97	NA	0.5	None	NA	NA	NA	NA	NA	NA	NA	NA	None	NA	NA	NA	NA	NA	NA	NA	NA	0.4	Cases per 100,000 population	8601.25	8547.3	8521.95	8461.84	8365.72	8331.1	8277.98	8269.03	8229.45	8258.02	8249.23	8240.71	8254.34	8293.2	8245.65
3	PEV (Pre-Erythrocytic Vaccine)	3	0.35	2	0.1	Infants	6, 10, &, 14 weeks	2 yrs	0.89	0.95	0.97	0.97	NA	0.5	None	NA	NA	NA	NA	NA	NA	NA	NA	None	NA	NA	NA	NA	NA	NA	NA	NA	0.4	Severe Cases per 100,000 population	151.518	148.655	145.209	146.218	142.918	144.573	140.627	142.7	141.836	142.645	143.264	143.2	140.318	145.345	143.655
3	PEV (Pre-Erythrocytic Vaccine)	3	0.35	2	0.1	Infants	6, 10, &, 14 weeks	2 yrs	0.89	0.95	0.97	0.97	NA	0.5	None	NA	NA	NA	NA	NA	NA	NA	NA	None	NA	NA	NA	NA	NA	NA	NA	NA	0.4	Deaths per 100,000 population	30.0273	30.4909	29.4545	30.4091	30.5636	30.6455	29.5545	29.4636	30.1909	30.4	29.8	29.3364	30.1636	30.5727	30.3
3	PEV (Pre-Erythrocytic Vaccine)	3	0.35	2	0.1	Infants	6, 10, &, 14 weeks	2 yrs	0.89	0.95	0.97	0.97	NA	0.5	None	NA	NA	NA	NA	NA	NA	NA	NA	None	NA	NA	NA	NA	NA	NA	NA	NA	0.4	Cases in <5yo per 100,000 population	685.118	655.209	623.709	592.455	564.036	550.236	548.255	547.427	545.609	544.964	547.718	548.673	544.436	555.164	545.409
3	PEV (Pre-Erythrocytic Vaccine)	3	0.35	2	0.1	Infants	6, 10, &, 14 weeks	2 yrs	0.89	0.95	0.97	0.97	NA	0.5	None	NA	NA	NA	NA	NA	NA	NA	NA	None	NA	NA	NA	NA	NA	NA	NA	NA	0.4	Severe Cases in <5yo per 100,000 population	36.1182	33.7091	31.7273	30.3091	29.6273	29.1364	28.3818	29.5909	28.7364	28.7091	29.4818	28.9818	28.0727	29	29.0364
3	PEV (Pre-Erythrocytic Vaccine)	3	0.35	2	0.1	Infants	6, 10, &, 14 weeks	2 yrs	0.89	0.95	0.97	0.97	NA	0.5	None	NA	NA	NA	NA	NA	NA	NA	NA	None	NA	NA	NA	NA	NA	NA	NA	NA	0.4	Deaths in < 5yo per 100,000 population	7.72727	7.97273	7.27273	7.5	7.86364	7.54545	7.46364	7.29091	7.4	7.68182	7.29091	7.50909	7.19091	7.4	7.29091
3	PEV (Pre-Erythrocytic Vaccine)	3	0.35	2	0.1	Infants	6, 10, &, 14 weeks	2 yrs	0.89	0.95	0.97	0.97	NA	0.5	None	NA	NA	NA	NA	NA	NA	NA	NA	None	NA	NA	NA	NA	NA	NA	NA	NA	0.4	DALYs per 100,000 population	767.474	775.384	748.823	775.224	776.492	780.214	751.189	754.586	765.78	771.692	756.333	750.07	764.95	775.474	767.886
3	PEV (Pre-Erythrocytic Vaccine)	3	0.35	2	0.1	Infants	6, 10, &, 14 weeks	2 yrs	0.89	0.95	0.97	0.97	NA	0.5	None	NA	NA	NA	NA	NA	NA	NA	NA	None	NA	NA	NA	NA	NA	NA	NA	NA	0.4	Income and productivity gains from delivering vaccine (US$ / dose)	-0.00218361	0.0108159	0.0120935	0.0226351	0.0426951	0.0470273	0.0598048	0.0570964	0.0647643	0.0592522	0.0629263	0.0638007	0.0636107	0.0535345	0.0628179
4	PEV (Pre-Erythrocytic Vaccine)	3	0.35	2	0.1	Infants	6, 10, &, 14 weeks	2 yrs	0.7	0.81	0.93	0.93	NA	0.95	None	NA	NA	NA	NA	NA	NA	NA	NA	None	NA	NA	NA	NA	NA	NA	NA	NA	0.4	Cases per 100,000 population	8638.05	8567.91	8549.65	8462.65	8409.16	8416.93	8359.36	8297.25	8202.11	8190.2	8242.59	8225.67	8231.94	8214.82	8279.94
4	PEV (Pre-Erythrocytic Vaccine)	3	0.35	2	0.1	Infants	6, 10, &, 14 weeks	2 yrs	0.7	0.81	0.93	0.93	NA	0.95	None	NA	NA	NA	NA	NA	NA	NA	NA	None	NA	NA	NA	NA	NA	NA	NA	NA	0.4	Severe Cases per 100,000 population	151.482	148.909	148.191	147.236	144.791	145.709	142.082	141.155	140.836	139.555	142.591	143.073	142.445	145.627	143.373
4	PEV (Pre-Erythrocytic Vaccine)	3	0.35	2	0.1	Infants	6, 10, &, 14 weeks	2 yrs	0.7	0.81	0.93	0.93	NA	0.95	None	NA	NA	NA	NA	NA	NA	NA	NA	None	NA	NA	NA	NA	NA	NA	NA	NA	0.4	Deaths per 100,000 population	30.6455	30.5727	30.3	29.9273	30.0091	30.8091	29.1727	28.8364	29.4091	29.8273	29.6	29.9727	29.9909	30.7455	29.2273
4	PEV (Pre-Erythrocytic Vaccine)	3	0.35	2	0.1	Infants	6, 10, &, 14 weeks	2 yrs	0.7	0.81	0.93	0.93	NA	0.95	None	NA	NA	NA	NA	NA	NA	NA	NA	None	NA	NA	NA	NA	NA	NA	NA	NA	0.4	Cases in <5yo per 100,000 population	691.173	654.145	633.764	600.409	576.355	568.709	561.836	561.573	554.182	556.3	554.691	548.927	553.745	552.264	556.209
4	PEV (Pre-Erythrocytic Vaccine)	3	0.35	2	0.1	Infants	6, 10, &, 14 weeks	2 yrs	0.7	0.81	0.93	0.93	NA	0.95	None	NA	NA	NA	NA	NA	NA	NA	NA	None	NA	NA	NA	NA	NA	NA	NA	NA	0.4	Severe Cases in <5yo per 100,000 population	36.2091	34.2364	32.7909	31.4909	30.1636	30.3182	29.0182	28.7636	29.3545	29.4545	29.5455	28.7727	29.5364	29.2545	28.9727
4	PEV (Pre-Erythrocytic Vaccine)	3	0.35	2	0.1	Infants	6, 10, &, 14 weeks	2 yrs	0.7	0.81	0.93	0.93	NA	0.95	None	NA	NA	NA	NA	NA	NA	NA	NA	None	NA	NA	NA	NA	NA	NA	NA	NA	0.4	Deaths in < 5yo per 100,000 population	8.44545	7.88182	8.08182	7.27273	7.7	7.63636	7.07273	7.48182	7.41818	7.49091	7.53636	7.58182	7.73636	7.8	7.21818
4	PEV (Pre-Erythrocytic Vaccine)	3	0.35	2	0.1	Infants	6, 10, &, 14 weeks	2 yrs	0.7	0.81	0.93	0.93	NA	0.95	None	NA	NA	NA	NA	NA	NA	NA	NA	None	NA	NA	NA	NA	NA	NA	NA	NA	0.4	DALYs per 100,000 population	786.946	775.37	773.341	763.463	765.233	782.43	741.941	733.748	744.816	756.839	756.65	762.025	763.27	780.566	741.367
4	PEV (Pre-Erythrocytic Vaccine)	3	0.35	2	0.1	Infants	6, 10, &, 14 weeks	2 yrs	0.7	0.81	0.93	0.93	NA	0.95	None	NA	NA	NA	NA	NA	NA	NA	NA	None	NA	NA	NA	NA	NA	NA	NA	NA	0.4	Income and productivity gains from delivering vaccine (US$ / dose)	-0.0125745	0.0067955	0.00678432	0.0258174	0.0382393	0.033919	0.0496336	0.0619437	0.0815461	0.0881583	0.0748357	0.0773408	0.0782183	0.0788193	0.0658724
5	PEV (Pre-Erythrocytic Vaccine)	3	0.35	2	0.1	Infants	6, 10, &, 14 weeks	2 yrs	0.7	0.81	0.93	0.93	NA	0.8	None	NA	NA	NA	NA	NA	NA	NA	NA	None	NA	NA	NA	NA	NA	NA	NA	NA	0.4	Cases per 100,000 population	8649.33	8574.42	8545.18	8472.27	8417.35	8418.9	8372.84	8379.35	8301.6	8280.07	8272.46	8222.91	8236.94	8255.05	8230.18
5	PEV (Pre-Erythrocytic Vaccine)	3	0.35	2	0.1	Infants	6, 10, &, 14 weeks	2 yrs	0.7	0.81	0.93	0.93	NA	0.8	None	NA	NA	NA	NA	NA	NA	NA	NA	None	NA	NA	NA	NA	NA	NA	NA	NA	0.4	Severe Cases per 100,000 population	151.327	149.391	146.682	144.627	144.336	144.064	143.255	143.727	142.818	141.418	141.273	141.945	144.427	142.764	143.864
5	PEV (Pre-Erythrocytic Vaccine)	3	0.35	2	0.1	Infants	6, 10, &, 14 weeks	2 yrs	0.7	0.81	0.93	0.93	NA	0.8	None	NA	NA	NA	NA	NA	NA	NA	NA	None	NA	NA	NA	NA	NA	NA	NA	NA	0.4	Deaths per 100,000 population	30.7	31.2909	29.9545	30.5545	30.3909	29.8182	29.8545	30.3636	29.6364	29.3364	29.4818	30.0455	29.6636	30.0636	30.2
5	PEV (Pre-Erythrocytic Vaccine)	3	0.35	2	0.1	Infants	6, 10, &, 14 weeks	2 yrs	0.7	0.81	0.93	0.93	NA	0.8	None	NA	NA	NA	NA	NA	NA	NA	NA	None	NA	NA	NA	NA	NA	NA	NA	NA	0.4	Cases in <5yo per 100,000 population	688.964	665.218	631.145	600.873	577.2	573.227	569.3	570.355	568.045	561.709	554.282	559.455	558.191	558.073	554.891
5	PEV (Pre-Erythrocytic Vaccine)	3	0.35	2	0.1	Infants	6, 10, &, 14 weeks	2 yrs	0.7	0.81	0.93	0.93	NA	0.8	None	NA	NA	NA	NA	NA	NA	NA	NA	None	NA	NA	NA	NA	NA	NA	NA	NA	0.4	Severe Cases in <5yo per 100,000 population	36.6455	34.0818	31.5818	30.3	29.8545	29.3455	30.4091	29.9727	29.4273	29.3727	28.3364	28.9455	29.3455	28.8818	29.3091
5	PEV (Pre-Erythrocytic Vaccine)	3	0.35	2	0.1	Infants	6, 10, &, 14 weeks	2 yrs	0.7	0.81	0.93	0.93	NA	0.8	None	NA	NA	NA	NA	NA	NA	NA	NA	None	NA	NA	NA	NA	NA	NA	NA	NA	0.4	Deaths in < 5yo per 100,000 population	8.41818	8.05455	7.67273	7.84545	7.68182	7.63636	7.89091	7.54545	7.34545	7.56364	7.35455	7.92727	7.46364	7.54545	7.49091
5	PEV (Pre-Erythrocytic Vaccine)	3	0.35	2	0.1	Infants	6, 10, &, 14 weeks	2 yrs	0.7	0.81	0.93	0.93	NA	0.8	None	NA	NA	NA	NA	NA	NA	NA	NA	None	NA	NA	NA	NA	NA	NA	NA	NA	0.4	DALYs per 100,000 population	788.141	792.979	763.121	775.255	769.84	755.862	758.512	770.159	754.19	745.322	749.69	764.209	754.183	762.781	771.26
5	PEV (Pre-Erythrocytic Vaccine)	3	0.35	2	0.1	Infants	6, 10, &, 14 weeks	2 yrs	0.7	0.81	0.93	0.93	NA	0.8	None	NA	NA	NA	NA	NA	NA	NA	NA	None	NA	NA	NA	NA	NA	NA	NA	NA	0.4	Income and productivity gains from delivering vaccine (US$ / dose)	-0.0162821	0.00596124	0.00869459	0.0245612	0.037707	0.0370582	0.0475561	0.0444568	0.0616023	0.0672599	0.0704553	0.0817408	0.078066	0.0735193	0.0783783
6	PEV (Pre-Erythrocytic Vaccine)	3	0.35	2	0.1	Infants	6, 10, &, 14 weeks	2 yrs	0.7	0.81	0.93	0.93	NA	0.5	None	NA	NA	NA	NA	NA	NA	NA	NA	None	NA	NA	NA	NA	NA	NA	NA	NA	0.4	Cases per 100,000 population	8648.74	8588.46	8544.43	8526.27	8530.07	8511.27	8399.51	8384.15	8346.58	8389.11	8340.49	8277.89	8276.7	8261.3	8317.13
6	PEV (Pre-Erythrocytic Vaccine)	3	0.35	2	0.1	Infants	6, 10, &, 14 weeks	2 yrs	0.7	0.81	0.93	0.93	NA	0.5	None	NA	NA	NA	NA	NA	NA	NA	NA	None	NA	NA	NA	NA	NA	NA	NA	NA	0.4	Severe Cases per 100,000 population	152.436	148.718	147.755	147.555	146.573	146.082	145.527	143.891	141.118	144.273	143.3	143.264	144.445	142.836	145.345
6	PEV (Pre-Erythrocytic Vaccine)	3	0.35	2	0.1	Infants	6, 10, &, 14 weeks	2 yrs	0.7	0.81	0.93	0.93	NA	0.5	None	NA	NA	NA	NA	NA	NA	NA	NA	None	NA	NA	NA	NA	NA	NA	NA	NA	0.4	Deaths per 100,000 population	30.6545	31.0091	31.5909	30.4818	30.1818	30.2636	30.1	29.8182	29.2	30.2364	29.6909	29.8636	29.9727	29.9545	30.3727
6	PEV (Pre-Erythrocytic Vaccine)	3	0.35	2	0.1	Infants	6, 10, &, 14 weeks	2 yrs	0.7	0.81	0.93	0.93	NA	0.5	None	NA	NA	NA	NA	NA	NA	NA	NA	None	NA	NA	NA	NA	NA	NA	NA	NA	0.4	Cases in <5yo per 100,000 population	693.609	665.455	628.636	612.636	590.609	592.927	582.636	579.682	571.418	579.545	577.764	568.273	567.282	565.027	567.827
6	PEV (Pre-Erythrocytic Vaccine)	3	0.35	2	0.1	Infants	6, 10, &, 14 weeks	2 yrs	0.7	0.81	0.93	0.93	NA	0.5	None	NA	NA	NA	NA	NA	NA	NA	NA	None	NA	NA	NA	NA	NA	NA	NA	NA	0.4	Severe Cases in <5yo per 100,000 population	36.4909	34.2364	32.1182	32.2909	31.5636	31.3636	30.1818	30.4545	29.3636	30.6091	29.6636	30.1909	29.9727	28.4909	29.0182
6	PEV (Pre-Erythrocytic Vaccine)	3	0.35	2	0.1	Infants	6, 10, &, 14 weeks	2 yrs	0.7	0.81	0.93	0.93	NA	0.5	None	NA	NA	NA	NA	NA	NA	NA	NA	None	NA	NA	NA	NA	NA	NA	NA	NA	0.4	Deaths in < 5yo per 100,000 population	8.31818	8.12727	8.30909	8.02727	7.62727	7.74545	7.6	7.84545	7.32727	7.57273	7.55455	7.77273	7.53636	7.5	7.2
6	PEV (Pre-Erythrocytic Vaccine)	3	0.35	2	0.1	Infants	6, 10, &, 14 weeks	2 yrs	0.7	0.81	0.93	0.93	NA	0.5	None	NA	NA	NA	NA	NA	NA	NA	NA	None	NA	NA	NA	NA	NA	NA	NA	NA	0.4	DALYs per 100,000 population	787.943	785.032	801.53	774.446	764.251	773.754	761.043	759.014	741.047	766.758	753.428	762.513	765.616	759.051	773.211
6	PEV (Pre-Erythrocytic Vaccine)	3	0.35	2	0.1	Infants	6, 10, &, 14 weeks	2 yrs	0.7	0.81	0.93	0.93	NA	0.5	None	NA	NA	NA	NA	NA	NA	NA	NA	None	NA	NA	NA	NA	NA	NA	NA	NA	0.4	Income and productivity gains from delivering vaccine (US$ / dose)	-0.0158764	0.00256035	0.00933225	0.0130177	0.0119192	0.0172391	0.0421425	0.0452704	0.0533518	0.043999	0.0564038	0.0709534	0.0710678	0.0748641	0.0586789
7	PEV (Pre-Erythrocytic Vaccine)	3	0.35	2	0.1	Infants	6, 10, &, 14 weeks	2 yrs	0.5	0.69	0.85	0.85	NA	0.95	None	NA	NA	NA	NA	NA	NA	NA	NA	None	NA	NA	NA	NA	NA	NA	NA	NA	0.4	Cases per 100,000 population	8615.97	8525.08	8488.67	8434.1	8369.82	8323.51	8316.9	8332.62	8305.9	8341.48	8342.67	8326.96	8306.23	8287.98	8276.34
7	PEV (Pre-Erythrocytic Vaccine)	3	0.35	2	0.1	Infants	6, 10, &, 14 weeks	2 yrs	0.5	0.69	0.85	0.85	NA	0.95	None	NA	NA	NA	NA	NA	NA	NA	NA	None	NA	NA	NA	NA	NA	NA	NA	NA	0.4	Severe Cases per 100,000 population	150.65	146.633	148.333	146.858	144.05	142.95	144.083	143.442	144.367	143.558	145.25	145.067	146.033	143.392	144.275
7	PEV (Pre-Erythrocytic Vaccine)	3	0.35	2	0.1	Infants	6, 10, &, 14 weeks	2 yrs	0.5	0.69	0.85	0.85	NA	0.95	None	NA	NA	NA	NA	NA	NA	NA	NA	None	NA	NA	NA	NA	NA	NA	NA	NA	0.4	Deaths per 100,000 population	31.3167	29.925	29.8667	30.7417	30.1583	29.4	29.9917	29.3167	29.5417	29.4917	30.6083	30.0167	30.7083	30.2583	29.875
7	PEV (Pre-Erythrocytic Vaccine)	3	0.35	2	0.1	Infants	6, 10, &, 14 weeks	2 yrs	0.5	0.69	0.85	0.85	NA	0.95	None	NA	NA	NA	NA	NA	NA	NA	NA	None	NA	NA	NA	NA	NA	NA	NA	NA	0.4	Cases in <5yo per 100,000 population	695.75	664.408	647.325	612.833	600.992	583.633	582.883	583.6	578.333	579.633	581.283	595.358	580.292	581.258	578.625
7	PEV (Pre-Erythrocytic Vaccine)	3	0.35	2	0.1	Infants	6, 10, &, 14 weeks	2 yrs	0.5	0.69	0.85	0.85	NA	0.95	None	NA	NA	NA	NA	NA	NA	NA	NA	None	NA	NA	NA	NA	NA	NA	NA	NA	0.4	Severe Cases in <5yo per 100,000 population	35.3583	34.125	34.1167	31.9417	30.6917	30.2417	30.6417	30.225	30.4083	30.4	31.2167	30.6583	30.1583	30.075	29.825
7	PEV (Pre-Erythrocytic Vaccine)	3	0.35	2	0.1	Infants	6, 10, &, 14 weeks	2 yrs	0.5	0.69	0.85	0.85	NA	0.95	None	NA	NA	NA	NA	NA	NA	NA	NA	None	NA	NA	NA	NA	NA	NA	NA	NA	0.4	Deaths in < 5yo per 100,000 population	8.18333	8.175	7.925	7.90833	7.79167	7.46667	7.8	7.80833	7.6	7.33333	7.775	7.275	7.825	7.5	7.45
7	PEV (Pre-Erythrocytic Vaccine)	3	0.35	2	0.1	Infants	6, 10, &, 14 weeks	2 yrs	0.5	0.69	0.85	0.85	NA	0.95	None	NA	NA	NA	NA	NA	NA	NA	NA	None	NA	NA	NA	NA	NA	NA	NA	NA	0.4	DALYs per 100,000 population	795.923	761.045	760.674	780.476	764.386	749.495	761.778	743.571	755.021	752.078	774.779	763.845	781.625	768.193	760.585
7	PEV (Pre-Erythrocytic Vaccine)	3	0.35	2	0.1	Infants	6, 10, &, 14 weeks	2 yrs	0.5	0.69	0.85	0.85	NA	0.95	None	NA	NA	NA	NA	NA	NA	NA	NA	None	NA	NA	NA	NA	NA	NA	NA	NA	0.4	Income and productivity gains from delivering vaccine (US$ / dose)	-0.00683505	0.0261323	0.0308582	0.0432518	0.0665092	0.0779677	0.0767641	0.0701504	0.0745606	0.0650663	0.067506	0.0737586	0.0798828	0.0841318	0.0878753
8	PEV (Pre-Erythrocytic Vaccine)	3	0.35	2	0.1	Infants	6, 10, &, 14 weeks	2 yrs	0.5	0.69	0.85	0.85	NA	0.8	None	NA	NA	NA	NA	NA	NA	NA	NA	None	NA	NA	NA	NA	NA	NA	NA	NA	0.4	Cases per 100,000 population	8633.85	8551.81	8520.6	8583.1	8519.16	8453.43	8430.08	8443.13	8377.54	8343.65	8297.75	8269.36	8323.67	8335.53	8312.73
8	PEV (Pre-Erythrocytic Vaccine)	3	0.35	2	0.1	Infants	6, 10, &, 14 weeks	2 yrs	0.5	0.69	0.85	0.85	NA	0.8	None	NA	NA	NA	NA	NA	NA	NA	NA	None	NA	NA	NA	NA	NA	NA	NA	NA	0.4	Severe Cases per 100,000 population	150.383	147.933	147.242	149.075	147.417	146.575	145.625	146.15	144.217	145.142	143.667	143.675	147.183	145.15	146.167
8	PEV (Pre-Erythrocytic Vaccine)	3	0.35	2	0.1	Infants	6, 10, &, 14 weeks	2 yrs	0.5	0.69	0.85	0.85	NA	0.8	None	NA	NA	NA	NA	NA	NA	NA	NA	None	NA	NA	NA	NA	NA	NA	NA	NA	0.4	Deaths per 100,000 population	31.1583	30.1583	30.4833	31.2583	30.7667	30.2083	30.1667	30.025	30.3417	29.8167	29.5	29.9667	30.3667	30.5583	30.2333
8	PEV (Pre-Erythrocytic Vaccine)	3	0.35	2	0.1	Infants	6, 10, &, 14 weeks	2 yrs	0.5	0.69	0.85	0.85	NA	0.8	None	NA	NA	NA	NA	NA	NA	NA	NA	None	NA	NA	NA	NA	NA	NA	NA	NA	0.4	Cases in <5yo per 100,000 population	699.692	666.458	651.908	627.192	616.692	602.633	602.092	605.583	593.133	593.525	582.108	586.133	587.25	589.142	594.017
8	PEV (Pre-Erythrocytic Vaccine)	3	0.35	2	0.1	Infants	6, 10, &, 14 weeks	2 yrs	0.5	0.69	0.85	0.85	NA	0.8	None	NA	NA	NA	NA	NA	NA	NA	NA	None	NA	NA	NA	NA	NA	NA	NA	NA	0.4	Severe Cases in <5yo per 100,000 population	35.375	34.2083	32.975	31.9917	31.7667	31.225	30.8167	31.725	30.5083	31.0583	31.3417	30.4833	32.1083	30.4333	30.6667
8	PEV (Pre-Erythrocytic Vaccine)	3	0.35	2	0.1	Infants	6, 10, &, 14 weeks	2 yrs	0.5	0.69	0.85	0.85	NA	0.8	None	NA	NA	NA	NA	NA	NA	NA	NA	None	NA	NA	NA	NA	NA	NA	NA	NA	0.4	Deaths in < 5yo per 100,000 population	8.09167	8.24167	8.25833	7.71667	8.225	7.78333	7.54167	8.03333	7.96667	7.775	7.775	7.50833	8.15	8.14167	7.58333
8	PEV (Pre-Erythrocytic Vaccine)	3	0.35	2	0.1	Infants	6, 10, &, 14 weeks	2 yrs	0.5	0.69	0.85	0.85	NA	0.8	None	NA	NA	NA	NA	NA	NA	NA	NA	None	NA	NA	NA	NA	NA	NA	NA	NA	0.4	DALYs per 100,000 population	791.018	769.095	774.955	796.386	785.653	770.899	767.661	765.919	770.802	753.498	752.635	760.449	773.975	774.995	768.77
8	PEV (Pre-Erythrocytic Vaccine)	3	0.35	2	0.1	Infants	6, 10, &, 14 weeks	2 yrs	0.5	0.69	0.85	0.85	NA	0.8	None	NA	NA	NA	NA	NA	NA	NA	NA	None	NA	NA	NA	NA	NA	NA	NA	NA	0.4	Income and productivity gains from delivering vaccine (US$ / dose)	-0.0121097	0.0158802	0.0225119	-0.00101016	0.0215877	0.0369175	0.046187	0.039238	0.0569342	0.0677185	0.0835229	0.0924751	0.0743357	0.0712811	0.0798572
9	PEV (Pre-Erythrocytic Vaccine)	3	0.35	2	0.1	Infants	6, 10, &, 14 weeks	2 yrs	0.5	0.69	0.85	0.85	NA	0.5	None	NA	NA	NA	NA	NA	NA	NA	NA	None	NA	NA	NA	NA	NA	NA	NA	NA	0.4	Cases per 100,000 population	8626.34	8559.16	8506.45	8473.68	8464.56	8472.46	8433.9	8371.94	8341.33	8344.42	8286.05	8283.27	8274.08	8308.71	8340.9
9	PEV (Pre-Erythrocytic Vaccine)	3	0.35	2	0.1	Infants	6, 10, &, 14 weeks	2 yrs	0.5	0.69	0.85	0.85	NA	0.5	None	NA	NA	NA	NA	NA	NA	NA	NA	None	NA	NA	NA	NA	NA	NA	NA	NA	0.4	Severe Cases per 100,000 population	149.508	147.758	149.425	144.475	145.483	146.425	147.733	144.717	144.942	145.25	145.7	144.692	144.9	144.625	144.558
9	PEV (Pre-Erythrocytic Vaccine)	3	0.35	2	0.1	Infants	6, 10, &, 14 weeks	2 yrs	0.5	0.69	0.85	0.85	NA	0.5	None	NA	NA	NA	NA	NA	NA	NA	NA	None	NA	NA	NA	NA	NA	NA	NA	NA	0.4	Deaths per 100,000 population	31.325	30.1667	30.4333	30.0167	29.425	30.225	31.0583	29.6	29.5667	29.6583	30.8917	30.25	29.8333	29.175	30.45
9	PEV (Pre-Erythrocytic Vaccine)	3	0.35	2	0.1	Infants	6, 10, &, 14 weeks	2 yrs	0.5	0.69	0.85	0.85	NA	0.5	None	NA	NA	NA	NA	NA	NA	NA	NA	None	NA	NA	NA	NA	NA	NA	NA	NA	0.4	Cases in <5yo per 100,000 population	698.858	669.875	645.783	618.342	609.975	607.517	600.8	600.333	600.233	604.158	590.242	592.15	595.133	594.358	593.1
9	PEV (Pre-Erythrocytic Vaccine)	3	0.35	2	0.1	Infants	6, 10, &, 14 weeks	2 yrs	0.5	0.69	0.85	0.85	NA	0.5	None	NA	NA	NA	NA	NA	NA	NA	NA	None	NA	NA	NA	NA	NA	NA	NA	NA	0.4	Severe Cases in <5yo per 100,000 population	34.8417	33.9917	33.4667	31.475	30.6917	31.1833	31.75	30.425	31.3167	30.95	31.2417	30.2333	30.3083	29.9167	29.6
9	PEV (Pre-Erythrocytic Vaccine)	3	0.35	2	0.1	Infants	6, 10, &, 14 weeks	2 yrs	0.5	0.69	0.85	0.85	NA	0.5	None	NA	NA	NA	NA	NA	NA	NA	NA	None	NA	NA	NA	NA	NA	NA	NA	NA	0.4	Deaths in < 5yo per 100,000 population	8.30833	8.05833	8.55	8.13333	7.61667	7.78333	8.275	7.55833	7.65	7.44167	7.875	8.14167	7.6	7.49167	7.43333
9	PEV (Pre-Erythrocytic Vaccine)	3	0.35	2	0.1	Infants	6, 10, &, 14 weeks	2 yrs	0.5	0.69	0.85	0.85	NA	0.5	None	NA	NA	NA	NA	NA	NA	NA	NA	None	NA	NA	NA	NA	NA	NA	NA	NA	0.4	DALYs per 100,000 population	796.315	769.952	776.201	763.594	751.351	770.244	792.305	752.352	753.095	755.751	786.319	772.039	756.857	743.706	773.794
9	PEV (Pre-Erythrocytic Vaccine)	3	0.35	2	0.1	Infants	6, 10, &, 14 weeks	2 yrs	0.5	0.69	0.85	0.85	NA	0.5	None	NA	NA	NA	NA	NA	NA	NA	NA	None	NA	NA	NA	NA	NA	NA	NA	NA	0.4	Income and productivity gains from delivering vaccine (US$ / dose)	-0.00818744	0.0146973	0.0248054	0.0363849	0.0394301	0.0365393	0.044531	0.0642909	0.0711676	0.0712362	0.0911885	0.0919694	0.0970221	0.0831503	0.074174
10	PEV (Pre-Erythrocytic Vaccine)	3	0.35	2	1	Infants	6, 10, &, 14 weeks	2 yrs	0.89	0.95	0.97	0.97	NA	0.95	None	NA	NA	NA	NA	NA	NA	NA	NA	None	NA	NA	NA	NA	NA	NA	NA	NA	0.4	Cases per 100,000 population	85951.7	85540.9	85090	84245	83709	83223.6	82433.6	81464.9	82175.1	81500	81646.5	80750.5	81145.1	81365.2	81460.3
10	PEV (Pre-Erythrocytic Vaccine)	3	0.35	2	1	Infants	6, 10, &, 14 weeks	2 yrs	0.89	0.95	0.97	0.97	NA	0.95	None	NA	NA	NA	NA	NA	NA	NA	NA	None	NA	NA	NA	NA	NA	NA	NA	NA	0.4	Severe Cases per 100,000 population	1532.27	1492.91	1460.73	1429	1425.91	1425.64	1402.18	1394.64	1402.45	1429.45	1386.82	1382.91	1404.36	1402.45	1408.55
10	PEV (Pre-Erythrocytic Vaccine)	3	0.35	2	1	Infants	6, 10, &, 14 weeks	2 yrs	0.89	0.95	0.97	0.97	NA	0.95	None	NA	NA	NA	NA	NA	NA	NA	NA	None	NA	NA	NA	NA	NA	NA	NA	NA	0.4	Deaths per 100,000 population	303.091	304.364	303.273	302.273	303.273	292.727	286.636	295.091	296	298.545	291.273	285.182	298.273	297.818	293
10	PEV (Pre-Erythrocytic Vaccine)	3	0.35	2	1	Infants	6, 10, &, 14 weeks	2 yrs	0.89	0.95	0.97	0.97	NA	0.95	None	NA	NA	NA	NA	NA	NA	NA	NA	None	NA	NA	NA	NA	NA	NA	NA	NA	0.4	Cases in <5yo per 100,000 population	6849.73	6579.82	6225.45	5784.09	5486.91	5308.82	5299.82	5201.18	5311.55	5206.27	5219	5127.36	5144.45	5199.73	5169.09
10	PEV (Pre-Erythrocytic Vaccine)	3	0.35	2	1	Infants	6, 10, &, 14 weeks	2 yrs	0.89	0.95	0.97	0.97	NA	0.95	None	NA	NA	NA	NA	NA	NA	NA	NA	None	NA	NA	NA	NA	NA	NA	NA	NA	0.4	Severe Cases in <5yo per 100,000 population	365	336.818	309	303.364	287.273	276.273	284.727	274.636	269.182	276	272.091	271.545	269.818	269.364	278.455
10	PEV (Pre-Erythrocytic Vaccine)	3	0.35	2	1	Infants	6, 10, &, 14 weeks	2 yrs	0.89	0.95	0.97	0.97	NA	0.95	None	NA	NA	NA	NA	NA	NA	NA	NA	None	NA	NA	NA	NA	NA	NA	NA	NA	0.4	Deaths in < 5yo per 100,000 population	80.0909	77.3636	76.4545	77.7273	81.6364	70.0909	72.5455	74	70.8182	71.9091	74.0909	74.8182	78.6364	73.3636	69.7273
10	PEV (Pre-Erythrocytic Vaccine)	3	0.35	2	1	Infants	6, 10, &, 14 weeks	2 yrs	0.89	0.95	0.97	0.97	NA	0.95	None	NA	NA	NA	NA	NA	NA	NA	NA	None	NA	NA	NA	NA	NA	NA	NA	NA	0.4	DALYs per 100,000 population	7725.58	7752.03	7720.01	7709.95	7750.74	7424.06	7307.78	7478.16	7558.38	7563.43	7418.6	7243.65	7603.13	7533.95	7444.49
10	PEV (Pre-Erythrocytic Vaccine)	3	0.35	2	1	Infants	6, 10, &, 14 weeks	2 yrs	0.89	0.95	0.97	0.97	NA	0.95	None	NA	NA	NA	NA	NA	NA	NA	NA	None	NA	NA	NA	NA	NA	NA	NA	NA	0.4	Income and productivity gains from delivering vaccine (US$ / dose)	-0.0173383	0.0847695	0.143178	0.289455	0.370016	0.449369	0.608249	0.774553	0.633048	0.736804	0.750588	0.913278	0.838635	0.790711	0.766091
11	PEV (Pre-Erythrocytic Vaccine)	3	0.35	2	1	Infants	6, 10, &, 14 weeks	2 yrs	0.89	0.95	0.97	0.97	NA	0.8	None	NA	NA	NA	NA	NA	NA	NA	NA	None	NA	NA	NA	NA	NA	NA	NA	NA	0.4	Cases per 100,000 population	86126.3	85414.4	84826.4	83961.5	84043.9	83122.2	82431.4	82248.9	81773.1	82263	82020.1	81542.5	81467.5	81655.2	81353.8
11	PEV (Pre-Erythrocytic Vaccine)	3	0.35	2	1	Infants	6, 10, &, 14 weeks	2 yrs	0.89	0.95	0.97	0.97	NA	0.8	None	NA	NA	NA	NA	NA	NA	NA	NA	None	NA	NA	NA	NA	NA	NA	NA	NA	0.4	Severe Cases per 100,000 population	1533.73	1494.55	1473.27	1429.64	1425.36	1411.64	1405.55	1402.91	1401.64	1421.73	1411.55	1424	1398.82	1402	1419.55
11	PEV (Pre-Erythrocytic Vaccine)	3	0.35	2	1	Infants	6, 10, &, 14 weeks	2 yrs	0.89	0.95	0.97	0.97	NA	0.8	None	NA	NA	NA	NA	NA	NA	NA	NA	None	NA	NA	NA	NA	NA	NA	NA	NA	0.4	Deaths per 100,000 population	304.182	304.364	311	300.091	290.182	298.636	295.364	293.091	287.909	284.364	288.909	296.545	298.273	298.364	300.273
11	PEV (Pre-Erythrocytic Vaccine)	3	0.35	2	1	Infants	6, 10, &, 14 weeks	2 yrs	0.89	0.95	0.97	0.97	NA	0.8	None	NA	NA	NA	NA	NA	NA	NA	NA	None	NA	NA	NA	NA	NA	NA	NA	NA	0.4	Cases in <5yo per 100,000 population	6857.18	6544.91	6232.82	5790.36	5520.27	5344.27	5379.36	5291.45	5302.18	5321.18	5290.91	5222.64	5217.45	5241.73	5272.82
11	PEV (Pre-Erythrocytic Vaccine)	3	0.35	2	1	Infants	6, 10, &, 14 weeks	2 yrs	0.89	0.95	0.97	0.97	NA	0.8	None	NA	NA	NA	NA	NA	NA	NA	NA	None	NA	NA	NA	NA	NA	NA	NA	NA	0.4	Severe Cases in <5yo per 100,000 population	364.182	334.091	315.636	296.818	273.545	279.636	289.364	288	272.727	278.818	285.818	280.182	276.091	278.545	275.455
11	PEV (Pre-Erythrocytic Vaccine)	3	0.35	2	1	Infants	6, 10, &, 14 weeks	2 yrs	0.89	0.95	0.97	0.97	NA	0.8	None	NA	NA	NA	NA	NA	NA	NA	NA	None	NA	NA	NA	NA	NA	NA	NA	NA	0.4	Deaths in < 5yo per 100,000 population	80.9091	75.6364	82.2727	75.5455	66.9091	73.6364	72.6364	70.7273	70.4545	67.7273	76.3636	72.0909	75.4545	70.7273	73.7273
11	PEV (Pre-Erythrocytic Vaccine)	3	0.35	2	1	Infants	6, 10, &, 14 weeks	2 yrs	0.89	0.95	0.97	0.97	NA	0.8	None	NA	NA	NA	NA	NA	NA	NA	NA	None	NA	NA	NA	NA	NA	NA	NA	NA	0.4	DALYs per 100,000 population	7753.33	7769.29	7926.8	7620.85	7387.26	7648.64	7490.24	7485.04	7341.81	7259.68	7350.69	7538.81	7604.94	7603.95	7581.09
11	PEV (Pre-Erythrocytic Vaccine)	3	0.35	2	1	Infants	6, 10, &, 14 weeks	2 yrs	0.89	0.95	0.97	0.97	NA	0.8	None	NA	NA	NA	NA	NA	NA	NA	NA	None	NA	NA	NA	NA	NA	NA	NA	NA	0.4	Income and productivity gains from delivering vaccine (US$ / dose)	-0.0595267	0.103848	0.193428	0.343964	0.313109	0.476506	0.625053	0.63478	0.725745	0.627674	0.684611	0.764645	0.799675	0.755119	0.809291
12	PEV (Pre-Erythrocytic Vaccine)	3	0.35	2	1	Infants	6, 10, &, 14 weeks	2 yrs	0.89	0.95	0.97	0.97	NA	0.5	None	NA	NA	NA	NA	NA	NA	NA	NA	None	NA	NA	NA	NA	NA	NA	NA	NA	0.4	Cases per 100,000 population	86012.5	85473	85219.5	84618.4	83657.2	83311	82779.8	82690.3	82294.5	82580.2	82492.3	82407.1	82543.4	82932	82456.5
12	PEV (Pre-Erythrocytic Vaccine)	3	0.35	2	1	Infants	6, 10, &, 14 weeks	2 yrs	0.89	0.95	0.97	0.97	NA	0.5	None	NA	NA	NA	NA	NA	NA	NA	NA	None	NA	NA	NA	NA	NA	NA	NA	NA	0.4	Severe Cases per 100,000 population	1515.18	1486.55	1452.09	1462.18	1429.18	1445.73	1406.27	1427	1418.36	1426.45	1432.64	1432	1403.18	1453.45	1436.55
12	PEV (Pre-Erythrocytic Vaccine)	3	0.35	2	1	Infants	6, 10, &, 14 weeks	2 yrs	0.89	0.95	0.97	0.97	NA	0.5	None	NA	NA	NA	NA	NA	NA	NA	NA	None	NA	NA	NA	NA	NA	NA	NA	NA	0.4	Deaths per 100,000 population	300.273	304.909	294.545	304.091	305.636	306.455	295.545	294.636	301.909	304	298	293.364	301.636	305.727	303
12	PEV (Pre-Erythrocytic Vaccine)	3	0.35	2	1	Infants	6, 10, &, 14 weeks	2 yrs	0.89	0.95	0.97	0.97	NA	0.5	None	NA	NA	NA	NA	NA	NA	NA	NA	None	NA	NA	NA	NA	NA	NA	NA	NA	0.4	Cases in <5yo per 100,000 population	6851.18	6552.09	6237.09	5924.55	5640.36	5502.36	5482.55	5474.27	5456.09	5449.64	5477.18	5486.73	5444.36	5551.64	5454.09
12	PEV (Pre-Erythrocytic Vaccine)	3	0.35	2	1	Infants	6, 10, &, 14 weeks	2 yrs	0.89	0.95	0.97	0.97	NA	0.5	None	NA	NA	NA	NA	NA	NA	NA	NA	None	NA	NA	NA	NA	NA	NA	NA	NA	0.4	Severe Cases in <5yo per 100,000 population	361.182	337.091	317.273	303.091	296.273	291.364	283.818	295.909	287.364	287.091	294.818	289.818	280.727	290	290.364
12	PEV (Pre-Erythrocytic Vaccine)	3	0.35	2	1	Infants	6, 10, &, 14 weeks	2 yrs	0.89	0.95	0.97	0.97	NA	0.5	None	NA	NA	NA	NA	NA	NA	NA	NA	None	NA	NA	NA	NA	NA	NA	NA	NA	0.4	Deaths in < 5yo per 100,000 population	77.2727	79.7273	72.7273	75	78.6364	75.4545	74.6364	72.9091	74	76.8182	72.9091	75.0909	71.9091	74	72.9091
12	PEV (Pre-Erythrocytic Vaccine)	3	0.35	2	1	Infants	6, 10, &, 14 weeks	2 yrs	0.89	0.95	0.97	0.97	NA	0.5	None	NA	NA	NA	NA	NA	NA	NA	NA	None	NA	NA	NA	NA	NA	NA	NA	NA	0.4	DALYs per 100,000 population	7674.74	7753.84	7488.23	7752.24	7764.92	7802.14	7511.89	7545.86	7657.8	7716.92	7563.33	7500.7	7649.5	7754.74	7678.86
12	PEV (Pre-Erythrocytic Vaccine)	3	0.35	2	1	Infants	6, 10, &, 14 weeks	2 yrs	0.89	0.95	0.97	0.97	NA	0.5	None	NA	NA	NA	NA	NA	NA	NA	NA	None	NA	NA	NA	NA	NA	NA	NA	NA	0.4	Income and productivity gains from delivering vaccine (US$ / dose)	-0.0218361	0.108159	0.120935	0.226351	0.426951	0.470273	0.598048	0.570964	0.647643	0.592522	0.629263	0.638007	0.636107	0.535345	0.628179
13	PEV (Pre-Erythrocytic Vaccine)	3	0.35	2	1	Infants	6, 10, &, 14 weeks	2 yrs	0.7	0.81	0.93	0.93	NA	0.95	None	NA	NA	NA	NA	NA	NA	NA	NA	None	NA	NA	NA	NA	NA	NA	NA	NA	0.4	Cases per 100,000 population	86380.5	85679.1	85496.5	84626.5	84091.6	84169.3	83593.6	82972.5	82021.1	81902	82425.9	82256.7	82319.4	82148.2	82799.4
13	PEV (Pre-Erythrocytic Vaccine)	3	0.35	2	1	Infants	6, 10, &, 14 weeks	2 yrs	0.7	0.81	0.93	0.93	NA	0.95	None	NA	NA	NA	NA	NA	NA	NA	NA	None	NA	NA	NA	NA	NA	NA	NA	NA	0.4	Severe Cases per 100,000 population	1514.82	1489.09	1481.91	1472.36	1447.91	1457.09	1420.82	1411.55	1408.36	1395.55	1425.91	1430.73	1424.45	1456.27	1433.73
13	PEV (Pre-Erythrocytic Vaccine)	3	0.35	2	1	Infants	6, 10, &, 14 weeks	2 yrs	0.7	0.81	0.93	0.93	NA	0.95	None	NA	NA	NA	NA	NA	NA	NA	NA	None	NA	NA	NA	NA	NA	NA	NA	NA	0.4	Deaths per 100,000 population	306.455	305.727	303	299.273	300.091	308.091	291.727	288.364	294.091	298.273	296	299.727	299.909	307.455	292.273
13	PEV (Pre-Erythrocytic Vaccine)	3	0.35	2	1	Infants	6, 10, &, 14 weeks	2 yrs	0.7	0.81	0.93	0.93	NA	0.95	None	NA	NA	NA	NA	NA	NA	NA	NA	None	NA	NA	NA	NA	NA	NA	NA	NA	0.4	Cases in <5yo per 100,000 population	6911.73	6541.45	6337.64	6004.09	5763.55	5687.09	5618.36	5615.73	5541.82	5563	5546.91	5489.27	5537.45	5522.64	5562.09
13	PEV (Pre-Erythrocytic Vaccine)	3	0.35	2	1	Infants	6, 10, &, 14 weeks	2 yrs	0.7	0.81	0.93	0.93	NA	0.95	None	NA	NA	NA	NA	NA	NA	NA	NA	None	NA	NA	NA	NA	NA	NA	NA	NA	0.4	Severe Cases in <5yo per 100,000 population	362.091	342.364	327.909	314.909	301.636	303.182	290.182	287.636	293.545	294.545	295.455	287.727	295.364	292.545	289.727
13	PEV (Pre-Erythrocytic Vaccine)	3	0.35	2	1	Infants	6, 10, &, 14 weeks	2 yrs	0.7	0.81	0.93	0.93	NA	0.95	None	NA	NA	NA	NA	NA	NA	NA	NA	None	NA	NA	NA	NA	NA	NA	NA	NA	0.4	Deaths in < 5yo per 100,000 population	84.4545	78.8182	80.8182	72.7273	77	76.3636	70.7273	74.8182	74.1818	74.9091	75.3636	75.8182	77.3636	78	72.1818
13	PEV (Pre-Erythrocytic Vaccine)	3	0.35	2	1	Infants	6, 10, &, 14 weeks	2 yrs	0.7	0.81	0.93	0.93	NA	0.95	None	NA	NA	NA	NA	NA	NA	NA	NA	None	NA	NA	NA	NA	NA	NA	NA	NA	0.4	DALYs per 100,000 population	7869.46	7753.7	7733.41	7634.63	7652.33	7824.3	7419.41	7337.48	7448.16	7568.39	7566.5	7620.25	7632.7	7805.66	7413.67
13	PEV (Pre-Erythrocytic Vaccine)	3	0.35	2	1	Infants	6, 10, &, 14 weeks	2 yrs	0.7	0.81	0.93	0.93	NA	0.95	None	NA	NA	NA	NA	NA	NA	NA	NA	None	NA	NA	NA	NA	NA	NA	NA	NA	0.4	Income and productivity gains from delivering vaccine (US$ / dose)	-0.125745	0.067955	0.0678432	0.258174	0.382393	0.33919	0.496336	0.619437	0.815461	0.881583	0.748357	0.773408	0.782183	0.788193	0.658724
14	PEV (Pre-Erythrocytic Vaccine)	3	0.35	2	1	Infants	6, 10, &, 14 weeks	2 yrs	0.7	0.81	0.93	0.93	NA	0.8	None	NA	NA	NA	NA	NA	NA	NA	NA	None	NA	NA	NA	NA	NA	NA	NA	NA	0.4	Cases per 100,000 population	86493.3	85744.2	85451.8	84722.7	84173.5	84189	83728.4	83793.5	83016	82800.7	82724.6	82229.1	82369.4	82550.5	82301.8
14	PEV (Pre-Erythrocytic Vaccine)	3	0.35	2	1	Infants	6, 10, &, 14 weeks	2 yrs	0.7	0.81	0.93	0.93	NA	0.8	None	NA	NA	NA	NA	NA	NA	NA	NA	None	NA	NA	NA	NA	NA	NA	NA	NA	0.4	Severe Cases per 100,000 population	1513.27	1493.91	1466.82	1446.27	1443.36	1440.64	1432.55	1437.27	1428.18	1414.18	1412.73	1419.45	1444.27	1427.64	1438.64
14	PEV (Pre-Erythrocytic Vaccine)	3	0.35	2	1	Infants	6, 10, &, 14 weeks	2 yrs	0.7	0.81	0.93	0.93	NA	0.8	None	NA	NA	NA	NA	NA	NA	NA	NA	None	NA	NA	NA	NA	NA	NA	NA	NA	0.4	Deaths per 100,000 population	307	312.909	299.545	305.545	303.909	298.182	298.545	303.636	296.364	293.364	294.818	300.455	296.636	300.636	302
14	PEV (Pre-Erythrocytic Vaccine)	3	0.35	2	1	Infants	6, 10, &, 14 weeks	2 yrs	0.7	0.81	0.93	0.93	NA	0.8	None	NA	NA	NA	NA	NA	NA	NA	NA	None	NA	NA	NA	NA	NA	NA	NA	NA	0.4	Cases in <5yo per 100,000 population	6889.64	6652.18	6311.45	6008.73	5772	5732.27	5693	5703.55	5680.45	5617.09	5542.82	5594.55	5581.91	5580.73	5548.91
14	PEV (Pre-Erythrocytic Vaccine)	3	0.35	2	1	Infants	6, 10, &, 14 weeks	2 yrs	0.7	0.81	0.93	0.93	NA	0.8	None	NA	NA	NA	NA	NA	NA	NA	NA	None	NA	NA	NA	NA	NA	NA	NA	NA	0.4	Severe Cases in <5yo per 100,000 population	366.455	340.818	315.818	303	298.545	293.455	304.091	299.727	294.273	293.727	283.364	289.455	293.455	288.818	293.091
14	PEV (Pre-Erythrocytic Vaccine)	3	0.35	2	1	Infants	6, 10, &, 14 weeks	2 yrs	0.7	0.81	0.93	0.93	NA	0.8	None	NA	NA	NA	NA	NA	NA	NA	NA	None	NA	NA	NA	NA	NA	NA	NA	NA	0.4	Deaths in < 5yo per 100,000 population	84.1818	80.5455	76.7273	78.4545	76.8182	76.3636	78.9091	75.4545	73.4545	75.6364	73.5455	79.2727	74.6364	75.4545	74.9091
14	PEV (Pre-Erythrocytic Vaccine)	3	0.35	2	1	Infants	6, 10, &, 14 weeks	2 yrs	0.7	0.81	0.93	0.93	NA	0.8	None	NA	NA	NA	NA	NA	NA	NA	NA	None	NA	NA	NA	NA	NA	NA	NA	NA	0.4	DALYs per 100,000 population	7881.41	7929.79	7631.21	7752.55	7698.4	7558.62	7585.12	7701.59	7541.9	7453.22	7496.9	7642.09	7541.83	7627.81	7712.6
14	PEV (Pre-Erythrocytic Vaccine)	3	0.35	2	1	Infants	6, 10, &, 14 weeks	2 yrs	0.7	0.81	0.93	0.93	NA	0.8	None	NA	NA	NA	NA	NA	NA	NA	NA	None	NA	NA	NA	NA	NA	NA	NA	NA	0.4	Income and productivity gains from delivering vaccine (US$ / dose)	-0.162821	0.0596124	0.0869459	0.245612	0.37707	0.370582	0.475561	0.444568	0.616023	0.672599	0.704553	0.817408	0.78066	0.735193	0.783783
15	PEV (Pre-Erythrocytic Vaccine)	3	0.35	2	1	Infants	6, 10, &, 14 weeks	2 yrs	0.7	0.81	0.93	0.93	NA	0.5	None	NA	NA	NA	NA	NA	NA	NA	NA	None	NA	NA	NA	NA	NA	NA	NA	NA	0.4	Cases per 100,000 population	86487.4	85884.6	85444.3	85262.7	85300.7	85112.7	83995.1	83841.5	83465.8	83891.1	83404.9	82778.9	82767	82613	83171.3
15	PEV (Pre-Erythrocytic Vaccine)	3	0.35	2	1	Infants	6, 10, &, 14 weeks	2 yrs	0.7	0.81	0.93	0.93	NA	0.5	None	NA	NA	NA	NA	NA	NA	NA	NA	None	NA	NA	NA	NA	NA	NA	NA	NA	0.4	Severe Cases per 100,000 population	1524.36	1487.18	1477.55	1475.55	1465.73	1460.82	1455.27	1438.91	1411.18	1442.73	1433	1432.64	1444.45	1428.36	1453.45
15	PEV (Pre-Erythrocytic Vaccine)	3	0.35	2	1	Infants	6, 10, &, 14 weeks	2 yrs	0.7	0.81	0.93	0.93	NA	0.5	None	NA	NA	NA	NA	NA	NA	NA	NA	None	NA	NA	NA	NA	NA	NA	NA	NA	0.4	Deaths per 100,000 population	306.545	310.091	315.909	304.818	301.818	302.636	301	298.182	292	302.364	296.909	298.636	299.727	299.545	303.727
15	PEV (Pre-Erythrocytic Vaccine)	3	0.35	2	1	Infants	6, 10, &, 14 weeks	2 yrs	0.7	0.81	0.93	0.93	NA	0.5	None	NA	NA	NA	NA	NA	NA	NA	NA	None	NA	NA	NA	NA	NA	NA	NA	NA	0.4	Cases in <5yo per 100,000 population	6936.09	6654.55	6286.36	6126.36	5906.09	5929.27	5826.36	5796.82	5714.18	5795.45	5777.64	5682.73	5672.82	5650.27	5678.27
15	PEV (Pre-Erythrocytic Vaccine)	3	0.35	2	1	Infants	6, 10, &, 14 weeks	2 yrs	0.7	0.81	0.93	0.93	NA	0.5	None	NA	NA	NA	NA	NA	NA	NA	NA	None	NA	NA	NA	NA	NA	NA	NA	NA	0.4	Severe Cases in <5yo per 100,000 population	364.909	342.364	321.182	322.909	315.636	313.636	301.818	304.545	293.636	306.091	296.636	301.909	299.727	284.909	290.182
15	PEV (Pre-Erythrocytic Vaccine)	3	0.35	2	1	Infants	6, 10, &, 14 weeks	2 yrs	0.7	0.81	0.93	0.93	NA	0.5	None	NA	NA	NA	NA	NA	NA	NA	NA	None	NA	NA	NA	NA	NA	NA	NA	NA	0.4	Deaths in < 5yo per 100,000 population	83.1818	81.2727	83.0909	80.2727	76.2727	77.4545	76	78.4545	73.2727	75.7273	75.5455	77.7273	75.3636	75	72
15	PEV (Pre-Erythrocytic Vaccine)	3	0.35	2	1	Infants	6, 10, &, 14 weeks	2 yrs	0.7	0.81	0.93	0.93	NA	0.5	None	NA	NA	NA	NA	NA	NA	NA	NA	None	NA	NA	NA	NA	NA	NA	NA	NA	0.4	DALYs per 100,000 population	7879.43	7850.32	8015.3	7744.46	7642.51	7737.54	7610.43	7590.14	7410.47	7667.58	7534.28	7625.13	7656.16	7590.51	7732.11
15	PEV (Pre-Erythrocytic Vaccine)	3	0.35	2	1	Infants	6, 10, &, 14 weeks	2 yrs	0.7	0.81	0.93	0.93	NA	0.5	None	NA	NA	NA	NA	NA	NA	NA	NA	None	NA	NA	NA	NA	NA	NA	NA	NA	0.4	Income and productivity gains from delivering vaccine (US$ / dose)	-0.158764	0.0256035	0.0933225	0.130177	0.119192	0.172391	0.421425	0.452704	0.533518	0.43999	0.564038	0.709534	0.710678	0.748641	0.586789
16	PEV (Pre-Erythrocytic Vaccine)	3	0.35	2	1	Infants	6, 10, &, 14 weeks	2 yrs	0.5	0.69	0.85	0.85	NA	0.95	None	NA	NA	NA	NA	NA	NA	NA	NA	None	NA	NA	NA	NA	NA	NA	NA	NA	0.4	Cases per 100,000 population	86159.7	85250.8	84886.7	84341	83698.2	83235.1	83169	83326.2	83059	83414.8	83426.8	83269.6	83062.3	82879.8	82763.4
16	PEV (Pre-Erythrocytic Vaccine)	3	0.35	2	1	Infants	6, 10, &, 14 weeks	2 yrs	0.5	0.69	0.85	0.85	NA	0.95	None	NA	NA	NA	NA	NA	NA	NA	NA	None	NA	NA	NA	NA	NA	NA	NA	NA	0.4	Severe Cases per 100,000 population	1506.5	1466.33	1483.33	1468.58	1440.5	1429.5	1440.83	1434.42	1443.67	1435.58	1452.5	1450.67	1460.33	1433.92	1442.75
16	PEV (Pre-Erythrocytic Vaccine)	3	0.35	2	1	Infants	6, 10, &, 14 weeks	2 yrs	0.5	0.69	0.85	0.85	NA	0.95	None	NA	NA	NA	NA	NA	NA	NA	NA	None	NA	NA	NA	NA	NA	NA	NA	NA	0.4	Deaths per 100,000 population	313.167	299.25	298.667	307.417	301.583	294	299.917	293.167	295.417	294.917	306.083	300.167	307.083	302.583	298.75
16	PEV (Pre-Erythrocytic Vaccine)	3	0.35	2	1	Infants	6, 10, &, 14 weeks	2 yrs	0.5	0.69	0.85	0.85	NA	0.95	None	NA	NA	NA	NA	NA	NA	NA	NA	None	NA	NA	NA	NA	NA	NA	NA	NA	0.4	Cases in <5yo per 100,000 population	6957.5	6644.08	6473.25	6128.33	6009.92	5836.33	5828.83	5836	5783.33	5796.33	5812.83	5953.58	5802.92	5812.58	5786.25
16	PEV (Pre-Erythrocytic Vaccine)	3	0.35	2	1	Infants	6, 10, &, 14 weeks	2 yrs	0.5	0.69	0.85	0.85	NA	0.95	None	NA	NA	NA	NA	NA	NA	NA	NA	None	NA	NA	NA	NA	NA	NA	NA	NA	0.4	Severe Cases in <5yo per 100,000 population	353.583	341.25	341.167	319.417	306.917	302.417	306.417	302.25	304.083	304	312.167	306.583	301.583	300.75	298.25
16	PEV (Pre-Erythrocytic Vaccine)	3	0.35	2	1	Infants	6, 10, &, 14 weeks	2 yrs	0.5	0.69	0.85	0.85	NA	0.95	None	NA	NA	NA	NA	NA	NA	NA	NA	None	NA	NA	NA	NA	NA	NA	NA	NA	0.4	Deaths in < 5yo per 100,000 population	81.8333	81.75	79.25	79.0833	77.9167	74.6667	78	78.0833	76	73.3333	77.75	72.75	78.25	75	74.5
16	PEV (Pre-Erythrocytic Vaccine)	3	0.35	2	1	Infants	6, 10, &, 14 weeks	2 yrs	0.5	0.69	0.85	0.85	NA	0.95	None	NA	NA	NA	NA	NA	NA	NA	NA	None	NA	NA	NA	NA	NA	NA	NA	NA	0.4	DALYs per 100,000 population	7959.23	7610.45	7606.74	7804.76	7643.86	7494.95	7617.78	7435.71	7550.21	7520.78	7747.79	7638.45	7816.25	7681.93	7605.85
16	PEV (Pre-Erythrocytic Vaccine)	3	0.35	2	1	Infants	6, 10, &, 14 weeks	2 yrs	0.5	0.69	0.85	0.85	NA	0.95	None	NA	NA	NA	NA	NA	NA	NA	NA	None	NA	NA	NA	NA	NA	NA	NA	NA	0.4	Income and productivity gains from delivering vaccine (US$ / dose)	-0.0683505	0.261323	0.308582	0.432518	0.665092	0.779677	0.767641	0.701504	0.745606	0.650663	0.67506	0.737586	0.798828	0.841318	0.878753
17	PEV (Pre-Erythrocytic Vaccine)	3	0.35	2	1	Infants	6, 10, &, 14 weeks	2 yrs	0.5	0.69	0.85	0.85	NA	0.8	None	NA	NA	NA	NA	NA	NA	NA	NA	None	NA	NA	NA	NA	NA	NA	NA	NA	0.4	Cases per 100,000 population	86338.5	85518.1	85206	85831	85191.6	84534.3	84300.8	84431.3	83775.4	83436.5	82977.5	82693.6	83236.7	83355.3	83127.3
17	PEV (Pre-Erythrocytic Vaccine)	3	0.35	2	1	Infants	6, 10, &, 14 weeks	2 yrs	0.5	0.69	0.85	0.85	NA	0.8	None	NA	NA	NA	NA	NA	NA	NA	NA	None	NA	NA	NA	NA	NA	NA	NA	NA	0.4	Severe Cases per 100,000 population	1503.83	1479.33	1472.42	1490.75	1474.17	1465.75	1456.25	1461.5	1442.17	1451.42	1436.67	1436.75	1471.83	1451.5	1461.67
17	PEV (Pre-Erythrocytic Vaccine)	3	0.35	2	1	Infants	6, 10, &, 14 weeks	2 yrs	0.5	0.69	0.85	0.85	NA	0.8	None	NA	NA	NA	NA	NA	NA	NA	NA	None	NA	NA	NA	NA	NA	NA	NA	NA	0.4	Deaths per 100,000 population	311.583	301.583	304.833	312.583	307.667	302.083	301.667	300.25	303.417	298.167	295	299.667	303.667	305.583	302.333
17	PEV (Pre-Erythrocytic Vaccine)	3	0.35	2	1	Infants	6, 10, &, 14 weeks	2 yrs	0.5	0.69	0.85	0.85	NA	0.8	None	NA	NA	NA	NA	NA	NA	NA	NA	None	NA	NA	NA	NA	NA	NA	NA	NA	0.4	Cases in <5yo per 100,000 population	6996.92	6664.58	6519.08	6271.92	6166.92	6026.33	6020.92	6055.83	5931.33	5935.25	5821.08	5861.33	5872.5	5891.42	5940.17
17	PEV (Pre-Erythrocytic Vaccine)	3	0.35	2	1	Infants	6, 10, &, 14 weeks	2 yrs	0.5	0.69	0.85	0.85	NA	0.8	None	NA	NA	NA	NA	NA	NA	NA	NA	None	NA	NA	NA	NA	NA	NA	NA	NA	0.4	Severe Cases in <5yo per 100,000 population	353.75	342.083	329.75	319.917	317.667	312.25	308.167	317.25	305.083	310.583	313.417	304.833	321.083	304.333	306.667
17	PEV (Pre-Erythrocytic Vaccine)	3	0.35	2	1	Infants	6, 10, &, 14 weeks	2 yrs	0.5	0.69	0.85	0.85	NA	0.8	None	NA	NA	NA	NA	NA	NA	NA	NA	None	NA	NA	NA	NA	NA	NA	NA	NA	0.4	Deaths in < 5yo per 100,000 population	80.9167	82.4167	82.5833	77.1667	82.25	77.8333	75.4167	80.3333	79.6667	77.75	77.75	75.0833	81.5	81.4167	75.8333
17	PEV (Pre-Erythrocytic Vaccine)	3	0.35	2	1	Infants	6, 10, &, 14 weeks	2 yrs	0.5	0.69	0.85	0.85	NA	0.8	None	NA	NA	NA	NA	NA	NA	NA	NA	None	NA	NA	NA	NA	NA	NA	NA	NA	0.4	DALYs per 100,000 population	7910.18	7690.95	7749.55	7963.86	7856.53	7708.99	7676.61	7659.19	7708.02	7534.98	7526.35	7604.49	7739.75	7749.95	7687.7
17	PEV (Pre-Erythrocytic Vaccine)	3	0.35	2	1	Infants	6, 10, &, 14 weeks	2 yrs	0.5	0.69	0.85	0.85	NA	0.8	None	NA	NA	NA	NA	NA	NA	NA	NA	None	NA	NA	NA	NA	NA	NA	NA	NA	0.4	Income and productivity gains from delivering vaccine (US$ / dose)	-0.121097	0.158802	0.225119	-0.0101016	0.215877	0.369175	0.46187	0.39238	0.569342	0.677185	0.835229	0.924751	0.743357	0.712811	0.798572
18	PEV (Pre-Erythrocytic Vaccine)	3	0.35	2	1	Infants	6, 10, &, 14 weeks	2 yrs	0.5	0.69	0.85	0.85	NA	0.5	None	NA	NA	NA	NA	NA	NA	NA	NA	None	NA	NA	NA	NA	NA	NA	NA	NA	0.4	Cases per 100,000 population	86263.4	85591.6	85064.5	84736.8	84645.6	84724.6	84339	83719.4	83413.3	83444.2	82860.5	82832.8	82740.8	83087.1	83409
18	PEV (Pre-Erythrocytic Vaccine)	3	0.35	2	1	Infants	6, 10, &, 14 weeks	2 yrs	0.5	0.69	0.85	0.85	NA	0.5	None	NA	NA	NA	NA	NA	NA	NA	NA	None	NA	NA	NA	NA	NA	NA	NA	NA	0.4	Severe Cases per 100,000 population	1495.08	1477.58	1494.25	1444.75	1454.83	1464.25	1477.33	1447.17	1449.42	1452.5	1457	1446.92	1449	1446.25	1445.58
18	PEV (Pre-Erythrocytic Vaccine)	3	0.35	2	1	Infants	6, 10, &, 14 weeks	2 yrs	0.5	0.69	0.85	0.85	NA	0.5	None	NA	NA	NA	NA	NA	NA	NA	NA	None	NA	NA	NA	NA	NA	NA	NA	NA	0.4	Deaths per 100,000 population	313.25	301.667	304.333	300.167	294.25	302.25	310.583	296	295.667	296.583	308.917	302.5	298.333	291.75	304.5
18	PEV (Pre-Erythrocytic Vaccine)	3	0.35	2	1	Infants	6, 10, &, 14 weeks	2 yrs	0.5	0.69	0.85	0.85	NA	0.5	None	NA	NA	NA	NA	NA	NA	NA	NA	None	NA	NA	NA	NA	NA	NA	NA	NA	0.4	Cases in <5yo per 100,000 population	6988.58	6698.75	6457.83	6183.42	6099.75	6075.17	6008	6003.33	6002.33	6041.58	5902.42	5921.5	5951.33	5943.58	5931
18	PEV (Pre-Erythrocytic Vaccine)	3	0.35	2	1	Infants	6, 10, &, 14 weeks	2 yrs	0.5	0.69	0.85	0.85	NA	0.5	None	NA	NA	NA	NA	NA	NA	NA	NA	None	NA	NA	NA	NA	NA	NA	NA	NA	0.4	Severe Cases in <5yo per 100,000 population	348.417	339.917	334.667	314.75	306.917	311.833	317.5	304.25	313.167	309.5	312.417	302.333	303.083	299.167	296
18	PEV (Pre-Erythrocytic Vaccine)	3	0.35	2	1	Infants	6, 10, &, 14 weeks	2 yrs	0.5	0.69	0.85	0.85	NA	0.5	None	NA	NA	NA	NA	NA	NA	NA	NA	None	NA	NA	NA	NA	NA	NA	NA	NA	0.4	Deaths in < 5yo per 100,000 population	83.0833	80.5833	85.5	81.3333	76.1667	77.8333	82.75	75.5833	76.5	74.4167	78.75	81.4167	76	74.9167	74.3333
18	PEV (Pre-Erythrocytic Vaccine)	3	0.35	2	1	Infants	6, 10, &, 14 weeks	2 yrs	0.5	0.69	0.85	0.85	NA	0.5	None	NA	NA	NA	NA	NA	NA	NA	NA	None	NA	NA	NA	NA	NA	NA	NA	NA	0.4	DALYs per 100,000 population	7963.15	7699.52	7762.01	7635.94	7513.51	7702.44	7923.05	7523.52	7530.95	7557.51	7863.19	7720.39	7568.57	7437.06	7737.94
18	PEV (Pre-Erythrocytic Vaccine)	3	0.35	2	1	Infants	6, 10, &, 14 weeks	2 yrs	0.5	0.69	0.85	0.85	NA	0.5	None	NA	NA	NA	NA	NA	NA	NA	NA	None	NA	NA	NA	NA	NA	NA	NA	NA	0.4	Income and productivity gains from delivering vaccine (US$ / dose)	-0.0818744	0.146973	0.248054	0.363849	0.394301	0.365393	0.44531	0.642909	0.711676	0.712362	0.911885	0.919694	0.970221	0.831503	0.74174
19	PEV (Pre-Erythrocytic Vaccine)	3	0.35	2	10	Infants	6, 10, &, 14 weeks	2 yrs	0.89	0.95	0.97	0.97	NA	0.95	None	NA	NA	NA	NA	NA	NA	NA	NA	None	NA	NA	NA	NA	NA	NA	NA	NA	0.4	Cases per 100,000 population	139966	138487	136847	135777	135051	134273	134526	134439	134655	135052	135547	135674	135847	136533	136508
19	PEV (Pre-Erythrocytic Vaccine)	3	0.35	2	10	Infants	6, 10, &, 14 weeks	2 yrs	0.89	0.95	0.97	0.97	NA	0.95	None	NA	NA	NA	NA	NA	NA	NA	NA	None	NA	NA	NA	NA	NA	NA	NA	NA	0.4	Severe Cases per 100,000 population	1860.09	1791.82	1709.64	1695.09	1691.45	1692.64	1738.36	1767.27	1791.18	1788.36	1808.18	1801	1838.45	1824.27	1855.73
19	PEV (Pre-Erythrocytic Vaccine)	3	0.35	2	10	Infants	6, 10, &, 14 weeks	2 yrs	0.89	0.95	0.97	0.97	NA	0.95	None	NA	NA	NA	NA	NA	NA	NA	NA	None	NA	NA	NA	NA	NA	NA	NA	NA	0.4	Deaths per 100,000 population	364.545	357.545	341.727	335.636	333	338.727	343.909	338.364	350.455	343.818	351.273	346.545	347.182	363.636	361.909
19	PEV (Pre-Erythrocytic Vaccine)	3	0.35	2	10	Infants	6, 10, &, 14 weeks	2 yrs	0.89	0.95	0.97	0.97	NA	0.95	None	NA	NA	NA	NA	NA	NA	NA	NA	None	NA	NA	NA	NA	NA	NA	NA	NA	0.4	Cases in <5yo per 100,000 population	30538.7	29074.5	27730.8	26573.3	25946.2	25637.1	25611.8	25630.2	25526.9	25698	25746.5	25702.9	25665.1	25765.1	25691.5
19	PEV (Pre-Erythrocytic Vaccine)	3	0.35	2	10	Infants	6, 10, &, 14 weeks	2 yrs	0.89	0.95	0.97	0.97	NA	0.95	None	NA	NA	NA	NA	NA	NA	NA	NA	None	NA	NA	NA	NA	NA	NA	NA	NA	0.4	Severe Cases in <5yo per 100,000 population	1213	1150.09	1090.73	1061.45	1067	1062.09	1074.55	1084.55	1088.82	1080.64	1078.36	1087.09	1093.55	1071.36	1098.91
19	PEV (Pre-Erythrocytic Vaccine)	3	0.35	2	10	Infants	6, 10, &, 14 weeks	2 yrs	0.89	0.95	0.97	0.97	NA	0.95	None	NA	NA	NA	NA	NA	NA	NA	NA	None	NA	NA	NA	NA	NA	NA	NA	NA	0.4	Deaths in < 5yo per 100,000 population	237.909	223.455	214.364	209.455	203.455	214.273	215.182	209.636	216.091	204.545	210.455	210.636	207.909	210.545	214.818
19	PEV (Pre-Erythrocytic Vaccine)	3	0.35	2	10	Infants	6, 10, &, 14 weeks	2 yrs	0.89	0.95	0.97	0.97	NA	0.95	None	NA	NA	NA	NA	NA	NA	NA	NA	None	NA	NA	NA	NA	NA	NA	NA	NA	0.4	DALYs per 100,000 population	9900.68	9698.26	9259.77	9105.48	9066.98	9197.03	9320.55	9190.07	9524.97	9335.2	9525.29	9422.25	9449.28	9845.44	9807.88
19	PEV (Pre-Erythrocytic Vaccine)	3	0.35	2	10	Infants	6, 10, &, 14 weeks	2 yrs	0.89	0.95	0.97	0.97	NA	0.95	None	NA	NA	NA	NA	NA	NA	NA	NA	None	NA	NA	NA	NA	NA	NA	NA	NA	0.4	Income and productivity gains from delivering vaccine (US$ / dose)	0.0822127	0.288102	0.469714	0.572478	0.652114	0.779906	0.700711	0.70574	0.634418	0.576751	0.480301	0.450762	0.381062	0.289789	0.251626
20	PEV (Pre-Erythrocytic Vaccine)	3	0.35	2	10	Infants	6, 10, &, 14 weeks	2 yrs	0.89	0.95	0.97	0.97	NA	0.8	None	NA	NA	NA	NA	NA	NA	NA	NA	None	NA	NA	NA	NA	NA	NA	NA	NA	0.4	Cases per 100,000 population	140000	138522	137135	135856	135294	134384	134815	134911	134801	135300	135721	135944	136046	136513	137048
20	PEV (Pre-Erythrocytic Vaccine)	3	0.35	2	10	Infants	6, 10, &, 14 weeks	2 yrs	0.89	0.95	0.97	0.97	NA	0.8	None	NA	NA	NA	NA	NA	NA	NA	NA	None	NA	NA	NA	NA	NA	NA	NA	NA	0.4	Severe Cases per 100,000 population	1863.82	1786.27	1713.45	1705.82	1698.55	1723.55	1759.36	1764.36	1784.45	1777.18	1818.18	1836.55	1824.18	1848.45	1862.55
20	PEV (Pre-Erythrocytic Vaccine)	3	0.35	2	10	Infants	6, 10, &, 14 weeks	2 yrs	0.89	0.95	0.97	0.97	NA	0.8	None	NA	NA	NA	NA	NA	NA	NA	NA	None	NA	NA	NA	NA	NA	NA	NA	NA	0.4	Deaths per 100,000 population	357.727	355	342.364	329.909	343.182	339.636	341.091	350.273	340.727	351	348.909	354.909	346.182	360.091	351.273
20	PEV (Pre-Erythrocytic Vaccine)	3	0.35	2	10	Infants	6, 10, &, 14 weeks	2 yrs	0.89	0.95	0.97	0.97	NA	0.8	None	NA	NA	NA	NA	NA	NA	NA	NA	None	NA	NA	NA	NA	NA	NA	NA	NA	0.4	Cases in <5yo per 100,000 population	30547.5	29115.2	27784.4	26740.3	26122.4	25771.5	25828.2	25860.7	25792.9	25879.1	25867.1	25910.2	25897.8	26005.9	25990
20	PEV (Pre-Erythrocytic Vaccine)	3	0.35	2	10	Infants	6, 10, &, 14 weeks	2 yrs	0.89	0.95	0.97	0.97	NA	0.8	None	NA	NA	NA	NA	NA	NA	NA	NA	None	NA	NA	NA	NA	NA	NA	NA	NA	0.4	Severe Cases in <5yo per 100,000 population	1211.73	1149.36	1095.18	1067.55	1067.27	1092.36	1089.82	1086.45	1087	1065.45	1100.36	1111.09	1084.64	1107.55	1107.55
20	PEV (Pre-Erythrocytic Vaccine)	3	0.35	2	10	Infants	6, 10, &, 14 weeks	2 yrs	0.89	0.95	0.97	0.97	NA	0.8	None	NA	NA	NA	NA	NA	NA	NA	NA	None	NA	NA	NA	NA	NA	NA	NA	NA	0.4	Deaths in < 5yo per 100,000 population	230.545	223.364	219.273	204.818	212	216.455	213.909	212.909	209.636	215.091	208	215.455	208.091	217.091	213.818
20	PEV (Pre-Erythrocytic Vaccine)	3	0.35	2	10	Infants	6, 10, &, 14 weeks	2 yrs	0.89	0.95	0.97	0.97	NA	0.8	None	NA	NA	NA	NA	NA	NA	NA	NA	None	NA	NA	NA	NA	NA	NA	NA	NA	0.4	DALYs per 100,000 population	9721.6	9659.7	9289.75	8984.17	9313.65	9199.35	9305.48	9469.17	9251.47	9552.38	9496.78	9631.3	9417.88	9798.44	9586.45
20	PEV (Pre-Erythrocytic Vaccine)	3	0.35	2	10	Infants	6, 10, &, 14 weeks	2 yrs	0.89	0.95	0.97	0.97	NA	0.8	None	NA	NA	NA	NA	NA	NA	NA	NA	None	NA	NA	NA	NA	NA	NA	NA	NA	0.4	Income and productivity gains from delivering vaccine (US$ / dose)	0.0798377	0.283024	0.421113	0.561717	0.630711	0.783379	0.654425	0.659174	0.640777	0.56705	0.462412	0.42117	0.391534	0.301652	0.157604
21	PEV (Pre-Erythrocytic Vaccine)	3	0.35	2	10	Infants	6, 10, &, 14 weeks	2 yrs	0.89	0.95	0.97	0.97	NA	0.5	None	NA	NA	NA	NA	NA	NA	NA	NA	None	NA	NA	NA	NA	NA	NA	NA	NA	0.4	Cases per 100,000 population	140044	138503	137266	136111	135601	135521	135170	135412	135517	135915	136317	136478	136783	136867	137171
21	PEV (Pre-Erythrocytic Vaccine)	3	0.35	2	10	Infants	6, 10, &, 14 weeks	2 yrs	0.89	0.95	0.97	0.97	NA	0.5	None	NA	NA	NA	NA	NA	NA	NA	NA	None	NA	NA	NA	NA	NA	NA	NA	NA	0.4	Severe Cases per 100,000 population	1845.64	1782.36	1739	1715.64	1737.91	1722.18	1740.73	1765.27	1799.09	1789.45	1833.91	1800.64	1853.82	1838.64	1843.09
21	PEV (Pre-Erythrocytic Vaccine)	3	0.35	2	10	Infants	6, 10, &, 14 weeks	2 yrs	0.89	0.95	0.97	0.97	NA	0.5	None	NA	NA	NA	NA	NA	NA	NA	NA	None	NA	NA	NA	NA	NA	NA	NA	NA	0.4	Deaths per 100,000 population	360.364	352.364	349.273	335.909	341.273	336.909	351.364	338.545	339.364	351	352.182	357.909	353.091	362.455	350.727
21	PEV (Pre-Erythrocytic Vaccine)	3	0.35	2	10	Infants	6, 10, &, 14 weeks	2 yrs	0.89	0.95	0.97	0.97	NA	0.5	None	NA	NA	NA	NA	NA	NA	NA	NA	None	NA	NA	NA	NA	NA	NA	NA	NA	0.4	Cases in <5yo per 100,000 population	30559.5	29122.9	27908.5	26967.7	26448	26383.1	26241.4	26244	26281.6	26356.4	26492.3	26351.7	26361.3	26379.7	26397.7
21	PEV (Pre-Erythrocytic Vaccine)	3	0.35	2	10	Infants	6, 10, &, 14 weeks	2 yrs	0.89	0.95	0.97	0.97	NA	0.5	None	NA	NA	NA	NA	NA	NA	NA	NA	None	NA	NA	NA	NA	NA	NA	NA	NA	0.4	Severe Cases in <5yo per 100,000 population	1198.18	1145.45	1114.55	1083.82	1095.45	1092.55	1090.36	1103.91	1109.82	1090.64	1122	1109	1123.45	1110.73	1105.18
21	PEV (Pre-Erythrocytic Vaccine)	3	0.35	2	10	Infants	6, 10, &, 14 weeks	2 yrs	0.89	0.95	0.97	0.97	NA	0.5	None	NA	NA	NA	NA	NA	NA	NA	NA	None	NA	NA	NA	NA	NA	NA	NA	NA	0.4	Deaths in < 5yo per 100,000 population	231.818	225.182	223.818	213.091	212.545	208	217.545	209.364	209.091	214.455	218.545	218.545	213.727	222.273	206.455
21	PEV (Pre-Erythrocytic Vaccine)	3	0.35	2	10	Infants	6, 10, &, 14 weeks	2 yrs	0.89	0.95	0.97	0.97	NA	0.5	None	NA	NA	NA	NA	NA	NA	NA	NA	None	NA	NA	NA	NA	NA	NA	NA	NA	0.4	DALYs per 100,000 population	9776.2	9591.68	9506.23	9108.1	9290.85	9128.34	9518.66	9218.32	9226.03	9526.91	9584.64	9706.49	9583.81	9817.49	9542.52
21	PEV (Pre-Erythrocytic Vaccine)	3	0.35	2	10	Infants	6, 10, &, 14 weeks	2 yrs	0.89	0.95	0.97	0.97	NA	0.5	None	NA	NA	NA	NA	NA	NA	NA	NA	None	NA	NA	NA	NA	NA	NA	NA	NA	0.4	Income and productivity gains from delivering vaccine (US$ / dose)	0.0821285	0.290143	0.418406	0.551999	0.602778	0.632018	0.670331	0.626309	0.582558	0.508036	0.421827	0.382334	0.290582	0.282552	0.207029
22	PEV (Pre-Erythrocytic Vaccine)	3	0.35	2	10	Infants	6, 10, &, 14 weeks	2 yrs	0.7	0.81	0.93	0.93	NA	0.95	None	NA	NA	NA	NA	NA	NA	NA	NA	None	NA	NA	NA	NA	NA	NA	NA	NA	0.4	Cases per 100,000 population	140306	139013	137623	136342	136223	135596	135519	135745	136053	136074	136654	136651	136947	136972	137299
22	PEV (Pre-Erythrocytic Vaccine)	3	0.35	2	10	Infants	6, 10, &, 14 weeks	2 yrs	0.7	0.81	0.93	0.93	NA	0.95	None	NA	NA	NA	NA	NA	NA	NA	NA	None	NA	NA	NA	NA	NA	NA	NA	NA	0.4	Severe Cases per 100,000 population	1851	1806.82	1749.73	1731.82	1727.27	1715.91	1739.55	1777.36	1814.91	1825	1812.64	1814.64	1820.55	1820.09	1810.09
22	PEV (Pre-Erythrocytic Vaccine)	3	0.35	2	10	Infants	6, 10, &, 14 weeks	2 yrs	0.7	0.81	0.93	0.93	NA	0.95	None	NA	NA	NA	NA	NA	NA	NA	NA	None	NA	NA	NA	NA	NA	NA	NA	NA	0.4	Deaths per 100,000 population	368.636	355.182	345.545	339.455	345.818	353.364	348.273	351.727	348.091	350.909	357.273	353.182	354.364	356.273	350.455
22	PEV (Pre-Erythrocytic Vaccine)	3	0.35	2	10	Infants	6, 10, &, 14 weeks	2 yrs	0.7	0.81	0.93	0.93	NA	0.95	None	NA	NA	NA	NA	NA	NA	NA	NA	None	NA	NA	NA	NA	NA	NA	NA	NA	0.4	Cases in <5yo per 100,000 population	30640.5	29323.1	28385.7	27254.5	26885.5	26650.4	26569.3	26662.5	26683.4	26590.6	26712.7	26732	26574	26694.1	26607.2
22	PEV (Pre-Erythrocytic Vaccine)	3	0.35	2	10	Infants	6, 10, &, 14 weeks	2 yrs	0.7	0.81	0.93	0.93	NA	0.95	None	NA	NA	NA	NA	NA	NA	NA	NA	None	NA	NA	NA	NA	NA	NA	NA	NA	0.4	Severe Cases in <5yo per 100,000 population	1209.45	1168.73	1116.64	1101.18	1108.73	1091.73	1095.18	1103.18	1128.64	1128	1112.82	1111.55	1113.36	1093.09	1094.45
22	PEV (Pre-Erythrocytic Vaccine)	3	0.35	2	10	Infants	6, 10, &, 14 weeks	2 yrs	0.7	0.81	0.93	0.93	NA	0.95	None	NA	NA	NA	NA	NA	NA	NA	NA	None	NA	NA	NA	NA	NA	NA	NA	NA	0.4	Deaths in < 5yo per 100,000 population	240	226.545	220.545	213.273	216.091	224.818	216.364	215.727	215.455	219	214.091	214.545	216.909	217.273	216.545
22	PEV (Pre-Erythrocytic Vaccine)	3	0.35	2	10	Infants	6, 10, &, 14 weeks	2 yrs	0.7	0.81	0.93	0.93	NA	0.95	None	NA	NA	NA	NA	NA	NA	NA	NA	None	NA	NA	NA	NA	NA	NA	NA	NA	0.4	DALYs per 100,000 population	9990.38	9652.39	9386.91	9200.43	9364.24	9582.5	9463.7	9558.72	9451.45	9558.84	9700.64	9584.89	9597.2	9690.13	9547.57
22	PEV (Pre-Erythrocytic Vaccine)	3	0.35	2	10	Infants	6, 10, &, 14 weeks	2 yrs	0.7	0.81	0.93	0.93	NA	0.95	None	NA	NA	NA	NA	NA	NA	NA	NA	None	NA	NA	NA	NA	NA	NA	NA	NA	0.4	Income and productivity gains from delivering vaccine (US$ / dose)	0.0239337	0.213991	0.432741	0.620008	0.611766	0.744255	0.72118	0.683347	0.565681	0.539671	0.443748	0.439983	0.345465	0.339956	0.245105
23	PEV (Pre-Erythrocytic Vaccine)	3	0.35	2	10	Infants	6, 10, &, 14 weeks	2 yrs	0.7	0.81	0.93	0.93	NA	0.8	None	NA	NA	NA	NA	NA	NA	NA	NA	None	NA	NA	NA	NA	NA	NA	NA	NA	0.4	Cases per 100,000 population	140231	138881	137620	136702	136044	135783	135989	136061	136118	136316	136623	136593	136811	137028	137442
23	PEV (Pre-Erythrocytic Vaccine)	3	0.35	2	10	Infants	6, 10, &, 14 weeks	2 yrs	0.7	0.81	0.93	0.93	NA	0.8	None	NA	NA	NA	NA	NA	NA	NA	NA	None	NA	NA	NA	NA	NA	NA	NA	NA	0.4	Severe Cases per 100,000 population	1839.45	1792.55	1744.82	1746.09	1740.36	1722.36	1773.91	1772.73	1798.18	1797.27	1801.09	1824.82	1805.55	1845.36	1852.45
23	PEV (Pre-Erythrocytic Vaccine)	3	0.35	2	10	Infants	6, 10, &, 14 weeks	2 yrs	0.7	0.81	0.93	0.93	NA	0.8	None	NA	NA	NA	NA	NA	NA	NA	NA	None	NA	NA	NA	NA	NA	NA	NA	NA	0.4	Deaths per 100,000 population	368.909	357.818	345.182	344.727	342.636	343.727	345.273	353.273	350.182	353.727	360.455	352.545	348.364	354.182	352.182
23	PEV (Pre-Erythrocytic Vaccine)	3	0.35	2	10	Infants	6, 10, &, 14 weeks	2 yrs	0.7	0.81	0.93	0.93	NA	0.8	None	NA	NA	NA	NA	NA	NA	NA	NA	None	NA	NA	NA	NA	NA	NA	NA	NA	0.4	Cases in <5yo per 100,000 population	30603	29346.2	28365.5	27423.9	26867.1	26900.9	26913.7	26811.1	26839.3	26897.8	26879.3	26773.5	26817.5	26685.6	26823.6
23	PEV (Pre-Erythrocytic Vaccine)	3	0.35	2	10	Infants	6, 10, &, 14 weeks	2 yrs	0.7	0.81	0.93	0.93	NA	0.8	None	NA	NA	NA	NA	NA	NA	NA	NA	None	NA	NA	NA	NA	NA	NA	NA	NA	0.4	Severe Cases in <5yo per 100,000 population	1204.27	1167.64	1124	1111.55	1108	1084	1104.45	1112.09	1116.64	1112.64	1099.18	1112.91	1086.82	1118.09	1119.64
23	PEV (Pre-Erythrocytic Vaccine)	3	0.35	2	10	Infants	6, 10, &, 14 weeks	2 yrs	0.7	0.81	0.93	0.93	NA	0.8	None	NA	NA	NA	NA	NA	NA	NA	NA	None	NA	NA	NA	NA	NA	NA	NA	NA	0.4	Deaths in < 5yo per 100,000 population	241.636	232.091	218.545	223.636	215.909	219	219.545	218	216	220.364	226.273	217.091	208.455	212	210.091
23	PEV (Pre-Erythrocytic Vaccine)	3	0.35	2	10	Infants	6, 10, &, 14 weeks	2 yrs	0.7	0.81	0.93	0.93	NA	0.8	None	NA	NA	NA	NA	NA	NA	NA	NA	None	NA	NA	NA	NA	NA	NA	NA	NA	0.4	DALYs per 100,000 population	9989.03	9688.63	9390.6	9359.99	9281.48	9300.31	9366.44	9584.08	9505.08	9609.22	9767.72	9612.34	9484.39	9603.4	9588.16
23	PEV (Pre-Erythrocytic Vaccine)	3	0.35	2	10	Infants	6, 10, &, 14 weeks	2 yrs	0.7	0.81	0.93	0.93	NA	0.8	None	NA	NA	NA	NA	NA	NA	NA	NA	None	NA	NA	NA	NA	NA	NA	NA	NA	0.4	Income and productivity gains from delivering vaccine (US$ / dose)	0.0575313	0.27187	0.449703	0.55684	0.650949	0.731211	0.639638	0.625782	0.604806	0.539178	0.469661	0.469137	0.419924	0.336046	0.228702
24	PEV (Pre-Erythrocytic Vaccine)	3	0.35	2	10	Infants	6, 10, &, 14 weeks	2 yrs	0.7	0.81	0.93	0.93	NA	0.5	None	NA	NA	NA	NA	NA	NA	NA	NA	None	NA	NA	NA	NA	NA	NA	NA	NA	0.4	Cases per 100,000 population	140342	139051	137841	137222	136715	136116	136156	136403	136578	136789	137296	137070	137299	137553	137827
24	PEV (Pre-Erythrocytic Vaccine)	3	0.35	2	10	Infants	6, 10, &, 14 weeks	2 yrs	0.7	0.81	0.93	0.93	NA	0.5	None	NA	NA	NA	NA	NA	NA	NA	NA	None	NA	NA	NA	NA	NA	NA	NA	NA	0.4	Severe Cases per 100,000 population	1835.64	1801.27	1745.18	1746.27	1709.45	1760	1774.82	1808.36	1804.91	1833.36	1841.18	1837	1845.36	1853	1831.45
24	PEV (Pre-Erythrocytic Vaccine)	3	0.35	2	10	Infants	6, 10, &, 14 weeks	2 yrs	0.7	0.81	0.93	0.93	NA	0.5	None	NA	NA	NA	NA	NA	NA	NA	NA	None	NA	NA	NA	NA	NA	NA	NA	NA	0.4	Deaths per 100,000 population	371.727	355.273	347	344.364	339.455	344.455	353.727	355.636	359.091	352.364	362.091	355.545	369.273	361.545	351.273
24	PEV (Pre-Erythrocytic Vaccine)	3	0.35	2	10	Infants	6, 10, &, 14 weeks	2 yrs	0.7	0.81	0.93	0.93	NA	0.5	None	NA	NA	NA	NA	NA	NA	NA	NA	None	NA	NA	NA	NA	NA	NA	NA	NA	0.4	Cases in <5yo per 100,000 population	30607.6	29364	28495.1	27860.4	27397.7	27082.7	27104.9	27275.6	27181.1	27161.5	27201.3	27158.4	27161.9	27174.2	27177.4
24	PEV (Pre-Erythrocytic Vaccine)	3	0.35	2	10	Infants	6, 10, &, 14 weeks	2 yrs	0.7	0.81	0.93	0.93	NA	0.5	None	NA	NA	NA	NA	NA	NA	NA	NA	None	NA	NA	NA	NA	NA	NA	NA	NA	0.4	Severe Cases in <5yo per 100,000 population	1204.82	1164.36	1101.82	1114.09	1090.82	1121.36	1120.27	1140.36	1129.09	1139.82	1138.91	1122.73	1128.55	1137.82	1122.18
24	PEV (Pre-Erythrocytic Vaccine)	3	0.35	2	10	Infants	6, 10, &, 14 weeks	2 yrs	0.7	0.81	0.93	0.93	NA	0.5	None	NA	NA	NA	NA	NA	NA	NA	NA	None	NA	NA	NA	NA	NA	NA	NA	NA	0.4	Deaths in < 5yo per 100,000 population	244.727	227.091	223.818	219.364	215.091	221.364	225.727	218.273	219.091	215.818	219.727	218.545	224.182	220.091	216.545
24	PEV (Pre-Erythrocytic Vaccine)	3	0.35	2	10	Infants	6, 10, &, 14 weeks	2 yrs	0.7	0.81	0.93	0.93	NA	0.5	None	NA	NA	NA	NA	NA	NA	NA	NA	None	NA	NA	NA	NA	NA	NA	NA	NA	0.4	DALYs per 100,000 population	10037.9	9637.88	9428.53	9338.2	9205.01	9352.47	9580.53	9618.79	9728.18	9555.86	9845.37	9646.05	10033.4	9790.37	9560.41
24	PEV (Pre-Erythrocytic Vaccine)	3	0.35	2	10	Infants	6, 10, &, 14 weeks	2 yrs	0.7	0.81	0.93	0.93	NA	0.5	None	NA	NA	NA	NA	NA	NA	NA	NA	None	NA	NA	NA	NA	NA	NA	NA	NA	0.4	Income and productivity gains from delivering vaccine (US$ / dose)	0.0200172	0.219878	0.434873	0.506435	0.593961	0.683352	0.665844	0.629382	0.549411	0.467593	0.36174	0.396719	0.343831	0.257363	0.206829
25	PEV (Pre-Erythrocytic Vaccine)	3	0.35	2	10	Infants	6, 10, &, 14 weeks	2 yrs	0.5	0.69	0.85	0.85	NA	0.95	None	NA	NA	NA	NA	NA	NA	NA	NA	None	NA	NA	NA	NA	NA	NA	NA	NA	0.4	Cases per 100,000 population	140200	138986	138273	137553	137072	136960	136568	137093	136806	137116	137516	137567	137872	137886	138259
25	PEV (Pre-Erythrocytic Vaccine)	3	0.35	2	10	Infants	6, 10, &, 14 weeks	2 yrs	0.5	0.69	0.85	0.85	NA	0.95	None	NA	NA	NA	NA	NA	NA	NA	NA	None	NA	NA	NA	NA	NA	NA	NA	NA	0.4	Severe Cases per 100,000 population	1832.82	1806.64	1788	1758.27	1760.91	1757.55	1789.55	1788.64	1798.18	1807.27	1843.09	1823.45	1835.27	1859.55	1859.64
25	PEV (Pre-Erythrocytic Vaccine)	3	0.35	2	10	Infants	6, 10, &, 14 weeks	2 yrs	0.5	0.69	0.85	0.85	NA	0.95	None	NA	NA	NA	NA	NA	NA	NA	NA	None	NA	NA	NA	NA	NA	NA	NA	NA	0.4	Deaths per 100,000 population	363.545	358.909	350.091	357.909	347.818	352.091	353.182	351.636	357.727	345.364	363	353.909	359.273	357.364	362.818
25	PEV (Pre-Erythrocytic Vaccine)	3	0.35	2	10	Infants	6, 10, &, 14 weeks	2 yrs	0.5	0.69	0.85	0.85	NA	0.95	None	NA	NA	NA	NA	NA	NA	NA	NA	None	NA	NA	NA	NA	NA	NA	NA	NA	0.4	Cases in <5yo per 100,000 population	30510.1	29663.1	28977.5	28195.8	27709.2	27659.6	27589.3	27639.3	27548.7	27603.8	27670.9	27645.4	27690.5	27664.5	27646.1
25	PEV (Pre-Erythrocytic Vaccine)	3	0.35	2	10	Infants	6, 10, &, 14 weeks	2 yrs	0.5	0.69	0.85	0.85	NA	0.95	None	NA	NA	NA	NA	NA	NA	NA	NA	None	NA	NA	NA	NA	NA	NA	NA	NA	0.4	Severe Cases in <5yo per 100,000 population	1204.82	1164.73	1131.09	1133.64	1131.64	1119.82	1131.73	1128.18	1123.64	1136	1148.82	1126.82	1130.09	1140.91	1146.09
25	PEV (Pre-Erythrocytic Vaccine)	3	0.35	2	10	Infants	6, 10, &, 14 weeks	2 yrs	0.5	0.69	0.85	0.85	NA	0.95	None	NA	NA	NA	NA	NA	NA	NA	NA	None	NA	NA	NA	NA	NA	NA	NA	NA	0.4	Deaths in < 5yo per 100,000 population	240.727	228.182	224.909	223.636	224.364	227.091	223.636	221.545	224.273	215.364	222.818	220.818	222.727	217.818	226.636
25	PEV (Pre-Erythrocytic Vaccine)	3	0.35	2	10	Infants	6, 10, &, 14 weeks	2 yrs	0.5	0.69	0.85	0.85	NA	0.95	None	NA	NA	NA	NA	NA	NA	NA	NA	None	NA	NA	NA	NA	NA	NA	NA	NA	0.4	DALYs per 100,000 population	9880.77	9749.32	9544.81	9721.8	9418.61	9560.59	9593.42	9528.24	9696.46	9389.62	9851.32	9627.26	9748.16	9699.42	9841.7
25	PEV (Pre-Erythrocytic Vaccine)	3	0.35	2	10	Infants	6, 10, &, 14 weeks	2 yrs	0.5	0.69	0.85	0.85	NA	0.95	None	NA	NA	NA	NA	NA	NA	NA	NA	None	NA	NA	NA	NA	NA	NA	NA	NA	0.4	Income and productivity gains from delivering vaccine (US$ / dose)	0.0348557	0.365895	0.434036	0.543165	0.598786	0.653515	0.738877	0.62412	0.641389	0.555464	0.425354	0.402731	0.314723	0.286982	0.137528
26	PEV (Pre-Erythrocytic Vaccine)	3	0.35	2	10	Infants	6, 10, &, 14 weeks	2 yrs	0.5	0.69	0.85	0.85	NA	0.8	None	NA	NA	NA	NA	NA	NA	NA	NA	None	NA	NA	NA	NA	NA	NA	NA	NA	0.4	Cases per 100,000 population	140204	139088	138454	137531	137272	136870	136830	136793	136966	137488	137508	137583	138008	138165	137971
26	PEV (Pre-Erythrocytic Vaccine)	3	0.35	2	10	Infants	6, 10, &, 14 weeks	2 yrs	0.5	0.69	0.85	0.85	NA	0.8	None	NA	NA	NA	NA	NA	NA	NA	NA	None	NA	NA	NA	NA	NA	NA	NA	NA	0.4	Severe Cases per 100,000 population	1835.64	1817	1807.27	1753.73	1767	1769.73	1768.73	1808.27	1795.64	1822.82	1824.55	1844.82	1841.82	1836.73	1847.91
26	PEV (Pre-Erythrocytic Vaccine)	3	0.35	2	10	Infants	6, 10, &, 14 weeks	2 yrs	0.5	0.69	0.85	0.85	NA	0.8	None	NA	NA	NA	NA	NA	NA	NA	NA	None	NA	NA	NA	NA	NA	NA	NA	NA	0.4	Deaths per 100,000 population	360.818	364	349.909	349	348	354.273	344.091	350.455	359.727	359.636	359.545	359	368.273	362.091	358.273
26	PEV (Pre-Erythrocytic Vaccine)	3	0.35	2	10	Infants	6, 10, &, 14 weeks	2 yrs	0.5	0.69	0.85	0.85	NA	0.8	None	NA	NA	NA	NA	NA	NA	NA	NA	None	NA	NA	NA	NA	NA	NA	NA	NA	0.4	Cases in <5yo per 100,000 population	30513.8	29655.3	29010.8	28260.9	27905.7	27799.1	27677.3	27787.6	27661.4	27778.7	27700.6	27762.5	27879.4	27923.2	27724.5
26	PEV (Pre-Erythrocytic Vaccine)	3	0.35	2	10	Infants	6, 10, &, 14 weeks	2 yrs	0.5	0.69	0.85	0.85	NA	0.8	None	NA	NA	NA	NA	NA	NA	NA	NA	None	NA	NA	NA	NA	NA	NA	NA	NA	0.4	Severe Cases in <5yo per 100,000 population	1205.45	1176.64	1169	1125.91	1134.09	1136.18	1124.55	1138.36	1125.18	1131.45	1142.45	1151.09	1151.27	1147.09	1141.64
26	PEV (Pre-Erythrocytic Vaccine)	3	0.35	2	10	Infants	6, 10, &, 14 weeks	2 yrs	0.5	0.69	0.85	0.85	NA	0.8	None	NA	NA	NA	NA	NA	NA	NA	NA	None	NA	NA	NA	NA	NA	NA	NA	NA	0.4	Deaths in < 5yo per 100,000 population	239.364	232.455	228.091	223.727	219	228.545	218.909	220.818	222.818	224.636	223.818	225	227.273	229.455	221.182
26	PEV (Pre-Erythrocytic Vaccine)	3	0.35	2	10	Infants	6, 10, &, 14 weeks	2 yrs	0.5	0.69	0.85	0.85	NA	0.8	None	NA	NA	NA	NA	NA	NA	NA	NA	None	NA	NA	NA	NA	NA	NA	NA	NA	0.4	DALYs per 100,000 population	9811.5	9895.35	9533.87	9480.77	9428.48	9585.54	9358.33	9493.19	9779.23	9780.34	9786.72	9775.05	9970.06	9833.23	9716.44
26	PEV (Pre-Erythrocytic Vaccine)	3	0.35	2	10	Infants	6, 10, &, 14 weeks	2 yrs	0.5	0.69	0.85	0.85	NA	0.8	None	NA	NA	NA	NA	NA	NA	NA	NA	None	NA	NA	NA	NA	NA	NA	NA	NA	0.4	Income and productivity gains from delivering vaccine (US$ / dose)	0.0413351	0.332203	0.381568	0.574273	0.604564	0.708701	0.696823	0.698521	0.622987	0.465889	0.45341	0.431288	0.307727	0.274816	0.268749
27	PEV (Pre-Erythrocytic Vaccine)	3	0.35	2	10	Infants	6, 10, &, 14 weeks	2 yrs	0.5	0.69	0.85	0.85	NA	0.5	None	NA	NA	NA	NA	NA	NA	NA	NA	None	NA	NA	NA	NA	NA	NA	NA	NA	0.4	Cases per 100,000 population	140225	139292	138481	137833	137467	137270	137036	137246	137518	137527	137959	137772	138277	138440	138409
27	PEV (Pre-Erythrocytic Vaccine)	3	0.35	2	10	Infants	6, 10, &, 14 weeks	2 yrs	0.5	0.69	0.85	0.85	NA	0.5	None	NA	NA	NA	NA	NA	NA	NA	NA	None	NA	NA	NA	NA	NA	NA	NA	NA	0.4	Severe Cases per 100,000 population	1844.55	1824.55	1779.09	1778.82	1788.36	1817.45	1799.64	1789.45	1813.18	1824.82	1837.09	1835.82	1850.91	1839.82	1869.73
27	PEV (Pre-Erythrocytic Vaccine)	3	0.35	2	10	Infants	6, 10, &, 14 weeks	2 yrs	0.5	0.69	0.85	0.85	NA	0.5	None	NA	NA	NA	NA	NA	NA	NA	NA	None	NA	NA	NA	NA	NA	NA	NA	NA	0.4	Deaths per 100,000 population	366.273	351.818	354.455	355	347.182	353.727	362.727	355.091	351.909	349.818	358.091	362.364	356.364	371.364	369.727
27	PEV (Pre-Erythrocytic Vaccine)	3	0.35	2	10	Infants	6, 10, &, 14 weeks	2 yrs	0.5	0.69	0.85	0.85	NA	0.5	None	NA	NA	NA	NA	NA	NA	NA	NA	None	NA	NA	NA	NA	NA	NA	NA	NA	0.4	Cases in <5yo per 100,000 population	30570.4	29664.9	29055.4	28503.2	28161.2	28056.4	27905.9	27965	28094.7	27993	28057.4	27933.2	28091.1	28124.7	28036
27	PEV (Pre-Erythrocytic Vaccine)	3	0.35	2	10	Infants	6, 10, &, 14 weeks	2 yrs	0.5	0.69	0.85	0.85	NA	0.5	None	NA	NA	NA	NA	NA	NA	NA	NA	None	NA	NA	NA	NA	NA	NA	NA	NA	0.4	Severe Cases in <5yo per 100,000 population	1201.91	1193.91	1148	1145.91	1155.09	1169	1146.91	1147.91	1145.18	1152.82	1166.91	1162.64	1161.82	1158.09	1165.45
27	PEV (Pre-Erythrocytic Vaccine)	3	0.35	2	10	Infants	6, 10, &, 14 weeks	2 yrs	0.5	0.69	0.85	0.85	NA	0.5	None	NA	NA	NA	NA	NA	NA	NA	NA	None	NA	NA	NA	NA	NA	NA	NA	NA	0.4	Deaths in < 5yo per 100,000 population	238.636	229.364	226.545	229.182	221.636	221.727	230.727	223	222.545	218.273	223.364	225.455	223.091	227	232.909
27	PEV (Pre-Erythrocytic Vaccine)	3	0.35	2	10	Infants	6, 10, &, 14 weeks	2 yrs	0.5	0.69	0.85	0.85	NA	0.5	None	NA	NA	NA	NA	NA	NA	NA	NA	None	NA	NA	NA	NA	NA	NA	NA	NA	0.4	DALYs per 100,000 population	9962.04	9574.81	9621.48	9640.35	9399.26	9580.59	9821.39	9633.06	9577	9497.51	9715.98	9826.2	9658.01	10043.9	10043.6
27	PEV (Pre-Erythrocytic Vaccine)	3	0.35	2	10	Infants	6, 10, &, 14 weeks	2 yrs	0.5	0.69	0.85	0.85	NA	0.5	None	NA	NA	NA	NA	NA	NA	NA	NA	None	NA	NA	NA	NA	NA	NA	NA	NA	0.4	Income and productivity gains from delivering vaccine (US$ / dose)	0.0487168	0.249497	0.422073	0.524398	0.577549	0.596604	0.660505	0.646561	0.522235	0.496743	0.366981	0.41316	0.248025	0.220168	0.165479
28	PEV (Pre-Erythrocytic Vaccine)	3	0.35	2	100	Infants	6, 10, &, 14 weeks	2 yrs	0.89	0.95	0.97	0.97	NA	0.95	None	NA	NA	NA	NA	NA	NA	NA	NA	None	NA	NA	NA	NA	NA	NA	NA	NA	0.4	Cases per 100,000 population	111050	109375	108571	108394	109168	110042	111173	112329	113096	113986	114780	115091	115447	115792	115864
28	PEV (Pre-Erythrocytic Vaccine)	3	0.35	2	100	Infants	6, 10, &, 14 weeks	2 yrs	0.89	0.95	0.97	0.97	NA	0.95	None	NA	NA	NA	NA	NA	NA	NA	NA	None	NA	NA	NA	NA	NA	NA	NA	NA	0.4	Severe Cases per 100,000 population	1506.5	1463	1498.94	1532.69	1576.62	1603.38	1639.44	1629	1642.94	1648.31	1642	1654	1649.06	1639.69	1644.38
28	PEV (Pre-Erythrocytic Vaccine)	3	0.35	2	100	Infants	6, 10, &, 14 weeks	2 yrs	0.89	0.95	0.97	0.97	NA	0.95	None	NA	NA	NA	NA	NA	NA	NA	NA	None	NA	NA	NA	NA	NA	NA	NA	NA	0.4	Deaths per 100,000 population	366.75	354.625	355.062	350.125	366.25	369.75	369.75	372.5	376.812	371.812	374.438	380.75	364.75	381.312	372.875
28	PEV (Pre-Erythrocytic Vaccine)	3	0.35	2	100	Infants	6, 10, &, 14 weeks	2 yrs	0.89	0.95	0.97	0.97	NA	0.95	None	NA	NA	NA	NA	NA	NA	NA	NA	None	NA	NA	NA	NA	NA	NA	NA	NA	0.4	Cases in <5yo per 100,000 population	52260.9	50710.2	49841.6	49578.4	50213	50626.1	50591.9	50684.6	50522.1	50617.1	50737.4	50684.9	50698	50732	50691.9
28	PEV (Pre-Erythrocytic Vaccine)	3	0.35	2	100	Infants	6, 10, &, 14 weeks	2 yrs	0.89	0.95	0.97	0.97	NA	0.95	None	NA	NA	NA	NA	NA	NA	NA	NA	None	NA	NA	NA	NA	NA	NA	NA	NA	0.4	Severe Cases in <5yo per 100,000 population	1383.19	1347.81	1382.12	1414.56	1458	1477.5	1489.81	1470.44	1480.56	1489.38	1475.25	1482.31	1481.75	1480.06	1476.75
28	PEV (Pre-Erythrocytic Vaccine)	3	0.35	2	100	Infants	6, 10, &, 14 weeks	2 yrs	0.89	0.95	0.97	0.97	NA	0.95	None	NA	NA	NA	NA	NA	NA	NA	NA	None	NA	NA	NA	NA	NA	NA	NA	NA	0.4	Deaths in < 5yo per 100,000 population	333.125	325.938	326.562	317.375	333.875	337.562	332.75	332.375	334.688	331.188	332.125	337.938	323.688	340.625	330.688
28	PEV (Pre-Erythrocytic Vaccine)	3	0.35	2	100	Infants	6, 10, &, 14 weeks	2 yrs	0.89	0.95	0.97	0.97	NA	0.95	None	NA	NA	NA	NA	NA	NA	NA	NA	None	NA	NA	NA	NA	NA	NA	NA	NA	0.4	DALYs per 100,000 population	9894.57	9555.77	9572.83	9459.82	9855.61	10010.9	9994.13	10045.2	10187.8	10032.3	10110	10256.9	9847.27	10286.4	10057.4
28	PEV (Pre-Erythrocytic Vaccine)	3	0.35	2	100	Infants	6, 10, &, 14 weeks	2 yrs	0.89	0.95	0.97	0.97	NA	0.95	None	NA	NA	NA	NA	NA	NA	NA	NA	None	NA	NA	NA	NA	NA	NA	NA	NA	0.4	Income and productivity gains from delivering vaccine (US$ / dose)	0.0989654	0.33234	0.340603	0.338319	0.233035	0.0884524	-0.159592	-0.358568	-0.549513	-0.704268	-0.842232	-0.919936	-0.98872	-1.04263	-1.07121
29	PEV (Pre-Erythrocytic Vaccine)	3	0.35	2	100	Infants	6, 10, &, 14 weeks	2 yrs	0.89	0.95	0.97	0.97	NA	0.8	None	NA	NA	NA	NA	NA	NA	NA	NA	None	NA	NA	NA	NA	NA	NA	NA	NA	0.4	Cases per 100,000 population	111044	109492	108698	108517	109150	110233	111251	112319	113253	113980	114551	114982	115292	115576	115820
29	PEV (Pre-Erythrocytic Vaccine)	3	0.35	2	100	Infants	6, 10, &, 14 weeks	2 yrs	0.89	0.95	0.97	0.97	NA	0.8	None	NA	NA	NA	NA	NA	NA	NA	NA	None	NA	NA	NA	NA	NA	NA	NA	NA	0.4	Severe Cases per 100,000 population	1497.22	1471.35	1490.63	1534.83	1584.26	1614.04	1630.04	1624.89	1638.76	1638.52	1646.85	1651.93	1638.72	1636.2	1645.72
29	PEV (Pre-Erythrocytic Vaccine)	3	0.35	2	100	Infants	6, 10, &, 14 weeks	2 yrs	0.89	0.95	0.97	0.97	NA	0.8	None	NA	NA	NA	NA	NA	NA	NA	NA	None	NA	NA	NA	NA	NA	NA	NA	NA	0.4	Deaths per 100,000 population	364.087	352.087	352.783	355.674	362.37	357.565	369.783	362.804	364.848	370.587	372.022	367	363.065	371.261	374.674
29	PEV (Pre-Erythrocytic Vaccine)	3	0.35	2	100	Infants	6, 10, &, 14 weeks	2 yrs	0.89	0.95	0.97	0.97	NA	0.8	None	NA	NA	NA	NA	NA	NA	NA	NA	None	NA	NA	NA	NA	NA	NA	NA	NA	0.4	Cases in <5yo per 100,000 population	52270.8	50734.8	49964.5	49730.7	50315.1	50764.5	50758.3	50813.2	50768.7	50802.9	50819.9	50801.2	50831.5	50880.7	50862.7
29	PEV (Pre-Erythrocytic Vaccine)	3	0.35	2	100	Infants	6, 10, &, 14 weeks	2 yrs	0.89	0.95	0.97	0.97	NA	0.8	None	NA	NA	NA	NA	NA	NA	NA	NA	None	NA	NA	NA	NA	NA	NA	NA	NA	0.4	Severe Cases in <5yo per 100,000 population	1379.87	1354.72	1373.59	1416.54	1467.83	1482.02	1485.04	1470.72	1473.93	1477.22	1484.5	1487.8	1474.78	1466.33	1479.72
29	PEV (Pre-Erythrocytic Vaccine)	3	0.35	2	100	Infants	6, 10, &, 14 weeks	2 yrs	0.89	0.95	0.97	0.97	NA	0.8	None	NA	NA	NA	NA	NA	NA	NA	NA	None	NA	NA	NA	NA	NA	NA	NA	NA	0.4	Deaths in < 5yo per 100,000 population	331.826	321.478	320.391	324.348	330.457	323.826	334.609	324.696	324.587	330.022	331.957	327.587	323.804	331.304	333.13
29	PEV (Pre-Erythrocytic Vaccine)	3	0.35	2	100	Infants	6, 10, &, 14 weeks	2 yrs	0.89	0.95	0.97	0.97	NA	0.8	None	NA	NA	NA	NA	NA	NA	NA	NA	None	NA	NA	NA	NA	NA	NA	NA	NA	0.4	DALYs per 100,000 population	9810.28	9490.03	9513.78	9589.96	9774.13	9650.37	9974.84	9799.56	9855.18	10005.1	10032.1	9917.44	9806.81	10026.6	10111.1
29	PEV (Pre-Erythrocytic Vaccine)	3	0.35	2	100	Infants	6, 10, &, 14 weeks	2 yrs	0.89	0.95	0.97	0.97	NA	0.8	None	NA	NA	NA	NA	NA	NA	NA	NA	None	NA	NA	NA	NA	NA	NA	NA	NA	0.4	Income and productivity gains from delivering vaccine (US$ / dose)	0.115917	0.295854	0.343554	0.334887	0.244818	0.052678	-0.157858	-0.363906	-0.557312	-0.701638	-0.80779	-0.906572	-0.954393	-0.999144	-1.06775
30	PEV (Pre-Erythrocytic Vaccine)	3	0.35	2	100	Infants	6, 10, &, 14 weeks	2 yrs	0.89	0.95	0.97	0.97	NA	0.5	None	NA	NA	NA	NA	NA	NA	NA	NA	None	NA	NA	NA	NA	NA	NA	NA	NA	0.4	Cases per 100,000 population	111017	109336	108761	108968	109641	110525	111422	112251	113035	113615	114264	114657	114891	115183	115230
30	PEV (Pre-Erythrocytic Vaccine)	3	0.35	2	100	Infants	6, 10, &, 14 weeks	2 yrs	0.89	0.95	0.97	0.97	NA	0.5	None	NA	NA	NA	NA	NA	NA	NA	NA	None	NA	NA	NA	NA	NA	NA	NA	NA	0.4	Severe Cases per 100,000 population	1499.62	1475.38	1505.62	1551.19	1587.81	1599.62	1607	1627	1628.94	1658.81	1635.12	1650.25	1626.25	1624.94	1633.62
30	PEV (Pre-Erythrocytic Vaccine)	3	0.35	2	100	Infants	6, 10, &, 14 weeks	2 yrs	0.89	0.95	0.97	0.97	NA	0.5	None	NA	NA	NA	NA	NA	NA	NA	NA	None	NA	NA	NA	NA	NA	NA	NA	NA	0.4	Deaths per 100,000 population	358.438	353.562	353.188	352.625	358.188	358.875	359.875	363.562	376.812	375.938	371.562	367.375	367.375	366.75	367.938
30	PEV (Pre-Erythrocytic Vaccine)	3	0.35	2	100	Infants	6, 10, &, 14 weeks	2 yrs	0.89	0.95	0.97	0.97	NA	0.5	None	NA	NA	NA	NA	NA	NA	NA	NA	None	NA	NA	NA	NA	NA	NA	NA	NA	0.4	Cases in <5yo per 100,000 population	52253.1	50698.4	50022.8	50110.1	50636.8	51045.1	51030.8	51041.1	51050.2	51038.8	51055.9	51096.4	51110.5	51190.6	51060.4
30	PEV (Pre-Erythrocytic Vaccine)	3	0.35	2	100	Infants	6, 10, &, 14 weeks	2 yrs	0.89	0.95	0.97	0.97	NA	0.5	None	NA	NA	NA	NA	NA	NA	NA	NA	None	NA	NA	NA	NA	NA	NA	NA	NA	0.4	Severe Cases in <5yo per 100,000 population	1381.38	1357.62	1383.06	1432.94	1473	1472.69	1467.44	1468.44	1475.19	1501.31	1478.25	1494.06	1470.06	1465	1477.12
30	PEV (Pre-Erythrocytic Vaccine)	3	0.35	2	100	Infants	6, 10, &, 14 weeks	2 yrs	0.89	0.95	0.97	0.97	NA	0.5	None	NA	NA	NA	NA	NA	NA	NA	NA	None	NA	NA	NA	NA	NA	NA	NA	NA	0.4	Deaths in < 5yo per 100,000 population	325.938	321.625	319.875	320.438	326.438	326.75	327.125	327.312	339.188	337.75	333.188	329.375	326.625	325.938	326.625
30	PEV (Pre-Erythrocytic Vaccine)	3	0.35	2	100	Infants	6, 10, &, 14 weeks	2 yrs	0.89	0.95	0.97	0.97	NA	0.5	None	NA	NA	NA	NA	NA	NA	NA	NA	None	NA	NA	NA	NA	NA	NA	NA	NA	0.4	DALYs per 100,000 population	9684.71	9556.67	9533.25	9507.19	9658.02	9691.23	9720.36	9812.67	10162.1	10138.9	10014.4	9939.15	9925.29	9892.77	9922.18
30	PEV (Pre-Erythrocytic Vaccine)	3	0.35	2	100	Infants	6, 10, &, 14 weeks	2 yrs	0.89	0.95	0.97	0.97	NA	0.5	None	NA	NA	NA	NA	NA	NA	NA	NA	None	NA	NA	NA	NA	NA	NA	NA	NA	0.4	Income and productivity gains from delivering vaccine (US$ / dose)	0.111023	0.321225	0.329946	0.2934	0.18365	0.0344732	-0.15708	-0.339659	-0.498176	-0.63364	-0.750315	-0.846669	-0.876483	-0.920989	-0.96052
31	PEV (Pre-Erythrocytic Vaccine)	3	0.35	2	100	Infants	6, 10, &, 14 weeks	2 yrs	0.7	0.81	0.93	0.93	NA	0.95	None	NA	NA	NA	NA	NA	NA	NA	NA	None	NA	NA	NA	NA	NA	NA	NA	NA	0.4	Cases per 100,000 population	111073	109929	109243	109140	109566	110421	111365	112237	113024	113636	114238	114520	114811	115016	115169
31	PEV (Pre-Erythrocytic Vaccine)	3	0.35	2	100	Infants	6, 10, &, 14 weeks	2 yrs	0.7	0.81	0.93	0.93	NA	0.95	None	NA	NA	NA	NA	NA	NA	NA	NA	None	NA	NA	NA	NA	NA	NA	NA	NA	0.4	Severe Cases per 100,000 population	1502.21	1474.19	1509.07	1535.3	1579.72	1598.33	1618.23	1619.58	1613.53	1630.95	1632	1616.95	1616.4	1627.26	1627.79
31	PEV (Pre-Erythrocytic Vaccine)	3	0.35	2	100	Infants	6, 10, &, 14 weeks	2 yrs	0.7	0.81	0.93	0.93	NA	0.95	None	NA	NA	NA	NA	NA	NA	NA	NA	None	NA	NA	NA	NA	NA	NA	NA	NA	0.4	Deaths per 100,000 population	359.581	350.326	356	358.744	357.907	363.791	366.256	365.767	365.488	370.256	370.744	366.279	366.023	370.116	365.093
31	PEV (Pre-Erythrocytic Vaccine)	3	0.35	2	100	Infants	6, 10, &, 14 weeks	2 yrs	0.7	0.81	0.93	0.93	NA	0.95	None	NA	NA	NA	NA	NA	NA	NA	NA	None	NA	NA	NA	NA	NA	NA	NA	NA	0.4	Cases in <5yo per 100,000 population	52336.3	51233.9	50496.7	50326.8	50689.7	51068	51113.3	51111.4	51110.3	51122.8	51193	51126.6	51187.7	51219.7	51164.5
31	PEV (Pre-Erythrocytic Vaccine)	3	0.35	2	100	Infants	6, 10, &, 14 weeks	2 yrs	0.7	0.81	0.93	0.93	NA	0.95	None	NA	NA	NA	NA	NA	NA	NA	NA	None	NA	NA	NA	NA	NA	NA	NA	NA	0.4	Severe Cases in <5yo per 100,000 population	1385.81	1359.19	1391.79	1419.02	1461.65	1469.07	1476.4	1468.16	1461.79	1474.33	1474.26	1462.79	1460.26	1468.95	1468.14
31	PEV (Pre-Erythrocytic Vaccine)	3	0.35	2	100	Infants	6, 10, &, 14 weeks	2 yrs	0.7	0.81	0.93	0.93	NA	0.95	None	NA	NA	NA	NA	NA	NA	NA	NA	None	NA	NA	NA	NA	NA	NA	NA	NA	0.4	Deaths in < 5yo per 100,000 population	328.512	321.116	324.233	327.047	326.07	330.86	330.674	329.465	327.233	331.767	331.349	328.814	325.837	330.977	325.023
31	PEV (Pre-Erythrocytic Vaccine)	3	0.35	2	100	Infants	6, 10, &, 14 weeks	2 yrs	0.7	0.81	0.93	0.93	NA	0.95	None	NA	NA	NA	NA	NA	NA	NA	NA	None	NA	NA	NA	NA	NA	NA	NA	NA	0.4	DALYs per 100,000 population	9688.19	9453.53	9602.62	9678.57	9648.42	9818.62	9895.45	9886.65	9870.35	10010.9	10013.3	9901.02	9903.31	9982.51	9860.11
31	PEV (Pre-Erythrocytic Vaccine)	3	0.35	2	100	Infants	6, 10, &, 14 weeks	2 yrs	0.7	0.81	0.93	0.93	NA	0.95	None	NA	NA	NA	NA	NA	NA	NA	NA	None	NA	NA	NA	NA	NA	NA	NA	NA	0.4	Income and productivity gains from delivering vaccine (US$ / dose)	0.134931	0.301011	0.326416	0.329168	0.241632	0.0656083	-0.160445	-0.382081	-0.55624	-0.717612	-0.845666	-0.911609	-0.979565	-1.02039	-1.07055
32	PEV (Pre-Erythrocytic Vaccine)	3	0.35	2	100	Infants	6, 10, &, 14 weeks	2 yrs	0.7	0.81	0.93	0.93	NA	0.8	None	NA	NA	NA	NA	NA	NA	NA	NA	None	NA	NA	NA	NA	NA	NA	NA	NA	0.4	Cases per 100,000 population	111039	109913	109314	109180	109706	110519	111546	112175	112994	113541	114106	114268	114705	114912	115051
32	PEV (Pre-Erythrocytic Vaccine)	3	0.35	2	100	Infants	6, 10, &, 14 weeks	2 yrs	0.7	0.81	0.93	0.93	NA	0.8	None	NA	NA	NA	NA	NA	NA	NA	NA	None	NA	NA	NA	NA	NA	NA	NA	NA	0.4	Severe Cases per 100,000 population	1510.45	1473.3	1503.7	1538.3	1577.15	1587.2	1610.3	1644.95	1619.45	1632.6	1628.7	1626.8	1617.25	1617.6	1605.4
32	PEV (Pre-Erythrocytic Vaccine)	3	0.35	2	100	Infants	6, 10, &, 14 weeks	2 yrs	0.7	0.81	0.93	0.93	NA	0.8	None	NA	NA	NA	NA	NA	NA	NA	NA	None	NA	NA	NA	NA	NA	NA	NA	NA	0.4	Deaths per 100,000 population	364.05	350.9	352.5	360.45	355.7	365.5	369.25	368.5	368.8	370.95	378.35	373.55	377.85	373.3	365.25
32	PEV (Pre-Erythrocytic Vaccine)	3	0.35	2	100	Infants	6, 10, &, 14 weeks	2 yrs	0.7	0.81	0.93	0.93	NA	0.8	None	NA	NA	NA	NA	NA	NA	NA	NA	None	NA	NA	NA	NA	NA	NA	NA	NA	0.4	Cases in <5yo per 100,000 population	52338.1	51218.9	50540.5	50382.4	50838.7	51223.2	51337.8	51190.9	51230.8	51296.8	51284.1	51252	51315.2	51377.7	51350.8
32	PEV (Pre-Erythrocytic Vaccine)	3	0.35	2	100	Infants	6, 10, &, 14 weeks	2 yrs	0.7	0.81	0.93	0.93	NA	0.8	None	NA	NA	NA	NA	NA	NA	NA	NA	None	NA	NA	NA	NA	NA	NA	NA	NA	0.4	Severe Cases in <5yo per 100,000 population	1394.6	1357.85	1386.45	1421.1	1460.1	1458.75	1473.4	1492.35	1469.75	1472.05	1473.7	1474.1	1461.9	1463.9	1453.1
32	PEV (Pre-Erythrocytic Vaccine)	3	0.35	2	100	Infants	6, 10, &, 14 weeks	2 yrs	0.7	0.81	0.93	0.93	NA	0.8	None	NA	NA	NA	NA	NA	NA	NA	NA	None	NA	NA	NA	NA	NA	NA	NA	NA	0.4	Deaths in < 5yo per 100,000 population	334.05	322.5	318.8	328.8	324.35	332.9	334.4	330.15	330.65	333.4	338.95	335.45	338.2	333.65	326.55
32	PEV (Pre-Erythrocytic Vaccine)	3	0.35	2	100	Infants	6, 10, &, 14 weeks	2 yrs	0.7	0.81	0.93	0.93	NA	0.8	None	NA	NA	NA	NA	NA	NA	NA	NA	None	NA	NA	NA	NA	NA	NA	NA	NA	0.4	DALYs per 100,000 population	9815.71	9454	9499.66	9738.84	9597.41	9892.23	9967	9939.39	9936.85	10004.2	10207.5	10089.3	10201.9	10076.9	9860.19
32	PEV (Pre-Erythrocytic Vaccine)	3	0.35	2	100	Infants	6, 10, &, 14 weeks	2 yrs	0.7	0.81	0.93	0.93	NA	0.8	None	NA	NA	NA	NA	NA	NA	NA	NA	None	NA	NA	NA	NA	NA	NA	NA	NA	0.4	Income and productivity gains from delivering vaccine (US$ / dose)	0.140146	0.304937	0.320208	0.329389	0.225212	0.0670067	-0.175351	-0.366002	-0.553152	-0.688427	-0.813994	-0.854878	-0.955941	-0.991168	-1.02963
33	PEV (Pre-Erythrocytic Vaccine)	3	0.35	2	100	Infants	6, 10, &, 14 weeks	2 yrs	0.7	0.81	0.93	0.93	NA	0.5	None	NA	NA	NA	NA	NA	NA	NA	NA	None	NA	NA	NA	NA	NA	NA	NA	NA	0.4	Cases per 100,000 population	111060	109892	109421	109468	110042	110755	111441	112237	112918	113382	113780	114184	114455	114531	114759
33	PEV (Pre-Erythrocytic Vaccine)	3	0.35	2	100	Infants	6, 10, &, 14 weeks	2 yrs	0.7	0.81	0.93	0.93	NA	0.5	None	NA	NA	NA	NA	NA	NA	NA	NA	None	NA	NA	NA	NA	NA	NA	NA	NA	0.4	Severe Cases per 100,000 population	1502.12	1475.75	1500.72	1541.5	1581.16	1597.09	1607.47	1614.88	1620.41	1622.75	1625.97	1614.5	1608.59	1611.91	1624.12
33	PEV (Pre-Erythrocytic Vaccine)	3	0.35	2	100	Infants	6, 10, &, 14 weeks	2 yrs	0.7	0.81	0.93	0.93	NA	0.5	None	NA	NA	NA	NA	NA	NA	NA	NA	None	NA	NA	NA	NA	NA	NA	NA	NA	0.4	Deaths per 100,000 population	361.281	352.281	353.406	361.812	356.688	360.688	364.688	363.594	374.625	371.188	371.531	366.531	369.656	368.094	369.969
33	PEV (Pre-Erythrocytic Vaccine)	3	0.35	2	100	Infants	6, 10, &, 14 weeks	2 yrs	0.7	0.81	0.93	0.93	NA	0.5	None	NA	NA	NA	NA	NA	NA	NA	NA	None	NA	NA	NA	NA	NA	NA	NA	NA	0.4	Cases in <5yo per 100,000 population	52369.9	51227.3	50682.7	50709.5	51143.8	51441.9	51413.5	51434.6	51513.7	51486	51494.8	51536.5	51573.9	51505	51583.2
33	PEV (Pre-Erythrocytic Vaccine)	3	0.35	2	100	Infants	6, 10, &, 14 weeks	2 yrs	0.7	0.81	0.93	0.93	NA	0.5	None	NA	NA	NA	NA	NA	NA	NA	NA	None	NA	NA	NA	NA	NA	NA	NA	NA	0.4	Severe Cases in <5yo per 100,000 population	1386.19	1359.03	1385.78	1424.12	1467.66	1471.22	1469.56	1471.34	1474.16	1471.69	1472.59	1464.12	1456.16	1459.97	1469.97
33	PEV (Pre-Erythrocytic Vaccine)	3	0.35	2	100	Infants	6, 10, &, 14 weeks	2 yrs	0.7	0.81	0.93	0.93	NA	0.5	None	NA	NA	NA	NA	NA	NA	NA	NA	None	NA	NA	NA	NA	NA	NA	NA	NA	0.4	Deaths in < 5yo per 100,000 population	329.406	321.062	322.969	328.094	326.969	327.25	330.188	326.438	337.156	332.906	333.75	328.906	330.156	328.125	330.312
33	PEV (Pre-Erythrocytic Vaccine)	3	0.35	2	100	Infants	6, 10, &, 14 weeks	2 yrs	0.7	0.81	0.93	0.93	NA	0.5	None	NA	NA	NA	NA	NA	NA	NA	NA	None	NA	NA	NA	NA	NA	NA	NA	NA	0.4	DALYs per 100,000 population	9723.49	9498.41	9517.21	9743.39	9635.43	9748.78	9836.74	9815.47	10107.5	10019.4	10022.4	9891.61	9986.75	9946.22	9976.34
33	PEV (Pre-Erythrocytic Vaccine)	3	0.35	2	100	Infants	6, 10, &, 14 weeks	2 yrs	0.7	0.81	0.93	0.93	NA	0.5	None	NA	NA	NA	NA	NA	NA	NA	NA	None	NA	NA	NA	NA	NA	NA	NA	NA	0.4	Income and productivity gains from delivering vaccine (US$ / dose)	0.147345	0.313075	0.332838	0.312961	0.189512	0.0343149	-0.146515	-0.35585	-0.52345	-0.647539	-0.744712	-0.835014	-0.896379	-0.91291	-0.970534
34	PEV (Pre-Erythrocytic Vaccine)	3	0.35	2	100	Infants	6, 10, &, 14 weeks	2 yrs	0.5	0.69	0.85	0.85	NA	0.95	None	NA	NA	NA	NA	NA	NA	NA	NA	None	NA	NA	NA	NA	NA	NA	NA	NA	0.4	Cases per 100,000 population	111317	110419	109868	109782	110187	110939	111509	112215	112903	113200	113660	113933	114163	114273	114457
34	PEV (Pre-Erythrocytic Vaccine)	3	0.35	2	100	Infants	6, 10, &, 14 weeks	2 yrs	0.5	0.69	0.85	0.85	NA	0.95	None	NA	NA	NA	NA	NA	NA	NA	NA	None	NA	NA	NA	NA	NA	NA	NA	NA	0.4	Severe Cases per 100,000 population	1498.32	1491.5	1512.86	1542.23	1559.23	1575.73	1590.41	1615.77	1611.45	1609.36	1602.41	1607.77	1607.5	1601.32	1604.68
34	PEV (Pre-Erythrocytic Vaccine)	3	0.35	2	100	Infants	6, 10, &, 14 weeks	2 yrs	0.5	0.69	0.85	0.85	NA	0.95	None	NA	NA	NA	NA	NA	NA	NA	NA	None	NA	NA	NA	NA	NA	NA	NA	NA	0.4	Deaths per 100,000 population	362.636	356.5	357.864	360.045	358.818	362	362.409	367.909	372.727	360.591	365.045	372.773	373.636	368.545	369.045
34	PEV (Pre-Erythrocytic Vaccine)	3	0.35	2	100	Infants	6, 10, &, 14 weeks	2 yrs	0.5	0.69	0.85	0.85	NA	0.95	None	NA	NA	NA	NA	NA	NA	NA	NA	None	NA	NA	NA	NA	NA	NA	NA	NA	0.4	Cases in <5yo per 100,000 population	52543.5	51664.5	51111.2	50977	51317.3	51684.2	51652.6	51606.1	51682.7	51673	51644.9	51645	51677.6	51687	51730.8
34	PEV (Pre-Erythrocytic Vaccine)	3	0.35	2	100	Infants	6, 10, &, 14 weeks	2 yrs	0.5	0.69	0.85	0.85	NA	0.95	None	NA	NA	NA	NA	NA	NA	NA	NA	None	NA	NA	NA	NA	NA	NA	NA	NA	0.4	Severe Cases in <5yo per 100,000 population	1386.14	1377.36	1394.14	1423.32	1444.14	1450.64	1452.36	1474.91	1463.95	1463.05	1457.32	1457.23	1458.82	1456.05	1455.55
34	PEV (Pre-Erythrocytic Vaccine)	3	0.35	2	100	Infants	6, 10, &, 14 weeks	2 yrs	0.5	0.69	0.85	0.85	NA	0.95	None	NA	NA	NA	NA	NA	NA	NA	NA	None	NA	NA	NA	NA	NA	NA	NA	NA	0.4	Deaths in < 5yo per 100,000 population	333.455	324.818	326.455	328.364	329.182	329	327.273	333.5	334.091	325.318	326.318	334.773	336.364	332.409	330.545
34	PEV (Pre-Erythrocytic Vaccine)	3	0.35	2	100	Infants	6, 10, &, 14 weeks	2 yrs	0.5	0.69	0.85	0.85	NA	0.95	None	NA	NA	NA	NA	NA	NA	NA	NA	None	NA	NA	NA	NA	NA	NA	NA	NA	0.4	DALYs per 100,000 population	9765.31	9598.15	9643.22	9715.29	9670.71	9767.06	9778.55	9933.76	10043.2	9766.81	9861.06	10055.9	10086.7	9951.69	9962.73
34	PEV (Pre-Erythrocytic Vaccine)	3	0.35	2	100	Infants	6, 10, &, 14 weeks	2 yrs	0.5	0.69	0.85	0.85	NA	0.95	None	NA	NA	NA	NA	NA	NA	NA	NA	None	NA	NA	NA	NA	NA	NA	NA	NA	0.4	Income and productivity gains from delivering vaccine (US$ / dose)	0.128147	0.280088	0.328403	0.320927	0.22007	0.0303494	-0.152179	-0.391753	-0.582629	-0.677845	-0.807506	-0.903393	-0.966948	-0.986143	-1.05216
35	PEV (Pre-Erythrocytic Vaccine)	3	0.35	2	100	Infants	6, 10, &, 14 weeks	2 yrs	0.5	0.69	0.85	0.85	NA	0.8	None	NA	NA	NA	NA	NA	NA	NA	NA	None	NA	NA	NA	NA	NA	NA	NA	NA	0.4	Cases per 100,000 population	111278	110496	110018	109860	110223	110883	111589	112172	112690	113243	113514	113717	113975	114276	114199
35	PEV (Pre-Erythrocytic Vaccine)	3	0.35	2	100	Infants	6, 10, &, 14 weeks	2 yrs	0.5	0.69	0.85	0.85	NA	0.8	None	NA	NA	NA	NA	NA	NA	NA	NA	None	NA	NA	NA	NA	NA	NA	NA	NA	0.4	Severe Cases per 100,000 population	1495.18	1494.94	1508.47	1531.88	1557.94	1573.71	1581.53	1586.76	1618.29	1619.71	1617.12	1613.24	1596.65	1606.18	1599.71
35	PEV (Pre-Erythrocytic Vaccine)	3	0.35	2	100	Infants	6, 10, &, 14 weeks	2 yrs	0.5	0.69	0.85	0.85	NA	0.8	None	NA	NA	NA	NA	NA	NA	NA	NA	None	NA	NA	NA	NA	NA	NA	NA	NA	0.4	Deaths per 100,000 population	363.941	356.882	354.647	356.176	361.824	376.235	362.353	367.765	372.882	369.765	362.588	360.882	366.765	365.412	371.471
35	PEV (Pre-Erythrocytic Vaccine)	3	0.35	2	100	Infants	6, 10, &, 14 weeks	2 yrs	0.5	0.69	0.85	0.85	NA	0.8	None	NA	NA	NA	NA	NA	NA	NA	NA	None	NA	NA	NA	NA	NA	NA	NA	NA	0.4	Cases in <5yo per 100,000 population	52510.6	51675.2	51173.1	51049.7	51486.4	51653.6	51701.6	51713.9	51694.8	51792.2	51719.8	51660.7	51748.5	51789.8	51779.1
35	PEV (Pre-Erythrocytic Vaccine)	3	0.35	2	100	Infants	6, 10, &, 14 weeks	2 yrs	0.5	0.69	0.85	0.85	NA	0.8	None	NA	NA	NA	NA	NA	NA	NA	NA	None	NA	NA	NA	NA	NA	NA	NA	NA	0.4	Severe Cases in <5yo per 100,000 population	1382.82	1381.53	1394.12	1416.71	1443.53	1448.53	1442.18	1449.59	1471.59	1473.65	1471.06	1465.71	1448.88	1459.53	1453.24
35	PEV (Pre-Erythrocytic Vaccine)	3	0.35	2	100	Infants	6, 10, &, 14 weeks	2 yrs	0.5	0.69	0.85	0.85	NA	0.8	None	NA	NA	NA	NA	NA	NA	NA	NA	None	NA	NA	NA	NA	NA	NA	NA	NA	0.4	Deaths in < 5yo per 100,000 population	334.471	326.412	323.412	324.471	331.059	342.294	328.118	332.235	335	336.059	324.941	323.706	330.471	328	334.824
35	PEV (Pre-Erythrocytic Vaccine)	3	0.35	2	100	Infants	6, 10, &, 14 weeks	2 yrs	0.5	0.69	0.85	0.85	NA	0.8	None	NA	NA	NA	NA	NA	NA	NA	NA	None	NA	NA	NA	NA	NA	NA	NA	NA	0.4	DALYs per 100,000 population	9801.92	9607.13	9573.08	9592.07	9745.48	10123	9763.18	9918.74	10069.6	10000.9	9785.99	9758.08	9889.73	9856.29	10008.7
35	PEV (Pre-Erythrocytic Vaccine)	3	0.35	2	100	Infants	6, 10, &, 14 weeks	2 yrs	0.5	0.69	0.85	0.85	NA	0.8	None	NA	NA	NA	NA	NA	NA	NA	NA	None	NA	NA	NA	NA	NA	NA	NA	NA	0.4	Income and productivity gains from delivering vaccine (US$ / dose)	0.144227	0.245195	0.301819	0.32336	0.251736	0.0437301	-0.163548	-0.36114	-0.543882	-0.708311	-0.776185	-0.859711	-0.89652	-0.99667	-0.962853
36	PEV (Pre-Erythrocytic Vaccine)	3	0.35	2	100	Infants	6, 10, &, 14 weeks	2 yrs	0.5	0.69	0.85	0.85	NA	0.5	None	NA	NA	NA	NA	NA	NA	NA	NA	None	NA	NA	NA	NA	NA	NA	NA	NA	0.4	Cases per 100,000 population	111391	110425	110006	110100	110471	111014	111669	112231	112751	113148	113422	113662	113845	113930	114083
36	PEV (Pre-Erythrocytic Vaccine)	3	0.35	2	100	Infants	6, 10, &, 14 weeks	2 yrs	0.5	0.69	0.85	0.85	NA	0.5	None	NA	NA	NA	NA	NA	NA	NA	NA	None	NA	NA	NA	NA	NA	NA	NA	NA	0.4	Severe Cases per 100,000 population	1508.13	1487.78	1510.38	1541.68	1565.5	1580.45	1588.74	1593.39	1599.97	1595.69	1595.7	1596.95	1596.72	1598.05	1593.19
36	PEV (Pre-Erythrocytic Vaccine)	3	0.35	2	100	Infants	6, 10, &, 14 weeks	2 yrs	0.5	0.69	0.85	0.85	NA	0.5	None	NA	NA	NA	NA	NA	NA	NA	NA	None	NA	NA	NA	NA	NA	NA	NA	NA	0.4	Deaths per 100,000 population	365.064	357.927	358.191	361.182	360.791	364.473	367.827	368.664	370.491	366.918	369.155	367.982	371.5	371.173	367.3
36	PEV (Pre-Erythrocytic Vaccine)	3	0.35	2	100	Infants	6, 10, &, 14 weeks	2 yrs	0.5	0.69	0.85	0.85	NA	0.5	None	NA	NA	NA	NA	NA	NA	NA	NA	None	NA	NA	NA	NA	NA	NA	NA	NA	0.4	Cases in <5yo per 100,000 population	52578.6	51632.5	51198	51243.1	51630.6	51826.2	51858	51872	51874.2	51920.4	51882	51914.6	51877	51882.1	51934.3
36	PEV (Pre-Erythrocytic Vaccine)	3	0.35	2	100	Infants	6, 10, &, 14 weeks	2 yrs	0.5	0.69	0.85	0.85	NA	0.5	None	NA	NA	NA	NA	NA	NA	NA	NA	None	NA	NA	NA	NA	NA	NA	NA	NA	0.4	Severe Cases in <5yo per 100,000 population	1391.75	1371.64	1394.63	1424.88	1447.34	1455.16	1456.95	1454.91	1459.93	1453.4	1455.43	1454.54	1451.56	1455.45	1450.44
36	PEV (Pre-Erythrocytic Vaccine)	3	0.35	2	100	Infants	6, 10, &, 14 weeks	2 yrs	0.5	0.69	0.85	0.85	NA	0.5	None	NA	NA	NA	NA	NA	NA	NA	NA	None	NA	NA	NA	NA	NA	NA	NA	NA	0.4	Deaths in < 5yo per 100,000 population	333.682	326.318	327.109	329.918	328.545	331.6	334.173	333.6	334.436	331.636	332.891	331.1	334.2	335.545	331.236
36	PEV (Pre-Erythrocytic Vaccine)	3	0.35	2	100	Infants	6, 10, &, 14 weeks	2 yrs	0.5	0.69	0.85	0.85	NA	0.5	None	NA	NA	NA	NA	NA	NA	NA	NA	None	NA	NA	NA	NA	NA	NA	NA	NA	0.4	DALYs per 100,000 population	9831.2	9645.74	9652.67	9739.38	9725.45	9824.35	9927.15	9948.82	9992.56	9901.97	9960.62	9934.66	10027.4	10013.1	9908.16
36	PEV (Pre-Erythrocytic Vaccine)	3	0.35	2	100	Infants	6, 10, &, 14 weeks	2 yrs	0.5	0.69	0.85	0.85	NA	0.5	None	NA	NA	NA	NA	NA	NA	NA	NA	None	NA	NA	NA	NA	NA	NA	NA	NA	0.4	Income and productivity gains from delivering vaccine (US$ / dose)	0.09894	0.271635	0.307083	0.273992	0.195801	0.0323332	-0.18145	-0.354006	-0.528538	-0.646844	-0.728441	-0.810327	-0.875194	-0.893908	-0.947818
37	PEV (Pre-Erythrocytic Vaccine)	3	0.35	4	0.1	Infants	6, 10, &, 14 weeks	2 yrs	0.89	0.95	0.97	0.97	NA	0.95	None	NA	NA	NA	NA	NA	NA	NA	NA	None	NA	NA	NA	NA	NA	NA	NA	NA	0.4	Cases per 100,000 population	8612.73	8536.32	8463.75	8336.36	8318.95	8266.7	8175.96	8046.1	7979.22	7926.54	7875.96	7780.24	7690.21	7766.39	7702.63
37	PEV (Pre-Erythrocytic Vaccine)	3	0.35	4	0.1	Infants	6, 10, &, 14 weeks	2 yrs	0.89	0.95	0.97	0.97	NA	0.95	None	NA	NA	NA	NA	NA	NA	NA	NA	None	NA	NA	NA	NA	NA	NA	NA	NA	0.4	Severe Cases per 100,000 population	152.118	150.682	144.6	141.173	142.409	138.227	137.064	137.136	133.3	134.227	133.227	133.418	130.818	132.136	132.2
37	PEV (Pre-Erythrocytic Vaccine)	3	0.35	4	0.1	Infants	6, 10, &, 14 weeks	2 yrs	0.89	0.95	0.97	0.97	NA	0.95	None	NA	NA	NA	NA	NA	NA	NA	NA	None	NA	NA	NA	NA	NA	NA	NA	NA	0.4	Deaths per 100,000 population	29.9091	31.5	30.0091	29.2909	29.8	29.4182	28.4091	29.2455	27.9909	28.1	28.9818	28.8818	28.3091	28.0091	26.9545
37	PEV (Pre-Erythrocytic Vaccine)	3	0.35	4	0.1	Infants	6, 10, &, 14 weeks	2 yrs	0.89	0.95	0.97	0.97	NA	0.95	None	NA	NA	NA	NA	NA	NA	NA	NA	None	NA	NA	NA	NA	NA	NA	NA	NA	0.4	Cases in <5yo per 100,000 population	686.082	649.327	609.718	556.155	521.845	491.327	491.255	481.573	480.545	475.936	472	465.173	464.409	466.564	459.545
37	PEV (Pre-Erythrocytic Vaccine)	3	0.35	4	0.1	Infants	6, 10, &, 14 weeks	2 yrs	0.89	0.95	0.97	0.97	NA	0.95	None	NA	NA	NA	NA	NA	NA	NA	NA	None	NA	NA	NA	NA	NA	NA	NA	NA	0.4	Severe Cases in <5yo per 100,000 population	36.5273	35.1818	30.5818	28.3455	27.4273	25.4727	26.2	25.8182	24.9273	25.0182	24.8727	24.5727	24.5091	24.6455	24.3818
37	PEV (Pre-Erythrocytic Vaccine)	3	0.35	4	0.1	Infants	6, 10, &, 14 weeks	2 yrs	0.89	0.95	0.97	0.97	NA	0.95	None	NA	NA	NA	NA	NA	NA	NA	NA	None	NA	NA	NA	NA	NA	NA	NA	NA	0.4	Deaths in < 5yo per 100,000 population	8.17273	8.37273	7.4	6.93636	7.46364	6.97273	6.73636	7.32727	6.95455	6.88182	6.7	7.11818	6.86364	6.94545	6.45455
37	PEV (Pre-Erythrocytic Vaccine)	3	0.35	4	0.1	Infants	6, 10, &, 14 weeks	2 yrs	0.89	0.95	0.97	0.97	NA	0.95	None	NA	NA	NA	NA	NA	NA	NA	NA	None	NA	NA	NA	NA	NA	NA	NA	NA	0.4	DALYs per 100,000 population	762.727	797.952	762.11	744.815	756.863	745.39	722.086	738.363	711.133	714.325	738.154	726.886	717.152	711.669	687.447
37	PEV (Pre-Erythrocytic Vaccine)	3	0.35	4	0.1	Infants	6, 10, &, 14 weeks	2 yrs	0.89	0.95	0.97	0.97	NA	0.95	None	NA	NA	NA	NA	NA	NA	NA	NA	None	NA	NA	NA	NA	NA	NA	NA	NA	0.4	Income and productivity gains from delivering vaccine (US$ / dose)	-0.00512649	0.0114021	0.022033	0.0445353	0.0452302	0.0529412	0.071785	0.0946018	0.107343	0.117291	0.128093	0.147561	0.165905	0.149231	0.161572
38	PEV (Pre-Erythrocytic Vaccine)	3	0.35	4	0.1	Infants	6, 10, &, 14 weeks	2 yrs	0.89	0.95	0.97	0.97	NA	0.8	None	NA	NA	NA	NA	NA	NA	NA	NA	None	NA	NA	NA	NA	NA	NA	NA	NA	0.4	Cases per 100,000 population	8609.28	8566.79	8514.96	8407.88	8376.4	8236.12	8156.65	8112.02	8044.25	7962.85	7913.57	7809.6	7758	7742.91	7763.52
38	PEV (Pre-Erythrocytic Vaccine)	3	0.35	4	0.1	Infants	6, 10, &, 14 weeks	2 yrs	0.89	0.95	0.97	0.97	NA	0.8	None	NA	NA	NA	NA	NA	NA	NA	NA	None	NA	NA	NA	NA	NA	NA	NA	NA	0.4	Severe Cases per 100,000 population	151.864	148.655	146.145	143.236	143.118	136.791	136.536	137.045	134.264	134.227	134.409	132.9	134.136	132.727	132.464
38	PEV (Pre-Erythrocytic Vaccine)	3	0.35	4	0.1	Infants	6, 10, &, 14 weeks	2 yrs	0.89	0.95	0.97	0.97	NA	0.8	None	NA	NA	NA	NA	NA	NA	NA	NA	None	NA	NA	NA	NA	NA	NA	NA	NA	0.4	Deaths per 100,000 population	30.9091	30.7727	30.0545	29.6727	29.6727	29.0818	28.8545	28.7	27.3545	27.9818	28.7727	28.0273	28.2091	28.7909	28.3636
38	PEV (Pre-Erythrocytic Vaccine)	3	0.35	4	0.1	Infants	6, 10, &, 14 weeks	2 yrs	0.89	0.95	0.97	0.97	NA	0.8	None	NA	NA	NA	NA	NA	NA	NA	NA	None	NA	NA	NA	NA	NA	NA	NA	NA	0.4	Cases in <5yo per 100,000 population	688.409	652.918	606.136	563.891	528.918	496.355	491.773	490.509	492.609	483.091	491.355	474.209	472.464	468.455	472.882
38	PEV (Pre-Erythrocytic Vaccine)	3	0.35	4	0.1	Infants	6, 10, &, 14 weeks	2 yrs	0.89	0.95	0.97	0.97	NA	0.8	None	NA	NA	NA	NA	NA	NA	NA	NA	None	NA	NA	NA	NA	NA	NA	NA	NA	0.4	Severe Cases in <5yo per 100,000 population	36.1818	33.5364	31.7	28.7273	27.0182	25.3455	26.7455	25.4909	25.7727	25.3727	25.8273	24.8545	24.7727	23.9818	24.7273
38	PEV (Pre-Erythrocytic Vaccine)	3	0.35	4	0.1	Infants	6, 10, &, 14 weeks	2 yrs	0.89	0.95	0.97	0.97	NA	0.8	None	NA	NA	NA	NA	NA	NA	NA	NA	None	NA	NA	NA	NA	NA	NA	NA	NA	0.4	Deaths in < 5yo per 100,000 population	8.21818	8.24545	7.66364	7.24545	7	7.32727	7.08182	6.74545	6.65455	6.87273	7.24545	7	6.91818	7.38182	6.90909
38	PEV (Pre-Erythrocytic Vaccine)	3	0.35	4	0.1	Infants	6, 10, &, 14 weeks	2 yrs	0.89	0.95	0.97	0.97	NA	0.8	None	NA	NA	NA	NA	NA	NA	NA	NA	None	NA	NA	NA	NA	NA	NA	NA	NA	0.4	DALYs per 100,000 population	786.597	780.606	760.037	755.298	754.309	742.812	732.607	731.902	698.085	709.072	729.866	711.26	715.747	727.461	715.655
38	PEV (Pre-Erythrocytic Vaccine)	3	0.35	4	0.1	Infants	6, 10, &, 14 weeks	2 yrs	0.89	0.95	0.97	0.97	NA	0.8	None	NA	NA	NA	NA	NA	NA	NA	NA	None	NA	NA	NA	NA	NA	NA	NA	NA	0.4	Income and productivity gains from delivering vaccine (US$ / dose)	-0.00288847	0.00642395	0.0117187	0.0326907	0.0338667	0.0621452	0.0779018	0.0844611	0.09795	0.114576	0.124207	0.1452	0.154469	0.15735	0.156065
39	PEV (Pre-Erythrocytic Vaccine)	3	0.35	4	0.1	Infants	6, 10, &, 14 weeks	2 yrs	0.89	0.95	0.97	0.97	NA	0.5	None	NA	NA	NA	NA	NA	NA	NA	NA	None	NA	NA	NA	NA	NA	NA	NA	NA	0.4	Cases per 100,000 population	8621.42	8559.87	8539.97	8387.91	8347.49	8321.41	8208.48	8138.79	8120.84	8055.67	8008.75	7954.24	7930.72	7812.22	7846.27
39	PEV (Pre-Erythrocytic Vaccine)	3	0.35	4	0.1	Infants	6, 10, &, 14 weeks	2 yrs	0.89	0.95	0.97	0.97	NA	0.5	None	NA	NA	NA	NA	NA	NA	NA	NA	None	NA	NA	NA	NA	NA	NA	NA	NA	0.4	Severe Cases per 100,000 population	153.209	151.018	146.582	141.991	141.018	142.127	138.691	138.2	135.918	137.473	136.564	134.336	135.736	132.564	137.355
39	PEV (Pre-Erythrocytic Vaccine)	3	0.35	4	0.1	Infants	6, 10, &, 14 weeks	2 yrs	0.89	0.95	0.97	0.97	NA	0.5	None	NA	NA	NA	NA	NA	NA	NA	NA	None	NA	NA	NA	NA	NA	NA	NA	NA	0.4	Deaths per 100,000 population	30.7818	31.2818	30.6818	29.2545	29.4818	29.3818	29.2545	29.4091	29.3455	28.9364	28.8273	29.0909	29.2455	27.8545	29.4091
39	PEV (Pre-Erythrocytic Vaccine)	3	0.35	4	0.1	Infants	6, 10, &, 14 weeks	2 yrs	0.89	0.95	0.97	0.97	NA	0.5	None	NA	NA	NA	NA	NA	NA	NA	NA	None	NA	NA	NA	NA	NA	NA	NA	NA	0.4	Cases in <5yo per 100,000 population	688.145	653.327	610.982	567.936	526.627	514.836	503.145	499.627	503.409	500.682	497.409	487.136	495.027	485.873	486.736
39	PEV (Pre-Erythrocytic Vaccine)	3	0.35	4	0.1	Infants	6, 10, &, 14 weeks	2 yrs	0.89	0.95	0.97	0.97	NA	0.5	None	NA	NA	NA	NA	NA	NA	NA	NA	None	NA	NA	NA	NA	NA	NA	NA	NA	0.4	Severe Cases in <5yo per 100,000 population	36.1818	35.0909	31.8636	29.1182	27.1545	27.5364	27.6818	26.0545	26.3909	26.9273	27.0727	25.2909	26.1636	24.9818	25.4455
39	PEV (Pre-Erythrocytic Vaccine)	3	0.35	4	0.1	Infants	6, 10, &, 14 weeks	2 yrs	0.89	0.95	0.97	0.97	NA	0.5	None	NA	NA	NA	NA	NA	NA	NA	NA	None	NA	NA	NA	NA	NA	NA	NA	NA	0.4	Deaths in < 5yo per 100,000 population	8.04545	8.2	7.9	7.23636	7.08182	7.29091	7.41818	7.22727	7.25455	7.01818	7.37273	7.26364	7.5	6.94545	7.40909
39	PEV (Pre-Erythrocytic Vaccine)	3	0.35	4	0.1	Infants	6, 10, &, 14 weeks	2 yrs	0.89	0.95	0.97	0.97	NA	0.5	None	NA	NA	NA	NA	NA	NA	NA	NA	None	NA	NA	NA	NA	NA	NA	NA	NA	0.4	DALYs per 100,000 population	783.699	795.749	781.525	745.421	749.77	746.909	744.367	744.74	742.175	736.273	728.422	739.97	741.935	707.197	747.698
39	PEV (Pre-Erythrocytic Vaccine)	3	0.35	4	0.1	Infants	6, 10, &, 14 weeks	2 yrs	0.89	0.95	0.97	0.97	NA	0.5	None	NA	NA	NA	NA	NA	NA	NA	NA	None	NA	NA	NA	NA	NA	NA	NA	NA	0.4	Income and productivity gains from delivering vaccine (US$ / dose)	-0.00773255	0.00641718	0.00659878	0.0376072	0.0429657	0.0461515	0.0697793	0.0823765	0.0870523	0.100339	0.110349	0.122705	0.126783	0.15209	0.142453
40	PEV (Pre-Erythrocytic Vaccine)	3	0.35	4	0.1	Infants	6, 10, &, 14 weeks	2 yrs	0.7	0.81	0.93	0.93	NA	0.95	None	NA	NA	NA	NA	NA	NA	NA	NA	None	NA	NA	NA	NA	NA	NA	NA	NA	0.4	Cases per 100,000 population	8646.02	8575.79	8519.38	8489.7	8387.65	8305.59	8258.79	8258.8	8142.98	8117.6	8010.57	7981.73	7995.65	7951.19	7957.28
40	PEV (Pre-Erythrocytic Vaccine)	3	0.35	4	0.1	Infants	6, 10, &, 14 weeks	2 yrs	0.7	0.81	0.93	0.93	NA	0.95	None	NA	NA	NA	NA	NA	NA	NA	NA	None	NA	NA	NA	NA	NA	NA	NA	NA	0.4	Severe Cases per 100,000 population	151.336	150.682	145.109	144.818	143.655	142.645	141.145	138.291	137.573	139.018	137.118	135.945	137.845	134.791	138.573
40	PEV (Pre-Erythrocytic Vaccine)	3	0.35	4	0.1	Infants	6, 10, &, 14 weeks	2 yrs	0.7	0.81	0.93	0.93	NA	0.95	None	NA	NA	NA	NA	NA	NA	NA	NA	None	NA	NA	NA	NA	NA	NA	NA	NA	0.4	Deaths per 100,000 population	30.5727	31.1636	30.4364	29.8545	30.5455	29.3818	29.5909	30.0636	29.6909	29.6364	28.9545	28.8545	29.1455	28.2545	28.7909
40	PEV (Pre-Erythrocytic Vaccine)	3	0.35	4	0.1	Infants	6, 10, &, 14 weeks	2 yrs	0.7	0.81	0.93	0.93	NA	0.95	None	NA	NA	NA	NA	NA	NA	NA	NA	None	NA	NA	NA	NA	NA	NA	NA	NA	0.4	Cases in <5yo per 100,000 population	691.082	661.355	629.309	593.327	551.227	527.345	530.527	531.245	522.009	523.055	512.173	510.145	511.836	512.155	508.918
40	PEV (Pre-Erythrocytic Vaccine)	3	0.35	4	0.1	Infants	6, 10, &, 14 weeks	2 yrs	0.7	0.81	0.93	0.93	NA	0.95	None	NA	NA	NA	NA	NA	NA	NA	NA	None	NA	NA	NA	NA	NA	NA	NA	NA	0.4	Severe Cases in <5yo per 100,000 population	36.7909	34.4182	30.9636	30.7091	28.6909	28.1182	28.1727	27.2273	27.2727	27.8182	26.8091	26.1	27.0455	26.1182	27.2455
40	PEV (Pre-Erythrocytic Vaccine)	3	0.35	4	0.1	Infants	6, 10, &, 14 weeks	2 yrs	0.7	0.81	0.93	0.93	NA	0.95	None	NA	NA	NA	NA	NA	NA	NA	NA	None	NA	NA	NA	NA	NA	NA	NA	NA	0.4	Deaths in < 5yo per 100,000 population	8.23636	8.55455	8.06364	7.7	7.69091	7.23636	7.73636	7.49091	7.66364	7.33636	7.34545	7.2	7.31818	6.79091	7.18182
40	PEV (Pre-Erythrocytic Vaccine)	3	0.35	4	0.1	Infants	6, 10, &, 14 weeks	2 yrs	0.7	0.81	0.93	0.93	NA	0.95	None	NA	NA	NA	NA	NA	NA	NA	NA	None	NA	NA	NA	NA	NA	NA	NA	NA	0.4	DALYs per 100,000 population	784.587	797.69	774.728	759.317	774.986	748.92	748.302	758.147	754.946	748.849	736.752	733.852	741.38	721.003	733.411
40	PEV (Pre-Erythrocytic Vaccine)	3	0.35	4	0.1	Infants	6, 10, &, 14 weeks	2 yrs	0.7	0.81	0.93	0.93	NA	0.95	None	NA	NA	NA	NA	NA	NA	NA	NA	None	NA	NA	NA	NA	NA	NA	NA	NA	0.4	Income and productivity gains from delivering vaccine (US$ / dose)	-0.0142598	0.00454571	0.0162608	0.0216021	0.0411697	0.0581514	0.0704672	0.071184	0.09625	0.10152	0.128102	0.136431	0.132474	0.143662	0.140363
41	PEV (Pre-Erythrocytic Vaccine)	3	0.35	4	0.1	Infants	6, 10, &, 14 weeks	2 yrs	0.7	0.81	0.93	0.93	NA	0.8	None	NA	NA	NA	NA	NA	NA	NA	NA	None	NA	NA	NA	NA	NA	NA	NA	NA	0.4	Cases per 100,000 population	8625.77	8535.65	8510.35	8443.36	8426.75	8350.64	8248.26	8201.35	8099.73	8047.54	7998.85	8013.15	8001.35	7966.73	7953.57
41	PEV (Pre-Erythrocytic Vaccine)	3	0.35	4	0.1	Infants	6, 10, &, 14 weeks	2 yrs	0.7	0.81	0.93	0.93	NA	0.8	None	NA	NA	NA	NA	NA	NA	NA	NA	None	NA	NA	NA	NA	NA	NA	NA	NA	0.4	Severe Cases per 100,000 population	150.673	149.645	146.436	144.964	142.764	141.464	140.973	138.045	137.391	139.2	137.382	136.564	138.318	138.573	136.709
41	PEV (Pre-Erythrocytic Vaccine)	3	0.35	4	0.1	Infants	6, 10, &, 14 weeks	2 yrs	0.7	0.81	0.93	0.93	NA	0.8	None	NA	NA	NA	NA	NA	NA	NA	NA	None	NA	NA	NA	NA	NA	NA	NA	NA	0.4	Deaths per 100,000 population	31.3273	30.3818	30.4545	30.1273	29.9818	29.7273	28.9	29.1091	29.1909	29.9	28.3545	29.4818	29.9273	29.3	29.0636
41	PEV (Pre-Erythrocytic Vaccine)	3	0.35	4	0.1	Infants	6, 10, &, 14 weeks	2 yrs	0.7	0.81	0.93	0.93	NA	0.8	None	NA	NA	NA	NA	NA	NA	NA	NA	None	NA	NA	NA	NA	NA	NA	NA	NA	0.4	Cases in <5yo per 100,000 population	695.036	655.291	623.764	584.664	556.591	543.727	529.418	532.236	524.682	517.936	513.6	515.782	520.091	512.509	507.382
41	PEV (Pre-Erythrocytic Vaccine)	3	0.35	4	0.1	Infants	6, 10, &, 14 weeks	2 yrs	0.7	0.81	0.93	0.93	NA	0.8	None	NA	NA	NA	NA	NA	NA	NA	NA	None	NA	NA	NA	NA	NA	NA	NA	NA	0.4	Severe Cases in <5yo per 100,000 population	36.7182	34.3091	32.0091	29.4182	27.8636	27.8636	28.0455	27.8818	27.9273	27.9455	27.7636	27.2	27.1727	26.9182	26.5909
41	PEV (Pre-Erythrocytic Vaccine)	3	0.35	4	0.1	Infants	6, 10, &, 14 weeks	2 yrs	0.7	0.81	0.93	0.93	NA	0.8	None	NA	NA	NA	NA	NA	NA	NA	NA	None	NA	NA	NA	NA	NA	NA	NA	NA	0.4	Deaths in < 5yo per 100,000 population	8.52727	8.56364	7.53636	7.25455	7.01818	7.65455	7.64545	7.29091	7.48182	7.05455	7.21818	7.59091	7.29091	7.2	7.4
41	PEV (Pre-Erythrocytic Vaccine)	3	0.35	4	0.1	Infants	6, 10, &, 14 weeks	2 yrs	0.7	0.81	0.93	0.93	NA	0.8	None	NA	NA	NA	NA	NA	NA	NA	NA	None	NA	NA	NA	NA	NA	NA	NA	NA	0.4	DALYs per 100,000 population	801.723	778.712	772.571	763.326	760.934	756.895	734.326	739.771	744.856	756.56	718.402	745.074	761.782	743.279	741.655
41	PEV (Pre-Erythrocytic Vaccine)	3	0.35	4	0.1	Infants	6, 10, &, 14 weeks	2 yrs	0.7	0.81	0.93	0.93	NA	0.8	None	NA	NA	NA	NA	NA	NA	NA	NA	None	NA	NA	NA	NA	NA	NA	NA	NA	0.4	Income and productivity gains from delivering vaccine (US$ / dose)	-0.00840468	0.0150977	0.0177941	0.0299762	0.0346544	0.0516215	0.0727996	0.0861595	0.107872	0.120012	0.133841	0.131632	0.132998	0.140309	0.144377
42	PEV (Pre-Erythrocytic Vaccine)	3	0.35	4	0.1	Infants	6, 10, &, 14 weeks	2 yrs	0.7	0.81	0.93	0.93	NA	0.5	None	NA	NA	NA	NA	NA	NA	NA	NA	None	NA	NA	NA	NA	NA	NA	NA	NA	0.4	Cases per 100,000 population	8637.11	8572.46	8475.21	8431.94	8418.39	8361.91	8268.51	8205.3	8152.98	8109.84	8043.68	8019.36	8015.55	8032.89	7962.95
42	PEV (Pre-Erythrocytic Vaccine)	3	0.35	4	0.1	Infants	6, 10, &, 14 weeks	2 yrs	0.7	0.81	0.93	0.93	NA	0.5	None	NA	NA	NA	NA	NA	NA	NA	NA	None	NA	NA	NA	NA	NA	NA	NA	NA	0.4	Severe Cases per 100,000 population	150.836	150.527	146	145.382	143.482	141.509	140.473	140.518	139.864	137.8	137.4	137.982	135.873	138.2	138.564
42	PEV (Pre-Erythrocytic Vaccine)	3	0.35	4	0.1	Infants	6, 10, &, 14 weeks	2 yrs	0.7	0.81	0.93	0.93	NA	0.5	None	NA	NA	NA	NA	NA	NA	NA	NA	None	NA	NA	NA	NA	NA	NA	NA	NA	0.4	Deaths per 100,000 population	30.9909	30.5818	30.2909	29.9091	29.9727	29.2364	29.0545	29.3182	29.5273	27.8818	28.4091	29.4091	27.9273	29.6091	29.3818
42	PEV (Pre-Erythrocytic Vaccine)	3	0.35	4	0.1	Infants	6, 10, &, 14 weeks	2 yrs	0.7	0.81	0.93	0.93	NA	0.5	None	NA	NA	NA	NA	NA	NA	NA	NA	None	NA	NA	NA	NA	NA	NA	NA	NA	0.4	Cases in <5yo per 100,000 population	690.491	657.764	626.827	593.436	555.827	545.109	545.464	541.818	528.573	531.382	527.082	522.555	518.709	521.3	518.364
42	PEV (Pre-Erythrocytic Vaccine)	3	0.35	4	0.1	Infants	6, 10, &, 14 weeks	2 yrs	0.7	0.81	0.93	0.93	NA	0.5	None	NA	NA	NA	NA	NA	NA	NA	NA	None	NA	NA	NA	NA	NA	NA	NA	NA	0.4	Severe Cases in <5yo per 100,000 population	36.0818	34.3273	31.1727	30.2545	29.3545	27.5455	27.7818	27.8727	28.9	27.9818	27.5	27.8	27.6636	28.0545	27.1818
42	PEV (Pre-Erythrocytic Vaccine)	3	0.35	4	0.1	Infants	6, 10, &, 14 weeks	2 yrs	0.7	0.81	0.93	0.93	NA	0.5	None	NA	NA	NA	NA	NA	NA	NA	NA	None	NA	NA	NA	NA	NA	NA	NA	NA	0.4	Deaths in < 5yo per 100,000 population	8.49091	8.25455	7.71818	7.7	7.13636	7.06364	7.08182	7.48182	7.76364	6.96364	7.06364	7.32727	7.20909	7.9	7.4
42	PEV (Pre-Erythrocytic Vaccine)	3	0.35	4	0.1	Infants	6, 10, &, 14 weeks	2 yrs	0.7	0.81	0.93	0.93	NA	0.5	None	NA	NA	NA	NA	NA	NA	NA	NA	None	NA	NA	NA	NA	NA	NA	NA	NA	0.4	DALYs per 100,000 population	794.873	785.49	772.69	764.467	759.833	744.413	742.926	746.776	747.407	709.723	719.826	749.403	710.288	750.413	742.176
42	PEV (Pre-Erythrocytic Vaccine)	3	0.35	4	0.1	Infants	6, 10, &, 14 weeks	2 yrs	0.7	0.81	0.93	0.93	NA	0.5	None	NA	NA	NA	NA	NA	NA	NA	NA	None	NA	NA	NA	NA	NA	NA	NA	NA	0.4	Income and productivity gains from delivering vaccine (US$ / dose)	-0.0106572	0.00468968	0.0282075	0.035448	0.0387677	0.0499734	0.0740036	0.087419	0.0979168	0.111107	0.128919	0.134003	0.137556	0.132505	0.147648
43	PEV (Pre-Erythrocytic Vaccine)	3	0.35	4	0.1	Infants	6, 10, &, 14 weeks	2 yrs	0.5	0.69	0.85	0.85	NA	0.95	None	NA	NA	NA	NA	NA	NA	NA	NA	None	NA	NA	NA	NA	NA	NA	NA	NA	0.4	Cases per 100,000 population	8641.99	8551.05	8526.04	8470.73	8364.3	8331.27	8321.11	8233.67	8210.98	8178.38	8120.43	8077.45	8080.72	8096.43	8101.26
43	PEV (Pre-Erythrocytic Vaccine)	3	0.35	4	0.1	Infants	6, 10, &, 14 weeks	2 yrs	0.5	0.69	0.85	0.85	NA	0.95	None	NA	NA	NA	NA	NA	NA	NA	NA	None	NA	NA	NA	NA	NA	NA	NA	NA	0.4	Severe Cases per 100,000 population	150.655	149.327	146.745	147.209	146.191	143.455	141.182	142.9	139.7	138.627	140.9	139.409	138.791	143.418	141
43	PEV (Pre-Erythrocytic Vaccine)	3	0.35	4	0.1	Infants	6, 10, &, 14 weeks	2 yrs	0.5	0.69	0.85	0.85	NA	0.95	None	NA	NA	NA	NA	NA	NA	NA	NA	None	NA	NA	NA	NA	NA	NA	NA	NA	0.4	Deaths per 100,000 population	31.2909	30.8	30.0182	29.6818	30.0909	29.5091	29.6273	28.5818	29.7364	29.6545	28.8545	28.1	28.9455	30.5	29.8091
43	PEV (Pre-Erythrocytic Vaccine)	3	0.35	4	0.1	Infants	6, 10, &, 14 weeks	2 yrs	0.5	0.69	0.85	0.85	NA	0.95	None	NA	NA	NA	NA	NA	NA	NA	NA	None	NA	NA	NA	NA	NA	NA	NA	NA	0.4	Cases in <5yo per 100,000 population	699.445	667.127	637.827	609.836	578.855	559.536	568.773	557.091	559.409	554.555	554.209	551.036	546.282	548.191	549.5
43	PEV (Pre-Erythrocytic Vaccine)	3	0.35	4	0.1	Infants	6, 10, &, 14 weeks	2 yrs	0.5	0.69	0.85	0.85	NA	0.95	None	NA	NA	NA	NA	NA	NA	NA	NA	None	NA	NA	NA	NA	NA	NA	NA	NA	0.4	Severe Cases in <5yo per 100,000 population	35.5545	34.3636	32.3909	31.0091	31.0636	29.6636	27.9091	30.3727	29.5636	28.9091	28.4455	28.7455	29.0091	28.6364	28.0818
43	PEV (Pre-Erythrocytic Vaccine)	3	0.35	4	0.1	Infants	6, 10, &, 14 weeks	2 yrs	0.5	0.69	0.85	0.85	NA	0.95	None	NA	NA	NA	NA	NA	NA	NA	NA	None	NA	NA	NA	NA	NA	NA	NA	NA	0.4	Deaths in < 5yo per 100,000 population	8.29091	8.16364	7.5	7.52727	7.96364	7.59091	7.55455	7.44545	7.65455	7.56364	7.24545	7.41818	7.2	7.51818	7.50909
43	PEV (Pre-Erythrocytic Vaccine)	3	0.35	4	0.1	Infants	6, 10, &, 14 weeks	2 yrs	0.5	0.69	0.85	0.85	NA	0.95	None	NA	NA	NA	NA	NA	NA	NA	NA	None	NA	NA	NA	NA	NA	NA	NA	NA	0.4	DALYs per 100,000 population	797.028	781.311	763.786	755.436	766.17	752.142	751.955	732.05	756.967	750.16	737.443	714.8	736.664	773.736	757.237
43	PEV (Pre-Erythrocytic Vaccine)	3	0.35	4	0.1	Infants	6, 10, &, 14 weeks	2 yrs	0.5	0.69	0.85	0.85	NA	0.95	None	NA	NA	NA	NA	NA	NA	NA	NA	None	NA	NA	NA	NA	NA	NA	NA	NA	0.4	Income and productivity gains from delivering vaccine (US$ / dose)	-0.0162106	0.0168457	0.0197874	0.0318976	0.0631567	0.0703288	0.0763981	0.0969048	0.10475	0.116398	0.133046	0.148843	0.14698	0.136219	0.139294
44	PEV (Pre-Erythrocytic Vaccine)	3	0.35	4	0.1	Infants	6, 10, &, 14 weeks	2 yrs	0.5	0.69	0.85	0.85	NA	0.8	None	NA	NA	NA	NA	NA	NA	NA	NA	None	NA	NA	NA	NA	NA	NA	NA	NA	0.4	Cases per 100,000 population	8617.71	8569.45	8512.97	8476.82	8434.97	8428.63	8279.16	8281.09	8213.59	8142.04	8142.27	8084.35	8112.72	8113.2	8032.55
44	PEV (Pre-Erythrocytic Vaccine)	3	0.35	4	0.1	Infants	6, 10, &, 14 weeks	2 yrs	0.5	0.69	0.85	0.85	NA	0.8	None	NA	NA	NA	NA	NA	NA	NA	NA	None	NA	NA	NA	NA	NA	NA	NA	NA	0.4	Severe Cases per 100,000 population	151.836	149.9	149.1	146.745	148.091	143.491	140.982	140.845	140.527	138.536	140.309	139.491	140.418	142.145	139.345
44	PEV (Pre-Erythrocytic Vaccine)	3	0.35	4	0.1	Infants	6, 10, &, 14 weeks	2 yrs	0.5	0.69	0.85	0.85	NA	0.8	None	NA	NA	NA	NA	NA	NA	NA	NA	None	NA	NA	NA	NA	NA	NA	NA	NA	0.4	Deaths per 100,000 population	31.2455	30.8182	31.6545	30.3	31.2545	29.8455	29.0727	30.2091	29.5273	28.3455	29.9727	29.9636	29.3818	29.1818	30.0364
44	PEV (Pre-Erythrocytic Vaccine)	3	0.35	4	0.1	Infants	6, 10, &, 14 weeks	2 yrs	0.5	0.69	0.85	0.85	NA	0.8	None	NA	NA	NA	NA	NA	NA	NA	NA	None	NA	NA	NA	NA	NA	NA	NA	NA	0.4	Cases in <5yo per 100,000 population	697.836	669.964	635.891	607.391	588.009	573.255	561.236	564.827	560.182	553.018	555.9	551.618	549.991	552.627	548.064
44	PEV (Pre-Erythrocytic Vaccine)	3	0.35	4	0.1	Infants	6, 10, &, 14 weeks	2 yrs	0.5	0.69	0.85	0.85	NA	0.8	None	NA	NA	NA	NA	NA	NA	NA	NA	None	NA	NA	NA	NA	NA	NA	NA	NA	0.4	Severe Cases in <5yo per 100,000 population	35.2364	34.5909	33.2818	31.3909	31.1545	29.7182	29.4	28.9364	29.4	28.9545	29.5273	28.5727	29.7636	28.8636	28.5455
44	PEV (Pre-Erythrocytic Vaccine)	3	0.35	4	0.1	Infants	6, 10, &, 14 weeks	2 yrs	0.5	0.69	0.85	0.85	NA	0.8	None	NA	NA	NA	NA	NA	NA	NA	NA	None	NA	NA	NA	NA	NA	NA	NA	NA	0.4	Deaths in < 5yo per 100,000 population	8.19091	8.19091	7.96364	7.87273	7.9	7.91818	7.36364	7.51818	7.77273	7.11818	7.79091	7.96364	7.46364	7.43636	8.07273
44	PEV (Pre-Erythrocytic Vaccine)	3	0.35	4	0.1	Infants	6, 10, &, 14 weeks	2 yrs	0.5	0.69	0.85	0.85	NA	0.8	None	NA	NA	NA	NA	NA	NA	NA	NA	None	NA	NA	NA	NA	NA	NA	NA	NA	0.4	DALYs per 100,000 population	796.536	780.694	806.615	772.125	794.19	759.306	740.963	766.241	747.408	722.078	762.978	758.464	748.368	741.809	764.533
44	PEV (Pre-Erythrocytic Vaccine)	3	0.35	4	0.1	Infants	6, 10, &, 14 weeks	2 yrs	0.5	0.69	0.85	0.85	NA	0.8	None	NA	NA	NA	NA	NA	NA	NA	NA	None	NA	NA	NA	NA	NA	NA	NA	NA	0.4	Income and productivity gains from delivering vaccine (US$ / dose)	-0.00999166	0.0106389	0.0204317	0.0301719	0.0403184	0.0447177	0.0900942	0.0870078	0.104898	0.128773	0.129027	0.146937	0.141276	0.134021	0.162942
45	PEV (Pre-Erythrocytic Vaccine)	3	0.35	4	0.1	Infants	6, 10, &, 14 weeks	2 yrs	0.5	0.69	0.85	0.85	NA	0.5	None	NA	NA	NA	NA	NA	NA	NA	NA	None	NA	NA	NA	NA	NA	NA	NA	NA	0.4	Cases per 100,000 population	8638.61	8564.99	8558.91	8547.53	8462.18	8472.43	8379.33	8318.33	8305.02	8304.25	8236.44	8154.45	8149.37	8183.88	8166.54
45	PEV (Pre-Erythrocytic Vaccine)	3	0.35	4	0.1	Infants	6, 10, &, 14 weeks	2 yrs	0.5	0.69	0.85	0.85	NA	0.5	None	NA	NA	NA	NA	NA	NA	NA	NA	None	NA	NA	NA	NA	NA	NA	NA	NA	0.4	Severe Cases per 100,000 population	150.818	149.755	146.864	148.318	145.936	145.164	142.145	140.955	141.755	142.691	140.627	141.973	140.264	140.918	140.073
45	PEV (Pre-Erythrocytic Vaccine)	3	0.35	4	0.1	Infants	6, 10, &, 14 weeks	2 yrs	0.5	0.69	0.85	0.85	NA	0.5	None	NA	NA	NA	NA	NA	NA	NA	NA	None	NA	NA	NA	NA	NA	NA	NA	NA	0.4	Deaths per 100,000 population	31.1636	31	30	30.1364	29.5818	30.5	30.1273	29.8182	30.2364	29.4909	29.9182	30.0455	29.8455	29.7636	28.6909
45	PEV (Pre-Erythrocytic Vaccine)	3	0.35	4	0.1	Infants	6, 10, &, 14 weeks	2 yrs	0.5	0.69	0.85	0.85	NA	0.5	None	NA	NA	NA	NA	NA	NA	NA	NA	None	NA	NA	NA	NA	NA	NA	NA	NA	0.4	Cases in <5yo per 100,000 population	700.882	666.909	642.309	625.1	596.918	586	575.664	580.436	571.973	573.245	574.664	559.782	561.291	563.855	561.218
45	PEV (Pre-Erythrocytic Vaccine)	3	0.35	4	0.1	Infants	6, 10, &, 14 weeks	2 yrs	0.5	0.69	0.85	0.85	NA	0.5	None	NA	NA	NA	NA	NA	NA	NA	NA	None	NA	NA	NA	NA	NA	NA	NA	NA	0.4	Severe Cases in <5yo per 100,000 population	35.6727	34.0273	32.0364	32.4818	31.1273	30.7636	29.5182	29.9273	29.6818	30.0091	29.7909	28.8091	28.2909	29.2364	29.9182
45	PEV (Pre-Erythrocytic Vaccine)	3	0.35	4	0.1	Infants	6, 10, &, 14 weeks	2 yrs	0.5	0.69	0.85	0.85	NA	0.5	None	NA	NA	NA	NA	NA	NA	NA	NA	None	NA	NA	NA	NA	NA	NA	NA	NA	0.4	Deaths in < 5yo per 100,000 population	8.3	8.18182	7.71818	7.63636	7.58182	7.94545	7.59091	8.02727	7.95455	7.58182	7.86364	7.80909	7.40909	7.5	7.38182
45	PEV (Pre-Erythrocytic Vaccine)	3	0.35	4	0.1	Infants	6, 10, &, 14 weeks	2 yrs	0.5	0.69	0.85	0.85	NA	0.5	None	NA	NA	NA	NA	NA	NA	NA	NA	None	NA	NA	NA	NA	NA	NA	NA	NA	0.4	DALYs per 100,000 population	793.076	785.816	763.945	765.223	754.394	774.609	764.71	758.566	768.12	753.715	761.029	763.03	755.605	758.63	729.82
45	PEV (Pre-Erythrocytic Vaccine)	3	0.35	4	0.1	Infants	6, 10, &, 14 weeks	2 yrs	0.5	0.69	0.85	0.85	NA	0.5	None	NA	NA	NA	NA	NA	NA	NA	NA	None	NA	NA	NA	NA	NA	NA	NA	NA	0.4	Income and productivity gains from delivering vaccine (US$ / dose)	-0.0153023	0.0122032	0.0117708	0.0104574	0.0363995	0.0331098	0.0618413	0.0812627	0.0810908	0.0831077	0.107508	0.130587	0.133522	0.120375	0.128973
46	PEV (Pre-Erythrocytic Vaccine)	3	0.35	4	1	Infants	6, 10, &, 14 weeks	2 yrs	0.89	0.95	0.97	0.97	NA	0.95	None	NA	NA	NA	NA	NA	NA	NA	NA	None	NA	NA	NA	NA	NA	NA	NA	NA	0.4	Cases per 100,000 population	86127.3	85363.2	84637.5	83363.6	83189.5	82667	81759.6	80461	79792.2	79265.4	78759.6	77802.4	76902.1	77663.9	77026.3
46	PEV (Pre-Erythrocytic Vaccine)	3	0.35	4	1	Infants	6, 10, &, 14 weeks	2 yrs	0.89	0.95	0.97	0.97	NA	0.95	None	NA	NA	NA	NA	NA	NA	NA	NA	None	NA	NA	NA	NA	NA	NA	NA	NA	0.4	Severe Cases per 100,000 population	1521.18	1506.82	1446	1411.73	1424.09	1382.27	1370.64	1371.36	1333	1342.27	1332.27	1334.18	1308.18	1321.36	1322
46	PEV (Pre-Erythrocytic Vaccine)	3	0.35	4	1	Infants	6, 10, &, 14 weeks	2 yrs	0.89	0.95	0.97	0.97	NA	0.95	None	NA	NA	NA	NA	NA	NA	NA	NA	None	NA	NA	NA	NA	NA	NA	NA	NA	0.4	Deaths per 100,000 population	299.091	315	300.091	292.909	298	294.182	284.091	292.455	279.909	281	289.818	288.818	283.091	280.091	269.545
46	PEV (Pre-Erythrocytic Vaccine)	3	0.35	4	1	Infants	6, 10, &, 14 weeks	2 yrs	0.89	0.95	0.97	0.97	NA	0.95	None	NA	NA	NA	NA	NA	NA	NA	NA	None	NA	NA	NA	NA	NA	NA	NA	NA	0.4	Cases in <5yo per 100,000 population	6860.82	6493.27	6097.18	5561.55	5218.45	4913.27	4912.55	4815.73	4805.45	4759.36	4720	4651.73	4644.09	4665.64	4595.45
46	PEV (Pre-Erythrocytic Vaccine)	3	0.35	4	1	Infants	6, 10, &, 14 weeks	2 yrs	0.89	0.95	0.97	0.97	NA	0.95	None	NA	NA	NA	NA	NA	NA	NA	NA	None	NA	NA	NA	NA	NA	NA	NA	NA	0.4	Severe Cases in <5yo per 100,000 population	365.273	351.818	305.818	283.455	274.273	254.727	262	258.182	249.273	250.182	248.727	245.727	245.091	246.455	243.818
46	PEV (Pre-Erythrocytic Vaccine)	3	0.35	4	1	Infants	6, 10, &, 14 weeks	2 yrs	0.89	0.95	0.97	0.97	NA	0.95	None	NA	NA	NA	NA	NA	NA	NA	NA	None	NA	NA	NA	NA	NA	NA	NA	NA	0.4	Deaths in < 5yo per 100,000 population	81.7273	83.7273	74	69.3636	74.6364	69.7273	67.3636	73.2727	69.5455	68.8182	67	71.1818	68.6364	69.4545	64.5455
46	PEV (Pre-Erythrocytic Vaccine)	3	0.35	4	1	Infants	6, 10, &, 14 weeks	2 yrs	0.89	0.95	0.97	0.97	NA	0.95	None	NA	NA	NA	NA	NA	NA	NA	NA	None	NA	NA	NA	NA	NA	NA	NA	NA	0.4	DALYs per 100,000 population	7627.27	7979.52	7621.1	7448.15	7568.63	7453.9	7220.86	7383.63	7111.33	7143.25	7381.54	7268.86	7171.52	7116.69	6874.47
46	PEV (Pre-Erythrocytic Vaccine)	3	0.35	4	1	Infants	6, 10, &, 14 weeks	2 yrs	0.89	0.95	0.97	0.97	NA	0.95	None	NA	NA	NA	NA	NA	NA	NA	NA	None	NA	NA	NA	NA	NA	NA	NA	NA	0.4	Income and productivity gains from delivering vaccine (US$ / dose)	-0.0512649	0.114021	0.22033	0.445353	0.452302	0.529412	0.71785	0.946018	1.07343	1.17291	1.28093	1.47561	1.65905	1.49231	1.61572
47	PEV (Pre-Erythrocytic Vaccine)	3	0.35	4	1	Infants	6, 10, &, 14 weeks	2 yrs	0.89	0.95	0.97	0.97	NA	0.8	None	NA	NA	NA	NA	NA	NA	NA	NA	None	NA	NA	NA	NA	NA	NA	NA	NA	0.4	Cases per 100,000 population	86092.8	85667.9	85149.6	84078.8	83764	82361.2	81566.5	81120.2	80442.5	79628.5	79135.7	78096	77580	77429.1	77635.2
47	PEV (Pre-Erythrocytic Vaccine)	3	0.35	4	1	Infants	6, 10, &, 14 weeks	2 yrs	0.89	0.95	0.97	0.97	NA	0.8	None	NA	NA	NA	NA	NA	NA	NA	NA	None	NA	NA	NA	NA	NA	NA	NA	NA	0.4	Severe Cases per 100,000 population	1518.64	1486.55	1461.45	1432.36	1431.18	1367.91	1365.36	1370.45	1342.64	1342.27	1344.09	1329	1341.36	1327.27	1324.64
47	PEV (Pre-Erythrocytic Vaccine)	3	0.35	4	1	Infants	6, 10, &, 14 weeks	2 yrs	0.89	0.95	0.97	0.97	NA	0.8	None	NA	NA	NA	NA	NA	NA	NA	NA	None	NA	NA	NA	NA	NA	NA	NA	NA	0.4	Deaths per 100,000 population	309.091	307.727	300.545	296.727	296.727	290.818	288.545	287	273.545	279.818	287.727	280.273	282.091	287.909	283.636
47	PEV (Pre-Erythrocytic Vaccine)	3	0.35	4	1	Infants	6, 10, &, 14 weeks	2 yrs	0.89	0.95	0.97	0.97	NA	0.8	None	NA	NA	NA	NA	NA	NA	NA	NA	None	NA	NA	NA	NA	NA	NA	NA	NA	0.4	Cases in <5yo per 100,000 population	6884.09	6529.18	6061.36	5638.91	5289.18	4963.55	4917.73	4905.09	4926.09	4830.91	4913.55	4742.09	4724.64	4684.55	4728.82
47	PEV (Pre-Erythrocytic Vaccine)	3	0.35	4	1	Infants	6, 10, &, 14 weeks	2 yrs	0.89	0.95	0.97	0.97	NA	0.8	None	NA	NA	NA	NA	NA	NA	NA	NA	None	NA	NA	NA	NA	NA	NA	NA	NA	0.4	Severe Cases in <5yo per 100,000 population	361.818	335.364	317	287.273	270.182	253.455	267.455	254.909	257.727	253.727	258.273	248.545	247.727	239.818	247.273
47	PEV (Pre-Erythrocytic Vaccine)	3	0.35	4	1	Infants	6, 10, &, 14 weeks	2 yrs	0.89	0.95	0.97	0.97	NA	0.8	None	NA	NA	NA	NA	NA	NA	NA	NA	None	NA	NA	NA	NA	NA	NA	NA	NA	0.4	Deaths in < 5yo per 100,000 population	82.1818	82.4545	76.6364	72.4545	70	73.2727	70.8182	67.4545	66.5455	68.7273	72.4545	70	69.1818	73.8182	69.0909
47	PEV (Pre-Erythrocytic Vaccine)	3	0.35	4	1	Infants	6, 10, &, 14 weeks	2 yrs	0.89	0.95	0.97	0.97	NA	0.8	None	NA	NA	NA	NA	NA	NA	NA	NA	None	NA	NA	NA	NA	NA	NA	NA	NA	0.4	DALYs per 100,000 population	7865.97	7806.06	7600.37	7552.98	7543.09	7428.12	7326.07	7319.02	6980.85	7090.72	7298.66	7112.6	7157.47	7274.61	7156.55
47	PEV (Pre-Erythrocytic Vaccine)	3	0.35	4	1	Infants	6, 10, &, 14 weeks	2 yrs	0.89	0.95	0.97	0.97	NA	0.8	None	NA	NA	NA	NA	NA	NA	NA	NA	None	NA	NA	NA	NA	NA	NA	NA	NA	0.4	Income and productivity gains from delivering vaccine (US$ / dose)	-0.0288847	0.0642395	0.117187	0.326907	0.338667	0.621452	0.779018	0.844611	0.9795	1.14576	1.24207	1.452	1.54469	1.5735	1.56065
48	PEV (Pre-Erythrocytic Vaccine)	3	0.35	4	1	Infants	6, 10, &, 14 weeks	2 yrs	0.89	0.95	0.97	0.97	NA	0.5	None	NA	NA	NA	NA	NA	NA	NA	NA	None	NA	NA	NA	NA	NA	NA	NA	NA	0.4	Cases per 100,000 population	86214.2	85598.7	85399.7	83879.1	83474.9	83214.1	82084.8	81387.9	81208.4	80556.7	80087.5	79542.4	79307.2	78122.2	78462.7
48	PEV (Pre-Erythrocytic Vaccine)	3	0.35	4	1	Infants	6, 10, &, 14 weeks	2 yrs	0.89	0.95	0.97	0.97	NA	0.5	None	NA	NA	NA	NA	NA	NA	NA	NA	None	NA	NA	NA	NA	NA	NA	NA	NA	0.4	Severe Cases per 100,000 population	1532.09	1510.18	1465.82	1419.91	1410.18	1421.27	1386.91	1382	1359.18	1374.73	1365.64	1343.36	1357.36	1325.64	1373.55
48	PEV (Pre-Erythrocytic Vaccine)	3	0.35	4	1	Infants	6, 10, &, 14 weeks	2 yrs	0.89	0.95	0.97	0.97	NA	0.5	None	NA	NA	NA	NA	NA	NA	NA	NA	None	NA	NA	NA	NA	NA	NA	NA	NA	0.4	Deaths per 100,000 population	307.818	312.818	306.818	292.545	294.818	293.818	292.545	294.091	293.455	289.364	288.273	290.909	292.455	278.545	294.091
48	PEV (Pre-Erythrocytic Vaccine)	3	0.35	4	1	Infants	6, 10, &, 14 weeks	2 yrs	0.89	0.95	0.97	0.97	NA	0.5	None	NA	NA	NA	NA	NA	NA	NA	NA	None	NA	NA	NA	NA	NA	NA	NA	NA	0.4	Cases in <5yo per 100,000 population	6881.45	6533.27	6109.82	5679.36	5266.27	5148.36	5031.45	4996.27	5034.09	5006.82	4974.09	4871.36	4950.27	4858.73	4867.36
48	PEV (Pre-Erythrocytic Vaccine)	3	0.35	4	1	Infants	6, 10, &, 14 weeks	2 yrs	0.89	0.95	0.97	0.97	NA	0.5	None	NA	NA	NA	NA	NA	NA	NA	NA	None	NA	NA	NA	NA	NA	NA	NA	NA	0.4	Severe Cases in <5yo per 100,000 population	361.818	350.909	318.636	291.182	271.545	275.364	276.818	260.545	263.909	269.273	270.727	252.909	261.636	249.818	254.455
48	PEV (Pre-Erythrocytic Vaccine)	3	0.35	4	1	Infants	6, 10, &, 14 weeks	2 yrs	0.89	0.95	0.97	0.97	NA	0.5	None	NA	NA	NA	NA	NA	NA	NA	NA	None	NA	NA	NA	NA	NA	NA	NA	NA	0.4	Deaths in < 5yo per 100,000 population	80.4545	82	79	72.3636	70.8182	72.9091	74.1818	72.2727	72.5455	70.1818	73.7273	72.6364	75	69.4545	74.0909
48	PEV (Pre-Erythrocytic Vaccine)	3	0.35	4	1	Infants	6, 10, &, 14 weeks	2 yrs	0.89	0.95	0.97	0.97	NA	0.5	None	NA	NA	NA	NA	NA	NA	NA	NA	None	NA	NA	NA	NA	NA	NA	NA	NA	0.4	DALYs per 100,000 population	7836.99	7957.49	7815.25	7454.21	7497.7	7469.09	7443.67	7447.4	7421.75	7362.73	7284.22	7399.7	7419.35	7071.97	7476.98
48	PEV (Pre-Erythrocytic Vaccine)	3	0.35	4	1	Infants	6, 10, &, 14 weeks	2 yrs	0.89	0.95	0.97	0.97	NA	0.5	None	NA	NA	NA	NA	NA	NA	NA	NA	None	NA	NA	NA	NA	NA	NA	NA	NA	0.4	Income and productivity gains from delivering vaccine (US$ / dose)	-0.0773255	0.0641718	0.0659878	0.376072	0.429657	0.461515	0.697793	0.823765	0.870523	1.00339	1.10349	1.22705	1.26783	1.5209	1.42453
49	PEV (Pre-Erythrocytic Vaccine)	3	0.35	4	1	Infants	6, 10, &, 14 weeks	2 yrs	0.7	0.81	0.93	0.93	NA	0.95	None	NA	NA	NA	NA	NA	NA	NA	NA	None	NA	NA	NA	NA	NA	NA	NA	NA	0.4	Cases per 100,000 population	86460.2	85757.9	85193.8	84897	83876.5	83055.9	82587.9	82588	81429.8	81176	80105.7	79817.3	79956.5	79511.9	79572.8
49	PEV (Pre-Erythrocytic Vaccine)	3	0.35	4	1	Infants	6, 10, &, 14 weeks	2 yrs	0.7	0.81	0.93	0.93	NA	0.95	None	NA	NA	NA	NA	NA	NA	NA	NA	None	NA	NA	NA	NA	NA	NA	NA	NA	0.4	Severe Cases per 100,000 population	1513.36	1506.82	1451.09	1448.18	1436.55	1426.45	1411.45	1382.91	1375.73	1390.18	1371.18	1359.45	1378.45	1347.91	1385.73
49	PEV (Pre-Erythrocytic Vaccine)	3	0.35	4	1	Infants	6, 10, &, 14 weeks	2 yrs	0.7	0.81	0.93	0.93	NA	0.95	None	NA	NA	NA	NA	NA	NA	NA	NA	None	NA	NA	NA	NA	NA	NA	NA	NA	0.4	Deaths per 100,000 population	305.727	311.636	304.364	298.545	305.455	293.818	295.909	300.636	296.909	296.364	289.545	288.545	291.455	282.545	287.909
49	PEV (Pre-Erythrocytic Vaccine)	3	0.35	4	1	Infants	6, 10, &, 14 weeks	2 yrs	0.7	0.81	0.93	0.93	NA	0.95	None	NA	NA	NA	NA	NA	NA	NA	NA	None	NA	NA	NA	NA	NA	NA	NA	NA	0.4	Cases in <5yo per 100,000 population	6910.82	6613.55	6293.09	5933.27	5512.27	5273.45	5305.27	5312.45	5220.09	5230.55	5121.73	5101.45	5118.36	5121.55	5089.18
49	PEV (Pre-Erythrocytic Vaccine)	3	0.35	4	1	Infants	6, 10, &, 14 weeks	2 yrs	0.7	0.81	0.93	0.93	NA	0.95	None	NA	NA	NA	NA	NA	NA	NA	NA	None	NA	NA	NA	NA	NA	NA	NA	NA	0.4	Severe Cases in <5yo per 100,000 population	367.909	344.182	309.636	307.091	286.909	281.182	281.727	272.273	272.727	278.182	268.091	261	270.455	261.182	272.455
49	PEV (Pre-Erythrocytic Vaccine)	3	0.35	4	1	Infants	6, 10, &, 14 weeks	2 yrs	0.7	0.81	0.93	0.93	NA	0.95	None	NA	NA	NA	NA	NA	NA	NA	NA	None	NA	NA	NA	NA	NA	NA	NA	NA	0.4	Deaths in < 5yo per 100,000 population	82.3636	85.5455	80.6364	77	76.9091	72.3636	77.3636	74.9091	76.6364	73.3636	73.4545	72	73.1818	67.9091	71.8182
49	PEV (Pre-Erythrocytic Vaccine)	3	0.35	4	1	Infants	6, 10, &, 14 weeks	2 yrs	0.7	0.81	0.93	0.93	NA	0.95	None	NA	NA	NA	NA	NA	NA	NA	NA	None	NA	NA	NA	NA	NA	NA	NA	NA	0.4	DALYs per 100,000 population	7845.87	7976.9	7747.28	7593.17	7749.86	7489.2	7483.02	7581.47	7549.46	7488.49	7367.52	7338.52	7413.8	7210.03	7334.11
49	PEV (Pre-Erythrocytic Vaccine)	3	0.35	4	1	Infants	6, 10, &, 14 weeks	2 yrs	0.7	0.81	0.93	0.93	NA	0.95	None	NA	NA	NA	NA	NA	NA	NA	NA	None	NA	NA	NA	NA	NA	NA	NA	NA	0.4	Income and productivity gains from delivering vaccine (US$ / dose)	-0.142598	0.0454571	0.162608	0.216021	0.411697	0.581514	0.704672	0.71184	0.9625	1.0152	1.28102	1.36431	1.32474	1.43662	1.40363
50	PEV (Pre-Erythrocytic Vaccine)	3	0.35	4	1	Infants	6, 10, &, 14 weeks	2 yrs	0.7	0.81	0.93	0.93	NA	0.8	None	NA	NA	NA	NA	NA	NA	NA	NA	None	NA	NA	NA	NA	NA	NA	NA	NA	0.4	Cases per 100,000 population	86257.7	85356.5	85103.5	84433.6	84267.5	83506.4	82482.6	82013.5	80997.3	80475.4	79988.5	80131.5	80013.5	79667.3	79535.7
50	PEV (Pre-Erythrocytic Vaccine)	3	0.35	4	1	Infants	6, 10, &, 14 weeks	2 yrs	0.7	0.81	0.93	0.93	NA	0.8	None	NA	NA	NA	NA	NA	NA	NA	NA	None	NA	NA	NA	NA	NA	NA	NA	NA	0.4	Severe Cases per 100,000 population	1506.73	1496.45	1464.36	1449.64	1427.64	1414.64	1409.73	1380.45	1373.91	1392	1373.82	1365.64	1383.18	1385.73	1367.09
50	PEV (Pre-Erythrocytic Vaccine)	3	0.35	4	1	Infants	6, 10, &, 14 weeks	2 yrs	0.7	0.81	0.93	0.93	NA	0.8	None	NA	NA	NA	NA	NA	NA	NA	NA	None	NA	NA	NA	NA	NA	NA	NA	NA	0.4	Deaths per 100,000 population	313.273	303.818	304.545	301.273	299.818	297.273	289	291.091	291.909	299	283.545	294.818	299.273	293	290.636
50	PEV (Pre-Erythrocytic Vaccine)	3	0.35	4	1	Infants	6, 10, &, 14 weeks	2 yrs	0.7	0.81	0.93	0.93	NA	0.8	None	NA	NA	NA	NA	NA	NA	NA	NA	None	NA	NA	NA	NA	NA	NA	NA	NA	0.4	Cases in <5yo per 100,000 population	6950.36	6552.91	6237.64	5846.64	5565.91	5437.27	5294.18	5322.36	5246.82	5179.36	5136	5157.82	5200.91	5125.09	5073.82
50	PEV (Pre-Erythrocytic Vaccine)	3	0.35	4	1	Infants	6, 10, &, 14 weeks	2 yrs	0.7	0.81	0.93	0.93	NA	0.8	None	NA	NA	NA	NA	NA	NA	NA	NA	None	NA	NA	NA	NA	NA	NA	NA	NA	0.4	Severe Cases in <5yo per 100,000 population	367.182	343.091	320.091	294.182	278.636	278.636	280.455	278.818	279.273	279.455	277.636	272	271.727	269.182	265.909
50	PEV (Pre-Erythrocytic Vaccine)	3	0.35	4	1	Infants	6, 10, &, 14 weeks	2 yrs	0.7	0.81	0.93	0.93	NA	0.8	None	NA	NA	NA	NA	NA	NA	NA	NA	None	NA	NA	NA	NA	NA	NA	NA	NA	0.4	Deaths in < 5yo per 100,000 population	85.2727	85.6364	75.3636	72.5455	70.1818	76.5455	76.4545	72.9091	74.8182	70.5455	72.1818	75.9091	72.9091	72	74
50	PEV (Pre-Erythrocytic Vaccine)	3	0.35	4	1	Infants	6, 10, &, 14 weeks	2 yrs	0.7	0.81	0.93	0.93	NA	0.8	None	NA	NA	NA	NA	NA	NA	NA	NA	None	NA	NA	NA	NA	NA	NA	NA	NA	0.4	DALYs per 100,000 population	8017.23	7787.12	7725.71	7633.26	7609.34	7568.95	7343.26	7397.71	7448.56	7565.6	7184.02	7450.74	7617.82	7432.79	7416.55
50	PEV (Pre-Erythrocytic Vaccine)	3	0.35	4	1	Infants	6, 10, &, 14 weeks	2 yrs	0.7	0.81	0.93	0.93	NA	0.8	None	NA	NA	NA	NA	NA	NA	NA	NA	None	NA	NA	NA	NA	NA	NA	NA	NA	0.4	Income and productivity gains from delivering vaccine (US$ / dose)	-0.0840468	0.150977	0.177941	0.299762	0.346544	0.516215	0.727996	0.861595	1.07872	1.20012	1.33841	1.31632	1.32998	1.40309	1.44377
51	PEV (Pre-Erythrocytic Vaccine)	3	0.35	4	1	Infants	6, 10, &, 14 weeks	2 yrs	0.7	0.81	0.93	0.93	NA	0.5	None	NA	NA	NA	NA	NA	NA	NA	NA	None	NA	NA	NA	NA	NA	NA	NA	NA	0.4	Cases per 100,000 population	86371.1	85724.6	84752.1	84319.4	84183.9	83619.1	82685.1	82053	81529.8	81098.4	80436.8	80193.6	80155.5	80328.9	79629.5
51	PEV (Pre-Erythrocytic Vaccine)	3	0.35	4	1	Infants	6, 10, &, 14 weeks	2 yrs	0.7	0.81	0.93	0.93	NA	0.5	None	NA	NA	NA	NA	NA	NA	NA	NA	None	NA	NA	NA	NA	NA	NA	NA	NA	0.4	Severe Cases per 100,000 population	1508.36	1505.27	1460	1453.82	1434.82	1415.09	1404.73	1405.18	1398.64	1378	1374	1379.82	1358.73	1382	1385.64
51	PEV (Pre-Erythrocytic Vaccine)	3	0.35	4	1	Infants	6, 10, &, 14 weeks	2 yrs	0.7	0.81	0.93	0.93	NA	0.5	None	NA	NA	NA	NA	NA	NA	NA	NA	None	NA	NA	NA	NA	NA	NA	NA	NA	0.4	Deaths per 100,000 population	309.909	305.818	302.909	299.091	299.727	292.364	290.545	293.182	295.273	278.818	284.091	294.091	279.273	296.091	293.818
51	PEV (Pre-Erythrocytic Vaccine)	3	0.35	4	1	Infants	6, 10, &, 14 weeks	2 yrs	0.7	0.81	0.93	0.93	NA	0.5	None	NA	NA	NA	NA	NA	NA	NA	NA	None	NA	NA	NA	NA	NA	NA	NA	NA	0.4	Cases in <5yo per 100,000 population	6904.91	6577.64	6268.27	5934.36	5558.27	5451.09	5454.64	5418.18	5285.73	5313.82	5270.82	5225.55	5187.09	5213	5183.64
51	PEV (Pre-Erythrocytic Vaccine)	3	0.35	4	1	Infants	6, 10, &, 14 weeks	2 yrs	0.7	0.81	0.93	0.93	NA	0.5	None	NA	NA	NA	NA	NA	NA	NA	NA	None	NA	NA	NA	NA	NA	NA	NA	NA	0.4	Severe Cases in <5yo per 100,000 population	360.818	343.273	311.727	302.545	293.545	275.455	277.818	278.727	289	279.818	275	278	276.636	280.545	271.818
51	PEV (Pre-Erythrocytic Vaccine)	3	0.35	4	1	Infants	6, 10, &, 14 weeks	2 yrs	0.7	0.81	0.93	0.93	NA	0.5	None	NA	NA	NA	NA	NA	NA	NA	NA	None	NA	NA	NA	NA	NA	NA	NA	NA	0.4	Deaths in < 5yo per 100,000 population	84.9091	82.5455	77.1818	77	71.3636	70.6364	70.8182	74.8182	77.6364	69.6364	70.6364	73.2727	72.0909	79	74
51	PEV (Pre-Erythrocytic Vaccine)	3	0.35	4	1	Infants	6, 10, &, 14 weeks	2 yrs	0.7	0.81	0.93	0.93	NA	0.5	None	NA	NA	NA	NA	NA	NA	NA	NA	None	NA	NA	NA	NA	NA	NA	NA	NA	0.4	DALYs per 100,000 population	7948.73	7854.9	7726.9	7644.67	7598.33	7444.13	7429.26	7467.76	7474.07	7097.23	7198.26	7494.03	7102.88	7504.13	7421.76
51	PEV (Pre-Erythrocytic Vaccine)	3	0.35	4	1	Infants	6, 10, &, 14 weeks	2 yrs	0.7	0.81	0.93	0.93	NA	0.5	None	NA	NA	NA	NA	NA	NA	NA	NA	None	NA	NA	NA	NA	NA	NA	NA	NA	0.4	Income and productivity gains from delivering vaccine (US$ / dose)	-0.106572	0.0468968	0.282075	0.35448	0.387677	0.499734	0.740036	0.87419	0.979168	1.11107	1.28919	1.34003	1.37556	1.32505	1.47648
52	PEV (Pre-Erythrocytic Vaccine)	3	0.35	4	1	Infants	6, 10, &, 14 weeks	2 yrs	0.5	0.69	0.85	0.85	NA	0.95	None	NA	NA	NA	NA	NA	NA	NA	NA	None	NA	NA	NA	NA	NA	NA	NA	NA	0.4	Cases per 100,000 population	86419.9	85510.5	85260.4	84707.3	83643	83312.7	83211.1	82336.7	82109.8	81783.8	81204.3	80774.5	80807.2	80964.3	81012.6
52	PEV (Pre-Erythrocytic Vaccine)	3	0.35	4	1	Infants	6, 10, &, 14 weeks	2 yrs	0.5	0.69	0.85	0.85	NA	0.95	None	NA	NA	NA	NA	NA	NA	NA	NA	None	NA	NA	NA	NA	NA	NA	NA	NA	0.4	Severe Cases per 100,000 population	1506.55	1493.27	1467.45	1472.09	1461.91	1434.55	1411.82	1429	1397	1386.27	1409	1394.09	1387.91	1434.18	1410
52	PEV (Pre-Erythrocytic Vaccine)	3	0.35	4	1	Infants	6, 10, &, 14 weeks	2 yrs	0.5	0.69	0.85	0.85	NA	0.95	None	NA	NA	NA	NA	NA	NA	NA	NA	None	NA	NA	NA	NA	NA	NA	NA	NA	0.4	Deaths per 100,000 population	312.909	308	300.182	296.818	300.909	295.091	296.273	285.818	297.364	296.545	288.545	281	289.455	305	298.091
52	PEV (Pre-Erythrocytic Vaccine)	3	0.35	4	1	Infants	6, 10, &, 14 weeks	2 yrs	0.5	0.69	0.85	0.85	NA	0.95	None	NA	NA	NA	NA	NA	NA	NA	NA	None	NA	NA	NA	NA	NA	NA	NA	NA	0.4	Cases in <5yo per 100,000 population	6994.45	6671.27	6378.27	6098.36	5788.55	5595.36	5687.73	5570.91	5594.09	5545.55	5542.09	5510.36	5462.82	5481.91	5495
52	PEV (Pre-Erythrocytic Vaccine)	3	0.35	4	1	Infants	6, 10, &, 14 weeks	2 yrs	0.5	0.69	0.85	0.85	NA	0.95	None	NA	NA	NA	NA	NA	NA	NA	NA	None	NA	NA	NA	NA	NA	NA	NA	NA	0.4	Severe Cases in <5yo per 100,000 population	355.545	343.636	323.909	310.091	310.636	296.636	279.091	303.727	295.636	289.091	284.455	287.455	290.091	286.364	280.818
52	PEV (Pre-Erythrocytic Vaccine)	3	0.35	4	1	Infants	6, 10, &, 14 weeks	2 yrs	0.5	0.69	0.85	0.85	NA	0.95	None	NA	NA	NA	NA	NA	NA	NA	NA	None	NA	NA	NA	NA	NA	NA	NA	NA	0.4	Deaths in < 5yo per 100,000 population	82.9091	81.6364	75	75.2727	79.6364	75.9091	75.5455	74.4545	76.5455	75.6364	72.4545	74.1818	72	75.1818	75.0909
52	PEV (Pre-Erythrocytic Vaccine)	3	0.35	4	1	Infants	6, 10, &, 14 weeks	2 yrs	0.5	0.69	0.85	0.85	NA	0.95	None	NA	NA	NA	NA	NA	NA	NA	NA	None	NA	NA	NA	NA	NA	NA	NA	NA	0.4	DALYs per 100,000 population	7970.28	7813.11	7637.86	7554.36	7661.7	7521.42	7519.55	7320.5	7569.67	7501.6	7374.43	7148	7366.64	7737.36	7572.37
52	PEV (Pre-Erythrocytic Vaccine)	3	0.35	4	1	Infants	6, 10, &, 14 weeks	2 yrs	0.5	0.69	0.85	0.85	NA	0.95	None	NA	NA	NA	NA	NA	NA	NA	NA	None	NA	NA	NA	NA	NA	NA	NA	NA	0.4	Income and productivity gains from delivering vaccine (US$ / dose)	-0.162106	0.168457	0.197874	0.318976	0.631567	0.703288	0.763981	0.969048	1.0475	1.16398	1.33046	1.48843	1.4698	1.36219	1.39294
53	PEV (Pre-Erythrocytic Vaccine)	3	0.35	4	1	Infants	6, 10, &, 14 weeks	2 yrs	0.5	0.69	0.85	0.85	NA	0.8	None	NA	NA	NA	NA	NA	NA	NA	NA	None	NA	NA	NA	NA	NA	NA	NA	NA	0.4	Cases per 100,000 population	86177.1	85694.5	85129.7	84768.2	84349.7	84286.3	82791.6	82810.9	82135.9	81420.4	81422.7	80843.5	81127.2	81132	80325.5
53	PEV (Pre-Erythrocytic Vaccine)	3	0.35	4	1	Infants	6, 10, &, 14 weeks	2 yrs	0.5	0.69	0.85	0.85	NA	0.8	None	NA	NA	NA	NA	NA	NA	NA	NA	None	NA	NA	NA	NA	NA	NA	NA	NA	0.4	Severe Cases per 100,000 population	1518.36	1499	1491	1467.45	1480.91	1434.91	1409.82	1408.45	1405.27	1385.36	1403.09	1394.91	1404.18	1421.45	1393.45
53	PEV (Pre-Erythrocytic Vaccine)	3	0.35	4	1	Infants	6, 10, &, 14 weeks	2 yrs	0.5	0.69	0.85	0.85	NA	0.8	None	NA	NA	NA	NA	NA	NA	NA	NA	None	NA	NA	NA	NA	NA	NA	NA	NA	0.4	Deaths per 100,000 population	312.455	308.182	316.545	303	312.545	298.455	290.727	302.091	295.273	283.455	299.727	299.636	293.818	291.818	300.364
53	PEV (Pre-Erythrocytic Vaccine)	3	0.35	4	1	Infants	6, 10, &, 14 weeks	2 yrs	0.5	0.69	0.85	0.85	NA	0.8	None	NA	NA	NA	NA	NA	NA	NA	NA	None	NA	NA	NA	NA	NA	NA	NA	NA	0.4	Cases in <5yo per 100,000 population	6978.36	6699.64	6358.91	6073.91	5880.09	5732.55	5612.36	5648.27	5601.82	5530.18	5559	5516.18	5499.91	5526.27	5480.64
53	PEV (Pre-Erythrocytic Vaccine)	3	0.35	4	1	Infants	6, 10, &, 14 weeks	2 yrs	0.5	0.69	0.85	0.85	NA	0.8	None	NA	NA	NA	NA	NA	NA	NA	NA	None	NA	NA	NA	NA	NA	NA	NA	NA	0.4	Severe Cases in <5yo per 100,000 population	352.364	345.909	332.818	313.909	311.545	297.182	294	289.364	294	289.545	295.273	285.727	297.636	288.636	285.455
53	PEV (Pre-Erythrocytic Vaccine)	3	0.35	4	1	Infants	6, 10, &, 14 weeks	2 yrs	0.5	0.69	0.85	0.85	NA	0.8	None	NA	NA	NA	NA	NA	NA	NA	NA	None	NA	NA	NA	NA	NA	NA	NA	NA	0.4	Deaths in < 5yo per 100,000 population	81.9091	81.9091	79.6364	78.7273	79	79.1818	73.6364	75.1818	77.7273	71.1818	77.9091	79.6364	74.6364	74.3636	80.7273
53	PEV (Pre-Erythrocytic Vaccine)	3	0.35	4	1	Infants	6, 10, &, 14 weeks	2 yrs	0.5	0.69	0.85	0.85	NA	0.8	None	NA	NA	NA	NA	NA	NA	NA	NA	None	NA	NA	NA	NA	NA	NA	NA	NA	0.4	DALYs per 100,000 population	7965.36	7806.94	8066.15	7721.25	7941.9	7593.06	7409.63	7662.41	7474.08	7220.78	7629.78	7584.64	7483.68	7418.09	7645.33
53	PEV (Pre-Erythrocytic Vaccine)	3	0.35	4	1	Infants	6, 10, &, 14 weeks	2 yrs	0.5	0.69	0.85	0.85	NA	0.8	None	NA	NA	NA	NA	NA	NA	NA	NA	None	NA	NA	NA	NA	NA	NA	NA	NA	0.4	Income and productivity gains from delivering vaccine (US$ / dose)	-0.0999166	0.106389	0.204317	0.301719	0.403184	0.447177	0.900942	0.870078	1.04898	1.28773	1.29027	1.46937	1.41276	1.34021	1.62942
54	PEV (Pre-Erythrocytic Vaccine)	3	0.35	4	1	Infants	6, 10, &, 14 weeks	2 yrs	0.5	0.69	0.85	0.85	NA	0.5	None	NA	NA	NA	NA	NA	NA	NA	NA	None	NA	NA	NA	NA	NA	NA	NA	NA	0.4	Cases per 100,000 population	86386.1	85649.9	85589.1	85475.3	84621.8	84724.3	83793.3	83183.3	83050.2	83042.5	82364.4	81544.5	81493.7	81838.8	81665.4
54	PEV (Pre-Erythrocytic Vaccine)	3	0.35	4	1	Infants	6, 10, &, 14 weeks	2 yrs	0.5	0.69	0.85	0.85	NA	0.5	None	NA	NA	NA	NA	NA	NA	NA	NA	None	NA	NA	NA	NA	NA	NA	NA	NA	0.4	Severe Cases per 100,000 population	1508.18	1497.55	1468.64	1483.18	1459.36	1451.64	1421.45	1409.55	1417.55	1426.91	1406.27	1419.73	1402.64	1409.18	1400.73
54	PEV (Pre-Erythrocytic Vaccine)	3	0.35	4	1	Infants	6, 10, &, 14 weeks	2 yrs	0.5	0.69	0.85	0.85	NA	0.5	None	NA	NA	NA	NA	NA	NA	NA	NA	None	NA	NA	NA	NA	NA	NA	NA	NA	0.4	Deaths per 100,000 population	311.636	310	300	301.364	295.818	305	301.273	298.182	302.364	294.909	299.182	300.455	298.455	297.636	286.909
54	PEV (Pre-Erythrocytic Vaccine)	3	0.35	4	1	Infants	6, 10, &, 14 weeks	2 yrs	0.5	0.69	0.85	0.85	NA	0.5	None	NA	NA	NA	NA	NA	NA	NA	NA	None	NA	NA	NA	NA	NA	NA	NA	NA	0.4	Cases in <5yo per 100,000 population	7008.82	6669.09	6423.09	6251	5969.18	5860	5756.64	5804.36	5719.73	5732.45	5746.64	5597.82	5612.91	5638.55	5612.18
54	PEV (Pre-Erythrocytic Vaccine)	3	0.35	4	1	Infants	6, 10, &, 14 weeks	2 yrs	0.5	0.69	0.85	0.85	NA	0.5	None	NA	NA	NA	NA	NA	NA	NA	NA	None	NA	NA	NA	NA	NA	NA	NA	NA	0.4	Severe Cases in <5yo per 100,000 population	356.727	340.273	320.364	324.818	311.273	307.636	295.182	299.273	296.818	300.091	297.909	288.091	282.909	292.364	299.182
54	PEV (Pre-Erythrocytic Vaccine)	3	0.35	4	1	Infants	6, 10, &, 14 weeks	2 yrs	0.5	0.69	0.85	0.85	NA	0.5	None	NA	NA	NA	NA	NA	NA	NA	NA	None	NA	NA	NA	NA	NA	NA	NA	NA	0.4	Deaths in < 5yo per 100,000 population	83	81.8182	77.1818	76.3636	75.8182	79.4545	75.9091	80.2727	79.5455	75.8182	78.6364	78.0909	74.0909	75	73.8182
54	PEV (Pre-Erythrocytic Vaccine)	3	0.35	4	1	Infants	6, 10, &, 14 weeks	2 yrs	0.5	0.69	0.85	0.85	NA	0.5	None	NA	NA	NA	NA	NA	NA	NA	NA	None	NA	NA	NA	NA	NA	NA	NA	NA	0.4	DALYs per 100,000 population	7930.76	7858.16	7639.45	7652.23	7543.94	7746.09	7647.1	7585.66	7681.2	7537.15	7610.29	7630.3	7556.05	7586.3	7298.2
54	PEV (Pre-Erythrocytic Vaccine)	3	0.35	4	1	Infants	6, 10, &, 14 weeks	2 yrs	0.5	0.69	0.85	0.85	NA	0.5	None	NA	NA	NA	NA	NA	NA	NA	NA	None	NA	NA	NA	NA	NA	NA	NA	NA	0.4	Income and productivity gains from delivering vaccine (US$ / dose)	-0.153023	0.122032	0.117708	0.104574	0.363995	0.331098	0.618413	0.812627	0.810908	0.831077	1.07508	1.30587	1.33522	1.20375	1.28973
55	PEV (Pre-Erythrocytic Vaccine)	3	0.35	4	10	Infants	6, 10, &, 14 weeks	2 yrs	0.89	0.95	0.97	0.97	NA	0.95	None	NA	NA	NA	NA	NA	NA	NA	NA	None	NA	NA	NA	NA	NA	NA	NA	NA	0.4	Cases per 100,000 population	140025	138167	136178	135158	133665	132968	132373	132213	132297	132232	132275	132482	133132	133440	133947
55	PEV (Pre-Erythrocytic Vaccine)	3	0.35	4	10	Infants	6, 10, &, 14 weeks	2 yrs	0.89	0.95	0.97	0.97	NA	0.95	None	NA	NA	NA	NA	NA	NA	NA	NA	None	NA	NA	NA	NA	NA	NA	NA	NA	0.4	Severe Cases per 100,000 population	1865.27	1775.18	1720.55	1684.91	1691.55	1672.45	1695.64	1718.27	1750.73	1760	1773.55	1764.18	1807.82	1806.27	1830.27
55	PEV (Pre-Erythrocytic Vaccine)	3	0.35	4	10	Infants	6, 10, &, 14 weeks	2 yrs	0.89	0.95	0.97	0.97	NA	0.95	None	NA	NA	NA	NA	NA	NA	NA	NA	None	NA	NA	NA	NA	NA	NA	NA	NA	0.4	Deaths per 100,000 population	370.364	352.091	350.636	330.636	326.364	331.909	336.636	329.545	333.455	349.636	346.636	345.273	358.182	352.909	354.636
55	PEV (Pre-Erythrocytic Vaccine)	3	0.35	4	10	Infants	6, 10, &, 14 weeks	2 yrs	0.89	0.95	0.97	0.97	NA	0.95	None	NA	NA	NA	NA	NA	NA	NA	NA	None	NA	NA	NA	NA	NA	NA	NA	NA	0.4	Cases in <5yo per 100,000 population	30464.1	28778.8	27213.5	25967.3	24830.5	24381.8	24282	24314.9	24291.3	24298.3	24228	24218.5	24201.7	24264.4	24314.8
55	PEV (Pre-Erythrocytic Vaccine)	3	0.35	4	10	Infants	6, 10, &, 14 weeks	2 yrs	0.89	0.95	0.97	0.97	NA	0.95	None	NA	NA	NA	NA	NA	NA	NA	NA	None	NA	NA	NA	NA	NA	NA	NA	NA	0.4	Severe Cases in <5yo per 100,000 population	1221.73	1127.82	1076.45	1047.64	1048.27	1036.18	1029.36	1047.18	1045.45	1046.27	1029.27	1026.18	1033.64	1037.09	1041.82
55	PEV (Pre-Erythrocytic Vaccine)	3	0.35	4	10	Infants	6, 10, &, 14 weeks	2 yrs	0.89	0.95	0.97	0.97	NA	0.95	None	NA	NA	NA	NA	NA	NA	NA	NA	None	NA	NA	NA	NA	NA	NA	NA	NA	0.4	Deaths in < 5yo per 100,000 population	240.182	222.636	212.182	204.273	198.636	204.182	207.545	199.273	195.636	205.727	205.091	201	204.727	205.273	200.636
55	PEV (Pre-Erythrocytic Vaccine)	3	0.35	4	10	Infants	6, 10, &, 14 weeks	2 yrs	0.89	0.95	0.97	0.97	NA	0.95	None	NA	NA	NA	NA	NA	NA	NA	NA	None	NA	NA	NA	NA	NA	NA	NA	NA	0.4	DALYs per 100,000 population	10047.2	9552.15	9500.83	8978.88	8871.78	9019.17	9121.04	8945.25	9062.85	9456.67	9403.59	9355.28	9701.72	9602.88	9593.38
55	PEV (Pre-Erythrocytic Vaccine)	3	0.35	4	10	Infants	6, 10, &, 14 weeks	2 yrs	0.89	0.95	0.97	0.97	NA	0.95	None	NA	NA	NA	NA	NA	NA	NA	NA	None	NA	NA	NA	NA	NA	NA	NA	NA	0.4	Income and productivity gains from delivering vaccine (US$ / dose)	0.0651218	0.326086	0.539621	0.635774	0.806052	0.926144	0.996567	1.03759	0.996627	1.01443	0.9815	0.943704	0.796112	0.738087	0.632758
56	PEV (Pre-Erythrocytic Vaccine)	3	0.35	4	10	Infants	6, 10, &, 14 weeks	2 yrs	0.89	0.95	0.97	0.97	NA	0.8	None	NA	NA	NA	NA	NA	NA	NA	NA	None	NA	NA	NA	NA	NA	NA	NA	NA	0.4	Cases per 100,000 population	140049	138381	136533	135177	133827	133078	132576	132158	132450	132306	132543	133001	133031	133542	134111
56	PEV (Pre-Erythrocytic Vaccine)	3	0.35	4	10	Infants	6, 10, &, 14 weeks	2 yrs	0.89	0.95	0.97	0.97	NA	0.8	None	NA	NA	NA	NA	NA	NA	NA	NA	None	NA	NA	NA	NA	NA	NA	NA	NA	0.4	Severe Cases per 100,000 population	1852.36	1764.55	1717.27	1696.73	1662.73	1654.64	1676.45	1694.09	1734.36	1766.55	1764.55	1786.73	1818.45	1801.36	1804.36
56	PEV (Pre-Erythrocytic Vaccine)	3	0.35	4	10	Infants	6, 10, &, 14 weeks	2 yrs	0.89	0.95	0.97	0.97	NA	0.8	None	NA	NA	NA	NA	NA	NA	NA	NA	None	NA	NA	NA	NA	NA	NA	NA	NA	0.4	Deaths per 100,000 population	363	347.091	335.909	336.364	324.636	331	328.091	334.545	346.091	350.727	345.455	349.909	348.455	354.182	355.909
56	PEV (Pre-Erythrocytic Vaccine)	3	0.35	4	10	Infants	6, 10, &, 14 weeks	2 yrs	0.89	0.95	0.97	0.97	NA	0.8	None	NA	NA	NA	NA	NA	NA	NA	NA	None	NA	NA	NA	NA	NA	NA	NA	NA	0.4	Cases in <5yo per 100,000 population	30465.6	28832.1	27367.7	26045	24932.5	24559.3	24451.5	24405	24421.6	24438.5	24332.9	24420.8	24220	24313	24455.3
56	PEV (Pre-Erythrocytic Vaccine)	3	0.35	4	10	Infants	6, 10, &, 14 weeks	2 yrs	0.89	0.95	0.97	0.97	NA	0.8	None	NA	NA	NA	NA	NA	NA	NA	NA	None	NA	NA	NA	NA	NA	NA	NA	NA	0.4	Severe Cases in <5yo per 100,000 population	1219.82	1127.73	1089.73	1048.18	1024.36	1027.45	1035.18	1028.82	1036.18	1051.18	1035.91	1045.18	1058.36	1047.73	1024
56	PEV (Pre-Erythrocytic Vaccine)	3	0.35	4	10	Infants	6, 10, &, 14 weeks	2 yrs	0.89	0.95	0.97	0.97	NA	0.8	None	NA	NA	NA	NA	NA	NA	NA	NA	None	NA	NA	NA	NA	NA	NA	NA	NA	0.4	Deaths in < 5yo per 100,000 population	235.364	220	202.909	203	195.636	208.091	195.455	201.818	207.273	210.455	203.182	206	209.091	207.455	206.364
56	PEV (Pre-Erythrocytic Vaccine)	3	0.35	4	10	Infants	6, 10, &, 14 weeks	2 yrs	0.89	0.95	0.97	0.97	NA	0.8	None	NA	NA	NA	NA	NA	NA	NA	NA	None	NA	NA	NA	NA	NA	NA	NA	NA	0.4	DALYs per 100,000 population	9842.87	9414.85	9142.6	9142.79	8799.61	9002.95	8897.65	9087.96	9388.73	9501.17	9368.41	9492.67	9483.94	9624.33	9675.34
56	PEV (Pre-Erythrocytic Vaccine)	3	0.35	4	10	Infants	6, 10, &, 14 weeks	2 yrs	0.89	0.95	0.97	0.97	NA	0.8	None	NA	NA	NA	NA	NA	NA	NA	NA	None	NA	NA	NA	NA	NA	NA	NA	NA	0.4	Income and productivity gains from delivering vaccine (US$ / dose)	0.0703682	0.296681	0.495226	0.634153	0.824339	0.944872	1.00151	1.09069	1.01215	1.02055	0.960407	0.866227	0.813455	0.7558	0.626881
57	PEV (Pre-Erythrocytic Vaccine)	3	0.35	4	10	Infants	6, 10, &, 14 weeks	2 yrs	0.89	0.95	0.97	0.97	NA	0.5	None	NA	NA	NA	NA	NA	NA	NA	NA	None	NA	NA	NA	NA	NA	NA	NA	NA	0.4	Cases per 100,000 population	140057	138361	136650	135365	134352	133754	133087	132966	133023	132946	133361	133661	133817	134180	134636
57	PEV (Pre-Erythrocytic Vaccine)	3	0.35	4	10	Infants	6, 10, &, 14 weeks	2 yrs	0.89	0.95	0.97	0.97	NA	0.5	None	NA	NA	NA	NA	NA	NA	NA	NA	None	NA	NA	NA	NA	NA	NA	NA	NA	0.4	Severe Cases per 100,000 population	1845.55	1746.91	1688.64	1674.91	1690.82	1677.27	1725.91	1715.82	1730.18	1762.36	1773.09	1783.64	1799.27	1818.64	1825.64
57	PEV (Pre-Erythrocytic Vaccine)	3	0.35	4	10	Infants	6, 10, &, 14 weeks	2 yrs	0.89	0.95	0.97	0.97	NA	0.5	None	NA	NA	NA	NA	NA	NA	NA	NA	None	NA	NA	NA	NA	NA	NA	NA	NA	0.4	Deaths per 100,000 population	365.545	344.545	337.364	328.909	336.273	323.727	341.364	332.091	347.091	340.455	346.364	337.091	357.364	352.818	349.818
57	PEV (Pre-Erythrocytic Vaccine)	3	0.35	4	10	Infants	6, 10, &, 14 weeks	2 yrs	0.89	0.95	0.97	0.97	NA	0.5	None	NA	NA	NA	NA	NA	NA	NA	NA	None	NA	NA	NA	NA	NA	NA	NA	NA	0.4	Cases in <5yo per 100,000 population	30515	28807.9	27415.2	26149.9	25300.7	25003.7	24826.2	24923.9	24739	24778.5	24757.5	24841.6	24806.6	24833.5	24793.7
57	PEV (Pre-Erythrocytic Vaccine)	3	0.35	4	10	Infants	6, 10, &, 14 weeks	2 yrs	0.89	0.95	0.97	0.97	NA	0.5	None	NA	NA	NA	NA	NA	NA	NA	NA	None	NA	NA	NA	NA	NA	NA	NA	NA	0.4	Severe Cases in <5yo per 100,000 population	1214.36	1123.82	1069.18	1050.09	1053.45	1042.45	1071.27	1043.55	1043.27	1052.09	1043.73	1038.73	1047.55	1047.73	1061.82
57	PEV (Pre-Erythrocytic Vaccine)	3	0.35	4	10	Infants	6, 10, &, 14 weeks	2 yrs	0.89	0.95	0.97	0.97	NA	0.5	None	NA	NA	NA	NA	NA	NA	NA	NA	None	NA	NA	NA	NA	NA	NA	NA	NA	0.4	Deaths in < 5yo per 100,000 population	238.909	218.818	214.182	205.909	205.455	199.636	209.636	205.545	207.182	202.909	202.273	195.364	209.909	208.727	204.455
57	PEV (Pre-Erythrocytic Vaccine)	3	0.35	4	10	Infants	6, 10, &, 14 weeks	2 yrs	0.89	0.95	0.97	0.97	NA	0.5	None	NA	NA	NA	NA	NA	NA	NA	NA	None	NA	NA	NA	NA	NA	NA	NA	NA	0.4	DALYs per 100,000 population	9910.05	9346.09	9178.53	8948.91	9119.04	8808.95	9267.12	9050.1	9405.19	9248.16	9409.03	9152.35	9682.9	9590.1	9467.38
57	PEV (Pre-Erythrocytic Vaccine)	3	0.35	4	10	Infants	6, 10, &, 14 weeks	2 yrs	0.89	0.95	0.97	0.97	NA	0.5	None	NA	NA	NA	NA	NA	NA	NA	NA	None	NA	NA	NA	NA	NA	NA	NA	NA	0.4	Income and productivity gains from delivering vaccine (US$ / dose)	0.0780444	0.304608	0.519831	0.638769	0.761648	0.860994	0.962269	1.00814	0.969868	0.958024	0.878858	0.8159	0.774348	0.692474	0.579667
58	PEV (Pre-Erythrocytic Vaccine)	3	0.35	4	10	Infants	6, 10, &, 14 weeks	2 yrs	0.7	0.81	0.93	0.93	NA	0.95	None	NA	NA	NA	NA	NA	NA	NA	NA	None	NA	NA	NA	NA	NA	NA	NA	NA	0.4	Cases per 100,000 population	140180	138589	137033	135891	134989	134329	133886	133590	133626	133845	133954	133879	134453	134965	135227
58	PEV (Pre-Erythrocytic Vaccine)	3	0.35	4	10	Infants	6, 10, &, 14 weeks	2 yrs	0.7	0.81	0.93	0.93	NA	0.95	None	NA	NA	NA	NA	NA	NA	NA	NA	None	NA	NA	NA	NA	NA	NA	NA	NA	0.4	Severe Cases per 100,000 population	1857.45	1767.36	1730.91	1703	1713.36	1713.27	1712.82	1757.09	1754.45	1769.55	1787.09	1797.73	1804.82	1832.45	1822.27
58	PEV (Pre-Erythrocytic Vaccine)	3	0.35	4	10	Infants	6, 10, &, 14 weeks	2 yrs	0.7	0.81	0.93	0.93	NA	0.95	None	NA	NA	NA	NA	NA	NA	NA	NA	None	NA	NA	NA	NA	NA	NA	NA	NA	0.4	Deaths per 100,000 population	371.909	345.636	330.636	333.818	324.909	346	337.636	343.455	343.182	340.364	347.545	350.364	348.364	355	359.545
58	PEV (Pre-Erythrocytic Vaccine)	3	0.35	4	10	Infants	6, 10, &, 14 weeks	2 yrs	0.7	0.81	0.93	0.93	NA	0.95	None	NA	NA	NA	NA	NA	NA	NA	NA	None	NA	NA	NA	NA	NA	NA	NA	NA	0.4	Cases in <5yo per 100,000 population	30559.1	29203.1	27946.6	26747.4	25857.7	25492.7	25515.4	25466.2	25439.3	25476.6	25547.4	25503.2	25362.2	25537.2	25570.4
58	PEV (Pre-Erythrocytic Vaccine)	3	0.35	4	10	Infants	6, 10, &, 14 weeks	2 yrs	0.7	0.81	0.93	0.93	NA	0.95	None	NA	NA	NA	NA	NA	NA	NA	NA	None	NA	NA	NA	NA	NA	NA	NA	NA	0.4	Severe Cases in <5yo per 100,000 population	1208.73	1143.73	1104.09	1071.64	1080.45	1075.73	1071.64	1084.27	1073.36	1080.27	1077.18	1062.18	1060.09	1093	1064.64
58	PEV (Pre-Erythrocytic Vaccine)	3	0.35	4	10	Infants	6, 10, &, 14 weeks	2 yrs	0.7	0.81	0.93	0.93	NA	0.95	None	NA	NA	NA	NA	NA	NA	NA	NA	None	NA	NA	NA	NA	NA	NA	NA	NA	0.4	Deaths in < 5yo per 100,000 population	237.727	218.727	208	202.727	203.636	213.727	211	207.182	209.909	215.818	214.182	206.545	201.818	212.273	211.545
58	PEV (Pre-Erythrocytic Vaccine)	3	0.35	4	10	Infants	6, 10, &, 14 weeks	2 yrs	0.7	0.81	0.93	0.93	NA	0.95	None	NA	NA	NA	NA	NA	NA	NA	NA	None	NA	NA	NA	NA	NA	NA	NA	NA	0.4	DALYs per 100,000 population	10121.6	9387.86	8988.26	9081.12	8816.05	9380.31	9159.59	9313.38	9303.81	9267.97	9446.02	9537.38	9458.1	9618.15	9746.9
58	PEV (Pre-Erythrocytic Vaccine)	3	0.35	4	10	Infants	6, 10, &, 14 weeks	2 yrs	0.7	0.81	0.93	0.93	NA	0.95	None	NA	NA	NA	NA	NA	NA	NA	NA	None	NA	NA	NA	NA	NA	NA	NA	NA	0.4	Income and productivity gains from delivering vaccine (US$ / dose)	0.0522588	0.337044	0.54894	0.681698	0.777965	0.899014	1.00495	1.07025	1.04282	0.978367	0.950634	0.964472	0.79984	0.688329	0.615135
59	PEV (Pre-Erythrocytic Vaccine)	3	0.35	4	10	Infants	6, 10, &, 14 weeks	2 yrs	0.7	0.81	0.93	0.93	NA	0.8	None	NA	NA	NA	NA	NA	NA	NA	NA	None	NA	NA	NA	NA	NA	NA	NA	NA	0.4	Cases per 100,000 population	140304	138801	137267	135975	134979	134278	133889	133807	133838	134054	134221	134414	134740	135271	135765
59	PEV (Pre-Erythrocytic Vaccine)	3	0.35	4	10	Infants	6, 10, &, 14 weeks	2 yrs	0.7	0.81	0.93	0.93	NA	0.8	None	NA	NA	NA	NA	NA	NA	NA	NA	None	NA	NA	NA	NA	NA	NA	NA	NA	0.4	Severe Cases per 100,000 population	1854.36	1801	1715.64	1710.91	1701.55	1709.91	1730.45	1737.36	1763.27	1787.36	1803.55	1784.73	1811.18	1828.91	1838.18
59	PEV (Pre-Erythrocytic Vaccine)	3	0.35	4	10	Infants	6, 10, &, 14 weeks	2 yrs	0.7	0.81	0.93	0.93	NA	0.8	None	NA	NA	NA	NA	NA	NA	NA	NA	None	NA	NA	NA	NA	NA	NA	NA	NA	0.4	Deaths per 100,000 population	368.364	355	344.364	339.182	336.273	344.182	357.091	349.545	346.909	349.727	349.273	347.364	362.636	349.727	360.727
59	PEV (Pre-Erythrocytic Vaccine)	3	0.35	4	10	Infants	6, 10, &, 14 weeks	2 yrs	0.7	0.81	0.93	0.93	NA	0.8	None	NA	NA	NA	NA	NA	NA	NA	NA	None	NA	NA	NA	NA	NA	NA	NA	NA	0.4	Cases in <5yo per 100,000 population	30578.4	29295.3	28022.5	26796.2	26031.8	25685.7	25627.2	25575.5	25649	25659.4	25735.2	25661.3	25627.5	25795.4	25692.1
59	PEV (Pre-Erythrocytic Vaccine)	3	0.35	4	10	Infants	6, 10, &, 14 weeks	2 yrs	0.7	0.81	0.93	0.93	NA	0.8	None	NA	NA	NA	NA	NA	NA	NA	NA	None	NA	NA	NA	NA	NA	NA	NA	NA	0.4	Severe Cases in <5yo per 100,000 population	1225	1157.18	1095.27	1077.55	1079.82	1087	1077	1070.27	1068.18	1084	1086.64	1058.91	1070.82	1081.09	1079.91
59	PEV (Pre-Erythrocytic Vaccine)	3	0.35	4	10	Infants	6, 10, &, 14 weeks	2 yrs	0.7	0.81	0.93	0.93	NA	0.8	None	NA	NA	NA	NA	NA	NA	NA	NA	None	NA	NA	NA	NA	NA	NA	NA	NA	0.4	Deaths in < 5yo per 100,000 population	241.545	225.455	216.545	217.636	213.091	215.909	221.545	216	211.455	213.909	212	203.818	215.273	207.818	216.909
59	PEV (Pre-Erythrocytic Vaccine)	3	0.35	4	10	Infants	6, 10, &, 14 weeks	2 yrs	0.7	0.81	0.93	0.93	NA	0.8	None	NA	NA	NA	NA	NA	NA	NA	NA	None	NA	NA	NA	NA	NA	NA	NA	NA	0.4	DALYs per 100,000 population	9998.66	9637.3	9327.25	9195.98	9112.07	9335.08	9695.74	9464.66	9423.25	9512.78	9492.08	9430.59	9813.06	9498.45	9792.46
59	PEV (Pre-Erythrocytic Vaccine)	3	0.35	4	10	Infants	6, 10, &, 14 weeks	2 yrs	0.7	0.81	0.93	0.93	NA	0.8	None	NA	NA	NA	NA	NA	NA	NA	NA	None	NA	NA	NA	NA	NA	NA	NA	NA	0.4	Income and productivity gains from delivering vaccine (US$ / dose)	0.0280828	0.276137	0.517929	0.680342	0.832265	0.962352	1.02945	1.04233	1.0143	0.960415	0.918452	0.867136	0.776706	0.640337	0.502729
60	PEV (Pre-Erythrocytic Vaccine)	3	0.35	4	10	Infants	6, 10, &, 14 weeks	2 yrs	0.7	0.81	0.93	0.93	NA	0.5	None	NA	NA	NA	NA	NA	NA	NA	NA	None	NA	NA	NA	NA	NA	NA	NA	NA	0.4	Cases per 100,000 population	140219	138574	137235	136401	135473	134875	134329	134323	134321	134366	134520	134678	134998	135590	135777
60	PEV (Pre-Erythrocytic Vaccine)	3	0.35	4	10	Infants	6, 10, &, 14 weeks	2 yrs	0.7	0.81	0.93	0.93	NA	0.5	None	NA	NA	NA	NA	NA	NA	NA	NA	None	NA	NA	NA	NA	NA	NA	NA	NA	0.4	Severe Cases per 100,000 population	1838.82	1775.09	1723.73	1716.73	1724.64	1714.18	1732.27	1746.09	1777.73	1762.82	1789.73	1823.27	1818.36	1825.55	1827.36
60	PEV (Pre-Erythrocytic Vaccine)	3	0.35	4	10	Infants	6, 10, &, 14 weeks	2 yrs	0.7	0.81	0.93	0.93	NA	0.5	None	NA	NA	NA	NA	NA	NA	NA	NA	None	NA	NA	NA	NA	NA	NA	NA	NA	0.4	Deaths per 100,000 population	363.636	349.636	336.727	339.909	343.818	334.818	331.909	337.818	342	348.091	340.364	369	358.091	360	352
60	PEV (Pre-Erythrocytic Vaccine)	3	0.35	4	10	Infants	6, 10, &, 14 weeks	2 yrs	0.7	0.81	0.93	0.93	NA	0.5	None	NA	NA	NA	NA	NA	NA	NA	NA	None	NA	NA	NA	NA	NA	NA	NA	NA	0.4	Cases in <5yo per 100,000 population	30495.1	29251.5	27973.2	27022.5	26297.3	25915	25898.9	25968.9	25976.3	25913.2	25891.4	25905.1	25908.4	26025	25932.1
60	PEV (Pre-Erythrocytic Vaccine)	3	0.35	4	10	Infants	6, 10, &, 14 weeks	2 yrs	0.7	0.81	0.93	0.93	NA	0.5	None	NA	NA	NA	NA	NA	NA	NA	NA	None	NA	NA	NA	NA	NA	NA	NA	NA	0.4	Severe Cases in <5yo per 100,000 population	1205.82	1139.91	1094.45	1077.18	1096	1088.82	1091	1075.09	1087	1088.09	1079.73	1098.91	1087.09	1080.64	1088.36
60	PEV (Pre-Erythrocytic Vaccine)	3	0.35	4	10	Infants	6, 10, &, 14 weeks	2 yrs	0.7	0.81	0.93	0.93	NA	0.5	None	NA	NA	NA	NA	NA	NA	NA	NA	None	NA	NA	NA	NA	NA	NA	NA	NA	0.4	Deaths in < 5yo per 100,000 population	234.182	219.364	215	210.091	222.455	212.364	205.182	210.273	211.091	211.273	205.909	222.455	219.182	216.364	213.909
60	PEV (Pre-Erythrocytic Vaccine)	3	0.35	4	10	Infants	6, 10, &, 14 weeks	2 yrs	0.7	0.81	0.93	0.93	NA	0.5	None	NA	NA	NA	NA	NA	NA	NA	NA	None	NA	NA	NA	NA	NA	NA	NA	NA	0.4	DALYs per 100,000 population	9892.52	9493	9151.09	9228.74	9337.78	9094.09	9045.4	9160.22	9297.53	9456.02	9219.12	9961.58	9682.92	9753.98	9550.11
60	PEV (Pre-Erythrocytic Vaccine)	3	0.35	4	10	Infants	6, 10, &, 14 weeks	2 yrs	0.7	0.81	0.93	0.93	NA	0.5	None	NA	NA	NA	NA	NA	NA	NA	NA	None	NA	NA	NA	NA	NA	NA	NA	NA	0.4	Income and productivity gains from delivering vaccine (US$ / dose)	0.0465832	0.345166	0.511152	0.623007	0.760712	0.878048	0.98224	1.00515	0.974918	0.978106	0.901916	0.856596	0.759777	0.632672	0.560133
61	PEV (Pre-Erythrocytic Vaccine)	3	0.35	4	10	Infants	6, 10, &, 14 weeks	2 yrs	0.5	0.69	0.85	0.85	NA	0.95	None	NA	NA	NA	NA	NA	NA	NA	NA	None	NA	NA	NA	NA	NA	NA	NA	NA	0.4	Cases per 100,000 population	140092	139315	137993	136858	136248	135807	135386	135057	135188	135200	135525	135501	135939	136265	136460
61	PEV (Pre-Erythrocytic Vaccine)	3	0.35	4	10	Infants	6, 10, &, 14 weeks	2 yrs	0.5	0.69	0.85	0.85	NA	0.95	None	NA	NA	NA	NA	NA	NA	NA	NA	None	NA	NA	NA	NA	NA	NA	NA	NA	0.4	Severe Cases per 100,000 population	1824.18	1798	1742.91	1729.82	1739.18	1746.64	1734.09	1775.55	1768.82	1799	1803.27	1826.82	1825.27	1838.73	1843.73
61	PEV (Pre-Erythrocytic Vaccine)	3	0.35	4	10	Infants	6, 10, &, 14 weeks	2 yrs	0.5	0.69	0.85	0.85	NA	0.95	None	NA	NA	NA	NA	NA	NA	NA	NA	None	NA	NA	NA	NA	NA	NA	NA	NA	0.4	Deaths per 100,000 population	364.182	357.182	341.909	338.182	343.273	341.545	339.909	354.182	357.727	350.636	344.818	358.818	351.636	359.455	361.455
61	PEV (Pre-Erythrocytic Vaccine)	3	0.35	4	10	Infants	6, 10, &, 14 weeks	2 yrs	0.5	0.69	0.85	0.85	NA	0.95	None	NA	NA	NA	NA	NA	NA	NA	NA	None	NA	NA	NA	NA	NA	NA	NA	NA	0.4	Cases in <5yo per 100,000 population	30431.7	29607.4	28614	27518.2	27047	26873.2	26754.4	26670.4	26721.2	26730.8	26771.7	26712.4	26723.5	26761.6	26710.3
61	PEV (Pre-Erythrocytic Vaccine)	3	0.35	4	10	Infants	6, 10, &, 14 weeks	2 yrs	0.5	0.69	0.85	0.85	NA	0.95	None	NA	NA	NA	NA	NA	NA	NA	NA	None	NA	NA	NA	NA	NA	NA	NA	NA	0.4	Severe Cases in <5yo per 100,000 population	1194.36	1176.27	1117.73	1109.27	1107	1112.73	1101.55	1110.64	1102.27	1104	1104.64	1123.64	1111.27	1117.64	1109.64
61	PEV (Pre-Erythrocytic Vaccine)	3	0.35	4	10	Infants	6, 10, &, 14 weeks	2 yrs	0.5	0.69	0.85	0.85	NA	0.95	None	NA	NA	NA	NA	NA	NA	NA	NA	None	NA	NA	NA	NA	NA	NA	NA	NA	0.4	Deaths in < 5yo per 100,000 population	240.545	227.091	215.818	216.182	212.636	217.364	213.818	220.455	223.364	214.818	213.273	217.909	218.636	219.909	221.091
61	PEV (Pre-Erythrocytic Vaccine)	3	0.35	4	10	Infants	6, 10, &, 14 weeks	2 yrs	0.5	0.69	0.85	0.85	NA	0.95	None	NA	NA	NA	NA	NA	NA	NA	NA	None	NA	NA	NA	NA	NA	NA	NA	NA	0.4	DALYs per 100,000 population	9900.51	9716.63	9270.6	9231.56	9279.13	9322.12	9206.39	9631.3	9684.99	9544.48	9397.83	9760.4	9582.66	9718.47	9808.17
61	PEV (Pre-Erythrocytic Vaccine)	3	0.35	4	10	Infants	6, 10, &, 14 weeks	2 yrs	0.5	0.69	0.85	0.85	NA	0.95	None	NA	NA	NA	NA	NA	NA	NA	NA	None	NA	NA	NA	NA	NA	NA	NA	NA	0.4	Income and productivity gains from delivering vaccine (US$ / dose)	0.0763376	0.24382	0.488749	0.66343	0.794554	0.884182	0.992022	1.07302	1.03845	1.00292	0.920992	0.880842	0.761395	0.676007	0.580526
62	PEV (Pre-Erythrocytic Vaccine)	3	0.35	4	10	Infants	6, 10, &, 14 weeks	2 yrs	0.5	0.69	0.85	0.85	NA	0.8	None	NA	NA	NA	NA	NA	NA	NA	NA	None	NA	NA	NA	NA	NA	NA	NA	NA	0.4	Cases per 100,000 population	140116	139136	137982	137103	136373	135678	135523	135339	135455	135338	135602	135898	135841	136345	136405
62	PEV (Pre-Erythrocytic Vaccine)	3	0.35	4	10	Infants	6, 10, &, 14 weeks	2 yrs	0.5	0.69	0.85	0.85	NA	0.8	None	NA	NA	NA	NA	NA	NA	NA	NA	None	NA	NA	NA	NA	NA	NA	NA	NA	0.4	Severe Cases per 100,000 population	1841.27	1777.27	1769.09	1747.27	1743.27	1748.36	1766.82	1747.55	1774.91	1788.45	1788.82	1806.36	1836.55	1830.18	1843.09
62	PEV (Pre-Erythrocytic Vaccine)	3	0.35	4	10	Infants	6, 10, &, 14 weeks	2 yrs	0.5	0.69	0.85	0.85	NA	0.8	None	NA	NA	NA	NA	NA	NA	NA	NA	None	NA	NA	NA	NA	NA	NA	NA	NA	0.4	Deaths per 100,000 population	360.182	353.364	349.727	348.273	342.182	346.545	353.182	348.636	345.182	350.182	359.091	350.909	361.182	355.545	356.182
62	PEV (Pre-Erythrocytic Vaccine)	3	0.35	4	10	Infants	6, 10, &, 14 weeks	2 yrs	0.5	0.69	0.85	0.85	NA	0.8	None	NA	NA	NA	NA	NA	NA	NA	NA	None	NA	NA	NA	NA	NA	NA	NA	NA	0.4	Cases in <5yo per 100,000 population	30451.6	29530.5	28560.1	27809.5	27037.9	26856.9	26847.6	26804.4	26841	26810.4	26836.3	26828.2	26743.6	26842.7	26734.5
62	PEV (Pre-Erythrocytic Vaccine)	3	0.35	4	10	Infants	6, 10, &, 14 weeks	2 yrs	0.5	0.69	0.85	0.85	NA	0.8	None	NA	NA	NA	NA	NA	NA	NA	NA	None	NA	NA	NA	NA	NA	NA	NA	NA	0.4	Severe Cases in <5yo per 100,000 population	1208.27	1148.82	1139.18	1119.91	1109.09	1113.36	1119.36	1095.09	1105.09	1096.91	1088.45	1111.55	1113.91	1114.91	1109.91
62	PEV (Pre-Erythrocytic Vaccine)	3	0.35	4	10	Infants	6, 10, &, 14 weeks	2 yrs	0.5	0.69	0.85	0.85	NA	0.8	None	NA	NA	NA	NA	NA	NA	NA	NA	None	NA	NA	NA	NA	NA	NA	NA	NA	0.4	Deaths in < 5yo per 100,000 population	240.364	226.091	220.909	219.182	215.818	219.545	220.455	214.364	215	220.545	220.818	217.818	221.455	218.727	217.818
62	PEV (Pre-Erythrocytic Vaccine)	3	0.35	4	10	Infants	6, 10, &, 14 weeks	2 yrs	0.5	0.69	0.85	0.85	NA	0.8	None	NA	NA	NA	NA	NA	NA	NA	NA	None	NA	NA	NA	NA	NA	NA	NA	NA	0.4	DALYs per 100,000 population	9805.02	9594.09	9511.65	9462.39	9305.71	9414.17	9587.81	9467.02	9390.04	9508.67	9730.46	9530.16	9802.24	9658.41	9673.03
62	PEV (Pre-Erythrocytic Vaccine)	3	0.35	4	10	Infants	6, 10, &, 14 weeks	2 yrs	0.5	0.69	0.85	0.85	NA	0.8	None	NA	NA	NA	NA	NA	NA	NA	NA	None	NA	NA	NA	NA	NA	NA	NA	NA	0.4	Income and productivity gains from delivering vaccine (US$ / dose)	0.0696369	0.29963	0.487348	0.639236	0.755114	0.938101	0.95736	1.04654	0.997993	0.991805	0.940725	0.836962	0.805904	0.665805	0.605256
63	PEV (Pre-Erythrocytic Vaccine)	3	0.35	4	10	Infants	6, 10, &, 14 weeks	2 yrs	0.5	0.69	0.85	0.85	NA	0.5	None	NA	NA	NA	NA	NA	NA	NA	NA	None	NA	NA	NA	NA	NA	NA	NA	NA	0.4	Cases per 100,000 population	140187	139166	138237	137222	136485	136192	136003	135343	135586	135791	135782	136136	136328	136560	136969
63	PEV (Pre-Erythrocytic Vaccine)	3	0.35	4	10	Infants	6, 10, &, 14 weeks	2 yrs	0.5	0.69	0.85	0.85	NA	0.5	None	NA	NA	NA	NA	NA	NA	NA	NA	None	NA	NA	NA	NA	NA	NA	NA	NA	0.4	Severe Cases per 100,000 population	1823.09	1788.45	1747.45	1758.45	1768.55	1758.82	1759	1761.55	1775.45	1806.82	1816.45	1802.91	1814	1814.73	1826.64
63	PEV (Pre-Erythrocytic Vaccine)	3	0.35	4	10	Infants	6, 10, &, 14 weeks	2 yrs	0.5	0.69	0.85	0.85	NA	0.5	None	NA	NA	NA	NA	NA	NA	NA	NA	None	NA	NA	NA	NA	NA	NA	NA	NA	0.4	Deaths per 100,000 population	357.727	357.364	348.909	349	337.455	343.182	361.364	340.727	353.273	351.273	359.182	351.455	353.818	359.909	367
63	PEV (Pre-Erythrocytic Vaccine)	3	0.35	4	10	Infants	6, 10, &, 14 weeks	2 yrs	0.5	0.69	0.85	0.85	NA	0.5	None	NA	NA	NA	NA	NA	NA	NA	NA	None	NA	NA	NA	NA	NA	NA	NA	NA	0.4	Cases in <5yo per 100,000 population	30427.3	29565.8	28738	27869.5	27245.8	27134.8	27110.4	26905	26958.5	27021.2	26948.6	26973.5	26974.7	27112.1	27035.5
63	PEV (Pre-Erythrocytic Vaccine)	3	0.35	4	10	Infants	6, 10, &, 14 weeks	2 yrs	0.5	0.69	0.85	0.85	NA	0.5	None	NA	NA	NA	NA	NA	NA	NA	NA	None	NA	NA	NA	NA	NA	NA	NA	NA	0.4	Severe Cases in <5yo per 100,000 population	1192.64	1164.64	1127	1118.09	1117.36	1127.09	1113	1104	1118.27	1116	1135.55	1113.73	1122.45	1108.09	1108.36
63	PEV (Pre-Erythrocytic Vaccine)	3	0.35	4	10	Infants	6, 10, &, 14 weeks	2 yrs	0.5	0.69	0.85	0.85	NA	0.5	None	NA	NA	NA	NA	NA	NA	NA	NA	None	NA	NA	NA	NA	NA	NA	NA	NA	0.4	Deaths in < 5yo per 100,000 population	239.636	226.727	221.273	219.545	211	217.636	231.091	214.909	225.818	215	220.091	220.091	214.909	213.364	222.727
63	PEV (Pre-Erythrocytic Vaccine)	3	0.35	4	10	Infants	6, 10, &, 14 weeks	2 yrs	0.5	0.69	0.85	0.85	NA	0.5	None	NA	NA	NA	NA	NA	NA	NA	NA	None	NA	NA	NA	NA	NA	NA	NA	NA	0.4	DALYs per 100,000 population	9736.15	9689.81	9466.06	9459.5	9152.13	9338.85	9782.67	9241.55	9586.67	9526.59	9702.23	9554.49	9589.82	9746.66	9945.11
63	PEV (Pre-Erythrocytic Vaccine)	3	0.35	4	10	Infants	6, 10, &, 14 weeks	2 yrs	0.5	0.69	0.85	0.85	NA	0.5	None	NA	NA	NA	NA	NA	NA	NA	NA	None	NA	NA	NA	NA	NA	NA	NA	NA	0.4	Income and productivity gains from delivering vaccine (US$ / dose)	0.042619	0.285888	0.466783	0.615394	0.776339	0.845215	0.873705	1.06565	1.01073	0.926186	0.913914	0.816486	0.721625	0.678417	0.51545
64	PEV (Pre-Erythrocytic Vaccine)	3	0.35	4	100	Infants	6, 10, &, 14 weeks	2 yrs	0.89	0.95	0.97	0.97	NA	0.95	None	NA	NA	NA	NA	NA	NA	NA	NA	None	NA	NA	NA	NA	NA	NA	NA	NA	0.4	Cases per 100,000 population	111000	109211	107997	107468	108055	109068	110344	111567	112978	113931	115131	115946	116448	117006	117475
64	PEV (Pre-Erythrocytic Vaccine)	3	0.35	4	100	Infants	6, 10, &, 14 weeks	2 yrs	0.89	0.95	0.97	0.97	NA	0.95	None	NA	NA	NA	NA	NA	NA	NA	NA	None	NA	NA	NA	NA	NA	NA	NA	NA	0.4	Severe Cases per 100,000 population	1483.93	1452.93	1480.47	1527.87	1566.93	1611.13	1617.87	1635.27	1663.53	1652.2	1662.27	1668.27	1651.53	1659.67	1654.2
64	PEV (Pre-Erythrocytic Vaccine)	3	0.35	4	100	Infants	6, 10, &, 14 weeks	2 yrs	0.89	0.95	0.97	0.97	NA	0.95	None	NA	NA	NA	NA	NA	NA	NA	NA	None	NA	NA	NA	NA	NA	NA	NA	NA	0.4	Deaths per 100,000 population	348.867	350.4	346.733	357.2	344.133	352.067	361.2	366.8	374.267	370.067	368.6	370.867	368	378.4	370.2
64	PEV (Pre-Erythrocytic Vaccine)	3	0.35	4	100	Infants	6, 10, &, 14 weeks	2 yrs	0.89	0.95	0.97	0.97	NA	0.95	None	NA	NA	NA	NA	NA	NA	NA	NA	None	NA	NA	NA	NA	NA	NA	NA	NA	0.4	Cases in <5yo per 100,000 population	52238.8	50436.2	49237.3	48629.5	49196.9	49521.8	49487.6	49526	49666	49555.5	49673.1	49670.4	49665.5	49719.7	49725.4
64	PEV (Pre-Erythrocytic Vaccine)	3	0.35	4	100	Infants	6, 10, &, 14 weeks	2 yrs	0.89	0.95	0.97	0.97	NA	0.95	None	NA	NA	NA	NA	NA	NA	NA	NA	None	NA	NA	NA	NA	NA	NA	NA	NA	0.4	Severe Cases in <5yo per 100,000 population	1366.4	1333.73	1364.33	1410.33	1452.4	1475.2	1460.6	1468.53	1485.53	1470.27	1477.67	1474.07	1466.93	1471.47	1462.93
64	PEV (Pre-Erythrocytic Vaccine)	3	0.35	4	100	Infants	6, 10, &, 14 weeks	2 yrs	0.89	0.95	0.97	0.97	NA	0.95	None	NA	NA	NA	NA	NA	NA	NA	NA	None	NA	NA	NA	NA	NA	NA	NA	NA	0.4	Deaths in < 5yo per 100,000 population	317.6	318.333	314.733	327.067	312.4	318.6	324.6	329	332.467	326.467	322.267	326.6	323.6	330.2	327.533
64	PEV (Pre-Erythrocytic Vaccine)	3	0.35	4	100	Infants	6, 10, &, 14 weeks	2 yrs	0.89	0.95	0.97	0.97	NA	0.95	None	NA	NA	NA	NA	NA	NA	NA	NA	None	NA	NA	NA	NA	NA	NA	NA	NA	0.4	DALYs per 100,000 population	9416.11	9453.61	9362.96	9634.93	9305.74	9505.97	9757.93	9917.52	10102.1	10005.2	9966.28	10035	9944.95	10211.4	10000.3
64	PEV (Pre-Erythrocytic Vaccine)	3	0.35	4	100	Infants	6, 10, &, 14 weeks	2 yrs	0.89	0.95	0.97	0.97	NA	0.95	None	NA	NA	NA	NA	NA	NA	NA	NA	None	NA	NA	NA	NA	NA	NA	NA	NA	0.4	Income and productivity gains from delivering vaccine (US$ / dose)	0.113588	0.331726	0.407142	0.427943	0.340084	0.159903	-0.086068	-0.334394	-0.619523	-0.804992	-1.02779	-1.19279	-1.28589	-1.3855	-1.48383
65	PEV (Pre-Erythrocytic Vaccine)	3	0.35	4	100	Infants	6, 10, &, 14 weeks	2 yrs	0.89	0.95	0.97	0.97	NA	0.8	None	NA	NA	NA	NA	NA	NA	NA	NA	None	NA	NA	NA	NA	NA	NA	NA	NA	0.4	Cases per 100,000 population	111033	109240	108024	107592	107979	109199	110372	111589	112859	113981	115118	115642	116381	116880	117166
65	PEV (Pre-Erythrocytic Vaccine)	3	0.35	4	100	Infants	6, 10, &, 14 weeks	2 yrs	0.89	0.95	0.97	0.97	NA	0.8	None	NA	NA	NA	NA	NA	NA	NA	NA	None	NA	NA	NA	NA	NA	NA	NA	NA	0.4	Severe Cases per 100,000 population	1501.62	1459	1485.88	1546.19	1579.81	1597.75	1629.12	1644.69	1669.5	1657.5	1677.06	1643.31	1661	1644.94	1669.06
65	PEV (Pre-Erythrocytic Vaccine)	3	0.35	4	100	Infants	6, 10, &, 14 weeks	2 yrs	0.89	0.95	0.97	0.97	NA	0.8	None	NA	NA	NA	NA	NA	NA	NA	NA	None	NA	NA	NA	NA	NA	NA	NA	NA	0.4	Deaths per 100,000 population	352	349.812	356.688	351.25	346.5	356.375	359.875	376.125	372.875	367.375	364.125	363.375	377.5	368.875	372.625
65	PEV (Pre-Erythrocytic Vaccine)	3	0.35	4	100	Infants	6, 10, &, 14 weeks	2 yrs	0.89	0.95	0.97	0.97	NA	0.8	None	NA	NA	NA	NA	NA	NA	NA	NA	None	NA	NA	NA	NA	NA	NA	NA	NA	0.4	Cases in <5yo per 100,000 population	52253.3	50475.4	49279.5	48805.4	49249.3	49778.4	49682.4	49686.8	49725.7	49682.2	49808.7	49704.1	49794.2	49746.4	49736.1
65	PEV (Pre-Erythrocytic Vaccine)	3	0.35	4	100	Infants	6, 10, &, 14 weeks	2 yrs	0.89	0.95	0.97	0.97	NA	0.8	None	NA	NA	NA	NA	NA	NA	NA	NA	None	NA	NA	NA	NA	NA	NA	NA	NA	0.4	Severe Cases in <5yo per 100,000 population	1382.31	1335.44	1369.19	1426.25	1460.62	1467.94	1471.56	1473.38	1489.94	1473.19	1488.19	1451.56	1466.81	1457.12	1481.62
65	PEV (Pre-Erythrocytic Vaccine)	3	0.35	4	100	Infants	6, 10, &, 14 weeks	2 yrs	0.89	0.95	0.97	0.97	NA	0.8	None	NA	NA	NA	NA	NA	NA	NA	NA	None	NA	NA	NA	NA	NA	NA	NA	NA	0.4	Deaths in < 5yo per 100,000 population	320.312	316.75	326.188	318.938	315.125	323	323	333.812	329.875	323.75	320.25	320.375	329.25	323.812	325.188
65	PEV (Pre-Erythrocytic Vaccine)	3	0.35	4	100	Infants	6, 10, &, 14 weeks	2 yrs	0.89	0.95	0.97	0.97	NA	0.8	None	NA	NA	NA	NA	NA	NA	NA	NA	None	NA	NA	NA	NA	NA	NA	NA	NA	0.4	DALYs per 100,000 population	9490.42	9430.91	9598.26	9470.88	9367.95	9632.86	9744.09	10148.3	10065	9935.54	9836.06	9840.96	10212.1	9962.97	10052
65	PEV (Pre-Erythrocytic Vaccine)	3	0.35	4	100	Infants	6, 10, &, 14 weeks	2 yrs	0.89	0.95	0.97	0.97	NA	0.8	None	NA	NA	NA	NA	NA	NA	NA	NA	None	NA	NA	NA	NA	NA	NA	NA	NA	0.4	Income and productivity gains from delivering vaccine (US$ / dose)	0.100702	0.331574	0.401175	0.422865	0.371118	0.159863	-0.0942628	-0.34345	-0.594375	-0.823981	-1.04448	-1.14665	-1.28855	-1.37989	-1.45975
66	PEV (Pre-Erythrocytic Vaccine)	3	0.35	4	100	Infants	6, 10, &, 14 weeks	2 yrs	0.89	0.95	0.97	0.97	NA	0.5	None	NA	NA	NA	NA	NA	NA	NA	NA	None	NA	NA	NA	NA	NA	NA	NA	NA	0.4	Cases per 100,000 population	111009	109143	108232	107991	108471	109520	110426	111730	112972	114070	114777	115616	116170	116519	116829
66	PEV (Pre-Erythrocytic Vaccine)	3	0.35	4	100	Infants	6, 10, &, 14 weeks	2 yrs	0.89	0.95	0.97	0.97	NA	0.5	None	NA	NA	NA	NA	NA	NA	NA	NA	None	NA	NA	NA	NA	NA	NA	NA	NA	0.4	Severe Cases per 100,000 population	1494.83	1446.94	1484.72	1532.94	1577.11	1609.89	1645.11	1635.83	1659.5	1647.17	1667.78	1658.67	1674.33	1656.83	1662.5
66	PEV (Pre-Erythrocytic Vaccine)	3	0.35	4	100	Infants	6, 10, &, 14 weeks	2 yrs	0.89	0.95	0.97	0.97	NA	0.5	None	NA	NA	NA	NA	NA	NA	NA	NA	None	NA	NA	NA	NA	NA	NA	NA	NA	0.4	Deaths per 100,000 population	362.722	350.222	341.778	353.944	352.389	362.778	369.667	363.722	368.278	365.778	371.611	367.389	379.556	374.556	368.5
66	PEV (Pre-Erythrocytic Vaccine)	3	0.35	4	100	Infants	6, 10, &, 14 weeks	2 yrs	0.89	0.95	0.97	0.97	NA	0.5	None	NA	NA	NA	NA	NA	NA	NA	NA	None	NA	NA	NA	NA	NA	NA	NA	NA	0.4	Cases in <5yo per 100,000 population	52316.4	50427.4	49478.4	49192.6	49622.7	49961.3	49898.4	49954.8	49987.3	50107.3	49944.9	50017.9	50078.9	50104.9	50048.6
66	PEV (Pre-Erythrocytic Vaccine)	3	0.35	4	100	Infants	6, 10, &, 14 weeks	2 yrs	0.89	0.95	0.97	0.97	NA	0.5	None	NA	NA	NA	NA	NA	NA	NA	NA	None	NA	NA	NA	NA	NA	NA	NA	NA	0.4	Severe Cases in <5yo per 100,000 population	1379.78	1330.06	1369.22	1416.67	1458.33	1475.39	1496.89	1469.89	1484	1466.28	1488.72	1480.61	1494.28	1468.28	1475.78
66	PEV (Pre-Erythrocytic Vaccine)	3	0.35	4	100	Infants	6, 10, &, 14 weeks	2 yrs	0.89	0.95	0.97	0.97	NA	0.5	None	NA	NA	NA	NA	NA	NA	NA	NA	None	NA	NA	NA	NA	NA	NA	NA	NA	0.4	Deaths in < 5yo per 100,000 population	330.167	319.056	311.611	321.444	320.056	330.056	330.611	324.167	326.722	323.833	327.833	326.889	335.167	329.556	323.556
66	PEV (Pre-Erythrocytic Vaccine)	3	0.35	4	100	Infants	6, 10, &, 14 weeks	2 yrs	0.89	0.95	0.97	0.97	NA	0.5	None	NA	NA	NA	NA	NA	NA	NA	NA	None	NA	NA	NA	NA	NA	NA	NA	NA	0.4	DALYs per 100,000 population	9764.85	9436.08	9228.98	9523.51	9513.37	9787.74	9946.37	9827.68	9953.9	9887.7	10044.5	9930.27	10255.2	10107.3	9950.6
66	PEV (Pre-Erythrocytic Vaccine)	3	0.35	4	100	Infants	6, 10, &, 14 weeks	2 yrs	0.89	0.95	0.97	0.97	NA	0.5	None	NA	NA	NA	NA	NA	NA	NA	NA	None	NA	NA	NA	NA	NA	NA	NA	NA	0.4	Income and productivity gains from delivering vaccine (US$ / dose)	0.125637	0.356366	0.40257	0.415479	0.328234	0.122243	-0.0764185	-0.351954	-0.613243	-0.821431	-0.990165	-1.17309	-1.27725	-1.32865	-1.42167
67	PEV (Pre-Erythrocytic Vaccine)	3	0.35	4	100	Infants	6, 10, &, 14 weeks	2 yrs	0.7	0.81	0.93	0.93	NA	0.95	None	NA	NA	NA	NA	NA	NA	NA	NA	None	NA	NA	NA	NA	NA	NA	NA	NA	0.4	Cases per 100,000 population	111191	109678	108783	108388	108747	109580	110664	111585	112746	113622	114528	115118	115626	116088	116393
67	PEV (Pre-Erythrocytic Vaccine)	3	0.35	4	100	Infants	6, 10, &, 14 weeks	2 yrs	0.7	0.81	0.93	0.93	NA	0.95	None	NA	NA	NA	NA	NA	NA	NA	NA	None	NA	NA	NA	NA	NA	NA	NA	NA	0.4	Severe Cases per 100,000 population	1486.76	1464.06	1489.18	1529.88	1564.71	1590.06	1614.35	1617.82	1625.76	1649.41	1639.59	1633.76	1645.71	1634.35	1637.71
67	PEV (Pre-Erythrocytic Vaccine)	3	0.35	4	100	Infants	6, 10, &, 14 weeks	2 yrs	0.7	0.81	0.93	0.93	NA	0.95	None	NA	NA	NA	NA	NA	NA	NA	NA	None	NA	NA	NA	NA	NA	NA	NA	NA	0.4	Deaths per 100,000 population	347.353	348.176	346.235	356.941	360.412	355.647	367.059	365.118	361.647	367.588	365.471	372.353	370.059	369	375.882
67	PEV (Pre-Erythrocytic Vaccine)	3	0.35	4	100	Infants	6, 10, &, 14 weeks	2 yrs	0.7	0.81	0.93	0.93	NA	0.95	None	NA	NA	NA	NA	NA	NA	NA	NA	None	NA	NA	NA	NA	NA	NA	NA	NA	0.4	Cases in <5yo per 100,000 population	52377.2	50882.5	49991.6	49635.8	49910.5	50260.4	50283.5	50209.1	50323.2	50288.8	50360.4	50372.4	50400.9	50381.6	50415.4
67	PEV (Pre-Erythrocytic Vaccine)	3	0.35	4	100	Infants	6, 10, &, 14 weeks	2 yrs	0.7	0.81	0.93	0.93	NA	0.95	None	NA	NA	NA	NA	NA	NA	NA	NA	None	NA	NA	NA	NA	NA	NA	NA	NA	0.4	Severe Cases in <5yo per 100,000 population	1368.47	1346	1373.82	1414.12	1446.41	1461.88	1469	1458.94	1458.29	1478.35	1466.53	1460.29	1471.12	1453.18	1462.65
67	PEV (Pre-Erythrocytic Vaccine)	3	0.35	4	100	Infants	6, 10, &, 14 weeks	2 yrs	0.7	0.81	0.93	0.93	NA	0.95	None	NA	NA	NA	NA	NA	NA	NA	NA	None	NA	NA	NA	NA	NA	NA	NA	NA	0.4	Deaths in < 5yo per 100,000 population	316.235	316	315.176	325.176	329.824	323.706	330.235	328.765	321.059	327	325	331.471	329.471	325.059	330.882
67	PEV (Pre-Erythrocytic Vaccine)	3	0.35	4	100	Infants	6, 10, &, 14 weeks	2 yrs	0.7	0.81	0.93	0.93	NA	0.95	None	NA	NA	NA	NA	NA	NA	NA	NA	None	NA	NA	NA	NA	NA	NA	NA	NA	0.4	DALYs per 100,000 population	9370.07	9381.43	9336.22	9655.15	9719.05	9599.34	9900.53	9869.1	9755.28	9926.33	9890.05	10032.7	9999.46	9970.31	10137.8
67	PEV (Pre-Erythrocytic Vaccine)	3	0.35	4	100	Infants	6, 10, &, 14 weeks	2 yrs	0.7	0.81	0.93	0.93	NA	0.95	None	NA	NA	NA	NA	NA	NA	NA	NA	None	NA	NA	NA	NA	NA	NA	NA	NA	0.4	Income and productivity gains from delivering vaccine (US$ / dose)	0.109755	0.326179	0.388295	0.418006	0.344434	0.17562	-0.087252	-0.33017	-0.5994	-0.826062	-1.01158	-1.1615	-1.29761	-1.38605	-1.45442
68	PEV (Pre-Erythrocytic Vaccine)	3	0.35	4	100	Infants	6, 10, &, 14 weeks	2 yrs	0.7	0.81	0.93	0.93	NA	0.8	None	NA	NA	NA	NA	NA	NA	NA	NA	None	NA	NA	NA	NA	NA	NA	NA	NA	0.4	Cases per 100,000 population	111124	109659	108701	108475	108888	109754	110542	111646	112677	113626	114372	115101	115542	115934	116273
68	PEV (Pre-Erythrocytic Vaccine)	3	0.35	4	100	Infants	6, 10, &, 14 weeks	2 yrs	0.7	0.81	0.93	0.93	NA	0.8	None	NA	NA	NA	NA	NA	NA	NA	NA	None	NA	NA	NA	NA	NA	NA	NA	NA	0.4	Severe Cases per 100,000 population	1503.85	1471.7	1494.7	1521.11	1566.44	1567.78	1615.78	1621.19	1623.89	1638.22	1620.41	1643.15	1650.33	1627.7	1639.63
68	PEV (Pre-Erythrocytic Vaccine)	3	0.35	4	100	Infants	6, 10, &, 14 weeks	2 yrs	0.7	0.81	0.93	0.93	NA	0.8	None	NA	NA	NA	NA	NA	NA	NA	NA	None	NA	NA	NA	NA	NA	NA	NA	NA	0.4	Deaths per 100,000 population	354.704	352.37	350.778	350.481	356.37	357	363.185	373.037	366.037	371.185	371.778	371.407	371.37	371.593	374.407
68	PEV (Pre-Erythrocytic Vaccine)	3	0.35	4	100	Infants	6, 10, &, 14 weeks	2 yrs	0.7	0.81	0.93	0.93	NA	0.8	None	NA	NA	NA	NA	NA	NA	NA	NA	None	NA	NA	NA	NA	NA	NA	NA	NA	0.4	Cases in <5yo per 100,000 population	52379.8	50903.9	50000.6	49712.6	50035.1	50356.1	50304.3	50313.5	50385.9	50421.4	50401.6	50477.5	50450.9	50421.6	50499.8
68	PEV (Pre-Erythrocytic Vaccine)	3	0.35	4	100	Infants	6, 10, &, 14 weeks	2 yrs	0.7	0.81	0.93	0.93	NA	0.8	None	NA	NA	NA	NA	NA	NA	NA	NA	None	NA	NA	NA	NA	NA	NA	NA	NA	0.4	Severe Cases in <5yo per 100,000 population	1387.04	1356.15	1377.26	1404.74	1451.74	1442.78	1468.33	1458.37	1456.81	1467.07	1447.81	1469.3	1470.81	1455.67	1464.22
68	PEV (Pre-Erythrocytic Vaccine)	3	0.35	4	100	Infants	6, 10, &, 14 weeks	2 yrs	0.7	0.81	0.93	0.93	NA	0.8	None	NA	NA	NA	NA	NA	NA	NA	NA	None	NA	NA	NA	NA	NA	NA	NA	NA	0.4	Deaths in < 5yo per 100,000 population	324.222	321.593	319.926	319.889	324.037	324.333	327.852	333.889	325.741	330.296	329.444	328.519	328.481	327.111	332.333
68	PEV (Pre-Erythrocytic Vaccine)	3	0.35	4	100	Infants	6, 10, &, 14 weeks	2 yrs	0.7	0.81	0.93	0.93	NA	0.8	None	NA	NA	NA	NA	NA	NA	NA	NA	None	NA	NA	NA	NA	NA	NA	NA	NA	0.4	DALYs per 100,000 population	9567.83	9495.89	9469.29	9454.2	9617.04	9641.11	9809.14	10052.8	9897.99	10003.5	10038.2	10022.8	10036.7	10036.6	10112.4
68	PEV (Pre-Erythrocytic Vaccine)	3	0.35	4	100	Infants	6, 10, &, 14 weeks	2 yrs	0.7	0.81	0.93	0.93	NA	0.8	None	NA	NA	NA	NA	NA	NA	NA	NA	None	NA	NA	NA	NA	NA	NA	NA	NA	0.4	Income and productivity gains from delivering vaccine (US$ / dose)	0.124896	0.330002	0.416667	0.425898	0.33739	0.157311	-0.0586645	-0.333602	-0.583789	-0.815171	-0.986342	-1.17184	-1.28106	-1.36628	-1.44135
69	PEV (Pre-Erythrocytic Vaccine)	3	0.35	4	100	Infants	6, 10, &, 14 weeks	2 yrs	0.7	0.81	0.93	0.93	NA	0.5	None	NA	NA	NA	NA	NA	NA	NA	NA	None	NA	NA	NA	NA	NA	NA	NA	NA	0.4	Cases per 100,000 population	111199	109673	108933	108724	109086	109945	110851	111839	112883	113675	114334	114924	115398	115906	116119
69	PEV (Pre-Erythrocytic Vaccine)	3	0.35	4	100	Infants	6, 10, &, 14 weeks	2 yrs	0.7	0.81	0.93	0.93	NA	0.5	None	NA	NA	NA	NA	NA	NA	NA	NA	None	NA	NA	NA	NA	NA	NA	NA	NA	0.4	Severe Cases per 100,000 population	1494.71	1464.94	1494.41	1535.71	1587.76	1582.35	1615.41	1629.06	1613.47	1641.41	1635	1634.76	1634.53	1608.41	1629.71
69	PEV (Pre-Erythrocytic Vaccine)	3	0.35	4	100	Infants	6, 10, &, 14 weeks	2 yrs	0.7	0.81	0.93	0.93	NA	0.5	None	NA	NA	NA	NA	NA	NA	NA	NA	None	NA	NA	NA	NA	NA	NA	NA	NA	0.4	Deaths per 100,000 population	352.765	349.941	350.235	365.235	363.471	355.176	368.353	368.294	367.412	371.118	367.882	371.706	370.882	374.059	370
69	PEV (Pre-Erythrocytic Vaccine)	3	0.35	4	100	Infants	6, 10, &, 14 weeks	2 yrs	0.7	0.81	0.93	0.93	NA	0.5	None	NA	NA	NA	NA	NA	NA	NA	NA	None	NA	NA	NA	NA	NA	NA	NA	NA	0.4	Cases in <5yo per 100,000 population	52345.5	50905.8	50170.4	49866.8	50253.1	50653.7	50568.1	50587.6	50684.2	50637.1	50654.2	50663.2	50633.1	50713.1	50724.2
69	PEV (Pre-Erythrocytic Vaccine)	3	0.35	4	100	Infants	6, 10, &, 14 weeks	2 yrs	0.7	0.81	0.93	0.93	NA	0.5	None	NA	NA	NA	NA	NA	NA	NA	NA	None	NA	NA	NA	NA	NA	NA	NA	NA	0.4	Severe Cases in <5yo per 100,000 population	1377.94	1350.18	1380.94	1417.65	1470.24	1455.65	1471.65	1474.18	1453.18	1474.24	1467.35	1464.65	1466.59	1440.47	1464.18
69	PEV (Pre-Erythrocytic Vaccine)	3	0.35	4	100	Infants	6, 10, &, 14 weeks	2 yrs	0.7	0.81	0.93	0.93	NA	0.5	None	NA	NA	NA	NA	NA	NA	NA	NA	None	NA	NA	NA	NA	NA	NA	NA	NA	0.4	Deaths in < 5yo per 100,000 population	321	318.588	318.882	331.765	330.706	323.118	333.471	333.412	326.941	330.765	327.529	330.471	331.059	333.294	331.235
69	PEV (Pre-Erythrocytic Vaccine)	3	0.35	4	100	Infants	6, 10, &, 14 weeks	2 yrs	0.7	0.81	0.93	0.93	NA	0.5	None	NA	NA	NA	NA	NA	NA	NA	NA	None	NA	NA	NA	NA	NA	NA	NA	NA	0.4	DALYs per 100,000 population	9516.93	9421.25	9456.96	9849.1	9826.73	9583.01	9960.41	9941.29	9916.69	10029.6	9959.39	10044.2	10020.7	10082.1	9987.67
69	PEV (Pre-Erythrocytic Vaccine)	3	0.35	4	100	Infants	6, 10, &, 14 weeks	2 yrs	0.7	0.81	0.93	0.93	NA	0.5	None	NA	NA	NA	NA	NA	NA	NA	NA	None	NA	NA	NA	NA	NA	NA	NA	NA	0.4	Income and productivity gains from delivering vaccine (US$ / dose)	0.0951855	0.332105	0.392186	0.40459	0.308165	0.146325	-0.100397	-0.347835	-0.605979	-0.842617	-0.986053	-1.14401	-1.26345	-1.35655	-1.43152
70	PEV (Pre-Erythrocytic Vaccine)	3	0.35	4	100	Infants	6, 10, &, 14 weeks	2 yrs	0.5	0.69	0.85	0.85	NA	0.95	None	NA	NA	NA	NA	NA	NA	NA	NA	None	NA	NA	NA	NA	NA	NA	NA	NA	0.4	Cases per 100,000 population	111292	110257	109409	109216	109540	110300	110988	111848	112666	113268	113909	114440	114913	115176	115423
70	PEV (Pre-Erythrocytic Vaccine)	3	0.35	4	100	Infants	6, 10, &, 14 weeks	2 yrs	0.5	0.69	0.85	0.85	NA	0.95	None	NA	NA	NA	NA	NA	NA	NA	NA	None	NA	NA	NA	NA	NA	NA	NA	NA	0.4	Severe Cases per 100,000 population	1515.11	1480.17	1531.06	1539.28	1571.33	1590.78	1593.5	1608.78	1594.67	1619.61	1610.33	1606.5	1611.28	1609.44	1623.44
70	PEV (Pre-Erythrocytic Vaccine)	3	0.35	4	100	Infants	6, 10, &, 14 weeks	2 yrs	0.5	0.69	0.85	0.85	NA	0.95	None	NA	NA	NA	NA	NA	NA	NA	NA	None	NA	NA	NA	NA	NA	NA	NA	NA	0.4	Deaths per 100,000 population	360.333	353.222	355.333	361.667	362.833	361.056	368.333	370.778	368.722	359.556	367.944	370.389	369.222	361.5	379.889
70	PEV (Pre-Erythrocytic Vaccine)	3	0.35	4	100	Infants	6, 10, &, 14 weeks	2 yrs	0.5	0.69	0.85	0.85	NA	0.95	None	NA	NA	NA	NA	NA	NA	NA	NA	None	NA	NA	NA	NA	NA	NA	NA	NA	0.4	Cases in <5yo per 100,000 population	52497.7	51528.6	50674.1	50495.3	50701.4	51016.5	50962.3	51072.8	50985.3	50923.8	51028.9	50959.3	51050.3	51050.7	51059.5
70	PEV (Pre-Erythrocytic Vaccine)	3	0.35	4	100	Infants	6, 10, &, 14 weeks	2 yrs	0.5	0.69	0.85	0.85	NA	0.95	None	NA	NA	NA	NA	NA	NA	NA	NA	None	NA	NA	NA	NA	NA	NA	NA	NA	0.4	Severe Cases in <5yo per 100,000 population	1400.44	1363.22	1413.56	1421.33	1449.44	1459.06	1452.56	1458.22	1437.94	1465.33	1451.17	1444.28	1447.33	1447.33	1461.44
70	PEV (Pre-Erythrocytic Vaccine)	3	0.35	4	100	Infants	6, 10, &, 14 weeks	2 yrs	0.5	0.69	0.85	0.85	NA	0.95	None	NA	NA	NA	NA	NA	NA	NA	NA	None	NA	NA	NA	NA	NA	NA	NA	NA	0.4	Deaths in < 5yo per 100,000 population	328.833	322.111	324.5	327.778	329.056	328.833	333.389	332.111	328.944	322.167	325.778	331.5	327.833	323.167	339.444
70	PEV (Pre-Erythrocytic Vaccine)	3	0.35	4	100	Infants	6, 10, &, 14 weeks	2 yrs	0.5	0.69	0.85	0.85	NA	0.95	None	NA	NA	NA	NA	NA	NA	NA	NA	None	NA	NA	NA	NA	NA	NA	NA	NA	0.4	DALYs per 100,000 population	9708.33	9516.37	9576.98	9750.93	9782.87	9752.7	9945.44	10012.8	9944.43	9720.83	9925.41	10002.5	9956.9	9772.15	10244.5
70	PEV (Pre-Erythrocytic Vaccine)	3	0.35	4	100	Infants	6, 10, &, 14 weeks	2 yrs	0.5	0.69	0.85	0.85	NA	0.95	None	NA	NA	NA	NA	NA	NA	NA	NA	None	NA	NA	NA	NA	NA	NA	NA	NA	0.4	Income and productivity gains from delivering vaccine (US$ / dose)	0.108979	0.308399	0.382894	0.42584	0.315005	0.120919	-0.0964974	-0.355324	-0.593541	-0.827077	-0.981683	-1.16565	-1.29862	-1.36237	-1.45467
71	PEV (Pre-Erythrocytic Vaccine)	3	0.35	4	100	Infants	6, 10, &, 14 weeks	2 yrs	0.5	0.69	0.85	0.85	NA	0.8	None	NA	NA	NA	NA	NA	NA	NA	NA	None	NA	NA	NA	NA	NA	NA	NA	NA	0.4	Cases per 100,000 population	111347	110198	109395	109228	109657	110288	110948	111798	112604	113372	113824	114449	114742	115247	115395
71	PEV (Pre-Erythrocytic Vaccine)	3	0.35	4	100	Infants	6, 10, &, 14 weeks	2 yrs	0.5	0.69	0.85	0.85	NA	0.8	None	NA	NA	NA	NA	NA	NA	NA	NA	None	NA	NA	NA	NA	NA	NA	NA	NA	0.4	Severe Cases per 100,000 population	1505.75	1474.44	1516.12	1536.94	1546.88	1570	1584.56	1592.38	1632.31	1617.06	1601.5	1609.75	1608.06	1601.38	1610.19
71	PEV (Pre-Erythrocytic Vaccine)	3	0.35	4	100	Infants	6, 10, &, 14 weeks	2 yrs	0.5	0.69	0.85	0.85	NA	0.8	None	NA	NA	NA	NA	NA	NA	NA	NA	None	NA	NA	NA	NA	NA	NA	NA	NA	0.4	Deaths per 100,000 population	361.875	350.438	358.062	365.125	356.812	364.188	368.562	368.188	366.812	371.438	367.188	379.875	365.812	372.438	371.75
71	PEV (Pre-Erythrocytic Vaccine)	3	0.35	4	100	Infants	6, 10, &, 14 weeks	2 yrs	0.5	0.69	0.85	0.85	NA	0.8	None	NA	NA	NA	NA	NA	NA	NA	NA	None	NA	NA	NA	NA	NA	NA	NA	NA	0.4	Cases in <5yo per 100,000 population	52528.1	51491.9	50666.3	50498	50772.6	51017.3	51072.8	51125.9	50974.5	51115.9	51027.9	51054.8	51145.4	51257.4	51151.4
71	PEV (Pre-Erythrocytic Vaccine)	3	0.35	4	100	Infants	6, 10, &, 14 weeks	2 yrs	0.5	0.69	0.85	0.85	NA	0.8	None	NA	NA	NA	NA	NA	NA	NA	NA	None	NA	NA	NA	NA	NA	NA	NA	NA	0.4	Severe Cases in <5yo per 100,000 population	1388.12	1355.19	1392.31	1421.75	1430.38	1439	1441.06	1442.38	1476.5	1461.25	1440.56	1450.19	1443.56	1440	1452.38
71	PEV (Pre-Erythrocytic Vaccine)	3	0.35	4	100	Infants	6, 10, &, 14 weeks	2 yrs	0.5	0.69	0.85	0.85	NA	0.8	None	NA	NA	NA	NA	NA	NA	NA	NA	None	NA	NA	NA	NA	NA	NA	NA	NA	0.4	Deaths in < 5yo per 100,000 population	330.625	317.875	323.375	331.875	327.875	331	333.125	331.875	330.25	332.875	328	338.312	324.25	331.438	330.812
71	PEV (Pre-Erythrocytic Vaccine)	3	0.35	4	100	Infants	6, 10, &, 14 weeks	2 yrs	0.5	0.69	0.85	0.85	NA	0.8	None	NA	NA	NA	NA	NA	NA	NA	NA	None	NA	NA	NA	NA	NA	NA	NA	NA	0.4	DALYs per 100,000 population	9750.57	9455.4	9632.6	9836.09	9635.08	9810.97	9901.37	9927.48	9892.09	10024.7	9904.55	10234.5	9900.09	10066.4	10034.4
71	PEV (Pre-Erythrocytic Vaccine)	3	0.35	4	100	Infants	6, 10, &, 14 weeks	2 yrs	0.5	0.69	0.85	0.85	NA	0.8	None	NA	NA	NA	NA	NA	NA	NA	NA	None	NA	NA	NA	NA	NA	NA	NA	NA	0.4	Income and productivity gains from delivering vaccine (US$ / dose)	0.112775	0.331441	0.411339	0.413746	0.309627	0.146047	-0.058038	-0.331406	-0.638991	-0.836811	-0.967742	-1.1679	-1.25037	-1.38099	-1.46049
72	PEV (Pre-Erythrocytic Vaccine)	3	0.35	4	100	Infants	6, 10, &, 14 weeks	2 yrs	0.5	0.69	0.85	0.85	NA	0.5	None	NA	NA	NA	NA	NA	NA	NA	NA	None	NA	NA	NA	NA	NA	NA	NA	NA	0.4	Cases per 100,000 population	111247	110223	109565	109488	109709	110355	111047	111884	112559	113260	113698	114257	114614	114910	115114
72	PEV (Pre-Erythrocytic Vaccine)	3	0.35	4	100	Infants	6, 10, &, 14 weeks	2 yrs	0.5	0.69	0.85	0.85	NA	0.5	None	NA	NA	NA	NA	NA	NA	NA	NA	None	NA	NA	NA	NA	NA	NA	NA	NA	0.4	Severe Cases per 100,000 population	1508.31	1473.56	1507.5	1562.06	1559	1566.31	1599.69	1605.88	1622	1626.25	1611.88	1616.81	1611.38	1617.56	1608
72	PEV (Pre-Erythrocytic Vaccine)	3	0.35	4	100	Infants	6, 10, &, 14 weeks	2 yrs	0.5	0.69	0.85	0.85	NA	0.5	None	NA	NA	NA	NA	NA	NA	NA	NA	None	NA	NA	NA	NA	NA	NA	NA	NA	0.4	Deaths per 100,000 population	366.688	353.75	352.25	360.5	365.625	357.188	371.625	366.5	369.188	371.562	367.188	370.625	363.688	372.562	370.438
72	PEV (Pre-Erythrocytic Vaccine)	3	0.35	4	100	Infants	6, 10, &, 14 weeks	2 yrs	0.5	0.69	0.85	0.85	NA	0.5	None	NA	NA	NA	NA	NA	NA	NA	NA	None	NA	NA	NA	NA	NA	NA	NA	NA	0.4	Cases in <5yo per 100,000 population	52486.9	51495.5	50843.6	50701.7	50947.7	51150.9	51188.3	51193.4	51193.4	51166	51169.7	51298.2	51233.2	51356.6	51299.7
72	PEV (Pre-Erythrocytic Vaccine)	3	0.35	4	100	Infants	6, 10, &, 14 weeks	2 yrs	0.5	0.69	0.85	0.85	NA	0.5	None	NA	NA	NA	NA	NA	NA	NA	NA	None	NA	NA	NA	NA	NA	NA	NA	NA	0.4	Severe Cases in <5yo per 100,000 population	1390.12	1355.88	1388.06	1441.12	1437.06	1440.69	1458.12	1465	1468.25	1470.88	1453.88	1466.88	1457	1457.69	1448.5
72	PEV (Pre-Erythrocytic Vaccine)	3	0.35	4	100	Infants	6, 10, &, 14 weeks	2 yrs	0.5	0.69	0.85	0.85	NA	0.5	None	NA	NA	NA	NA	NA	NA	NA	NA	None	NA	NA	NA	NA	NA	NA	NA	NA	0.4	Deaths in < 5yo per 100,000 population	334.562	321.375	322.375	328.5	334.188	324.125	337.062	329.188	329.5	334.188	326.5	332.75	327.375	334.875	332.625
72	PEV (Pre-Erythrocytic Vaccine)	3	0.35	4	100	Infants	6, 10, &, 14 weeks	2 yrs	0.5	0.69	0.85	0.85	NA	0.5	None	NA	NA	NA	NA	NA	NA	NA	NA	None	NA	NA	NA	NA	NA	NA	NA	NA	0.4	DALYs per 100,000 population	9883.68	9528.09	9505.95	9707.79	9848.14	9660.51	10047.3	9879.26	9973.55	10025.5	9913.72	10023.7	9827.88	10034.5	9999.16
72	PEV (Pre-Erythrocytic Vaccine)	3	0.35	4	100	Infants	6, 10, &, 14 weeks	2 yrs	0.5	0.69	0.85	0.85	NA	0.5	None	NA	NA	NA	NA	NA	NA	NA	NA	None	NA	NA	NA	NA	NA	NA	NA	NA	0.4	Income and productivity gains from delivering vaccine (US$ / dose)	0.131639	0.335755	0.379049	0.373825	0.342805	0.136952	-0.107361	-0.375604	-0.587457	-0.843502	-0.965768	-1.12614	-1.24472	-1.31512	-1.39626
73	PEV (Pre-Erythrocytic Vaccine)	3	0.35	10	0.1	Infants	6, 10, &, 14 weeks	2 yrs	0.89	0.95	0.97	0.97	NA	0.95	None	NA	NA	NA	NA	NA	NA	NA	NA	None	NA	NA	NA	NA	NA	NA	NA	NA	0.4	Cases per 100,000 population	8623.81	8565.45	8477.22	8402.22	8267.05	8197.6	8095.05	7981.75	7884.65	7773.36	7606.45	7483.97	7398.25	7276.51	7148.82
73	PEV (Pre-Erythrocytic Vaccine)	3	0.35	10	0.1	Infants	6, 10, &, 14 weeks	2 yrs	0.89	0.95	0.97	0.97	NA	0.95	None	NA	NA	NA	NA	NA	NA	NA	NA	None	NA	NA	NA	NA	NA	NA	NA	NA	0.4	Severe Cases per 100,000 population	152.873	149.3	144.764	142.218	139.409	135.4	134.936	132.836	129.445	127.036	127.009	123.782	122.691	124.536	121.845
73	PEV (Pre-Erythrocytic Vaccine)	3	0.35	10	0.1	Infants	6, 10, &, 14 weeks	2 yrs	0.89	0.95	0.97	0.97	NA	0.95	None	NA	NA	NA	NA	NA	NA	NA	NA	None	NA	NA	NA	NA	NA	NA	NA	NA	0.4	Deaths per 100,000 population	30.6182	30.6909	29.0455	29.3273	28.7273	27.8091	29.3273	28.4818	28.2545	27.4364	27.1818	26.4545	26.3182	26.5273	26.6182
73	PEV (Pre-Erythrocytic Vaccine)	3	0.35	10	0.1	Infants	6, 10, &, 14 weeks	2 yrs	0.89	0.95	0.97	0.97	NA	0.95	None	NA	NA	NA	NA	NA	NA	NA	NA	None	NA	NA	NA	NA	NA	NA	NA	NA	0.4	Cases in <5yo per 100,000 population	688.418	648.382	601.673	553.345	487.682	467.145	460.255	453.182	453.982	449.564	434.464	427.427	429	418.373	407.336
73	PEV (Pre-Erythrocytic Vaccine)	3	0.35	10	0.1	Infants	6, 10, &, 14 weeks	2 yrs	0.89	0.95	0.97	0.97	NA	0.95	None	NA	NA	NA	NA	NA	NA	NA	NA	None	NA	NA	NA	NA	NA	NA	NA	NA	0.4	Severe Cases in <5yo per 100,000 population	35.9636	33.7727	30.2091	27.6727	25.3545	24.6455	23.9545	24.2364	23.0727	23.5273	23.4091	22.3545	22.0455	23.4636	21.6364
73	PEV (Pre-Erythrocytic Vaccine)	3	0.35	10	0.1	Infants	6, 10, &, 14 weeks	2 yrs	0.89	0.95	0.97	0.97	NA	0.95	None	NA	NA	NA	NA	NA	NA	NA	NA	None	NA	NA	NA	NA	NA	NA	NA	NA	0.4	Deaths in < 5yo per 100,000 population	8.05455	8.25455	7.69091	7.70909	6.90909	6.31818	7.01818	6.98182	6.70909	6.69091	6.69091	6.70909	6.16364	6.45455	6.42727
73	PEV (Pre-Erythrocytic Vaccine)	3	0.35	10	0.1	Infants	6, 10, &, 14 weeks	2 yrs	0.89	0.95	0.97	0.97	NA	0.95	None	NA	NA	NA	NA	NA	NA	NA	NA	None	NA	NA	NA	NA	NA	NA	NA	NA	0.4	DALYs per 100,000 population	780.41	781.702	735.719	747.756	732.262	708.402	740.037	723.16	714.211	698.128	691.765	671.058	663.045	671.753	672.753
73	PEV (Pre-Erythrocytic Vaccine)	3	0.35	10	0.1	Infants	6, 10, &, 14 weeks	2 yrs	0.89	0.95	0.97	0.97	NA	0.95	None	NA	NA	NA	NA	NA	NA	NA	NA	None	NA	NA	NA	NA	NA	NA	NA	NA	0.4	Income and productivity gains from delivering vaccine (US$ / dose)	-0.00740738	0.00558092	0.0191087	0.0305231	0.0533298	0.0672852	0.0854351	0.106982	0.125502	0.148981	0.180706	0.205593	0.224183	0.245427	0.270408
74	PEV (Pre-Erythrocytic Vaccine)	3	0.35	10	0.1	Infants	6, 10, &, 14 weeks	2 yrs	0.89	0.95	0.97	0.97	NA	0.8	None	NA	NA	NA	NA	NA	NA	NA	NA	None	NA	NA	NA	NA	NA	NA	NA	NA	0.4	Cases per 100,000 population	8629.37	8570.25	8428.65	8350.16	8298.35	8176.17	8056.45	7941.56	7768.55	7648.12	7564.08	7485.85	7310.67	7324.67	7215.07
74	PEV (Pre-Erythrocytic Vaccine)	3	0.35	10	0.1	Infants	6, 10, &, 14 weeks	2 yrs	0.89	0.95	0.97	0.97	NA	0.8	None	NA	NA	NA	NA	NA	NA	NA	NA	None	NA	NA	NA	NA	NA	NA	NA	NA	0.4	Severe Cases per 100,000 population	153.482	148.527	144.909	144.109	139.982	138.527	132.791	130.409	128.591	127.6	125.109	123.509	124.491	122.145	123.418
74	PEV (Pre-Erythrocytic Vaccine)	3	0.35	10	0.1	Infants	6, 10, &, 14 weeks	2 yrs	0.89	0.95	0.97	0.97	NA	0.8	None	NA	NA	NA	NA	NA	NA	NA	NA	None	NA	NA	NA	NA	NA	NA	NA	NA	0.4	Deaths per 100,000 population	30.6636	30.4727	30.2727	29.8727	29.1818	29.2818	28.5364	28.0636	27.6091	27.7273	26.3182	26.0545	26.2455	27.5273	26.9364
74	PEV (Pre-Erythrocytic Vaccine)	3	0.35	10	0.1	Infants	6, 10, &, 14 weeks	2 yrs	0.89	0.95	0.97	0.97	NA	0.8	None	NA	NA	NA	NA	NA	NA	NA	NA	None	NA	NA	NA	NA	NA	NA	NA	NA	0.4	Cases in <5yo per 100,000 population	689.036	646.982	596.218	550.673	498.4	469.445	460.673	454.582	444.764	440.473	433.445	437.673	422.927	419.364	415.809
74	PEV (Pre-Erythrocytic Vaccine)	3	0.35	10	0.1	Infants	6, 10, &, 14 weeks	2 yrs	0.89	0.95	0.97	0.97	NA	0.8	None	NA	NA	NA	NA	NA	NA	NA	NA	None	NA	NA	NA	NA	NA	NA	NA	NA	0.4	Severe Cases in <5yo per 100,000 population	36.0545	33.5818	31.0818	28.3909	25.9091	24.6909	24.1545	23.8545	23.5364	23.4091	23.0273	22.9091	21.8455	21.8	21.7909
74	PEV (Pre-Erythrocytic Vaccine)	3	0.35	10	0.1	Infants	6, 10, &, 14 weeks	2 yrs	0.89	0.95	0.97	0.97	NA	0.8	None	NA	NA	NA	NA	NA	NA	NA	NA	None	NA	NA	NA	NA	NA	NA	NA	NA	0.4	Deaths in < 5yo per 100,000 population	7.9	8.09091	7.80909	7.17273	6.52727	7.08182	7.00909	7.12727	6.40909	6.50909	6.62727	6.55455	6.31818	6.38182	6.37273
74	PEV (Pre-Erythrocytic Vaccine)	3	0.35	10	0.1	Infants	6, 10, &, 14 weeks	2 yrs	0.89	0.95	0.97	0.97	NA	0.8	None	NA	NA	NA	NA	NA	NA	NA	NA	None	NA	NA	NA	NA	NA	NA	NA	NA	0.4	DALYs per 100,000 population	782.472	774.667	771.095	757.754	742.304	744.434	724.234	713.722	699.286	697.625	667.961	658.826	664.687	692.961	680.27
74	PEV (Pre-Erythrocytic Vaccine)	3	0.35	10	0.1	Infants	6, 10, &, 14 weeks	2 yrs	0.89	0.95	0.97	0.97	NA	0.8	None	NA	NA	NA	NA	NA	NA	NA	NA	None	NA	NA	NA	NA	NA	NA	NA	NA	0.4	Income and productivity gains from delivering vaccine (US$ / dose)	-0.00961303	0.00491226	0.0283011	0.0395405	0.0486072	0.0698415	0.095105	0.118088	0.150655	0.176507	0.192544	0.210894	0.246202	0.241962	0.263111
75	PEV (Pre-Erythrocytic Vaccine)	3	0.35	10	0.1	Infants	6, 10, &, 14 weeks	2 yrs	0.89	0.95	0.97	0.97	NA	0.5	None	NA	NA	NA	NA	NA	NA	NA	NA	None	NA	NA	NA	NA	NA	NA	NA	NA	0.4	Cases per 100,000 population	8633.19	8566.84	8471.22	8340.25	8274.47	8155.72	8116.37	8052.55	7913.04	7751.07	7629.41	7522	7434.95	7319.08	7266.48
75	PEV (Pre-Erythrocytic Vaccine)	3	0.35	10	0.1	Infants	6, 10, &, 14 weeks	2 yrs	0.89	0.95	0.97	0.97	NA	0.5	None	NA	NA	NA	NA	NA	NA	NA	NA	None	NA	NA	NA	NA	NA	NA	NA	NA	0.4	Severe Cases per 100,000 population	152.5	147.955	145.764	142.882	140.018	136.218	133.9	134.109	131.736	129.873	127.964	126.336	124.455	121.409	125.782
75	PEV (Pre-Erythrocytic Vaccine)	3	0.35	10	0.1	Infants	6, 10, &, 14 weeks	2 yrs	0.89	0.95	0.97	0.97	NA	0.5	None	NA	NA	NA	NA	NA	NA	NA	NA	None	NA	NA	NA	NA	NA	NA	NA	NA	0.4	Deaths per 100,000 population	31.2273	31.0364	30.1182	30.5091	28.4364	28.2091	28.4455	28.6636	28.0364	27.4636	27.4818	27.7091	25.6727	25.8455	27.0636
75	PEV (Pre-Erythrocytic Vaccine)	3	0.35	10	0.1	Infants	6, 10, &, 14 weeks	2 yrs	0.89	0.95	0.97	0.97	NA	0.5	None	NA	NA	NA	NA	NA	NA	NA	NA	None	NA	NA	NA	NA	NA	NA	NA	NA	0.4	Cases in <5yo per 100,000 population	687.318	646.273	596.355	549.718	502.373	474.845	469.727	474.791	460.136	448.3	445.091	441.536	434.518	427.682	423.382
75	PEV (Pre-Erythrocytic Vaccine)	3	0.35	10	0.1	Infants	6, 10, &, 14 weeks	2 yrs	0.89	0.95	0.97	0.97	NA	0.5	None	NA	NA	NA	NA	NA	NA	NA	NA	None	NA	NA	NA	NA	NA	NA	NA	NA	0.4	Severe Cases in <5yo per 100,000 population	35.6455	33.2364	30.5182	27.8364	26.2364	24.6545	24.2364	24.8182	24.3545	23.7727	22.7545	23.5091	22.9818	21.9364	22.6364
75	PEV (Pre-Erythrocytic Vaccine)	3	0.35	10	0.1	Infants	6, 10, &, 14 weeks	2 yrs	0.89	0.95	0.97	0.97	NA	0.5	None	NA	NA	NA	NA	NA	NA	NA	NA	None	NA	NA	NA	NA	NA	NA	NA	NA	0.4	Deaths in < 5yo per 100,000 population	7.94545	8.2	7.43636	7.76364	6.21818	6.75455	6.86364	6.73636	7.00909	6.76364	6.41818	6.81818	6.35455	6.54545	6.39091
75	PEV (Pre-Erythrocytic Vaccine)	3	0.35	10	0.1	Infants	6, 10, &, 14 weeks	2 yrs	0.89	0.95	0.97	0.97	NA	0.5	None	NA	NA	NA	NA	NA	NA	NA	NA	None	NA	NA	NA	NA	NA	NA	NA	NA	0.4	DALYs per 100,000 population	794.519	791.032	766.093	775.451	725.819	718.991	720.258	726.714	712.096	695	694.985	701.235	653.574	652.769	683.958
75	PEV (Pre-Erythrocytic Vaccine)	3	0.35	10	0.1	Infants	6, 10, &, 14 weeks	2 yrs	0.89	0.95	0.97	0.97	NA	0.5	None	NA	NA	NA	NA	NA	NA	NA	NA	None	NA	NA	NA	NA	NA	NA	NA	NA	0.4	Income and productivity gains from delivering vaccine (US$ / dose)	-0.0101679	0.00632905	0.0207207	0.0443288	0.0558701	0.0785319	0.0883235	0.100022	0.126179	0.161047	0.187719	0.211	0.229946	0.25485	0.262497
76	PEV (Pre-Erythrocytic Vaccine)	3	0.35	10	0.1	Infants	6, 10, &, 14 weeks	2 yrs	0.7	0.81	0.93	0.93	NA	0.95	None	NA	NA	NA	NA	NA	NA	NA	NA	None	NA	NA	NA	NA	NA	NA	NA	NA	0.4	Cases per 100,000 population	8643.57	8560.86	8544.07	8500.49	8453.28	8371.68	8282.51	8118.96	7983.65	7819.33	7762.79	7623.78	7553.64	7482.71	7346.46
76	PEV (Pre-Erythrocytic Vaccine)	3	0.35	10	0.1	Infants	6, 10, &, 14 weeks	2 yrs	0.7	0.81	0.93	0.93	NA	0.95	None	NA	NA	NA	NA	NA	NA	NA	NA	None	NA	NA	NA	NA	NA	NA	NA	NA	0.4	Severe Cases per 100,000 population	151.164	150.082	146.027	146.682	143.236	142.664	138.573	137.864	132.727	129.645	130.618	129.382	126.3	126.127	126.082
76	PEV (Pre-Erythrocytic Vaccine)	3	0.35	10	0.1	Infants	6, 10, &, 14 weeks	2 yrs	0.7	0.81	0.93	0.93	NA	0.95	None	NA	NA	NA	NA	NA	NA	NA	NA	None	NA	NA	NA	NA	NA	NA	NA	NA	0.4	Deaths per 100,000 population	30.9636	30.5909	30.5909	30.7455	30.2182	30.1909	29.5364	28.6455	28.3364	27.2818	28.1273	27.5727	27.3273	25.7727	26.7182
76	PEV (Pre-Erythrocytic Vaccine)	3	0.35	10	0.1	Infants	6, 10, &, 14 weeks	2 yrs	0.7	0.81	0.93	0.93	NA	0.95	None	NA	NA	NA	NA	NA	NA	NA	NA	None	NA	NA	NA	NA	NA	NA	NA	NA	0.4	Cases in <5yo per 100,000 population	693.591	656.664	622.282	580.609	542.5	516.736	509.782	500.518	493.173	475.782	478.609	469.891	472.291	463.718	448.618
76	PEV (Pre-Erythrocytic Vaccine)	3	0.35	10	0.1	Infants	6, 10, &, 14 weeks	2 yrs	0.7	0.81	0.93	0.93	NA	0.95	None	NA	NA	NA	NA	NA	NA	NA	NA	None	NA	NA	NA	NA	NA	NA	NA	NA	0.4	Severe Cases in <5yo per 100,000 population	36.5091	34.0273	31.9273	29.8545	27.9636	27.4091	26.7273	26.7636	25.6	24.3818	25.2	25.5091	23.8636	25.0727	24.0909
76	PEV (Pre-Erythrocytic Vaccine)	3	0.35	10	0.1	Infants	6, 10, &, 14 weeks	2 yrs	0.7	0.81	0.93	0.93	NA	0.95	None	NA	NA	NA	NA	NA	NA	NA	NA	None	NA	NA	NA	NA	NA	NA	NA	NA	0.4	Deaths in < 5yo per 100,000 population	8.49091	8.04545	8.05455	7.32727	7.33636	6.97273	7.08182	6.78182	6.85455	7.05455	7.51818	6.76364	6.92727	6.76364	7.02727
76	PEV (Pre-Erythrocytic Vaccine)	3	0.35	10	0.1	Infants	6, 10, &, 14 weeks	2 yrs	0.7	0.81	0.93	0.93	NA	0.95	None	NA	NA	NA	NA	NA	NA	NA	NA	None	NA	NA	NA	NA	NA	NA	NA	NA	0.4	DALYs per 100,000 population	792.561	778.085	775.863	781.762	766.33	766.082	750.741	728.504	717.262	690.72	712.902	696.876	691.984	656.232	676.482
76	PEV (Pre-Erythrocytic Vaccine)	3	0.35	10	0.1	Infants	6, 10, &, 14 weeks	2 yrs	0.7	0.81	0.93	0.93	NA	0.95	None	NA	NA	NA	NA	NA	NA	NA	NA	None	NA	NA	NA	NA	NA	NA	NA	NA	0.4	Income and productivity gains from delivering vaccine (US$ / dose)	-0.0127492	0.00779307	0.00978107	0.0146162	0.0253618	0.041519	0.064058	0.0993505	0.133512	0.172143	0.186476	0.219796	0.240099	0.253514	0.286488
77	PEV (Pre-Erythrocytic Vaccine)	3	0.35	10	0.1	Infants	6, 10, &, 14 weeks	2 yrs	0.7	0.81	0.93	0.93	NA	0.8	None	NA	NA	NA	NA	NA	NA	NA	NA	None	NA	NA	NA	NA	NA	NA	NA	NA	0.4	Cases per 100,000 population	8650.69	8588.08	8576.44	8467.9	8387.32	8301.15	8210.37	8137.4	7958.52	7854.37	7794.07	7617.48	7525.24	7463.64	7294.01
77	PEV (Pre-Erythrocytic Vaccine)	3	0.35	10	0.1	Infants	6, 10, &, 14 weeks	2 yrs	0.7	0.81	0.93	0.93	NA	0.8	None	NA	NA	NA	NA	NA	NA	NA	NA	None	NA	NA	NA	NA	NA	NA	NA	NA	0.4	Severe Cases per 100,000 population	150.636	149.927	147.155	144.8	142.573	140.836	136.709	136.255	135.291	131.955	129.564	128.909	126.727	125.009	124.9
77	PEV (Pre-Erythrocytic Vaccine)	3	0.35	10	0.1	Infants	6, 10, &, 14 weeks	2 yrs	0.7	0.81	0.93	0.93	NA	0.8	None	NA	NA	NA	NA	NA	NA	NA	NA	None	NA	NA	NA	NA	NA	NA	NA	NA	0.4	Deaths per 100,000 population	30.5273	30.4091	29.6	30.7182	29.8455	29.7909	29.3	29.4273	28.0636	28.0455	28.1	27.3636	26.6364	26.4455	26.2
77	PEV (Pre-Erythrocytic Vaccine)	3	0.35	10	0.1	Infants	6, 10, &, 14 weeks	2 yrs	0.7	0.81	0.93	0.93	NA	0.8	None	NA	NA	NA	NA	NA	NA	NA	NA	None	NA	NA	NA	NA	NA	NA	NA	NA	0.4	Cases in <5yo per 100,000 population	691.109	656.2	627.318	584.927	536.536	511.582	507.809	504.964	502.282	490.182	480.118	478.2	466.955	465.645	448.145
77	PEV (Pre-Erythrocytic Vaccine)	3	0.35	10	0.1	Infants	6, 10, &, 14 weeks	2 yrs	0.7	0.81	0.93	0.93	NA	0.8	None	NA	NA	NA	NA	NA	NA	NA	NA	None	NA	NA	NA	NA	NA	NA	NA	NA	0.4	Severe Cases in <5yo per 100,000 population	36.5273	34.0455	32.4545	28.5909	28.4909	27.7818	26.0636	26.5636	25.9545	25.6455	25.3636	25.8182	24.9727	24.9727	23.6636
77	PEV (Pre-Erythrocytic Vaccine)	3	0.35	10	0.1	Infants	6, 10, &, 14 weeks	2 yrs	0.7	0.81	0.93	0.93	NA	0.8	None	NA	NA	NA	NA	NA	NA	NA	NA	None	NA	NA	NA	NA	NA	NA	NA	NA	0.4	Deaths in < 5yo per 100,000 population	8.36364	7.87273	7.61818	7.9	7.4	7.35455	7.66364	6.97273	7.4	7.1	7.12727	7.1	6.80909	6.41818	6.62727
77	PEV (Pre-Erythrocytic Vaccine)	3	0.35	10	0.1	Infants	6, 10, &, 14 weeks	2 yrs	0.7	0.81	0.93	0.93	NA	0.8	None	NA	NA	NA	NA	NA	NA	NA	NA	None	NA	NA	NA	NA	NA	NA	NA	NA	0.4	DALYs per 100,000 population	781.508	772.127	757.706	781.576	755.606	757.226	745.346	742.451	715.698	711.376	710.766	694.192	675.175	665.75	666.2
77	PEV (Pre-Erythrocytic Vaccine)	3	0.35	10	0.1	Infants	6, 10, &, 14 weeks	2 yrs	0.7	0.81	0.93	0.93	NA	0.8	None	NA	NA	NA	NA	NA	NA	NA	NA	None	NA	NA	NA	NA	NA	NA	NA	NA	0.4	Income and productivity gains from delivering vaccine (US$ / dose)	-0.0159328	0.00145707	0.00229927	0.0236743	0.0413862	0.0597614	0.0833588	0.0991194	0.14	0.167375	0.184284	0.226653	0.250069	0.265769	0.303691
78	PEV (Pre-Erythrocytic Vaccine)	3	0.35	10	0.1	Infants	6, 10, &, 14 weeks	2 yrs	0.7	0.81	0.93	0.93	NA	0.5	None	NA	NA	NA	NA	NA	NA	NA	NA	None	NA	NA	NA	NA	NA	NA	NA	NA	0.4	Cases per 100,000 population	8634.66	8589.48	8591.69	8418.19	8312.14	8279.9	8179.36	8055.31	7965.7	7922.95	7813.49	7694.8	7633.54	7543.99	7462.35
78	PEV (Pre-Erythrocytic Vaccine)	3	0.35	10	0.1	Infants	6, 10, &, 14 weeks	2 yrs	0.7	0.81	0.93	0.93	NA	0.5	None	NA	NA	NA	NA	NA	NA	NA	NA	None	NA	NA	NA	NA	NA	NA	NA	NA	0.4	Severe Cases per 100,000 population	150.773	149.564	148.5	145.609	139.336	139.191	135.855	136.327	132.927	134.036	130.055	131.218	129.273	128.618	128.391
78	PEV (Pre-Erythrocytic Vaccine)	3	0.35	10	0.1	Infants	6, 10, &, 14 weeks	2 yrs	0.7	0.81	0.93	0.93	NA	0.5	None	NA	NA	NA	NA	NA	NA	NA	NA	None	NA	NA	NA	NA	NA	NA	NA	NA	0.4	Deaths per 100,000 population	30.3909	30.1909	30.9455	30.2455	28.8273	29.8	28.5727	28.5818	27.8727	28.3	27.4182	28.5091	27.0273	26.6455	27.3455
78	PEV (Pre-Erythrocytic Vaccine)	3	0.35	10	0.1	Infants	6, 10, &, 14 weeks	2 yrs	0.7	0.81	0.93	0.93	NA	0.5	None	NA	NA	NA	NA	NA	NA	NA	NA	None	NA	NA	NA	NA	NA	NA	NA	NA	0.4	Cases in <5yo per 100,000 population	689.518	655.1	627.782	580.455	533.827	511.718	507.436	501.645	491.882	492.1	489.464	480.045	480.273	475.309	461.027
78	PEV (Pre-Erythrocytic Vaccine)	3	0.35	10	0.1	Infants	6, 10, &, 14 weeks	2 yrs	0.7	0.81	0.93	0.93	NA	0.5	None	NA	NA	NA	NA	NA	NA	NA	NA	None	NA	NA	NA	NA	NA	NA	NA	NA	0.4	Severe Cases in <5yo per 100,000 population	36.2364	34.1545	31.7909	29.6818	27.5909	26.6545	26.2545	26.1182	26.1364	25.1455	24.9909	26.0818	25.2091	25.0636	23.9182
78	PEV (Pre-Erythrocytic Vaccine)	3	0.35	10	0.1	Infants	6, 10, &, 14 weeks	2 yrs	0.7	0.81	0.93	0.93	NA	0.5	None	NA	NA	NA	NA	NA	NA	NA	NA	None	NA	NA	NA	NA	NA	NA	NA	NA	0.4	Deaths in < 5yo per 100,000 population	8.28182	7.7	8.33636	7.82727	6.94545	7.42727	7.17273	6.92727	7.3	6.88182	6.90909	7.31818	6.83636	6.50909	6.38182
78	PEV (Pre-Erythrocytic Vaccine)	3	0.35	10	0.1	Infants	6, 10, &, 14 weeks	2 yrs	0.7	0.81	0.93	0.93	NA	0.5	None	NA	NA	NA	NA	NA	NA	NA	NA	None	NA	NA	NA	NA	NA	NA	NA	NA	0.4	DALYs per 100,000 population	777.912	766.536	789.609	768.062	733.711	754.613	728.365	725.268	707.753	717.257	699.843	721.435	686.013	674.88	691.291
78	PEV (Pre-Erythrocytic Vaccine)	3	0.35	10	0.1	Infants	6, 10, &, 14 weeks	2 yrs	0.7	0.81	0.93	0.93	NA	0.5	None	NA	NA	NA	NA	NA	NA	NA	NA	None	NA	NA	NA	NA	NA	NA	NA	NA	0.4	Income and productivity gains from delivering vaccine (US$ / dose)	-0.0109814	0.00146181	-0.00410231	0.0369032	0.0640543	0.0692528	0.093896	0.123348	0.144487	0.155892	0.187524	0.216038	0.233269	0.25556	0.273993
79	PEV (Pre-Erythrocytic Vaccine)	3	0.35	10	0.1	Infants	6, 10, &, 14 weeks	2 yrs	0.5	0.69	0.85	0.85	NA	0.95	None	NA	NA	NA	NA	NA	NA	NA	NA	None	NA	NA	NA	NA	NA	NA	NA	NA	0.4	Cases per 100,000 population	8613.56	8591.45	8606.45	8541.35	8426.81	8381.5	8270.34	8119.14	8038.61	7965.49	7910.93	7759.51	7694.24	7716.53	7644.59
79	PEV (Pre-Erythrocytic Vaccine)	3	0.35	10	0.1	Infants	6, 10, &, 14 weeks	2 yrs	0.5	0.69	0.85	0.85	NA	0.95	None	NA	NA	NA	NA	NA	NA	NA	NA	None	NA	NA	NA	NA	NA	NA	NA	NA	0.4	Severe Cases per 100,000 population	149.818	149.855	149.527	146.391	143.964	142.991	140.145	136.873	135.773	136.909	133.164	131.173	132.945	133.718	133.245
79	PEV (Pre-Erythrocytic Vaccine)	3	0.35	10	0.1	Infants	6, 10, &, 14 weeks	2 yrs	0.5	0.69	0.85	0.85	NA	0.95	None	NA	NA	NA	NA	NA	NA	NA	NA	None	NA	NA	NA	NA	NA	NA	NA	NA	0.4	Deaths per 100,000 population	31.3818	31.1636	31.6545	29.3909	30.1364	29.7273	29.3182	28.2909	27.5818	29.3182	28.4727	28	28.6455	27.5	27.1636
79	PEV (Pre-Erythrocytic Vaccine)	3	0.35	10	0.1	Infants	6, 10, &, 14 weeks	2 yrs	0.5	0.69	0.85	0.85	NA	0.95	None	NA	NA	NA	NA	NA	NA	NA	NA	None	NA	NA	NA	NA	NA	NA	NA	NA	0.4	Cases in <5yo per 100,000 population	698.009	671.518	640.127	604.191	567.373	545.936	544.873	536.6	533.627	528.427	522.073	519.255	508.764	514.591	505.727
79	PEV (Pre-Erythrocytic Vaccine)	3	0.35	10	0.1	Infants	6, 10, &, 14 weeks	2 yrs	0.5	0.69	0.85	0.85	NA	0.95	None	NA	NA	NA	NA	NA	NA	NA	NA	None	NA	NA	NA	NA	NA	NA	NA	NA	0.4	Severe Cases in <5yo per 100,000 population	35.0364	33.6727	32.0545	30.5364	29.5909	29.6909	28.6727	28.0636	27.4727	27.5182	26.7182	26.3818	27.1636	27.1182	27.4455
79	PEV (Pre-Erythrocytic Vaccine)	3	0.35	10	0.1	Infants	6, 10, &, 14 weeks	2 yrs	0.5	0.69	0.85	0.85	NA	0.95	None	NA	NA	NA	NA	NA	NA	NA	NA	None	NA	NA	NA	NA	NA	NA	NA	NA	0.4	Deaths in < 5yo per 100,000 population	8.17273	8.42727	8.49091	7.12727	7.94545	7.80909	7.58182	7.65455	7.67273	7.6	7.20909	6.76364	7.55455	7.21818	7.15455
79	PEV (Pre-Erythrocytic Vaccine)	3	0.35	10	0.1	Infants	6, 10, &, 14 weeks	2 yrs	0.5	0.69	0.85	0.85	NA	0.95	None	NA	NA	NA	NA	NA	NA	NA	NA	None	NA	NA	NA	NA	NA	NA	NA	NA	0.4	DALYs per 100,000 population	797.199	794.815	806.04	750.133	768.312	759.478	747.126	719.726	704.049	744.385	723.543	708.754	728.431	698.449	692.127
79	PEV (Pre-Erythrocytic Vaccine)	3	0.35	10	0.1	Infants	6, 10, &, 14 weeks	2 yrs	0.5	0.69	0.85	0.85	NA	0.95	None	NA	NA	NA	NA	NA	NA	NA	NA	None	NA	NA	NA	NA	NA	NA	NA	NA	0.4	Income and productivity gains from delivering vaccine (US$ / dose)	-0.00406363	0.00199976	-0.00682038	0.0113276	0.0415385	0.0513381	0.0897381	0.132573	0.154463	0.178856	0.198998	0.245944	0.26493	0.255318	0.276401
80	PEV (Pre-Erythrocytic Vaccine)	3	0.35	10	0.1	Infants	6, 10, &, 14 weeks	2 yrs	0.5	0.69	0.85	0.85	NA	0.8	None	NA	NA	NA	NA	NA	NA	NA	NA	None	NA	NA	NA	NA	NA	NA	NA	NA	0.4	Cases per 100,000 population	8642.91	8597.13	8615.45	8516.78	8403.43	8351.56	8245.85	8193.38	8083.05	7981.46	7929.09	7870.2	7837.29	7803.62	7686.39
80	PEV (Pre-Erythrocytic Vaccine)	3	0.35	10	0.1	Infants	6, 10, &, 14 weeks	2 yrs	0.5	0.69	0.85	0.85	NA	0.8	None	NA	NA	NA	NA	NA	NA	NA	NA	None	NA	NA	NA	NA	NA	NA	NA	NA	0.4	Severe Cases per 100,000 population	152.127	152.491	149.818	147.073	143.564	143.009	140.9	140.218	136.8	135.882	134.873	133.482	135.273	133.164	132.427
80	PEV (Pre-Erythrocytic Vaccine)	3	0.35	10	0.1	Infants	6, 10, &, 14 weeks	2 yrs	0.5	0.69	0.85	0.85	NA	0.8	None	NA	NA	NA	NA	NA	NA	NA	NA	None	NA	NA	NA	NA	NA	NA	NA	NA	0.4	Deaths per 100,000 population	30.7091	31.6455	31.2455	29.7273	30.6818	29.7364	30.0545	29.5545	28.2182	28.9545	28.3727	28.1818	28.6545	28.3636	28
80	PEV (Pre-Erythrocytic Vaccine)	3	0.35	10	0.1	Infants	6, 10, &, 14 weeks	2 yrs	0.5	0.69	0.85	0.85	NA	0.8	None	NA	NA	NA	NA	NA	NA	NA	NA	None	NA	NA	NA	NA	NA	NA	NA	NA	0.4	Cases in <5yo per 100,000 population	701.636	668.527	642.873	606.909	572.045	551.936	539.127	544.3	541.273	531.209	524.764	524.873	521.955	522.555	505.773
80	PEV (Pre-Erythrocytic Vaccine)	3	0.35	10	0.1	Infants	6, 10, &, 14 weeks	2 yrs	0.5	0.69	0.85	0.85	NA	0.8	None	NA	NA	NA	NA	NA	NA	NA	NA	None	NA	NA	NA	NA	NA	NA	NA	NA	0.4	Severe Cases in <5yo per 100,000 population	36.0091	34.8727	33.4091	31.3273	28.3364	29.3273	28.7818	28	28.6091	27.8273	27.7727	27.0818	27.2909	26.9727	26.2182
80	PEV (Pre-Erythrocytic Vaccine)	3	0.35	10	0.1	Infants	6, 10, &, 14 weeks	2 yrs	0.5	0.69	0.85	0.85	NA	0.8	None	NA	NA	NA	NA	NA	NA	NA	NA	None	NA	NA	NA	NA	NA	NA	NA	NA	0.4	Deaths in < 5yo per 100,000 population	8.07273	8.25455	8.27273	7.72727	7.67273	7.74545	7.65455	7.67273	7.23636	7.26364	7.49091	6.91818	7.33636	7.53636	7.03636
80	PEV (Pre-Erythrocytic Vaccine)	3	0.35	10	0.1	Infants	6, 10, &, 14 weeks	2 yrs	0.5	0.69	0.85	0.85	NA	0.8	None	NA	NA	NA	NA	NA	NA	NA	NA	None	NA	NA	NA	NA	NA	NA	NA	NA	0.4	DALYs per 100,000 population	778.395	807.007	794.89	758.612	781.152	758.787	764.055	753.675	716.04	731.395	720.231	710.562	728.902	721.904	711.989
80	PEV (Pre-Erythrocytic Vaccine)	3	0.35	10	0.1	Infants	6, 10, &, 14 weeks	2 yrs	0.5	0.69	0.85	0.85	NA	0.8	None	NA	NA	NA	NA	NA	NA	NA	NA	None	NA	NA	NA	NA	NA	NA	NA	NA	0.4	Income and productivity gains from delivering vaccine (US$ / dose)	-0.015957	-0.00197341	-0.00872935	0.0176192	0.0521418	0.0665527	0.096266	0.11165	0.147371	0.176494	0.192989	0.214894	0.224732	0.237824	0.270428
81	PEV (Pre-Erythrocytic Vaccine)	3	0.35	10	0.1	Infants	6, 10, &, 14 weeks	2 yrs	0.5	0.69	0.85	0.85	NA	0.5	None	NA	NA	NA	NA	NA	NA	NA	NA	None	NA	NA	NA	NA	NA	NA	NA	NA	0.4	Cases per 100,000 population	8625.65	8598.17	8581.18	8516.94	8441.46	8379.65	8245.92	8231.43	8175.47	8073.72	7936.67	7856.49	7773.15	7777.15	7718.28
81	PEV (Pre-Erythrocytic Vaccine)	3	0.35	10	0.1	Infants	6, 10, &, 14 weeks	2 yrs	0.5	0.69	0.85	0.85	NA	0.5	None	NA	NA	NA	NA	NA	NA	NA	NA	None	NA	NA	NA	NA	NA	NA	NA	NA	0.4	Severe Cases per 100,000 population	149.764	150.755	149.4	146.6	145.955	143.018	139.909	140.3	139.109	136.255	134.073	135.255	132.073	135.173	133.573
81	PEV (Pre-Erythrocytic Vaccine)	3	0.35	10	0.1	Infants	6, 10, &, 14 weeks	2 yrs	0.5	0.69	0.85	0.85	NA	0.5	None	NA	NA	NA	NA	NA	NA	NA	NA	None	NA	NA	NA	NA	NA	NA	NA	NA	0.4	Deaths per 100,000 population	30.9909	31.4	30.8091	30.5727	30.6455	29.2273	28.9273	29.9545	29.2636	28.8818	28.6091	28.8273	28.9182	29.3727	28.4
81	PEV (Pre-Erythrocytic Vaccine)	3	0.35	10	0.1	Infants	6, 10, &, 14 weeks	2 yrs	0.5	0.69	0.85	0.85	NA	0.5	None	NA	NA	NA	NA	NA	NA	NA	NA	None	NA	NA	NA	NA	NA	NA	NA	NA	0.4	Cases in <5yo per 100,000 population	696.673	673.064	637.7	608.918	577.245	561.245	549.055	546.155	541.691	530.927	525.2	524.836	519.318	522.173	513.773
81	PEV (Pre-Erythrocytic Vaccine)	3	0.35	10	0.1	Infants	6, 10, &, 14 weeks	2 yrs	0.5	0.69	0.85	0.85	NA	0.5	None	NA	NA	NA	NA	NA	NA	NA	NA	None	NA	NA	NA	NA	NA	NA	NA	NA	0.4	Severe Cases in <5yo per 100,000 population	34.6	34.1455	33.5182	30.8455	30.7273	29.0273	29.0909	28.6	28.5455	27.3273	27.2364	26.9091	27.4455	27.0727	27.0909
81	PEV (Pre-Erythrocytic Vaccine)	3	0.35	10	0.1	Infants	6, 10, &, 14 weeks	2 yrs	0.5	0.69	0.85	0.85	NA	0.5	None	NA	NA	NA	NA	NA	NA	NA	NA	None	NA	NA	NA	NA	NA	NA	NA	NA	0.4	Deaths in < 5yo per 100,000 population	8.09091	8.15455	7.77273	8	7.60909	7.21818	7.17273	7.59091	7.43636	7.61818	7.52727	7.35455	7.62727	7.14545	6.87273
81	PEV (Pre-Erythrocytic Vaccine)	3	0.35	10	0.1	Infants	6, 10, &, 14 weeks	2 yrs	0.5	0.69	0.85	0.85	NA	0.5	None	NA	NA	NA	NA	NA	NA	NA	NA	None	NA	NA	NA	NA	NA	NA	NA	NA	0.4	DALYs per 100,000 population	790.705	798.473	783.327	779.491	773.915	742.788	735.916	757.953	739.176	736.059	727.896	733.348	732.617	737.965	723.565
81	PEV (Pre-Erythrocytic Vaccine)	3	0.35	10	0.1	Infants	6, 10, &, 14 weeks	2 yrs	0.5	0.69	0.85	0.85	NA	0.5	None	NA	NA	NA	NA	NA	NA	NA	NA	None	NA	NA	NA	NA	NA	NA	NA	NA	0.4	Income and productivity gains from delivering vaccine (US$ / dose)	-0.0105464	0.000329478	0.00159873	0.020497	0.0410176	0.0612086	0.103602	0.103801	0.119599	0.154473	0.200385	0.226253	0.254915	0.249617	0.268732
82	PEV (Pre-Erythrocytic Vaccine)	3	0.35	10	1	Infants	6, 10, &, 14 weeks	2 yrs	0.89	0.95	0.97	0.97	NA	0.95	None	NA	NA	NA	NA	NA	NA	NA	NA	None	NA	NA	NA	NA	NA	NA	NA	NA	0.4	Cases per 100,000 population	86238.1	85654.5	84772.2	84022.2	82670.5	81976	80950.5	79817.5	78846.5	77733.6	76064.5	74839.7	73982.5	72765.1	71488.2
82	PEV (Pre-Erythrocytic Vaccine)	3	0.35	10	1	Infants	6, 10, &, 14 weeks	2 yrs	0.89	0.95	0.97	0.97	NA	0.95	None	NA	NA	NA	NA	NA	NA	NA	NA	None	NA	NA	NA	NA	NA	NA	NA	NA	0.4	Severe Cases per 100,000 population	1528.73	1493	1447.64	1422.18	1394.09	1354	1349.36	1328.36	1294.45	1270.36	1270.09	1237.82	1226.91	1245.36	1218.45
82	PEV (Pre-Erythrocytic Vaccine)	3	0.35	10	1	Infants	6, 10, &, 14 weeks	2 yrs	0.89	0.95	0.97	0.97	NA	0.95	None	NA	NA	NA	NA	NA	NA	NA	NA	None	NA	NA	NA	NA	NA	NA	NA	NA	0.4	Deaths per 100,000 population	306.182	306.909	290.455	293.273	287.273	278.091	293.273	284.818	282.545	274.364	271.818	264.545	263.182	265.273	266.182
82	PEV (Pre-Erythrocytic Vaccine)	3	0.35	10	1	Infants	6, 10, &, 14 weeks	2 yrs	0.89	0.95	0.97	0.97	NA	0.95	None	NA	NA	NA	NA	NA	NA	NA	NA	None	NA	NA	NA	NA	NA	NA	NA	NA	0.4	Cases in <5yo per 100,000 population	6884.18	6483.82	6016.73	5533.45	4876.82	4671.45	4602.55	4531.82	4539.82	4495.64	4344.64	4274.27	4290	4183.73	4073.36
82	PEV (Pre-Erythrocytic Vaccine)	3	0.35	10	1	Infants	6, 10, &, 14 weeks	2 yrs	0.89	0.95	0.97	0.97	NA	0.95	None	NA	NA	NA	NA	NA	NA	NA	NA	None	NA	NA	NA	NA	NA	NA	NA	NA	0.4	Severe Cases in <5yo per 100,000 population	359.636	337.727	302.091	276.727	253.545	246.455	239.545	242.364	230.727	235.273	234.091	223.545	220.455	234.636	216.364
82	PEV (Pre-Erythrocytic Vaccine)	3	0.35	10	1	Infants	6, 10, &, 14 weeks	2 yrs	0.89	0.95	0.97	0.97	NA	0.95	None	NA	NA	NA	NA	NA	NA	NA	NA	None	NA	NA	NA	NA	NA	NA	NA	NA	0.4	Deaths in < 5yo per 100,000 population	80.5455	82.5455	76.9091	77.0909	69.0909	63.1818	70.1818	69.8182	67.0909	66.9091	66.9091	67.0909	61.6364	64.5455	64.2727
82	PEV (Pre-Erythrocytic Vaccine)	3	0.35	10	1	Infants	6, 10, &, 14 weeks	2 yrs	0.89	0.95	0.97	0.97	NA	0.95	None	NA	NA	NA	NA	NA	NA	NA	NA	None	NA	NA	NA	NA	NA	NA	NA	NA	0.4	DALYs per 100,000 population	7804.1	7817.02	7357.19	7477.56	7322.62	7084.02	7400.37	7231.6	7142.11	6981.28	6917.65	6710.58	6630.45	6717.53	6727.53
82	PEV (Pre-Erythrocytic Vaccine)	3	0.35	10	1	Infants	6, 10, &, 14 weeks	2 yrs	0.89	0.95	0.97	0.97	NA	0.95	None	NA	NA	NA	NA	NA	NA	NA	NA	None	NA	NA	NA	NA	NA	NA	NA	NA	0.4	Income and productivity gains from delivering vaccine (US$ / dose)	-0.0740738	0.0558092	0.191087	0.305231	0.533298	0.672852	0.854351	1.06982	1.25502	1.48981	1.80706	2.05593	2.24183	2.45427	2.70408
83	PEV (Pre-Erythrocytic Vaccine)	3	0.35	10	1	Infants	6, 10, &, 14 weeks	2 yrs	0.89	0.95	0.97	0.97	NA	0.8	None	NA	NA	NA	NA	NA	NA	NA	NA	None	NA	NA	NA	NA	NA	NA	NA	NA	0.4	Cases per 100,000 population	86293.7	85702.5	84286.5	83501.6	82983.5	81761.7	80564.5	79415.6	77685.5	76481.2	75640.8	74858.5	73106.7	73246.7	72150.7
83	PEV (Pre-Erythrocytic Vaccine)	3	0.35	10	1	Infants	6, 10, &, 14 weeks	2 yrs	0.89	0.95	0.97	0.97	NA	0.8	None	NA	NA	NA	NA	NA	NA	NA	NA	None	NA	NA	NA	NA	NA	NA	NA	NA	0.4	Severe Cases per 100,000 population	1534.82	1485.27	1449.09	1441.09	1399.82	1385.27	1327.91	1304.09	1285.91	1276	1251.09	1235.09	1244.91	1221.45	1234.18
83	PEV (Pre-Erythrocytic Vaccine)	3	0.35	10	1	Infants	6, 10, &, 14 weeks	2 yrs	0.89	0.95	0.97	0.97	NA	0.8	None	NA	NA	NA	NA	NA	NA	NA	NA	None	NA	NA	NA	NA	NA	NA	NA	NA	0.4	Deaths per 100,000 population	306.636	304.727	302.727	298.727	291.818	292.818	285.364	280.636	276.091	277.273	263.182	260.545	262.455	275.273	269.364
83	PEV (Pre-Erythrocytic Vaccine)	3	0.35	10	1	Infants	6, 10, &, 14 weeks	2 yrs	0.89	0.95	0.97	0.97	NA	0.8	None	NA	NA	NA	NA	NA	NA	NA	NA	None	NA	NA	NA	NA	NA	NA	NA	NA	0.4	Cases in <5yo per 100,000 population	6890.36	6469.82	5962.18	5506.73	4984	4694.45	4606.73	4545.82	4447.64	4404.73	4334.45	4376.73	4229.27	4193.64	4158.09
83	PEV (Pre-Erythrocytic Vaccine)	3	0.35	10	1	Infants	6, 10, &, 14 weeks	2 yrs	0.89	0.95	0.97	0.97	NA	0.8	None	NA	NA	NA	NA	NA	NA	NA	NA	None	NA	NA	NA	NA	NA	NA	NA	NA	0.4	Severe Cases in <5yo per 100,000 population	360.545	335.818	310.818	283.909	259.091	246.909	241.545	238.545	235.364	234.091	230.273	229.091	218.455	218	217.909
83	PEV (Pre-Erythrocytic Vaccine)	3	0.35	10	1	Infants	6, 10, &, 14 weeks	2 yrs	0.89	0.95	0.97	0.97	NA	0.8	None	NA	NA	NA	NA	NA	NA	NA	NA	None	NA	NA	NA	NA	NA	NA	NA	NA	0.4	Deaths in < 5yo per 100,000 population	79	80.9091	78.0909	71.7273	65.2727	70.8182	70.0909	71.2727	64.0909	65.0909	66.2727	65.5455	63.1818	63.8182	63.7273
83	PEV (Pre-Erythrocytic Vaccine)	3	0.35	10	1	Infants	6, 10, &, 14 weeks	2 yrs	0.89	0.95	0.97	0.97	NA	0.8	None	NA	NA	NA	NA	NA	NA	NA	NA	None	NA	NA	NA	NA	NA	NA	NA	NA	0.4	DALYs per 100,000 population	7824.72	7746.67	7710.95	7577.54	7423.04	7444.34	7242.34	7137.22	6992.86	6976.25	6679.61	6588.26	6646.87	6929.61	6802.7
83	PEV (Pre-Erythrocytic Vaccine)	3	0.35	10	1	Infants	6, 10, &, 14 weeks	2 yrs	0.89	0.95	0.97	0.97	NA	0.8	None	NA	NA	NA	NA	NA	NA	NA	NA	None	NA	NA	NA	NA	NA	NA	NA	NA	0.4	Income and productivity gains from delivering vaccine (US$ / dose)	-0.0961303	0.0491226	0.283011	0.395405	0.486072	0.698415	0.95105	1.18088	1.50655	1.76507	1.92544	2.10894	2.46202	2.41962	2.63111
84	PEV (Pre-Erythrocytic Vaccine)	3	0.35	10	1	Infants	6, 10, &, 14 weeks	2 yrs	0.89	0.95	0.97	0.97	NA	0.5	None	NA	NA	NA	NA	NA	NA	NA	NA	None	NA	NA	NA	NA	NA	NA	NA	NA	0.4	Cases per 100,000 population	86331.9	85668.4	84712.2	83402.5	82744.7	81557.2	81163.7	80525.5	79130.4	77510.7	76294.1	75220	74349.5	73190.8	72664.8
84	PEV (Pre-Erythrocytic Vaccine)	3	0.35	10	1	Infants	6, 10, &, 14 weeks	2 yrs	0.89	0.95	0.97	0.97	NA	0.5	None	NA	NA	NA	NA	NA	NA	NA	NA	None	NA	NA	NA	NA	NA	NA	NA	NA	0.4	Severe Cases per 100,000 population	1525	1479.55	1457.64	1428.82	1400.18	1362.18	1339	1341.09	1317.36	1298.73	1279.64	1263.36	1244.55	1214.09	1257.82
84	PEV (Pre-Erythrocytic Vaccine)	3	0.35	10	1	Infants	6, 10, &, 14 weeks	2 yrs	0.89	0.95	0.97	0.97	NA	0.5	None	NA	NA	NA	NA	NA	NA	NA	NA	None	NA	NA	NA	NA	NA	NA	NA	NA	0.4	Deaths per 100,000 population	312.273	310.364	301.182	305.091	284.364	282.091	284.455	286.636	280.364	274.636	274.818	277.091	256.727	258.455	270.636
84	PEV (Pre-Erythrocytic Vaccine)	3	0.35	10	1	Infants	6, 10, &, 14 weeks	2 yrs	0.89	0.95	0.97	0.97	NA	0.5	None	NA	NA	NA	NA	NA	NA	NA	NA	None	NA	NA	NA	NA	NA	NA	NA	NA	0.4	Cases in <5yo per 100,000 population	6873.18	6462.73	5963.55	5497.18	5023.73	4748.45	4697.27	4747.91	4601.36	4483	4450.91	4415.36	4345.18	4276.82	4233.82
84	PEV (Pre-Erythrocytic Vaccine)	3	0.35	10	1	Infants	6, 10, &, 14 weeks	2 yrs	0.89	0.95	0.97	0.97	NA	0.5	None	NA	NA	NA	NA	NA	NA	NA	NA	None	NA	NA	NA	NA	NA	NA	NA	NA	0.4	Severe Cases in <5yo per 100,000 population	356.455	332.364	305.182	278.364	262.364	246.545	242.364	248.182	243.545	237.727	227.545	235.091	229.818	219.364	226.364
84	PEV (Pre-Erythrocytic Vaccine)	3	0.35	10	1	Infants	6, 10, &, 14 weeks	2 yrs	0.89	0.95	0.97	0.97	NA	0.5	None	NA	NA	NA	NA	NA	NA	NA	NA	None	NA	NA	NA	NA	NA	NA	NA	NA	0.4	Deaths in < 5yo per 100,000 population	79.4545	82	74.3636	77.6364	62.1818	67.5455	68.6364	67.3636	70.0909	67.6364	64.1818	68.1818	63.5455	65.4545	63.9091
84	PEV (Pre-Erythrocytic Vaccine)	3	0.35	10	1	Infants	6, 10, &, 14 weeks	2 yrs	0.89	0.95	0.97	0.97	NA	0.5	None	NA	NA	NA	NA	NA	NA	NA	NA	None	NA	NA	NA	NA	NA	NA	NA	NA	0.4	DALYs per 100,000 population	7945.19	7910.32	7660.93	7754.51	7258.19	7189.91	7202.58	7267.14	7120.96	6950	6949.85	7012.35	6535.74	6527.69	6839.58
84	PEV (Pre-Erythrocytic Vaccine)	3	0.35	10	1	Infants	6, 10, &, 14 weeks	2 yrs	0.89	0.95	0.97	0.97	NA	0.5	None	NA	NA	NA	NA	NA	NA	NA	NA	None	NA	NA	NA	NA	NA	NA	NA	NA	0.4	Income and productivity gains from delivering vaccine (US$ / dose)	-0.101679	0.0632905	0.207207	0.443288	0.558701	0.785319	0.883235	1.00022	1.26179	1.61047	1.87719	2.11	2.29946	2.5485	2.62497
85	PEV (Pre-Erythrocytic Vaccine)	3	0.35	10	1	Infants	6, 10, &, 14 weeks	2 yrs	0.7	0.81	0.93	0.93	NA	0.95	None	NA	NA	NA	NA	NA	NA	NA	NA	None	NA	NA	NA	NA	NA	NA	NA	NA	0.4	Cases per 100,000 population	86435.7	85608.6	85440.7	85004.9	84532.8	83716.8	82825.1	81189.6	79836.5	78193.3	77627.9	76237.8	75536.4	74827.1	73464.6
85	PEV (Pre-Erythrocytic Vaccine)	3	0.35	10	1	Infants	6, 10, &, 14 weeks	2 yrs	0.7	0.81	0.93	0.93	NA	0.95	None	NA	NA	NA	NA	NA	NA	NA	NA	None	NA	NA	NA	NA	NA	NA	NA	NA	0.4	Severe Cases per 100,000 population	1511.64	1500.82	1460.27	1466.82	1432.36	1426.64	1385.73	1378.64	1327.27	1296.45	1306.18	1293.82	1263	1261.27	1260.82
85	PEV (Pre-Erythrocytic Vaccine)	3	0.35	10	1	Infants	6, 10, &, 14 weeks	2 yrs	0.7	0.81	0.93	0.93	NA	0.95	None	NA	NA	NA	NA	NA	NA	NA	NA	None	NA	NA	NA	NA	NA	NA	NA	NA	0.4	Deaths per 100,000 population	309.636	305.909	305.909	307.455	302.182	301.909	295.364	286.455	283.364	272.818	281.273	275.727	273.273	257.727	267.182
85	PEV (Pre-Erythrocytic Vaccine)	3	0.35	10	1	Infants	6, 10, &, 14 weeks	2 yrs	0.7	0.81	0.93	0.93	NA	0.95	None	NA	NA	NA	NA	NA	NA	NA	NA	None	NA	NA	NA	NA	NA	NA	NA	NA	0.4	Cases in <5yo per 100,000 population	6935.91	6566.64	6222.82	5806.09	5425	5167.36	5097.82	5005.18	4931.73	4757.82	4786.09	4698.91	4722.91	4637.18	4486.18
85	PEV (Pre-Erythrocytic Vaccine)	3	0.35	10	1	Infants	6, 10, &, 14 weeks	2 yrs	0.7	0.81	0.93	0.93	NA	0.95	None	NA	NA	NA	NA	NA	NA	NA	NA	None	NA	NA	NA	NA	NA	NA	NA	NA	0.4	Severe Cases in <5yo per 100,000 population	365.091	340.273	319.273	298.545	279.636	274.091	267.273	267.636	256	243.818	252	255.091	238.636	250.727	240.909
85	PEV (Pre-Erythrocytic Vaccine)	3	0.35	10	1	Infants	6, 10, &, 14 weeks	2 yrs	0.7	0.81	0.93	0.93	NA	0.95	None	NA	NA	NA	NA	NA	NA	NA	NA	None	NA	NA	NA	NA	NA	NA	NA	NA	0.4	Deaths in < 5yo per 100,000 population	84.9091	80.4545	80.5455	73.2727	73.3636	69.7273	70.8182	67.8182	68.5455	70.5455	75.1818	67.6364	69.2727	67.6364	70.2727
85	PEV (Pre-Erythrocytic Vaccine)	3	0.35	10	1	Infants	6, 10, &, 14 weeks	2 yrs	0.7	0.81	0.93	0.93	NA	0.95	None	NA	NA	NA	NA	NA	NA	NA	NA	None	NA	NA	NA	NA	NA	NA	NA	NA	0.4	DALYs per 100,000 population	7925.61	7780.85	7758.63	7817.62	7663.3	7660.82	7507.41	7285.04	7172.62	6907.2	7129.02	6968.76	6919.84	6562.32	6764.82
85	PEV (Pre-Erythrocytic Vaccine)	3	0.35	10	1	Infants	6, 10, &, 14 weeks	2 yrs	0.7	0.81	0.93	0.93	NA	0.95	None	NA	NA	NA	NA	NA	NA	NA	NA	None	NA	NA	NA	NA	NA	NA	NA	NA	0.4	Income and productivity gains from delivering vaccine (US$ / dose)	-0.127492	0.0779307	0.0978107	0.146162	0.253618	0.41519	0.64058	0.993505	1.33512	1.72143	1.86476	2.19796	2.40099	2.53514	2.86488
86	PEV (Pre-Erythrocytic Vaccine)	3	0.35	10	1	Infants	6, 10, &, 14 weeks	2 yrs	0.7	0.81	0.93	0.93	NA	0.8	None	NA	NA	NA	NA	NA	NA	NA	NA	None	NA	NA	NA	NA	NA	NA	NA	NA	0.4	Cases per 100,000 population	86506.9	85880.8	85764.4	84679	83873.2	83011.5	82103.7	81374	79585.2	78543.7	77940.7	76174.8	75252.4	74636.4	72940.1
86	PEV (Pre-Erythrocytic Vaccine)	3	0.35	10	1	Infants	6, 10, &, 14 weeks	2 yrs	0.7	0.81	0.93	0.93	NA	0.8	None	NA	NA	NA	NA	NA	NA	NA	NA	None	NA	NA	NA	NA	NA	NA	NA	NA	0.4	Severe Cases per 100,000 population	1506.36	1499.27	1471.55	1448	1425.73	1408.36	1367.09	1362.55	1352.91	1319.55	1295.64	1289.09	1267.27	1250.09	1249
86	PEV (Pre-Erythrocytic Vaccine)	3	0.35	10	1	Infants	6, 10, &, 14 weeks	2 yrs	0.7	0.81	0.93	0.93	NA	0.8	None	NA	NA	NA	NA	NA	NA	NA	NA	None	NA	NA	NA	NA	NA	NA	NA	NA	0.4	Deaths per 100,000 population	305.273	304.091	296	307.182	298.455	297.909	293	294.273	280.636	280.455	281	273.636	266.364	264.455	262
86	PEV (Pre-Erythrocytic Vaccine)	3	0.35	10	1	Infants	6, 10, &, 14 weeks	2 yrs	0.7	0.81	0.93	0.93	NA	0.8	None	NA	NA	NA	NA	NA	NA	NA	NA	None	NA	NA	NA	NA	NA	NA	NA	NA	0.4	Cases in <5yo per 100,000 population	6911.09	6562	6273.18	5849.27	5365.36	5115.82	5078.09	5049.64	5022.82	4901.82	4801.18	4782	4669.55	4656.45	4481.45
86	PEV (Pre-Erythrocytic Vaccine)	3	0.35	10	1	Infants	6, 10, &, 14 weeks	2 yrs	0.7	0.81	0.93	0.93	NA	0.8	None	NA	NA	NA	NA	NA	NA	NA	NA	None	NA	NA	NA	NA	NA	NA	NA	NA	0.4	Severe Cases in <5yo per 100,000 population	365.273	340.455	324.545	285.909	284.909	277.818	260.636	265.636	259.545	256.455	253.636	258.182	249.727	249.727	236.636
86	PEV (Pre-Erythrocytic Vaccine)	3	0.35	10	1	Infants	6, 10, &, 14 weeks	2 yrs	0.7	0.81	0.93	0.93	NA	0.8	None	NA	NA	NA	NA	NA	NA	NA	NA	None	NA	NA	NA	NA	NA	NA	NA	NA	0.4	Deaths in < 5yo per 100,000 population	83.6364	78.7273	76.1818	79	74	73.5455	76.6364	69.7273	74	71	71.2727	71	68.0909	64.1818	66.2727
86	PEV (Pre-Erythrocytic Vaccine)	3	0.35	10	1	Infants	6, 10, &, 14 weeks	2 yrs	0.7	0.81	0.93	0.93	NA	0.8	None	NA	NA	NA	NA	NA	NA	NA	NA	None	NA	NA	NA	NA	NA	NA	NA	NA	0.4	DALYs per 100,000 population	7815.08	7721.27	7577.06	7815.76	7556.06	7572.26	7453.46	7424.51	7156.98	7113.76	7107.66	6941.92	6751.75	6657.5	6662
86	PEV (Pre-Erythrocytic Vaccine)	3	0.35	10	1	Infants	6, 10, &, 14 weeks	2 yrs	0.7	0.81	0.93	0.93	NA	0.8	None	NA	NA	NA	NA	NA	NA	NA	NA	None	NA	NA	NA	NA	NA	NA	NA	NA	0.4	Income and productivity gains from delivering vaccine (US$ / dose)	-0.159328	0.0145707	0.0229927	0.236743	0.413862	0.597614	0.833588	0.991194	1.4	1.67375	1.84284	2.26653	2.50069	2.65769	3.03691
87	PEV (Pre-Erythrocytic Vaccine)	3	0.35	10	1	Infants	6, 10, &, 14 weeks	2 yrs	0.7	0.81	0.93	0.93	NA	0.5	None	NA	NA	NA	NA	NA	NA	NA	NA	None	NA	NA	NA	NA	NA	NA	NA	NA	0.4	Cases per 100,000 population	86346.6	85894.8	85916.9	84181.9	83121.4	82799	81793.6	80553.1	79657	79229.5	78134.9	76948	76335.4	75439.9	74623.5
87	PEV (Pre-Erythrocytic Vaccine)	3	0.35	10	1	Infants	6, 10, &, 14 weeks	2 yrs	0.7	0.81	0.93	0.93	NA	0.5	None	NA	NA	NA	NA	NA	NA	NA	NA	None	NA	NA	NA	NA	NA	NA	NA	NA	0.4	Severe Cases per 100,000 population	1507.73	1495.64	1485	1456.09	1393.36	1391.91	1358.55	1363.27	1329.27	1340.36	1300.55	1312.18	1292.73	1286.18	1283.91
87	PEV (Pre-Erythrocytic Vaccine)	3	0.35	10	1	Infants	6, 10, &, 14 weeks	2 yrs	0.7	0.81	0.93	0.93	NA	0.5	None	NA	NA	NA	NA	NA	NA	NA	NA	None	NA	NA	NA	NA	NA	NA	NA	NA	0.4	Deaths per 100,000 population	303.909	301.909	309.455	302.455	288.273	298	285.727	285.818	278.727	283	274.182	285.091	270.273	266.455	273.455
87	PEV (Pre-Erythrocytic Vaccine)	3	0.35	10	1	Infants	6, 10, &, 14 weeks	2 yrs	0.7	0.81	0.93	0.93	NA	0.5	None	NA	NA	NA	NA	NA	NA	NA	NA	None	NA	NA	NA	NA	NA	NA	NA	NA	0.4	Cases in <5yo per 100,000 population	6895.18	6551	6277.82	5804.55	5338.27	5117.18	5074.36	5016.45	4918.82	4921	4894.64	4800.45	4802.73	4753.09	4610.27
87	PEV (Pre-Erythrocytic Vaccine)	3	0.35	10	1	Infants	6, 10, &, 14 weeks	2 yrs	0.7	0.81	0.93	0.93	NA	0.5	None	NA	NA	NA	NA	NA	NA	NA	NA	None	NA	NA	NA	NA	NA	NA	NA	NA	0.4	Severe Cases in <5yo per 100,000 population	362.364	341.545	317.909	296.818	275.909	266.545	262.545	261.182	261.364	251.455	249.909	260.818	252.091	250.636	239.182
87	PEV (Pre-Erythrocytic Vaccine)	3	0.35	10	1	Infants	6, 10, &, 14 weeks	2 yrs	0.7	0.81	0.93	0.93	NA	0.5	None	NA	NA	NA	NA	NA	NA	NA	NA	None	NA	NA	NA	NA	NA	NA	NA	NA	0.4	Deaths in < 5yo per 100,000 population	82.8182	77	83.3636	78.2727	69.4545	74.2727	71.7273	69.2727	73	68.8182	69.0909	73.1818	68.3636	65.0909	63.8182
87	PEV (Pre-Erythrocytic Vaccine)	3	0.35	10	1	Infants	6, 10, &, 14 weeks	2 yrs	0.7	0.81	0.93	0.93	NA	0.5	None	NA	NA	NA	NA	NA	NA	NA	NA	None	NA	NA	NA	NA	NA	NA	NA	NA	0.4	DALYs per 100,000 population	7779.12	7665.36	7896.09	7680.62	7337.11	7546.13	7283.65	7252.68	7077.53	7172.57	6998.43	7214.35	6860.13	6748.8	6912.91
87	PEV (Pre-Erythrocytic Vaccine)	3	0.35	10	1	Infants	6, 10, &, 14 weeks	2 yrs	0.7	0.81	0.93	0.93	NA	0.5	None	NA	NA	NA	NA	NA	NA	NA	NA	None	NA	NA	NA	NA	NA	NA	NA	NA	0.4	Income and productivity gains from delivering vaccine (US$ / dose)	-0.109814	0.0146181	-0.0410231	0.369032	0.640543	0.692528	0.93896	1.23348	1.44487	1.55892	1.87524	2.16038	2.33269	2.5556	2.73993
88	PEV (Pre-Erythrocytic Vaccine)	3	0.35	10	1	Infants	6, 10, &, 14 weeks	2 yrs	0.5	0.69	0.85	0.85	NA	0.95	None	NA	NA	NA	NA	NA	NA	NA	NA	None	NA	NA	NA	NA	NA	NA	NA	NA	0.4	Cases per 100,000 population	86135.6	85914.5	86064.5	85413.5	84268.1	83815	82703.4	81191.4	80386.1	79654.9	79109.3	77595.1	76942.4	77165.3	76445.9
88	PEV (Pre-Erythrocytic Vaccine)	3	0.35	10	1	Infants	6, 10, &, 14 weeks	2 yrs	0.5	0.69	0.85	0.85	NA	0.95	None	NA	NA	NA	NA	NA	NA	NA	NA	None	NA	NA	NA	NA	NA	NA	NA	NA	0.4	Severe Cases per 100,000 population	1498.18	1498.55	1495.27	1463.91	1439.64	1429.91	1401.45	1368.73	1357.73	1369.09	1331.64	1311.73	1329.45	1337.18	1332.45
88	PEV (Pre-Erythrocytic Vaccine)	3	0.35	10	1	Infants	6, 10, &, 14 weeks	2 yrs	0.5	0.69	0.85	0.85	NA	0.95	None	NA	NA	NA	NA	NA	NA	NA	NA	None	NA	NA	NA	NA	NA	NA	NA	NA	0.4	Deaths per 100,000 population	313.818	311.636	316.545	293.909	301.364	297.273	293.182	282.909	275.818	293.182	284.727	280	286.455	275	271.636
88	PEV (Pre-Erythrocytic Vaccine)	3	0.35	10	1	Infants	6, 10, &, 14 weeks	2 yrs	0.5	0.69	0.85	0.85	NA	0.95	None	NA	NA	NA	NA	NA	NA	NA	NA	None	NA	NA	NA	NA	NA	NA	NA	NA	0.4	Cases in <5yo per 100,000 population	6980.09	6715.18	6401.27	6041.91	5673.73	5459.36	5448.73	5366	5336.27	5284.27	5220.73	5192.55	5087.64	5145.91	5057.27
88	PEV (Pre-Erythrocytic Vaccine)	3	0.35	10	1	Infants	6, 10, &, 14 weeks	2 yrs	0.5	0.69	0.85	0.85	NA	0.95	None	NA	NA	NA	NA	NA	NA	NA	NA	None	NA	NA	NA	NA	NA	NA	NA	NA	0.4	Severe Cases in <5yo per 100,000 population	350.364	336.727	320.545	305.364	295.909	296.909	286.727	280.636	274.727	275.182	267.182	263.818	271.636	271.182	274.455
88	PEV (Pre-Erythrocytic Vaccine)	3	0.35	10	1	Infants	6, 10, &, 14 weeks	2 yrs	0.5	0.69	0.85	0.85	NA	0.95	None	NA	NA	NA	NA	NA	NA	NA	NA	None	NA	NA	NA	NA	NA	NA	NA	NA	0.4	Deaths in < 5yo per 100,000 population	81.7273	84.2727	84.9091	71.2727	79.4545	78.0909	75.8182	76.5455	76.7273	76	72.0909	67.6364	75.5455	72.1818	71.5455
88	PEV (Pre-Erythrocytic Vaccine)	3	0.35	10	1	Infants	6, 10, &, 14 weeks	2 yrs	0.5	0.69	0.85	0.85	NA	0.95	None	NA	NA	NA	NA	NA	NA	NA	NA	None	NA	NA	NA	NA	NA	NA	NA	NA	0.4	DALYs per 100,000 population	7971.99	7948.15	8060.4	7501.33	7683.12	7594.78	7471.26	7197.26	7040.49	7443.85	7235.43	7087.54	7284.31	6984.49	6921.27
88	PEV (Pre-Erythrocytic Vaccine)	3	0.35	10	1	Infants	6, 10, &, 14 weeks	2 yrs	0.5	0.69	0.85	0.85	NA	0.95	None	NA	NA	NA	NA	NA	NA	NA	NA	None	NA	NA	NA	NA	NA	NA	NA	NA	0.4	Income and productivity gains from delivering vaccine (US$ / dose)	-0.0406363	0.0199976	-0.0682038	0.113276	0.415385	0.513381	0.897381	1.32573	1.54463	1.78856	1.98998	2.45944	2.6493	2.55318	2.76401
89	PEV (Pre-Erythrocytic Vaccine)	3	0.35	10	1	Infants	6, 10, &, 14 weeks	2 yrs	0.5	0.69	0.85	0.85	NA	0.8	None	NA	NA	NA	NA	NA	NA	NA	NA	None	NA	NA	NA	NA	NA	NA	NA	NA	0.4	Cases per 100,000 population	86429.1	85971.3	86154.5	85167.8	84034.3	83515.6	82458.5	81933.8	80830.5	79814.6	79290.9	78702	78372.9	78036.2	76863.9
89	PEV (Pre-Erythrocytic Vaccine)	3	0.35	10	1	Infants	6, 10, &, 14 weeks	2 yrs	0.5	0.69	0.85	0.85	NA	0.8	None	NA	NA	NA	NA	NA	NA	NA	NA	None	NA	NA	NA	NA	NA	NA	NA	NA	0.4	Severe Cases per 100,000 population	1521.27	1524.91	1498.18	1470.73	1435.64	1430.09	1409	1402.18	1368	1358.82	1348.73	1334.82	1352.73	1331.64	1324.27
89	PEV (Pre-Erythrocytic Vaccine)	3	0.35	10	1	Infants	6, 10, &, 14 weeks	2 yrs	0.5	0.69	0.85	0.85	NA	0.8	None	NA	NA	NA	NA	NA	NA	NA	NA	None	NA	NA	NA	NA	NA	NA	NA	NA	0.4	Deaths per 100,000 population	307.091	316.455	312.455	297.273	306.818	297.364	300.545	295.545	282.182	289.545	283.727	281.818	286.545	283.636	280
89	PEV (Pre-Erythrocytic Vaccine)	3	0.35	10	1	Infants	6, 10, &, 14 weeks	2 yrs	0.5	0.69	0.85	0.85	NA	0.8	None	NA	NA	NA	NA	NA	NA	NA	NA	None	NA	NA	NA	NA	NA	NA	NA	NA	0.4	Cases in <5yo per 100,000 population	7016.36	6685.27	6428.73	6069.09	5720.45	5519.36	5391.27	5443	5412.73	5312.09	5247.64	5248.73	5219.55	5225.55	5057.73
89	PEV (Pre-Erythrocytic Vaccine)	3	0.35	10	1	Infants	6, 10, &, 14 weeks	2 yrs	0.5	0.69	0.85	0.85	NA	0.8	None	NA	NA	NA	NA	NA	NA	NA	NA	None	NA	NA	NA	NA	NA	NA	NA	NA	0.4	Severe Cases in <5yo per 100,000 population	360.091	348.727	334.091	313.273	283.364	293.273	287.818	280	286.091	278.273	277.727	270.818	272.909	269.727	262.182
89	PEV (Pre-Erythrocytic Vaccine)	3	0.35	10	1	Infants	6, 10, &, 14 weeks	2 yrs	0.5	0.69	0.85	0.85	NA	0.8	None	NA	NA	NA	NA	NA	NA	NA	NA	None	NA	NA	NA	NA	NA	NA	NA	NA	0.4	Deaths in < 5yo per 100,000 population	80.7273	82.5455	82.7273	77.2727	76.7273	77.4545	76.5455	76.7273	72.3636	72.6364	74.9091	69.1818	73.3636	75.3636	70.3636
89	PEV (Pre-Erythrocytic Vaccine)	3	0.35	10	1	Infants	6, 10, &, 14 weeks	2 yrs	0.5	0.69	0.85	0.85	NA	0.8	None	NA	NA	NA	NA	NA	NA	NA	NA	None	NA	NA	NA	NA	NA	NA	NA	NA	0.4	DALYs per 100,000 population	7783.95	8070.07	7948.9	7586.12	7811.52	7587.87	7640.55	7536.75	7160.4	7313.95	7202.31	7105.62	7289.02	7219.04	7119.89
89	PEV (Pre-Erythrocytic Vaccine)	3	0.35	10	1	Infants	6, 10, &, 14 weeks	2 yrs	0.5	0.69	0.85	0.85	NA	0.8	None	NA	NA	NA	NA	NA	NA	NA	NA	None	NA	NA	NA	NA	NA	NA	NA	NA	0.4	Income and productivity gains from delivering vaccine (US$ / dose)	-0.15957	-0.0197341	-0.0872935	0.176192	0.521418	0.665527	0.96266	1.1165	1.47371	1.76494	1.92989	2.14894	2.24732	2.37824	2.70428
90	PEV (Pre-Erythrocytic Vaccine)	3	0.35	10	1	Infants	6, 10, &, 14 weeks	2 yrs	0.5	0.69	0.85	0.85	NA	0.5	None	NA	NA	NA	NA	NA	NA	NA	NA	None	NA	NA	NA	NA	NA	NA	NA	NA	0.4	Cases per 100,000 population	86256.5	85981.7	85811.8	85169.4	84414.6	83796.5	82459.2	82314.3	81754.7	80737.2	79366.7	78564.9	77731.5	77771.5	77182.8
90	PEV (Pre-Erythrocytic Vaccine)	3	0.35	10	1	Infants	6, 10, &, 14 weeks	2 yrs	0.5	0.69	0.85	0.85	NA	0.5	None	NA	NA	NA	NA	NA	NA	NA	NA	None	NA	NA	NA	NA	NA	NA	NA	NA	0.4	Severe Cases per 100,000 population	1497.64	1507.55	1494	1466	1459.55	1430.18	1399.09	1403	1391.09	1362.55	1340.73	1352.55	1320.73	1351.73	1335.73
90	PEV (Pre-Erythrocytic Vaccine)	3	0.35	10	1	Infants	6, 10, &, 14 weeks	2 yrs	0.5	0.69	0.85	0.85	NA	0.5	None	NA	NA	NA	NA	NA	NA	NA	NA	None	NA	NA	NA	NA	NA	NA	NA	NA	0.4	Deaths per 100,000 population	309.909	314	308.091	305.727	306.455	292.273	289.273	299.545	292.636	288.818	286.091	288.273	289.182	293.727	284
90	PEV (Pre-Erythrocytic Vaccine)	3	0.35	10	1	Infants	6, 10, &, 14 weeks	2 yrs	0.5	0.69	0.85	0.85	NA	0.5	None	NA	NA	NA	NA	NA	NA	NA	NA	None	NA	NA	NA	NA	NA	NA	NA	NA	0.4	Cases in <5yo per 100,000 population	6966.73	6730.64	6377	6089.18	5772.45	5612.45	5490.55	5461.55	5416.91	5309.27	5252	5248.36	5193.18	5221.73	5137.73
90	PEV (Pre-Erythrocytic Vaccine)	3	0.35	10	1	Infants	6, 10, &, 14 weeks	2 yrs	0.5	0.69	0.85	0.85	NA	0.5	None	NA	NA	NA	NA	NA	NA	NA	NA	None	NA	NA	NA	NA	NA	NA	NA	NA	0.4	Severe Cases in <5yo per 100,000 population	346	341.455	335.182	308.455	307.273	290.273	290.909	286	285.455	273.273	272.364	269.091	274.455	270.727	270.909
90	PEV (Pre-Erythrocytic Vaccine)	3	0.35	10	1	Infants	6, 10, &, 14 weeks	2 yrs	0.5	0.69	0.85	0.85	NA	0.5	None	NA	NA	NA	NA	NA	NA	NA	NA	None	NA	NA	NA	NA	NA	NA	NA	NA	0.4	Deaths in < 5yo per 100,000 population	80.9091	81.5455	77.7273	80	76.0909	72.1818	71.7273	75.9091	74.3636	76.1818	75.2727	73.5455	76.2727	71.4545	68.7273
90	PEV (Pre-Erythrocytic Vaccine)	3	0.35	10	1	Infants	6, 10, &, 14 weeks	2 yrs	0.5	0.69	0.85	0.85	NA	0.5	None	NA	NA	NA	NA	NA	NA	NA	NA	None	NA	NA	NA	NA	NA	NA	NA	NA	0.4	DALYs per 100,000 population	7907.05	7984.73	7833.27	7794.91	7739.15	7427.88	7359.16	7579.53	7391.76	7360.59	7278.96	7333.48	7326.17	7379.65	7235.65
90	PEV (Pre-Erythrocytic Vaccine)	3	0.35	10	1	Infants	6, 10, &, 14 weeks	2 yrs	0.5	0.69	0.85	0.85	NA	0.5	None	NA	NA	NA	NA	NA	NA	NA	NA	None	NA	NA	NA	NA	NA	NA	NA	NA	0.4	Income and productivity gains from delivering vaccine (US$ / dose)	-0.105464	0.00329478	0.0159873	0.20497	0.410176	0.612086	1.03602	1.03801	1.19599	1.54473	2.00385	2.26253	2.54915	2.49617	2.68732
91	PEV (Pre-Erythrocytic Vaccine)	3	0.35	10	10	Infants	6, 10, &, 14 weeks	2 yrs	0.89	0.95	0.97	0.97	NA	0.95	None	NA	NA	NA	NA	NA	NA	NA	NA	None	NA	NA	NA	NA	NA	NA	NA	NA	0.4	Cases per 100,000 population	139844	138181	136372	134567	133015	131235	130401	129762	128978	128912	128807	128406	128570	128785	129122
91	PEV (Pre-Erythrocytic Vaccine)	3	0.35	10	10	Infants	6, 10, &, 14 weeks	2 yrs	0.89	0.95	0.97	0.97	NA	0.95	None	NA	NA	NA	NA	NA	NA	NA	NA	None	NA	NA	NA	NA	NA	NA	NA	NA	0.4	Severe Cases per 100,000 population	1835.45	1728.27	1676.64	1660.36	1638.09	1630.73	1629.64	1657.82	1703.91	1707.27	1715.64	1739.91	1752.82	1772.45	1771.73
91	PEV (Pre-Erythrocytic Vaccine)	3	0.35	10	10	Infants	6, 10, &, 14 weeks	2 yrs	0.89	0.95	0.97	0.97	NA	0.95	None	NA	NA	NA	NA	NA	NA	NA	NA	None	NA	NA	NA	NA	NA	NA	NA	NA	0.4	Deaths per 100,000 population	361.909	335.909	336.091	331	323.273	313.909	321.636	329	338.182	331.727	346.091	343.182	342.818	347.727	341.545
91	PEV (Pre-Erythrocytic Vaccine)	3	0.35	10	10	Infants	6, 10, &, 14 weeks	2 yrs	0.89	0.95	0.97	0.97	NA	0.95	None	NA	NA	NA	NA	NA	NA	NA	NA	None	NA	NA	NA	NA	NA	NA	NA	NA	0.4	Cases in <5yo per 100,000 population	30418.8	28674.3	27091.2	25395.8	23895.2	23289.2	23214.9	23257.1	23084	23098.4	23130.8	22940.4	22884.5	22895.9	22876.3
91	PEV (Pre-Erythrocytic Vaccine)	3	0.35	10	10	Infants	6, 10, &, 14 weeks	2 yrs	0.89	0.95	0.97	0.97	NA	0.95	None	NA	NA	NA	NA	NA	NA	NA	NA	None	NA	NA	NA	NA	NA	NA	NA	NA	0.4	Severe Cases in <5yo per 100,000 population	1205.64	1107	1058	1034.36	993.091	1002.64	992.182	994	1008.82	1002.64	993.727	1005.55	988.909	992.273	979.909
91	PEV (Pre-Erythrocytic Vaccine)	3	0.35	10	10	Infants	6, 10, &, 14 weeks	2 yrs	0.89	0.95	0.97	0.97	NA	0.95	None	NA	NA	NA	NA	NA	NA	NA	NA	None	NA	NA	NA	NA	NA	NA	NA	NA	0.4	Deaths in < 5yo per 100,000 population	235.727	211.455	208.818	204.818	196.091	188.727	194.727	202.727	200.818	198.727	201.818	195.636	196.364	196.182	192.364
91	PEV (Pre-Erythrocytic Vaccine)	3	0.35	10	10	Infants	6, 10, &, 14 weeks	2 yrs	0.89	0.95	0.97	0.97	NA	0.95	None	NA	NA	NA	NA	NA	NA	NA	NA	None	NA	NA	NA	NA	NA	NA	NA	NA	0.4	DALYs per 100,000 population	9853.46	9142.59	9137.13	8954.12	8789.31	8510.19	8744.56	8936.2	9177.05	8981.79	9351.93	9283.78	9270.48	9433.52	9239.06
91	PEV (Pre-Erythrocytic Vaccine)	3	0.35	10	10	Infants	6, 10, &, 14 weeks	2 yrs	0.89	0.95	0.97	0.97	NA	0.95	None	NA	NA	NA	NA	NA	NA	NA	NA	None	NA	NA	NA	NA	NA	NA	NA	NA	0.4	Income and productivity gains from delivering vaccine (US$ / dose)	0.118727	0.326003	0.5208	0.698673	0.862356	1.15826	1.31126	1.44879	1.54672	1.56288	1.5709	1.63249	1.58542	1.53962	1.44981
92	PEV (Pre-Erythrocytic Vaccine)	3	0.35	10	10	Infants	6, 10, &, 14 weeks	2 yrs	0.89	0.95	0.97	0.97	NA	0.8	None	NA	NA	NA	NA	NA	NA	NA	NA	None	NA	NA	NA	NA	NA	NA	NA	NA	0.4	Cases per 100,000 population	139961	138131	136164	134719	133041	131516	130579	129669	129347	129010	128506	128529	128771	129306	129282
92	PEV (Pre-Erythrocytic Vaccine)	3	0.35	10	10	Infants	6, 10, &, 14 weeks	2 yrs	0.89	0.95	0.97	0.97	NA	0.8	None	NA	NA	NA	NA	NA	NA	NA	NA	None	NA	NA	NA	NA	NA	NA	NA	NA	0.4	Severe Cases per 100,000 population	1853.45	1735.55	1682.64	1639.91	1638	1631.27	1622.64	1672.91	1690.91	1676	1716.55	1715.45	1740.18	1778.09	1770.82
92	PEV (Pre-Erythrocytic Vaccine)	3	0.35	10	10	Infants	6, 10, &, 14 weeks	2 yrs	0.89	0.95	0.97	0.97	NA	0.8	None	NA	NA	NA	NA	NA	NA	NA	NA	None	NA	NA	NA	NA	NA	NA	NA	NA	0.4	Deaths per 100,000 population	366.909	343.364	337.273	319.909	325.182	318.727	322.545	332.727	333.909	324.091	344.545	343.727	348.273	351.091	346
92	PEV (Pre-Erythrocytic Vaccine)	3	0.35	10	10	Infants	6, 10, &, 14 weeks	2 yrs	0.89	0.95	0.97	0.97	NA	0.8	None	NA	NA	NA	NA	NA	NA	NA	NA	None	NA	NA	NA	NA	NA	NA	NA	NA	0.4	Cases in <5yo per 100,000 population	30463.9	28711	27025.6	25472.6	23996	23400.5	23276.9	23261.8	23239.1	23051.7	22965.8	23074.2	22907.5	23048.4	22938.7
92	PEV (Pre-Erythrocytic Vaccine)	3	0.35	10	10	Infants	6, 10, &, 14 weeks	2 yrs	0.89	0.95	0.97	0.97	NA	0.8	None	NA	NA	NA	NA	NA	NA	NA	NA	None	NA	NA	NA	NA	NA	NA	NA	NA	0.4	Severe Cases in <5yo per 100,000 population	1214.91	1105.45	1044.55	1015.64	1000.73	1000.82	995.727	1016.18	1000.91	979.455	995	982.727	990.364	1000.73	991.182
92	PEV (Pre-Erythrocytic Vaccine)	3	0.35	10	10	Infants	6, 10, &, 14 weeks	2 yrs	0.89	0.95	0.97	0.97	NA	0.8	None	NA	NA	NA	NA	NA	NA	NA	NA	None	NA	NA	NA	NA	NA	NA	NA	NA	0.4	Deaths in < 5yo per 100,000 population	244	222.091	203.727	198	198.091	191.727	194.909	203.091	197.909	191.364	203.545	202.545	199.182	200.091	191.273
92	PEV (Pre-Erythrocytic Vaccine)	3	0.35	10	10	Infants	6, 10, &, 14 weeks	2 yrs	0.89	0.95	0.97	0.97	NA	0.8	None	NA	NA	NA	NA	NA	NA	NA	NA	None	NA	NA	NA	NA	NA	NA	NA	NA	0.4	DALYs per 100,000 population	9986.23	9358.55	9145.45	8723.62	8840.42	8682.2	8758.73	9020.66	9065.59	8809.84	9355.65	9319.98	9436.07	9483.89	9380.24
92	PEV (Pre-Erythrocytic Vaccine)	3	0.35	10	10	Infants	6, 10, &, 14 weeks	2 yrs	0.89	0.95	0.97	0.97	NA	0.8	None	NA	NA	NA	NA	NA	NA	NA	NA	None	NA	NA	NA	NA	NA	NA	NA	NA	0.4	Income and productivity gains from delivering vaccine (US$ / dose)	0.0862855	0.343512	0.563374	0.6974	0.894429	1.14842	1.31269	1.4843	1.53597	1.58181	1.6585	1.65753	1.58454	1.47155	1.45686
93	PEV (Pre-Erythrocytic Vaccine)	3	0.35	10	10	Infants	6, 10, &, 14 weeks	2 yrs	0.89	0.95	0.97	0.97	NA	0.5	None	NA	NA	NA	NA	NA	NA	NA	NA	None	NA	NA	NA	NA	NA	NA	NA	NA	0.4	Cases per 100,000 population	140003	138127	136368	134236	132994	131727	130783	130155	129573	129366	129255	129076	129110	129534	129761
93	PEV (Pre-Erythrocytic Vaccine)	3	0.35	10	10	Infants	6, 10, &, 14 weeks	2 yrs	0.89	0.95	0.97	0.97	NA	0.5	None	NA	NA	NA	NA	NA	NA	NA	NA	None	NA	NA	NA	NA	NA	NA	NA	NA	0.4	Severe Cases per 100,000 population	1845.45	1728.45	1685.09	1639.91	1642.55	1649.73	1650.36	1673.73	1692.36	1702.82	1710.45	1724.73	1753.73	1788.64	1768.64
93	PEV (Pre-Erythrocytic Vaccine)	3	0.35	10	10	Infants	6, 10, &, 14 weeks	2 yrs	0.89	0.95	0.97	0.97	NA	0.5	None	NA	NA	NA	NA	NA	NA	NA	NA	None	NA	NA	NA	NA	NA	NA	NA	NA	0.4	Deaths per 100,000 population	364.364	343.273	342.273	320.545	328.273	335.182	318.727	332.455	320.273	333.364	326.909	341.818	338	353.455	342.273
93	PEV (Pre-Erythrocytic Vaccine)	3	0.35	10	10	Infants	6, 10, &, 14 weeks	2 yrs	0.89	0.95	0.97	0.97	NA	0.5	None	NA	NA	NA	NA	NA	NA	NA	NA	None	NA	NA	NA	NA	NA	NA	NA	NA	0.4	Cases in <5yo per 100,000 population	30493.5	28715.9	27106.3	25407.8	24124.7	23545.5	23475.5	23459	23314.3	23391.6	23286.4	23241.2	23176.4	23119.1	23173.3
93	PEV (Pre-Erythrocytic Vaccine)	3	0.35	10	10	Infants	6, 10, &, 14 weeks	2 yrs	0.89	0.95	0.97	0.97	NA	0.5	None	NA	NA	NA	NA	NA	NA	NA	NA	None	NA	NA	NA	NA	NA	NA	NA	NA	0.4	Severe Cases in <5yo per 100,000 population	1210.64	1100.09	1067.55	1011.18	1015	1017.27	990.909	1010.73	1007.91	988.636	1000.36	990.545	1000.55	1008	981.455
93	PEV (Pre-Erythrocytic Vaccine)	3	0.35	10	10	Infants	6, 10, &, 14 weeks	2 yrs	0.89	0.95	0.97	0.97	NA	0.5	None	NA	NA	NA	NA	NA	NA	NA	NA	None	NA	NA	NA	NA	NA	NA	NA	NA	0.4	Deaths in < 5yo per 100,000 population	237.636	217.455	218.364	199.273	203.182	205.091	190.727	204.182	193.818	193.455	194.909	198.909	196.636	205	198.455
93	PEV (Pre-Erythrocytic Vaccine)	3	0.35	10	10	Infants	6, 10, &, 14 weeks	2 yrs	0.89	0.95	0.97	0.97	NA	0.5	None	NA	NA	NA	NA	NA	NA	NA	NA	None	NA	NA	NA	NA	NA	NA	NA	NA	0.4	DALYs per 100,000 population	9923.34	9324.45	9256	8736.21	8935.47	9073.74	8670.43	9002.48	8712.66	9064.7	8879.61	9250.63	9173.65	9550.75	9272.88
93	PEV (Pre-Erythrocytic Vaccine)	3	0.35	10	10	Infants	6, 10, &, 14 weeks	2 yrs	0.89	0.95	0.97	0.97	NA	0.5	None	NA	NA	NA	NA	NA	NA	NA	NA	None	NA	NA	NA	NA	NA	NA	NA	NA	0.4	Income and productivity gains from delivering vaccine (US$ / dose)	0.0824545	0.348681	0.558366	0.81978	0.96417	1.1654	1.33185	1.46375	1.54895	1.5884	1.6084	1.6364	1.59683	1.50073	1.44591
94	PEV (Pre-Erythrocytic Vaccine)	3	0.35	10	10	Infants	6, 10, &, 14 weeks	2 yrs	0.7	0.81	0.93	0.93	NA	0.95	None	NA	NA	NA	NA	NA	NA	NA	NA	None	NA	NA	NA	NA	NA	NA	NA	NA	0.4	Cases per 100,000 population	140359	138597	136819	135578	133996	133159	132169	131728	131077	130900	130908	130746	130854	130918	131399
94	PEV (Pre-Erythrocytic Vaccine)	3	0.35	10	10	Infants	6, 10, &, 14 weeks	2 yrs	0.7	0.81	0.93	0.93	NA	0.95	None	NA	NA	NA	NA	NA	NA	NA	NA	None	NA	NA	NA	NA	NA	NA	NA	NA	0.4	Severe Cases per 100,000 population	1812.18	1778.73	1722.09	1678.36	1668.82	1689.73	1678.45	1696.18	1725.45	1726.18	1732.73	1760.45	1757.18	1793.73	1798.91
94	PEV (Pre-Erythrocytic Vaccine)	3	0.35	10	10	Infants	6, 10, &, 14 weeks	2 yrs	0.7	0.81	0.93	0.93	NA	0.95	None	NA	NA	NA	NA	NA	NA	NA	NA	None	NA	NA	NA	NA	NA	NA	NA	NA	0.4	Deaths per 100,000 population	365.273	345.818	336.182	338.545	325.545	334.455	327.091	335.364	341.636	346.455	348.818	350	343	354.273	349.727
94	PEV (Pre-Erythrocytic Vaccine)	3	0.35	10	10	Infants	6, 10, &, 14 weeks	2 yrs	0.7	0.81	0.93	0.93	NA	0.95	None	NA	NA	NA	NA	NA	NA	NA	NA	None	NA	NA	NA	NA	NA	NA	NA	NA	0.4	Cases in <5yo per 100,000 population	30561.4	29160.4	27704.6	26331.2	25108.7	24743.6	24566.8	24613.9	24507.2	24402.9	24485.3	24390	24399.1	24287.4	24438.6
94	PEV (Pre-Erythrocytic Vaccine)	3	0.35	10	10	Infants	6, 10, &, 14 weeks	2 yrs	0.7	0.81	0.93	0.93	NA	0.95	None	NA	NA	NA	NA	NA	NA	NA	NA	None	NA	NA	NA	NA	NA	NA	NA	NA	0.4	Severe Cases in <5yo per 100,000 population	1188.82	1146.18	1084.73	1051.82	1044.82	1047.91	1040.27	1030.27	1043.36	1044.91	1025.64	1034.45	1026.55	1039.18	1046.64
94	PEV (Pre-Erythrocytic Vaccine)	3	0.35	10	10	Infants	6, 10, &, 14 weeks	2 yrs	0.7	0.81	0.93	0.93	NA	0.95	None	NA	NA	NA	NA	NA	NA	NA	NA	None	NA	NA	NA	NA	NA	NA	NA	NA	0.4	Deaths in < 5yo per 100,000 population	234.818	221.455	206.909	214.727	202.182	203.091	204	203.545	205.364	210	208.455	204.727	208.727	203.364	202.636
94	PEV (Pre-Erythrocytic Vaccine)	3	0.35	10	10	Infants	6, 10, &, 14 weeks	2 yrs	0.7	0.81	0.93	0.93	NA	0.95	None	NA	NA	NA	NA	NA	NA	NA	NA	None	NA	NA	NA	NA	NA	NA	NA	NA	0.4	DALYs per 100,000 population	9915.48	9381.88	9099.21	9180.81	8816.67	9076.82	8908.18	9102.63	9229.1	9426.76	9432.39	9487.33	9285.94	9612.33	9483.92
94	PEV (Pre-Erythrocytic Vaccine)	3	0.35	10	10	Infants	6, 10, &, 14 weeks	2 yrs	0.7	0.81	0.93	0.93	NA	0.95	None	NA	NA	NA	NA	NA	NA	NA	NA	None	NA	NA	NA	NA	NA	NA	NA	NA	0.4	Income and productivity gains from delivering vaccine (US$ / dose)	0.0124093	0.321202	0.560369	0.713217	0.971974	1.10464	1.31761	1.44801	1.55484	1.57342	1.5772	1.60626	1.57327	1.52651	1.40535
95	PEV (Pre-Erythrocytic Vaccine)	3	0.35	10	10	Infants	6, 10, &, 14 weeks	2 yrs	0.7	0.81	0.93	0.93	NA	0.8	None	NA	NA	NA	NA	NA	NA	NA	NA	None	NA	NA	NA	NA	NA	NA	NA	NA	0.4	Cases per 100,000 population	140291	138522	136985	135691	134389	133114	132090	131727	131309	131061	131088	130848	130855	131272	131304
95	PEV (Pre-Erythrocytic Vaccine)	3	0.35	10	10	Infants	6, 10, &, 14 weeks	2 yrs	0.7	0.81	0.93	0.93	NA	0.8	None	NA	NA	NA	NA	NA	NA	NA	NA	None	NA	NA	NA	NA	NA	NA	NA	NA	0.4	Severe Cases per 100,000 population	1820.73	1775.27	1743.73	1695	1688.27	1680.73	1690.09	1668.45	1707.64	1721.91	1761.82	1755	1768.18	1796.64	1806.55
95	PEV (Pre-Erythrocytic Vaccine)	3	0.35	10	10	Infants	6, 10, &, 14 weeks	2 yrs	0.7	0.81	0.93	0.93	NA	0.8	None	NA	NA	NA	NA	NA	NA	NA	NA	None	NA	NA	NA	NA	NA	NA	NA	NA	0.4	Deaths per 100,000 population	367.636	346.455	342.273	341.727	337	338.364	330.909	338.455	330.091	337	344	355.909	337.455	357.909	356
95	PEV (Pre-Erythrocytic Vaccine)	3	0.35	10	10	Infants	6, 10, &, 14 weeks	2 yrs	0.7	0.81	0.93	0.93	NA	0.8	None	NA	NA	NA	NA	NA	NA	NA	NA	None	NA	NA	NA	NA	NA	NA	NA	NA	0.4	Cases in <5yo per 100,000 population	30535.8	29075.5	27671.6	26373.7	25326.8	24694.9	24662.6	24682.2	24573.1	24520.4	24484.9	24480.1	24340.4	24481.3	24338
95	PEV (Pre-Erythrocytic Vaccine)	3	0.35	10	10	Infants	6, 10, &, 14 weeks	2 yrs	0.7	0.81	0.93	0.93	NA	0.8	None	NA	NA	NA	NA	NA	NA	NA	NA	None	NA	NA	NA	NA	NA	NA	NA	NA	0.4	Severe Cases in <5yo per 100,000 population	1194.18	1148.82	1104.18	1058.36	1048.82	1053.36	1046.82	1034.73	1034.64	1037.18	1053.18	1036.55	1039.27	1031.36	1041.27
95	PEV (Pre-Erythrocytic Vaccine)	3	0.35	10	10	Infants	6, 10, &, 14 weeks	2 yrs	0.7	0.81	0.93	0.93	NA	0.8	None	NA	NA	NA	NA	NA	NA	NA	NA	None	NA	NA	NA	NA	NA	NA	NA	NA	0.4	Deaths in < 5yo per 100,000 population	237.273	225.636	214.091	210.636	204.818	215.091	204.455	206	197.364	203.818	205.455	215	200.182	205.091	207.545
95	PEV (Pre-Erythrocytic Vaccine)	3	0.35	10	10	Infants	6, 10, &, 14 weeks	2 yrs	0.7	0.81	0.93	0.93	NA	0.8	None	NA	NA	NA	NA	NA	NA	NA	NA	None	NA	NA	NA	NA	NA	NA	NA	NA	0.4	DALYs per 100,000 population	9972.13	9405.56	9297.64	9253.96	9112.03	9157.29	8990.35	9190.13	8960.24	9156.79	9369.1	9601.3	9167.75	9670.12	9618.46
95	PEV (Pre-Erythrocytic Vaccine)	3	0.35	10	10	Infants	6, 10, &, 14 weeks	2 yrs	0.7	0.81	0.93	0.93	NA	0.8	None	NA	NA	NA	NA	NA	NA	NA	NA	None	NA	NA	NA	NA	NA	NA	NA	NA	0.4	Income and productivity gains from delivering vaccine (US$ / dose)	0.0337041	0.32656	0.518738	0.700881	0.904864	1.13766	1.37827	1.48723	1.53139	1.58809	1.54104	1.61586	1.56149	1.50017	1.4463
96	PEV (Pre-Erythrocytic Vaccine)	3	0.35	10	10	Infants	6, 10, &, 14 weeks	2 yrs	0.7	0.81	0.93	0.93	NA	0.5	None	NA	NA	NA	NA	NA	NA	NA	NA	None	NA	NA	NA	NA	NA	NA	NA	NA	0.4	Cases per 100,000 population	140367	138544	137108	135725	134348	133591	132562	131926	131270	131458	131216	131105	131473	131660	131779
96	PEV (Pre-Erythrocytic Vaccine)	3	0.35	10	10	Infants	6, 10, &, 14 weeks	2 yrs	0.7	0.81	0.93	0.93	NA	0.5	None	NA	NA	NA	NA	NA	NA	NA	NA	None	NA	NA	NA	NA	NA	NA	NA	NA	0.4	Severe Cases per 100,000 population	1813.18	1769.09	1710.45	1704.45	1670	1686.82	1670.27	1714.36	1720.45	1746.64	1745.82	1747.55	1781.55	1822.82	1813.82
96	PEV (Pre-Erythrocytic Vaccine)	3	0.35	10	10	Infants	6, 10, &, 14 weeks	2 yrs	0.7	0.81	0.93	0.93	NA	0.5	None	NA	NA	NA	NA	NA	NA	NA	NA	None	NA	NA	NA	NA	NA	NA	NA	NA	0.4	Deaths per 100,000 population	365.091	341.364	338.545	332.909	326.091	337.364	324.909	335.545	340.364	336.636	342.182	354.818	348.091	358.364	345.636
96	PEV (Pre-Erythrocytic Vaccine)	3	0.35	10	10	Infants	6, 10, &, 14 weeks	2 yrs	0.7	0.81	0.93	0.93	NA	0.5	None	NA	NA	NA	NA	NA	NA	NA	NA	None	NA	NA	NA	NA	NA	NA	NA	NA	0.4	Cases in <5yo per 100,000 population	30556.3	29114.9	27790.4	26537.5	25477.1	24961.5	24810.5	24801.7	24646.6	24768	24660.5	24633.5	24647.6	24646.5	24589.6
96	PEV (Pre-Erythrocytic Vaccine)	3	0.35	10	10	Infants	6, 10, &, 14 weeks	2 yrs	0.7	0.81	0.93	0.93	NA	0.5	None	NA	NA	NA	NA	NA	NA	NA	NA	None	NA	NA	NA	NA	NA	NA	NA	NA	0.4	Severe Cases in <5yo per 100,000 population	1187.91	1147.82	1084.18	1075	1045.36	1058.27	1034.18	1053.73	1047.82	1047.73	1038.36	1047.45	1044.73	1066.27	1046.55
96	PEV (Pre-Erythrocytic Vaccine)	3	0.35	10	10	Infants	6, 10, &, 14 weeks	2 yrs	0.7	0.81	0.93	0.93	NA	0.5	None	NA	NA	NA	NA	NA	NA	NA	NA	None	NA	NA	NA	NA	NA	NA	NA	NA	0.4	Deaths in < 5yo per 100,000 population	237.091	220.545	214.182	209.091	201.636	211.182	198.818	207.455	204.545	203.091	205.273	215.545	202	207.727	201.091
96	PEV (Pre-Erythrocytic Vaccine)	3	0.35	10	10	Infants	6, 10, &, 14 weeks	2 yrs	0.7	0.81	0.93	0.93	NA	0.5	None	NA	NA	NA	NA	NA	NA	NA	NA	None	NA	NA	NA	NA	NA	NA	NA	NA	0.4	DALYs per 100,000 population	9904.86	9272.26	9185.26	9030.77	8846.84	9132.12	8831.5	9108.01	9226.84	9165.59	9307.04	9601.86	9449.57	9721.21	9385.34
96	PEV (Pre-Erythrocytic Vaccine)	3	0.35	10	10	Infants	6, 10, &, 14 weeks	2 yrs	0.7	0.81	0.93	0.93	NA	0.5	None	NA	NA	NA	NA	NA	NA	NA	NA	None	NA	NA	NA	NA	NA	NA	NA	NA	0.4	Income and productivity gains from delivering vaccine (US$ / dose)	0.0153503	0.33087	0.530705	0.730953	0.971533	1.09413	1.3366	1.48459	1.61301	1.56509	1.62075	1.65107	1.52133	1.46155	1.39478
97	PEV (Pre-Erythrocytic Vaccine)	3	0.35	10	10	Infants	6, 10, &, 14 weeks	2 yrs	0.5	0.69	0.85	0.85	NA	0.95	None	NA	NA	NA	NA	NA	NA	NA	NA	None	NA	NA	NA	NA	NA	NA	NA	NA	0.4	Cases per 100,000 population	140268	139018	137837	136427	135532	134890	134165	133356	133359	133180	133178	132974	133213	133406	133547
97	PEV (Pre-Erythrocytic Vaccine)	3	0.35	10	10	Infants	6, 10, &, 14 weeks	2 yrs	0.5	0.69	0.85	0.85	NA	0.95	None	NA	NA	NA	NA	NA	NA	NA	NA	None	NA	NA	NA	NA	NA	NA	NA	NA	0.4	Severe Cases per 100,000 population	1838.09	1788	1737.91	1745.82	1718.27	1738.73	1736.18	1748.73	1770.27	1782.18	1775.18	1789.27	1808.73	1807.73	1808.91
97	PEV (Pre-Erythrocytic Vaccine)	3	0.35	10	10	Infants	6, 10, &, 14 weeks	2 yrs	0.5	0.69	0.85	0.85	NA	0.95	None	NA	NA	NA	NA	NA	NA	NA	NA	None	NA	NA	NA	NA	NA	NA	NA	NA	0.4	Deaths per 100,000 population	370.909	348.455	335.455	346.182	339.273	339	340.273	340.909	357.909	348.818	335.455	350	359.182	355.091	351.909
97	PEV (Pre-Erythrocytic Vaccine)	3	0.35	10	10	Infants	6, 10, &, 14 weeks	2 yrs	0.5	0.69	0.85	0.85	NA	0.95	None	NA	NA	NA	NA	NA	NA	NA	NA	None	NA	NA	NA	NA	NA	NA	NA	NA	0.4	Cases in <5yo per 100,000 population	30471.9	29455	28445.5	27269.9	26432.5	26075.8	26015.3	25866.5	25963.7	25832.5	25922.6	25855.5	25856.2	25751.1	25821
97	PEV (Pre-Erythrocytic Vaccine)	3	0.35	10	10	Infants	6, 10, &, 14 weeks	2 yrs	0.5	0.69	0.85	0.85	NA	0.95	None	NA	NA	NA	NA	NA	NA	NA	NA	None	NA	NA	NA	NA	NA	NA	NA	NA	0.4	Severe Cases in <5yo per 100,000 population	1199.45	1157.73	1126.09	1106.09	1090.91	1101.82	1087.09	1086.55	1089.27	1099.18	1079.82	1083.91	1084.27	1081.64	1070.55
97	PEV (Pre-Erythrocytic Vaccine)	3	0.35	10	10	Infants	6, 10, &, 14 weeks	2 yrs	0.5	0.69	0.85	0.85	NA	0.95	None	NA	NA	NA	NA	NA	NA	NA	NA	None	NA	NA	NA	NA	NA	NA	NA	NA	0.4	Deaths in < 5yo per 100,000 population	244.727	223.273	217.455	219.545	216.545	215.727	209.273	210.909	216.273	216.727	203.091	210.909	221	209.182	208.545
97	PEV (Pre-Erythrocytic Vaccine)	3	0.35	10	10	Infants	6, 10, &, 14 weeks	2 yrs	0.5	0.69	0.85	0.85	NA	0.95	None	NA	NA	NA	NA	NA	NA	NA	NA	None	NA	NA	NA	NA	NA	NA	NA	NA	0.4	DALYs per 100,000 population	10050.6	9465.91	9097.11	9403.18	9186.61	9193.61	9227.06	9252.77	9658.93	9458.1	9076.73	9475.24	9735.77	9625.82	9549.92
97	PEV (Pre-Erythrocytic Vaccine)	3	0.35	10	10	Infants	6, 10, &, 14 weeks	2 yrs	0.5	0.69	0.85	0.85	NA	0.95	None	NA	NA	NA	NA	NA	NA	NA	NA	None	NA	NA	NA	NA	NA	NA	NA	NA	0.4	Income and productivity gains from delivering vaccine (US$ / dose)	-0.00304822	0.310046	0.526797	0.759209	0.935493	1.06894	1.26393	1.49135	1.46566	1.48725	1.49915	1.57015	1.48532	1.39116	1.35753
98	PEV (Pre-Erythrocytic Vaccine)	3	0.35	10	10	Infants	6, 10, &, 14 weeks	2 yrs	0.5	0.69	0.85	0.85	NA	0.8	None	NA	NA	NA	NA	NA	NA	NA	NA	None	NA	NA	NA	NA	NA	NA	NA	NA	0.4	Cases per 100,000 population	140244	139050	137797	136769	135570	135080	134258	133689	133405	133118	133035	132967	133329	133207	133594
98	PEV (Pre-Erythrocytic Vaccine)	3	0.35	10	10	Infants	6, 10, &, 14 weeks	2 yrs	0.5	0.69	0.85	0.85	NA	0.8	None	NA	NA	NA	NA	NA	NA	NA	NA	None	NA	NA	NA	NA	NA	NA	NA	NA	0.4	Severe Cases per 100,000 population	1834.27	1782.91	1752.91	1708.55	1719.36	1732.18	1726.73	1741.82	1760.18	1746.27	1763.91	1787.18	1796.73	1793.73	1818.82
98	PEV (Pre-Erythrocytic Vaccine)	3	0.35	10	10	Infants	6, 10, &, 14 weeks	2 yrs	0.5	0.69	0.85	0.85	NA	0.8	None	NA	NA	NA	NA	NA	NA	NA	NA	None	NA	NA	NA	NA	NA	NA	NA	NA	0.4	Deaths per 100,000 population	364.364	346.091	349.364	344.818	337.545	340.091	349.545	343.364	352.182	341.364	343.636	353.909	348.364	351	352.091
98	PEV (Pre-Erythrocytic Vaccine)	3	0.35	10	10	Infants	6, 10, &, 14 weeks	2 yrs	0.5	0.69	0.85	0.85	NA	0.8	None	NA	NA	NA	NA	NA	NA	NA	NA	None	NA	NA	NA	NA	NA	NA	NA	NA	0.4	Cases in <5yo per 100,000 population	30472.1	29448	28405.6	27347	26531.9	26128.9	26057.7	25993.5	25894.1	26033.9	25824.1	25924.1	25880.5	25822.6	25904.9
98	PEV (Pre-Erythrocytic Vaccine)	3	0.35	10	10	Infants	6, 10, &, 14 weeks	2 yrs	0.5	0.69	0.85	0.85	NA	0.8	None	NA	NA	NA	NA	NA	NA	NA	NA	None	NA	NA	NA	NA	NA	NA	NA	NA	0.4	Severe Cases in <5yo per 100,000 population	1190.27	1155.27	1118.09	1090.91	1085	1099.36	1095.36	1080	1100.27	1075.36	1083.91	1078.45	1062.73	1069.64	1085.45
98	PEV (Pre-Erythrocytic Vaccine)	3	0.35	10	10	Infants	6, 10, &, 14 weeks	2 yrs	0.5	0.69	0.85	0.85	NA	0.8	None	NA	NA	NA	NA	NA	NA	NA	NA	None	NA	NA	NA	NA	NA	NA	NA	NA	0.4	Deaths in < 5yo per 100,000 population	241.818	223.455	220.455	216.182	212.455	211.545	220.818	209.455	216.727	210.091	214.909	210.727	209.273	212.818	211.909
98	PEV (Pre-Erythrocytic Vaccine)	3	0.35	10	10	Infants	6, 10, &, 14 weeks	2 yrs	0.5	0.69	0.85	0.85	NA	0.8	None	NA	NA	NA	NA	NA	NA	NA	NA	None	NA	NA	NA	NA	NA	NA	NA	NA	0.4	DALYs per 100,000 population	9902.15	9405.64	9479.5	9331.1	9150.47	9232.81	9472.11	9349.8	9544.69	9285.97	9312.58	9580.19	9447	9522.78	9562.65
98	PEV (Pre-Erythrocytic Vaccine)	3	0.35	10	10	Infants	6, 10, &, 14 weeks	2 yrs	0.5	0.69	0.85	0.85	NA	0.8	None	NA	NA	NA	NA	NA	NA	NA	NA	None	NA	NA	NA	NA	NA	NA	NA	NA	0.4	Income and productivity gains from delivering vaccine (US$ / dose)	0.00883341	0.30396	0.538938	0.702726	0.938948	1.03797	1.26038	1.45735	1.49356	1.59633	1.59126	1.60467	1.48176	1.51351	1.36435
99	PEV (Pre-Erythrocytic Vaccine)	3	0.35	10	10	Infants	6, 10, &, 14 weeks	2 yrs	0.5	0.69	0.85	0.85	NA	0.5	None	NA	NA	NA	NA	NA	NA	NA	NA	None	NA	NA	NA	NA	NA	NA	NA	NA	0.4	Cases per 100,000 population	140215	139010	137757	136470	135843	134944	134200	133805	133373	133381	133343	133320	133292	133795	134000
99	PEV (Pre-Erythrocytic Vaccine)	3	0.35	10	10	Infants	6, 10, &, 14 weeks	2 yrs	0.5	0.69	0.85	0.85	NA	0.5	None	NA	NA	NA	NA	NA	NA	NA	NA	None	NA	NA	NA	NA	NA	NA	NA	NA	0.4	Severe Cases per 100,000 population	1838.91	1785.18	1750.45	1711.91	1721.45	1727.64	1725.82	1732.82	1741.36	1738.64	1766.36	1797.45	1814.36	1824.64	1820.36
99	PEV (Pre-Erythrocytic Vaccine)	3	0.35	10	10	Infants	6, 10, &, 14 weeks	2 yrs	0.5	0.69	0.85	0.85	NA	0.5	None	NA	NA	NA	NA	NA	NA	NA	NA	None	NA	NA	NA	NA	NA	NA	NA	NA	0.4	Deaths per 100,000 population	363.909	347.727	355.636	346.455	351.364	344.091	348.182	344.091	350	335.091	350.909	347.364	355.182	350.455	363
99	PEV (Pre-Erythrocytic Vaccine)	3	0.35	10	10	Infants	6, 10, &, 14 weeks	2 yrs	0.5	0.69	0.85	0.85	NA	0.5	None	NA	NA	NA	NA	NA	NA	NA	NA	None	NA	NA	NA	NA	NA	NA	NA	NA	0.4	Cases in <5yo per 100,000 population	30467.9	29435.5	28417.1	27540.4	26730.9	26217.3	26120	26126	26039.3	25972.6	26034.4	26092.2	25974.5	26130.6	26084.7
99	PEV (Pre-Erythrocytic Vaccine)	3	0.35	10	10	Infants	6, 10, &, 14 weeks	2 yrs	0.5	0.69	0.85	0.85	NA	0.5	None	NA	NA	NA	NA	NA	NA	NA	NA	None	NA	NA	NA	NA	NA	NA	NA	NA	0.4	Severe Cases in <5yo per 100,000 population	1202.55	1155.82	1115.73	1078.36	1078.27	1095.36	1089.45	1094	1068.09	1071.73	1069.55	1087.91	1089.27	1101.82	1100.82
99	PEV (Pre-Erythrocytic Vaccine)	3	0.35	10	10	Infants	6, 10, &, 14 weeks	2 yrs	0.5	0.69	0.85	0.85	NA	0.5	None	NA	NA	NA	NA	NA	NA	NA	NA	None	NA	NA	NA	NA	NA	NA	NA	NA	0.4	Deaths in < 5yo per 100,000 population	244	225	225.364	215.182	221.818	214.182	223.091	214.273	214.455	207.818	213.818	212	212.091	211.455	222.091
99	PEV (Pre-Erythrocytic Vaccine)	3	0.35	10	10	Infants	6, 10, &, 14 weeks	2 yrs	0.5	0.69	0.85	0.85	NA	0.5	None	NA	NA	NA	NA	NA	NA	NA	NA	None	NA	NA	NA	NA	NA	NA	NA	NA	0.4	DALYs per 100,000 population	9884.58	9448.48	9645.15	9410.58	9533.73	9323.44	9427.26	9354.49	9444.37	9104.95	9520.96	9410.48	9608.59	9529.74	9838.24
99	PEV (Pre-Erythrocytic Vaccine)	3	0.35	10	10	Infants	6, 10, &, 14 weeks	2 yrs	0.5	0.69	0.85	0.85	NA	0.5	None	NA	NA	NA	NA	NA	NA	NA	NA	None	NA	NA	NA	NA	NA	NA	NA	NA	0.4	Income and productivity gains from delivering vaccine (US$ / dose)	0.0212989	0.316444	0.571726	0.84549	0.922285	1.14371	1.33912	1.49433	1.57203	1.57864	1.56735	1.57642	1.5443	1.39548	1.3005
100	PEV (Pre-Erythrocytic Vaccine)	3	0.35	10	100	Infants	6, 10, &, 14 weeks	2 yrs	0.89	0.95	0.97	0.97	NA	0.95	None	NA	NA	NA	NA	NA	NA	NA	NA	None	NA	NA	NA	NA	NA	NA	NA	NA	0.4	Cases per 100,000 population	110963	109004	107635	106953	106989	107824	109021	110389	111952	113496	114786	115975	117079	117879	118744
100	PEV (Pre-Erythrocytic Vaccine)	3	0.35	10	100	Infants	6, 10, &, 14 weeks	2 yrs	0.89	0.95	0.97	0.97	NA	0.95	None	NA	NA	NA	NA	NA	NA	NA	NA	None	NA	NA	NA	NA	NA	NA	NA	NA	0.4	Severe Cases per 100,000 population	1465.94	1434.44	1464.94	1505.33	1559.67	1604.28	1627.39	1660.11	1661.39	1676.06	1664.22	1672	1681.83	1697.11	1683.5
100	PEV (Pre-Erythrocytic Vaccine)	3	0.35	10	100	Infants	6, 10, &, 14 weeks	2 yrs	0.89	0.95	0.97	0.97	NA	0.95	None	NA	NA	NA	NA	NA	NA	NA	NA	None	NA	NA	NA	NA	NA	NA	NA	NA	0.4	Deaths per 100,000 population	354.611	337.167	336.889	353.889	355	352.889	366.111	365.944	374.111	374.833	381.111	371.611	372.278	377.778	382.944
100	PEV (Pre-Erythrocytic Vaccine)	3	0.35	10	100	Infants	6, 10, &, 14 weeks	2 yrs	0.89	0.95	0.97	0.97	NA	0.95	None	NA	NA	NA	NA	NA	NA	NA	NA	None	NA	NA	NA	NA	NA	NA	NA	NA	0.4	Cases in <5yo per 100,000 population	52191.8	50246.8	48921.1	48156.9	48210.7	48517.1	48571.3	48551.4	48627.2	48667.4	48598.6	48616.4	48620.4	48639.5	48794.5
100	PEV (Pre-Erythrocytic Vaccine)	3	0.35	10	100	Infants	6, 10, &, 14 weeks	2 yrs	0.89	0.95	0.97	0.97	NA	0.95	None	NA	NA	NA	NA	NA	NA	NA	NA	None	NA	NA	NA	NA	NA	NA	NA	NA	0.4	Severe Cases in <5yo per 100,000 population	1351.83	1314.22	1349.17	1386.22	1437.44	1471.39	1463.39	1478.67	1463.39	1468.5	1461.06	1459.06	1467	1483.94	1463.39
100	PEV (Pre-Erythrocytic Vaccine)	3	0.35	10	100	Infants	6, 10, &, 14 weeks	2 yrs	0.89	0.95	0.97	0.97	NA	0.95	None	NA	NA	NA	NA	NA	NA	NA	NA	None	NA	NA	NA	NA	NA	NA	NA	NA	0.4	Deaths in < 5yo per 100,000 population	321.667	305.389	306.722	322.778	322.944	316.667	326.333	323.889	326.5	326.222	332.222	321.722	321.722	326.833	328.278
100	PEV (Pre-Erythrocytic Vaccine)	3	0.35	10	100	Infants	6, 10, &, 14 weeks	2 yrs	0.89	0.95	0.97	0.97	NA	0.95	None	NA	NA	NA	NA	NA	NA	NA	NA	None	NA	NA	NA	NA	NA	NA	NA	NA	0.4	DALYs per 100,000 population	9559.7	9100.89	9093.91	9542.32	9583.02	9521.59	9883.05	9894.27	10101	10137.6	10286.1	10043.9	10072.4	10203.1	10323.8
100	PEV (Pre-Erythrocytic Vaccine)	3	0.35	10	100	Infants	6, 10, &, 14 weeks	2 yrs	0.89	0.95	0.97	0.97	NA	0.95	None	NA	NA	NA	NA	NA	NA	NA	NA	None	NA	NA	NA	NA	NA	NA	NA	NA	0.4	Income and productivity gains from delivering vaccine (US$ / dose)	0.141101	0.36394	0.447087	0.491603	0.467276	0.307684	0.0615143	-0.216585	-0.510118	-0.817553	-1.06928	-1.30503	-1.52631	-1.68389	-1.8367
101	PEV (Pre-Erythrocytic Vaccine)	3	0.35	10	100	Infants	6, 10, &, 14 weeks	2 yrs	0.89	0.95	0.97	0.97	NA	0.8	None	NA	NA	NA	NA	NA	NA	NA	NA	None	NA	NA	NA	NA	NA	NA	NA	NA	0.4	Cases per 100,000 population	110949	108979	107485	106957	107111	108067	109110	110279	112034	113499	114689	115970	116923	117867	118617
101	PEV (Pre-Erythrocytic Vaccine)	3	0.35	10	100	Infants	6, 10, &, 14 weeks	2 yrs	0.89	0.95	0.97	0.97	NA	0.8	None	NA	NA	NA	NA	NA	NA	NA	NA	None	NA	NA	NA	NA	NA	NA	NA	NA	0.4	Severe Cases per 100,000 population	1473.79	1426.07	1455.64	1508.64	1555.5	1586.5	1624.86	1661.29	1660.21	1666.93	1672.64	1675.14	1666.29	1683	1673.86
101	PEV (Pre-Erythrocytic Vaccine)	3	0.35	10	100	Infants	6, 10, &, 14 weeks	2 yrs	0.89	0.95	0.97	0.97	NA	0.8	None	NA	NA	NA	NA	NA	NA	NA	NA	None	NA	NA	NA	NA	NA	NA	NA	NA	0.4	Deaths per 100,000 population	360.929	330.571	349.214	338	342.571	346	358.714	361.357	366.357	365.143	373.429	372.143	373.357	369.286	373.286
101	PEV (Pre-Erythrocytic Vaccine)	3	0.35	10	100	Infants	6, 10, &, 14 weeks	2 yrs	0.89	0.95	0.97	0.97	NA	0.8	None	NA	NA	NA	NA	NA	NA	NA	NA	None	NA	NA	NA	NA	NA	NA	NA	NA	0.4	Cases in <5yo per 100,000 population	52177	50273.9	48877.7	48226.4	48321.4	48695.1	48603.6	48515.9	48701.6	48662.9	48639.9	48748.6	48710.1	48740.4	48772.9
101	PEV (Pre-Erythrocytic Vaccine)	3	0.35	10	100	Infants	6, 10, &, 14 weeks	2 yrs	0.89	0.95	0.97	0.97	NA	0.8	None	NA	NA	NA	NA	NA	NA	NA	NA	None	NA	NA	NA	NA	NA	NA	NA	NA	0.4	Severe Cases in <5yo per 100,000 population	1355.86	1306.86	1339.43	1389.64	1437.86	1450.71	1461.93	1474.79	1465.07	1461.86	1462.64	1464.43	1462.79	1471.86	1465
101	PEV (Pre-Erythrocytic Vaccine)	3	0.35	10	100	Infants	6, 10, &, 14 weeks	2 yrs	0.89	0.95	0.97	0.97	NA	0.8	None	NA	NA	NA	NA	NA	NA	NA	NA	None	NA	NA	NA	NA	NA	NA	NA	NA	0.4	Deaths in < 5yo per 100,000 population	328.357	299.5	317.857	308.429	309.143	314.5	320.643	318.286	321.071	318.571	324.643	325.286	323.571	320.071	322.571
101	PEV (Pre-Erythrocytic Vaccine)	3	0.35	10	100	Infants	6, 10, &, 14 weeks	2 yrs	0.89	0.95	0.97	0.97	NA	0.8	None	NA	NA	NA	NA	NA	NA	NA	NA	None	NA	NA	NA	NA	NA	NA	NA	NA	0.4	DALYs per 100,000 population	9730.4	8914.33	9383.79	9136.03	9264.03	9366.37	9711.48	9755.29	9899.26	9889.44	10084	10055.5	10085	9983.51	10100.7
101	PEV (Pre-Erythrocytic Vaccine)	3	0.35	10	100	Infants	6, 10, &, 14 weeks	2 yrs	0.89	0.95	0.97	0.97	NA	0.8	None	NA	NA	NA	NA	NA	NA	NA	NA	None	NA	NA	NA	NA	NA	NA	NA	NA	0.4	Income and productivity gains from delivering vaccine (US$ / dose)	0.143087	0.368012	0.486146	0.504362	0.458897	0.288528	0.0516497	-0.198114	-0.534178	-0.836875	-1.06066	-1.32502	-1.508	-1.69106	-1.84211
102	PEV (Pre-Erythrocytic Vaccine)	3	0.35	10	100	Infants	6, 10, &, 14 weeks	2 yrs	0.89	0.95	0.97	0.97	NA	0.5	None	NA	NA	NA	NA	NA	NA	NA	NA	None	NA	NA	NA	NA	NA	NA	NA	NA	0.4	Cases per 100,000 population	110933	108941	107609	107201	107261	108158	109250	110676	112015	113513	114762	115916	116936	117882	118414
102	PEV (Pre-Erythrocytic Vaccine)	3	0.35	10	100	Infants	6, 10, &, 14 weeks	2 yrs	0.89	0.95	0.97	0.97	NA	0.5	None	NA	NA	NA	NA	NA	NA	NA	NA	None	NA	NA	NA	NA	NA	NA	NA	NA	0.4	Severe Cases per 100,000 population	1474.89	1443.56	1458.78	1504.61	1551.56	1606.28	1656.17	1645.5	1658.17	1666.78	1683.61	1685.61	1682.44	1675.22	1685.11
102	PEV (Pre-Erythrocytic Vaccine)	3	0.35	10	100	Infants	6, 10, &, 14 weeks	2 yrs	0.89	0.95	0.97	0.97	NA	0.5	None	NA	NA	NA	NA	NA	NA	NA	NA	None	NA	NA	NA	NA	NA	NA	NA	NA	0.4	Deaths per 100,000 population	359.611	341.167	351.111	350.333	359.167	362.5	362.111	365.222	368.5	374.167	365.833	381	368.389	367.889	383.889
102	PEV (Pre-Erythrocytic Vaccine)	3	0.35	10	100	Infants	6, 10, &, 14 weeks	2 yrs	0.89	0.95	0.97	0.97	NA	0.5	None	NA	NA	NA	NA	NA	NA	NA	NA	None	NA	NA	NA	NA	NA	NA	NA	NA	0.4	Cases in <5yo per 100,000 population	52169.3	50253.8	48915.1	48313.2	48501.2	48799.8	48744.2	48856.4	48760.8	48811	48880	48955.3	48945.4	48950.9	48886.1
102	PEV (Pre-Erythrocytic Vaccine)	3	0.35	10	100	Infants	6, 10, &, 14 weeks	2 yrs	0.89	0.95	0.97	0.97	NA	0.5	None	NA	NA	NA	NA	NA	NA	NA	NA	None	NA	NA	NA	NA	NA	NA	NA	NA	0.4	Severe Cases in <5yo per 100,000 population	1357.83	1323.11	1343.17	1387.17	1430.28	1471.11	1496	1466.78	1469.44	1463.89	1478.44	1478.17	1470.56	1468.33	1465.44
102	PEV (Pre-Erythrocytic Vaccine)	3	0.35	10	100	Infants	6, 10, &, 14 weeks	2 yrs	0.89	0.95	0.97	0.97	NA	0.5	None	NA	NA	NA	NA	NA	NA	NA	NA	None	NA	NA	NA	NA	NA	NA	NA	NA	0.4	Deaths in < 5yo per 100,000 population	326.389	308.556	317.5	319.278	326.222	327.611	324.389	323.5	324.389	325.056	318.944	332.556	319.167	320	331.667
102	PEV (Pre-Erythrocytic Vaccine)	3	0.35	10	100	Infants	6, 10, &, 14 weeks	2 yrs	0.89	0.95	0.97	0.97	NA	0.5	None	NA	NA	NA	NA	NA	NA	NA	NA	None	NA	NA	NA	NA	NA	NA	NA	NA	0.4	DALYs per 100,000 population	9689.92	9194	9459.16	9424.5	9685.95	9752.56	9782.58	9852.52	9950.31	10092	9900.55	10271.5	9956.65	9957.47	10371.3
102	PEV (Pre-Erythrocytic Vaccine)	3	0.35	10	100	Infants	6, 10, &, 14 weeks	2 yrs	0.89	0.95	0.97	0.97	NA	0.5	None	NA	NA	NA	NA	NA	NA	NA	NA	None	NA	NA	NA	NA	NA	NA	NA	NA	0.4	Income and productivity gains from delivering vaccine (US$ / dose)	0.145173	0.37548	0.483937	0.496459	0.480064	0.293647	0.0241909	-0.251586	-0.535999	-0.860551	-1.11115	-1.3472	-1.56426	-1.75036	-1.87401
103	PEV (Pre-Erythrocytic Vaccine)	3	0.35	10	100	Infants	6, 10, &, 14 weeks	2 yrs	0.7	0.81	0.93	0.93	NA	0.95	None	NA	NA	NA	NA	NA	NA	NA	NA	None	NA	NA	NA	NA	NA	NA	NA	NA	0.4	Cases per 100,000 population	111059	109399	108308	107899	108027	108642	109614	110892	112043	113228	114278	115261	116064	116818	117446
103	PEV (Pre-Erythrocytic Vaccine)	3	0.35	10	100	Infants	6, 10, &, 14 weeks	2 yrs	0.7	0.81	0.93	0.93	NA	0.95	None	NA	NA	NA	NA	NA	NA	NA	NA	None	NA	NA	NA	NA	NA	NA	NA	NA	0.4	Severe Cases per 100,000 population	1507.81	1453.84	1473.94	1512.19	1551.87	1572.58	1601.68	1622.19	1649.45	1646.03	1661.39	1655.03	1659.13	1658.55	1663.84
103	PEV (Pre-Erythrocytic Vaccine)	3	0.35	10	100	Infants	6, 10, &, 14 weeks	2 yrs	0.7	0.81	0.93	0.93	NA	0.95	None	NA	NA	NA	NA	NA	NA	NA	NA	None	NA	NA	NA	NA	NA	NA	NA	NA	0.4	Deaths per 100,000 population	361.903	348.065	350.419	357.194	357.355	356.387	355.903	362.387	370.839	373.548	374.484	376.419	373.871	375.806	376.032
103	PEV (Pre-Erythrocytic Vaccine)	3	0.35	10	100	Infants	6, 10, &, 14 weeks	2 yrs	0.7	0.81	0.93	0.93	NA	0.95	None	NA	NA	NA	NA	NA	NA	NA	NA	None	NA	NA	NA	NA	NA	NA	NA	NA	0.4	Cases in <5yo per 100,000 population	52308.3	50728.3	49629.1	49131.5	49207.2	49382	49406.2	49513.1	49486.1	49478.7	49466.5	49551.1	49483.6	49534.4	49587.7
103	PEV (Pre-Erythrocytic Vaccine)	3	0.35	10	100	Infants	6, 10, &, 14 weeks	2 yrs	0.7	0.81	0.93	0.93	NA	0.95	None	NA	NA	NA	NA	NA	NA	NA	NA	None	NA	NA	NA	NA	NA	NA	NA	NA	0.4	Severe Cases in <5yo per 100,000 population	1390.55	1338	1359.1	1395.94	1433.55	1439.68	1448.68	1449.29	1470.06	1457	1465.77	1458.48	1461.29	1461.48	1461.29
103	PEV (Pre-Erythrocytic Vaccine)	3	0.35	10	100	Infants	6, 10, &, 14 weeks	2 yrs	0.7	0.81	0.93	0.93	NA	0.95	None	NA	NA	NA	NA	NA	NA	NA	NA	None	NA	NA	NA	NA	NA	NA	NA	NA	0.4	Deaths in < 5yo per 100,000 population	330.065	315.387	318.645	324.774	324.613	322.323	321.613	322.065	328.968	329.355	328.968	331.29	326.097	326.516	328.355
103	PEV (Pre-Erythrocytic Vaccine)	3	0.35	10	100	Infants	6, 10, &, 14 weeks	2 yrs	0.7	0.81	0.93	0.93	NA	0.95	None	NA	NA	NA	NA	NA	NA	NA	NA	None	NA	NA	NA	NA	NA	NA	NA	NA	0.4	DALYs per 100,000 population	9751.03	9389.32	9446.39	9636.59	9634.53	9605.4	9614.3	9781.6	10010.6	10083.5	10113.4	10161.7	10107.8	10132	10169.4
103	PEV (Pre-Erythrocytic Vaccine)	3	0.35	10	100	Infants	6, 10, &, 14 weeks	2 yrs	0.7	0.81	0.93	0.93	NA	0.95	None	NA	NA	NA	NA	NA	NA	NA	NA	None	NA	NA	NA	NA	NA	NA	NA	NA	0.4	Income and productivity gains from delivering vaccine (US$ / dose)	0.13537	0.394611	0.461919	0.493851	0.446586	0.297548	0.0589891	-0.245193	-0.543612	-0.823826	-1.07209	-1.29905	-1.5087	-1.66957	-1.83047
104	PEV (Pre-Erythrocytic Vaccine)	3	0.35	10	100	Infants	6, 10, &, 14 weeks	2 yrs	0.7	0.81	0.93	0.93	NA	0.8	None	NA	NA	NA	NA	NA	NA	NA	NA	None	NA	NA	NA	NA	NA	NA	NA	NA	0.4	Cases per 100,000 population	111106	109454	108357	107822	108027	108691	109695	110860	112087	113241	114259	115311	115957	116836	117463
104	PEV (Pre-Erythrocytic Vaccine)	3	0.35	10	100	Infants	6, 10, &, 14 weeks	2 yrs	0.7	0.81	0.93	0.93	NA	0.8	None	NA	NA	NA	NA	NA	NA	NA	NA	None	NA	NA	NA	NA	NA	NA	NA	NA	0.4	Severe Cases per 100,000 population	1498.06	1453.78	1473.11	1511.28	1560.39	1584.56	1606	1632.33	1640.94	1644.94	1624.44	1672.11	1646.67	1656.61	1655.83
104	PEV (Pre-Erythrocytic Vaccine)	3	0.35	10	100	Infants	6, 10, &, 14 weeks	2 yrs	0.7	0.81	0.93	0.93	NA	0.8	None	NA	NA	NA	NA	NA	NA	NA	NA	None	NA	NA	NA	NA	NA	NA	NA	NA	0.4	Deaths per 100,000 population	360.667	344.278	348.056	349.222	351.611	359	364.333	364.389	375.722	367	374.833	375.556	376.167	376.389	370.5
104	PEV (Pre-Erythrocytic Vaccine)	3	0.35	10	100	Infants	6, 10, &, 14 weeks	2 yrs	0.7	0.81	0.93	0.93	NA	0.8	None	NA	NA	NA	NA	NA	NA	NA	NA	None	NA	NA	NA	NA	NA	NA	NA	NA	0.4	Cases in <5yo per 100,000 population	52271.7	50716.9	49544.2	49137.6	49182.1	49549.3	49481.3	49510.4	49490.7	49502.8	49556.1	49549.4	49544.6	49705.4	49666.3
104	PEV (Pre-Erythrocytic Vaccine)	3	0.35	10	100	Infants	6, 10, &, 14 weeks	2 yrs	0.7	0.81	0.93	0.93	NA	0.8	None	NA	NA	NA	NA	NA	NA	NA	NA	None	NA	NA	NA	NA	NA	NA	NA	NA	0.4	Severe Cases in <5yo per 100,000 population	1382.28	1337.83	1357.72	1392.72	1439.61	1450.72	1453.44	1466.28	1458.56	1453.61	1431.89	1474.83	1452.5	1458.17	1457.56
104	PEV (Pre-Erythrocytic Vaccine)	3	0.35	10	100	Infants	6, 10, &, 14 weeks	2 yrs	0.7	0.81	0.93	0.93	NA	0.8	None	NA	NA	NA	NA	NA	NA	NA	NA	None	NA	NA	NA	NA	NA	NA	NA	NA	0.4	Deaths in < 5yo per 100,000 population	328.444	312.444	316.556	317.778	318.778	326	326.944	326.222	330.222	325.111	327.389	328.222	331.5	328.944	322.056
104	PEV (Pre-Erythrocytic Vaccine)	3	0.35	10	100	Infants	6, 10, &, 14 weeks	2 yrs	0.7	0.81	0.93	0.93	NA	0.8	None	NA	NA	NA	NA	NA	NA	NA	NA	None	NA	NA	NA	NA	NA	NA	NA	NA	0.4	DALYs per 100,000 population	9715.89	9316.49	9396.17	9416.5	9489.01	9673.92	9815.19	9844.67	10108.8	9908.14	10088.2	10142.5	10139.5	10156.4	10022.7
104	PEV (Pre-Erythrocytic Vaccine)	3	0.35	10	100	Infants	6, 10, &, 14 weeks	2 yrs	0.7	0.81	0.93	0.93	NA	0.8	None	NA	NA	NA	NA	NA	NA	NA	NA	None	NA	NA	NA	NA	NA	NA	NA	NA	0.4	Income and productivity gains from delivering vaccine (US$ / dose)	0.117635	0.38058	0.445009	0.52867	0.444791	0.310623	0.0419564	-0.248918	-0.557701	-0.841105	-1.05956	-1.35962	-1.49702	-1.67867	-1.85838
105	PEV (Pre-Erythrocytic Vaccine)	3	0.35	10	100	Infants	6, 10, &, 14 weeks	2 yrs	0.7	0.81	0.93	0.93	NA	0.5	None	NA	NA	NA	NA	NA	NA	NA	NA	None	NA	NA	NA	NA	NA	NA	NA	NA	0.4	Cases per 100,000 population	111027	109454	108477	107916	108212	108946	109902	110882	112113	113276	114220	115223	115907	116796	117363
105	PEV (Pre-Erythrocytic Vaccine)	3	0.35	10	100	Infants	6, 10, &, 14 weeks	2 yrs	0.7	0.81	0.93	0.93	NA	0.5	None	NA	NA	NA	NA	NA	NA	NA	NA	None	NA	NA	NA	NA	NA	NA	NA	NA	0.4	Severe Cases per 100,000 population	1495.64	1452.21	1494.79	1524.5	1548.5	1599.36	1607.21	1640.21	1630.5	1666.43	1653.14	1647.29	1655.71	1667.5	1645.21
105	PEV (Pre-Erythrocytic Vaccine)	3	0.35	10	100	Infants	6, 10, &, 14 weeks	2 yrs	0.7	0.81	0.93	0.93	NA	0.5	None	NA	NA	NA	NA	NA	NA	NA	NA	None	NA	NA	NA	NA	NA	NA	NA	NA	0.4	Deaths per 100,000 population	365.714	341.857	353.429	350.214	356.929	359.429	353.929	363.143	367.571	366.857	366.857	370.143	371	374	372.214
105	PEV (Pre-Erythrocytic Vaccine)	3	0.35	10	100	Infants	6, 10, &, 14 weeks	2 yrs	0.7	0.81	0.93	0.93	NA	0.5	None	NA	NA	NA	NA	NA	NA	NA	NA	None	NA	NA	NA	NA	NA	NA	NA	NA	0.4	Cases in <5yo per 100,000 population	52221	50689.2	49718.5	49232	49352.3	49688.4	49651.7	49631.8	49630.3	49703.6	49574.1	49665.3	49663.4	49767.1	49801.2
105	PEV (Pre-Erythrocytic Vaccine)	3	0.35	10	100	Infants	6, 10, &, 14 weeks	2 yrs	0.7	0.81	0.93	0.93	NA	0.5	None	NA	NA	NA	NA	NA	NA	NA	NA	None	NA	NA	NA	NA	NA	NA	NA	NA	0.4	Severe Cases in <5yo per 100,000 population	1379.29	1334.43	1374.5	1408.93	1429.29	1465.14	1454.36	1474.93	1449.86	1477.21	1465	1461.43	1458.64	1474.29	1452.57
105	PEV (Pre-Erythrocytic Vaccine)	3	0.35	10	100	Infants	6, 10, &, 14 weeks	2 yrs	0.7	0.81	0.93	0.93	NA	0.5	None	NA	NA	NA	NA	NA	NA	NA	NA	None	NA	NA	NA	NA	NA	NA	NA	NA	0.4	Deaths in < 5yo per 100,000 population	333.714	309.786	320.929	320.571	323.786	326.571	316	324.929	325.786	323.143	320.286	325.286	324.214	327.429	324.714
105	PEV (Pre-Erythrocytic Vaccine)	3	0.35	10	100	Infants	6, 10, &, 14 weeks	2 yrs	0.7	0.81	0.93	0.93	NA	0.5	None	NA	NA	NA	NA	NA	NA	NA	NA	None	NA	NA	NA	NA	NA	NA	NA	NA	0.4	DALYs per 100,000 population	9849.88	9262.01	9547.1	9441.77	9624.19	9702.15	9566.11	9785.43	9926.97	9919.14	9917.55	10011.8	10038.2	10087.8	10050.7
105	PEV (Pre-Erythrocytic Vaccine)	3	0.35	10	100	Infants	6, 10, &, 14 weeks	2 yrs	0.7	0.81	0.93	0.93	NA	0.5	None	NA	NA	NA	NA	NA	NA	NA	NA	None	NA	NA	NA	NA	NA	NA	NA	NA	0.4	Income and productivity gains from delivering vaccine (US$ / dose)	0.134251	0.372208	0.452924	0.528168	0.44769	0.270448	0.0109862	-0.255625	-0.563334	-0.881955	-1.115	-1.3561	-1.52439	-1.73459	-1.86594
106	PEV (Pre-Erythrocytic Vaccine)	3	0.35	10	100	Infants	6, 10, &, 14 weeks	2 yrs	0.5	0.69	0.85	0.85	NA	0.95	None	NA	NA	NA	NA	NA	NA	NA	NA	None	NA	NA	NA	NA	NA	NA	NA	NA	0.4	Cases per 100,000 population	111250	110060	109192	108855	108999	109533	110262	111264	112104	113077	113875	114569	115249	115861	116318
106	PEV (Pre-Erythrocytic Vaccine)	3	0.35	10	100	Infants	6, 10, &, 14 weeks	2 yrs	0.5	0.69	0.85	0.85	NA	0.95	None	NA	NA	NA	NA	NA	NA	NA	NA	None	NA	NA	NA	NA	NA	NA	NA	NA	0.4	Severe Cases per 100,000 population	1500	1472.84	1487.1	1531.45	1553.61	1584.03	1597.84	1609.65	1613.13	1627.42	1614.68	1620.45	1628.97	1621.55	1620.42
106	PEV (Pre-Erythrocytic Vaccine)	3	0.35	10	100	Infants	6, 10, &, 14 weeks	2 yrs	0.5	0.69	0.85	0.85	NA	0.95	None	NA	NA	NA	NA	NA	NA	NA	NA	None	NA	NA	NA	NA	NA	NA	NA	NA	0.4	Deaths per 100,000 population	364.484	348.129	351.355	357.452	354.742	362.742	361.71	364.258	370.258	368.032	369.935	367.968	368.806	368.935	372
106	PEV (Pre-Erythrocytic Vaccine)	3	0.35	10	100	Infants	6, 10, &, 14 weeks	2 yrs	0.5	0.69	0.85	0.85	NA	0.95	None	NA	NA	NA	NA	NA	NA	NA	NA	None	NA	NA	NA	NA	NA	NA	NA	NA	0.4	Cases in <5yo per 100,000 population	52516.1	51247.8	50394.3	50057	50189.5	50353.9	50345.8	50413.6	50350.8	50413.8	50385	50348.5	50330.8	50404.2	50384.3
106	PEV (Pre-Erythrocytic Vaccine)	3	0.35	10	100	Infants	6, 10, &, 14 weeks	2 yrs	0.5	0.69	0.85	0.85	NA	0.95	None	NA	NA	NA	NA	NA	NA	NA	NA	None	NA	NA	NA	NA	NA	NA	NA	NA	0.4	Severe Cases in <5yo per 100,000 population	1384.87	1356.65	1369.19	1414.71	1435.97	1456.03	1451.23	1449.26	1448.71	1459.58	1443.68	1442.03	1450.68	1444.81	1440.68
106	PEV (Pre-Erythrocytic Vaccine)	3	0.35	10	100	Infants	6, 10, &, 14 weeks	2 yrs	0.5	0.69	0.85	0.85	NA	0.95	None	NA	NA	NA	NA	NA	NA	NA	NA	None	NA	NA	NA	NA	NA	NA	NA	NA	0.4	Deaths in < 5yo per 100,000 population	332.29	315.613	318.935	325.645	323.806	328.484	324.161	325.968	332.742	327.839	328.516	323.581	326	326.258	328.065
106	PEV (Pre-Erythrocytic Vaccine)	3	0.35	10	100	Infants	6, 10, &, 14 weeks	2 yrs	0.5	0.69	0.85	0.85	NA	0.95	None	NA	NA	NA	NA	NA	NA	NA	NA	None	NA	NA	NA	NA	NA	NA	NA	NA	0.4	DALYs per 100,000 population	9805.94	9400.12	9481.81	9639.17	9568.04	9785.48	9748.83	9826.23	9989.84	9938.82	9991.83	9929.05	9970.39	9953.8	10049.8
106	PEV (Pre-Erythrocytic Vaccine)	3	0.35	10	100	Infants	6, 10, &, 14 weeks	2 yrs	0.5	0.69	0.85	0.85	NA	0.95	None	NA	NA	NA	NA	NA	NA	NA	NA	None	NA	NA	NA	NA	NA	NA	NA	NA	0.4	Income and productivity gains from delivering vaccine (US$ / dose)	0.151552	0.350417	0.429358	0.464937	0.412003	0.262253	0.0215374	-0.273261	-0.5457	-0.850984	-1.07652	-1.30789	-1.51941	-1.67565	-1.82593
107	PEV (Pre-Erythrocytic Vaccine)	3	0.35	10	100	Infants	6, 10, &, 14 weeks	2 yrs	0.5	0.69	0.85	0.85	NA	0.8	None	NA	NA	NA	NA	NA	NA	NA	NA	None	NA	NA	NA	NA	NA	NA	NA	NA	0.4	Cases per 100,000 population	111234	109974	109137	108935	109040	109567	110252	111130	112165	113167	113824	114652	115139	115729	116081
107	PEV (Pre-Erythrocytic Vaccine)	3	0.35	10	100	Infants	6, 10, &, 14 weeks	2 yrs	0.5	0.69	0.85	0.85	NA	0.8	None	NA	NA	NA	NA	NA	NA	NA	NA	None	NA	NA	NA	NA	NA	NA	NA	NA	0.4	Severe Cases per 100,000 population	1496.06	1460.75	1486.81	1537.25	1553	1586.56	1569.5	1602.81	1616.62	1619.75	1628.69	1616.75	1618.81	1644	1637.75
107	PEV (Pre-Erythrocytic Vaccine)	3	0.35	10	100	Infants	6, 10, &, 14 weeks	2 yrs	0.5	0.69	0.85	0.85	NA	0.8	None	NA	NA	NA	NA	NA	NA	NA	NA	None	NA	NA	NA	NA	NA	NA	NA	NA	0.4	Deaths per 100,000 population	368.438	344.5	338.562	348	359.875	363.875	363.625	364.938	376.375	369.75	370.25	369.062	366	369	371.438
107	PEV (Pre-Erythrocytic Vaccine)	3	0.35	10	100	Infants	6, 10, &, 14 weeks	2 yrs	0.5	0.69	0.85	0.85	NA	0.8	None	NA	NA	NA	NA	NA	NA	NA	NA	None	NA	NA	NA	NA	NA	NA	NA	NA	0.4	Cases in <5yo per 100,000 population	52491.2	51280.4	50297.8	50103.2	50202.2	50386.6	50283.4	50310.1	50372.4	50495.4	50398.4	50464.9	50421.6	50419.6	50407.8
107	PEV (Pre-Erythrocytic Vaccine)	3	0.35	10	100	Infants	6, 10, &, 14 weeks	2 yrs	0.5	0.69	0.85	0.85	NA	0.8	None	NA	NA	NA	NA	NA	NA	NA	NA	None	NA	NA	NA	NA	NA	NA	NA	NA	0.4	Severe Cases in <5yo per 100,000 population	1379.88	1344.12	1369.5	1421.69	1434.88	1455.5	1423.62	1442.5	1449.12	1459.62	1455.19	1439	1442.88	1463.38	1458.56
107	PEV (Pre-Erythrocytic Vaccine)	3	0.35	10	100	Infants	6, 10, &, 14 weeks	2 yrs	0.5	0.69	0.85	0.85	NA	0.8	None	NA	NA	NA	NA	NA	NA	NA	NA	None	NA	NA	NA	NA	NA	NA	NA	NA	0.4	Deaths in < 5yo per 100,000 population	335.438	311.5	309.625	318.125	329.25	328.562	327.375	326.75	333	330.25	330.875	326.75	322.125	325.375	330.875
107	PEV (Pre-Erythrocytic Vaccine)	3	0.35	10	100	Infants	6, 10, &, 14 weeks	2 yrs	0.5	0.69	0.85	0.85	NA	0.8	None	NA	NA	NA	NA	NA	NA	NA	NA	None	NA	NA	NA	NA	NA	NA	NA	NA	0.4	DALYs per 100,000 population	9895.88	9298.31	9150.27	9390.18	9721.34	9834.86	9846.2	9838.66	10142.1	9976.65	10003.9	9961.08	9907.89	9960.04	10053.5
107	PEV (Pre-Erythrocytic Vaccine)	3	0.35	10	100	Infants	6, 10, &, 14 weeks	2 yrs	0.5	0.69	0.85	0.85	NA	0.8	None	NA	NA	NA	NA	NA	NA	NA	NA	None	NA	NA	NA	NA	NA	NA	NA	NA	0.4	Income and productivity gains from delivering vaccine (US$ / dose)	0.157572	0.397159	0.450389	0.450288	0.423864	0.24561	0.0263726	-0.249018	-0.571218	-0.868062	-1.08472	-1.32497	-1.48905	-1.69661	-1.82422
108	PEV (Pre-Erythrocytic Vaccine)	3	0.35	10	100	Infants	6, 10, &, 14 weeks	2 yrs	0.5	0.69	0.85	0.85	NA	0.5	None	NA	NA	NA	NA	NA	NA	NA	NA	None	NA	NA	NA	NA	NA	NA	NA	NA	0.4	Cases per 100,000 population	111264	110039	109248	108965	109033	109577	110493	111215	112163	113065	114053	114581	115268	115700	116133
108	PEV (Pre-Erythrocytic Vaccine)	3	0.35	10	100	Infants	6, 10, &, 14 weeks	2 yrs	0.5	0.69	0.85	0.85	NA	0.5	None	NA	NA	NA	NA	NA	NA	NA	NA	None	NA	NA	NA	NA	NA	NA	NA	NA	0.4	Severe Cases per 100,000 population	1502.68	1458.24	1491.48	1539	1557.4	1582.8	1590.6	1609.36	1619.4	1615.24	1624.96	1629.6	1626.84	1621.56	1620.24
108	PEV (Pre-Erythrocytic Vaccine)	3	0.35	10	100	Infants	6, 10, &, 14 weeks	2 yrs	0.5	0.69	0.85	0.85	NA	0.5	None	NA	NA	NA	NA	NA	NA	NA	NA	None	NA	NA	NA	NA	NA	NA	NA	NA	0.4	Deaths per 100,000 population	363.2	345.68	351.56	351.28	360.44	360.76	360.44	361.96	377.24	374.64	370.92	369.92	378.36	370.32	371.2
108	PEV (Pre-Erythrocytic Vaccine)	3	0.35	10	100	Infants	6, 10, &, 14 weeks	2 yrs	0.5	0.69	0.85	0.85	NA	0.5	None	NA	NA	NA	NA	NA	NA	NA	NA	None	NA	NA	NA	NA	NA	NA	NA	NA	0.4	Cases in <5yo per 100,000 population	52531.5	51244.8	50467	50157.2	50260.5	50448.6	50551.9	50472.2	50493.5	50500.8	50566	50469	50583.3	50500.7	50541.2
108	PEV (Pre-Erythrocytic Vaccine)	3	0.35	10	100	Infants	6, 10, &, 14 weeks	2 yrs	0.5	0.69	0.85	0.85	NA	0.5	None	NA	NA	NA	NA	NA	NA	NA	NA	None	NA	NA	NA	NA	NA	NA	NA	NA	0.4	Severe Cases in <5yo per 100,000 population	1387.76	1341.84	1372.8	1419.72	1436.72	1452.8	1445.84	1452.84	1455.36	1447.28	1458.32	1457.16	1454.48	1449.28	1442.04
108	PEV (Pre-Erythrocytic Vaccine)	3	0.35	10	100	Infants	6, 10, &, 14 weeks	2 yrs	0.5	0.69	0.85	0.85	NA	0.5	None	NA	NA	NA	NA	NA	NA	NA	NA	None	NA	NA	NA	NA	NA	NA	NA	NA	0.4	Deaths in < 5yo per 100,000 population	331.16	311.64	319.32	318.8	328.68	326.36	324.16	323.12	337.44	336.16	331.24	328.76	336.4	328.36	326.96
108	PEV (Pre-Erythrocytic Vaccine)	3	0.35	10	100	Infants	6, 10, &, 14 weeks	2 yrs	0.5	0.69	0.85	0.85	NA	0.5	None	NA	NA	NA	NA	NA	NA	NA	NA	None	NA	NA	NA	NA	NA	NA	NA	NA	0.4	DALYs per 100,000 population	9774.34	9327.28	9484.14	9493.58	9715.16	9711.13	9718.09	9773.4	10158	10100.6	10006.1	10002.5	10200.2	10018.3	10010.4
108	PEV (Pre-Erythrocytic Vaccine)	3	0.35	10	100	Infants	6, 10, &, 14 weeks	2 yrs	0.5	0.69	0.85	0.85	NA	0.5	None	NA	NA	NA	NA	NA	NA	NA	NA	None	NA	NA	NA	NA	NA	NA	NA	NA	0.4	Income and productivity gains from delivering vaccine (US$ / dose)	0.151744	0.366584	0.445723	0.463356	0.431549	0.279936	-0.012383	-0.271514	-0.579675	-0.868557	-1.16668	-1.3695	-1.5626	-1.70486	-1.83876
109	PEV (Pre-Erythrocytic Vaccine)	3	0.5	2	0.1	Infants	6, 10, &, 14 weeks	2 yrs	0.89	0.95	0.97	0.97	NA	0.95	None	NA	NA	NA	NA	NA	NA	NA	NA	None	NA	NA	NA	NA	NA	NA	NA	NA	0.55	Cases per 100,000 population	8622.94	8561.46	8479.51	8338.43	8268.59	8207.14	8126.07	8088.05	8021.95	7971.08	7938.21	7881.7	7936.85	7962.86	7968.61
109	PEV (Pre-Erythrocytic Vaccine)	3	0.5	2	0.1	Infants	6, 10, &, 14 weeks	2 yrs	0.89	0.95	0.97	0.97	NA	0.95	None	NA	NA	NA	NA	NA	NA	NA	NA	None	NA	NA	NA	NA	NA	NA	NA	NA	0.55	Severe Cases per 100,000 population	148.927	149.164	144.155	143.109	140.136	137.6	133.955	135.109	136.464	135.345	135.055	133.827	136.355	137.264	138.327
109	PEV (Pre-Erythrocytic Vaccine)	3	0.5	2	0.1	Infants	6, 10, &, 14 weeks	2 yrs	0.89	0.95	0.97	0.97	NA	0.95	None	NA	NA	NA	NA	NA	NA	NA	NA	None	NA	NA	NA	NA	NA	NA	NA	NA	0.55	Deaths per 100,000 population	31.0545	31.6364	30.0091	29.4909	28.7636	27.7091	28.0364	28.3909	27.9909	27.5727	28.3091	28.4545	28.3545	28.6	28.5818
109	PEV (Pre-Erythrocytic Vaccine)	3	0.5	2	0.1	Infants	6, 10, &, 14 weeks	2 yrs	0.89	0.95	0.97	0.97	NA	0.95	None	NA	NA	NA	NA	NA	NA	NA	NA	None	NA	NA	NA	NA	NA	NA	NA	NA	0.55	Cases in <5yo per 100,000 population	689.445	640.782	585.7	527.809	495.8	470.9	464.164	460.891	460.809	457.955	452.482	452.173	455.327	456.955	455.264
109	PEV (Pre-Erythrocytic Vaccine)	3	0.5	2	0.1	Infants	6, 10, &, 14 weeks	2 yrs	0.89	0.95	0.97	0.97	NA	0.95	None	NA	NA	NA	NA	NA	NA	NA	NA	None	NA	NA	NA	NA	NA	NA	NA	NA	0.55	Severe Cases in <5yo per 100,000 population	35.2818	33.5091	28.8455	26.9455	25.6636	24.6818	23.9455	24.1545	24.6636	23.6364	23.9545	24.6091	23.9455	24.2636	25.0727
109	PEV (Pre-Erythrocytic Vaccine)	3	0.5	2	0.1	Infants	6, 10, &, 14 weeks	2 yrs	0.89	0.95	0.97	0.97	NA	0.95	None	NA	NA	NA	NA	NA	NA	NA	NA	None	NA	NA	NA	NA	NA	NA	NA	NA	0.55	Deaths in < 5yo per 100,000 population	8.44545	8.12727	7.3	6.69091	7	6.34545	6.52727	7.21818	6.9	6.33636	6.87273	7.16364	6.73636	6.43636	6.65455
109	PEV (Pre-Erythrocytic Vaccine)	3	0.5	2	0.1	Infants	6, 10, &, 14 weeks	2 yrs	0.89	0.95	0.97	0.97	NA	0.95	None	NA	NA	NA	NA	NA	NA	NA	NA	None	NA	NA	NA	NA	NA	NA	NA	NA	0.55	DALYs per 100,000 population	790.651	800.819	761.202	751.169	732.26	706.609	714.261	716.232	716.032	704.628	720.264	717.269	717.13	724.833	727.47
109	PEV (Pre-Erythrocytic Vaccine)	3	0.5	2	0.1	Infants	6, 10, &, 14 weeks	2 yrs	0.89	0.95	0.97	0.97	NA	0.95	None	NA	NA	NA	NA	NA	NA	NA	NA	None	NA	NA	NA	NA	NA	NA	NA	NA	0.55	Income and productivity gains from delivering vaccine (US$ / dose)	-0.00548874	0.00521114	0.0174887	0.0403917	0.0528891	0.0629232	0.0801237	0.085634	0.0951132	0.107442	0.114357	0.124835	0.114719	0.10812	0.106677
110	PEV (Pre-Erythrocytic Vaccine)	3	0.5	2	0.1	Infants	6, 10, &, 14 weeks	2 yrs	0.89	0.95	0.97	0.97	NA	0.8	None	NA	NA	NA	NA	NA	NA	NA	NA	None	NA	NA	NA	NA	NA	NA	NA	NA	0.55	Cases per 100,000 population	8625.71	8596.68	8491.04	8427.28	8297.55	8263.65	8152.91	8103	8042.74	8082.2	8112.43	8018.12	8028.85	8048.55	8025.37
110	PEV (Pre-Erythrocytic Vaccine)	3	0.5	2	0.1	Infants	6, 10, &, 14 weeks	2 yrs	0.89	0.95	0.97	0.97	NA	0.8	None	NA	NA	NA	NA	NA	NA	NA	NA	None	NA	NA	NA	NA	NA	NA	NA	NA	0.55	Severe Cases per 100,000 population	148.427	150.145	143.945	142.591	139.836	139.091	137.518	137.991	135.473	136.882	138	137.209	139.236	138.991	139.691
110	PEV (Pre-Erythrocytic Vaccine)	3	0.5	2	0.1	Infants	6, 10, &, 14 weeks	2 yrs	0.89	0.95	0.97	0.97	NA	0.8	None	NA	NA	NA	NA	NA	NA	NA	NA	None	NA	NA	NA	NA	NA	NA	NA	NA	0.55	Deaths per 100,000 population	31.1636	30.9909	29.6273	30.2909	28.7182	28.6545	28.1	29.2727	28.7818	28.4909	29.6545	29.6455	28.6636	29.8273	29.4364
110	PEV (Pre-Erythrocytic Vaccine)	3	0.5	2	0.1	Infants	6, 10, &, 14 weeks	2 yrs	0.89	0.95	0.97	0.97	NA	0.8	None	NA	NA	NA	NA	NA	NA	NA	NA	None	NA	NA	NA	NA	NA	NA	NA	NA	0.55	Cases in <5yo per 100,000 population	691.818	646.318	595.573	543.455	501.255	483.418	474.345	474.945	464.664	476.455	466.891	468.527	469.518	469.555	469.291
110	PEV (Pre-Erythrocytic Vaccine)	3	0.5	2	0.1	Infants	6, 10, &, 14 weeks	2 yrs	0.89	0.95	0.97	0.97	NA	0.8	None	NA	NA	NA	NA	NA	NA	NA	NA	None	NA	NA	NA	NA	NA	NA	NA	NA	0.55	Severe Cases in <5yo per 100,000 population	34.5273	33.9182	29.6364	27.3273	26.7182	25.5727	25.0455	25.9455	24.4909	24.5818	24.1	25.2455	25.5273	24.7636	24.0727
110	PEV (Pre-Erythrocytic Vaccine)	3	0.5	2	0.1	Infants	6, 10, &, 14 weeks	2 yrs	0.89	0.95	0.97	0.97	NA	0.8	None	NA	NA	NA	NA	NA	NA	NA	NA	None	NA	NA	NA	NA	NA	NA	NA	NA	0.55	Deaths in < 5yo per 100,000 population	7.92727	7.94545	7.41818	7.12727	7.12727	6.91818	6.76364	7.15455	6.77273	6.60909	7.15455	7.3	6.80909	6.9	6.89091
110	PEV (Pre-Erythrocytic Vaccine)	3	0.5	2	0.1	Infants	6, 10, &, 14 weeks	2 yrs	0.89	0.95	0.97	0.97	NA	0.8	None	NA	NA	NA	NA	NA	NA	NA	NA	None	NA	NA	NA	NA	NA	NA	NA	NA	0.55	DALYs per 100,000 population	792.096	788.613	754	772.42	728.583	727.691	713.672	746.232	729.948	724.513	753.16	751.49	728.107	755.444	747.398
110	PEV (Pre-Erythrocytic Vaccine)	3	0.5	2	0.1	Infants	6, 10, &, 14 weeks	2 yrs	0.89	0.95	0.97	0.97	NA	0.8	None	NA	NA	NA	NA	NA	NA	NA	NA	None	NA	NA	NA	NA	NA	NA	NA	NA	0.55	Income and productivity gains from delivering vaccine (US$ / dose)	-0.0053869	-0.00250241	0.0163219	0.024661	0.0489316	0.0537511	0.0760331	0.0839042	0.095311	0.0874789	0.0799296	0.101428	0.0988965	0.0933411	0.0973027
111	PEV (Pre-Erythrocytic Vaccine)	3	0.5	2	0.1	Infants	6, 10, &, 14 weeks	2 yrs	0.89	0.95	0.97	0.97	NA	0.5	None	NA	NA	NA	NA	NA	NA	NA	NA	None	NA	NA	NA	NA	NA	NA	NA	NA	0.55	Cases per 100,000 population	8637.1	8550.76	8516.73	8424.29	8317.63	8239.61	8192.73	8130.57	8094.41	8098.26	8058.44	8073.46	8005.68	8067.5	8089.99
111	PEV (Pre-Erythrocytic Vaccine)	3	0.5	2	0.1	Infants	6, 10, &, 14 weeks	2 yrs	0.89	0.95	0.97	0.97	NA	0.5	None	NA	NA	NA	NA	NA	NA	NA	NA	None	NA	NA	NA	NA	NA	NA	NA	NA	0.55	Severe Cases per 100,000 population	149.591	148.082	144.745	144.136	140.427	139.227	139.173	138.927	137.473	137.7	137.9	138.191	137.264	139.5	139.645
111	PEV (Pre-Erythrocytic Vaccine)	3	0.5	2	0.1	Infants	6, 10, &, 14 weeks	2 yrs	0.89	0.95	0.97	0.97	NA	0.5	None	NA	NA	NA	NA	NA	NA	NA	NA	None	NA	NA	NA	NA	NA	NA	NA	NA	0.55	Deaths per 100,000 population	31.4818	31.2182	29.5273	29.2727	29.7273	29.4727	29.8182	28.7364	28.8636	28.1	28.1909	29.5273	28.8364	29.0091	29.2091
111	PEV (Pre-Erythrocytic Vaccine)	3	0.5	2	0.1	Infants	6, 10, &, 14 weeks	2 yrs	0.89	0.95	0.97	0.97	NA	0.5	None	NA	NA	NA	NA	NA	NA	NA	NA	None	NA	NA	NA	NA	NA	NA	NA	NA	0.55	Cases in <5yo per 100,000 population	696.609	636.791	601.973	555.064	513.373	499.7	500.6	494.518	492.091	486.045	484.336	486.6	484.973	485.755	488.709
111	PEV (Pre-Erythrocytic Vaccine)	3	0.5	2	0.1	Infants	6, 10, &, 14 weeks	2 yrs	0.89	0.95	0.97	0.97	NA	0.5	None	NA	NA	NA	NA	NA	NA	NA	NA	None	NA	NA	NA	NA	NA	NA	NA	NA	0.55	Severe Cases in <5yo per 100,000 population	35.2727	32.4455	30.9	28.0909	26.9273	26.5545	25.5182	26.1	25.3091	26.3091	25.5182	25.9727	25.4636	25.2091	25
111	PEV (Pre-Erythrocytic Vaccine)	3	0.5	2	0.1	Infants	6, 10, &, 14 weeks	2 yrs	0.89	0.95	0.97	0.97	NA	0.5	None	NA	NA	NA	NA	NA	NA	NA	NA	None	NA	NA	NA	NA	NA	NA	NA	NA	0.55	Deaths in < 5yo per 100,000 population	8.4	7.67273	7.53636	7.4	7.49091	7.16364	7.13636	6.99091	7.00909	6.67273	6.70909	7.5	7.2	6.92727	6.95455
111	PEV (Pre-Erythrocytic Vaccine)	3	0.5	2	0.1	Infants	6, 10, &, 14 weeks	2 yrs	0.89	0.95	0.97	0.97	NA	0.5	None	NA	NA	NA	NA	NA	NA	NA	NA	None	NA	NA	NA	NA	NA	NA	NA	NA	0.55	DALYs per 100,000 population	799.914	791.327	755.421	747.79	755.269	748.403	754.723	734.369	731.34	715.277	717.275	749.363	735.078	737.118	740.815
111	PEV (Pre-Erythrocytic Vaccine)	3	0.5	2	0.1	Infants	6, 10, &, 14 weeks	2 yrs	0.89	0.95	0.97	0.97	NA	0.5	None	NA	NA	NA	NA	NA	NA	NA	NA	None	NA	NA	NA	NA	NA	NA	NA	NA	0.55	Income and productivity gains from delivering vaccine (US$ / dose)	-0.00800882	0.00760249	0.0127964	0.0268555	0.0483002	0.0629822	0.0729348	0.0832339	0.0897783	0.0895345	0.0979614	0.0943585	0.109633	0.0963926	0.0908451
112	PEV (Pre-Erythrocytic Vaccine)	3	0.5	2	0.1	Infants	6, 10, &, 14 weeks	2 yrs	0.7	0.81	0.93	0.93	NA	0.95	None	NA	NA	NA	NA	NA	NA	NA	NA	None	NA	NA	NA	NA	NA	NA	NA	NA	0.55	Cases per 100,000 population	8619.93	8537.85	8451.58	8330.41	8268.63	8244.8	8165.13	8144.75	8117.14	8099.35	8095.1	8127.86	8109.78	8114.97	8081.19
112	PEV (Pre-Erythrocytic Vaccine)	3	0.5	2	0.1	Infants	6, 10, &, 14 weeks	2 yrs	0.7	0.81	0.93	0.93	NA	0.95	None	NA	NA	NA	NA	NA	NA	NA	NA	None	NA	NA	NA	NA	NA	NA	NA	NA	0.55	Severe Cases per 100,000 population	153.118	147.845	145.045	144.509	142.064	138.155	137.373	139.273	138.473	141.527	138.473	141.555	138.918	139.118	140.664
112	PEV (Pre-Erythrocytic Vaccine)	3	0.5	2	0.1	Infants	6, 10, &, 14 weeks	2 yrs	0.7	0.81	0.93	0.93	NA	0.95	None	NA	NA	NA	NA	NA	NA	NA	NA	None	NA	NA	NA	NA	NA	NA	NA	NA	0.55	Deaths per 100,000 population	31.4727	31.0818	29.3364	29.9	29	28.0818	28.6182	28.4545	29.3	29.3	29.2364	29.3	29.0818	29.4273	29.8818
112	PEV (Pre-Erythrocytic Vaccine)	3	0.5	2	0.1	Infants	6, 10, &, 14 weeks	2 yrs	0.7	0.81	0.93	0.93	NA	0.95	None	NA	NA	NA	NA	NA	NA	NA	NA	None	NA	NA	NA	NA	NA	NA	NA	NA	0.55	Cases in <5yo per 100,000 population	691.491	646.345	605.691	560.736	523.355	504.627	506.036	501.936	507.655	504.882	507.864	506.055	500.345	505.755	498.991
112	PEV (Pre-Erythrocytic Vaccine)	3	0.5	2	0.1	Infants	6, 10, &, 14 weeks	2 yrs	0.7	0.81	0.93	0.93	NA	0.95	None	NA	NA	NA	NA	NA	NA	NA	NA	None	NA	NA	NA	NA	NA	NA	NA	NA	0.55	Severe Cases in <5yo per 100,000 population	36.6273	33.1273	30.5545	29.1818	28.2545	26.2909	25.9727	27.4091	26.1182	27.6909	26.5818	26.9091	25.9909	26.5545	26.0545
112	PEV (Pre-Erythrocytic Vaccine)	3	0.5	2	0.1	Infants	6, 10, &, 14 weeks	2 yrs	0.7	0.81	0.93	0.93	NA	0.95	None	NA	NA	NA	NA	NA	NA	NA	NA	None	NA	NA	NA	NA	NA	NA	NA	NA	0.55	Deaths in < 5yo per 100,000 population	8.57273	8.26364	7.34545	7.39091	7.54545	6.65455	6.77273	7.40909	7.1	7.08182	7.53636	6.94545	7.05455	7.32727	7.20909
112	PEV (Pre-Erythrocytic Vaccine)	3	0.5	2	0.1	Infants	6, 10, &, 14 weeks	2 yrs	0.7	0.81	0.93	0.93	NA	0.95	None	NA	NA	NA	NA	NA	NA	NA	NA	None	NA	NA	NA	NA	NA	NA	NA	NA	0.55	DALYs per 100,000 population	802.808	792.031	747.354	757.922	740.947	717.979	725.433	726.985	745.639	743.74	744.101	746.277	739.672	751.059	757.569
112	PEV (Pre-Erythrocytic Vaccine)	3	0.5	2	0.1	Infants	6, 10, &, 14 weeks	2 yrs	0.7	0.81	0.93	0.93	NA	0.95	None	NA	NA	NA	NA	NA	NA	NA	NA	None	NA	NA	NA	NA	NA	NA	NA	NA	0.55	Income and productivity gains from delivering vaccine (US$ / dose)	-0.00858741	0.0133883	0.0300707	0.0546739	0.0662273	0.0717368	0.0926428	0.0925743	0.0994861	0.10263	0.107819	0.096078	0.102917	0.101421	0.10777
113	PEV (Pre-Erythrocytic Vaccine)	3	0.5	2	0.1	Infants	6, 10, &, 14 weeks	2 yrs	0.7	0.81	0.93	0.93	NA	0.8	None	NA	NA	NA	NA	NA	NA	NA	NA	None	NA	NA	NA	NA	NA	NA	NA	NA	0.55	Cases per 100,000 population	8619.82	8543.99	8487.69	8359.84	8355.69	8387.5	8330.47	8254.24	8186.42	8169.11	8092.98	8093.91	8066.26	8084.29	8113.74
113	PEV (Pre-Erythrocytic Vaccine)	3	0.5	2	0.1	Infants	6, 10, &, 14 weeks	2 yrs	0.7	0.81	0.93	0.93	NA	0.8	None	NA	NA	NA	NA	NA	NA	NA	NA	None	NA	NA	NA	NA	NA	NA	NA	NA	0.55	Severe Cases per 100,000 population	153.018	148.045	147.182	140.545	142.855	142.609	142.682	140.373	139.2	138.855	137.555	137.755	139.127	139.291	141.655
113	PEV (Pre-Erythrocytic Vaccine)	3	0.5	2	0.1	Infants	6, 10, &, 14 weeks	2 yrs	0.7	0.81	0.93	0.93	NA	0.8	None	NA	NA	NA	NA	NA	NA	NA	NA	None	NA	NA	NA	NA	NA	NA	NA	NA	0.55	Deaths per 100,000 population	31.3	30.6545	30.1364	29.4727	29.2545	30.2818	29.9636	29.1273	28.7182	28.6636	29.2545	28.4455	27.8818	29.0455	30.1
113	PEV (Pre-Erythrocytic Vaccine)	3	0.5	2	0.1	Infants	6, 10, &, 14 weeks	2 yrs	0.7	0.81	0.93	0.93	NA	0.8	None	NA	NA	NA	NA	NA	NA	NA	NA	None	NA	NA	NA	NA	NA	NA	NA	NA	0.55	Cases in <5yo per 100,000 population	690.109	647.773	610.027	562.391	533.245	528.1	532.855	513.727	516	516.455	509.482	514.282	504.418	506.336	511.209
113	PEV (Pre-Erythrocytic Vaccine)	3	0.5	2	0.1	Infants	6, 10, &, 14 weeks	2 yrs	0.7	0.81	0.93	0.93	NA	0.8	None	NA	NA	NA	NA	NA	NA	NA	NA	None	NA	NA	NA	NA	NA	NA	NA	NA	0.55	Severe Cases in <5yo per 100,000 population	36.7727	33.4455	31.3	28.8727	28.0636	27.5545	27.0545	27.0182	26.5545	27.8182	26.4	26.2364	26.8636	26.0182	26.5818
113	PEV (Pre-Erythrocytic Vaccine)	3	0.5	2	0.1	Infants	6, 10, &, 14 weeks	2 yrs	0.7	0.81	0.93	0.93	NA	0.8	None	NA	NA	NA	NA	NA	NA	NA	NA	None	NA	NA	NA	NA	NA	NA	NA	NA	0.55	Deaths in < 5yo per 100,000 population	8.34545	8	7.84545	7.44545	7.32727	7.7	6.74545	6.83636	6.66364	6.87273	7.1	6.65455	6.3	6.72727	6.74545
113	PEV (Pre-Erythrocytic Vaccine)	3	0.5	2	0.1	Infants	6, 10, &, 14 weeks	2 yrs	0.7	0.81	0.93	0.93	NA	0.8	None	NA	NA	NA	NA	NA	NA	NA	NA	None	NA	NA	NA	NA	NA	NA	NA	NA	0.55	DALYs per 100,000 population	798.829	780.887	772.274	752.513	744.33	769.506	757.435	739.44	728.541	729.343	742.575	721.268	711.356	734.772	763.638
113	PEV (Pre-Erythrocytic Vaccine)	3	0.5	2	0.1	Infants	6, 10, &, 14 weeks	2 yrs	0.7	0.81	0.93	0.93	NA	0.8	None	NA	NA	NA	NA	NA	NA	NA	NA	None	NA	NA	NA	NA	NA	NA	NA	NA	0.55	Income and productivity gains from delivering vaccine (US$ / dose)	-0.00832925	0.0116753	0.0208719	0.0521619	0.0479796	0.0394389	0.0530299	0.0691371	0.0845163	0.0898458	0.110012	0.109988	0.11449	0.110246	0.103068
114	PEV (Pre-Erythrocytic Vaccine)	3	0.5	2	0.1	Infants	6, 10, &, 14 weeks	2 yrs	0.7	0.81	0.93	0.93	NA	0.5	None	NA	NA	NA	NA	NA	NA	NA	NA	None	NA	NA	NA	NA	NA	NA	NA	NA	0.55	Cases per 100,000 population	8611.76	8545.46	8446.59	8363.78	8317.59	8348.65	8316.05	8220.08	8216.34	8180.76	8240.69	8130.16	8058.23	8134.25	8162.44
114	PEV (Pre-Erythrocytic Vaccine)	3	0.5	2	0.1	Infants	6, 10, &, 14 weeks	2 yrs	0.7	0.81	0.93	0.93	NA	0.5	None	NA	NA	NA	NA	NA	NA	NA	NA	None	NA	NA	NA	NA	NA	NA	NA	NA	0.55	Severe Cases per 100,000 population	151.918	148.582	145.482	142.327	140.827	143.236	140.782	139.245	143.918	140.455	140.545	141.382	139.164	139.718	142.691
114	PEV (Pre-Erythrocytic Vaccine)	3	0.5	2	0.1	Infants	6, 10, &, 14 weeks	2 yrs	0.7	0.81	0.93	0.93	NA	0.5	None	NA	NA	NA	NA	NA	NA	NA	NA	None	NA	NA	NA	NA	NA	NA	NA	NA	0.55	Deaths per 100,000 population	30.9182	30.7	30.4091	28.7636	30.0091	28.9818	30.1364	30.3091	31.0364	29.3909	28.5182	28.3727	28.9818	28.6636	29.2455
114	PEV (Pre-Erythrocytic Vaccine)	3	0.5	2	0.1	Infants	6, 10, &, 14 weeks	2 yrs	0.7	0.81	0.93	0.93	NA	0.5	None	NA	NA	NA	NA	NA	NA	NA	NA	None	NA	NA	NA	NA	NA	NA	NA	NA	0.55	Cases in <5yo per 100,000 population	687.982	648.536	607.655	567.482	545.373	532.464	542.673	522.109	526.655	526.618	530.618	526.809	511.582	522.891	523.173
114	PEV (Pre-Erythrocytic Vaccine)	3	0.5	2	0.1	Infants	6, 10, &, 14 weeks	2 yrs	0.7	0.81	0.93	0.93	NA	0.5	None	NA	NA	NA	NA	NA	NA	NA	NA	None	NA	NA	NA	NA	NA	NA	NA	NA	0.55	Severe Cases in <5yo per 100,000 population	36.5364	33.2455	31.7182	29.1273	28.8364	28.1364	28.5	27.8364	27.6727	26.9909	27.0182	27.9273	27.5	27.1545	27.8818
114	PEV (Pre-Erythrocytic Vaccine)	3	0.5	2	0.1	Infants	6, 10, &, 14 weeks	2 yrs	0.7	0.81	0.93	0.93	NA	0.5	None	NA	NA	NA	NA	NA	NA	NA	NA	None	NA	NA	NA	NA	NA	NA	NA	NA	0.55	Deaths in < 5yo per 100,000 population	8.17273	7.87273	7.90909	7.45455	7.76364	6.76364	7.47273	7.37273	7.63636	6.97273	7.15455	7.16364	7.10909	7.41818	6.89091
114	PEV (Pre-Erythrocytic Vaccine)	3	0.5	2	0.1	Infants	6, 10, &, 14 weeks	2 yrs	0.7	0.81	0.93	0.93	NA	0.5	None	NA	NA	NA	NA	NA	NA	NA	NA	None	NA	NA	NA	NA	NA	NA	NA	NA	0.55	DALYs per 100,000 population	789.687	780.075	777.413	733.994	765.847	737.627	765.605	767.727	786.344	746.866	726.283	719.31	737.668	731.525	743.243
114	PEV (Pre-Erythrocytic Vaccine)	3	0.5	2	0.1	Infants	6, 10, &, 14 weeks	2 yrs	0.7	0.81	0.93	0.93	NA	0.5	None	NA	NA	NA	NA	NA	NA	NA	NA	None	NA	NA	NA	NA	NA	NA	NA	NA	0.55	Income and productivity gains from delivering vaccine (US$ / dose)	-0.0054691	0.0118635	0.0336309	0.0521178	0.0637424	0.0499736	0.0630873	0.0831408	0.0792379	0.0917535	0.0781188	0.104688	0.123137	0.104167	0.0958426
115	PEV (Pre-Erythrocytic Vaccine)	3	0.5	2	0.1	Infants	6, 10, &, 14 weeks	2 yrs	0.5	0.69	0.85	0.85	NA	0.95	None	NA	NA	NA	NA	NA	NA	NA	NA	None	NA	NA	NA	NA	NA	NA	NA	NA	0.55	Cases per 100,000 population	8640.15	8508.23	8444.25	8391.83	8355.88	8365.65	8291.55	8313.36	8271.23	8222.43	8188.11	8212.25	8207.1	8242.28	8250.03
115	PEV (Pre-Erythrocytic Vaccine)	3	0.5	2	0.1	Infants	6, 10, &, 14 weeks	2 yrs	0.5	0.69	0.85	0.85	NA	0.95	None	NA	NA	NA	NA	NA	NA	NA	NA	None	NA	NA	NA	NA	NA	NA	NA	NA	0.55	Severe Cases per 100,000 population	150.809	147.936	145.209	144.027	143.927	145	141.973	145.236	141.773	141.009	139.7	143.709	140.2	142.982	143.091
115	PEV (Pre-Erythrocytic Vaccine)	3	0.5	2	0.1	Infants	6, 10, &, 14 weeks	2 yrs	0.5	0.69	0.85	0.85	NA	0.95	None	NA	NA	NA	NA	NA	NA	NA	NA	None	NA	NA	NA	NA	NA	NA	NA	NA	0.55	Deaths per 100,000 population	30.6182	30.5909	29.7818	29.9818	29.4545	29.8636	29.1636	29.9455	29.5818	28.8273	28.9364	30.2455	29.1545	29.4727	30.2
115	PEV (Pre-Erythrocytic Vaccine)	3	0.5	2	0.1	Infants	6, 10, &, 14 weeks	2 yrs	0.5	0.69	0.85	0.85	NA	0.95	None	NA	NA	NA	NA	NA	NA	NA	NA	None	NA	NA	NA	NA	NA	NA	NA	NA	0.55	Cases in <5yo per 100,000 population	695.573	647.718	619.7	583.545	567.091	562.182	550.755	553.727	549.9	548.2	541.2	546.627	548.882	548.864	552.755
115	PEV (Pre-Erythrocytic Vaccine)	3	0.5	2	0.1	Infants	6, 10, &, 14 weeks	2 yrs	0.5	0.69	0.85	0.85	NA	0.95	None	NA	NA	NA	NA	NA	NA	NA	NA	None	NA	NA	NA	NA	NA	NA	NA	NA	0.55	Severe Cases in <5yo per 100,000 population	35.8091	33.3182	31.3091	30.7273	29.7636	29.2727	29.5818	29.7636	29.0636	28	27.5818	29.1455	27.5636	28.3364	28.8909
115	PEV (Pre-Erythrocytic Vaccine)	3	0.5	2	0.1	Infants	6, 10, &, 14 weeks	2 yrs	0.5	0.69	0.85	0.85	NA	0.95	None	NA	NA	NA	NA	NA	NA	NA	NA	None	NA	NA	NA	NA	NA	NA	NA	NA	0.55	Deaths in < 5yo per 100,000 population	8.35455	7.82727	7.77273	7.66364	7.36364	7.60909	7.9	7.29091	7.43636	6.98182	7.1	7.55455	7.27273	7.34545	7.79091
115	PEV (Pre-Erythrocytic Vaccine)	3	0.5	2	0.1	Infants	6, 10, &, 14 weeks	2 yrs	0.5	0.69	0.85	0.85	NA	0.95	None	NA	NA	NA	NA	NA	NA	NA	NA	None	NA	NA	NA	NA	NA	NA	NA	NA	0.55	DALYs per 100,000 population	781.764	775.841	760.476	762.823	751.542	764.244	742.184	761.995	749.813	730.746	734.527	768.628	739.936	748.544	769.989
115	PEV (Pre-Erythrocytic Vaccine)	3	0.5	2	0.1	Infants	6, 10, &, 14 weeks	2 yrs	0.5	0.69	0.85	0.85	NA	0.95	None	NA	NA	NA	NA	NA	NA	NA	NA	None	NA	NA	NA	NA	NA	NA	NA	NA	0.55	Income and productivity gains from delivering vaccine (US$ / dose)	-0.0167198	0.0284059	0.0415051	0.0530886	0.0649733	0.0585814	0.0825602	0.0712972	0.0836548	0.0997369	0.11182	0.100677	0.107513	0.0941915	0.0919822
116	PEV (Pre-Erythrocytic Vaccine)	3	0.5	2	0.1	Infants	6, 10, &, 14 weeks	2 yrs	0.5	0.69	0.85	0.85	NA	0.8	None	NA	NA	NA	NA	NA	NA	NA	NA	None	NA	NA	NA	NA	NA	NA	NA	NA	0.55	Cases per 100,000 population	8616.48	8572.07	8508.83	8417.42	8382.56	8442.55	8293.15	8283.2	8308.61	8260.15	8198.95	8198.37	8203.97	8165.17	8160.78
116	PEV (Pre-Erythrocytic Vaccine)	3	0.5	2	0.1	Infants	6, 10, &, 14 weeks	2 yrs	0.5	0.69	0.85	0.85	NA	0.8	None	NA	NA	NA	NA	NA	NA	NA	NA	None	NA	NA	NA	NA	NA	NA	NA	NA	0.55	Severe Cases per 100,000 population	150.155	148.055	147.836	146.618	143.064	144.9	140.745	140.873	142.855	142	141.136	142.436	142.6	140.173	142.436
116	PEV (Pre-Erythrocytic Vaccine)	3	0.5	2	0.1	Infants	6, 10, &, 14 weeks	2 yrs	0.5	0.69	0.85	0.85	NA	0.8	None	NA	NA	NA	NA	NA	NA	NA	NA	None	NA	NA	NA	NA	NA	NA	NA	NA	0.55	Deaths per 100,000 population	30.3091	30.7182	30.5545	29.2818	30.5	29.6455	28.9273	30.4909	29.3636	28.9364	29.5182	29.4364	29.1727	29.1545	29.5818
116	PEV (Pre-Erythrocytic Vaccine)	3	0.5	2	0.1	Infants	6, 10, &, 14 weeks	2 yrs	0.5	0.69	0.85	0.85	NA	0.8	None	NA	NA	NA	NA	NA	NA	NA	NA	None	NA	NA	NA	NA	NA	NA	NA	NA	0.55	Cases in <5yo per 100,000 population	692.136	655.682	625.645	594.136	570.809	568.282	555.055	553.255	557.836	552.655	549.927	548.655	544.555	545.355	545.627
116	PEV (Pre-Erythrocytic Vaccine)	3	0.5	2	0.1	Infants	6, 10, &, 14 weeks	2 yrs	0.5	0.69	0.85	0.85	NA	0.8	None	NA	NA	NA	NA	NA	NA	NA	NA	None	NA	NA	NA	NA	NA	NA	NA	NA	0.55	Severe Cases in <5yo per 100,000 population	35.7909	32.9909	32.4273	31.9091	29.4545	29.8545	29.2818	28.5091	29.8	29.3	28.3455	28.8182	28.3364	29.4636	27.6364
116	PEV (Pre-Erythrocytic Vaccine)	3	0.5	2	0.1	Infants	6, 10, &, 14 weeks	2 yrs	0.5	0.69	0.85	0.85	NA	0.8	None	NA	NA	NA	NA	NA	NA	NA	NA	None	NA	NA	NA	NA	NA	NA	NA	NA	0.55	Deaths in < 5yo per 100,000 population	8.21818	7.97273	7.93636	7.34545	7.33636	7.81818	7.37273	7.57273	7.53636	7.27273	7.31818	7.17273	6.6	7.46364	7.31818
116	PEV (Pre-Erythrocytic Vaccine)	3	0.5	2	0.1	Infants	6, 10, &, 14 weeks	2 yrs	0.5	0.69	0.85	0.85	NA	0.8	None	NA	NA	NA	NA	NA	NA	NA	NA	None	NA	NA	NA	NA	NA	NA	NA	NA	0.55	DALYs per 100,000 population	772.983	782.357	775.496	748.916	772.947	757.033	737.147	771.714	749.231	733.185	750.969	747.76	737.673	740.674	749.163
116	PEV (Pre-Erythrocytic Vaccine)	3	0.5	2	0.1	Infants	6, 10, &, 14 weeks	2 yrs	0.5	0.69	0.85	0.85	NA	0.8	None	NA	NA	NA	NA	NA	NA	NA	NA	None	NA	NA	NA	NA	NA	NA	NA	NA	0.55	Income and productivity gains from delivering vaccine (US$ / dose)	-0.0071146	0.00916577	0.0230098	0.0484112	0.0606277	0.0389815	0.0838177	0.0852572	0.0733206	0.0882611	0.108549	0.109217	0.107846	0.121389	0.121522
117	PEV (Pre-Erythrocytic Vaccine)	3	0.5	2	0.1	Infants	6, 10, &, 14 weeks	2 yrs	0.5	0.69	0.85	0.85	NA	0.5	None	NA	NA	NA	NA	NA	NA	NA	NA	None	NA	NA	NA	NA	NA	NA	NA	NA	0.55	Cases per 100,000 population	8638.87	8552.15	8505.15	8480.85	8365.99	8386.84	8369.01	8273.22	8206.63	8259.09	8323.93	8329.01	8290.22	8326.44	8301.55
117	PEV (Pre-Erythrocytic Vaccine)	3	0.5	2	0.1	Infants	6, 10, &, 14 weeks	2 yrs	0.5	0.69	0.85	0.85	NA	0.5	None	NA	NA	NA	NA	NA	NA	NA	NA	None	NA	NA	NA	NA	NA	NA	NA	NA	0.55	Severe Cases per 100,000 population	150.027	146.864	144.782	148.227	143.818	142.864	141.936	139.655	139.991	141.473	143.109	143.727	145.6	143.627	144.536
117	PEV (Pre-Erythrocytic Vaccine)	3	0.5	2	0.1	Infants	6, 10, &, 14 weeks	2 yrs	0.5	0.69	0.85	0.85	NA	0.5	None	NA	NA	NA	NA	NA	NA	NA	NA	None	NA	NA	NA	NA	NA	NA	NA	NA	0.55	Deaths per 100,000 population	30.3545	30.2182	29.3545	31.1545	30.0273	28.7545	29.6091	29.8545	28.8909	29.1636	30.6545	29.8091	29.9636	29.8818	30.7
117	PEV (Pre-Erythrocytic Vaccine)	3	0.5	2	0.1	Infants	6, 10, &, 14 weeks	2 yrs	0.5	0.69	0.85	0.85	NA	0.5	None	NA	NA	NA	NA	NA	NA	NA	NA	None	NA	NA	NA	NA	NA	NA	NA	NA	0.55	Cases in <5yo per 100,000 population	696.736	653.991	627.436	604.545	577.245	569.918	567.736	562.409	562.845	560.936	559.118	572.191	561.482	566.909	567.936
117	PEV (Pre-Erythrocytic Vaccine)	3	0.5	2	0.1	Infants	6, 10, &, 14 weeks	2 yrs	0.5	0.69	0.85	0.85	NA	0.5	None	NA	NA	NA	NA	NA	NA	NA	NA	None	NA	NA	NA	NA	NA	NA	NA	NA	0.55	Severe Cases in <5yo per 100,000 population	35.4273	32.3273	31.6182	31.3455	30.3818	29.4727	29.4091	29.2909	28.8818	29.6909	29.0455	30.0636	29.9182	29.8364	29.2545
117	PEV (Pre-Erythrocytic Vaccine)	3	0.5	2	0.1	Infants	6, 10, &, 14 weeks	2 yrs	0.5	0.69	0.85	0.85	NA	0.5	None	NA	NA	NA	NA	NA	NA	NA	NA	None	NA	NA	NA	NA	NA	NA	NA	NA	0.55	Deaths in < 5yo per 100,000 population	8.2	7.59091	7.75455	7.91818	7.32727	7.29091	7.45455	7.67273	7.14545	7.55455	7.57273	7.8	7.61818	7.44545	7.87273
117	PEV (Pre-Erythrocytic Vaccine)	3	0.5	2	0.1	Infants	6, 10, &, 14 weeks	2 yrs	0.5	0.69	0.85	0.85	NA	0.5	None	NA	NA	NA	NA	NA	NA	NA	NA	None	NA	NA	NA	NA	NA	NA	NA	NA	0.55	DALYs per 100,000 population	774.544	767.242	748.152	792.656	763.629	735.328	753.286	762.572	737.423	740.2	778.135	760.301	763.23	759.541	779.832
117	PEV (Pre-Erythrocytic Vaccine)	3	0.5	2	0.1	Infants	6, 10, &, 14 weeks	2 yrs	0.5	0.69	0.85	0.85	NA	0.5	None	NA	NA	NA	NA	NA	NA	NA	NA	None	NA	NA	NA	NA	NA	NA	NA	NA	0.55	Income and productivity gains from delivering vaccine (US$ / dose)	-0.0148643	0.0154454	0.0258463	0.0281453	0.0663314	0.0581208	0.0641671	0.0930503	0.114051	0.0926527	0.074468	0.0731495	0.083786	0.0733577	0.0815672
118	PEV (Pre-Erythrocytic Vaccine)	3	0.5	2	1	Infants	6, 10, &, 14 weeks	2 yrs	0.89	0.95	0.97	0.97	NA	0.95	None	NA	NA	NA	NA	NA	NA	NA	NA	None	NA	NA	NA	NA	NA	NA	NA	NA	0.55	Cases per 100,000 population	86229.4	85614.6	84795.1	83384.3	82685.9	82071.4	81260.7	80880.5	80219.5	79710.8	79382.1	78817	79368.5	79628.6	79686.1
118	PEV (Pre-Erythrocytic Vaccine)	3	0.5	2	1	Infants	6, 10, &, 14 weeks	2 yrs	0.89	0.95	0.97	0.97	NA	0.95	None	NA	NA	NA	NA	NA	NA	NA	NA	None	NA	NA	NA	NA	NA	NA	NA	NA	0.55	Severe Cases per 100,000 population	1489.27	1491.64	1441.55	1431.09	1401.36	1376	1339.55	1351.09	1364.64	1353.45	1350.55	1338.27	1363.55	1372.64	1383.27
118	PEV (Pre-Erythrocytic Vaccine)	3	0.5	2	1	Infants	6, 10, &, 14 weeks	2 yrs	0.89	0.95	0.97	0.97	NA	0.95	None	NA	NA	NA	NA	NA	NA	NA	NA	None	NA	NA	NA	NA	NA	NA	NA	NA	0.55	Deaths per 100,000 population	310.545	316.364	300.091	294.909	287.636	277.091	280.364	283.909	279.909	275.727	283.091	284.545	283.545	286	285.818
118	PEV (Pre-Erythrocytic Vaccine)	3	0.5	2	1	Infants	6, 10, &, 14 weeks	2 yrs	0.89	0.95	0.97	0.97	NA	0.95	None	NA	NA	NA	NA	NA	NA	NA	NA	None	NA	NA	NA	NA	NA	NA	NA	NA	0.55	Cases in <5yo per 100,000 population	6894.45	6407.82	5857	5278.09	4958	4709	4641.64	4608.91	4608.09	4579.55	4524.82	4521.73	4553.27	4569.55	4552.64
118	PEV (Pre-Erythrocytic Vaccine)	3	0.5	2	1	Infants	6, 10, &, 14 weeks	2 yrs	0.89	0.95	0.97	0.97	NA	0.95	None	NA	NA	NA	NA	NA	NA	NA	NA	None	NA	NA	NA	NA	NA	NA	NA	NA	0.55	Severe Cases in <5yo per 100,000 population	352.818	335.091	288.455	269.455	256.636	246.818	239.455	241.545	246.636	236.364	239.545	246.091	239.455	242.636	250.727
118	PEV (Pre-Erythrocytic Vaccine)	3	0.5	2	1	Infants	6, 10, &, 14 weeks	2 yrs	0.89	0.95	0.97	0.97	NA	0.95	None	NA	NA	NA	NA	NA	NA	NA	NA	None	NA	NA	NA	NA	NA	NA	NA	NA	0.55	Deaths in < 5yo per 100,000 population	84.4545	81.2727	73	66.9091	70	63.4545	65.2727	72.1818	69	63.3636	68.7273	71.6364	67.3636	64.3636	66.5455
118	PEV (Pre-Erythrocytic Vaccine)	3	0.5	2	1	Infants	6, 10, &, 14 weeks	2 yrs	0.89	0.95	0.97	0.97	NA	0.95	None	NA	NA	NA	NA	NA	NA	NA	NA	None	NA	NA	NA	NA	NA	NA	NA	NA	0.55	DALYs per 100,000 population	7906.51	8008.19	7612.02	7511.69	7322.6	7066.09	7142.61	7162.32	7160.32	7046.28	7202.64	7172.69	7171.3	7248.33	7274.7
118	PEV (Pre-Erythrocytic Vaccine)	3	0.5	2	1	Infants	6, 10, &, 14 weeks	2 yrs	0.89	0.95	0.97	0.97	NA	0.95	None	NA	NA	NA	NA	NA	NA	NA	NA	None	NA	NA	NA	NA	NA	NA	NA	NA	0.55	Income and productivity gains from delivering vaccine (US$ / dose)	-0.0548874	0.0521114	0.174887	0.403917	0.528891	0.629232	0.801237	0.85634	0.951132	1.07442	1.14357	1.24835	1.14719	1.0812	1.06677
119	PEV (Pre-Erythrocytic Vaccine)	3	0.5	2	1	Infants	6, 10, &, 14 weeks	2 yrs	0.89	0.95	0.97	0.97	NA	0.8	None	NA	NA	NA	NA	NA	NA	NA	NA	None	NA	NA	NA	NA	NA	NA	NA	NA	0.55	Cases per 100,000 population	86257.1	85966.8	84910.4	84272.8	82975.5	82636.5	81529.1	81030	80427.4	80822	81124.3	80181.2	80288.5	80485.5	80253.7
119	PEV (Pre-Erythrocytic Vaccine)	3	0.5	2	1	Infants	6, 10, &, 14 weeks	2 yrs	0.89	0.95	0.97	0.97	NA	0.8	None	NA	NA	NA	NA	NA	NA	NA	NA	None	NA	NA	NA	NA	NA	NA	NA	NA	0.55	Severe Cases per 100,000 population	1484.27	1501.45	1439.45	1425.91	1398.36	1390.91	1375.18	1379.91	1354.73	1368.82	1380	1372.09	1392.36	1389.91	1396.91
119	PEV (Pre-Erythrocytic Vaccine)	3	0.5	2	1	Infants	6, 10, &, 14 weeks	2 yrs	0.89	0.95	0.97	0.97	NA	0.8	None	NA	NA	NA	NA	NA	NA	NA	NA	None	NA	NA	NA	NA	NA	NA	NA	NA	0.55	Deaths per 100,000 population	311.636	309.909	296.273	302.909	287.182	286.545	281	292.727	287.818	284.909	296.545	296.455	286.636	298.273	294.364
119	PEV (Pre-Erythrocytic Vaccine)	3	0.5	2	1	Infants	6, 10, &, 14 weeks	2 yrs	0.89	0.95	0.97	0.97	NA	0.8	None	NA	NA	NA	NA	NA	NA	NA	NA	None	NA	NA	NA	NA	NA	NA	NA	NA	0.55	Cases in <5yo per 100,000 population	6918.18	6463.18	5955.73	5434.55	5012.55	4834.18	4743.45	4749.45	4646.64	4764.55	4668.91	4685.27	4695.18	4695.55	4692.91
119	PEV (Pre-Erythrocytic Vaccine)	3	0.5	2	1	Infants	6, 10, &, 14 weeks	2 yrs	0.89	0.95	0.97	0.97	NA	0.8	None	NA	NA	NA	NA	NA	NA	NA	NA	None	NA	NA	NA	NA	NA	NA	NA	NA	0.55	Severe Cases in <5yo per 100,000 population	345.273	339.182	296.364	273.273	267.182	255.727	250.455	259.455	244.909	245.818	241	252.455	255.273	247.636	240.727
119	PEV (Pre-Erythrocytic Vaccine)	3	0.5	2	1	Infants	6, 10, &, 14 weeks	2 yrs	0.89	0.95	0.97	0.97	NA	0.8	None	NA	NA	NA	NA	NA	NA	NA	NA	None	NA	NA	NA	NA	NA	NA	NA	NA	0.55	Deaths in < 5yo per 100,000 population	79.2727	79.4545	74.1818	71.2727	71.2727	69.1818	67.6364	71.5455	67.7273	66.0909	71.5455	73	68.0909	69	68.9091
119	PEV (Pre-Erythrocytic Vaccine)	3	0.5	2	1	Infants	6, 10, &, 14 weeks	2 yrs	0.89	0.95	0.97	0.97	NA	0.8	None	NA	NA	NA	NA	NA	NA	NA	NA	None	NA	NA	NA	NA	NA	NA	NA	NA	0.55	DALYs per 100,000 population	7920.96	7886.13	7540	7724.2	7285.83	7276.91	7136.72	7462.32	7299.48	7245.13	7531.6	7514.9	7281.07	7554.44	7473.98
119	PEV (Pre-Erythrocytic Vaccine)	3	0.5	2	1	Infants	6, 10, &, 14 weeks	2 yrs	0.89	0.95	0.97	0.97	NA	0.8	None	NA	NA	NA	NA	NA	NA	NA	NA	None	NA	NA	NA	NA	NA	NA	NA	NA	0.55	Income and productivity gains from delivering vaccine (US$ / dose)	-0.053869	-0.0250241	0.163219	0.24661	0.489316	0.537511	0.760331	0.839042	0.95311	0.874789	0.799296	1.01428	0.988965	0.933411	0.973027
120	PEV (Pre-Erythrocytic Vaccine)	3	0.5	2	1	Infants	6, 10, &, 14 weeks	2 yrs	0.89	0.95	0.97	0.97	NA	0.5	None	NA	NA	NA	NA	NA	NA	NA	NA	None	NA	NA	NA	NA	NA	NA	NA	NA	0.55	Cases per 100,000 population	86371	85507.6	85167.3	84242.9	83176.3	82396.1	81927.3	81305.7	80944.1	80982.6	80584.4	80734.6	80056.8	80675	80899.9
120	PEV (Pre-Erythrocytic Vaccine)	3	0.5	2	1	Infants	6, 10, &, 14 weeks	2 yrs	0.89	0.95	0.97	0.97	NA	0.5	None	NA	NA	NA	NA	NA	NA	NA	NA	None	NA	NA	NA	NA	NA	NA	NA	NA	0.55	Severe Cases per 100,000 population	1495.91	1480.82	1447.45	1441.36	1404.27	1392.27	1391.73	1389.27	1374.73	1377	1379	1381.91	1372.64	1395	1396.45
120	PEV (Pre-Erythrocytic Vaccine)	3	0.5	2	1	Infants	6, 10, &, 14 weeks	2 yrs	0.89	0.95	0.97	0.97	NA	0.5	None	NA	NA	NA	NA	NA	NA	NA	NA	None	NA	NA	NA	NA	NA	NA	NA	NA	0.55	Deaths per 100,000 population	314.818	312.182	295.273	292.727	297.273	294.727	298.182	287.364	288.636	281	281.909	295.273	288.364	290.091	292.091
120	PEV (Pre-Erythrocytic Vaccine)	3	0.5	2	1	Infants	6, 10, &, 14 weeks	2 yrs	0.89	0.95	0.97	0.97	NA	0.5	None	NA	NA	NA	NA	NA	NA	NA	NA	None	NA	NA	NA	NA	NA	NA	NA	NA	0.55	Cases in <5yo per 100,000 population	6966.09	6367.91	6019.73	5550.64	5133.73	4997	5006	4945.18	4920.91	4860.45	4843.36	4866	4849.73	4857.55	4887.09
120	PEV (Pre-Erythrocytic Vaccine)	3	0.5	2	1	Infants	6, 10, &, 14 weeks	2 yrs	0.89	0.95	0.97	0.97	NA	0.5	None	NA	NA	NA	NA	NA	NA	NA	NA	None	NA	NA	NA	NA	NA	NA	NA	NA	0.55	Severe Cases in <5yo per 100,000 population	352.727	324.455	309	280.909	269.273	265.545	255.182	261	253.091	263.091	255.182	259.727	254.636	252.091	250
120	PEV (Pre-Erythrocytic Vaccine)	3	0.5	2	1	Infants	6, 10, &, 14 weeks	2 yrs	0.89	0.95	0.97	0.97	NA	0.5	None	NA	NA	NA	NA	NA	NA	NA	NA	None	NA	NA	NA	NA	NA	NA	NA	NA	0.55	Deaths in < 5yo per 100,000 population	84	76.7273	75.3636	74	74.9091	71.6364	71.3636	69.9091	70.0909	66.7273	67.0909	75	72	69.2727	69.5455
120	PEV (Pre-Erythrocytic Vaccine)	3	0.5	2	1	Infants	6, 10, &, 14 weeks	2 yrs	0.89	0.95	0.97	0.97	NA	0.5	None	NA	NA	NA	NA	NA	NA	NA	NA	None	NA	NA	NA	NA	NA	NA	NA	NA	0.55	DALYs per 100,000 population	7999.14	7913.27	7554.21	7477.9	7552.69	7484.03	7547.23	7343.69	7313.4	7152.77	7172.75	7493.63	7350.78	7371.18	7408.15
120	PEV (Pre-Erythrocytic Vaccine)	3	0.5	2	1	Infants	6, 10, &, 14 weeks	2 yrs	0.89	0.95	0.97	0.97	NA	0.5	None	NA	NA	NA	NA	NA	NA	NA	NA	None	NA	NA	NA	NA	NA	NA	NA	NA	0.55	Income and productivity gains from delivering vaccine (US$ / dose)	-0.0800882	0.0760249	0.127964	0.268555	0.483002	0.629822	0.729348	0.832339	0.897783	0.895345	0.979614	0.943585	1.09633	0.963926	0.908451
121	PEV (Pre-Erythrocytic Vaccine)	3	0.5	2	1	Infants	6, 10, &, 14 weeks	2 yrs	0.7	0.81	0.93	0.93	NA	0.95	None	NA	NA	NA	NA	NA	NA	NA	NA	None	NA	NA	NA	NA	NA	NA	NA	NA	0.55	Cases per 100,000 population	86199.3	85378.5	84515.8	83304.1	82686.3	82448	81651.3	81447.5	81171.4	80993.5	80951	81278.6	81097.8	81149.7	80811.9
121	PEV (Pre-Erythrocytic Vaccine)	3	0.5	2	1	Infants	6, 10, &, 14 weeks	2 yrs	0.7	0.81	0.93	0.93	NA	0.95	None	NA	NA	NA	NA	NA	NA	NA	NA	None	NA	NA	NA	NA	NA	NA	NA	NA	0.55	Severe Cases per 100,000 population	1531.18	1478.45	1450.45	1445.09	1420.64	1381.55	1373.73	1392.73	1384.73	1415.27	1384.73	1415.55	1389.18	1391.18	1406.64
121	PEV (Pre-Erythrocytic Vaccine)	3	0.5	2	1	Infants	6, 10, &, 14 weeks	2 yrs	0.7	0.81	0.93	0.93	NA	0.95	None	NA	NA	NA	NA	NA	NA	NA	NA	None	NA	NA	NA	NA	NA	NA	NA	NA	0.55	Deaths per 100,000 population	314.727	310.818	293.364	299	290	280.818	286.182	284.545	293	293	292.364	293	290.818	294.273	298.818
121	PEV (Pre-Erythrocytic Vaccine)	3	0.5	2	1	Infants	6, 10, &, 14 weeks	2 yrs	0.7	0.81	0.93	0.93	NA	0.95	None	NA	NA	NA	NA	NA	NA	NA	NA	None	NA	NA	NA	NA	NA	NA	NA	NA	0.55	Cases in <5yo per 100,000 population	6914.91	6463.45	6056.91	5607.36	5233.55	5046.27	5060.36	5019.36	5076.55	5048.82	5078.64	5060.55	5003.45	5057.55	4989.91
121	PEV (Pre-Erythrocytic Vaccine)	3	0.5	2	1	Infants	6, 10, &, 14 weeks	2 yrs	0.7	0.81	0.93	0.93	NA	0.95	None	NA	NA	NA	NA	NA	NA	NA	NA	None	NA	NA	NA	NA	NA	NA	NA	NA	0.55	Severe Cases in <5yo per 100,000 population	366.273	331.273	305.545	291.818	282.545	262.909	259.727	274.091	261.182	276.909	265.818	269.091	259.909	265.545	260.545
121	PEV (Pre-Erythrocytic Vaccine)	3	0.5	2	1	Infants	6, 10, &, 14 weeks	2 yrs	0.7	0.81	0.93	0.93	NA	0.95	None	NA	NA	NA	NA	NA	NA	NA	NA	None	NA	NA	NA	NA	NA	NA	NA	NA	0.55	Deaths in < 5yo per 100,000 population	85.7273	82.6364	73.4545	73.9091	75.4545	66.5455	67.7273	74.0909	71	70.8182	75.3636	69.4545	70.5455	73.2727	72.0909
121	PEV (Pre-Erythrocytic Vaccine)	3	0.5	2	1	Infants	6, 10, &, 14 weeks	2 yrs	0.7	0.81	0.93	0.93	NA	0.95	None	NA	NA	NA	NA	NA	NA	NA	NA	None	NA	NA	NA	NA	NA	NA	NA	NA	0.55	DALYs per 100,000 population	8028.08	7920.31	7473.54	7579.22	7409.47	7179.79	7254.33	7269.85	7456.39	7437.4	7441.01	7462.77	7396.72	7510.59	7575.69
121	PEV (Pre-Erythrocytic Vaccine)	3	0.5	2	1	Infants	6, 10, &, 14 weeks	2 yrs	0.7	0.81	0.93	0.93	NA	0.95	None	NA	NA	NA	NA	NA	NA	NA	NA	None	NA	NA	NA	NA	NA	NA	NA	NA	0.55	Income and productivity gains from delivering vaccine (US$ / dose)	-0.0858741	0.133883	0.300707	0.546739	0.662273	0.717368	0.926428	0.925743	0.994861	1.0263	1.07819	0.96078	1.02917	1.01421	1.0777
122	PEV (Pre-Erythrocytic Vaccine)	3	0.5	2	1	Infants	6, 10, &, 14 weeks	2 yrs	0.7	0.81	0.93	0.93	NA	0.8	None	NA	NA	NA	NA	NA	NA	NA	NA	None	NA	NA	NA	NA	NA	NA	NA	NA	0.55	Cases per 100,000 population	86198.2	85439.9	84876.9	83598.4	83556.9	83875	83304.7	82542.4	81864.2	81691.1	80929.8	80939.1	80662.6	80842.9	81137.4
122	PEV (Pre-Erythrocytic Vaccine)	3	0.5	2	1	Infants	6, 10, &, 14 weeks	2 yrs	0.7	0.81	0.93	0.93	NA	0.8	None	NA	NA	NA	NA	NA	NA	NA	NA	None	NA	NA	NA	NA	NA	NA	NA	NA	0.55	Severe Cases per 100,000 population	1530.18	1480.45	1471.82	1405.45	1428.55	1426.09	1426.82	1403.73	1392	1388.55	1375.55	1377.55	1391.27	1392.91	1416.55
122	PEV (Pre-Erythrocytic Vaccine)	3	0.5	2	1	Infants	6, 10, &, 14 weeks	2 yrs	0.7	0.81	0.93	0.93	NA	0.8	None	NA	NA	NA	NA	NA	NA	NA	NA	None	NA	NA	NA	NA	NA	NA	NA	NA	0.55	Deaths per 100,000 population	313	306.545	301.364	294.727	292.545	302.818	299.636	291.273	287.182	286.636	292.545	284.455	278.818	290.455	301
122	PEV (Pre-Erythrocytic Vaccine)	3	0.5	2	1	Infants	6, 10, &, 14 weeks	2 yrs	0.7	0.81	0.93	0.93	NA	0.8	None	NA	NA	NA	NA	NA	NA	NA	NA	None	NA	NA	NA	NA	NA	NA	NA	NA	0.55	Cases in <5yo per 100,000 population	6901.09	6477.73	6100.27	5623.91	5332.45	5281	5328.55	5137.27	5160	5164.55	5094.82	5142.82	5044.18	5063.36	5112.09
122	PEV (Pre-Erythrocytic Vaccine)	3	0.5	2	1	Infants	6, 10, &, 14 weeks	2 yrs	0.7	0.81	0.93	0.93	NA	0.8	None	NA	NA	NA	NA	NA	NA	NA	NA	None	NA	NA	NA	NA	NA	NA	NA	NA	0.55	Severe Cases in <5yo per 100,000 population	367.727	334.455	313	288.727	280.636	275.545	270.545	270.182	265.545	278.182	264	262.364	268.636	260.182	265.818
122	PEV (Pre-Erythrocytic Vaccine)	3	0.5	2	1	Infants	6, 10, &, 14 weeks	2 yrs	0.7	0.81	0.93	0.93	NA	0.8	None	NA	NA	NA	NA	NA	NA	NA	NA	None	NA	NA	NA	NA	NA	NA	NA	NA	0.55	Deaths in < 5yo per 100,000 population	83.4545	80	78.4545	74.4545	73.2727	77	67.4545	68.3636	66.6364	68.7273	71	66.5455	63	67.2727	67.4545
122	PEV (Pre-Erythrocytic Vaccine)	3	0.5	2	1	Infants	6, 10, &, 14 weeks	2 yrs	0.7	0.81	0.93	0.93	NA	0.8	None	NA	NA	NA	NA	NA	NA	NA	NA	None	NA	NA	NA	NA	NA	NA	NA	NA	0.55	DALYs per 100,000 population	7988.29	7808.87	7722.74	7525.13	7443.3	7695.06	7574.35	7394.4	7285.41	7293.43	7425.75	7212.68	7113.56	7347.72	7636.38
122	PEV (Pre-Erythrocytic Vaccine)	3	0.5	2	1	Infants	6, 10, &, 14 weeks	2 yrs	0.7	0.81	0.93	0.93	NA	0.8	None	NA	NA	NA	NA	NA	NA	NA	NA	None	NA	NA	NA	NA	NA	NA	NA	NA	0.55	Income and productivity gains from delivering vaccine (US$ / dose)	-0.0832925	0.116753	0.208719	0.521619	0.479796	0.394389	0.530299	0.691371	0.845163	0.898458	1.10012	1.09988	1.1449	1.10246	1.03068
123	PEV (Pre-Erythrocytic Vaccine)	3	0.5	2	1	Infants	6, 10, &, 14 weeks	2 yrs	0.7	0.81	0.93	0.93	NA	0.5	None	NA	NA	NA	NA	NA	NA	NA	NA	None	NA	NA	NA	NA	NA	NA	NA	NA	0.55	Cases per 100,000 population	86117.6	85454.6	84465.9	83637.8	83175.9	83486.5	83160.5	82200.8	82163.4	81807.6	82406.9	81301.6	80582.3	81342.5	81624.4
123	PEV (Pre-Erythrocytic Vaccine)	3	0.5	2	1	Infants	6, 10, &, 14 weeks	2 yrs	0.7	0.81	0.93	0.93	NA	0.5	None	NA	NA	NA	NA	NA	NA	NA	NA	None	NA	NA	NA	NA	NA	NA	NA	NA	0.55	Severe Cases per 100,000 population	1519.18	1485.82	1454.82	1423.27	1408.27	1432.36	1407.82	1392.45	1439.18	1404.55	1405.45	1413.82	1391.64	1397.18	1426.91
123	PEV (Pre-Erythrocytic Vaccine)	3	0.5	2	1	Infants	6, 10, &, 14 weeks	2 yrs	0.7	0.81	0.93	0.93	NA	0.5	None	NA	NA	NA	NA	NA	NA	NA	NA	None	NA	NA	NA	NA	NA	NA	NA	NA	0.55	Deaths per 100,000 population	309.182	307	304.091	287.636	300.091	289.818	301.364	303.091	310.364	293.909	285.182	283.727	289.818	286.636	292.455
123	PEV (Pre-Erythrocytic Vaccine)	3	0.5	2	1	Infants	6, 10, &, 14 weeks	2 yrs	0.7	0.81	0.93	0.93	NA	0.5	None	NA	NA	NA	NA	NA	NA	NA	NA	None	NA	NA	NA	NA	NA	NA	NA	NA	0.55	Cases in <5yo per 100,000 population	6879.82	6485.36	6076.55	5674.82	5453.73	5324.64	5426.73	5221.09	5266.55	5266.18	5306.18	5268.09	5115.82	5228.91	5231.73
123	PEV (Pre-Erythrocytic Vaccine)	3	0.5	2	1	Infants	6, 10, &, 14 weeks	2 yrs	0.7	0.81	0.93	0.93	NA	0.5	None	NA	NA	NA	NA	NA	NA	NA	NA	None	NA	NA	NA	NA	NA	NA	NA	NA	0.55	Severe Cases in <5yo per 100,000 population	365.364	332.455	317.182	291.273	288.364	281.364	285	278.364	276.727	269.909	270.182	279.273	275	271.545	278.818
123	PEV (Pre-Erythrocytic Vaccine)	3	0.5	2	1	Infants	6, 10, &, 14 weeks	2 yrs	0.7	0.81	0.93	0.93	NA	0.5	None	NA	NA	NA	NA	NA	NA	NA	NA	None	NA	NA	NA	NA	NA	NA	NA	NA	0.55	Deaths in < 5yo per 100,000 population	81.7273	78.7273	79.0909	74.5455	77.6364	67.6364	74.7273	73.7273	76.3636	69.7273	71.5455	71.6364	71.0909	74.1818	68.9091
123	PEV (Pre-Erythrocytic Vaccine)	3	0.5	2	1	Infants	6, 10, &, 14 weeks	2 yrs	0.7	0.81	0.93	0.93	NA	0.5	None	NA	NA	NA	NA	NA	NA	NA	NA	None	NA	NA	NA	NA	NA	NA	NA	NA	0.55	DALYs per 100,000 population	7896.87	7800.75	7774.13	7339.94	7658.47	7376.27	7656.05	7677.27	7863.44	7468.66	7262.83	7193.1	7376.68	7315.25	7432.43
123	PEV (Pre-Erythrocytic Vaccine)	3	0.5	2	1	Infants	6, 10, &, 14 weeks	2 yrs	0.7	0.81	0.93	0.93	NA	0.5	None	NA	NA	NA	NA	NA	NA	NA	NA	None	NA	NA	NA	NA	NA	NA	NA	NA	0.55	Income and productivity gains from delivering vaccine (US$ / dose)	-0.054691	0.118635	0.336309	0.521178	0.637424	0.499736	0.630873	0.831408	0.792379	0.917535	0.781188	1.04688	1.23137	1.04167	0.958426
124	PEV (Pre-Erythrocytic Vaccine)	3	0.5	2	1	Infants	6, 10, &, 14 weeks	2 yrs	0.5	0.69	0.85	0.85	NA	0.95	None	NA	NA	NA	NA	NA	NA	NA	NA	None	NA	NA	NA	NA	NA	NA	NA	NA	0.55	Cases per 100,000 population	86401.5	85082.3	84442.5	83918.3	83558.8	83656.5	82915.5	83133.6	82712.3	82224.3	81881.1	82122.5	82071	82422.8	82500.3
124	PEV (Pre-Erythrocytic Vaccine)	3	0.5	2	1	Infants	6, 10, &, 14 weeks	2 yrs	0.5	0.69	0.85	0.85	NA	0.95	None	NA	NA	NA	NA	NA	NA	NA	NA	None	NA	NA	NA	NA	NA	NA	NA	NA	0.55	Severe Cases per 100,000 population	1508.09	1479.36	1452.09	1440.27	1439.27	1450	1419.73	1452.36	1417.73	1410.09	1397	1437.09	1402	1429.82	1430.91
124	PEV (Pre-Erythrocytic Vaccine)	3	0.5	2	1	Infants	6, 10, &, 14 weeks	2 yrs	0.5	0.69	0.85	0.85	NA	0.95	None	NA	NA	NA	NA	NA	NA	NA	NA	None	NA	NA	NA	NA	NA	NA	NA	NA	0.55	Deaths per 100,000 population	306.182	305.909	297.818	299.818	294.545	298.636	291.636	299.455	295.818	288.273	289.364	302.455	291.545	294.727	302
124	PEV (Pre-Erythrocytic Vaccine)	3	0.5	2	1	Infants	6, 10, &, 14 weeks	2 yrs	0.5	0.69	0.85	0.85	NA	0.95	None	NA	NA	NA	NA	NA	NA	NA	NA	None	NA	NA	NA	NA	NA	NA	NA	NA	0.55	Cases in <5yo per 100,000 population	6955.73	6477.18	6197	5835.45	5670.91	5621.82	5507.55	5537.27	5499	5482	5412	5466.27	5488.82	5488.64	5527.55
124	PEV (Pre-Erythrocytic Vaccine)	3	0.5	2	1	Infants	6, 10, &, 14 weeks	2 yrs	0.5	0.69	0.85	0.85	NA	0.95	None	NA	NA	NA	NA	NA	NA	NA	NA	None	NA	NA	NA	NA	NA	NA	NA	NA	0.55	Severe Cases in <5yo per 100,000 population	358.091	333.182	313.091	307.273	297.636	292.727	295.818	297.636	290.636	280	275.818	291.455	275.636	283.364	288.909
124	PEV (Pre-Erythrocytic Vaccine)	3	0.5	2	1	Infants	6, 10, &, 14 weeks	2 yrs	0.5	0.69	0.85	0.85	NA	0.95	None	NA	NA	NA	NA	NA	NA	NA	NA	None	NA	NA	NA	NA	NA	NA	NA	NA	0.55	Deaths in < 5yo per 100,000 population	83.5455	78.2727	77.7273	76.6364	73.6364	76.0909	79	72.9091	74.3636	69.8182	71	75.5455	72.7273	73.4545	77.9091
124	PEV (Pre-Erythrocytic Vaccine)	3	0.5	2	1	Infants	6, 10, &, 14 weeks	2 yrs	0.5	0.69	0.85	0.85	NA	0.95	None	NA	NA	NA	NA	NA	NA	NA	NA	None	NA	NA	NA	NA	NA	NA	NA	NA	0.55	DALYs per 100,000 population	7817.64	7758.41	7604.76	7628.23	7515.42	7642.44	7421.84	7619.95	7498.13	7307.46	7345.27	7686.28	7399.36	7485.44	7699.89
124	PEV (Pre-Erythrocytic Vaccine)	3	0.5	2	1	Infants	6, 10, &, 14 weeks	2 yrs	0.5	0.69	0.85	0.85	NA	0.95	None	NA	NA	NA	NA	NA	NA	NA	NA	None	NA	NA	NA	NA	NA	NA	NA	NA	0.55	Income and productivity gains from delivering vaccine (US$ / dose)	-0.167198	0.284059	0.415051	0.530886	0.649733	0.585814	0.825602	0.712972	0.836548	0.997369	1.1182	1.00677	1.07513	0.941915	0.919822
125	PEV (Pre-Erythrocytic Vaccine)	3	0.5	2	1	Infants	6, 10, &, 14 weeks	2 yrs	0.5	0.69	0.85	0.85	NA	0.8	None	NA	NA	NA	NA	NA	NA	NA	NA	None	NA	NA	NA	NA	NA	NA	NA	NA	0.55	Cases per 100,000 population	86164.8	85720.7	85088.3	84174.2	83825.6	84425.5	82931.5	82832	83086.1	82601.5	81989.5	81983.7	82039.7	81651.7	81607.8
125	PEV (Pre-Erythrocytic Vaccine)	3	0.5	2	1	Infants	6, 10, &, 14 weeks	2 yrs	0.5	0.69	0.85	0.85	NA	0.8	None	NA	NA	NA	NA	NA	NA	NA	NA	None	NA	NA	NA	NA	NA	NA	NA	NA	0.55	Severe Cases per 100,000 population	1501.55	1480.55	1478.36	1466.18	1430.64	1449	1407.45	1408.73	1428.55	1420	1411.36	1424.36	1426	1401.73	1424.36
125	PEV (Pre-Erythrocytic Vaccine)	3	0.5	2	1	Infants	6, 10, &, 14 weeks	2 yrs	0.5	0.69	0.85	0.85	NA	0.8	None	NA	NA	NA	NA	NA	NA	NA	NA	None	NA	NA	NA	NA	NA	NA	NA	NA	0.55	Deaths per 100,000 population	303.091	307.182	305.545	292.818	305	296.455	289.273	304.909	293.636	289.364	295.182	294.364	291.727	291.545	295.818
125	PEV (Pre-Erythrocytic Vaccine)	3	0.5	2	1	Infants	6, 10, &, 14 weeks	2 yrs	0.5	0.69	0.85	0.85	NA	0.8	None	NA	NA	NA	NA	NA	NA	NA	NA	None	NA	NA	NA	NA	NA	NA	NA	NA	0.55	Cases in <5yo per 100,000 population	6921.36	6556.82	6256.45	5941.36	5708.09	5682.82	5550.55	5532.55	5578.36	5526.55	5499.27	5486.55	5445.55	5453.55	5456.27
125	PEV (Pre-Erythrocytic Vaccine)	3	0.5	2	1	Infants	6, 10, &, 14 weeks	2 yrs	0.5	0.69	0.85	0.85	NA	0.8	None	NA	NA	NA	NA	NA	NA	NA	NA	None	NA	NA	NA	NA	NA	NA	NA	NA	0.55	Severe Cases in <5yo per 100,000 population	357.909	329.909	324.273	319.091	294.545	298.545	292.818	285.091	298	293	283.455	288.182	283.364	294.636	276.364
125	PEV (Pre-Erythrocytic Vaccine)	3	0.5	2	1	Infants	6, 10, &, 14 weeks	2 yrs	0.5	0.69	0.85	0.85	NA	0.8	None	NA	NA	NA	NA	NA	NA	NA	NA	None	NA	NA	NA	NA	NA	NA	NA	NA	0.55	Deaths in < 5yo per 100,000 population	82.1818	79.7273	79.3636	73.4545	73.3636	78.1818	73.7273	75.7273	75.3636	72.7273	73.1818	71.7273	66	74.6364	73.1818
125	PEV (Pre-Erythrocytic Vaccine)	3	0.5	2	1	Infants	6, 10, &, 14 weeks	2 yrs	0.5	0.69	0.85	0.85	NA	0.8	None	NA	NA	NA	NA	NA	NA	NA	NA	None	NA	NA	NA	NA	NA	NA	NA	NA	0.55	DALYs per 100,000 population	7729.83	7823.57	7754.96	7489.16	7729.47	7570.33	7371.47	7717.14	7492.31	7331.85	7509.69	7477.6	7376.73	7406.74	7491.63
125	PEV (Pre-Erythrocytic Vaccine)	3	0.5	2	1	Infants	6, 10, &, 14 weeks	2 yrs	0.5	0.69	0.85	0.85	NA	0.8	None	NA	NA	NA	NA	NA	NA	NA	NA	None	NA	NA	NA	NA	NA	NA	NA	NA	0.55	Income and productivity gains from delivering vaccine (US$ / dose)	-0.071146	0.0916577	0.230098	0.484112	0.606277	0.389815	0.838177	0.852572	0.733206	0.882611	1.08549	1.09217	1.07846	1.21389	1.21522
126	PEV (Pre-Erythrocytic Vaccine)	3	0.5	2	1	Infants	6, 10, &, 14 weeks	2 yrs	0.5	0.69	0.85	0.85	NA	0.5	None	NA	NA	NA	NA	NA	NA	NA	NA	None	NA	NA	NA	NA	NA	NA	NA	NA	0.55	Cases per 100,000 population	86388.7	85521.5	85051.5	84808.5	83659.9	83868.4	83690.1	82732.2	82066.3	82590.9	83239.3	83290.1	82902.2	83264.4	83015.5
126	PEV (Pre-Erythrocytic Vaccine)	3	0.5	2	1	Infants	6, 10, &, 14 weeks	2 yrs	0.5	0.69	0.85	0.85	NA	0.5	None	NA	NA	NA	NA	NA	NA	NA	NA	None	NA	NA	NA	NA	NA	NA	NA	NA	0.55	Severe Cases per 100,000 population	1500.27	1468.64	1447.82	1482.27	1438.18	1428.64	1419.36	1396.55	1399.91	1414.73	1431.09	1437.27	1456	1436.27	1445.36
126	PEV (Pre-Erythrocytic Vaccine)	3	0.5	2	1	Infants	6, 10, &, 14 weeks	2 yrs	0.5	0.69	0.85	0.85	NA	0.5	None	NA	NA	NA	NA	NA	NA	NA	NA	None	NA	NA	NA	NA	NA	NA	NA	NA	0.55	Deaths per 100,000 population	303.545	302.182	293.545	311.545	300.273	287.545	296.091	298.545	288.909	291.636	306.545	298.091	299.636	298.818	307
126	PEV (Pre-Erythrocytic Vaccine)	3	0.5	2	1	Infants	6, 10, &, 14 weeks	2 yrs	0.5	0.69	0.85	0.85	NA	0.5	None	NA	NA	NA	NA	NA	NA	NA	NA	None	NA	NA	NA	NA	NA	NA	NA	NA	0.55	Cases in <5yo per 100,000 population	6967.36	6539.91	6274.36	6045.45	5772.45	5699.18	5677.36	5624.09	5628.45	5609.36	5591.18	5721.91	5614.82	5669.09	5679.36
126	PEV (Pre-Erythrocytic Vaccine)	3	0.5	2	1	Infants	6, 10, &, 14 weeks	2 yrs	0.5	0.69	0.85	0.85	NA	0.5	None	NA	NA	NA	NA	NA	NA	NA	NA	None	NA	NA	NA	NA	NA	NA	NA	NA	0.55	Severe Cases in <5yo per 100,000 population	354.273	323.273	316.182	313.455	303.818	294.727	294.091	292.909	288.818	296.909	290.455	300.636	299.182	298.364	292.545
126	PEV (Pre-Erythrocytic Vaccine)	3	0.5	2	1	Infants	6, 10, &, 14 weeks	2 yrs	0.5	0.69	0.85	0.85	NA	0.5	None	NA	NA	NA	NA	NA	NA	NA	NA	None	NA	NA	NA	NA	NA	NA	NA	NA	0.55	Deaths in < 5yo per 100,000 population	82	75.9091	77.5455	79.1818	73.2727	72.9091	74.5455	76.7273	71.4545	75.5455	75.7273	78	76.1818	74.4545	78.7273
126	PEV (Pre-Erythrocytic Vaccine)	3	0.5	2	1	Infants	6, 10, &, 14 weeks	2 yrs	0.5	0.69	0.85	0.85	NA	0.5	None	NA	NA	NA	NA	NA	NA	NA	NA	None	NA	NA	NA	NA	NA	NA	NA	NA	0.55	DALYs per 100,000 population	7745.44	7672.42	7481.52	7926.56	7636.29	7353.28	7532.86	7625.72	7374.23	7402	7781.35	7603.01	7632.3	7595.41	7798.32
126	PEV (Pre-Erythrocytic Vaccine)	3	0.5	2	1	Infants	6, 10, &, 14 weeks	2 yrs	0.5	0.69	0.85	0.85	NA	0.5	None	NA	NA	NA	NA	NA	NA	NA	NA	None	NA	NA	NA	NA	NA	NA	NA	NA	0.55	Income and productivity gains from delivering vaccine (US$ / dose)	-0.148643	0.154454	0.258463	0.281453	0.663314	0.581208	0.641671	0.930503	1.14051	0.926527	0.74468	0.731495	0.83786	0.733577	0.815672
127	PEV (Pre-Erythrocytic Vaccine)	3	0.5	2	10	Infants	6, 10, &, 14 weeks	2 yrs	0.89	0.95	0.97	0.97	NA	0.95	None	NA	NA	NA	NA	NA	NA	NA	NA	None	NA	NA	NA	NA	NA	NA	NA	NA	0.55	Cases per 100,000 population	140084	137546	135660	133629	132563	131993	131869	131881	132121	132615	133203	133289	133937	134300	134862
127	PEV (Pre-Erythrocytic Vaccine)	3	0.5	2	10	Infants	6, 10, &, 14 weeks	2 yrs	0.89	0.95	0.97	0.97	NA	0.95	None	NA	NA	NA	NA	NA	NA	NA	NA	None	NA	NA	NA	NA	NA	NA	NA	NA	0.55	Severe Cases per 100,000 population	1813.09	1718.55	1648.55	1634.36	1627.36	1655	1662.45	1699.36	1738.55	1763.27	1784.82	1817.64	1817.73	1791.55	1817.09
127	PEV (Pre-Erythrocytic Vaccine)	3	0.5	2	10	Infants	6, 10, &, 14 weeks	2 yrs	0.89	0.95	0.97	0.97	NA	0.95	None	NA	NA	NA	NA	NA	NA	NA	NA	None	NA	NA	NA	NA	NA	NA	NA	NA	0.55	Deaths per 100,000 population	364.091	345.818	332.636	319.909	318.091	320.364	320.091	324.182	334.182	340.182	336	355.636	345.455	343.636	347.545
127	PEV (Pre-Erythrocytic Vaccine)	3	0.5	2	10	Infants	6, 10, &, 14 weeks	2 yrs	0.89	0.95	0.97	0.97	NA	0.95	None	NA	NA	NA	NA	NA	NA	NA	NA	None	NA	NA	NA	NA	NA	NA	NA	NA	0.55	Cases in <5yo per 100,000 population	30450.3	28255.3	26457.8	24561.9	23677.1	23374.5	23330.4	23361.7	23289.2	23298.8	23465.3	23419.5	23430.6	23419.4	23478.7
127	PEV (Pre-Erythrocytic Vaccine)	3	0.5	2	10	Infants	6, 10, &, 14 weeks	2 yrs	0.89	0.95	0.97	0.97	NA	0.95	None	NA	NA	NA	NA	NA	NA	NA	NA	None	NA	NA	NA	NA	NA	NA	NA	NA	0.55	Severe Cases in <5yo per 100,000 population	1174.91	1086.82	1022.09	1003.27	1003.27	1009.45	990.636	1006.27	1010	1017.18	1024.82	1019	1020.91	997.455	1009.73
127	PEV (Pre-Erythrocytic Vaccine)	3	0.5	2	10	Infants	6, 10, &, 14 weeks	2 yrs	0.89	0.95	0.97	0.97	NA	0.95	None	NA	NA	NA	NA	NA	NA	NA	NA	None	NA	NA	NA	NA	NA	NA	NA	NA	0.55	Deaths in < 5yo per 100,000 population	233.091	213.364	203.091	197.818	192.455	193.364	191.182	193.909	194.909	200.727	188.545	199.909	193	195.364	192.091
127	PEV (Pre-Erythrocytic Vaccine)	3	0.5	2	10	Infants	6, 10, &, 14 weeks	2 yrs	0.89	0.95	0.97	0.97	NA	0.95	None	NA	NA	NA	NA	NA	NA	NA	NA	None	NA	NA	NA	NA	NA	NA	NA	NA	0.55	DALYs per 100,000 population	9869.3	9400.43	9013.81	8718.9	8632.67	8713.15	8726.03	8815.38	9082.13	9232.91	9143.1	9626.97	9383.02	9321.44	9435.32
127	PEV (Pre-Erythrocytic Vaccine)	3	0.5	2	10	Infants	6, 10, &, 14 weeks	2 yrs	0.89	0.95	0.97	0.97	NA	0.95	None	NA	NA	NA	NA	NA	NA	NA	NA	None	NA	NA	NA	NA	NA	NA	NA	NA	0.55	Income and productivity gains from delivering vaccine (US$ / dose)	0.0575815	0.43167	0.612399	0.805984	0.945378	1.00319	1.01585	1.00989	0.929614	0.830674	0.733957	0.679875	0.552994	0.493486	0.369018
128	PEV (Pre-Erythrocytic Vaccine)	3	0.5	2	10	Infants	6, 10, &, 14 weeks	2 yrs	0.89	0.95	0.97	0.97	NA	0.8	None	NA	NA	NA	NA	NA	NA	NA	NA	None	NA	NA	NA	NA	NA	NA	NA	NA	0.55	Cases per 100,000 population	140042	137651	135856	134084	133057	132265	132133	132381	132533	133190	133542	133548	134538	134756	135173
128	PEV (Pre-Erythrocytic Vaccine)	3	0.5	2	10	Infants	6, 10, &, 14 weeks	2 yrs	0.89	0.95	0.97	0.97	NA	0.8	None	NA	NA	NA	NA	NA	NA	NA	NA	None	NA	NA	NA	NA	NA	NA	NA	NA	0.55	Severe Cases per 100,000 population	1823	1739.55	1671.27	1648.36	1646.09	1667.27	1678.64	1716.73	1727.82	1766.36	1795.09	1788.55	1781.45	1803.82	1833.36
128	PEV (Pre-Erythrocytic Vaccine)	3	0.5	2	10	Infants	6, 10, &, 14 weeks	2 yrs	0.89	0.95	0.97	0.97	NA	0.8	None	NA	NA	NA	NA	NA	NA	NA	NA	None	NA	NA	NA	NA	NA	NA	NA	NA	0.55	Deaths per 100,000 population	370.182	343.455	327.909	318.364	324.636	327	330	329.818	337.727	338.545	349.455	346	343.727	351.455	352.455
128	PEV (Pre-Erythrocytic Vaccine)	3	0.5	2	10	Infants	6, 10, &, 14 weeks	2 yrs	0.89	0.95	0.97	0.97	NA	0.8	None	NA	NA	NA	NA	NA	NA	NA	NA	None	NA	NA	NA	NA	NA	NA	NA	NA	0.55	Cases in <5yo per 100,000 population	30407.1	28247.5	26536.5	24895.1	24148.3	23708.6	23711.8	23698.2	23634.6	23746.7	23666.5	23629.1	23864	23831.8	23913.7
128	PEV (Pre-Erythrocytic Vaccine)	3	0.5	2	10	Infants	6, 10, &, 14 weeks	2 yrs	0.89	0.95	0.97	0.97	NA	0.8	None	NA	NA	NA	NA	NA	NA	NA	NA	None	NA	NA	NA	NA	NA	NA	NA	NA	0.55	Severe Cases in <5yo per 100,000 population	1177.55	1104.09	1051.27	1017.73	1008.09	1031.91	1014.09	1027.27	1010.73	1019.55	1022.09	1036.73	1010.18	1021.27	1044.27
128	PEV (Pre-Erythrocytic Vaccine)	3	0.5	2	10	Infants	6, 10, &, 14 weeks	2 yrs	0.89	0.95	0.97	0.97	NA	0.8	None	NA	NA	NA	NA	NA	NA	NA	NA	None	NA	NA	NA	NA	NA	NA	NA	NA	0.55	Deaths in < 5yo per 100,000 population	236.182	212.727	202.727	192.636	196.818	199.727	198	198	197.727	195.364	197	200.909	195.091	197.818	201.364
128	PEV (Pre-Erythrocytic Vaccine)	3	0.5	2	10	Infants	6, 10, &, 14 weeks	2 yrs	0.89	0.95	0.97	0.97	NA	0.8	None	NA	NA	NA	NA	NA	NA	NA	NA	None	NA	NA	NA	NA	NA	NA	NA	NA	0.55	DALYs per 100,000 population	10040.1	9330.4	8901.65	8635.34	8816.63	8888.12	8937.99	8964.51	9183.81	9196.75	9509.46	9403.37	9335.87	9493.57	9548.76
128	PEV (Pre-Erythrocytic Vaccine)	3	0.5	2	10	Infants	6, 10, &, 14 weeks	2 yrs	0.89	0.95	0.97	0.97	NA	0.8	None	NA	NA	NA	NA	NA	NA	NA	NA	None	NA	NA	NA	NA	NA	NA	NA	NA	0.55	Income and productivity gains from delivering vaccine (US$ / dose)	0.0557907	0.402757	0.579902	0.767774	0.901341	1.01191	1.02561	0.963013	0.906541	0.776189	0.673446	0.681447	0.503925	0.447792	0.358786
129	PEV (Pre-Erythrocytic Vaccine)	3	0.5	2	10	Infants	6, 10, &, 14 weeks	2 yrs	0.89	0.95	0.97	0.97	NA	0.5	None	NA	NA	NA	NA	NA	NA	NA	NA	None	NA	NA	NA	NA	NA	NA	NA	NA	0.55	Cases per 100,000 population	140084	137562	135827	134441	133491	133329	132911	133254	133542	133762	134230	134585	135002	135304	135806
129	PEV (Pre-Erythrocytic Vaccine)	3	0.5	2	10	Infants	6, 10, &, 14 weeks	2 yrs	0.89	0.95	0.97	0.97	NA	0.5	None	NA	NA	NA	NA	NA	NA	NA	NA	None	NA	NA	NA	NA	NA	NA	NA	NA	0.55	Severe Cases per 100,000 population	1813.09	1716	1665.73	1651.09	1660.73	1686.36	1698.18	1728.18	1733.73	1752	1794.91	1774.73	1802.64	1834.09	1837
129	PEV (Pre-Erythrocytic Vaccine)	3	0.5	2	10	Infants	6, 10, &, 14 weeks	2 yrs	0.89	0.95	0.97	0.97	NA	0.5	None	NA	NA	NA	NA	NA	NA	NA	NA	None	NA	NA	NA	NA	NA	NA	NA	NA	0.55	Deaths per 100,000 population	364.091	345.909	329.273	328.364	321.455	327.727	319.818	326.091	339.364	339.455	348.182	342.364	346.818	347.727	345.636
129	PEV (Pre-Erythrocytic Vaccine)	3	0.5	2	10	Infants	6, 10, &, 14 weeks	2 yrs	0.89	0.95	0.97	0.97	NA	0.5	None	NA	NA	NA	NA	NA	NA	NA	NA	None	NA	NA	NA	NA	NA	NA	NA	NA	0.55	Cases in <5yo per 100,000 population	30450.3	28249.7	26598.5	25357.7	24570.5	24414.2	24264.7	24273.8	24409.7	24246.6	24443.1	24420.3	24368.5	24390.1	24498.1
129	PEV (Pre-Erythrocytic Vaccine)	3	0.5	2	10	Infants	6, 10, &, 14 weeks	2 yrs	0.89	0.95	0.97	0.97	NA	0.5	None	NA	NA	NA	NA	NA	NA	NA	NA	None	NA	NA	NA	NA	NA	NA	NA	NA	0.55	Severe Cases in <5yo per 100,000 population	1174.91	1088.36	1042.27	1027	1027.18	1027.73	1027.09	1045	1025.64	1029.55	1032.55	1025.18	1036.73	1067.09	1067.36
129	PEV (Pre-Erythrocytic Vaccine)	3	0.5	2	10	Infants	6, 10, &, 14 weeks	2 yrs	0.89	0.95	0.97	0.97	NA	0.5	None	NA	NA	NA	NA	NA	NA	NA	NA	None	NA	NA	NA	NA	NA	NA	NA	NA	0.55	Deaths in < 5yo per 100,000 population	233.091	212.545	205.091	203.455	196.545	197.545	189.636	201.182	203.727	199.455	199.909	194.727	200.636	200.545	198.364
129	PEV (Pre-Erythrocytic Vaccine)	3	0.5	2	10	Infants	6, 10, &, 14 weeks	2 yrs	0.89	0.95	0.97	0.97	NA	0.5	None	NA	NA	NA	NA	NA	NA	NA	NA	None	NA	NA	NA	NA	NA	NA	NA	NA	0.55	DALYs per 100,000 population	9869.3	9401.28	8963.39	8948.05	8731.93	8865.01	8741.24	8899.29	9208.98	9199.38	9480.53	9263.71	9394.2	9432.31	9386.62
129	PEV (Pre-Erythrocytic Vaccine)	3	0.5	2	10	Infants	6, 10, &, 14 weeks	2 yrs	0.89	0.95	0.97	0.97	NA	0.5	None	NA	NA	NA	NA	NA	NA	NA	NA	None	NA	NA	NA	NA	NA	NA	NA	NA	0.55	Income and productivity gains from delivering vaccine (US$ / dose)	0.0575815	0.43739	0.609535	0.76666	0.883965	0.894778	0.949144	0.85626	0.817555	0.748495	0.660655	0.589971	0.469617	0.392738	0.300237
130	PEV (Pre-Erythrocytic Vaccine)	3	0.5	2	10	Infants	6, 10, &, 14 weeks	2 yrs	0.7	0.81	0.93	0.93	NA	0.95	None	NA	NA	NA	NA	NA	NA	NA	NA	None	NA	NA	NA	NA	NA	NA	NA	NA	0.55	Cases per 100,000 population	140081	138267	136449	134869	134259	133698	133487	133653	133680	134141	134483	134739	135242	135537	135813
130	PEV (Pre-Erythrocytic Vaccine)	3	0.5	2	10	Infants	6, 10, &, 14 weeks	2 yrs	0.7	0.81	0.93	0.93	NA	0.95	None	NA	NA	NA	NA	NA	NA	NA	NA	None	NA	NA	NA	NA	NA	NA	NA	NA	0.55	Severe Cases per 100,000 population	1847.91	1756.64	1708.55	1685.91	1671.45	1678.73	1730.36	1745.36	1735	1757.09	1809.36	1784.82	1831.73	1835	1828.18
130	PEV (Pre-Erythrocytic Vaccine)	3	0.5	2	10	Infants	6, 10, &, 14 weeks	2 yrs	0.7	0.81	0.93	0.93	NA	0.95	None	NA	NA	NA	NA	NA	NA	NA	NA	None	NA	NA	NA	NA	NA	NA	NA	NA	0.55	Deaths per 100,000 population	360.182	342.727	336.455	327.455	327.455	333.455	341.727	335.909	341.364	348.545	358.182	347.364	349.545	353.818	354.455
130	PEV (Pre-Erythrocytic Vaccine)	3	0.5	2	10	Infants	6, 10, &, 14 weeks	2 yrs	0.7	0.81	0.93	0.93	NA	0.95	None	NA	NA	NA	NA	NA	NA	NA	NA	None	NA	NA	NA	NA	NA	NA	NA	NA	0.55	Cases in <5yo per 100,000 population	30455.8	28755.1	27241.8	25862.2	25130.4	24830.8	24846.3	24805.8	24714.8	24857.1	24777.1	24888	24778.8	24874.5	24914.8
130	PEV (Pre-Erythrocytic Vaccine)	3	0.5	2	10	Infants	6, 10, &, 14 weeks	2 yrs	0.7	0.81	0.93	0.93	NA	0.95	None	NA	NA	NA	NA	NA	NA	NA	NA	None	NA	NA	NA	NA	NA	NA	NA	NA	0.55	Severe Cases in <5yo per 100,000 population	1216.64	1117	1071.18	1064	1042.36	1054.82	1066.27	1066.27	1039.82	1046.36	1053.55	1045.82	1067.82	1064.18	1059.18
130	PEV (Pre-Erythrocytic Vaccine)	3	0.5	2	10	Infants	6, 10, &, 14 weeks	2 yrs	0.7	0.81	0.93	0.93	NA	0.95	None	NA	NA	NA	NA	NA	NA	NA	NA	None	NA	NA	NA	NA	NA	NA	NA	NA	0.55	Deaths in < 5yo per 100,000 population	232.455	215	208.727	204.364	203.273	209.182	203.636	202.545	203.818	206.182	208.636	205.091	205	206.182	207.182
130	PEV (Pre-Erythrocytic Vaccine)	3	0.5	2	10	Infants	6, 10, &, 14 weeks	2 yrs	0.7	0.81	0.93	0.93	NA	0.95	None	NA	NA	NA	NA	NA	NA	NA	NA	None	NA	NA	NA	NA	NA	NA	NA	NA	0.55	DALYs per 100,000 population	9783.44	9297.08	9135.73	8907.28	8908.4	9038.22	9262.5	9119.8	9294.35	9462.84	9679.89	9421.17	9492.57	9604.93	9616.43
130	PEV (Pre-Erythrocytic Vaccine)	3	0.5	2	10	Infants	6, 10, &, 14 weeks	2 yrs	0.7	0.81	0.93	0.93	NA	0.95	None	NA	NA	NA	NA	NA	NA	NA	NA	None	NA	NA	NA	NA	NA	NA	NA	NA	0.55	Income and productivity gains from delivering vaccine (US$ / dose)	0.0571906	0.381749	0.611989	0.820806	0.903044	1.00121	1.00953	0.965447	0.950148	0.829806	0.711494	0.694021	0.511667	0.466923	0.396811
131	PEV (Pre-Erythrocytic Vaccine)	3	0.5	2	10	Infants	6, 10, &, 14 weeks	2 yrs	0.7	0.81	0.93	0.93	NA	0.8	None	NA	NA	NA	NA	NA	NA	NA	NA	None	NA	NA	NA	NA	NA	NA	NA	NA	0.55	Cases per 100,000 population	140096	138225	136614	135149	134378	134107	133542	133904	134098	134581	135050	135197	135337	135991	135902
131	PEV (Pre-Erythrocytic Vaccine)	3	0.5	2	10	Infants	6, 10, &, 14 weeks	2 yrs	0.7	0.81	0.93	0.93	NA	0.8	None	NA	NA	NA	NA	NA	NA	NA	NA	None	NA	NA	NA	NA	NA	NA	NA	NA	0.55	Severe Cases per 100,000 population	1854.45	1750.55	1696.55	1668.09	1674.91	1706.09	1694.73	1742.91	1751.18	1799.73	1795.36	1811	1798	1822.27	1808.73
131	PEV (Pre-Erythrocytic Vaccine)	3	0.5	2	10	Infants	6, 10, &, 14 weeks	2 yrs	0.7	0.81	0.93	0.93	NA	0.8	None	NA	NA	NA	NA	NA	NA	NA	NA	None	NA	NA	NA	NA	NA	NA	NA	NA	0.55	Deaths per 100,000 population	359.727	343	340.091	327.091	323.182	331.727	325.545	343.909	344.091	343.818	346.909	349	343.545	345.545	347.909
131	PEV (Pre-Erythrocytic Vaccine)	3	0.5	2	10	Infants	6, 10, &, 14 weeks	2 yrs	0.7	0.81	0.93	0.93	NA	0.8	None	NA	NA	NA	NA	NA	NA	NA	NA	None	NA	NA	NA	NA	NA	NA	NA	NA	0.55	Cases in <5yo per 100,000 population	30477.5	28746.4	27198.2	26040.5	25239.8	25087.4	25015.3	25024.5	25038	25068.1	25106.1	25076.5	25109.2	25170.5	25107.3
131	PEV (Pre-Erythrocytic Vaccine)	3	0.5	2	10	Infants	6, 10, &, 14 weeks	2 yrs	0.7	0.81	0.93	0.93	NA	0.8	None	NA	NA	NA	NA	NA	NA	NA	NA	None	NA	NA	NA	NA	NA	NA	NA	NA	0.55	Severe Cases in <5yo per 100,000 population	1213.27	1108.82	1070.09	1035.91	1040	1062.36	1039.64	1057.64	1056	1074.55	1062.82	1070.73	1046.18	1072.18	1050.45
131	PEV (Pre-Erythrocytic Vaccine)	3	0.5	2	10	Infants	6, 10, &, 14 weeks	2 yrs	0.7	0.81	0.93	0.93	NA	0.8	None	NA	NA	NA	NA	NA	NA	NA	NA	None	NA	NA	NA	NA	NA	NA	NA	NA	0.55	Deaths in < 5yo per 100,000 population	230.273	214.455	212.818	202.545	200.273	203.727	201	206.727	208.545	204.182	205.545	205.727	202.818	199.818	198.909
131	PEV (Pre-Erythrocytic Vaccine)	3	0.5	2	10	Infants	6, 10, &, 14 weeks	2 yrs	0.7	0.81	0.93	0.93	NA	0.8	None	NA	NA	NA	NA	NA	NA	NA	NA	None	NA	NA	NA	NA	NA	NA	NA	NA	0.55	DALYs per 100,000 population	9789.57	9309.59	9258.06	8913.89	8748.35	8965.79	8851.73	9311.33	9319.5	9317.81	9431.31	9508.95	9337.2	9370.64	9419.19
131	PEV (Pre-Erythrocytic Vaccine)	3	0.5	2	10	Infants	6, 10, &, 14 weeks	2 yrs	0.7	0.81	0.93	0.93	NA	0.8	None	NA	NA	NA	NA	NA	NA	NA	NA	None	NA	NA	NA	NA	NA	NA	NA	NA	0.55	Income and productivity gains from delivering vaccine (US$ / dose)	0.0454338	0.397779	0.595317	0.803829	0.899163	0.933092	1.04838	0.962451	0.893973	0.735443	0.645701	0.61386	0.589175	0.423476	0.420351
132	PEV (Pre-Erythrocytic Vaccine)	3	0.5	2	10	Infants	6, 10, &, 14 weeks	2 yrs	0.7	0.81	0.93	0.93	NA	0.5	None	NA	NA	NA	NA	NA	NA	NA	NA	None	NA	NA	NA	NA	NA	NA	NA	NA	0.55	Cases per 100,000 population	140105	138287	136853	135575	134867	134690	134293	134641	134664	135233	135188	135553	135951	136533	136527
132	PEV (Pre-Erythrocytic Vaccine)	3	0.5	2	10	Infants	6, 10, &, 14 weeks	2 yrs	0.7	0.81	0.93	0.93	NA	0.5	None	NA	NA	NA	NA	NA	NA	NA	NA	None	NA	NA	NA	NA	NA	NA	NA	NA	0.55	Severe Cases per 100,000 population	1851.55	1760.91	1717.27	1681.64	1680.18	1704.64	1744	1746.73	1753	1794.09	1786.64	1790	1801.55	1826.09	1855.18
132	PEV (Pre-Erythrocytic Vaccine)	3	0.5	2	10	Infants	6, 10, &, 14 weeks	2 yrs	0.7	0.81	0.93	0.93	NA	0.5	None	NA	NA	NA	NA	NA	NA	NA	NA	None	NA	NA	NA	NA	NA	NA	NA	NA	0.55	Deaths per 100,000 population	359.273	347.455	340.091	337.455	326.818	331.091	342.545	338.636	337.273	344.091	340	355.818	356.455	345.091	362.182
132	PEV (Pre-Erythrocytic Vaccine)	3	0.5	2	10	Infants	6, 10, &, 14 weeks	2 yrs	0.7	0.81	0.93	0.93	NA	0.5	None	NA	NA	NA	NA	NA	NA	NA	NA	None	NA	NA	NA	NA	NA	NA	NA	NA	0.55	Cases in <5yo per 100,000 population	30475.7	28766.9	27424.8	26424.5	25772.8	25592.9	25547.5	25604.3	25463.8	25654.4	25494.7	25483.9	25605.9	25669.4	25584.3
132	PEV (Pre-Erythrocytic Vaccine)	3	0.5	2	10	Infants	6, 10, &, 14 weeks	2 yrs	0.7	0.81	0.93	0.93	NA	0.5	None	NA	NA	NA	NA	NA	NA	NA	NA	None	NA	NA	NA	NA	NA	NA	NA	NA	0.55	Severe Cases in <5yo per 100,000 population	1213.18	1115.09	1090.55	1044.55	1047.27	1066.91	1073.09	1077.36	1075	1075.55	1084	1061.45	1060.18	1080.91	1093.82
132	PEV (Pre-Erythrocytic Vaccine)	3	0.5	2	10	Infants	6, 10, &, 14 weeks	2 yrs	0.7	0.81	0.93	0.93	NA	0.5	None	NA	NA	NA	NA	NA	NA	NA	NA	None	NA	NA	NA	NA	NA	NA	NA	NA	0.55	Deaths in < 5yo per 100,000 population	232.364	218.182	208.909	209.364	200.364	212.364	209.273	206.636	205.273	208.091	202.364	215.091	210.545	208.455	209.636
132	PEV (Pre-Erythrocytic Vaccine)	3	0.5	2	10	Infants	6, 10, &, 14 weeks	2 yrs	0.7	0.81	0.93	0.93	NA	0.5	None	NA	NA	NA	NA	NA	NA	NA	NA	None	NA	NA	NA	NA	NA	NA	NA	NA	0.55	DALYs per 100,000 population	9776.22	9434.13	9245.59	9183.19	8879.34	9025.91	9316.19	9208.74	9170.52	9358.63	9245.75	9653.82	9698.1	9400.09	9810.47
132	PEV (Pre-Erythrocytic Vaccine)	3	0.5	2	10	Infants	6, 10, &, 14 weeks	2 yrs	0.7	0.81	0.93	0.93	NA	0.5	None	NA	NA	NA	NA	NA	NA	NA	NA	None	NA	NA	NA	NA	NA	NA	NA	NA	0.55	Income and productivity gains from delivering vaccine (US$ / dose)	0.0506728	0.37747	0.573373	0.774967	0.871406	0.884394	0.939029	0.887713	0.83063	0.689608	0.679693	0.592979	0.499005	0.342043	0.307859
133	PEV (Pre-Erythrocytic Vaccine)	3	0.5	2	10	Infants	6, 10, &, 14 weeks	2 yrs	0.5	0.69	0.85	0.85	NA	0.95	None	NA	NA	NA	NA	NA	NA	NA	NA	None	NA	NA	NA	NA	NA	NA	NA	NA	0.55	Cases per 100,000 population	140108	138709	137504	136414	135685	135235	135098	135157	135552	135525	135883	135995	136310	136855	136951
133	PEV (Pre-Erythrocytic Vaccine)	3	0.5	2	10	Infants	6, 10, &, 14 weeks	2 yrs	0.5	0.69	0.85	0.85	NA	0.95	None	NA	NA	NA	NA	NA	NA	NA	NA	None	NA	NA	NA	NA	NA	NA	NA	NA	0.55	Severe Cases per 100,000 population	1847.27	1783.45	1732.64	1725.73	1712.82	1739	1721.36	1754.55	1786.09	1805.55	1829.45	1788.55	1810.18	1823.55	1825.91
133	PEV (Pre-Erythrocytic Vaccine)	3	0.5	2	10	Infants	6, 10, &, 14 weeks	2 yrs	0.5	0.69	0.85	0.85	NA	0.95	None	NA	NA	NA	NA	NA	NA	NA	NA	None	NA	NA	NA	NA	NA	NA	NA	NA	0.55	Deaths per 100,000 population	362.818	342.364	347.182	336.182	334.636	346.273	334.909	337.182	349.182	351.818	348.727	358.273	353.909	353.818	355.364
133	PEV (Pre-Erythrocytic Vaccine)	3	0.5	2	10	Infants	6, 10, &, 14 weeks	2 yrs	0.5	0.69	0.85	0.85	NA	0.95	None	NA	NA	NA	NA	NA	NA	NA	NA	None	NA	NA	NA	NA	NA	NA	NA	NA	0.55	Cases in <5yo per 100,000 population	30535.5	29193.5	28159	27150.8	26487.5	26183.8	26263.9	26195.7	26272.7	26336	26247.8	26251.4	26196.9	26301.6	26185.4
133	PEV (Pre-Erythrocytic Vaccine)	3	0.5	2	10	Infants	6, 10, &, 14 weeks	2 yrs	0.5	0.69	0.85	0.85	NA	0.95	None	NA	NA	NA	NA	NA	NA	NA	NA	None	NA	NA	NA	NA	NA	NA	NA	NA	0.55	Severe Cases in <5yo per 100,000 population	1202.64	1151.45	1095.18	1095	1084.36	1094.27	1069.55	1086.64	1095.64	1098.82	1105.91	1089.36	1086.82	1093	1099.64
133	PEV (Pre-Erythrocytic Vaccine)	3	0.5	2	10	Infants	6, 10, &, 14 weeks	2 yrs	0.5	0.69	0.85	0.85	NA	0.95	None	NA	NA	NA	NA	NA	NA	NA	NA	None	NA	NA	NA	NA	NA	NA	NA	NA	0.55	Deaths in < 5yo per 100,000 population	236.909	220.909	219	214.545	207.727	216.091	210.636	207.091	213.182	212.909	209.364	224	213.091	208.818	210.182
133	PEV (Pre-Erythrocytic Vaccine)	3	0.5	2	10	Infants	6, 10, &, 14 weeks	2 yrs	0.5	0.69	0.85	0.85	NA	0.95	None	NA	NA	NA	NA	NA	NA	NA	NA	None	NA	NA	NA	NA	NA	NA	NA	NA	0.55	DALYs per 100,000 population	9851.54	9329.58	9409.95	9153.47	9087.98	9416.51	9107.62	9174.25	9476.06	9561.12	9454.75	9723.39	9586.13	9595.26	9635.54
133	PEV (Pre-Erythrocytic Vaccine)	3	0.5	2	10	Infants	6, 10, &, 14 weeks	2 yrs	0.5	0.69	0.85	0.85	NA	0.95	None	NA	NA	NA	NA	NA	NA	NA	NA	None	NA	NA	NA	NA	NA	NA	NA	NA	0.55	Income and productivity gains from delivering vaccine (US$ / dose)	0.0790079	0.396619	0.584478	0.767722	0.897177	0.975596	1.01555	0.995186	0.844152	0.843344	0.713837	0.717284	0.567071	0.431854	0.355392
134	PEV (Pre-Erythrocytic Vaccine)	3	0.5	2	10	Infants	6, 10, &, 14 weeks	2 yrs	0.5	0.69	0.85	0.85	NA	0.8	None	NA	NA	NA	NA	NA	NA	NA	NA	None	NA	NA	NA	NA	NA	NA	NA	NA	0.55	Cases per 100,000 population	140108	138765	137559	136488	135813	135407	135439	135389	135650	135937	136029	136315	136854	136925	137021
134	PEV (Pre-Erythrocytic Vaccine)	3	0.5	2	10	Infants	6, 10, &, 14 weeks	2 yrs	0.5	0.69	0.85	0.85	NA	0.8	None	NA	NA	NA	NA	NA	NA	NA	NA	None	NA	NA	NA	NA	NA	NA	NA	NA	0.55	Severe Cases per 100,000 population	1847.27	1788.82	1760.27	1716.18	1719.64	1744.73	1740.55	1756.45	1804.64	1827.36	1817.64	1814.45	1830.91	1804.73	1836.82
134	PEV (Pre-Erythrocytic Vaccine)	3	0.5	2	10	Infants	6, 10, &, 14 weeks	2 yrs	0.5	0.69	0.85	0.85	NA	0.8	None	NA	NA	NA	NA	NA	NA	NA	NA	None	NA	NA	NA	NA	NA	NA	NA	NA	0.55	Deaths per 100,000 population	362.818	342.636	340.818	335.273	334.364	351.545	338.909	336.636	349.727	348.545	351.636	356	353.273	345.818	366.636
134	PEV (Pre-Erythrocytic Vaccine)	3	0.5	2	10	Infants	6, 10, &, 14 weeks	2 yrs	0.5	0.69	0.85	0.85	NA	0.8	None	NA	NA	NA	NA	NA	NA	NA	NA	None	NA	NA	NA	NA	NA	NA	NA	NA	0.55	Cases in <5yo per 100,000 population	30535.5	29223.3	28121.4	27133.4	26653.2	26324.8	26442.6	26382	26404.6	26399.2	26416.5	26392.9	26589.8	26511.5	26447.3
134	PEV (Pre-Erythrocytic Vaccine)	3	0.5	2	10	Infants	6, 10, &, 14 weeks	2 yrs	0.5	0.69	0.85	0.85	NA	0.8	None	NA	NA	NA	NA	NA	NA	NA	NA	None	NA	NA	NA	NA	NA	NA	NA	NA	0.55	Severe Cases in <5yo per 100,000 population	1202.64	1152.73	1114.18	1089.27	1087	1094.18	1093.18	1102.45	1108.27	1117	1095.09	1104	1104.91	1087.45	1106.09
134	PEV (Pre-Erythrocytic Vaccine)	3	0.5	2	10	Infants	6, 10, &, 14 weeks	2 yrs	0.5	0.69	0.85	0.85	NA	0.8	None	NA	NA	NA	NA	NA	NA	NA	NA	None	NA	NA	NA	NA	NA	NA	NA	NA	0.55	Deaths in < 5yo per 100,000 population	236.909	221.818	215.545	214.455	212.909	218	211.364	210.182	218.182	215.545	210.818	221.182	213.727	205.909	218.364
134	PEV (Pre-Erythrocytic Vaccine)	3	0.5	2	10	Infants	6, 10, &, 14 weeks	2 yrs	0.5	0.69	0.85	0.85	NA	0.8	None	NA	NA	NA	NA	NA	NA	NA	NA	None	NA	NA	NA	NA	NA	NA	NA	NA	0.55	DALYs per 100,000 population	9851.54	9345.37	9307.04	9112.32	9110.91	9526.39	9208.53	9162.52	9526.06	9477.03	9550.63	9660.51	9579.47	9425.35	9946.69
134	PEV (Pre-Erythrocytic Vaccine)	3	0.5	2	10	Infants	6, 10, &, 14 weeks	2 yrs	0.5	0.69	0.85	0.85	NA	0.8	None	NA	NA	NA	NA	NA	NA	NA	NA	None	NA	NA	NA	NA	NA	NA	NA	NA	0.55	Income and productivity gains from delivering vaccine (US$ / dose)	0.0790079	0.375266	0.557561	0.74621	0.879629	0.938799	0.921344	0.956033	0.811737	0.735225	0.702615	0.619914	0.47151	0.437508	0.373397
135	PEV (Pre-Erythrocytic Vaccine)	3	0.5	2	10	Infants	6, 10, &, 14 weeks	2 yrs	0.5	0.69	0.85	0.85	NA	0.5	None	NA	NA	NA	NA	NA	NA	NA	NA	None	NA	NA	NA	NA	NA	NA	NA	NA	0.55	Cases per 100,000 population	140071	138734	137300	136804	136107	135744	135778	135928	135916	136343	136765	136868	137094	137124	137719
135	PEV (Pre-Erythrocytic Vaccine)	3	0.5	2	10	Infants	6, 10, &, 14 weeks	2 yrs	0.5	0.69	0.85	0.85	NA	0.5	None	NA	NA	NA	NA	NA	NA	NA	NA	None	NA	NA	NA	NA	NA	NA	NA	NA	0.55	Severe Cases per 100,000 population	1847.27	1786.18	1738.36	1722	1726.55	1754.36	1770.18	1784.45	1788.64	1829.45	1844.18	1834.36	1821.91	1832.55	1834.91
135	PEV (Pre-Erythrocytic Vaccine)	3	0.5	2	10	Infants	6, 10, &, 14 weeks	2 yrs	0.5	0.69	0.85	0.85	NA	0.5	None	NA	NA	NA	NA	NA	NA	NA	NA	None	NA	NA	NA	NA	NA	NA	NA	NA	0.55	Deaths per 100,000 population	364.182	346.455	342	333.091	336.091	335	341.818	337.364	346.455	355.636	357.273	360.909	353.727	347.727	361.091
135	PEV (Pre-Erythrocytic Vaccine)	3	0.5	2	10	Infants	6, 10, &, 14 weeks	2 yrs	0.5	0.69	0.85	0.85	NA	0.5	None	NA	NA	NA	NA	NA	NA	NA	NA	None	NA	NA	NA	NA	NA	NA	NA	NA	0.55	Cases in <5yo per 100,000 population	30503.8	29159.1	28142.9	27466.5	26923.4	26805	26770.7	26752.7	26736.6	26753.5	26850.9	26938.6	26883	26770.5	26907.9
135	PEV (Pre-Erythrocytic Vaccine)	3	0.5	2	10	Infants	6, 10, &, 14 weeks	2 yrs	0.5	0.69	0.85	0.85	NA	0.5	None	NA	NA	NA	NA	NA	NA	NA	NA	None	NA	NA	NA	NA	NA	NA	NA	NA	0.55	Severe Cases in <5yo per 100,000 population	1203.45	1148	1106.55	1084.45	1101.64	1126.73	1112.09	1113.82	1112.82	1128.82	1141.45	1122.55	1106.18	1102.55	1107.45
135	PEV (Pre-Erythrocytic Vaccine)	3	0.5	2	10	Infants	6, 10, &, 14 weeks	2 yrs	0.5	0.69	0.85	0.85	NA	0.5	None	NA	NA	NA	NA	NA	NA	NA	NA	None	NA	NA	NA	NA	NA	NA	NA	NA	0.55	Deaths in < 5yo per 100,000 population	236.182	222.727	214.364	209.818	211.455	210	214.091	208.636	215.273	219.636	220	223.455	217.909	206.364	222.727
135	PEV (Pre-Erythrocytic Vaccine)	3	0.5	2	10	Infants	6, 10, &, 14 weeks	2 yrs	0.5	0.69	0.85	0.85	NA	0.5	None	NA	NA	NA	NA	NA	NA	NA	NA	None	NA	NA	NA	NA	NA	NA	NA	NA	0.55	DALYs per 100,000 population	9895.2	9435.71	9278.17	9063.69	9125.98	9099.17	9291.69	9168.27	9393.3	9656.87	9745.82	9789.11	9589	9417.69	9770.07
135	PEV (Pre-Erythrocytic Vaccine)	3	0.5	2	10	Infants	6, 10, &, 14 weeks	2 yrs	0.5	0.69	0.85	0.85	NA	0.5	None	NA	NA	NA	NA	NA	NA	NA	NA	None	NA	NA	NA	NA	NA	NA	NA	NA	0.55	Income and productivity gains from delivering vaccine (US$ / dose)	0.076812	0.384048	0.667219	0.731038	0.853351	0.940928	0.898244	0.847685	0.840836	0.682062	0.533032	0.543067	0.454654	0.425677	0.246776
136	PEV (Pre-Erythrocytic Vaccine)	3	0.5	2	100	Infants	6, 10, &, 14 weeks	2 yrs	0.89	0.95	0.97	0.97	NA	0.95	None	NA	NA	NA	NA	NA	NA	NA	NA	None	NA	NA	NA	NA	NA	NA	NA	NA	0.55	Cases per 100,000 population	110551	108335	106760	106175	107108	108333	110056	111641	113065	114283	114921	115810	116349	116635	116982
136	PEV (Pre-Erythrocytic Vaccine)	3	0.5	2	100	Infants	6, 10, &, 14 weeks	2 yrs	0.89	0.95	0.97	0.97	NA	0.95	None	NA	NA	NA	NA	NA	NA	NA	NA	None	NA	NA	NA	NA	NA	NA	NA	NA	0.55	Severe Cases per 100,000 population	1484.83	1418.25	1463.42	1508.5	1579.33	1603.92	1644.67	1654	1680.5	1682.5	1687.75	1691.08	1683.75	1677.67	1682.25
136	PEV (Pre-Erythrocytic Vaccine)	3	0.5	2	100	Infants	6, 10, &, 14 weeks	2 yrs	0.89	0.95	0.97	0.97	NA	0.95	None	NA	NA	NA	NA	NA	NA	NA	NA	None	NA	NA	NA	NA	NA	NA	NA	NA	0.55	Deaths per 100,000 population	357	339.167	332.75	348.833	349.917	354.833	362.917	366	365.417	359.833	369.5	362.667	364.75	366.417	366.417
136	PEV (Pre-Erythrocytic Vaccine)	3	0.5	2	100	Infants	6, 10, &, 14 weeks	2 yrs	0.89	0.95	0.97	0.97	NA	0.95	None	NA	NA	NA	NA	NA	NA	NA	NA	None	NA	NA	NA	NA	NA	NA	NA	NA	0.55	Cases in <5yo per 100,000 population	51877.7	49664.1	48081	47464.2	48210	48652.4	48827.5	48810.4	48954.2	48939.8	48837.3	48950.8	48927.8	48950.2	48948.7
136	PEV (Pre-Erythrocytic Vaccine)	3	0.5	2	100	Infants	6, 10, &, 14 weeks	2 yrs	0.89	0.95	0.97	0.97	NA	0.95	None	NA	NA	NA	NA	NA	NA	NA	NA	None	NA	NA	NA	NA	NA	NA	NA	NA	0.55	Severe Cases in <5yo per 100,000 population	1367.92	1300.08	1338	1389.08	1460.25	1462.42	1473.17	1480.83	1497.58	1486.83	1493	1484.33	1482.58	1480.33	1480.58
136	PEV (Pre-Erythrocytic Vaccine)	3	0.5	2	100	Infants	6, 10, &, 14 weeks	2 yrs	0.89	0.95	0.97	0.97	NA	0.95	None	NA	NA	NA	NA	NA	NA	NA	NA	None	NA	NA	NA	NA	NA	NA	NA	NA	0.55	Deaths in < 5yo per 100,000 population	327.75	307.167	299.583	315.5	316.417	321.5	322.167	326.667	320.167	315.833	324.167	313.333	317.583	319	321.5
136	PEV (Pre-Erythrocytic Vaccine)	3	0.5	2	100	Infants	6, 10, &, 14 weeks	2 yrs	0.89	0.95	0.97	0.97	NA	0.95	None	NA	NA	NA	NA	NA	NA	NA	NA	None	NA	NA	NA	NA	NA	NA	NA	NA	0.55	DALYs per 100,000 population	9628.63	9148.36	8998.9	9409.53	9457.26	9571.03	9810.52	9906.19	9876.97	9776.9	9982.51	9827.73	9876.09	9904.13	9946.99
136	PEV (Pre-Erythrocytic Vaccine)	3	0.5	2	100	Infants	6, 10, &, 14 weeks	2 yrs	0.89	0.95	0.97	0.97	NA	0.95	None	NA	NA	NA	NA	NA	NA	NA	NA	None	NA	NA	NA	NA	NA	NA	NA	NA	0.55	Income and productivity gains from delivering vaccine (US$ / dose)	0.193125	0.461008	0.530467	0.592657	0.433672	0.226587	-0.12264	-0.439468	-0.709985	-0.957932	-1.08739	-1.25656	-1.35603	-1.39879	-1.48597
137	PEV (Pre-Erythrocytic Vaccine)	3	0.5	2	100	Infants	6, 10, &, 14 weeks	2 yrs	0.89	0.95	0.97	0.97	NA	0.8	None	NA	NA	NA	NA	NA	NA	NA	NA	None	NA	NA	NA	NA	NA	NA	NA	NA	0.55	Cases per 100,000 population	110561	108318	106865	106403	107300	108603	110235	111874	113025	114122	114839	115478	116293	116579	116838
137	PEV (Pre-Erythrocytic Vaccine)	3	0.5	2	100	Infants	6, 10, &, 14 weeks	2 yrs	0.89	0.95	0.97	0.97	NA	0.8	None	NA	NA	NA	NA	NA	NA	NA	NA	None	NA	NA	NA	NA	NA	NA	NA	NA	0.55	Severe Cases per 100,000 population	1481.08	1411.58	1450.5	1505.58	1562	1629.42	1654.42	1646	1689.92	1678.67	1673.92	1669.5	1691.5	1664.75	1683.92
137	PEV (Pre-Erythrocytic Vaccine)	3	0.5	2	100	Infants	6, 10, &, 14 weeks	2 yrs	0.89	0.95	0.97	0.97	NA	0.8	None	NA	NA	NA	NA	NA	NA	NA	NA	None	NA	NA	NA	NA	NA	NA	NA	NA	0.55	Deaths per 100,000 population	360.917	337.667	332.583	340.833	349.917	356.417	360.5	353.083	364.75	365.417	367.5	360.25	364.083	367.083	370.667
137	PEV (Pre-Erythrocytic Vaccine)	3	0.5	2	100	Infants	6, 10, &, 14 weeks	2 yrs	0.89	0.95	0.97	0.97	NA	0.8	None	NA	NA	NA	NA	NA	NA	NA	NA	None	NA	NA	NA	NA	NA	NA	NA	NA	0.55	Cases in <5yo per 100,000 population	51855.8	49674	48148.2	47670.9	48526.6	48965.3	48990.8	49147.2	49147.9	49101.6	49148.5	49112	49128.7	49294.2	49194.6
137	PEV (Pre-Erythrocytic Vaccine)	3	0.5	2	100	Infants	6, 10, &, 14 weeks	2 yrs	0.89	0.95	0.97	0.97	NA	0.8	None	NA	NA	NA	NA	NA	NA	NA	NA	None	NA	NA	NA	NA	NA	NA	NA	NA	0.55	Severe Cases in <5yo per 100,000 population	1362.58	1293.42	1334.67	1389.08	1449.75	1497.17	1491.75	1466.67	1500.58	1482.92	1474.08	1475.42	1497.5	1474.83	1489.58
137	PEV (Pre-Erythrocytic Vaccine)	3	0.5	2	100	Infants	6, 10, &, 14 weeks	2 yrs	0.89	0.95	0.97	0.97	NA	0.8	None	NA	NA	NA	NA	NA	NA	NA	NA	None	NA	NA	NA	NA	NA	NA	NA	NA	0.55	Deaths in < 5yo per 100,000 population	331	305.167	300.833	311	319.917	323.083	321.583	314.167	321.167	323.167	322.167	314.333	320.333	320.917	324.333
137	PEV (Pre-Erythrocytic Vaccine)	3	0.5	2	100	Infants	6, 10, &, 14 weeks	2 yrs	0.89	0.95	0.97	0.97	NA	0.8	None	NA	NA	NA	NA	NA	NA	NA	NA	None	NA	NA	NA	NA	NA	NA	NA	NA	0.55	DALYs per 100,000 population	9723.04	9094.79	8991.18	9222.24	9453.77	9614.22	9749.02	9550.64	9887.49	9886.19	9934.84	9761.68	9869.28	9922.2	10030.8
137	PEV (Pre-Erythrocytic Vaccine)	3	0.5	2	100	Infants	6, 10, &, 14 weeks	2 yrs	0.89	0.95	0.97	0.97	NA	0.8	None	NA	NA	NA	NA	NA	NA	NA	NA	None	NA	NA	NA	NA	NA	NA	NA	NA	0.55	Income and productivity gains from delivering vaccine (US$ / dose)	0.192763	0.471981	0.541178	0.55883	0.433838	0.189773	-0.141734	-0.45589	-0.702652	-0.925686	-1.05088	-1.19147	-1.34906	-1.38189	-1.46248
138	PEV (Pre-Erythrocytic Vaccine)	3	0.5	2	100	Infants	6, 10, &, 14 weeks	2 yrs	0.89	0.95	0.97	0.97	NA	0.5	None	NA	NA	NA	NA	NA	NA	NA	NA	None	NA	NA	NA	NA	NA	NA	NA	NA	0.55	Cases per 100,000 population	110539	108376	107160	106999	108010	109165	110446	111763	112987	113951	114655	115239	115657	115991	116383
138	PEV (Pre-Erythrocytic Vaccine)	3	0.5	2	100	Infants	6, 10, &, 14 weeks	2 yrs	0.89	0.95	0.97	0.97	NA	0.5	None	NA	NA	NA	NA	NA	NA	NA	NA	None	NA	NA	NA	NA	NA	NA	NA	NA	0.55	Severe Cases per 100,000 population	1480.38	1429.62	1474.46	1513.92	1582.15	1617.69	1633.69	1662.92	1691.69	1680.31	1672.38	1672.31	1664.23	1670.08	1688.85
138	PEV (Pre-Erythrocytic Vaccine)	3	0.5	2	100	Infants	6, 10, &, 14 weeks	2 yrs	0.89	0.95	0.97	0.97	NA	0.5	None	NA	NA	NA	NA	NA	NA	NA	NA	None	NA	NA	NA	NA	NA	NA	NA	NA	0.55	Deaths per 100,000 population	357.923	339.154	341.154	345.154	349.231	353.769	361.308	368.308	374.846	371.385	365.538	370.385	362.154	377	370.385
138	PEV (Pre-Erythrocytic Vaccine)	3	0.5	2	100	Infants	6, 10, &, 14 weeks	2 yrs	0.89	0.95	0.97	0.97	NA	0.5	None	NA	NA	NA	NA	NA	NA	NA	NA	None	NA	NA	NA	NA	NA	NA	NA	NA	0.55	Cases in <5yo per 100,000 population	51869.6	49699.7	48404.5	48246.7	49038.4	49613.8	49466.7	49529.2	49612.9	49666.5	49607.2	49607.6	49634.9	49583	49765.7
138	PEV (Pre-Erythrocytic Vaccine)	3	0.5	2	100	Infants	6, 10, &, 14 weeks	2 yrs	0.89	0.95	0.97	0.97	NA	0.5	None	NA	NA	NA	NA	NA	NA	NA	NA	None	NA	NA	NA	NA	NA	NA	NA	NA	0.55	Severe Cases in <5yo per 100,000 population	1363.31	1311	1354.23	1397.31	1459.46	1485.31	1483.38	1490.31	1515.46	1496.62	1491	1490.46	1476.31	1486.08	1503.85
138	PEV (Pre-Erythrocytic Vaccine)	3	0.5	2	100	Infants	6, 10, &, 14 weeks	2 yrs	0.89	0.95	0.97	0.97	NA	0.5	None	NA	NA	NA	NA	NA	NA	NA	NA	None	NA	NA	NA	NA	NA	NA	NA	NA	0.55	Deaths in < 5yo per 100,000 population	326.538	306	306.385	313.154	316.154	319.923	326.308	330.385	332.462	329.308	322.154	325.923	320	328.769	322.308
138	PEV (Pre-Erythrocytic Vaccine)	3	0.5	2	100	Infants	6, 10, &, 14 weeks	2 yrs	0.89	0.95	0.97	0.97	NA	0.5	None	NA	NA	NA	NA	NA	NA	NA	NA	None	NA	NA	NA	NA	NA	NA	NA	NA	0.55	DALYs per 100,000 population	9643.9	9148.47	9189.23	9313.22	9432.22	9547.44	9771.18	9958.9	10140.6	10032.5	9872.89	10034.3	9808.28	10171.5	10016
138	PEV (Pre-Erythrocytic Vaccine)	3	0.5	2	100	Infants	6, 10, &, 14 weeks	2 yrs	0.89	0.95	0.97	0.97	NA	0.5	None	NA	NA	NA	NA	NA	NA	NA	NA	None	NA	NA	NA	NA	NA	NA	NA	NA	0.55	Income and productivity gains from delivering vaccine (US$ / dose)	0.198138	0.456032	0.51517	0.523385	0.35129	0.15986	-0.137973	-0.419892	-0.677913	-0.871826	-1.00854	-1.13478	-1.2179	-1.28911	-1.36395
139	PEV (Pre-Erythrocytic Vaccine)	3	0.5	2	100	Infants	6, 10, &, 14 weeks	2 yrs	0.7	0.81	0.93	0.93	NA	0.95	None	NA	NA	NA	NA	NA	NA	NA	NA	None	NA	NA	NA	NA	NA	NA	NA	NA	0.55	Cases per 100,000 population	110876	108859	107706	107356	108030	109123	110350	111621	112744	113880	114538	115216	115403	115723	116119
139	PEV (Pre-Erythrocytic Vaccine)	3	0.5	2	100	Infants	6, 10, &, 14 weeks	2 yrs	0.7	0.81	0.93	0.93	NA	0.95	None	NA	NA	NA	NA	NA	NA	NA	NA	None	NA	NA	NA	NA	NA	NA	NA	NA	0.55	Severe Cases per 100,000 population	1476.21	1444.57	1462.21	1526.14	1578.29	1606.93	1632.86	1649.07	1656.93	1653.36	1672.64	1656	1645.29	1661	1662.79
139	PEV (Pre-Erythrocytic Vaccine)	3	0.5	2	100	Infants	6, 10, &, 14 weeks	2 yrs	0.7	0.81	0.93	0.93	NA	0.95	None	NA	NA	NA	NA	NA	NA	NA	NA	None	NA	NA	NA	NA	NA	NA	NA	NA	0.55	Deaths per 100,000 population	353.286	345.071	348.714	359.429	349.071	356	366.643	366.357	372.071	367.857	374.429	378.643	362.429	377.214	370.214
139	PEV (Pre-Erythrocytic Vaccine)	3	0.5	2	100	Infants	6, 10, &, 14 weeks	2 yrs	0.7	0.81	0.93	0.93	NA	0.95	None	NA	NA	NA	NA	NA	NA	NA	NA	None	NA	NA	NA	NA	NA	NA	NA	NA	0.55	Cases in <5yo per 100,000 population	52127.4	50177.1	49072.3	48596.1	49165.1	49673.2	49572.2	49607.4	49669.1	49784.8	49730.9	49794.4	49652.5	49741.1	49840.6
139	PEV (Pre-Erythrocytic Vaccine)	3	0.5	2	100	Infants	6, 10, &, 14 weeks	2 yrs	0.7	0.81	0.93	0.93	NA	0.95	None	NA	NA	NA	NA	NA	NA	NA	NA	None	NA	NA	NA	NA	NA	NA	NA	NA	0.55	Severe Cases in <5yo per 100,000 population	1356.93	1332.64	1349.86	1405.07	1461.36	1475.14	1479.5	1478.57	1477.57	1477.93	1493.29	1473.79	1467.43	1480.86	1476.07
139	PEV (Pre-Erythrocytic Vaccine)	3	0.5	2	100	Infants	6, 10, &, 14 weeks	2 yrs	0.7	0.81	0.93	0.93	NA	0.95	None	NA	NA	NA	NA	NA	NA	NA	NA	None	NA	NA	NA	NA	NA	NA	NA	NA	0.55	Deaths in < 5yo per 100,000 population	320.857	314.429	313.214	325.143	317.786	322.5	327.643	326.714	326.929	325.357	331.357	337.071	316.214	331	322.357
139	PEV (Pre-Erythrocytic Vaccine)	3	0.5	2	100	Infants	6, 10, &, 14 weeks	2 yrs	0.7	0.81	0.93	0.93	NA	0.95	None	NA	NA	NA	NA	NA	NA	NA	NA	None	NA	NA	NA	NA	NA	NA	NA	NA	0.55	DALYs per 100,000 population	9540.78	9308.32	9408.54	9672.71	9452.18	9600.59	9909.5	9909.63	10052.3	9945.84	10114.1	10245.2	9800.81	10171.2	9986.95
139	PEV (Pre-Erythrocytic Vaccine)	3	0.5	2	100	Infants	6, 10, &, 14 weeks	2 yrs	0.7	0.81	0.93	0.93	NA	0.95	None	NA	NA	NA	NA	NA	NA	NA	NA	None	NA	NA	NA	NA	NA	NA	NA	NA	0.55	Income and productivity gains from delivering vaccine (US$ / dose)	0.18029	0.47686	0.555752	0.551944	0.426161	0.197892	-0.128021	-0.421018	-0.694841	-0.959256	-1.1115	-1.26556	-1.31903	-1.38428	-1.47114
140	PEV (Pre-Erythrocytic Vaccine)	3	0.5	2	100	Infants	6, 10, &, 14 weeks	2 yrs	0.7	0.81	0.93	0.93	NA	0.8	None	NA	NA	NA	NA	NA	NA	NA	NA	None	NA	NA	NA	NA	NA	NA	NA	NA	0.55	Cases per 100,000 population	110847	108861	107836	107378	108354	109277	110512	111740	112627	113620	114322	114887	115323	115692	115735
140	PEV (Pre-Erythrocytic Vaccine)	3	0.5	2	100	Infants	6, 10, &, 14 weeks	2 yrs	0.7	0.81	0.93	0.93	NA	0.8	None	NA	NA	NA	NA	NA	NA	NA	NA	None	NA	NA	NA	NA	NA	NA	NA	NA	0.55	Severe Cases per 100,000 population	1479.23	1435.23	1467	1513.15	1573.31	1596.85	1619.62	1633.77	1677.69	1652.08	1647.69	1645.54	1635.69	1637.69	1655.31
140	PEV (Pre-Erythrocytic Vaccine)	3	0.5	2	100	Infants	6, 10, &, 14 weeks	2 yrs	0.7	0.81	0.93	0.93	NA	0.8	None	NA	NA	NA	NA	NA	NA	NA	NA	None	NA	NA	NA	NA	NA	NA	NA	NA	0.55	Deaths per 100,000 population	353	344.923	348.308	349.462	359.385	361.385	370.538	359.154	371.692	363.231	371.692	366.077	365.154	367.846	359.846
140	PEV (Pre-Erythrocytic Vaccine)	3	0.5	2	100	Infants	6, 10, &, 14 weeks	2 yrs	0.7	0.81	0.93	0.93	NA	0.8	None	NA	NA	NA	NA	NA	NA	NA	NA	None	NA	NA	NA	NA	NA	NA	NA	NA	0.55	Cases in <5yo per 100,000 population	52116.5	50159.5	49079.9	48709.1	49431.5	49856	49803.2	49861.5	49749.2	49924.4	49944.6	49997.8	50019.9	50124.1	50027.4
140	PEV (Pre-Erythrocytic Vaccine)	3	0.5	2	100	Infants	6, 10, &, 14 weeks	2 yrs	0.7	0.81	0.93	0.93	NA	0.8	None	NA	NA	NA	NA	NA	NA	NA	NA	None	NA	NA	NA	NA	NA	NA	NA	NA	0.55	Severe Cases in <5yo per 100,000 population	1360.23	1321.62	1349.15	1396.54	1456.92	1465.15	1464.38	1468.38	1503.38	1478.54	1466	1466.85	1460.08	1469.31	1472.08
140	PEV (Pre-Erythrocytic Vaccine)	3	0.5	2	100	Infants	6, 10, &, 14 weeks	2 yrs	0.7	0.81	0.93	0.93	NA	0.8	None	NA	NA	NA	NA	NA	NA	NA	NA	None	NA	NA	NA	NA	NA	NA	NA	NA	0.55	Deaths in < 5yo per 100,000 population	322.462	313.846	314.769	315.923	327.769	326.077	328.308	318.462	332	321.462	329.154	322.077	322.923	324.538	317.077
140	PEV (Pre-Erythrocytic Vaccine)	3	0.5	2	100	Infants	6, 10, &, 14 weeks	2 yrs	0.7	0.81	0.93	0.93	NA	0.8	None	NA	NA	NA	NA	NA	NA	NA	NA	None	NA	NA	NA	NA	NA	NA	NA	NA	0.55	DALYs per 100,000 population	9560.65	9300.09	9374.01	9432.09	9684.69	9745.06	9989.99	9710.09	10042.3	9807.57	10059.2	9896.32	9867.59	9946.34	9740.03
140	PEV (Pre-Erythrocytic Vaccine)	3	0.5	2	100	Infants	6, 10, &, 14 weeks	2 yrs	0.7	0.81	0.93	0.93	NA	0.8	None	NA	NA	NA	NA	NA	NA	NA	NA	None	NA	NA	NA	NA	NA	NA	NA	NA	0.55	Income and productivity gains from delivering vaccine (US$ / dose)	0.187494	0.481026	0.514808	0.589455	0.386043	0.196392	-0.120977	-0.414537	-0.680647	-0.883716	-1.03762	-1.18301	-1.28267	-1.34112	-1.38734
141	PEV (Pre-Erythrocytic Vaccine)	3	0.5	2	100	Infants	6, 10, &, 14 weeks	2 yrs	0.7	0.81	0.93	0.93	NA	0.5	None	NA	NA	NA	NA	NA	NA	NA	NA	None	NA	NA	NA	NA	NA	NA	NA	NA	0.55	Cases per 100,000 population	110854	108848	108159	108112	108772	109781	110972	111870	112801	113784	114243	114640	115034	115140	115364
141	PEV (Pre-Erythrocytic Vaccine)	3	0.5	2	100	Infants	6, 10, &, 14 weeks	2 yrs	0.7	0.81	0.93	0.93	NA	0.5	None	NA	NA	NA	NA	NA	NA	NA	NA	None	NA	NA	NA	NA	NA	NA	NA	NA	0.55	Severe Cases per 100,000 population	1488.71	1448.57	1496.36	1521.86	1577.21	1594.21	1614.29	1629.07	1655.36	1646.86	1654.57	1636.93	1679.5	1634.5	1643.43
141	PEV (Pre-Erythrocytic Vaccine)	3	0.5	2	100	Infants	6, 10, &, 14 weeks	2 yrs	0.7	0.81	0.93	0.93	NA	0.5	None	NA	NA	NA	NA	NA	NA	NA	NA	None	NA	NA	NA	NA	NA	NA	NA	NA	0.55	Deaths per 100,000 population	355.929	346.357	352.357	349.214	351.786	362.429	362.357	354.929	366.643	376.929	384	365.071	367	371	377.286
141	PEV (Pre-Erythrocytic Vaccine)	3	0.5	2	100	Infants	6, 10, &, 14 weeks	2 yrs	0.7	0.81	0.93	0.93	NA	0.5	None	NA	NA	NA	NA	NA	NA	NA	NA	None	NA	NA	NA	NA	NA	NA	NA	NA	0.55	Cases in <5yo per 100,000 population	52128.6	50158.9	49409.1	49231.3	49758.4	50265.6	50323.9	50285.6	50287.1	50492.1	50365.8	50322	50392.1	50276.4	50368.4
141	PEV (Pre-Erythrocytic Vaccine)	3	0.5	2	100	Infants	6, 10, &, 14 weeks	2 yrs	0.7	0.81	0.93	0.93	NA	0.5	None	NA	NA	NA	NA	NA	NA	NA	NA	None	NA	NA	NA	NA	NA	NA	NA	NA	0.55	Severe Cases in <5yo per 100,000 population	1370.14	1334.71	1377.86	1405.5	1458.86	1463.5	1461.36	1470.71	1486.57	1483.14	1481.86	1468.07	1501.86	1464.86	1471.86
141	PEV (Pre-Erythrocytic Vaccine)	3	0.5	2	100	Infants	6, 10, &, 14 weeks	2 yrs	0.7	0.81	0.93	0.93	NA	0.5	None	NA	NA	NA	NA	NA	NA	NA	NA	None	NA	NA	NA	NA	NA	NA	NA	NA	0.55	Deaths in < 5yo per 100,000 population	325.286	314.857	319.286	319.286	321.5	328.714	325.071	317.929	326.5	335.143	341.857	321.857	327.143	331.357	335.929
141	PEV (Pre-Erythrocytic Vaccine)	3	0.5	2	100	Infants	6, 10, &, 14 weeks	2 yrs	0.7	0.81	0.93	0.93	NA	0.5	None	NA	NA	NA	NA	NA	NA	NA	NA	None	NA	NA	NA	NA	NA	NA	NA	NA	0.55	DALYs per 100,000 population	9624.15	9347.47	9490.86	9401.92	9516.06	9773.21	9794.48	9601.36	9910.79	10172.7	10350.8	9874.12	9921.05	10021.9	10194.8
141	PEV (Pre-Erythrocytic Vaccine)	3	0.5	2	100	Infants	6, 10, &, 14 weeks	2 yrs	0.7	0.81	0.93	0.93	NA	0.5	None	NA	NA	NA	NA	NA	NA	NA	NA	None	NA	NA	NA	NA	NA	NA	NA	NA	0.55	Income and productivity gains from delivering vaccine (US$ / dose)	0.182425	0.482207	0.483102	0.482246	0.340535	0.128074	-0.174418	-0.416807	-0.662024	-0.882777	-1.00802	-1.11166	-1.22572	-1.23323	-1.29434
142	PEV (Pre-Erythrocytic Vaccine)	3	0.5	2	100	Infants	6, 10, &, 14 weeks	2 yrs	0.5	0.69	0.85	0.85	NA	0.95	None	NA	NA	NA	NA	NA	NA	NA	NA	None	NA	NA	NA	NA	NA	NA	NA	NA	0.55	Cases per 100,000 population	111113	109643	108758	108475	109016	109950	110938	111888	112802	113474	113827	114356	114652	114898	114933
142	PEV (Pre-Erythrocytic Vaccine)	3	0.5	2	100	Infants	6, 10, &, 14 weeks	2 yrs	0.5	0.69	0.85	0.85	NA	0.95	None	NA	NA	NA	NA	NA	NA	NA	NA	None	NA	NA	NA	NA	NA	NA	NA	NA	0.55	Severe Cases per 100,000 population	1482.6	1476.4	1490.67	1524.07	1556.67	1590.8	1614.93	1618.33	1644.47	1608.07	1628.93	1639.2	1619.67	1627.13	1642.53
142	PEV (Pre-Erythrocytic Vaccine)	3	0.5	2	100	Infants	6, 10, &, 14 weeks	2 yrs	0.5	0.69	0.85	0.85	NA	0.95	None	NA	NA	NA	NA	NA	NA	NA	NA	None	NA	NA	NA	NA	NA	NA	NA	NA	0.55	Deaths per 100,000 population	355.067	350.933	354.4	352.267	356.4	358.6	363.867	365.467	363.133	365.133	371.467	371.733	365.867	368.733	376.667
142	PEV (Pre-Erythrocytic Vaccine)	3	0.5	2	100	Infants	6, 10, &, 14 weeks	2 yrs	0.5	0.69	0.85	0.85	NA	0.95	None	NA	NA	NA	NA	NA	NA	NA	NA	None	NA	NA	NA	NA	NA	NA	NA	NA	0.55	Cases in <5yo per 100,000 population	52351.9	50889.1	49916	49698.6	50164.7	50530.6	50586.7	50593.2	50607.6	50519.8	50524.2	50574.6	50655.9	50681.7	50594
142	PEV (Pre-Erythrocytic Vaccine)	3	0.5	2	100	Infants	6, 10, &, 14 weeks	2 yrs	0.5	0.69	0.85	0.85	NA	0.95	None	NA	NA	NA	NA	NA	NA	NA	NA	None	NA	NA	NA	NA	NA	NA	NA	NA	0.55	Severe Cases in <5yo per 100,000 population	1366.33	1357.33	1371.2	1409.73	1438.47	1458.87	1469.87	1462.13	1482.13	1448.6	1463.53	1473.47	1461.27	1460	1477.4
142	PEV (Pre-Erythrocytic Vaccine)	3	0.5	2	100	Infants	6, 10, &, 14 weeks	2 yrs	0.5	0.69	0.85	0.85	NA	0.95	None	NA	NA	NA	NA	NA	NA	NA	NA	None	NA	NA	NA	NA	NA	NA	NA	NA	0.55	Deaths in < 5yo per 100,000 population	321.733	320.533	323.067	322.467	325.933	327.267	327	330.133	324.333	324.933	330	331.2	327.733	326.533	331.933
142	PEV (Pre-Erythrocytic Vaccine)	3	0.5	2	100	Infants	6, 10, &, 14 weeks	2 yrs	0.5	0.69	0.85	0.85	NA	0.95	None	NA	NA	NA	NA	NA	NA	NA	NA	None	NA	NA	NA	NA	NA	NA	NA	NA	0.55	DALYs per 100,000 population	9559.46	9474.64	9538.87	9494.76	9609.63	9678.6	9828.12	9876.11	9794.03	9834.37	9982.08	10042.1	9885.24	9940.24	10169.7
142	PEV (Pre-Erythrocytic Vaccine)	3	0.5	2	100	Infants	6, 10, &, 14 weeks	2 yrs	0.5	0.69	0.85	0.85	NA	0.95	None	NA	NA	NA	NA	NA	NA	NA	NA	None	NA	NA	NA	NA	NA	NA	NA	NA	0.55	Income and productivity gains from delivering vaccine (US$ / dose)	0.178135	0.41591	0.472346	0.524857	0.410515	0.143937	-0.154577	-0.457374	-0.743739	-0.936779	-1.02727	-1.23326	-1.27692	-1.35013	-1.38625
143	PEV (Pre-Erythrocytic Vaccine)	3	0.5	2	100	Infants	6, 10, &, 14 weeks	2 yrs	0.5	0.69	0.85	0.85	NA	0.8	None	NA	NA	NA	NA	NA	NA	NA	NA	None	NA	NA	NA	NA	NA	NA	NA	NA	0.55	Cases per 100,000 population	111208	109579	108763	108563	109165	110060	110859	112008	112669	113394	113764	114303	114561	114872	115004
143	PEV (Pre-Erythrocytic Vaccine)	3	0.5	2	100	Infants	6, 10, &, 14 weeks	2 yrs	0.5	0.69	0.85	0.85	NA	0.8	None	NA	NA	NA	NA	NA	NA	NA	NA	None	NA	NA	NA	NA	NA	NA	NA	NA	0.55	Severe Cases per 100,000 population	1492.94	1471	1481.81	1516.5	1559.69	1591.69	1599.88	1611.44	1641.62	1627.88	1634.75	1621.44	1640.75	1646.12	1633.5
143	PEV (Pre-Erythrocytic Vaccine)	3	0.5	2	100	Infants	6, 10, &, 14 weeks	2 yrs	0.5	0.69	0.85	0.85	NA	0.8	None	NA	NA	NA	NA	NA	NA	NA	NA	None	NA	NA	NA	NA	NA	NA	NA	NA	0.55	Deaths per 100,000 population	361.062	352.562	355.188	347	360.188	362.062	356.438	360.125	372.438	370.625	368.125	369.062	373.25	369.188	367.875
143	PEV (Pre-Erythrocytic Vaccine)	3	0.5	2	100	Infants	6, 10, &, 14 weeks	2 yrs	0.5	0.69	0.85	0.85	NA	0.8	None	NA	NA	NA	NA	NA	NA	NA	NA	None	NA	NA	NA	NA	NA	NA	NA	NA	0.55	Cases in <5yo per 100,000 population	52342.5	50896.1	50080.6	49807.9	50347.6	50681.9	50651.1	50755.2	50735.8	50679.1	50771.1	50771.8	50794.6	50870.8	50812.6
143	PEV (Pre-Erythrocytic Vaccine)	3	0.5	2	100	Infants	6, 10, &, 14 weeks	2 yrs	0.5	0.69	0.85	0.85	NA	0.8	None	NA	NA	NA	NA	NA	NA	NA	NA	None	NA	NA	NA	NA	NA	NA	NA	NA	0.55	Severe Cases in <5yo per 100,000 population	1373.56	1355.38	1367.56	1399.12	1445.56	1459.69	1454.75	1461.25	1480.12	1461.38	1475.62	1456.88	1478.38	1483.62	1466.31
143	PEV (Pre-Erythrocytic Vaccine)	3	0.5	2	100	Infants	6, 10, &, 14 weeks	2 yrs	0.5	0.69	0.85	0.85	NA	0.8	None	NA	NA	NA	NA	NA	NA	NA	NA	None	NA	NA	NA	NA	NA	NA	NA	NA	0.55	Deaths in < 5yo per 100,000 population	327.375	322.5	322.875	315.25	329.25	327.625	321.562	322.438	330.938	328.938	328.438	328.562	331.25	329.375	330
143	PEV (Pre-Erythrocytic Vaccine)	3	0.5	2	100	Infants	6, 10, &, 14 weeks	2 yrs	0.5	0.69	0.85	0.85	NA	0.8	None	NA	NA	NA	NA	NA	NA	NA	NA	None	NA	NA	NA	NA	NA	NA	NA	NA	0.55	DALYs per 100,000 population	9716.63	9516.25	9560.73	9339.81	9718.18	9780.38	9630.42	9727.75	10054.1	10009.3	9957.75	9959.94	10077.9	9963.83	9921.86
143	PEV (Pre-Erythrocytic Vaccine)	3	0.5	2	100	Infants	6, 10, &, 14 weeks	2 yrs	0.5	0.69	0.85	0.85	NA	0.8	None	NA	NA	NA	NA	NA	NA	NA	NA	None	NA	NA	NA	NA	NA	NA	NA	NA	0.55	Income and productivity gains from delivering vaccine (US$ / dose)	0.145988	0.45077	0.539677	0.550587	0.396926	0.135386	-0.111998	-0.460316	-0.687542	-0.924951	-1.01489	-1.16269	-1.28411	-1.34094	-1.39536
144	PEV (Pre-Erythrocytic Vaccine)	3	0.5	2	100	Infants	6, 10, &, 14 weeks	2 yrs	0.5	0.69	0.85	0.85	NA	0.5	None	NA	NA	NA	NA	NA	NA	NA	NA	None	NA	NA	NA	NA	NA	NA	NA	NA	0.55	Cases per 100,000 population	111157	109625	109062	109027	109514	110412	111203	111921	112776	113398	113902	114108	114450	114711	114772
144	PEV (Pre-Erythrocytic Vaccine)	3	0.5	2	100	Infants	6, 10, &, 14 weeks	2 yrs	0.5	0.69	0.85	0.85	NA	0.5	None	NA	NA	NA	NA	NA	NA	NA	NA	None	NA	NA	NA	NA	NA	NA	NA	NA	0.55	Severe Cases per 100,000 population	1491.33	1460.2	1490	1538	1576.27	1599	1584.6	1618.8	1622	1631.6	1621.33	1632.33	1633.93	1631.33	1625.6
144	PEV (Pre-Erythrocytic Vaccine)	3	0.5	2	100	Infants	6, 10, &, 14 weeks	2 yrs	0.5	0.69	0.85	0.85	NA	0.5	None	NA	NA	NA	NA	NA	NA	NA	NA	None	NA	NA	NA	NA	NA	NA	NA	NA	0.55	Deaths per 100,000 population	361.067	346.933	355	359.667	356.333	363.4	369.4	367.333	364.333	366.333	372.6	367.4	370.733	364.533	366.333
144	PEV (Pre-Erythrocytic Vaccine)	3	0.5	2	100	Infants	6, 10, &, 14 weeks	2 yrs	0.5	0.69	0.85	0.85	NA	0.5	None	NA	NA	NA	NA	NA	NA	NA	NA	None	NA	NA	NA	NA	NA	NA	NA	NA	0.55	Cases in <5yo per 100,000 population	52302.3	50876.4	50226.4	50130.9	50605.7	51019.1	51017.7	50954.4	51055.3	51096.8	51115.3	51045	50977.4	51027.8	51061.9
144	PEV (Pre-Erythrocytic Vaccine)	3	0.5	2	100	Infants	6, 10, &, 14 weeks	2 yrs	0.5	0.69	0.85	0.85	NA	0.5	None	NA	NA	NA	NA	NA	NA	NA	NA	None	NA	NA	NA	NA	NA	NA	NA	NA	0.55	Severe Cases in <5yo per 100,000 population	1370.6	1342.47	1380.2	1424.67	1454.47	1469.47	1448.47	1471.53	1471.33	1474.73	1458.47	1470.47	1473.73	1467.87	1467.2
144	PEV (Pre-Erythrocytic Vaccine)	3	0.5	2	100	Infants	6, 10, &, 14 weeks	2 yrs	0.5	0.69	0.85	0.85	NA	0.5	None	NA	NA	NA	NA	NA	NA	NA	NA	None	NA	NA	NA	NA	NA	NA	NA	NA	0.55	Deaths in < 5yo per 100,000 population	327.2	317.6	325.067	328.2	324.533	330.733	334.333	331.133	326.533	328.6	333.133	327	330.2	325.467	327.467
144	PEV (Pre-Erythrocytic Vaccine)	3	0.5	2	100	Infants	6, 10, &, 14 weeks	2 yrs	0.5	0.69	0.85	0.85	NA	0.5	None	NA	NA	NA	NA	NA	NA	NA	NA	None	NA	NA	NA	NA	NA	NA	NA	NA	0.55	DALYs per 100,000 population	9706.09	9370	9552.79	9685.98	9636.51	9793.15	9969.75	9924.99	9838.06	9897.52	10052.2	9925.22	9992.81	9858.16	9921.29
144	PEV (Pre-Erythrocytic Vaccine)	3	0.5	2	100	Infants	6, 10, &, 14 weeks	2 yrs	0.5	0.69	0.85	0.85	NA	0.5	None	NA	NA	NA	NA	NA	NA	NA	NA	None	NA	NA	NA	NA	NA	NA	NA	NA	0.55	Income and productivity gains from delivering vaccine (US$ / dose)	0.165348	0.439618	0.471872	0.438552	0.326835	0.0908668	-0.146786	-0.418501	-0.689279	-0.88887	-1.02895	-1.12191	-1.24284	-1.31588	-1.32639
145	PEV (Pre-Erythrocytic Vaccine)	3	0.5	4	0.1	Infants	6, 10, &, 14 weeks	2 yrs	0.89	0.95	0.97	0.97	NA	0.95	None	NA	NA	NA	NA	NA	NA	NA	NA	None	NA	NA	NA	NA	NA	NA	NA	NA	0.55	Cases per 100,000 population	8634.11	8551.8	8414.77	8347.4	8168.68	8110.43	7976.75	7898.1	7819.71	7748.53	7623.63	7578.22	7472.85	7480.5	7448.45
145	PEV (Pre-Erythrocytic Vaccine)	3	0.5	4	0.1	Infants	6, 10, &, 14 weeks	2 yrs	0.89	0.95	0.97	0.97	NA	0.95	None	NA	NA	NA	NA	NA	NA	NA	NA	None	NA	NA	NA	NA	NA	NA	NA	NA	0.55	Severe Cases per 100,000 population	150.073	148.727	143.082	140.673	135.882	134.627	131.873	131.364	127.227	127.673	125.809	127.8	126.191	125.555	129.064
145	PEV (Pre-Erythrocytic Vaccine)	3	0.5	4	0.1	Infants	6, 10, &, 14 weeks	2 yrs	0.89	0.95	0.97	0.97	NA	0.95	None	NA	NA	NA	NA	NA	NA	NA	NA	None	NA	NA	NA	NA	NA	NA	NA	NA	0.55	Deaths per 100,000 population	31.8818	30.4818	29.3727	28.6364	28.9727	28.4182	28.3545	27.6636	26.9364	27.2182	26.5636	27.9545	26.8636	27.1636	26.8727
145	PEV (Pre-Erythrocytic Vaccine)	3	0.5	4	0.1	Infants	6, 10, &, 14 weeks	2 yrs	0.89	0.95	0.97	0.97	NA	0.95	None	NA	NA	NA	NA	NA	NA	NA	NA	None	NA	NA	NA	NA	NA	NA	NA	NA	0.55	Cases in <5yo per 100,000 population	690.009	633.873	567.182	515.118	447.891	423.473	416.991	410.964	405.636	400.082	392.873	393.582	388.5	384.364	385.591
145	PEV (Pre-Erythrocytic Vaccine)	3	0.5	4	0.1	Infants	6, 10, &, 14 weeks	2 yrs	0.89	0.95	0.97	0.97	NA	0.95	None	NA	NA	NA	NA	NA	NA	NA	NA	None	NA	NA	NA	NA	NA	NA	NA	NA	0.55	Severe Cases in <5yo per 100,000 population	34.7091	33.4182	28.3818	25.7909	24.5364	22.4727	21.5364	21.7818	20.7818	21.0091	20.5273	21.3818	19.8727	20.8545	21.0182
145	PEV (Pre-Erythrocytic Vaccine)	3	0.5	4	0.1	Infants	6, 10, &, 14 weeks	2 yrs	0.89	0.95	0.97	0.97	NA	0.95	None	NA	NA	NA	NA	NA	NA	NA	NA	None	NA	NA	NA	NA	NA	NA	NA	NA	0.55	Deaths in < 5yo per 100,000 population	9.16364	8.01818	6.88182	6.46364	6.60909	6.46364	6.59091	6.05455	6.13636	6.20909	6.12727	6.31818	6.19091	6.2	5.98182
145	PEV (Pre-Erythrocytic Vaccine)	3	0.5	4	0.1	Infants	6, 10, &, 14 weeks	2 yrs	0.89	0.95	0.97	0.97	NA	0.95	None	NA	NA	NA	NA	NA	NA	NA	NA	None	NA	NA	NA	NA	NA	NA	NA	NA	0.55	DALYs per 100,000 population	812.01	776.718	745.657	731.09	734.98	724.989	719.869	702.721	680.9	689.214	674.837	704.881	680.134	687.838	677.642
145	PEV (Pre-Erythrocytic Vaccine)	3	0.5	4	0.1	Infants	6, 10, &, 14 weeks	2 yrs	0.89	0.95	0.97	0.97	NA	0.95	None	NA	NA	NA	NA	NA	NA	NA	NA	None	NA	NA	NA	NA	NA	NA	NA	NA	0.55	Income and productivity gains from delivering vaccine (US$ / dose)	-0.00813713	0.00666963	0.0290048	0.0382813	0.0703421	0.0795101	0.105573	0.118428	0.13503	0.148622	0.173185	0.183146	0.203595	0.20146	0.20734
146	PEV (Pre-Erythrocytic Vaccine)	3	0.5	4	0.1	Infants	6, 10, &, 14 weeks	2 yrs	0.89	0.95	0.97	0.97	NA	0.8	None	NA	NA	NA	NA	NA	NA	NA	NA	None	NA	NA	NA	NA	NA	NA	NA	NA	0.55	Cases per 100,000 population	8621.33	8516.45	8469.68	8343.81	8259.9	8140.74	8038.2	7930.14	7847.83	7738.31	7670.29	7598.71	7567.69	7522.35	7505.95
146	PEV (Pre-Erythrocytic Vaccine)	3	0.5	4	0.1	Infants	6, 10, &, 14 weeks	2 yrs	0.89	0.95	0.97	0.97	NA	0.8	None	NA	NA	NA	NA	NA	NA	NA	NA	None	NA	NA	NA	NA	NA	NA	NA	NA	0.55	Severe Cases per 100,000 population	148.273	148.882	144.318	141.627	136.7	134.891	132.509	131.173	128.945	127.336	127.864	128.236	127.5	128.3	126.864
146	PEV (Pre-Erythrocytic Vaccine)	3	0.5	4	0.1	Infants	6, 10, &, 14 weeks	2 yrs	0.89	0.95	0.97	0.97	NA	0.8	None	NA	NA	NA	NA	NA	NA	NA	NA	None	NA	NA	NA	NA	NA	NA	NA	NA	0.55	Deaths per 100,000 population	31.6273	30.6455	29.4545	29.9909	29.4636	28.5364	29.1818	27.7545	28.1545	27.6455	26.6545	27.4091	26.9091	27.6727	27
146	PEV (Pre-Erythrocytic Vaccine)	3	0.5	4	0.1	Infants	6, 10, &, 14 weeks	2 yrs	0.89	0.95	0.97	0.97	NA	0.8	None	NA	NA	NA	NA	NA	NA	NA	NA	None	NA	NA	NA	NA	NA	NA	NA	NA	0.55	Cases in <5yo per 100,000 population	689.1	630.1	572.918	514.355	462.355	435.045	426.391	415.518	416.873	410.973	405.955	397.573	393.082	394.782	398.182
146	PEV (Pre-Erythrocytic Vaccine)	3	0.5	4	0.1	Infants	6, 10, &, 14 weeks	2 yrs	0.89	0.95	0.97	0.97	NA	0.8	None	NA	NA	NA	NA	NA	NA	NA	NA	None	NA	NA	NA	NA	NA	NA	NA	NA	0.55	Severe Cases in <5yo per 100,000 population	34.7727	32.8636	28.7545	26.3636	23.1	22.3909	22.6364	21.1636	21.7364	21.4	22.3727	21.5	21.5364	21.3636	20.6273
146	PEV (Pre-Erythrocytic Vaccine)	3	0.5	4	0.1	Infants	6, 10, &, 14 weeks	2 yrs	0.89	0.95	0.97	0.97	NA	0.8	None	NA	NA	NA	NA	NA	NA	NA	NA	None	NA	NA	NA	NA	NA	NA	NA	NA	0.55	Deaths in < 5yo per 100,000 population	8.69091	8.08182	7.09091	7	6.63636	6.82727	7.18182	6.18182	6.37273	6.37273	6.33636	6.26364	6.27273	6.52727	6.13636
146	PEV (Pre-Erythrocytic Vaccine)	3	0.5	4	0.1	Infants	6, 10, &, 14 weeks	2 yrs	0.89	0.95	0.97	0.97	NA	0.8	None	NA	NA	NA	NA	NA	NA	NA	NA	None	NA	NA	NA	NA	NA	NA	NA	NA	0.55	DALYs per 100,000 population	802.613	783.367	750.908	758.365	746.738	722.51	739.003	704.071	712.24	700.047	678.337	691.301	681.882	698.453	682.225
146	PEV (Pre-Erythrocytic Vaccine)	3	0.5	4	0.1	Infants	6, 10, &, 14 weeks	2 yrs	0.89	0.95	0.97	0.97	NA	0.8	None	NA	NA	NA	NA	NA	NA	NA	NA	None	NA	NA	NA	NA	NA	NA	NA	NA	0.55	Income and productivity gains from delivering vaccine (US$ / dose)	-0.00408591	0.0133327	0.016333	0.039981	0.0532054	0.0751002	0.0964153	0.116484	0.132768	0.156197	0.167425	0.181124	0.18824	0.19626	0.200666
147	PEV (Pre-Erythrocytic Vaccine)	3	0.5	4	0.1	Infants	6, 10, &, 14 weeks	2 yrs	0.89	0.95	0.97	0.97	NA	0.5	None	NA	NA	NA	NA	NA	NA	NA	NA	None	NA	NA	NA	NA	NA	NA	NA	NA	0.55	Cases per 100,000 population	8648.57	8552.54	8455.3	8316.91	8257.74	8132.51	8066.84	7992.49	7871	7787.87	7687.54	7548.31	7559.38	7547	7486.46
147	PEV (Pre-Erythrocytic Vaccine)	3	0.5	4	0.1	Infants	6, 10, &, 14 weeks	2 yrs	0.89	0.95	0.97	0.97	NA	0.5	None	NA	NA	NA	NA	NA	NA	NA	NA	None	NA	NA	NA	NA	NA	NA	NA	NA	0.55	Severe Cases per 100,000 population	150.745	147.555	146.018	141.727	139.482	136.645	134.264	130.827	130.273	129.755	126.973	127.464	128.064	127.464	126.573
147	PEV (Pre-Erythrocytic Vaccine)	3	0.5	4	0.1	Infants	6, 10, &, 14 weeks	2 yrs	0.89	0.95	0.97	0.97	NA	0.5	None	NA	NA	NA	NA	NA	NA	NA	NA	None	NA	NA	NA	NA	NA	NA	NA	NA	0.55	Deaths per 100,000 population	31.2	30.3091	30.4818	30.0727	28.9	29.0364	29.1273	28.4545	28.5909	27.7364	27.3455	26.9727	27.1273	27.0091	26.7364
147	PEV (Pre-Erythrocytic Vaccine)	3	0.5	4	0.1	Infants	6, 10, &, 14 weeks	2 yrs	0.89	0.95	0.97	0.97	NA	0.5	None	NA	NA	NA	NA	NA	NA	NA	NA	None	NA	NA	NA	NA	NA	NA	NA	NA	0.55	Cases in <5yo per 100,000 population	690.036	633.5	581.427	518.636	465.664	437.427	437.5	435.527	427.1	417.645	418.745	406.936	407.436	406.8	402.318
147	PEV (Pre-Erythrocytic Vaccine)	3	0.5	4	0.1	Infants	6, 10, &, 14 weeks	2 yrs	0.89	0.95	0.97	0.97	NA	0.5	None	NA	NA	NA	NA	NA	NA	NA	NA	None	NA	NA	NA	NA	NA	NA	NA	NA	0.55	Severe Cases in <5yo per 100,000 population	35.5909	32.7909	29.8091	26.8909	24.5909	23.8182	23.2273	22.9455	21.7455	21.8364	22.0364	21.6091	21.7455	20.9091	21.3909
147	PEV (Pre-Erythrocytic Vaccine)	3	0.5	4	0.1	Infants	6, 10, &, 14 weeks	2 yrs	0.89	0.95	0.97	0.97	NA	0.5	None	NA	NA	NA	NA	NA	NA	NA	NA	None	NA	NA	NA	NA	NA	NA	NA	NA	0.55	Deaths in < 5yo per 100,000 population	8.8	7.79091	7.09091	7.3	6.7	6.74545	6.84545	6.8	6.79091	6.48182	6.21818	6.30909	6.12727	5.98182	6.28182
147	PEV (Pre-Erythrocytic Vaccine)	3	0.5	4	0.1	Infants	6, 10, &, 14 weeks	2 yrs	0.89	0.95	0.97	0.97	NA	0.5	None	NA	NA	NA	NA	NA	NA	NA	NA	None	NA	NA	NA	NA	NA	NA	NA	NA	0.55	DALYs per 100,000 population	797.219	773.666	773.323	763.383	732.556	734.734	744.27	721.938	725.258	705.781	691.578	683.056	688.17	683.567	677.525
147	PEV (Pre-Erythrocytic Vaccine)	3	0.5	4	0.1	Infants	6, 10, &, 14 weeks	2 yrs	0.89	0.95	0.97	0.97	NA	0.5	None	NA	NA	NA	NA	NA	NA	NA	NA	None	NA	NA	NA	NA	NA	NA	NA	NA	0.55	Income and productivity gains from delivering vaccine (US$ / dose)	-0.0137955	0.00729915	0.0231517	0.0480876	0.0571524	0.080516	0.0944163	0.111865	0.132422	0.150716	0.174031	0.201878	0.200722	0.200498	0.215223
148	PEV (Pre-Erythrocytic Vaccine)	3	0.5	4	0.1	Infants	6, 10, &, 14 weeks	2 yrs	0.7	0.81	0.93	0.93	NA	0.95	None	NA	NA	NA	NA	NA	NA	NA	NA	None	NA	NA	NA	NA	NA	NA	NA	NA	0.55	Cases per 100,000 population	8618.79	8520.62	8497.1	8380.45	8357.7	8245.06	8115.11	7968.44	7882.07	7814.38	7719.45	7650.33	7652.85	7632.04	7661.56
148	PEV (Pre-Erythrocytic Vaccine)	3	0.5	4	0.1	Infants	6, 10, &, 14 weeks	2 yrs	0.7	0.81	0.93	0.93	NA	0.95	None	NA	NA	NA	NA	NA	NA	NA	NA	None	NA	NA	NA	NA	NA	NA	NA	NA	0.55	Severe Cases per 100,000 population	152.182	149.491	146.582	142.682	142.382	137.518	136.127	134.545	132.7	129.909	130.264	129.118	129.555	133.255	132.709
148	PEV (Pre-Erythrocytic Vaccine)	3	0.5	4	0.1	Infants	6, 10, &, 14 weeks	2 yrs	0.7	0.81	0.93	0.93	NA	0.95	None	NA	NA	NA	NA	NA	NA	NA	NA	None	NA	NA	NA	NA	NA	NA	NA	NA	0.55	Deaths per 100,000 population	31.2636	31.5909	30.0727	29.5364	29.4909	28.4545	29.3091	29.0636	27.7091	26.9636	28.0545	27.1091	27.2636	28.2	27.9
148	PEV (Pre-Erythrocytic Vaccine)	3	0.5	4	0.1	Infants	6, 10, &, 14 weeks	2 yrs	0.7	0.81	0.93	0.93	NA	0.95	None	NA	NA	NA	NA	NA	NA	NA	NA	None	NA	NA	NA	NA	NA	NA	NA	NA	0.55	Cases in <5yo per 100,000 population	691.882	638.464	597.891	542.627	502.673	471.318	463.864	457.309	449.609	449.773	444.9	437.727	436.982	439.964	435.182
148	PEV (Pre-Erythrocytic Vaccine)	3	0.5	4	0.1	Infants	6, 10, &, 14 weeks	2 yrs	0.7	0.81	0.93	0.93	NA	0.95	None	NA	NA	NA	NA	NA	NA	NA	NA	None	NA	NA	NA	NA	NA	NA	NA	NA	0.55	Severe Cases in <5yo per 100,000 population	35.8909	32.6364	30.2909	28.2091	26.0364	24.4455	25.0273	23.9636	24.2	23.0727	24.0727	23.4455	23.0364	22.9727	23.7455
148	PEV (Pre-Erythrocytic Vaccine)	3	0.5	4	0.1	Infants	6, 10, &, 14 weeks	2 yrs	0.7	0.81	0.93	0.93	NA	0.95	None	NA	NA	NA	NA	NA	NA	NA	NA	None	NA	NA	NA	NA	NA	NA	NA	NA	0.55	Deaths in < 5yo per 100,000 population	8.30909	7.97273	7.30909	7.11818	6.99091	6.52727	6.9	6.88182	6.60909	6.48182	7.01818	6.62727	6.59091	6.31818	6.55455
148	PEV (Pre-Erythrocytic Vaccine)	3	0.5	4	0.1	Infants	6, 10, &, 14 weeks	2 yrs	0.7	0.81	0.93	0.93	NA	0.95	None	NA	NA	NA	NA	NA	NA	NA	NA	None	NA	NA	NA	NA	NA	NA	NA	NA	0.55	DALYs per 100,000 population	798.149	801.991	765.924	750.487	749.485	727.831	743.963	735.811	703.368	684.206	710.427	690.235	691.576	714.176	713.31
148	PEV (Pre-Erythrocytic Vaccine)	3	0.5	4	0.1	Infants	6, 10, &, 14 weeks	2 yrs	0.7	0.81	0.93	0.93	NA	0.95	None	NA	NA	NA	NA	NA	NA	NA	NA	None	NA	NA	NA	NA	NA	NA	NA	NA	0.55	Income and productivity gains from delivering vaccine (US$ / dose)	-0.00785757	0.0166408	0.0169924	0.0411249	0.0424133	0.0688803	0.0989483	0.132422	0.151164	0.168629	0.193077	0.210271	0.21093	0.210781	0.205341
149	PEV (Pre-Erythrocytic Vaccine)	3	0.5	4	0.1	Infants	6, 10, &, 14 weeks	2 yrs	0.7	0.81	0.93	0.93	NA	0.8	None	NA	NA	NA	NA	NA	NA	NA	NA	None	NA	NA	NA	NA	NA	NA	NA	NA	0.55	Cases per 100,000 population	8621.12	8542.93	8516.35	8401.31	8301.49	8269.83	8171.76	8048.53	8014.43	7936.16	7814.72	7732.85	7718.8	7627.15	7612.34
149	PEV (Pre-Erythrocytic Vaccine)	3	0.5	4	0.1	Infants	6, 10, &, 14 weeks	2 yrs	0.7	0.81	0.93	0.93	NA	0.8	None	NA	NA	NA	NA	NA	NA	NA	NA	None	NA	NA	NA	NA	NA	NA	NA	NA	0.55	Severe Cases per 100,000 population	152.282	149.773	144.573	144.182	139.255	139.627	136.773	135.218	134.427	131.791	129.718	131.1	131.682	130.155	131.409
149	PEV (Pre-Erythrocytic Vaccine)	3	0.5	4	0.1	Infants	6, 10, &, 14 weeks	2 yrs	0.7	0.81	0.93	0.93	NA	0.8	None	NA	NA	NA	NA	NA	NA	NA	NA	None	NA	NA	NA	NA	NA	NA	NA	NA	0.55	Deaths per 100,000 population	31.4091	31.2818	30.0091	30.3091	29.1	29.1636	28.9818	29.4273	28.1091	27.8091	27.5091	27.4909	27.1727	27.7909	27.4091
149	PEV (Pre-Erythrocytic Vaccine)	3	0.5	4	0.1	Infants	6, 10, &, 14 weeks	2 yrs	0.7	0.81	0.93	0.93	NA	0.8	None	NA	NA	NA	NA	NA	NA	NA	NA	None	NA	NA	NA	NA	NA	NA	NA	NA	0.55	Cases in <5yo per 100,000 population	687.536	643.427	603.427	554.555	500.264	480.9	477.4	464.591	469	464.091	450.982	450.027	444.382	437.8	440.909
149	PEV (Pre-Erythrocytic Vaccine)	3	0.5	4	0.1	Infants	6, 10, &, 14 weeks	2 yrs	0.7	0.81	0.93	0.93	NA	0.8	None	NA	NA	NA	NA	NA	NA	NA	NA	None	NA	NA	NA	NA	NA	NA	NA	NA	0.55	Severe Cases in <5yo per 100,000 population	35.9818	33.1818	30.5909	29.0636	26.2545	25.4909	25.4636	25.0636	24.2909	23.8182	23	24.1182	23.5091	23.2273	22.5545
149	PEV (Pre-Erythrocytic Vaccine)	3	0.5	4	0.1	Infants	6, 10, &, 14 weeks	2 yrs	0.7	0.81	0.93	0.93	NA	0.8	None	NA	NA	NA	NA	NA	NA	NA	NA	None	NA	NA	NA	NA	NA	NA	NA	NA	0.55	Deaths in < 5yo per 100,000 population	8.41818	8.12727	7.97273	7.03636	7.00909	6.80909	7.10909	7.02727	6.71818	6.69091	6.93636	6.57273	6.25455	6.77273	6.39091
149	PEV (Pre-Erythrocytic Vaccine)	3	0.5	4	0.1	Infants	6, 10, &, 14 weeks	2 yrs	0.7	0.81	0.93	0.93	NA	0.8	None	NA	NA	NA	NA	NA	NA	NA	NA	None	NA	NA	NA	NA	NA	NA	NA	NA	0.55	DALYs per 100,000 population	801.022	795.462	760.949	766.403	740.821	736.769	734.699	742.035	709.818	705.797	697.299	696.274	694.251	701.86	696.215
149	PEV (Pre-Erythrocytic Vaccine)	3	0.5	4	0.1	Infants	6, 10, &, 14 weeks	2 yrs	0.7	0.81	0.93	0.93	NA	0.8	None	NA	NA	NA	NA	NA	NA	NA	NA	None	NA	NA	NA	NA	NA	NA	NA	NA	0.55	Income and productivity gains from delivering vaccine (US$ / dose)	-0.00998196	0.0110035	0.0141108	0.0398464	0.0589909	0.0643426	0.0886205	0.115894	0.123695	0.143972	0.174394	0.193307	0.195775	0.218302	0.222551
150	PEV (Pre-Erythrocytic Vaccine)	3	0.5	4	0.1	Infants	6, 10, &, 14 weeks	2 yrs	0.7	0.81	0.93	0.93	NA	0.5	None	NA	NA	NA	NA	NA	NA	NA	NA	None	NA	NA	NA	NA	NA	NA	NA	NA	0.55	Cases per 100,000 population	8605.07	8543.19	8498.68	8413.81	8377.87	8296.82	8210.78	8113.01	7982.56	7975.13	7926.92	7795.38	7796.64	7730.58	7650.93
150	PEV (Pre-Erythrocytic Vaccine)	3	0.5	4	0.1	Infants	6, 10, &, 14 weeks	2 yrs	0.7	0.81	0.93	0.93	NA	0.5	None	NA	NA	NA	NA	NA	NA	NA	NA	None	NA	NA	NA	NA	NA	NA	NA	NA	0.55	Severe Cases per 100,000 population	151.691	150.609	145.191	144.091	139.645	139.309	138.809	138.2	134.136	134.236	134.291	131.436	132.827	133.191	131.955
150	PEV (Pre-Erythrocytic Vaccine)	3	0.5	4	0.1	Infants	6, 10, &, 14 weeks	2 yrs	0.7	0.81	0.93	0.93	NA	0.5	None	NA	NA	NA	NA	NA	NA	NA	NA	None	NA	NA	NA	NA	NA	NA	NA	NA	0.55	Deaths per 100,000 population	31.6273	30.7	30.5364	30.9909	28.7364	29.1636	29.9909	29.1182	28.6364	28.0273	27.8364	28.7636	28.6545	27.8455	28.8909
150	PEV (Pre-Erythrocytic Vaccine)	3	0.5	4	0.1	Infants	6, 10, &, 14 weeks	2 yrs	0.7	0.81	0.93	0.93	NA	0.5	None	NA	NA	NA	NA	NA	NA	NA	NA	None	NA	NA	NA	NA	NA	NA	NA	NA	0.55	Cases in <5yo per 100,000 population	687.573	642.591	602.4	552.264	512.936	494.136	492.555	480.609	473.691	474.373	472.518	463.9	470	455.164	453.127
150	PEV (Pre-Erythrocytic Vaccine)	3	0.5	4	0.1	Infants	6, 10, &, 14 weeks	2 yrs	0.7	0.81	0.93	0.93	NA	0.5	None	NA	NA	NA	NA	NA	NA	NA	NA	None	NA	NA	NA	NA	NA	NA	NA	NA	0.55	Severe Cases in <5yo per 100,000 population	36.6727	33.3909	30.3091	28.7727	26.5727	25.5636	25.8545	25.1727	24.9545	25.3	24.7	23.8727	24.2182	24.0818	24.6364
150	PEV (Pre-Erythrocytic Vaccine)	3	0.5	4	0.1	Infants	6, 10, &, 14 weeks	2 yrs	0.7	0.81	0.93	0.93	NA	0.5	None	NA	NA	NA	NA	NA	NA	NA	NA	None	NA	NA	NA	NA	NA	NA	NA	NA	0.55	Deaths in < 5yo per 100,000 population	8.47273	8.08182	7.84545	7.82727	6.76364	6.70909	7.20909	6.91818	6.81818	6.63636	6.57273	7.08182	7.18182	6.56364	7.20909
150	PEV (Pre-Erythrocytic Vaccine)	3	0.5	4	0.1	Infants	6, 10, &, 14 weeks	2 yrs	0.7	0.81	0.93	0.93	NA	0.5	None	NA	NA	NA	NA	NA	NA	NA	NA	None	NA	NA	NA	NA	NA	NA	NA	NA	0.55	DALYs per 100,000 population	805.399	780.724	778.658	786.594	731.396	742.408	758.916	740.705	729.151	708.187	706.349	728.327	724.538	703.348	731.249
150	PEV (Pre-Erythrocytic Vaccine)	3	0.5	4	0.1	Infants	6, 10, &, 14 weeks	2 yrs	0.7	0.81	0.93	0.93	NA	0.5	None	NA	NA	NA	NA	NA	NA	NA	NA	None	NA	NA	NA	NA	NA	NA	NA	NA	0.55	Income and productivity gains from delivering vaccine (US$ / dose)	-0.00353061	0.0106492	0.0193656	0.0356021	0.0437485	0.0636487	0.0830526	0.104685	0.136965	0.140493	0.152777	0.188286	0.186974	0.201093	0.22317
151	PEV (Pre-Erythrocytic Vaccine)	3	0.5	4	0.1	Infants	6, 10, &, 14 weeks	2 yrs	0.5	0.69	0.85	0.85	NA	0.95	None	NA	NA	NA	NA	NA	NA	NA	NA	None	NA	NA	NA	NA	NA	NA	NA	NA	0.55	Cases per 100,000 population	8638.25	8555.28	8499.83	8396.85	8317.32	8276.3	8200.99	8109.13	8141.66	8068.46	7963.37	7952.05	7893.39	7901.14	7867.91
151	PEV (Pre-Erythrocytic Vaccine)	3	0.5	4	0.1	Infants	6, 10, &, 14 weeks	2 yrs	0.5	0.69	0.85	0.85	NA	0.95	None	NA	NA	NA	NA	NA	NA	NA	NA	None	NA	NA	NA	NA	NA	NA	NA	NA	0.55	Severe Cases per 100,000 population	150.245	148.9	147.718	144.8	142.618	140.918	139.1	138.264	137.309	136.473	135.136	134.727	138.109	136.055	133.755
151	PEV (Pre-Erythrocytic Vaccine)	3	0.5	4	0.1	Infants	6, 10, &, 14 weeks	2 yrs	0.5	0.69	0.85	0.85	NA	0.95	None	NA	NA	NA	NA	NA	NA	NA	NA	None	NA	NA	NA	NA	NA	NA	NA	NA	0.55	Deaths per 100,000 population	30.4818	31.4455	30.4455	30	30.2818	29.3909	30.3091	29.0364	28.7455	29.0182	28.1182	28.5636	29.8	28.9455	28.5364
151	PEV (Pre-Erythrocytic Vaccine)	3	0.5	4	0.1	Infants	6, 10, &, 14 weeks	2 yrs	0.5	0.69	0.85	0.85	NA	0.95	None	NA	NA	NA	NA	NA	NA	NA	NA	None	NA	NA	NA	NA	NA	NA	NA	NA	0.55	Cases in <5yo per 100,000 population	694.964	656.273	613.7	575.382	536.2	520.082	512.482	505.473	517.745	511.7	504.445	508.045	490.673	493.227	496.3
151	PEV (Pre-Erythrocytic Vaccine)	3	0.5	4	0.1	Infants	6, 10, &, 14 weeks	2 yrs	0.5	0.69	0.85	0.85	NA	0.95	None	NA	NA	NA	NA	NA	NA	NA	NA	None	NA	NA	NA	NA	NA	NA	NA	NA	0.55	Severe Cases in <5yo per 100,000 population	35.6182	33.3727	31.2909	30.2091	28.7636	27.3818	27.4273	26.8818	27.6	26.9364	25.9727	25.8909	26.7818	26.3273	25.5636
151	PEV (Pre-Erythrocytic Vaccine)	3	0.5	4	0.1	Infants	6, 10, &, 14 weeks	2 yrs	0.5	0.69	0.85	0.85	NA	0.95	None	NA	NA	NA	NA	NA	NA	NA	NA	None	NA	NA	NA	NA	NA	NA	NA	NA	0.55	Deaths in < 5yo per 100,000 population	8.48182	7.70909	8.08182	7.43636	7.95455	6.47273	7.73636	6.9	7.29091	7.1	7.13636	6.96364	7.24545	6.89091	7.37273
151	PEV (Pre-Erythrocytic Vaccine)	3	0.5	4	0.1	Infants	6, 10, &, 14 weeks	2 yrs	0.5	0.69	0.85	0.85	NA	0.95	None	NA	NA	NA	NA	NA	NA	NA	NA	None	NA	NA	NA	NA	NA	NA	NA	NA	0.55	DALYs per 100,000 population	777.303	799.623	774.934	761.965	768.187	749.432	769.131	738.94	732.947	736.881	716.538	728.119	755.592	734.519	728.399
151	PEV (Pre-Erythrocytic Vaccine)	3	0.5	4	0.1	Infants	6, 10, &, 14 weeks	2 yrs	0.5	0.69	0.85	0.85	NA	0.95	None	NA	NA	NA	NA	NA	NA	NA	NA	None	NA	NA	NA	NA	NA	NA	NA	NA	0.55	Income and productivity gains from delivering vaccine (US$ / dose)	-0.0145436	0.0130414	0.0218321	0.0502085	0.0719518	0.0830097	0.104354	0.130787	0.123366	0.145226	0.176348	0.182203	0.195788	0.195211	0.207904
152	PEV (Pre-Erythrocytic Vaccine)	3	0.5	4	0.1	Infants	6, 10, &, 14 weeks	2 yrs	0.5	0.69	0.85	0.85	NA	0.8	None	NA	NA	NA	NA	NA	NA	NA	NA	None	NA	NA	NA	NA	NA	NA	NA	NA	0.55	Cases per 100,000 population	8629.72	8594.33	8535.48	8486.91	8338.68	8258.51	8186.84	8202.44	8039.87	8043.08	8015.15	8011.81	7967.41	7876.35	7905.46
152	PEV (Pre-Erythrocytic Vaccine)	3	0.5	4	0.1	Infants	6, 10, &, 14 weeks	2 yrs	0.5	0.69	0.85	0.85	NA	0.8	None	NA	NA	NA	NA	NA	NA	NA	NA	None	NA	NA	NA	NA	NA	NA	NA	NA	0.55	Severe Cases per 100,000 population	150.745	150.618	146.045	143.591	142.636	139.018	140.336	139.209	135.391	136.991	135.473	137.655	135.2	135.209	136.118
152	PEV (Pre-Erythrocytic Vaccine)	3	0.5	4	0.1	Infants	6, 10, &, 14 weeks	2 yrs	0.5	0.69	0.85	0.85	NA	0.8	None	NA	NA	NA	NA	NA	NA	NA	NA	None	NA	NA	NA	NA	NA	NA	NA	NA	0.55	Deaths per 100,000 population	30.7273	31.7455	31.0364	30.4182	29.5455	29.6182	29.0273	28.5818	28.7091	27.9091	28.3636	29.1909	28.6455	28.6364	28.7545
152	PEV (Pre-Erythrocytic Vaccine)	3	0.5	4	0.1	Infants	6, 10, &, 14 weeks	2 yrs	0.5	0.69	0.85	0.85	NA	0.8	None	NA	NA	NA	NA	NA	NA	NA	NA	None	NA	NA	NA	NA	NA	NA	NA	NA	0.55	Cases in <5yo per 100,000 population	694.791	658.582	623.473	586.4	541.291	520.291	522.755	521.109	513.064	511.527	504.273	506.282	510.636	497.164	500.327
152	PEV (Pre-Erythrocytic Vaccine)	3	0.5	4	0.1	Infants	6, 10, &, 14 weeks	2 yrs	0.5	0.69	0.85	0.85	NA	0.8	None	NA	NA	NA	NA	NA	NA	NA	NA	None	NA	NA	NA	NA	NA	NA	NA	NA	0.55	Severe Cases in <5yo per 100,000 population	35.8455	33.9727	30.8273	29.1636	27.8727	27.4182	27.8	27.1273	26.3182	26.2727	25.8909	26.0364	27.0091	25.8091	26.3091
152	PEV (Pre-Erythrocytic Vaccine)	3	0.5	4	0.1	Infants	6, 10, &, 14 weeks	2 yrs	0.5	0.69	0.85	0.85	NA	0.8	None	NA	NA	NA	NA	NA	NA	NA	NA	None	NA	NA	NA	NA	NA	NA	NA	NA	0.55	Deaths in < 5yo per 100,000 population	8.75455	7.75455	7.55455	7.63636	6.87273	7.4	7.31818	6.90909	6.9	6.91818	7.07273	7.22727	7.25455	6.77273	7.11818
[truncated: 50,626 more rows]
[truncated: 5 more columns]
