# Supplementary material for: Modeling the public health impact of malaria vaccines for developers and policymakers
Source: BMC Infect Dis. 2013 Jul 1;13:295. doi: 10.1186/1471-2334-13-295 (PMC3711926; doi:10.1186/1471-2334-13-295)
Supplement: Additional file 7 — Vaccine_Strategy 3. Reference data from Swiss TPH on vaccine impact: Vaccine_Strategy 3. [file 1471-2334-13-295-S7.xls]

## Sheet: Vx Strategy 3
Vx Strategy:	3
Description:	Routine (Continuous) vaccination of Infants (no boost)
Scenario #	Type of Vaccine	Doses per Tx	Predicted Efficacy Against Clinical Disease	Vx Efficacy Decay Rate (yrs)	EIR	Routine (Continuous) Vaccination									Catch-up (Timed) Campaign Vaccination									Periodic (Timed) Campaign Vaccination									STI Output
						Cohort	Vx Schedule	Boost Dose Vx Schedule	Total Coverage	Dose by Dose Coverage					Cohort	Intervention Time	Boost Dose Vx Schedule	Total Coverage	Dose by Dose Coverage					Cohort	Intervention Time	Boost Dose Vx Schedule	Total Coverage	Dose by Dose Coverage					STI Observed Efficacy	Malaria Output	Year
										Dose #1	Dose #2	Dose #3	Dose #4	Boost Dose Compliance					Dose #1	Dose #2	Dose #3	Dose #4	Boost Dose Compliance					Dose #1	Dose #2	Dose #3	Dose #4	Boost Dose Compliance			1	2	3	4	5	6	7	8	9	10	11	12	13	14	15
1	PEV (Pre-Erythrocytic Vaccine)	3	0.35	2	0.1	Infants	6, 10, &, 14 weeks	None	0.89	0.95	0.97	0.97	NA	NA	None	NA	NA	NA	NA	NA	NA	NA	NA	None	NA	NA	NA	NA	NA	NA	NA	NA	0.4	Cases per 100,000 population	8602.31	8520.4	8495.41	8460.88	8412.6	8451.05	8362.41	8408.52	8353.15	8284.29	8334.93	8265.45	8300.83	8301.62	8309.33
1	PEV (Pre-Erythrocytic Vaccine)	3	0.35	2	0.1	Infants	6, 10, &, 14 weeks	None	0.89	0.95	0.97	0.97	NA	NA	None	NA	NA	NA	NA	NA	NA	NA	NA	None	NA	NA	NA	NA	NA	NA	NA	NA	0.4	Severe Cases per 100,000 population	153.064	149.455	144.009	147.655	145.491	145.127	146.864	146.591	144.027	143.791	144.027	144.855	142.364	145.291	145.436
1	PEV (Pre-Erythrocytic Vaccine)	3	0.35	2	0.1	Infants	6, 10, &, 14 weeks	None	0.89	0.95	0.97	0.97	NA	NA	None	NA	NA	NA	NA	NA	NA	NA	NA	None	NA	NA	NA	NA	NA	NA	NA	NA	0.4	Deaths per 100,000 population	30.2545	30.6455	29.8545	30.7545	30.6727	29.5818	30.6545	30.8636	29.8364	29.6909	29.8455	29.6818	30.0455	29.6091	29.4909
1	PEV (Pre-Erythrocytic Vaccine)	3	0.35	2	0.1	Infants	6, 10, &, 14 weeks	None	0.89	0.95	0.97	0.97	NA	NA	None	NA	NA	NA	NA	NA	NA	NA	NA	None	NA	NA	NA	NA	NA	NA	NA	NA	0.4	Cases in <5yo per 100,000 population	687.482	653.464	626.018	597.918	582.273	576.045	571.664	575.455	573.9	569.382	571.673	565.882	566.964	571.227	573.045
1	PEV (Pre-Erythrocytic Vaccine)	3	0.35	2	0.1	Infants	6, 10, &, 14 weeks	None	0.89	0.95	0.97	0.97	NA	NA	None	NA	NA	NA	NA	NA	NA	NA	NA	None	NA	NA	NA	NA	NA	NA	NA	NA	0.4	Severe Cases in <5yo per 100,000 population	36.3636	33.4818	31.7364	30.7727	30.4364	30.4091	29.7364	29.1636	29.5727	29.9364	29.7818	29.5273	30.2455	30.1636	30.7818
1	PEV (Pre-Erythrocytic Vaccine)	3	0.35	2	0.1	Infants	6, 10, &, 14 weeks	None	0.89	0.95	0.97	0.97	NA	NA	None	NA	NA	NA	NA	NA	NA	NA	NA	None	NA	NA	NA	NA	NA	NA	NA	NA	0.4	Deaths in < 5yo per 100,000 population	7.91818	7.72727	7.64545	7.7	7.6	7.60909	7.34545	7.98182	7.98182	7.4	7.5	7.05455	7.57273	7.42727	7.30909
1	PEV (Pre-Erythrocytic Vaccine)	3	0.35	2	0.1	Infants	6, 10, &, 14 weeks	None	0.89	0.95	0.97	0.97	NA	NA	None	NA	NA	NA	NA	NA	NA	NA	NA	None	NA	NA	NA	NA	NA	NA	NA	NA	0.4	DALYs per 100,000 population	772.279	780.358	761.79	782.182	780.005	754.974	776.685	784.999	762.223	760.476	760.673	754.039	760.379	755.836	749.511
1	PEV (Pre-Erythrocytic Vaccine)	3	0.35	2	0.1	Infants	6, 10, &, 14 weeks	None	0.89	0.95	0.97	0.97	NA	NA	None	NA	NA	NA	NA	NA	NA	NA	NA	None	NA	NA	NA	NA	NA	NA	NA	NA	0.4	Income and productivity gains from delivering vaccine (US$ / dose)	-0.00301875	0.0148399	0.0209876	0.0257312	0.0346141	0.0254513	0.042777	0.0322604	0.0439691	0.0604887	0.0508174	0.0649448	0.0600407	0.0562756	0.0567082
2	PEV (Pre-Erythrocytic Vaccine)	3	0.35	2	0.1	Infants	6, 10, &, 14 weeks	None	0.7	0.81	0.93	0.93	NA	NA	None	NA	NA	NA	NA	NA	NA	NA	NA	None	NA	NA	NA	NA	NA	NA	NA	NA	0.4	Cases per 100,000 population	8628.9	8596.29	8503.17	8469.42	8490.76	8436.09	8354.73	8324.31	8335.91	8361.29	8339.86	8364.42	8407.25	8416.17	8413.7
2	PEV (Pre-Erythrocytic Vaccine)	3	0.35	2	0.1	Infants	6, 10, &, 14 weeks	None	0.7	0.81	0.93	0.93	NA	NA	None	NA	NA	NA	NA	NA	NA	NA	NA	None	NA	NA	NA	NA	NA	NA	NA	NA	0.4	Severe Cases per 100,000 population	151.317	149.242	148.158	145.925	146.383	146.267	143.692	144.825	145.45	144.25	144.25	146.267	145.042	147.325	149.7
2	PEV (Pre-Erythrocytic Vaccine)	3	0.35	2	0.1	Infants	6, 10, &, 14 weeks	None	0.7	0.81	0.93	0.93	NA	NA	None	NA	NA	NA	NA	NA	NA	NA	NA	None	NA	NA	NA	NA	NA	NA	NA	NA	0.4	Deaths per 100,000 population	30.8417	30.625	29.8583	30.95	30.8833	30.5917	30.4833	29.5917	29.8917	30.4167	29.775	30.6167	29.9917	30.3417	31.1417
2	PEV (Pre-Erythrocytic Vaccine)	3	0.35	2	0.1	Infants	6, 10, &, 14 weeks	None	0.7	0.81	0.93	0.93	NA	NA	None	NA	NA	NA	NA	NA	NA	NA	NA	None	NA	NA	NA	NA	NA	NA	NA	NA	0.4	Cases in <5yo per 100,000 population	696.075	663.142	641.975	623.042	612.142	597.558	591.25	590.083	589.45	590.583	586.342	591.517	595.592	594.683	597.117
2	PEV (Pre-Erythrocytic Vaccine)	3	0.35	2	0.1	Infants	6, 10, &, 14 weeks	None	0.7	0.81	0.93	0.93	NA	NA	None	NA	NA	NA	NA	NA	NA	NA	NA	None	NA	NA	NA	NA	NA	NA	NA	NA	0.4	Severe Cases in <5yo per 100,000 population	36.3417	34.4083	33.275	31.3833	31.775	31.3583	30.7333	31.175	31.375	30.7083	30.4333	31.2333	30.125	31.3167	31.6083
2	PEV (Pre-Erythrocytic Vaccine)	3	0.35	2	0.1	Infants	6, 10, &, 14 weeks	None	0.7	0.81	0.93	0.93	NA	NA	None	NA	NA	NA	NA	NA	NA	NA	NA	None	NA	NA	NA	NA	NA	NA	NA	NA	0.4	Deaths in < 5yo per 100,000 population	8.58333	7.98333	7.94167	8.15833	8.14167	7.93333	8.075	7.86667	8.26667	7.8	7.625	7.73333	7.33333	7.75833	7.43333
2	PEV (Pre-Erythrocytic Vaccine)	3	0.35	2	0.1	Infants	6, 10, &, 14 weeks	None	0.7	0.81	0.93	0.93	NA	NA	None	NA	NA	NA	NA	NA	NA	NA	NA	None	NA	NA	NA	NA	NA	NA	NA	NA	0.4	DALYs per 100,000 population	792.004	777.737	761.924	784.794	785.406	779.616	774.119	752.761	763.302	773.486	754.853	780.021	766.158	772.125	792.721
2	PEV (Pre-Erythrocytic Vaccine)	3	0.35	2	0.1	Infants	6, 10, &, 14 weeks	None	0.7	0.81	0.93	0.93	NA	NA	None	NA	NA	NA	NA	NA	NA	NA	NA	None	NA	NA	NA	NA	NA	NA	NA	NA	0.4	Income and productivity gains from delivering vaccine (US$ / dose)	-0.00771603	-0.000790452	0.0227963	0.0316505	0.0259085	0.0382023	0.0608232	0.0661664	0.059385	0.0551895	0.0606805	0.0543264	0.0464787	0.03886	0.0407849
3	PEV (Pre-Erythrocytic Vaccine)	3	0.35	2	0.1	Infants	6, 10, &, 14 weeks	None	0.5	0.69	0.85	0.85	NA	NA	None	NA	NA	NA	NA	NA	NA	NA	NA	None	NA	NA	NA	NA	NA	NA	NA	NA	0.4	Cases per 100,000 population	8625.08	8552.49	8489.82	8496.15	8494.62	8447.98	8419.65	8422.27	8499.03	8413.74	8393.97	8415.39	8411.33	8394.48	8412.43
3	PEV (Pre-Erythrocytic Vaccine)	3	0.35	2	0.1	Infants	6, 10, &, 14 weeks	None	0.5	0.69	0.85	0.85	NA	NA	None	NA	NA	NA	NA	NA	NA	NA	NA	None	NA	NA	NA	NA	NA	NA	NA	NA	0.4	Severe Cases per 100,000 population	150.2	147.792	145.942	150.092	147.025	147.783	145.392	146.325	148.092	147.55	145.842	146.85	145.333	147.742	146.875
3	PEV (Pre-Erythrocytic Vaccine)	3	0.35	2	0.1	Infants	6, 10, &, 14 weeks	None	0.5	0.69	0.85	0.85	NA	NA	None	NA	NA	NA	NA	NA	NA	NA	NA	None	NA	NA	NA	NA	NA	NA	NA	NA	0.4	Deaths per 100,000 population	31.275	30.1333	30.9	30.5333	30.6167	30.5417	30.5833	30.0333	30.3417	30.9	30.6667	30.3583	30.5833	29.6583	30.6583
3	PEV (Pre-Erythrocytic Vaccine)	3	0.35	2	0.1	Infants	6, 10, &, 14 weeks	None	0.5	0.69	0.85	0.85	NA	NA	None	NA	NA	NA	NA	NA	NA	NA	NA	None	NA	NA	NA	NA	NA	NA	NA	NA	0.4	Cases in <5yo per 100,000 population	693.65	667.675	643.933	632.558	619.742	626.725	612.6	611.675	621.917	616.117	613.125	614.892	613.525	611.125	610.758
3	PEV (Pre-Erythrocytic Vaccine)	3	0.35	2	0.1	Infants	6, 10, &, 14 weeks	None	0.5	0.69	0.85	0.85	NA	NA	None	NA	NA	NA	NA	NA	NA	NA	NA	None	NA	NA	NA	NA	NA	NA	NA	NA	0.4	Severe Cases in <5yo per 100,000 population	35.3083	33.9583	32.45	33.8333	31.7667	32.225	30.9333	31.7583	31.7417	31.9083	31.625	32.275	31.6917	32.3333	31.8667
3	PEV (Pre-Erythrocytic Vaccine)	3	0.35	2	0.1	Infants	6, 10, &, 14 weeks	None	0.5	0.69	0.85	0.85	NA	NA	None	NA	NA	NA	NA	NA	NA	NA	NA	None	NA	NA	NA	NA	NA	NA	NA	NA	0.4	Deaths in < 5yo per 100,000 population	8.4	8.175	8.01667	8.175	7.925	7.95	7.95833	7.74167	8.34167	8.35	8.30833	7.61667	8.225	7.41667	7.975
3	PEV (Pre-Erythrocytic Vaccine)	3	0.35	2	0.1	Infants	6, 10, &, 14 weeks	None	0.5	0.69	0.85	0.85	NA	NA	None	NA	NA	NA	NA	NA	NA	NA	NA	None	NA	NA	NA	NA	NA	NA	NA	NA	0.4	DALYs per 100,000 population	795.842	768.103	787.158	777.011	779.222	778.468	779.144	759.571	773.394	788.296	778.461	774.082	775.173	754.356	776.994
3	PEV (Pre-Erythrocytic Vaccine)	3	0.35	2	0.1	Infants	6, 10, &, 14 weeks	None	0.5	0.69	0.85	0.85	NA	NA	None	NA	NA	NA	NA	NA	NA	NA	NA	None	NA	NA	NA	NA	NA	NA	NA	NA	0.4	Income and productivity gains from delivering vaccine (US$ / dose)	-0.00963319	0.0154393	0.0353433	0.0299223	0.0309493	0.0474647	0.0548336	0.0514128	0.0229746	0.052805	0.0621765	0.0560463	0.0573999	0.0593451	0.0541913
4	PEV (Pre-Erythrocytic Vaccine)	3	0.35	2	1	Infants	6, 10, &, 14 weeks	None	0.89	0.95	0.97	0.97	NA	NA	None	NA	NA	NA	NA	NA	NA	NA	NA	None	NA	NA	NA	NA	NA	NA	NA	NA	0.4	Cases per 100,000 population	86023.1	85204	84954.1	84608.8	84126	84510.5	83624.1	84085.2	83531.5	82842.9	83349.3	82654.5	83008.3	83016.2	83093.3
4	PEV (Pre-Erythrocytic Vaccine)	3	0.35	2	1	Infants	6, 10, &, 14 weeks	None	0.89	0.95	0.97	0.97	NA	NA	None	NA	NA	NA	NA	NA	NA	NA	NA	None	NA	NA	NA	NA	NA	NA	NA	NA	0.4	Severe Cases per 100,000 population	1530.64	1494.55	1440.09	1476.55	1454.91	1451.27	1468.64	1465.91	1440.27	1437.91	1440.27	1448.55	1423.64	1452.91	1454.36
4	PEV (Pre-Erythrocytic Vaccine)	3	0.35	2	1	Infants	6, 10, &, 14 weeks	None	0.89	0.95	0.97	0.97	NA	NA	None	NA	NA	NA	NA	NA	NA	NA	NA	None	NA	NA	NA	NA	NA	NA	NA	NA	0.4	Deaths per 100,000 population	302.545	306.455	298.545	307.545	306.727	295.818	306.545	308.636	298.364	296.909	298.455	296.818	300.455	296.091	294.909
4	PEV (Pre-Erythrocytic Vaccine)	3	0.35	2	1	Infants	6, 10, &, 14 weeks	None	0.89	0.95	0.97	0.97	NA	NA	None	NA	NA	NA	NA	NA	NA	NA	NA	None	NA	NA	NA	NA	NA	NA	NA	NA	0.4	Cases in <5yo per 100,000 population	6874.82	6534.64	6260.18	5979.18	5822.73	5760.45	5716.64	5754.55	5739	5693.82	5716.73	5658.82	5669.64	5712.27	5730.45
4	PEV (Pre-Erythrocytic Vaccine)	3	0.35	2	1	Infants	6, 10, &, 14 weeks	None	0.89	0.95	0.97	0.97	NA	NA	None	NA	NA	NA	NA	NA	NA	NA	NA	None	NA	NA	NA	NA	NA	NA	NA	NA	0.4	Severe Cases in <5yo per 100,000 population	363.636	334.818	317.364	307.727	304.364	304.091	297.364	291.636	295.727	299.364	297.818	295.273	302.455	301.636	307.818
4	PEV (Pre-Erythrocytic Vaccine)	3	0.35	2	1	Infants	6, 10, &, 14 weeks	None	0.89	0.95	0.97	0.97	NA	NA	None	NA	NA	NA	NA	NA	NA	NA	NA	None	NA	NA	NA	NA	NA	NA	NA	NA	0.4	Deaths in < 5yo per 100,000 population	79.1818	77.2727	76.4545	77	76	76.0909	73.4545	79.8182	79.8182	74	75	70.5455	75.7273	74.2727	73.0909
4	PEV (Pre-Erythrocytic Vaccine)	3	0.35	2	1	Infants	6, 10, &, 14 weeks	None	0.89	0.95	0.97	0.97	NA	NA	None	NA	NA	NA	NA	NA	NA	NA	NA	None	NA	NA	NA	NA	NA	NA	NA	NA	0.4	DALYs per 100,000 population	7722.79	7803.58	7617.9	7821.82	7800.05	7549.74	7766.85	7849.99	7622.23	7604.76	7606.73	7540.39	7603.79	7558.36	7495.11
4	PEV (Pre-Erythrocytic Vaccine)	3	0.35	2	1	Infants	6, 10, &, 14 weeks	None	0.89	0.95	0.97	0.97	NA	NA	None	NA	NA	NA	NA	NA	NA	NA	NA	None	NA	NA	NA	NA	NA	NA	NA	NA	0.4	Income and productivity gains from delivering vaccine (US$ / dose)	-0.0301875	0.148399	0.209876	0.257312	0.346141	0.254513	0.42777	0.322604	0.439691	0.604887	0.508174	0.649448	0.600407	0.562756	0.567082
5	PEV (Pre-Erythrocytic Vaccine)	3	0.35	2	1	Infants	6, 10, &, 14 weeks	None	0.7	0.81	0.93	0.93	NA	NA	None	NA	NA	NA	NA	NA	NA	NA	NA	None	NA	NA	NA	NA	NA	NA	NA	NA	0.4	Cases per 100,000 population	86289	85962.9	85031.7	84694.2	84907.6	84360.9	83547.3	83243.1	83359.1	83612.9	83398.6	83644.2	84072.5	84161.8	84137
5	PEV (Pre-Erythrocytic Vaccine)	3	0.35	2	1	Infants	6, 10, &, 14 weeks	None	0.7	0.81	0.93	0.93	NA	NA	None	NA	NA	NA	NA	NA	NA	NA	NA	None	NA	NA	NA	NA	NA	NA	NA	NA	0.4	Severe Cases per 100,000 population	1513.17	1492.42	1481.58	1459.25	1463.83	1462.67	1436.92	1448.25	1454.5	1442.5	1442.5	1462.67	1450.42	1473.25	1497
5	PEV (Pre-Erythrocytic Vaccine)	3	0.35	2	1	Infants	6, 10, &, 14 weeks	None	0.7	0.81	0.93	0.93	NA	NA	None	NA	NA	NA	NA	NA	NA	NA	NA	None	NA	NA	NA	NA	NA	NA	NA	NA	0.4	Deaths per 100,000 population	308.417	306.25	298.583	309.5	308.833	305.917	304.833	295.917	298.917	304.167	297.75	306.167	299.917	303.417	311.417
5	PEV (Pre-Erythrocytic Vaccine)	3	0.35	2	1	Infants	6, 10, &, 14 weeks	None	0.7	0.81	0.93	0.93	NA	NA	None	NA	NA	NA	NA	NA	NA	NA	NA	None	NA	NA	NA	NA	NA	NA	NA	NA	0.4	Cases in <5yo per 100,000 population	6960.75	6631.42	6419.75	6230.42	6121.42	5975.58	5912.5	5900.83	5894.5	5905.83	5863.42	5915.17	5955.92	5946.83	5971.17
5	PEV (Pre-Erythrocytic Vaccine)	3	0.35	2	1	Infants	6, 10, &, 14 weeks	None	0.7	0.81	0.93	0.93	NA	NA	None	NA	NA	NA	NA	NA	NA	NA	NA	None	NA	NA	NA	NA	NA	NA	NA	NA	0.4	Severe Cases in <5yo per 100,000 population	363.417	344.083	332.75	313.833	317.75	313.583	307.333	311.75	313.75	307.083	304.333	312.333	301.25	313.167	316.083
5	PEV (Pre-Erythrocytic Vaccine)	3	0.35	2	1	Infants	6, 10, &, 14 weeks	None	0.7	0.81	0.93	0.93	NA	NA	None	NA	NA	NA	NA	NA	NA	NA	NA	None	NA	NA	NA	NA	NA	NA	NA	NA	0.4	Deaths in < 5yo per 100,000 population	85.8333	79.8333	79.4167	81.5833	81.4167	79.3333	80.75	78.6667	82.6667	78	76.25	77.3333	73.3333	77.5833	74.3333
5	PEV (Pre-Erythrocytic Vaccine)	3	0.35	2	1	Infants	6, 10, &, 14 weeks	None	0.7	0.81	0.93	0.93	NA	NA	None	NA	NA	NA	NA	NA	NA	NA	NA	None	NA	NA	NA	NA	NA	NA	NA	NA	0.4	DALYs per 100,000 population	7920.04	7777.37	7619.24	7847.94	7854.06	7796.16	7741.19	7527.61	7633.02	7734.86	7548.53	7800.21	7661.58	7721.25	7927.21
5	PEV (Pre-Erythrocytic Vaccine)	3	0.35	2	1	Infants	6, 10, &, 14 weeks	None	0.7	0.81	0.93	0.93	NA	NA	None	NA	NA	NA	NA	NA	NA	NA	NA	None	NA	NA	NA	NA	NA	NA	NA	NA	0.4	Income and productivity gains from delivering vaccine (US$ / dose)	-0.0771603	-0.00790453	0.227963	0.316505	0.259085	0.382023	0.608232	0.661664	0.59385	0.551895	0.606805	0.543264	0.464787	0.3886	0.407849
6	PEV (Pre-Erythrocytic Vaccine)	3	0.35	2	1	Infants	6, 10, &, 14 weeks	None	0.5	0.69	0.85	0.85	NA	NA	None	NA	NA	NA	NA	NA	NA	NA	NA	None	NA	NA	NA	NA	NA	NA	NA	NA	0.4	Cases per 100,000 population	86250.8	85524.9	84898.2	84961.5	84946.2	84479.8	84196.5	84222.8	84990.3	84137.4	83939.7	84153.9	84113.3	83944.8	84124.3
6	PEV (Pre-Erythrocytic Vaccine)	3	0.35	2	1	Infants	6, 10, &, 14 weeks	None	0.5	0.69	0.85	0.85	NA	NA	None	NA	NA	NA	NA	NA	NA	NA	NA	None	NA	NA	NA	NA	NA	NA	NA	NA	0.4	Severe Cases per 100,000 population	1502	1477.92	1459.42	1500.92	1470.25	1477.83	1453.92	1463.25	1480.92	1475.5	1458.42	1468.5	1453.33	1477.42	1468.75
6	PEV (Pre-Erythrocytic Vaccine)	3	0.35	2	1	Infants	6, 10, &, 14 weeks	None	0.5	0.69	0.85	0.85	NA	NA	None	NA	NA	NA	NA	NA	NA	NA	NA	None	NA	NA	NA	NA	NA	NA	NA	NA	0.4	Deaths per 100,000 population	312.75	301.333	309	305.333	306.167	305.417	305.833	300.333	303.417	309	306.667	303.583	305.833	296.583	306.583
6	PEV (Pre-Erythrocytic Vaccine)	3	0.35	2	1	Infants	6, 10, &, 14 weeks	None	0.5	0.69	0.85	0.85	NA	NA	None	NA	NA	NA	NA	NA	NA	NA	NA	None	NA	NA	NA	NA	NA	NA	NA	NA	0.4	Cases in <5yo per 100,000 population	6936.5	6676.75	6439.33	6325.58	6197.42	6267.25	6126	6116.75	6219.17	6161.17	6131.25	6148.92	6135.25	6111.25	6107.58
6	PEV (Pre-Erythrocytic Vaccine)	3	0.35	2	1	Infants	6, 10, &, 14 weeks	None	0.5	0.69	0.85	0.85	NA	NA	None	NA	NA	NA	NA	NA	NA	NA	NA	None	NA	NA	NA	NA	NA	NA	NA	NA	0.4	Severe Cases in <5yo per 100,000 population	353.083	339.583	324.5	338.333	317.667	322.25	309.333	317.583	317.417	319.083	316.25	322.75	316.917	323.333	318.667
6	PEV (Pre-Erythrocytic Vaccine)	3	0.35	2	1	Infants	6, 10, &, 14 weeks	None	0.5	0.69	0.85	0.85	NA	NA	None	NA	NA	NA	NA	NA	NA	NA	NA	None	NA	NA	NA	NA	NA	NA	NA	NA	0.4	Deaths in < 5yo per 100,000 population	84	81.75	80.1667	81.75	79.25	79.5	79.5833	77.4167	83.4167	83.5	83.0833	76.1667	82.25	74.1667	79.75
6	PEV (Pre-Erythrocytic Vaccine)	3	0.35	2	1	Infants	6, 10, &, 14 weeks	None	0.5	0.69	0.85	0.85	NA	NA	None	NA	NA	NA	NA	NA	NA	NA	NA	None	NA	NA	NA	NA	NA	NA	NA	NA	0.4	DALYs per 100,000 population	7958.42	7681.03	7871.58	7770.11	7792.22	7784.68	7791.44	7595.71	7733.94	7882.96	7784.61	7740.82	7751.73	7543.56	7769.94
6	PEV (Pre-Erythrocytic Vaccine)	3	0.35	2	1	Infants	6, 10, &, 14 weeks	None	0.5	0.69	0.85	0.85	NA	NA	None	NA	NA	NA	NA	NA	NA	NA	NA	None	NA	NA	NA	NA	NA	NA	NA	NA	0.4	Income and productivity gains from delivering vaccine (US$ / dose)	-0.0963319	0.154393	0.353433	0.299223	0.309493	0.474647	0.548336	0.514128	0.229746	0.52805	0.621765	0.560463	0.573999	0.593451	0.541913
7	PEV (Pre-Erythrocytic Vaccine)	3	0.35	2	10	Infants	6, 10, &, 14 weeks	None	0.89	0.95	0.97	0.97	NA	NA	None	NA	NA	NA	NA	NA	NA	NA	NA	None	NA	NA	NA	NA	NA	NA	NA	NA	0.4	Cases per 100,000 population	140091	138571	137510	136793	136525	136464	136317	136151	136447	136593	137008	137242	137289	137497	138021
7	PEV (Pre-Erythrocytic Vaccine)	3	0.35	2	10	Infants	6, 10, &, 14 weeks	None	0.89	0.95	0.97	0.97	NA	NA	None	NA	NA	NA	NA	NA	NA	NA	NA	None	NA	NA	NA	NA	NA	NA	NA	NA	0.4	Severe Cases per 100,000 population	1862.55	1781.09	1712	1733.27	1732.27	1765.18	1789.91	1797.91	1810.82	1816.27	1826.73	1823.18	1823.09	1843.82	1858.55
7	PEV (Pre-Erythrocytic Vaccine)	3	0.35	2	10	Infants	6, 10, &, 14 weeks	None	0.89	0.95	0.97	0.97	NA	NA	None	NA	NA	NA	NA	NA	NA	NA	NA	None	NA	NA	NA	NA	NA	NA	NA	NA	0.4	Deaths per 100,000 population	357.818	356.727	333.273	337.545	347.727	341.545	337.727	342.545	355.727	342.273	350.727	350.364	346.182	351.909	357.091
7	PEV (Pre-Erythrocytic Vaccine)	3	0.35	2	10	Infants	6, 10, &, 14 weeks	None	0.89	0.95	0.97	0.97	NA	NA	None	NA	NA	NA	NA	NA	NA	NA	NA	None	NA	NA	NA	NA	NA	NA	NA	NA	0.4	Cases in <5yo per 100,000 population	30559.5	29105.9	28063.5	27480.5	27116.3	27135.9	27032.2	26981.6	27063.9	27024.1	27028.3	27065.6	27061.6	27074.2	27118.3
7	PEV (Pre-Erythrocytic Vaccine)	3	0.35	2	10	Infants	6, 10, &, 14 weeks	None	0.89	0.95	0.97	0.97	NA	NA	None	NA	NA	NA	NA	NA	NA	NA	NA	None	NA	NA	NA	NA	NA	NA	NA	NA	0.4	Severe Cases in <5yo per 100,000 population	1212.73	1143	1081.09	1090.09	1111.27	1124.36	1125	1127.18	1124	1132.64	1132.73	1124.82	1113.55	1129.45	1136.45
7	PEV (Pre-Erythrocytic Vaccine)	3	0.35	2	10	Infants	6, 10, &, 14 weeks	None	0.89	0.95	0.97	0.97	NA	NA	None	NA	NA	NA	NA	NA	NA	NA	NA	None	NA	NA	NA	NA	NA	NA	NA	NA	0.4	Deaths in < 5yo per 100,000 population	232.091	227.182	209.091	213.091	219.182	214.636	211.636	213	224.636	209.636	217.455	218.818	213.909	214.091	217.455
7	PEV (Pre-Erythrocytic Vaccine)	3	0.35	2	10	Infants	6, 10, &, 14 weeks	None	0.89	0.95	0.97	0.97	NA	NA	None	NA	NA	NA	NA	NA	NA	NA	NA	None	NA	NA	NA	NA	NA	NA	NA	NA	0.4	DALYs per 100,000 population	9710	9670.78	9020.64	9186.42	9418.82	9266.85	9159.94	9333.98	9669.18	9293.13	9542.29	9533.41	9401.44	9582.48	9728.92
7	PEV (Pre-Erythrocytic Vaccine)	3	0.35	2	10	Infants	6, 10, &, 14 weeks	None	0.89	0.95	0.97	0.97	NA	NA	None	NA	NA	NA	NA	NA	NA	NA	NA	None	NA	NA	NA	NA	NA	NA	NA	NA	0.4	Income and productivity gains from delivering vaccine (US$ / dose)	0.0563701	0.283649	0.415583	0.50392	0.523355	0.53393	0.519279	0.583211	0.504488	0.451319	0.365999	0.324957	0.297166	0.236612	0.109924
8	PEV (Pre-Erythrocytic Vaccine)	3	0.35	2	10	Infants	6, 10, &, 14 weeks	None	0.7	0.81	0.93	0.93	NA	NA	None	NA	NA	NA	NA	NA	NA	NA	NA	None	NA	NA	NA	NA	NA	NA	NA	NA	0.4	Cases per 100,000 population	140373	138893	137924	137477	137282	136970	136944	136938	137598	137414	137708	137731	137837	138242	138317
8	PEV (Pre-Erythrocytic Vaccine)	3	0.35	2	10	Infants	6, 10, &, 14 weeks	None	0.7	0.81	0.93	0.93	NA	NA	None	NA	NA	NA	NA	NA	NA	NA	NA	None	NA	NA	NA	NA	NA	NA	NA	NA	0.4	Severe Cases per 100,000 population	1846.18	1793.82	1761.55	1755.45	1740.09	1783.18	1790.09	1799.18	1824.82	1838.45	1838.91	1860.09	1819.64	1841.36	1865.91
8	PEV (Pre-Erythrocytic Vaccine)	3	0.35	2	10	Infants	6, 10, &, 14 weeks	None	0.7	0.81	0.93	0.93	NA	NA	None	NA	NA	NA	NA	NA	NA	NA	NA	None	NA	NA	NA	NA	NA	NA	NA	NA	0.4	Deaths per 100,000 population	369.909	363.636	356.182	355.909	352.818	355.455	348.091	342.909	360.727	362	353.545	364.091	355.091	362.182	367.727
8	PEV (Pre-Erythrocytic Vaccine)	3	0.35	2	10	Infants	6, 10, &, 14 weeks	None	0.7	0.81	0.93	0.93	NA	NA	None	NA	NA	NA	NA	NA	NA	NA	NA	None	NA	NA	NA	NA	NA	NA	NA	NA	0.4	Cases in <5yo per 100,000 population	30666.5	29333.5	28627.5	28179.1	27858.5	27860.7	27665.3	27836.3	27808.6	27759.4	27778.5	27797.2	27702.5	27817	27799.5
8	PEV (Pre-Erythrocytic Vaccine)	3	0.35	2	10	Infants	6, 10, &, 14 weeks	None	0.7	0.81	0.93	0.93	NA	NA	None	NA	NA	NA	NA	NA	NA	NA	NA	None	NA	NA	NA	NA	NA	NA	NA	NA	0.4	Severe Cases in <5yo per 100,000 population	1201.18	1169.27	1139.45	1130.45	1116.91	1146	1149.55	1145.55	1151.91	1154.91	1155.73	1166.73	1125.55	1142.55	1158.09
8	PEV (Pre-Erythrocytic Vaccine)	3	0.35	2	10	Infants	6, 10, &, 14 weeks	None	0.7	0.81	0.93	0.93	NA	NA	None	NA	NA	NA	NA	NA	NA	NA	NA	None	NA	NA	NA	NA	NA	NA	NA	NA	0.4	Deaths in < 5yo per 100,000 population	240.636	237.091	229.818	228.818	226.545	228.182	221.909	207.818	227.455	226	219.091	227.273	221.636	219.545	227.091
8	PEV (Pre-Erythrocytic Vaccine)	3	0.35	2	10	Infants	6, 10, &, 14 weeks	None	0.7	0.81	0.93	0.93	NA	NA	None	NA	NA	NA	NA	NA	NA	NA	NA	None	NA	NA	NA	NA	NA	NA	NA	NA	0.4	DALYs per 100,000 population	10016	9859.28	9639.43	9640.39	9579.89	9638.52	9442.78	9321.12	9804.99	9802.32	9611.43	9856.72	9652.77	9806.16	9975.66
8	PEV (Pre-Erythrocytic Vaccine)	3	0.35	2	10	Infants	6, 10, &, 14 weeks	None	0.7	0.81	0.93	0.93	NA	NA	None	NA	NA	NA	NA	NA	NA	NA	NA	None	NA	NA	NA	NA	NA	NA	NA	NA	0.4	Income and productivity gains from delivering vaccine (US$ / dose)	0.0139346	0.255104	0.468119	0.507155	0.53667	0.589611	0.557723	0.604935	0.38872	0.412371	0.344139	0.329714	0.302885	0.208633	0.148426
9	PEV (Pre-Erythrocytic Vaccine)	3	0.35	2	10	Infants	6, 10, &, 14 weeks	None	0.5	0.69	0.85	0.85	NA	NA	None	NA	NA	NA	NA	NA	NA	NA	NA	None	NA	NA	NA	NA	NA	NA	NA	NA	0.4	Cases per 100,000 population	140234	139024	138672	138101	137810	137974	137674	137840	137970	138225	138125	138344	138730	138715	138602
9	PEV (Pre-Erythrocytic Vaccine)	3	0.35	2	10	Infants	6, 10, &, 14 weeks	None	0.5	0.69	0.85	0.85	NA	NA	None	NA	NA	NA	NA	NA	NA	NA	NA	None	NA	NA	NA	NA	NA	NA	NA	NA	0.4	Severe Cases per 100,000 population	1853.18	1812.36	1775.09	1777.45	1796.73	1807.91	1790.64	1817.45	1829.73	1829.91	1815.73	1826.91	1859.55	1884.82	1831.91
9	PEV (Pre-Erythrocytic Vaccine)	3	0.35	2	10	Infants	6, 10, &, 14 weeks	None	0.5	0.69	0.85	0.85	NA	NA	None	NA	NA	NA	NA	NA	NA	NA	NA	None	NA	NA	NA	NA	NA	NA	NA	NA	0.4	Deaths per 100,000 population	365.545	354.909	357.818	352.273	352.182	346.818	347.091	363.909	356.182	365	357.091	358.091	362.182	370.818	351.818
9	PEV (Pre-Erythrocytic Vaccine)	3	0.35	2	10	Infants	6, 10, &, 14 weeks	None	0.5	0.69	0.85	0.85	NA	NA	None	NA	NA	NA	NA	NA	NA	NA	NA	None	NA	NA	NA	NA	NA	NA	NA	NA	0.4	Cases in <5yo per 100,000 population	30546.5	29681.8	29089	28701.4	28544.1	28480.3	28322.3	28469.6	28463	28469.3	28368.5	28369.6	28471.8	28460.8	28425.5
9	PEV (Pre-Erythrocytic Vaccine)	3	0.35	2	10	Infants	6, 10, &, 14 weeks	None	0.5	0.69	0.85	0.85	NA	NA	None	NA	NA	NA	NA	NA	NA	NA	NA	None	NA	NA	NA	NA	NA	NA	NA	NA	0.4	Severe Cases in <5yo per 100,000 population	1211.09	1169.45	1154.55	1146.18	1155.55	1173.36	1147.45	1163.45	1160.73	1162.18	1150.45	1158.27	1168.45	1194	1161.55
9	PEV (Pre-Erythrocytic Vaccine)	3	0.35	2	10	Infants	6, 10, &, 14 weeks	None	0.5	0.69	0.85	0.85	NA	NA	None	NA	NA	NA	NA	NA	NA	NA	NA	None	NA	NA	NA	NA	NA	NA	NA	NA	0.4	Deaths in < 5yo per 100,000 population	242.455	226.273	227.273	223.909	227.545	224.091	223.545	233.818	222.091	231.182	224.273	223.545	228.364	234.727	222.364
9	PEV (Pre-Erythrocytic Vaccine)	3	0.35	2	10	Infants	6, 10, &, 14 weeks	None	0.5	0.69	0.85	0.85	NA	NA	None	NA	NA	NA	NA	NA	NA	NA	NA	None	NA	NA	NA	NA	NA	NA	NA	NA	0.4	DALYs per 100,000 population	9951.84	9652.18	9712.03	9574.42	9550.57	9399.28	9432.4	9893.86	9651.14	9919.59	9679.37	9714.13	9871.59	10040.2	9562.11
9	PEV (Pre-Erythrocytic Vaccine)	3	0.35	2	10	Infants	6, 10, &, 14 weeks	None	0.5	0.69	0.85	0.85	NA	NA	None	NA	NA	NA	NA	NA	NA	NA	NA	None	NA	NA	NA	NA	NA	NA	NA	NA	0.4	Income and productivity gains from delivering vaccine (US$ / dose)	0.0265666	0.360148	0.378087	0.511305	0.553332	0.47292	0.558818	0.53109	0.468905	0.387644	0.416215	0.346249	0.194301	0.170614	0.190622
10	PEV (Pre-Erythrocytic Vaccine)	3	0.35	2	100	Infants	6, 10, &, 14 weeks	None	0.89	0.95	0.97	0.97	NA	NA	None	NA	NA	NA	NA	NA	NA	NA	NA	None	NA	NA	NA	NA	NA	NA	NA	NA	0.4	Cases per 100,000 population	110988	109479	109183	109372	110146	110818	111715	112457	112977	113711	114012	114244	114648	114756	114940
10	PEV (Pre-Erythrocytic Vaccine)	3	0.35	2	100	Infants	6, 10, &, 14 weeks	None	0.89	0.95	0.97	0.97	NA	NA	None	NA	NA	NA	NA	NA	NA	NA	NA	None	NA	NA	NA	NA	NA	NA	NA	NA	0.4	Severe Cases per 100,000 population	1494.76	1470.71	1531.94	1534.41	1602.24	1604.76	1622.29	1613.12	1632.65	1617.06	1625.24	1641.41	1656.71	1617.53	1631.47
10	PEV (Pre-Erythrocytic Vaccine)	3	0.35	2	100	Infants	6, 10, &, 14 weeks	None	0.89	0.95	0.97	0.97	NA	NA	None	NA	NA	NA	NA	NA	NA	NA	NA	None	NA	NA	NA	NA	NA	NA	NA	NA	0.4	Deaths per 100,000 population	367.235	354.529	359.765	364.647	357.059	363.235	374.471	370.176	369.647	363.353	373.588	373.176	371.765	369.706	378.176
10	PEV (Pre-Erythrocytic Vaccine)	3	0.35	2	100	Infants	6, 10, &, 14 weeks	None	0.89	0.95	0.97	0.97	NA	NA	None	NA	NA	NA	NA	NA	NA	NA	NA	None	NA	NA	NA	NA	NA	NA	NA	NA	0.4	Cases in <5yo per 100,000 population	52266.9	50759.5	50358.5	50568.8	51307.2	51513.9	51640.5	51543.5	51488.2	51655.1	51571.9	51509.4	51700.2	51643.5	51710.5
10	PEV (Pre-Erythrocytic Vaccine)	3	0.35	2	100	Infants	6, 10, &, 14 weeks	None	0.89	0.95	0.97	0.97	NA	NA	None	NA	NA	NA	NA	NA	NA	NA	NA	None	NA	NA	NA	NA	NA	NA	NA	NA	0.4	Severe Cases in <5yo per 100,000 population	1374.94	1355.82	1417.06	1421.65	1482.41	1472.29	1485.06	1467.82	1481.24	1468.24	1473.24	1488.65	1508.29	1468.59	1481.06
10	PEV (Pre-Erythrocytic Vaccine)	3	0.35	2	100	Infants	6, 10, &, 14 weeks	None	0.89	0.95	0.97	0.97	NA	NA	None	NA	NA	NA	NA	NA	NA	NA	NA	None	NA	NA	NA	NA	NA	NA	NA	NA	0.4	Deaths in < 5yo per 100,000 population	333	326.235	328.176	334.176	325.176	329.412	340.294	335	333.059	326	334.824	335.412	334	332.706	338.471
10	PEV (Pre-Erythrocytic Vaccine)	3	0.35	2	100	Infants	6, 10, &, 14 weeks	None	0.89	0.95	0.97	0.97	NA	NA	None	NA	NA	NA	NA	NA	NA	NA	NA	None	NA	NA	NA	NA	NA	NA	NA	NA	0.4	DALYs per 100,000 population	9886.31	9544.85	9691.29	9856.26	9644.61	9805.56	10087.1	9997.21	9980.44	9825.11	10082	10072.6	10037.9	10006.7	10201.1
10	PEV (Pre-Erythrocytic Vaccine)	3	0.35	2	100	Infants	6, 10, &, 14 weeks	None	0.89	0.95	0.97	0.97	NA	NA	None	NA	NA	NA	NA	NA	NA	NA	NA	None	NA	NA	NA	NA	NA	NA	NA	NA	0.4	Income and productivity gains from delivering vaccine (US$ / dose)	0.125304	0.30908	0.296846	0.277945	0.163039	0.0180615	-0.179292	-0.34633	-0.484306	-0.625943	-0.69743	-0.764995	-0.843025	-0.838806	-0.899192
11	PEV (Pre-Erythrocytic Vaccine)	3	0.35	2	100	Infants	6, 10, &, 14 weeks	None	0.7	0.81	0.93	0.93	NA	NA	None	NA	NA	NA	NA	NA	NA	NA	NA	None	NA	NA	NA	NA	NA	NA	NA	NA	0.4	Cases per 100,000 population	111036	109923	109491	109826	110411	110988	111774	112396	112910	113291	113531	113887	114016	113994	114265
11	PEV (Pre-Erythrocytic Vaccine)	3	0.35	2	100	Infants	6, 10, &, 14 weeks	None	0.7	0.81	0.93	0.93	NA	NA	None	NA	NA	NA	NA	NA	NA	NA	NA	None	NA	NA	NA	NA	NA	NA	NA	NA	0.4	Severe Cases per 100,000 population	1510.71	1470.29	1507.71	1545.95	1569.62	1603.52	1616.48	1610.67	1604.43	1627.48	1606.67	1616.71	1610	1608.71	1616.19
11	PEV (Pre-Erythrocytic Vaccine)	3	0.35	2	100	Infants	6, 10, &, 14 weeks	None	0.7	0.81	0.93	0.93	NA	NA	None	NA	NA	NA	NA	NA	NA	NA	NA	None	NA	NA	NA	NA	NA	NA	NA	NA	0.4	Deaths per 100,000 population	360	349.714	348.524	356.238	355.143	369.429	359.952	369.762	370.286	369.667	370	375.095	372.667	370.952	371
11	PEV (Pre-Erythrocytic Vaccine)	3	0.35	2	100	Infants	6, 10, &, 14 weeks	None	0.7	0.81	0.93	0.93	NA	NA	None	NA	NA	NA	NA	NA	NA	NA	NA	None	NA	NA	NA	NA	NA	NA	NA	NA	0.4	Cases in <5yo per 100,000 population	52321.5	51239.4	50776.8	51029	51602.1	51829.5	51831	51870.4	51838.8	51840.9	51839.8	51927.3	51841.7	51829.8	51949.3
11	PEV (Pre-Erythrocytic Vaccine)	3	0.35	2	100	Infants	6, 10, &, 14 weeks	None	0.7	0.81	0.93	0.93	NA	NA	None	NA	NA	NA	NA	NA	NA	NA	NA	None	NA	NA	NA	NA	NA	NA	NA	NA	0.4	Severe Cases in <5yo per 100,000 population	1394.19	1356.14	1394	1429.71	1454.19	1474.14	1484.19	1470.1	1460.76	1484.71	1464.62	1473.62	1468.86	1460.62	1473.57
11	PEV (Pre-Erythrocytic Vaccine)	3	0.35	2	100	Infants	6, 10, &, 14 weeks	None	0.7	0.81	0.93	0.93	NA	NA	None	NA	NA	NA	NA	NA	NA	NA	NA	None	NA	NA	NA	NA	NA	NA	NA	NA	0.4	Deaths in < 5yo per 100,000 population	327.714	321.476	317.476	327.476	324.381	336.667	327.762	334.429	333.857	332.143	334.286	338.667	335	333.524	335.952
11	PEV (Pre-Erythrocytic Vaccine)	3	0.35	2	100	Infants	6, 10, &, 14 weeks	None	0.7	0.81	0.93	0.93	NA	NA	None	NA	NA	NA	NA	NA	NA	NA	NA	None	NA	NA	NA	NA	NA	NA	NA	NA	0.4	DALYs per 100,000 population	9695.69	9429.09	9411.29	9617.74	9569.59	9960.86	9723.1	9974.83	10001.5	9989.36	9979.67	10121.3	10063.4	10003.5	10022.3
11	PEV (Pre-Erythrocytic Vaccine)	3	0.35	2	100	Infants	6, 10, &, 14 weeks	None	0.7	0.81	0.93	0.93	NA	NA	None	NA	NA	NA	NA	NA	NA	NA	NA	None	NA	NA	NA	NA	NA	NA	NA	NA	0.4	Income and productivity gains from delivering vaccine (US$ / dose)	0.133361	0.310585	0.339999	0.279868	0.182654	0.0259561	-0.195661	-0.340902	-0.495802	-0.621997	-0.659193	-0.753889	-0.801093	-0.788598	-0.865127
12	PEV (Pre-Erythrocytic Vaccine)	3	0.35	2	100	Infants	6, 10, &, 14 weeks	None	0.5	0.69	0.85	0.85	NA	NA	None	NA	NA	NA	NA	NA	NA	NA	NA	None	NA	NA	NA	NA	NA	NA	NA	NA	0.4	Cases per 100,000 population	111322	110534	110244	110469	110742	111291	111894	112304	112674	112893	113305	113426	113594	113631	113842
12	PEV (Pre-Erythrocytic Vaccine)	3	0.35	2	100	Infants	6, 10, &, 14 weeks	None	0.5	0.69	0.85	0.85	NA	NA	None	NA	NA	NA	NA	NA	NA	NA	NA	None	NA	NA	NA	NA	NA	NA	NA	NA	0.4	Severe Cases per 100,000 population	1508	1490.4	1502.67	1538.87	1560.33	1589.73	1595.2	1581.53	1596.93	1591.8	1591.53	1598.47	1587.13	1618.67	1584.33
12	PEV (Pre-Erythrocytic Vaccine)	3	0.35	2	100	Infants	6, 10, &, 14 weeks	None	0.5	0.69	0.85	0.85	NA	NA	None	NA	NA	NA	NA	NA	NA	NA	NA	None	NA	NA	NA	NA	NA	NA	NA	NA	0.4	Deaths per 100,000 population	362.067	361.067	358	358.533	358.867	365.6	363.533	367.6	360.867	374.733	368.933	372.133	365.933	370.533	366.333
12	PEV (Pre-Erythrocytic Vaccine)	3	0.35	2	100	Infants	6, 10, &, 14 weeks	None	0.5	0.69	0.85	0.85	NA	NA	None	NA	NA	NA	NA	NA	NA	NA	NA	None	NA	NA	NA	NA	NA	NA	NA	NA	0.4	Cases in <5yo per 100,000 population	52511.5	51660.3	51457.2	51528.5	51886.7	52085.1	52162.4	52160.7	52176.3	52122.6	52159.7	52165.7	52179.3	52144.2	52289.6
12	PEV (Pre-Erythrocytic Vaccine)	3	0.35	2	100	Infants	6, 10, &, 14 weeks	None	0.5	0.69	0.85	0.85	NA	NA	None	NA	NA	NA	NA	NA	NA	NA	NA	None	NA	NA	NA	NA	NA	NA	NA	NA	0.4	Severe Cases in <5yo per 100,000 population	1395.13	1375.27	1389.13	1424.93	1449.67	1466.47	1462.8	1449.87	1466.4	1454.67	1456.4	1457.67	1450.27	1477.07	1449.33
12	PEV (Pre-Erythrocytic Vaccine)	3	0.35	2	100	Infants	6, 10, &, 14 weeks	None	0.5	0.69	0.85	0.85	NA	NA	None	NA	NA	NA	NA	NA	NA	NA	NA	None	NA	NA	NA	NA	NA	NA	NA	NA	0.4	Deaths in < 5yo per 100,000 population	331.733	329.467	326.6	329.467	329	332.267	327.333	333.6	328.533	339.2	333.4	333.667	329.533	333.667	330.867
12	PEV (Pre-Erythrocytic Vaccine)	3	0.35	2	100	Infants	6, 10, &, 14 weeks	None	0.5	0.69	0.85	0.85	NA	NA	None	NA	NA	NA	NA	NA	NA	NA	NA	None	NA	NA	NA	NA	NA	NA	NA	NA	0.4	DALYs per 100,000 population	9749.11	9718.22	9661.19	9674.05	9670.51	9859.21	9832.53	9916.29	9745.52	10082.7	9953.99	10026.6	9870.37	9997.25	9871.91
12	PEV (Pre-Erythrocytic Vaccine)	3	0.35	2	100	Infants	6, 10, &, 14 weeks	None	0.5	0.69	0.85	0.85	NA	NA	None	NA	NA	NA	NA	NA	NA	NA	NA	None	NA	NA	NA	NA	NA	NA	NA	NA	0.4	Income and productivity gains from delivering vaccine (US$ / dose)	0.104567	0.247672	0.294501	0.220713	0.168734	-0.0292293	-0.217682	-0.355384	-0.484118	-0.557714	-0.697964	-0.740478	-0.787033	-0.825649	-0.844915
13	PEV (Pre-Erythrocytic Vaccine)	3	0.35	4	0.1	Infants	6, 10, &, 14 weeks	None	0.89	0.95	0.97	0.97	NA	NA	None	NA	NA	NA	NA	NA	NA	NA	NA	None	NA	NA	NA	NA	NA	NA	NA	NA	0.4	Cases per 100,000 population	8614.65	8563.59	8555.04	8474.13	8395.62	8279.65	8236.24	8106.41	8069.49	8028.95	8034.32	7970.43	7977.43	7991.6	7951.99
13	PEV (Pre-Erythrocytic Vaccine)	3	0.35	4	0.1	Infants	6, 10, &, 14 weeks	None	0.89	0.95	0.97	0.97	NA	NA	None	NA	NA	NA	NA	NA	NA	NA	NA	None	NA	NA	NA	NA	NA	NA	NA	NA	0.4	Severe Cases per 100,000 population	152.455	150.009	146.955	145.836	143.155	139.809	140.191	137.736	137.4	138.5	137.109	137.182	141.7	138.318	138.327
13	PEV (Pre-Erythrocytic Vaccine)	3	0.35	4	0.1	Infants	6, 10, &, 14 weeks	None	0.89	0.95	0.97	0.97	NA	NA	None	NA	NA	NA	NA	NA	NA	NA	NA	None	NA	NA	NA	NA	NA	NA	NA	NA	0.4	Deaths per 100,000 population	30.8	31.7273	30.6273	30.4909	29.9545	27.9727	29.0364	29.8636	28.3364	29.4273	28.2455	28.8909	29.6818	28.7364	29.3455
13	PEV (Pre-Erythrocytic Vaccine)	3	0.35	4	0.1	Infants	6, 10, &, 14 weeks	None	0.89	0.95	0.97	0.97	NA	NA	None	NA	NA	NA	NA	NA	NA	NA	NA	None	NA	NA	NA	NA	NA	NA	NA	NA	0.4	Cases in <5yo per 100,000 population	683.191	651.409	621.045	577.991	547.373	525.582	526.973	513.445	509.455	510.073	508.109	504.936	503.727	510.345	508.227
13	PEV (Pre-Erythrocytic Vaccine)	3	0.35	4	0.1	Infants	6, 10, &, 14 weeks	None	0.89	0.95	0.97	0.97	NA	NA	None	NA	NA	NA	NA	NA	NA	NA	NA	None	NA	NA	NA	NA	NA	NA	NA	NA	0.4	Severe Cases in <5yo per 100,000 population	36.0636	34.9818	30.5182	29.6182	28.3727	26.8818	27.8818	27.6182	27.4727	27.0818	27.5455	26.2455	27.7091	27.6091	27.1273
13	PEV (Pre-Erythrocytic Vaccine)	3	0.35	4	0.1	Infants	6, 10, &, 14 weeks	None	0.89	0.95	0.97	0.97	NA	NA	None	NA	NA	NA	NA	NA	NA	NA	NA	None	NA	NA	NA	NA	NA	NA	NA	NA	0.4	Deaths in < 5yo per 100,000 population	8.01818	8.72727	7.60909	7.79091	7.31818	6.70909	7.00909	7.52727	7.30909	7.43636	6.95455	6.77273	6.97273	7.2	7.11818
13	PEV (Pre-Erythrocytic Vaccine)	3	0.35	4	0.1	Infants	6, 10, &, 14 weeks	None	0.89	0.95	0.97	0.97	NA	NA	None	NA	NA	NA	NA	NA	NA	NA	NA	None	NA	NA	NA	NA	NA	NA	NA	NA	0.4	DALYs per 100,000 population	783.757	804.645	777.619	778.177	761.342	714.581	739.037	759.479	723.395	745.111	716.991	733.367	751.659	729.186	743.359
13	PEV (Pre-Erythrocytic Vaccine)	3	0.35	4	0.1	Infants	6, 10, &, 14 weeks	None	0.89	0.95	0.97	0.97	NA	NA	None	NA	NA	NA	NA	NA	NA	NA	NA	None	NA	NA	NA	NA	NA	NA	NA	NA	0.4	Income and productivity gains from delivering vaccine (US$ / dose)	-0.00605378	0.00593698	0.00612202	0.0195638	0.0373078	0.0618383	0.071639	0.0982419	0.104594	0.113452	0.11589	0.128824	0.126158	0.122462	0.133744
14	PEV (Pre-Erythrocytic Vaccine)	3	0.35	4	0.1	Infants	6, 10, &, 14 weeks	None	0.7	0.81	0.93	0.93	NA	NA	None	NA	NA	NA	NA	NA	NA	NA	NA	None	NA	NA	NA	NA	NA	NA	NA	NA	0.4	Cases per 100,000 population	8629.65	8554.6	8487.41	8429.27	8391.79	8411.64	8322.58	8292.77	8259.69	8148.44	8135.23	8141.44	8152.61	8078.88	8058.92
14	PEV (Pre-Erythrocytic Vaccine)	3	0.35	4	0.1	Infants	6, 10, &, 14 weeks	None	0.7	0.81	0.93	0.93	NA	NA	None	NA	NA	NA	NA	NA	NA	NA	NA	None	NA	NA	NA	NA	NA	NA	NA	NA	0.4	Severe Cases per 100,000 population	149.727	148.727	144.209	145.127	143.864	143.691	144.2	140.173	140.691	139.018	140.364	139.709	141.364	138.964	141.555
14	PEV (Pre-Erythrocytic Vaccine)	3	0.35	4	0.1	Infants	6, 10, &, 14 weeks	None	0.7	0.81	0.93	0.93	NA	NA	None	NA	NA	NA	NA	NA	NA	NA	NA	None	NA	NA	NA	NA	NA	NA	NA	NA	0.4	Deaths per 100,000 population	30.3909	30.4727	30.4545	30.2727	30.0455	30.0545	29.7364	29.4	29.7545	29.1091	30.5273	29	30.6182	28.8909	29.7
14	PEV (Pre-Erythrocytic Vaccine)	3	0.35	4	0.1	Infants	6, 10, &, 14 weeks	None	0.7	0.81	0.93	0.93	NA	NA	None	NA	NA	NA	NA	NA	NA	NA	NA	None	NA	NA	NA	NA	NA	NA	NA	NA	0.4	Cases in <5yo per 100,000 population	689.818	654.255	631.691	597.045	568.136	564.345	560.236	552.473	550.636	542.6	542.5	544.809	550.336	542.045	537.882
14	PEV (Pre-Erythrocytic Vaccine)	3	0.35	4	0.1	Infants	6, 10, &, 14 weeks	None	0.7	0.81	0.93	0.93	NA	NA	None	NA	NA	NA	NA	NA	NA	NA	NA	None	NA	NA	NA	NA	NA	NA	NA	NA	0.4	Severe Cases in <5yo per 100,000 population	35.5	34.4636	31.4273	30.9455	30.1909	29.6818	29.6818	28.5	28.4545	28.3545	27.7091	28.7455	28.7909	27.0727	28.5636
14	PEV (Pre-Erythrocytic Vaccine)	3	0.35	4	0.1	Infants	6, 10, &, 14 weeks	None	0.7	0.81	0.93	0.93	NA	NA	None	NA	NA	NA	NA	NA	NA	NA	NA	None	NA	NA	NA	NA	NA	NA	NA	NA	0.4	Deaths in < 5yo per 100,000 population	8.37273	8.19091	7.76364	7.65455	7.48182	8	7.23636	7.36364	7.12727	7.11818	7.89091	7.08182	7.55455	7.79091	7.63636
14	PEV (Pre-Erythrocytic Vaccine)	3	0.35	4	0.1	Infants	6, 10, &, 14 weeks	None	0.7	0.81	0.93	0.93	NA	NA	None	NA	NA	NA	NA	NA	NA	NA	NA	None	NA	NA	NA	NA	NA	NA	NA	NA	0.4	DALYs per 100,000 population	778.486	781.156	777.572	772.229	765.465	761.848	753.717	744.825	755.743	738.399	773.336	734.041	775.962	738.839	757.067
14	PEV (Pre-Erythrocytic Vaccine)	3	0.35	4	0.1	Infants	6, 10, &, 14 weeks	None	0.7	0.81	0.93	0.93	NA	NA	None	NA	NA	NA	NA	NA	NA	NA	NA	None	NA	NA	NA	NA	NA	NA	NA	NA	0.4	Income and productivity gains from delivering vaccine (US$ / dose)	-0.00838852	0.0102925	0.0275516	0.0410201	0.0491693	0.0418404	0.066352	0.0747094	0.0787368	0.109574	0.113495	0.11412	0.111714	0.128512	0.132943
15	PEV (Pre-Erythrocytic Vaccine)	3	0.35	4	0.1	Infants	6, 10, &, 14 weeks	None	0.5	0.69	0.85	0.85	NA	NA	None	NA	NA	NA	NA	NA	NA	NA	NA	None	NA	NA	NA	NA	NA	NA	NA	NA	0.4	Cases per 100,000 population	8638.19	8559.82	8506.15	8451.78	8435.08	8451.95	8405.47	8412.47	8307.93	8276.45	8235.55	8210.43	8156.08	8148.74	8186.71
15	PEV (Pre-Erythrocytic Vaccine)	3	0.35	4	0.1	Infants	6, 10, &, 14 weeks	None	0.5	0.69	0.85	0.85	NA	NA	None	NA	NA	NA	NA	NA	NA	NA	NA	None	NA	NA	NA	NA	NA	NA	NA	NA	0.4	Severe Cases per 100,000 population	149.873	149.418	149.155	148.509	145.145	145.936	145.709	144.982	144.118	143.591	142.564	141.027	142.473	142.691	141.482
15	PEV (Pre-Erythrocytic Vaccine)	3	0.35	4	0.1	Infants	6, 10, &, 14 weeks	None	0.5	0.69	0.85	0.85	NA	NA	None	NA	NA	NA	NA	NA	NA	NA	NA	None	NA	NA	NA	NA	NA	NA	NA	NA	0.4	Deaths per 100,000 population	31.0818	30.7364	30.4364	30.8091	29.5	30	29.8909	30.2818	29.3364	30.3636	30.6182	30.2636	29.6	29.3091	30.0818
15	PEV (Pre-Erythrocytic Vaccine)	3	0.35	4	0.1	Infants	6, 10, &, 14 weeks	None	0.5	0.69	0.85	0.85	NA	NA	None	NA	NA	NA	NA	NA	NA	NA	NA	None	NA	NA	NA	NA	NA	NA	NA	NA	0.4	Cases in <5yo per 100,000 population	699.773	669.482	645.718	611.8	594.018	588.245	583.982	594.073	579.355	575.591	576.8	571.745	567.182	571.836	565.718
15	PEV (Pre-Erythrocytic Vaccine)	3	0.35	4	0.1	Infants	6, 10, &, 14 weeks	None	0.5	0.69	0.85	0.85	NA	NA	None	NA	NA	NA	NA	NA	NA	NA	NA	None	NA	NA	NA	NA	NA	NA	NA	NA	0.4	Severe Cases in <5yo per 100,000 population	35.0818	34.1182	33.1727	32.0545	31.1727	31.1545	30.3182	30.9182	30.7	29.9818	30.5	30.1455	29.6182	29.4818	29.4
15	PEV (Pre-Erythrocytic Vaccine)	3	0.35	4	0.1	Infants	6, 10, &, 14 weeks	None	0.5	0.69	0.85	0.85	NA	NA	None	NA	NA	NA	NA	NA	NA	NA	NA	None	NA	NA	NA	NA	NA	NA	NA	NA	0.4	Deaths in < 5yo per 100,000 population	8.2	8.2	8.02727	7.81818	7.70909	7.45455	7.49091	7.77273	7.73636	7.90909	7.96364	8.03636	7.37273	7.34545	7.45455
15	PEV (Pre-Erythrocytic Vaccine)	3	0.35	4	0.1	Infants	6, 10, &, 14 weeks	None	0.5	0.69	0.85	0.85	NA	NA	None	NA	NA	NA	NA	NA	NA	NA	NA	None	NA	NA	NA	NA	NA	NA	NA	NA	0.4	DALYs per 100,000 population	792.08	780.005	776.328	786.601	752.663	761.081	762.491	773.559	745.714	773.256	778.821	769.485	752.842	751.019	766.194
15	PEV (Pre-Erythrocytic Vaccine)	3	0.35	4	0.1	Infants	6, 10, &, 14 weeks	None	0.5	0.69	0.85	0.85	NA	NA	None	NA	NA	NA	NA	NA	NA	NA	NA	None	NA	NA	NA	NA	NA	NA	NA	NA	0.4	Income and productivity gains from delivering vaccine (US$ / dose)	-0.0142317	0.0134776	0.0287695	0.0427417	0.0485576	0.0425507	0.0580843	0.0540057	0.0866254	0.0961554	0.111578	0.124845	0.138932	0.142272	0.130401
16	PEV (Pre-Erythrocytic Vaccine)	3	0.35	4	1	Infants	6, 10, &, 14 weeks	None	0.89	0.95	0.97	0.97	NA	NA	None	NA	NA	NA	NA	NA	NA	NA	NA	None	NA	NA	NA	NA	NA	NA	NA	NA	0.4	Cases per 100,000 population	86146.5	85635.9	85550.4	84741.3	83956.2	82796.5	82362.4	81064.1	80694.9	80289.5	80343.2	79704.3	79774.3	79916	79519.9
16	PEV (Pre-Erythrocytic Vaccine)	3	0.35	4	1	Infants	6, 10, &, 14 weeks	None	0.89	0.95	0.97	0.97	NA	NA	None	NA	NA	NA	NA	NA	NA	NA	NA	None	NA	NA	NA	NA	NA	NA	NA	NA	0.4	Severe Cases per 100,000 population	1524.55	1500.09	1469.55	1458.36	1431.55	1398.09	1401.91	1377.36	1374	1385	1371.09	1371.82	1417	1383.18	1383.27
16	PEV (Pre-Erythrocytic Vaccine)	3	0.35	4	1	Infants	6, 10, &, 14 weeks	None	0.89	0.95	0.97	0.97	NA	NA	None	NA	NA	NA	NA	NA	NA	NA	NA	None	NA	NA	NA	NA	NA	NA	NA	NA	0.4	Deaths per 100,000 population	308	317.273	306.273	304.909	299.545	279.727	290.364	298.636	283.364	294.273	282.455	288.909	296.818	287.364	293.455
16	PEV (Pre-Erythrocytic Vaccine)	3	0.35	4	1	Infants	6, 10, &, 14 weeks	None	0.89	0.95	0.97	0.97	NA	NA	None	NA	NA	NA	NA	NA	NA	NA	NA	None	NA	NA	NA	NA	NA	NA	NA	NA	0.4	Cases in <5yo per 100,000 population	6831.91	6514.09	6210.45	5779.91	5473.73	5255.82	5269.73	5134.45	5094.55	5100.73	5081.09	5049.36	5037.27	5103.45	5082.27
16	PEV (Pre-Erythrocytic Vaccine)	3	0.35	4	1	Infants	6, 10, &, 14 weeks	None	0.89	0.95	0.97	0.97	NA	NA	None	NA	NA	NA	NA	NA	NA	NA	NA	None	NA	NA	NA	NA	NA	NA	NA	NA	0.4	Severe Cases in <5yo per 100,000 population	360.636	349.818	305.182	296.182	283.727	268.818	278.818	276.182	274.727	270.818	275.455	262.455	277.091	276.091	271.273
16	PEV (Pre-Erythrocytic Vaccine)	3	0.35	4	1	Infants	6, 10, &, 14 weeks	None	0.89	0.95	0.97	0.97	NA	NA	None	NA	NA	NA	NA	NA	NA	NA	NA	None	NA	NA	NA	NA	NA	NA	NA	NA	0.4	Deaths in < 5yo per 100,000 population	80.1818	87.2727	76.0909	77.9091	73.1818	67.0909	70.0909	75.2727	73.0909	74.3636	69.5455	67.7273	69.7273	72	71.1818
16	PEV (Pre-Erythrocytic Vaccine)	3	0.35	4	1	Infants	6, 10, &, 14 weeks	None	0.89	0.95	0.97	0.97	NA	NA	None	NA	NA	NA	NA	NA	NA	NA	NA	None	NA	NA	NA	NA	NA	NA	NA	NA	0.4	DALYs per 100,000 population	7837.57	8046.45	7776.19	7781.77	7613.42	7145.81	7390.37	7594.79	7233.95	7451.11	7169.91	7333.67	7516.59	7291.86	7433.59
16	PEV (Pre-Erythrocytic Vaccine)	3	0.35	4	1	Infants	6, 10, &, 14 weeks	None	0.89	0.95	0.97	0.97	NA	NA	None	NA	NA	NA	NA	NA	NA	NA	NA	None	NA	NA	NA	NA	NA	NA	NA	NA	0.4	Income and productivity gains from delivering vaccine (US$ / dose)	-0.0605378	0.0593698	0.0612202	0.195638	0.373078	0.618383	0.71639	0.982419	1.04594	1.13452	1.1589	1.28824	1.26158	1.22462	1.33744
17	PEV (Pre-Erythrocytic Vaccine)	3	0.35	4	1	Infants	6, 10, &, 14 weeks	None	0.7	0.81	0.93	0.93	NA	NA	None	NA	NA	NA	NA	NA	NA	NA	NA	None	NA	NA	NA	NA	NA	NA	NA	NA	0.4	Cases per 100,000 population	86296.5	85546	84874.1	84292.7	83917.9	84116.4	83225.8	82927.7	82596.9	81484.4	81352.3	81414.4	81526.1	80788.8	80589.2
17	PEV (Pre-Erythrocytic Vaccine)	3	0.35	4	1	Infants	6, 10, &, 14 weeks	None	0.7	0.81	0.93	0.93	NA	NA	None	NA	NA	NA	NA	NA	NA	NA	NA	None	NA	NA	NA	NA	NA	NA	NA	NA	0.4	Severe Cases per 100,000 population	1497.27	1487.27	1442.09	1451.27	1438.64	1436.91	1442	1401.73	1406.91	1390.18	1403.64	1397.09	1413.64	1389.64	1415.55
17	PEV (Pre-Erythrocytic Vaccine)	3	0.35	4	1	Infants	6, 10, &, 14 weeks	None	0.7	0.81	0.93	0.93	NA	NA	None	NA	NA	NA	NA	NA	NA	NA	NA	None	NA	NA	NA	NA	NA	NA	NA	NA	0.4	Deaths per 100,000 population	303.909	304.727	304.545	302.727	300.455	300.545	297.364	294	297.545	291.091	305.273	290	306.182	288.909	297
17	PEV (Pre-Erythrocytic Vaccine)	3	0.35	4	1	Infants	6, 10, &, 14 weeks	None	0.7	0.81	0.93	0.93	NA	NA	None	NA	NA	NA	NA	NA	NA	NA	NA	None	NA	NA	NA	NA	NA	NA	NA	NA	0.4	Cases in <5yo per 100,000 population	6898.18	6542.55	6316.91	5970.45	5681.36	5643.45	5602.36	5524.73	5506.36	5426	5425	5448.09	5503.36	5420.45	5378.82
17	PEV (Pre-Erythrocytic Vaccine)	3	0.35	4	1	Infants	6, 10, &, 14 weeks	None	0.7	0.81	0.93	0.93	NA	NA	None	NA	NA	NA	NA	NA	NA	NA	NA	None	NA	NA	NA	NA	NA	NA	NA	NA	0.4	Severe Cases in <5yo per 100,000 population	355	344.636	314.273	309.455	301.909	296.818	296.818	285	284.545	283.545	277.091	287.455	287.909	270.727	285.636
17	PEV (Pre-Erythrocytic Vaccine)	3	0.35	4	1	Infants	6, 10, &, 14 weeks	None	0.7	0.81	0.93	0.93	NA	NA	None	NA	NA	NA	NA	NA	NA	NA	NA	None	NA	NA	NA	NA	NA	NA	NA	NA	0.4	Deaths in < 5yo per 100,000 population	83.7273	81.9091	77.6364	76.5455	74.8182	80	72.3636	73.6364	71.2727	71.1818	78.9091	70.8182	75.5455	77.9091	76.3636
17	PEV (Pre-Erythrocytic Vaccine)	3	0.35	4	1	Infants	6, 10, &, 14 weeks	None	0.7	0.81	0.93	0.93	NA	NA	None	NA	NA	NA	NA	NA	NA	NA	NA	None	NA	NA	NA	NA	NA	NA	NA	NA	0.4	DALYs per 100,000 population	7784.86	7811.56	7775.72	7722.29	7654.65	7618.48	7537.17	7448.25	7557.43	7383.99	7733.36	7340.41	7759.62	7388.39	7570.67
17	PEV (Pre-Erythrocytic Vaccine)	3	0.35	4	1	Infants	6, 10, &, 14 weeks	None	0.7	0.81	0.93	0.93	NA	NA	None	NA	NA	NA	NA	NA	NA	NA	NA	None	NA	NA	NA	NA	NA	NA	NA	NA	0.4	Income and productivity gains from delivering vaccine (US$ / dose)	-0.0838852	0.102925	0.275516	0.410201	0.491693	0.418404	0.66352	0.747094	0.787368	1.09574	1.13495	1.1412	1.11714	1.28512	1.32943
18	PEV (Pre-Erythrocytic Vaccine)	3	0.35	4	1	Infants	6, 10, &, 14 weeks	None	0.5	0.69	0.85	0.85	NA	NA	None	NA	NA	NA	NA	NA	NA	NA	NA	None	NA	NA	NA	NA	NA	NA	NA	NA	0.4	Cases per 100,000 population	86381.9	85598.2	85061.5	84517.8	84350.8	84519.5	84054.7	84124.7	83079.3	82764.5	82355.5	82104.3	81560.8	81487.4	81867.1
18	PEV (Pre-Erythrocytic Vaccine)	3	0.35	4	1	Infants	6, 10, &, 14 weeks	None	0.5	0.69	0.85	0.85	NA	NA	None	NA	NA	NA	NA	NA	NA	NA	NA	None	NA	NA	NA	NA	NA	NA	NA	NA	0.4	Severe Cases per 100,000 population	1498.73	1494.18	1491.55	1485.09	1451.45	1459.36	1457.09	1449.82	1441.18	1435.91	1425.64	1410.27	1424.73	1426.91	1414.82
18	PEV (Pre-Erythrocytic Vaccine)	3	0.35	4	1	Infants	6, 10, &, 14 weeks	None	0.5	0.69	0.85	0.85	NA	NA	None	NA	NA	NA	NA	NA	NA	NA	NA	None	NA	NA	NA	NA	NA	NA	NA	NA	0.4	Deaths per 100,000 population	310.818	307.364	304.364	308.091	295	300	298.909	302.818	293.364	303.636	306.182	302.636	296	293.091	300.818
18	PEV (Pre-Erythrocytic Vaccine)	3	0.35	4	1	Infants	6, 10, &, 14 weeks	None	0.5	0.69	0.85	0.85	NA	NA	None	NA	NA	NA	NA	NA	NA	NA	NA	None	NA	NA	NA	NA	NA	NA	NA	NA	0.4	Cases in <5yo per 100,000 population	6997.73	6694.82	6457.18	6118	5940.18	5882.45	5839.82	5940.73	5793.55	5755.91	5768	5717.45	5671.82	5718.36	5657.18
18	PEV (Pre-Erythrocytic Vaccine)	3	0.35	4	1	Infants	6, 10, &, 14 weeks	None	0.5	0.69	0.85	0.85	NA	NA	None	NA	NA	NA	NA	NA	NA	NA	NA	None	NA	NA	NA	NA	NA	NA	NA	NA	0.4	Severe Cases in <5yo per 100,000 population	350.818	341.182	331.727	320.545	311.727	311.545	303.182	309.182	307	299.818	305	301.455	296.182	294.818	294
18	PEV (Pre-Erythrocytic Vaccine)	3	0.35	4	1	Infants	6, 10, &, 14 weeks	None	0.5	0.69	0.85	0.85	NA	NA	None	NA	NA	NA	NA	NA	NA	NA	NA	None	NA	NA	NA	NA	NA	NA	NA	NA	0.4	Deaths in < 5yo per 100,000 population	82	82	80.2727	78.1818	77.0909	74.5455	74.9091	77.7273	77.3636	79.0909	79.6364	80.3636	73.7273	73.4545	74.5455
18	PEV (Pre-Erythrocytic Vaccine)	3	0.35	4	1	Infants	6, 10, &, 14 weeks	None	0.5	0.69	0.85	0.85	NA	NA	None	NA	NA	NA	NA	NA	NA	NA	NA	None	NA	NA	NA	NA	NA	NA	NA	NA	0.4	DALYs per 100,000 population	7920.8	7800.05	7763.28	7866.01	7526.63	7610.81	7624.91	7735.59	7457.14	7732.56	7788.21	7694.85	7528.42	7510.19	7661.94
18	PEV (Pre-Erythrocytic Vaccine)	3	0.35	4	1	Infants	6, 10, &, 14 weeks	None	0.5	0.69	0.85	0.85	NA	NA	None	NA	NA	NA	NA	NA	NA	NA	NA	None	NA	NA	NA	NA	NA	NA	NA	NA	0.4	Income and productivity gains from delivering vaccine (US$ / dose)	-0.142317	0.134776	0.287695	0.427417	0.485576	0.425507	0.580843	0.540057	0.866254	0.961554	1.11578	1.24845	1.38932	1.42272	1.30401
19	PEV (Pre-Erythrocytic Vaccine)	3	0.35	4	10	Infants	6, 10, &, 14 weeks	None	0.89	0.95	0.97	0.97	NA	NA	None	NA	NA	NA	NA	NA	NA	NA	NA	None	NA	NA	NA	NA	NA	NA	NA	NA	0.4	Cases per 100,000 population	139985	138275	136845	135765	135057	134330	133836	133878	133614	133897	134126	134264	134958	135053	135241
19	PEV (Pre-Erythrocytic Vaccine)	3	0.35	4	10	Infants	6, 10, &, 14 weeks	None	0.89	0.95	0.97	0.97	NA	NA	None	NA	NA	NA	NA	NA	NA	NA	NA	None	NA	NA	NA	NA	NA	NA	NA	NA	0.4	Severe Cases per 100,000 population	1857.55	1759.27	1709.55	1699.82	1711.64	1716.73	1733.27	1735.91	1764.91	1787.64	1805.09	1808.27	1826.73	1822.73	1834.73
19	PEV (Pre-Erythrocytic Vaccine)	3	0.35	4	10	Infants	6, 10, &, 14 weeks	None	0.89	0.95	0.97	0.97	NA	NA	None	NA	NA	NA	NA	NA	NA	NA	NA	None	NA	NA	NA	NA	NA	NA	NA	NA	0.4	Deaths per 100,000 population	365	350.091	336.909	332.636	322.182	341.455	339.182	337	328.364	338.818	350.364	361.909	350.273	352.364	346.636
19	PEV (Pre-Erythrocytic Vaccine)	3	0.35	4	10	Infants	6, 10, &, 14 weeks	None	0.89	0.95	0.97	0.97	NA	NA	None	NA	NA	NA	NA	NA	NA	NA	NA	None	NA	NA	NA	NA	NA	NA	NA	NA	0.4	Cases in <5yo per 100,000 population	30452.5	28776.5	27468	26503.4	25715.7	25413.9	25414.2	25448.5	25350.9	25315.2	25349.5	25353.6	25435.2	25476	25305.9
19	PEV (Pre-Erythrocytic Vaccine)	3	0.35	4	10	Infants	6, 10, &, 14 weeks	None	0.89	0.95	0.97	0.97	NA	NA	None	NA	NA	NA	NA	NA	NA	NA	NA	None	NA	NA	NA	NA	NA	NA	NA	NA	0.4	Severe Cases in <5yo per 100,000 population	1216.91	1122.55	1080.45	1062.45	1077.82	1074.18	1077.27	1059.82	1068.73	1081.55	1078.73	1080.82	1079.09	1071.18	1090.55
19	PEV (Pre-Erythrocytic Vaccine)	3	0.35	4	10	Infants	6, 10, &, 14 weeks	None	0.89	0.95	0.97	0.97	NA	NA	None	NA	NA	NA	NA	NA	NA	NA	NA	None	NA	NA	NA	NA	NA	NA	NA	NA	0.4	Deaths in < 5yo per 100,000 population	235.909	222.545	208.182	205.818	204.273	216.545	211.636	205	200	207	205.727	215.273	209.727	206.636	202
19	PEV (Pre-Erythrocytic Vaccine)	3	0.35	4	10	Infants	6, 10, &, 14 weeks	None	0.89	0.95	0.97	0.97	NA	NA	None	NA	NA	NA	NA	NA	NA	NA	NA	None	NA	NA	NA	NA	NA	NA	NA	NA	0.4	DALYs per 100,000 population	9903.17	9479.05	9135.73	9040.49	8765.62	9296.11	9193.79	9166.26	8950.25	9208.58	9513.67	9789.66	9508.26	9576.79	9429.04
19	PEV (Pre-Erythrocytic Vaccine)	3	0.35	4	10	Infants	6, 10, &, 14 weeks	None	0.89	0.95	0.97	0.97	NA	NA	None	NA	NA	NA	NA	NA	NA	NA	NA	None	NA	NA	NA	NA	NA	NA	NA	NA	0.4	Income and productivity gains from delivering vaccine (US$ / dose)	0.076746	0.320224	0.51429	0.645915	0.71176	0.846432	0.926031	0.941858	0.951312	0.875127	0.823091	0.797905	0.636835	0.615123	0.542689
20	PEV (Pre-Erythrocytic Vaccine)	3	0.35	4	10	Infants	6, 10, &, 14 weeks	None	0.7	0.81	0.93	0.93	NA	NA	None	NA	NA	NA	NA	NA	NA	NA	NA	None	NA	NA	NA	NA	NA	NA	NA	NA	0.4	Cases per 100,000 population	140154	138649	137484	136421	135960	135445	134994	135262	134944	135001	135248	135561	135736	136160	136413
20	PEV (Pre-Erythrocytic Vaccine)	3	0.35	4	10	Infants	6, 10, &, 14 weeks	None	0.7	0.81	0.93	0.93	NA	NA	None	NA	NA	NA	NA	NA	NA	NA	NA	None	NA	NA	NA	NA	NA	NA	NA	NA	0.4	Severe Cases per 100,000 population	1838.36	1793.55	1720.73	1731.36	1709.45	1720.91	1725.64	1765.82	1748.55	1769.82	1819.55	1823.82	1818.55	1821.91	1846.18
20	PEV (Pre-Erythrocytic Vaccine)	3	0.35	4	10	Infants	6, 10, &, 14 weeks	None	0.7	0.81	0.93	0.93	NA	NA	None	NA	NA	NA	NA	NA	NA	NA	NA	None	NA	NA	NA	NA	NA	NA	NA	NA	0.4	Deaths per 100,000 population	372.182	354.364	348	336.091	334.818	335.909	339.909	341.636	340.818	342.636	355.091	353	365.364	359.273	361.818
20	PEV (Pre-Erythrocytic Vaccine)	3	0.35	4	10	Infants	6, 10, &, 14 weeks	None	0.7	0.81	0.93	0.93	NA	NA	None	NA	NA	NA	NA	NA	NA	NA	NA	None	NA	NA	NA	NA	NA	NA	NA	NA	0.4	Cases in <5yo per 100,000 population	30550	29269.5	28101	27330.2	26703	26571.2	26316.2	26403.3	26318.8	26306.3	26397.3	26461.7	26321.1	26451.7	26409.2
20	PEV (Pre-Erythrocytic Vaccine)	3	0.35	4	10	Infants	6, 10, &, 14 weeks	None	0.7	0.81	0.93	0.93	NA	NA	None	NA	NA	NA	NA	NA	NA	NA	NA	None	NA	NA	NA	NA	NA	NA	NA	NA	0.4	Severe Cases in <5yo per 100,000 population	1196.64	1153.91	1099.45	1090.45	1082.45	1084	1080	1099.55	1084.09	1089.64	1112.45	1096.27	1084.82	1101.82	1120.64
20	PEV (Pre-Erythrocytic Vaccine)	3	0.35	4	10	Infants	6, 10, &, 14 weeks	None	0.7	0.81	0.93	0.93	NA	NA	None	NA	NA	NA	NA	NA	NA	NA	NA	None	NA	NA	NA	NA	NA	NA	NA	NA	0.4	Deaths in < 5yo per 100,000 population	240.091	225.909	219.727	213.273	208.273	208.727	213	211.364	208.636	207.273	218.545	215.455	216.273	219.909	220
20	PEV (Pre-Erythrocytic Vaccine)	3	0.35	4	10	Infants	6, 10, &, 14 weeks	None	0.7	0.81	0.93	0.93	NA	NA	None	NA	NA	NA	NA	NA	NA	NA	NA	None	NA	NA	NA	NA	NA	NA	NA	NA	0.4	DALYs per 100,000 population	10109.6	9622.57	9443.86	9163.72	9092.56	9142.75	9254.76	9298.48	9244.58	9333.69	9643.53	9574.15	9864.13	9773.95	9832.6
20	PEV (Pre-Erythrocytic Vaccine)	3	0.35	4	10	Infants	6, 10, &, 14 weeks	None	0.7	0.81	0.93	0.93	NA	NA	None	NA	NA	NA	NA	NA	NA	NA	NA	None	NA	NA	NA	NA	NA	NA	NA	NA	0.4	Income and productivity gains from delivering vaccine (US$ / dose)	0.0608021	0.329899	0.52453	0.690522	0.757852	0.875417	0.94117	0.875128	0.958661	0.911099	0.8252	0.757872	0.672146	0.59299	0.495789
21	PEV (Pre-Erythrocytic Vaccine)	3	0.35	4	10	Infants	6, 10, &, 14 weeks	None	0.5	0.69	0.85	0.85	NA	NA	None	NA	NA	NA	NA	NA	NA	NA	NA	None	NA	NA	NA	NA	NA	NA	NA	NA	0.4	Cases per 100,000 population	140243	139158	138189	137536	136873	136523	136043	135971	136143	136337	136590	136345	136596	137140	137240
21	PEV (Pre-Erythrocytic Vaccine)	3	0.35	4	10	Infants	6, 10, &, 14 weeks	None	0.5	0.69	0.85	0.85	NA	NA	None	NA	NA	NA	NA	NA	NA	NA	NA	None	NA	NA	NA	NA	NA	NA	NA	NA	0.4	Severe Cases per 100,000 population	1845.64	1783.64	1744.91	1774	1774.73	1773.91	1813	1788.64	1803.45	1807.09	1812.73	1801	1833.45	1835.64	1856.09
21	PEV (Pre-Erythrocytic Vaccine)	3	0.35	4	10	Infants	6, 10, &, 14 weeks	None	0.5	0.69	0.85	0.85	NA	NA	None	NA	NA	NA	NA	NA	NA	NA	NA	None	NA	NA	NA	NA	NA	NA	NA	NA	0.4	Deaths per 100,000 population	363.182	359.727	352.636	361.273	350.455	352.091	355.818	352.273	349.273	360.364	356.636	354.273	368.091	356.727	359.727
21	PEV (Pre-Erythrocytic Vaccine)	3	0.35	4	10	Infants	6, 10, &, 14 weeks	None	0.5	0.69	0.85	0.85	NA	NA	None	NA	NA	NA	NA	NA	NA	NA	NA	None	NA	NA	NA	NA	NA	NA	NA	NA	0.4	Cases in <5yo per 100,000 population	30498.9	29584	28719.5	28071.7	27606.9	27419.4	27351.2	27278	27344.9	27373.6	27409	27328.3	27358.1	27415.3	27397.2
21	PEV (Pre-Erythrocytic Vaccine)	3	0.35	4	10	Infants	6, 10, &, 14 weeks	None	0.5	0.69	0.85	0.85	NA	NA	None	NA	NA	NA	NA	NA	NA	NA	NA	None	NA	NA	NA	NA	NA	NA	NA	NA	0.4	Severe Cases in <5yo per 100,000 population	1203	1152.82	1127	1134.45	1140.64	1136.82	1143.73	1125.45	1128	1125.36	1127.82	1117.18	1127.09	1131	1134.09
21	PEV (Pre-Erythrocytic Vaccine)	3	0.35	4	10	Infants	6, 10, &, 14 weeks	None	0.5	0.69	0.85	0.85	NA	NA	None	NA	NA	NA	NA	NA	NA	NA	NA	None	NA	NA	NA	NA	NA	NA	NA	NA	0.4	Deaths in < 5yo per 100,000 population	240.545	234.636	225.364	232.273	225.909	222.727	222.727	220.455	223.182	224.818	223.909	214.636	223.909	220.182	224.909
21	PEV (Pre-Erythrocytic Vaccine)	3	0.35	4	10	Infants	6, 10, &, 14 weeks	None	0.5	0.69	0.85	0.85	NA	NA	None	NA	NA	NA	NA	NA	NA	NA	NA	None	NA	NA	NA	NA	NA	NA	NA	NA	0.4	DALYs per 100,000 population	9868.77	9810.57	9582.53	9816.9	9519.31	9524.56	9632.09	9552.17	9496.16	9780.13	9646.86	9569.88	10008.3	9690.86	9769.77
21	PEV (Pre-Erythrocytic Vaccine)	3	0.35	4	10	Infants	6, 10, &, 14 weeks	None	0.5	0.69	0.85	0.85	NA	NA	None	NA	NA	NA	NA	NA	NA	NA	NA	None	NA	NA	NA	NA	NA	NA	NA	NA	0.4	Income and productivity gains from delivering vaccine (US$ / dose)	0.0227778	0.298868	0.501357	0.576697	0.735575	0.825836	0.953006	0.991098	0.921645	0.864863	0.740417	0.85739	0.741103	0.569529	0.476371
22	PEV (Pre-Erythrocytic Vaccine)	3	0.35	4	100	Infants	6, 10, &, 14 weeks	None	0.89	0.95	0.97	0.97	NA	NA	None	NA	NA	NA	NA	NA	NA	NA	NA	None	NA	NA	NA	NA	NA	NA	NA	NA	0.4	Cases per 100,000 population	110971	109184	108360	108213	108923	109791	110912	112061	113044	113941	114716	115319	115820	116388	116622
22	PEV (Pre-Erythrocytic Vaccine)	3	0.35	4	100	Infants	6, 10, &, 14 weeks	None	0.89	0.95	0.97	0.97	NA	NA	None	NA	NA	NA	NA	NA	NA	NA	NA	None	NA	NA	NA	NA	NA	NA	NA	NA	0.4	Severe Cases per 100,000 population	1490.21	1455.53	1506.32	1536.58	1575.05	1614.53	1630	1646.74	1644.37	1658.84	1638.95	1660.63	1646	1657.47	1652.42
22	PEV (Pre-Erythrocytic Vaccine)	3	0.35	4	100	Infants	6, 10, &, 14 weeks	None	0.89	0.95	0.97	0.97	NA	NA	None	NA	NA	NA	NA	NA	NA	NA	NA	None	NA	NA	NA	NA	NA	NA	NA	NA	0.4	Deaths per 100,000 population	353.263	353.895	352.263	350	353.105	360.526	370.263	367.737	367.737	365.684	369.053	370.526	366.368	376.526	369.684
22	PEV (Pre-Erythrocytic Vaccine)	3	0.35	4	100	Infants	6, 10, &, 14 weeks	None	0.89	0.95	0.97	0.97	NA	NA	None	NA	NA	NA	NA	NA	NA	NA	NA	None	NA	NA	NA	NA	NA	NA	NA	NA	0.4	Cases in <5yo per 100,000 population	52221.2	50443.7	49563.5	49483.6	50011.3	50341.9	50424.5	50440.5	50478.6	50483.8	50502.2	50482.3	50579.4	50574.9	50596
22	PEV (Pre-Erythrocytic Vaccine)	3	0.35	4	100	Infants	6, 10, &, 14 weeks	None	0.89	0.95	0.97	0.97	NA	NA	None	NA	NA	NA	NA	NA	NA	NA	NA	None	NA	NA	NA	NA	NA	NA	NA	NA	0.4	Severe Cases in <5yo per 100,000 population	1372.05	1335.21	1389.47	1419.05	1455.79	1488.37	1476.95	1488.11	1476.74	1490	1471.95	1484.63	1468.37	1477.58	1480.89
22	PEV (Pre-Erythrocytic Vaccine)	3	0.35	4	100	Infants	6, 10, &, 14 weeks	None	0.89	0.95	0.97	0.97	NA	NA	None	NA	NA	NA	NA	NA	NA	NA	NA	None	NA	NA	NA	NA	NA	NA	NA	NA	0.4	Deaths in < 5yo per 100,000 population	321.316	321.105	319	318.684	320.263	327.947	334.158	329.684	327.789	325.421	329.316	327.421	323.211	332.158	331.737
22	PEV (Pre-Erythrocytic Vaccine)	3	0.35	4	100	Infants	6, 10, &, 14 weeks	None	0.89	0.95	0.97	0.97	NA	NA	None	NA	NA	NA	NA	NA	NA	NA	NA	None	NA	NA	NA	NA	NA	NA	NA	NA	0.4	DALYs per 100,000 population	9521.45	9539.37	9480.21	9457.73	9536.34	9747.66	9985.29	9942.87	9928.2	9891.26	9976.79	10023.1	9911.76	10171	10013.1
22	PEV (Pre-Erythrocytic Vaccine)	3	0.35	4	100	Infants	6, 10, &, 14 weeks	None	0.89	0.95	0.97	0.97	NA	NA	None	NA	NA	NA	NA	NA	NA	NA	NA	None	NA	NA	NA	NA	NA	NA	NA	NA	0.4	Income and productivity gains from delivering vaccine (US$ / dose)	0.120249	0.345591	0.397211	0.417032	0.298891	0.111421	-0.130647	-0.392819	-0.614931	-0.822761	-0.979653	-1.13766	-1.23018	-1.35908	-1.40487
23	PEV (Pre-Erythrocytic Vaccine)	3	0.35	4	100	Infants	6, 10, &, 14 weeks	None	0.7	0.81	0.93	0.93	NA	NA	None	NA	NA	NA	NA	NA	NA	NA	NA	None	NA	NA	NA	NA	NA	NA	NA	NA	0.4	Cases per 100,000 population	111135	109680	108971	108947	109359	110252	111093	112063	112984	113539	114252	114739	115115	115504	115751
23	PEV (Pre-Erythrocytic Vaccine)	3	0.35	4	100	Infants	6, 10, &, 14 weeks	None	0.7	0.81	0.93	0.93	NA	NA	None	NA	NA	NA	NA	NA	NA	NA	NA	None	NA	NA	NA	NA	NA	NA	NA	NA	0.4	Severe Cases per 100,000 population	1499.78	1466.04	1493.57	1535.04	1556.22	1594.74	1614.74	1632.43	1612.78	1632.61	1619.87	1637.78	1633.13	1632.61	1625.52
23	PEV (Pre-Erythrocytic Vaccine)	3	0.35	4	100	Infants	6, 10, &, 14 weeks	None	0.7	0.81	0.93	0.93	NA	NA	None	NA	NA	NA	NA	NA	NA	NA	NA	None	NA	NA	NA	NA	NA	NA	NA	NA	0.4	Deaths per 100,000 population	353	350.217	348.826	355.087	358.783	367.043	372.87	367	370.174	371.304	369.304	377.522	366.826	368.304	359.043
23	PEV (Pre-Erythrocytic Vaccine)	3	0.35	4	100	Infants	6, 10, &, 14 weeks	None	0.7	0.81	0.93	0.93	NA	NA	None	NA	NA	NA	NA	NA	NA	NA	NA	None	NA	NA	NA	NA	NA	NA	NA	NA	0.4	Cases in <5yo per 100,000 population	52365.7	50914.6	50243.9	50225.5	50584.4	50961.3	50949.9	50960	50993.3	50952.8	51010.6	50972.6	51010.6	51111.2	51117
23	PEV (Pre-Erythrocytic Vaccine)	3	0.35	4	100	Infants	6, 10, &, 14 weeks	None	0.7	0.81	0.93	0.93	NA	NA	None	NA	NA	NA	NA	NA	NA	NA	NA	None	NA	NA	NA	NA	NA	NA	NA	NA	0.4	Severe Cases in <5yo per 100,000 population	1382.91	1351.39	1376.3	1418.52	1441.57	1464	1469.52	1479.57	1461.22	1471.04	1462.52	1473.96	1470.61	1469.17	1463.43
23	PEV (Pre-Erythrocytic Vaccine)	3	0.35	4	100	Infants	6, 10, &, 14 weeks	None	0.7	0.81	0.93	0.93	NA	NA	None	NA	NA	NA	NA	NA	NA	NA	NA	None	NA	NA	NA	NA	NA	NA	NA	NA	0.4	Deaths in < 5yo per 100,000 population	322.522	318.87	317.304	324.087	327.565	333.348	336.348	330.913	330.304	332.087	329.696	336.174	325.565	328.913	319.957
23	PEV (Pre-Erythrocytic Vaccine)	3	0.35	4	100	Infants	6, 10, &, 14 weeks	None	0.7	0.81	0.93	0.93	NA	NA	None	NA	NA	NA	NA	NA	NA	NA	NA	None	NA	NA	NA	NA	NA	NA	NA	NA	0.4	DALYs per 100,000 population	9514.55	9436.52	9409.56	9585.44	9684.64	9886.35	10053.1	9911.12	9984.73	10011.2	9972.59	10183.1	9912.17	9959.23	9708.35
23	PEV (Pre-Erythrocytic Vaccine)	3	0.35	4	100	Infants	6, 10, &, 14 weeks	None	0.7	0.81	0.93	0.93	NA	NA	None	NA	NA	NA	NA	NA	NA	NA	NA	None	NA	NA	NA	NA	NA	NA	NA	NA	0.4	Income and productivity gains from delivering vaccine (US$ / dose)	0.12195	0.333718	0.417976	0.412783	0.327852	0.105144	-0.125859	-0.408004	-0.642222	-0.817596	-0.981746	-1.14014	-1.23273	-1.30897	-1.39049
24	PEV (Pre-Erythrocytic Vaccine)	3	0.35	4	100	Infants	6, 10, &, 14 weeks	None	0.5	0.69	0.85	0.85	NA	NA	None	NA	NA	NA	NA	NA	NA	NA	NA	None	NA	NA	NA	NA	NA	NA	NA	NA	0.4	Cases per 100,000 population	111388	110196	109620	109704	110049	110632	111369	112008	112718	113244	113724	114127	114438	114694	114883
24	PEV (Pre-Erythrocytic Vaccine)	3	0.35	4	100	Infants	6, 10, &, 14 weeks	None	0.5	0.69	0.85	0.85	NA	NA	None	NA	NA	NA	NA	NA	NA	NA	NA	None	NA	NA	NA	NA	NA	NA	NA	NA	0.4	Severe Cases per 100,000 population	1506.86	1479.32	1504.69	1541.12	1558.6	1584.22	1594.37	1599.59	1600.33	1605.51	1601.1	1609.18	1607.83	1610.9	1611.74
24	PEV (Pre-Erythrocytic Vaccine)	3	0.35	4	100	Infants	6, 10, &, 14 weeks	None	0.5	0.69	0.85	0.85	NA	NA	None	NA	NA	NA	NA	NA	NA	NA	NA	None	NA	NA	NA	NA	NA	NA	NA	NA	0.4	Deaths per 100,000 population	360.982	354.864	357.964	357.345	359.309	360.609	365.264	367.645	366.318	369.373	370.836	368.2	370.491	370.882	370.282
24	PEV (Pre-Erythrocytic Vaccine)	3	0.35	4	100	Infants	6, 10, &, 14 weeks	None	0.5	0.69	0.85	0.85	NA	NA	None	NA	NA	NA	NA	NA	NA	NA	NA	None	NA	NA	NA	NA	NA	NA	NA	NA	0.4	Cases in <5yo per 100,000 population	52546.6	51444.8	50833.4	50890.7	51185.5	51415.6	51460.4	51439.2	51495.3	51473.9	51466	51477.2	51474.7	51500.9	51498.3
24	PEV (Pre-Erythrocytic Vaccine)	3	0.35	4	100	Infants	6, 10, &, 14 weeks	None	0.5	0.69	0.85	0.85	NA	NA	None	NA	NA	NA	NA	NA	NA	NA	NA	None	NA	NA	NA	NA	NA	NA	NA	NA	0.4	Severe Cases in <5yo per 100,000 population	1389.72	1362.56	1387.95	1424.31	1441.44	1458.75	1456.62	1455.67	1454.13	1455.02	1449.64	1456.76	1455.85	1457.73	1457.76
24	PEV (Pre-Erythrocytic Vaccine)	3	0.35	4	100	Infants	6, 10, &, 14 weeks	None	0.5	0.69	0.85	0.85	NA	NA	None	NA	NA	NA	NA	NA	NA	NA	NA	None	NA	NA	NA	NA	NA	NA	NA	NA	0.4	Deaths in < 5yo per 100,000 population	329.455	324.209	327.045	326.164	327.355	328.327	330.045	330.136	329.7	332.364	331.8	330.418	332.845	332.109	331.218
24	PEV (Pre-Erythrocytic Vaccine)	3	0.35	4	100	Infants	6, 10, &, 14 weeks	None	0.5	0.69	0.85	0.85	NA	NA	None	NA	NA	NA	NA	NA	NA	NA	NA	None	NA	NA	NA	NA	NA	NA	NA	NA	0.4	DALYs per 100,000 population	9732.01	9568.09	9646.98	9637.78	9691.31	9739.73	9851.34	9915.97	9884.18	9968.89	10011.5	9937.88	9997.39	10011.4	9986.28
24	PEV (Pre-Erythrocytic Vaccine)	3	0.35	4	100	Infants	6, 10, &, 14 weeks	None	0.5	0.69	0.85	0.85	NA	NA	None	NA	NA	NA	NA	NA	NA	NA	NA	None	NA	NA	NA	NA	NA	NA	NA	NA	0.4	Income and productivity gains from delivering vaccine (US$ / dose)	0.0962827	0.334386	0.397569	0.365878	0.277277	0.099783	-0.160497	-0.379228	-0.627037	-0.814496	-0.962227	-1.11339	-1.21845	-1.29156	-1.36634
25	PEV (Pre-Erythrocytic Vaccine)	3	0.35	10	0.1	Infants	6, 10, &, 14 weeks	None	0.89	0.95	0.97	0.97	NA	NA	None	NA	NA	NA	NA	NA	NA	NA	NA	None	NA	NA	NA	NA	NA	NA	NA	NA	0.4	Cases per 100,000 population	8625.34	8579.5	8516.92	8376.35	8321.35	8246.43	8070.56	7996.75	7929.53	7866.14	7759.43	7553.95	7492.84	7385.58	7323.55
25	PEV (Pre-Erythrocytic Vaccine)	3	0.35	10	0.1	Infants	6, 10, &, 14 weeks	None	0.89	0.95	0.97	0.97	NA	NA	None	NA	NA	NA	NA	NA	NA	NA	NA	None	NA	NA	NA	NA	NA	NA	NA	NA	0.4	Severe Cases per 100,000 population	153.182	149.709	147.036	143.536	142.409	138.982	133.355	133.727	132.627	130.609	131.345	127.4	126.764	125.364	124.745
25	PEV (Pre-Erythrocytic Vaccine)	3	0.35	10	0.1	Infants	6, 10, &, 14 weeks	None	0.89	0.95	0.97	0.97	NA	NA	None	NA	NA	NA	NA	NA	NA	NA	NA	None	NA	NA	NA	NA	NA	NA	NA	NA	0.4	Deaths per 100,000 population	30.7364	30.5909	30.4636	29.5455	30.2727	28.9727	28.4	28.4818	28.1455	27.2455	28.0545	27.7364	26.9364	27.5455	27.1636
25	PEV (Pre-Erythrocytic Vaccine)	3	0.35	10	0.1	Infants	6, 10, &, 14 weeks	None	0.89	0.95	0.97	0.97	NA	NA	None	NA	NA	NA	NA	NA	NA	NA	NA	None	NA	NA	NA	NA	NA	NA	NA	NA	0.4	Cases in <5yo per 100,000 population	689.645	650.373	610.127	555.273	511.136	481.882	473.364	468.818	471.664	470.827	460.8	444.991	444.664	437.609	432.591
25	PEV (Pre-Erythrocytic Vaccine)	3	0.35	10	0.1	Infants	6, 10, &, 14 weeks	None	0.89	0.95	0.97	0.97	NA	NA	None	NA	NA	NA	NA	NA	NA	NA	NA	None	NA	NA	NA	NA	NA	NA	NA	NA	0.4	Severe Cases in <5yo per 100,000 population	36.3909	33.9909	31.5	28.9727	27.3273	25.9727	24.0545	24.3727	24.8818	24.0636	23.8727	24.0636	23.6909	23	23.2273
25	PEV (Pre-Erythrocytic Vaccine)	3	0.35	10	0.1	Infants	6, 10, &, 14 weeks	None	0.89	0.95	0.97	0.97	NA	NA	None	NA	NA	NA	NA	NA	NA	NA	NA	None	NA	NA	NA	NA	NA	NA	NA	NA	0.4	Deaths in < 5yo per 100,000 population	8.02727	8.20909	7.85455	7.42727	7.23636	6.53636	6.59091	6.94545	7.13636	6.6	6.9	6.96364	6.3	6.75455	6.57273
25	PEV (Pre-Erythrocytic Vaccine)	3	0.35	10	0.1	Infants	6, 10, &, 14 weeks	None	0.89	0.95	0.97	0.97	NA	NA	None	NA	NA	NA	NA	NA	NA	NA	NA	None	NA	NA	NA	NA	NA	NA	NA	NA	0.4	DALYs per 100,000 population	783.591	779.638	771.479	748.468	766.56	734.424	719.612	722.994	714.594	687.588	710.659	700.272	683.062	699.495	683.875
25	PEV (Pre-Erythrocytic Vaccine)	3	0.35	10	0.1	Infants	6, 10, &, 14 weeks	None	0.89	0.95	0.97	0.97	NA	NA	None	NA	NA	NA	NA	NA	NA	NA	NA	None	NA	NA	NA	NA	NA	NA	NA	NA	0.4	Income and productivity gains from delivering vaccine (US$ / dose)	-0.00795464	0.0021123	0.0140158	0.0402985	0.0512371	0.06477	0.105134	0.119102	0.133633	0.150239	0.174815	0.220092	0.235625	0.258576	0.273499
26	PEV (Pre-Erythrocytic Vaccine)	3	0.35	10	0.1	Infants	6, 10, &, 14 weeks	None	0.7	0.81	0.93	0.93	NA	NA	None	NA	NA	NA	NA	NA	NA	NA	NA	None	NA	NA	NA	NA	NA	NA	NA	NA	0.4	Cases per 100,000 population	8630.61	8579.59	8520.25	8415.28	8385.6	8303.61	8249.86	8195.69	8084.96	7998.5	7869.53	7784.3	7704.75	7648.69	7557.25
26	PEV (Pre-Erythrocytic Vaccine)	3	0.35	10	0.1	Infants	6, 10, &, 14 weeks	None	0.7	0.81	0.93	0.93	NA	NA	None	NA	NA	NA	NA	NA	NA	NA	NA	None	NA	NA	NA	NA	NA	NA	NA	NA	0.4	Severe Cases per 100,000 population	151.118	150.427	147.909	143.482	141.273	141.145	139.182	139.018	136.009	133.682	132.155	131.555	130.6	130.164	128.327
26	PEV (Pre-Erythrocytic Vaccine)	3	0.35	10	0.1	Infants	6, 10, &, 14 weeks	None	0.7	0.81	0.93	0.93	NA	NA	None	NA	NA	NA	NA	NA	NA	NA	NA	None	NA	NA	NA	NA	NA	NA	NA	NA	0.4	Deaths per 100,000 population	30.9545	30.5364	30.7273	29.5545	28.7455	29.6091	29.2091	29.3	28.0727	28.5182	28.5455	27.7273	27.5	28.3182	26.6909
26	PEV (Pre-Erythrocytic Vaccine)	3	0.35	10	0.1	Infants	6, 10, &, 14 weeks	None	0.7	0.81	0.93	0.93	NA	NA	None	NA	NA	NA	NA	NA	NA	NA	NA	None	NA	NA	NA	NA	NA	NA	NA	NA	0.4	Cases in <5yo per 100,000 population	686.273	661.882	620.509	575.273	545.582	524.5	517.182	518.291	511.336	505.773	498.909	490.336	488.045	485.973	477.891
26	PEV (Pre-Erythrocytic Vaccine)	3	0.35	10	0.1	Infants	6, 10, &, 14 weeks	None	0.7	0.81	0.93	0.93	NA	NA	None	NA	NA	NA	NA	NA	NA	NA	NA	None	NA	NA	NA	NA	NA	NA	NA	NA	0.4	Severe Cases in <5yo per 100,000 population	36.6818	34.6364	32.6818	28.7909	28.1636	27.2364	27.4364	27.2455	26.7182	26.1727	27.0727	25.5364	25.9091	25.2636	25.0818
26	PEV (Pre-Erythrocytic Vaccine)	3	0.35	10	0.1	Infants	6, 10, &, 14 weeks	None	0.7	0.81	0.93	0.93	NA	NA	None	NA	NA	NA	NA	NA	NA	NA	NA	None	NA	NA	NA	NA	NA	NA	NA	NA	0.4	Deaths in < 5yo per 100,000 population	8.35455	7.89091	8.47273	6.89091	7.20909	7.55455	7.31818	7.23636	7.11818	7.39091	7.33636	6.83636	6.8	7.36364	6.47273
26	PEV (Pre-Erythrocytic Vaccine)	3	0.35	10	0.1	Infants	6, 10, &, 14 weeks	None	0.7	0.81	0.93	0.93	NA	NA	None	NA	NA	NA	NA	NA	NA	NA	NA	None	NA	NA	NA	NA	NA	NA	NA	NA	0.4	DALYs per 100,000 population	789.854	775.703	781.439	754.158	737.355	755.229	741.741	746.385	711.23	723.796	724.498	705.075	697.844	718.236	675.116
26	PEV (Pre-Erythrocytic Vaccine)	3	0.35	10	0.1	Infants	6, 10, &, 14 weeks	None	0.7	0.81	0.93	0.93	NA	NA	None	NA	NA	NA	NA	NA	NA	NA	NA	None	NA	NA	NA	NA	NA	NA	NA	NA	0.4	Income and productivity gains from delivering vaccine (US$ / dose)	-0.00949242	0.00390515	0.0163496	0.0400068	0.047653	0.0674438	0.0810164	0.0926504	0.124001	0.148153	0.185691	0.210289	0.231795	0.244349	0.269542
27	PEV (Pre-Erythrocytic Vaccine)	3	0.35	10	0.1	Infants	6, 10, &, 14 weeks	None	0.5	0.69	0.85	0.85	NA	NA	None	NA	NA	NA	NA	NA	NA	NA	NA	None	NA	NA	NA	NA	NA	NA	NA	NA	0.4	Cases per 100,000 population	8627.64	8599.47	8548.82	8402.15	8409.85	8264.71	8208.46	8171.79	8118.9	8056.73	7951.6	7932.95	7872.18	7827.41	7768.85
27	PEV (Pre-Erythrocytic Vaccine)	3	0.35	10	0.1	Infants	6, 10, &, 14 weeks	None	0.5	0.69	0.85	0.85	NA	NA	None	NA	NA	NA	NA	NA	NA	NA	NA	None	NA	NA	NA	NA	NA	NA	NA	NA	0.4	Severe Cases per 100,000 population	149.155	149.736	148.345	147.1	142.891	141.355	139.518	139.1	140.409	139.1	133.855	134.482	134.382	134.418	134.445
27	PEV (Pre-Erythrocytic Vaccine)	3	0.35	10	0.1	Infants	6, 10, &, 14 weeks	None	0.5	0.69	0.85	0.85	NA	NA	None	NA	NA	NA	NA	NA	NA	NA	NA	None	NA	NA	NA	NA	NA	NA	NA	NA	0.4	Deaths per 100,000 population	31.4364	31.0364	30.7364	30.2818	30.3455	28.7727	29.8091	29.3636	29.5455	29.5182	28.1818	28.3091	28.0545	27.7455	27.4545
27	PEV (Pre-Erythrocytic Vaccine)	3	0.35	10	0.1	Infants	6, 10, &, 14 weeks	None	0.5	0.69	0.85	0.85	NA	NA	None	NA	NA	NA	NA	NA	NA	NA	NA	None	NA	NA	NA	NA	NA	NA	NA	NA	0.4	Cases in <5yo per 100,000 population	696.945	674.082	640.618	597.164	575.973	555.373	545	553.536	543.9	534.573	532.236	532.909	529.827	524.427	515.745
27	PEV (Pre-Erythrocytic Vaccine)	3	0.35	10	0.1	Infants	6, 10, &, 14 weeks	None	0.5	0.69	0.85	0.85	NA	NA	None	NA	NA	NA	NA	NA	NA	NA	NA	None	NA	NA	NA	NA	NA	NA	NA	NA	0.4	Severe Cases in <5yo per 100,000 population	34.7636	33.7545	32.6455	31.4364	30.3455	29.2455	29.0273	28.9818	28.9	28.7636	27.3636	26.6909	27.5182	27.3273	26.9636
27	PEV (Pre-Erythrocytic Vaccine)	3	0.35	10	0.1	Infants	6, 10, &, 14 weeks	None	0.5	0.69	0.85	0.85	NA	NA	None	NA	NA	NA	NA	NA	NA	NA	NA	None	NA	NA	NA	NA	NA	NA	NA	NA	0.4	Deaths in < 5yo per 100,000 population	8.30909	8.37273	8.20909	7.72727	7.44545	7.51818	7.20909	7.55455	7.76364	7.64545	7.6	7.01818	7.38182	7.14545	6.93636
27	PEV (Pre-Erythrocytic Vaccine)	3	0.35	10	0.1	Infants	6, 10, &, 14 weeks	None	0.5	0.69	0.85	0.85	NA	NA	None	NA	NA	NA	NA	NA	NA	NA	NA	None	NA	NA	NA	NA	NA	NA	NA	NA	0.4	DALYs per 100,000 population	798.46	790.762	781.109	772.486	769.378	733.262	755.006	745.163	751.246	750.199	722.334	720.421	710.663	703.505	697.835
27	PEV (Pre-Erythrocytic Vaccine)	3	0.35	10	0.1	Infants	6, 10, &, 14 weeks	None	0.5	0.69	0.85	0.85	NA	NA	None	NA	NA	NA	NA	NA	NA	NA	NA	None	NA	NA	NA	NA	NA	NA	NA	NA	0.4	Income and productivity gains from delivering vaccine (US$ / dose)	-0.00801973	-0.00126221	0.0132191	0.0580214	0.0564678	0.103194	0.124062	0.134074	0.145768	0.168296	0.207972	0.216239	0.2391	0.249562	0.268399
28	PEV (Pre-Erythrocytic Vaccine)	3	0.35	10	1	Infants	6, 10, &, 14 weeks	None	0.89	0.95	0.97	0.97	NA	NA	None	NA	NA	NA	NA	NA	NA	NA	NA	None	NA	NA	NA	NA	NA	NA	NA	NA	0.4	Cases per 100,000 population	86253.4	85795	85169.2	83763.5	83213.5	82464.3	80705.6	79967.5	79295.3	78661.4	77594.3	75539.5	74928.4	73855.8	73235.5
28	PEV (Pre-Erythrocytic Vaccine)	3	0.35	10	1	Infants	6, 10, &, 14 weeks	None	0.89	0.95	0.97	0.97	NA	NA	None	NA	NA	NA	NA	NA	NA	NA	NA	None	NA	NA	NA	NA	NA	NA	NA	NA	0.4	Severe Cases per 100,000 population	1531.82	1497.09	1470.36	1435.36	1424.09	1389.82	1333.55	1337.27	1326.27	1306.09	1313.45	1274	1267.64	1253.64	1247.45
28	PEV (Pre-Erythrocytic Vaccine)	3	0.35	10	1	Infants	6, 10, &, 14 weeks	None	0.89	0.95	0.97	0.97	NA	NA	None	NA	NA	NA	NA	NA	NA	NA	NA	None	NA	NA	NA	NA	NA	NA	NA	NA	0.4	Deaths per 100,000 population	307.364	305.909	304.636	295.455	302.727	289.727	284	284.818	281.455	272.455	280.545	277.364	269.364	275.455	271.636
28	PEV (Pre-Erythrocytic Vaccine)	3	0.35	10	1	Infants	6, 10, &, 14 weeks	None	0.89	0.95	0.97	0.97	NA	NA	None	NA	NA	NA	NA	NA	NA	NA	NA	None	NA	NA	NA	NA	NA	NA	NA	NA	0.4	Cases in <5yo per 100,000 population	6896.45	6503.73	6101.27	5552.73	5111.36	4818.82	4733.64	4688.18	4716.64	4708.27	4608	4449.91	4446.64	4376.09	4325.91
28	PEV (Pre-Erythrocytic Vaccine)	3	0.35	10	1	Infants	6, 10, &, 14 weeks	None	0.89	0.95	0.97	0.97	NA	NA	None	NA	NA	NA	NA	NA	NA	NA	NA	None	NA	NA	NA	NA	NA	NA	NA	NA	0.4	Severe Cases in <5yo per 100,000 population	363.909	339.909	315	289.727	273.273	259.727	240.545	243.727	248.818	240.636	238.727	240.636	236.909	230	232.273
28	PEV (Pre-Erythrocytic Vaccine)	3	0.35	10	1	Infants	6, 10, &, 14 weeks	None	0.89	0.95	0.97	0.97	NA	NA	None	NA	NA	NA	NA	NA	NA	NA	NA	None	NA	NA	NA	NA	NA	NA	NA	NA	0.4	Deaths in < 5yo per 100,000 population	80.2727	82.0909	78.5455	74.2727	72.3636	65.3636	65.9091	69.4545	71.3636	66	69	69.6364	63	67.5455	65.7273
28	PEV (Pre-Erythrocytic Vaccine)	3	0.35	10	1	Infants	6, 10, &, 14 weeks	None	0.89	0.95	0.97	0.97	NA	NA	None	NA	NA	NA	NA	NA	NA	NA	NA	None	NA	NA	NA	NA	NA	NA	NA	NA	0.4	DALYs per 100,000 population	7835.91	7796.38	7714.79	7484.68	7665.6	7344.24	7196.12	7229.94	7145.94	6875.88	7106.59	7002.72	6830.62	6994.95	6838.75
28	PEV (Pre-Erythrocytic Vaccine)	3	0.35	10	1	Infants	6, 10, &, 14 weeks	None	0.89	0.95	0.97	0.97	NA	NA	None	NA	NA	NA	NA	NA	NA	NA	NA	None	NA	NA	NA	NA	NA	NA	NA	NA	0.4	Income and productivity gains from delivering vaccine (US$ / dose)	-0.0795464	0.021123	0.140158	0.402985	0.512371	0.6477	1.05134	1.19102	1.33633	1.50239	1.74815	2.20092	2.35625	2.58576	2.73499
29	PEV (Pre-Erythrocytic Vaccine)	3	0.35	10	1	Infants	6, 10, &, 14 weeks	None	0.7	0.81	0.93	0.93	NA	NA	None	NA	NA	NA	NA	NA	NA	NA	NA	None	NA	NA	NA	NA	NA	NA	NA	NA	0.4	Cases per 100,000 population	86306.1	85795.9	85202.5	84152.8	83856	83036.1	82498.6	81956.9	80849.6	79985	78695.3	77843	77047.5	76486.9	75572.5
29	PEV (Pre-Erythrocytic Vaccine)	3	0.35	10	1	Infants	6, 10, &, 14 weeks	None	0.7	0.81	0.93	0.93	NA	NA	None	NA	NA	NA	NA	NA	NA	NA	NA	None	NA	NA	NA	NA	NA	NA	NA	NA	0.4	Severe Cases per 100,000 population	1511.18	1504.27	1479.09	1434.82	1412.73	1411.45	1391.82	1390.18	1360.09	1336.82	1321.55	1315.55	1306	1301.64	1283.27
29	PEV (Pre-Erythrocytic Vaccine)	3	0.35	10	1	Infants	6, 10, &, 14 weeks	None	0.7	0.81	0.93	0.93	NA	NA	None	NA	NA	NA	NA	NA	NA	NA	NA	None	NA	NA	NA	NA	NA	NA	NA	NA	0.4	Deaths per 100,000 population	309.545	305.364	307.273	295.545	287.455	296.091	292.091	293	280.727	285.182	285.455	277.273	275	283.182	266.909
29	PEV (Pre-Erythrocytic Vaccine)	3	0.35	10	1	Infants	6, 10, &, 14 weeks	None	0.7	0.81	0.93	0.93	NA	NA	None	NA	NA	NA	NA	NA	NA	NA	NA	None	NA	NA	NA	NA	NA	NA	NA	NA	0.4	Cases in <5yo per 100,000 population	6862.73	6618.82	6205.09	5752.73	5455.82	5245	5171.82	5182.91	5113.36	5057.73	4989.09	4903.36	4880.45	4859.73	4778.91
29	PEV (Pre-Erythrocytic Vaccine)	3	0.35	10	1	Infants	6, 10, &, 14 weeks	None	0.7	0.81	0.93	0.93	NA	NA	None	NA	NA	NA	NA	NA	NA	NA	NA	None	NA	NA	NA	NA	NA	NA	NA	NA	0.4	Severe Cases in <5yo per 100,000 population	366.818	346.364	326.818	287.909	281.636	272.364	274.364	272.455	267.182	261.727	270.727	255.364	259.091	252.636	250.818
29	PEV (Pre-Erythrocytic Vaccine)	3	0.35	10	1	Infants	6, 10, &, 14 weeks	None	0.7	0.81	0.93	0.93	NA	NA	None	NA	NA	NA	NA	NA	NA	NA	NA	None	NA	NA	NA	NA	NA	NA	NA	NA	0.4	Deaths in < 5yo per 100,000 population	83.5455	78.9091	84.7273	68.9091	72.0909	75.5455	73.1818	72.3636	71.1818	73.9091	73.3636	68.3636	68	73.6364	64.7273
29	PEV (Pre-Erythrocytic Vaccine)	3	0.35	10	1	Infants	6, 10, &, 14 weeks	None	0.7	0.81	0.93	0.93	NA	NA	None	NA	NA	NA	NA	NA	NA	NA	NA	None	NA	NA	NA	NA	NA	NA	NA	NA	0.4	DALYs per 100,000 population	7898.54	7757.03	7814.39	7541.58	7373.55	7552.29	7417.41	7463.85	7112.3	7237.96	7244.98	7050.75	6978.44	7182.36	6751.16
29	PEV (Pre-Erythrocytic Vaccine)	3	0.35	10	1	Infants	6, 10, &, 14 weeks	None	0.7	0.81	0.93	0.93	NA	NA	None	NA	NA	NA	NA	NA	NA	NA	NA	None	NA	NA	NA	NA	NA	NA	NA	NA	0.4	Income and productivity gains from delivering vaccine (US$ / dose)	-0.0949241	0.0390514	0.163496	0.400068	0.47653	0.674438	0.810164	0.926504	1.24001	1.48153	1.85691	2.10289	2.31795	2.44349	2.69542
30	PEV (Pre-Erythrocytic Vaccine)	3	0.35	10	1	Infants	6, 10, &, 14 weeks	None	0.5	0.69	0.85	0.85	NA	NA	None	NA	NA	NA	NA	NA	NA	NA	NA	None	NA	NA	NA	NA	NA	NA	NA	NA	0.4	Cases per 100,000 population	86276.4	85994.7	85488.2	84021.5	84098.5	82647.1	82084.6	81717.9	81189	80567.3	79516	79329.5	78721.8	78274.1	77688.5
30	PEV (Pre-Erythrocytic Vaccine)	3	0.35	10	1	Infants	6, 10, &, 14 weeks	None	0.5	0.69	0.85	0.85	NA	NA	None	NA	NA	NA	NA	NA	NA	NA	NA	None	NA	NA	NA	NA	NA	NA	NA	NA	0.4	Severe Cases per 100,000 population	1491.55	1497.36	1483.45	1471	1428.91	1413.55	1395.18	1391	1404.09	1391	1338.55	1344.82	1343.82	1344.18	1344.45
30	PEV (Pre-Erythrocytic Vaccine)	3	0.35	10	1	Infants	6, 10, &, 14 weeks	None	0.5	0.69	0.85	0.85	NA	NA	None	NA	NA	NA	NA	NA	NA	NA	NA	None	NA	NA	NA	NA	NA	NA	NA	NA	0.4	Deaths per 100,000 population	314.364	310.364	307.364	302.818	303.455	287.727	298.091	293.636	295.455	295.182	281.818	283.091	280.545	277.455	274.545
30	PEV (Pre-Erythrocytic Vaccine)	3	0.35	10	1	Infants	6, 10, &, 14 weeks	None	0.5	0.69	0.85	0.85	NA	NA	None	NA	NA	NA	NA	NA	NA	NA	NA	None	NA	NA	NA	NA	NA	NA	NA	NA	0.4	Cases in <5yo per 100,000 population	6969.45	6740.82	6406.18	5971.64	5759.73	5553.73	5450	5535.36	5439	5345.73	5322.36	5329.09	5298.27	5244.27	5157.45
30	PEV (Pre-Erythrocytic Vaccine)	3	0.35	10	1	Infants	6, 10, &, 14 weeks	None	0.5	0.69	0.85	0.85	NA	NA	None	NA	NA	NA	NA	NA	NA	NA	NA	None	NA	NA	NA	NA	NA	NA	NA	NA	0.4	Severe Cases in <5yo per 100,000 population	347.636	337.545	326.455	314.364	303.455	292.455	290.273	289.818	289	287.636	273.636	266.909	275.182	273.273	269.636
30	PEV (Pre-Erythrocytic Vaccine)	3	0.35	10	1	Infants	6, 10, &, 14 weeks	None	0.5	0.69	0.85	0.85	NA	NA	None	NA	NA	NA	NA	NA	NA	NA	NA	None	NA	NA	NA	NA	NA	NA	NA	NA	0.4	Deaths in < 5yo per 100,000 population	83.0909	83.7273	82.0909	77.2727	74.4545	75.1818	72.0909	75.5455	77.6364	76.4545	76	70.1818	73.8182	71.4545	69.3636
30	PEV (Pre-Erythrocytic Vaccine)	3	0.35	10	1	Infants	6, 10, &, 14 weeks	None	0.5	0.69	0.85	0.85	NA	NA	None	NA	NA	NA	NA	NA	NA	NA	NA	None	NA	NA	NA	NA	NA	NA	NA	NA	0.4	DALYs per 100,000 population	7984.6	7907.62	7811.09	7724.86	7693.78	7332.62	7550.06	7451.63	7512.46	7501.99	7223.34	7204.21	7106.63	7035.05	6978.35
30	PEV (Pre-Erythrocytic Vaccine)	3	0.35	10	1	Infants	6, 10, &, 14 weeks	None	0.5	0.69	0.85	0.85	NA	NA	None	NA	NA	NA	NA	NA	NA	NA	NA	None	NA	NA	NA	NA	NA	NA	NA	NA	0.4	Income and productivity gains from delivering vaccine (US$ / dose)	-0.0801973	-0.0126222	0.132191	0.580214	0.564678	1.03194	1.24062	1.34074	1.45768	1.68296	2.07972	2.16239	2.391	2.49562	2.68399
31	PEV (Pre-Erythrocytic Vaccine)	3	0.35	10	10	Infants	6, 10, &, 14 weeks	None	0.89	0.95	0.97	0.97	NA	NA	None	NA	NA	NA	NA	NA	NA	NA	NA	None	NA	NA	NA	NA	NA	NA	NA	NA	0.4	Cases per 100,000 population	139949	138182	136352	134851	133428	132208	131076	130508	130004	129829	129748	129558	129546	130091	130688
31	PEV (Pre-Erythrocytic Vaccine)	3	0.35	10	10	Infants	6, 10, &, 14 weeks	None	0.89	0.95	0.97	0.97	NA	NA	None	NA	NA	NA	NA	NA	NA	NA	NA	None	NA	NA	NA	NA	NA	NA	NA	NA	0.4	Severe Cases per 100,000 population	1854.27	1745.27	1644.45	1643	1650	1647.82	1663.73	1680.45	1697.55	1702.45	1709.18	1736.55	1775.64	1808.91	1782.27
31	PEV (Pre-Erythrocytic Vaccine)	3	0.35	10	10	Infants	6, 10, &, 14 weeks	None	0.89	0.95	0.97	0.97	NA	NA	None	NA	NA	NA	NA	NA	NA	NA	NA	None	NA	NA	NA	NA	NA	NA	NA	NA	0.4	Deaths per 100,000 population	361.273	339.364	332.727	326.636	323.273	327.909	327.091	323.455	336	329.364	342.091	327.545	343.818	351.364	345.818
31	PEV (Pre-Erythrocytic Vaccine)	3	0.35	10	10	Infants	6, 10, &, 14 weeks	None	0.89	0.95	0.97	0.97	NA	NA	None	NA	NA	NA	NA	NA	NA	NA	NA	None	NA	NA	NA	NA	NA	NA	NA	NA	0.4	Cases in <5yo per 100,000 population	30467.7	28759.7	27132	25645.5	24445.9	23825.6	23824.6	23705.2	23657.9	23656.1	23581.1	23598.6	23445.5	23552.8	23596.5
31	PEV (Pre-Erythrocytic Vaccine)	3	0.35	10	10	Infants	6, 10, &, 14 weeks	None	0.89	0.95	0.97	0.97	NA	NA	None	NA	NA	NA	NA	NA	NA	NA	NA	None	NA	NA	NA	NA	NA	NA	NA	NA	0.4	Severe Cases in <5yo per 100,000 population	1214.64	1119.09	1032.36	1016.55	1013.18	1005.64	1017.36	1018.73	1010.91	1003.09	989.364	1007.91	1016.73	1019.55	992.545
31	PEV (Pre-Erythrocytic Vaccine)	3	0.35	10	10	Infants	6, 10, &, 14 weeks	None	0.89	0.95	0.97	0.97	NA	NA	None	NA	NA	NA	NA	NA	NA	NA	NA	None	NA	NA	NA	NA	NA	NA	NA	NA	0.4	Deaths in < 5yo per 100,000 population	235.727	215.091	206.091	199.455	196.818	197.273	196.545	195.091	204.455	193.182	198.182	190.909	197.182	199.091	197.818
31	PEV (Pre-Erythrocytic Vaccine)	3	0.35	10	10	Infants	6, 10, &, 14 weeks	None	0.89	0.95	0.97	0.97	NA	NA	None	NA	NA	NA	NA	NA	NA	NA	NA	None	NA	NA	NA	NA	NA	NA	NA	NA	0.4	DALYs per 100,000 population	9832.62	9234.23	9060.66	8843.5	8785.53	8881.89	8845.63	8741.06	9102.39	8931.12	9249.69	8922.18	9302.54	9528.48	9376.18
31	PEV (Pre-Erythrocytic Vaccine)	3	0.35	10	10	Infants	6, 10, &, 14 weeks	None	0.89	0.95	0.97	0.97	NA	NA	None	NA	NA	NA	NA	NA	NA	NA	NA	None	NA	NA	NA	NA	NA	NA	NA	NA	0.4	Income and productivity gains from delivering vaccine (US$ / dose)	0.0831594	0.341616	0.610777	0.780192	0.960874	1.17935	1.41956	1.53633	1.61107	1.64884	1.65556	1.69804	1.65641	1.51087	1.38772
32	PEV (Pre-Erythrocytic Vaccine)	3	0.35	10	10	Infants	6, 10, &, 14 weeks	None	0.7	0.81	0.93	0.93	NA	NA	None	NA	NA	NA	NA	NA	NA	NA	NA	None	NA	NA	NA	NA	NA	NA	NA	NA	0.4	Cases per 100,000 population	140401	138810	137026	135932	134613	133776	132949	132459	131932	131682	131838	131710	131824	132040	132422
32	PEV (Pre-Erythrocytic Vaccine)	3	0.35	10	10	Infants	6, 10, &, 14 weeks	None	0.7	0.81	0.93	0.93	NA	NA	None	NA	NA	NA	NA	NA	NA	NA	NA	None	NA	NA	NA	NA	NA	NA	NA	NA	0.4	Severe Cases per 100,000 population	1813.73	1782.55	1736.91	1694.73	1675.45	1680.55	1692.91	1697.09	1724.82	1723.91	1766.36	1777.82	1797	1820.09	1812.73
32	PEV (Pre-Erythrocytic Vaccine)	3	0.35	10	10	Infants	6, 10, &, 14 weeks	None	0.7	0.81	0.93	0.93	NA	NA	None	NA	NA	NA	NA	NA	NA	NA	NA	None	NA	NA	NA	NA	NA	NA	NA	NA	0.4	Deaths per 100,000 population	372.364	354.091	341	337.182	320.909	324.636	340.727	329.545	352.182	344.455	344.727	352.182	354.455	347.455	356
32	PEV (Pre-Erythrocytic Vaccine)	3	0.35	10	10	Infants	6, 10, &, 14 weeks	None	0.7	0.81	0.93	0.93	NA	NA	None	NA	NA	NA	NA	NA	NA	NA	NA	None	NA	NA	NA	NA	NA	NA	NA	NA	0.4	Cases in <5yo per 100,000 population	30574.6	29205.9	27742.9	26651.7	25648.5	25129.2	24980.2	25096.4	24938.5	24981.3	24938.9	24983.3	24852.5	24871.3	24942.9
32	PEV (Pre-Erythrocytic Vaccine)	3	0.35	10	10	Infants	6, 10, &, 14 weeks	None	0.7	0.81	0.93	0.93	NA	NA	None	NA	NA	NA	NA	NA	NA	NA	NA	None	NA	NA	NA	NA	NA	NA	NA	NA	0.4	Severe Cases in <5yo per 100,000 population	1196.45	1156	1093.73	1057.91	1039.27	1056.73	1055.55	1052.64	1055.55	1046.45	1059.73	1062.09	1056.82	1074.82	1054
32	PEV (Pre-Erythrocytic Vaccine)	3	0.35	10	10	Infants	6, 10, &, 14 weeks	None	0.7	0.81	0.93	0.93	NA	NA	None	NA	NA	NA	NA	NA	NA	NA	NA	None	NA	NA	NA	NA	NA	NA	NA	NA	0.4	Deaths in < 5yo per 100,000 population	245.727	230.091	215.455	210.636	199.364	205	211.182	204.091	218.545	204.545	208.636	208.273	209.364	203.182	205.909
32	PEV (Pre-Erythrocytic Vaccine)	3	0.35	10	10	Infants	6, 10, &, 14 weeks	None	0.7	0.81	0.93	0.93	NA	NA	None	NA	NA	NA	NA	NA	NA	NA	NA	None	NA	NA	NA	NA	NA	NA	NA	NA	0.4	DALYs per 100,000 population	10096.9	9600.96	9259.05	9173.06	8761.55	8811.68	9244.43	8985.41	9556.83	9328.02	9365.36	9544.89	9597.87	9387.74	9666.32
32	PEV (Pre-Erythrocytic Vaccine)	3	0.35	10	10	Infants	6, 10, &, 14 weeks	None	0.7	0.81	0.93	0.93	NA	NA	None	NA	NA	NA	NA	NA	NA	NA	NA	None	NA	NA	NA	NA	NA	NA	NA	NA	0.4	Income and productivity gains from delivering vaccine (US$ / dose)	0.0143296	0.271211	0.590414	0.75377	0.992151	1.15735	1.3422	1.49548	1.59789	1.67036	1.58987	1.63029	1.55665	1.4779	1.39192
33	PEV (Pre-Erythrocytic Vaccine)	3	0.35	10	10	Infants	6, 10, &, 14 weeks	None	0.5	0.69	0.85	0.85	NA	NA	None	NA	NA	NA	NA	NA	NA	NA	NA	None	NA	NA	NA	NA	NA	NA	NA	NA	0.4	Cases per 100,000 population	140348	139010	137514	136448	135968	135241	134448	134296	133660	133796	133551	133818	134041	133987	134159
33	PEV (Pre-Erythrocytic Vaccine)	3	0.35	10	10	Infants	6, 10, &, 14 weeks	None	0.5	0.69	0.85	0.85	NA	NA	None	NA	NA	NA	NA	NA	NA	NA	NA	None	NA	NA	NA	NA	NA	NA	NA	NA	0.4	Severe Cases per 100,000 population	1842.27	1788.64	1746.27	1737	1709.55	1731.55	1750.36	1725.64	1737.73	1771.18	1786.27	1771.27	1826.73	1821.36	1820.73
33	PEV (Pre-Erythrocytic Vaccine)	3	0.35	10	10	Infants	6, 10, &, 14 weeks	None	0.5	0.69	0.85	0.85	NA	NA	None	NA	NA	NA	NA	NA	NA	NA	NA	None	NA	NA	NA	NA	NA	NA	NA	NA	0.4	Deaths per 100,000 population	373	345.818	350.636	345.727	341.364	331.273	350.364	335.636	343.182	346.909	348	351.909	363.636	362.545	356.636
33	PEV (Pre-Erythrocytic Vaccine)	3	0.35	10	10	Infants	6, 10, &, 14 weeks	None	0.5	0.69	0.85	0.85	NA	NA	None	NA	NA	NA	NA	NA	NA	NA	NA	None	NA	NA	NA	NA	NA	NA	NA	NA	0.4	Cases in <5yo per 100,000 population	30513.3	29495.1	28319.9	27463.5	26764.6	26385.4	26326.4	26319.2	26132	26291.6	26164.8	26316.4	26243.1	26150.3	26099.6
33	PEV (Pre-Erythrocytic Vaccine)	3	0.35	10	10	Infants	6, 10, &, 14 weeks	None	0.5	0.69	0.85	0.85	NA	NA	None	NA	NA	NA	NA	NA	NA	NA	NA	None	NA	NA	NA	NA	NA	NA	NA	NA	0.4	Severe Cases in <5yo per 100,000 population	1201.09	1154.45	1110.27	1102.18	1097.18	1099.82	1108.91	1077.73	1073.18	1093.27	1092.36	1092.91	1104.27	1104.09	1091.55
33	PEV (Pre-Erythrocytic Vaccine)	3	0.35	10	10	Infants	6, 10, &, 14 weeks	None	0.5	0.69	0.85	0.85	NA	NA	None	NA	NA	NA	NA	NA	NA	NA	NA	None	NA	NA	NA	NA	NA	NA	NA	NA	0.4	Deaths in < 5yo per 100,000 population	244.545	221.364	221.727	218.545	219.636	209.727	223.273	208	213.545	216.636	216.182	220	218.091	218.455	215.182
33	PEV (Pre-Erythrocytic Vaccine)	3	0.35	10	10	Infants	6, 10, &, 14 weeks	None	0.5	0.69	0.85	0.85	NA	NA	None	NA	NA	NA	NA	NA	NA	NA	NA	None	NA	NA	NA	NA	NA	NA	NA	NA	0.4	DALYs per 100,000 population	10118.4	9418.48	9490.08	9390.82	9275.36	9009.02	9527.97	9133.08	9336.1	9381.58	9433.64	9535.09	9846	9805.02	9682.88
33	PEV (Pre-Erythrocytic Vaccine)	3	0.35	10	10	Infants	6, 10, &, 14 weeks	None	0.5	0.69	0.85	0.85	NA	NA	None	NA	NA	NA	NA	NA	NA	NA	NA	None	NA	NA	NA	NA	NA	NA	NA	NA	0.4	Income and productivity gains from delivering vaccine (US$ / dose)	-0.0266748	0.314662	0.663027	0.889925	0.950768	1.11665	1.36487	1.44383	1.61687	1.54125	1.61035	1.58842	1.42978	1.46458	1.34142
34	PEV (Pre-Erythrocytic Vaccine)	3	0.35	10	100	Infants	6, 10, &, 14 weeks	None	0.89	0.95	0.97	0.97	NA	NA	None	NA	NA	NA	NA	NA	NA	NA	NA	None	NA	NA	NA	NA	NA	NA	NA	NA	0.4	Cases per 100,000 population	110884	108871	107663	107284	107621	108454	109581	110902	112217	113405	114692	115818	116794	117596	118196
34	PEV (Pre-Erythrocytic Vaccine)	3	0.35	10	100	Infants	6, 10, &, 14 weeks	None	0.89	0.95	0.97	0.97	NA	NA	None	NA	NA	NA	NA	NA	NA	NA	NA	None	NA	NA	NA	NA	NA	NA	NA	NA	0.4	Severe Cases per 100,000 population	1476.64	1445.21	1479.57	1503.57	1555	1610.21	1608.93	1650.57	1670.07	1637.71	1675.43	1676.43	1667.43	1672.5	1666.93
34	PEV (Pre-Erythrocytic Vaccine)	3	0.35	10	100	Infants	6, 10, &, 14 weeks	None	0.89	0.95	0.97	0.97	NA	NA	None	NA	NA	NA	NA	NA	NA	NA	NA	None	NA	NA	NA	NA	NA	NA	NA	NA	0.4	Deaths per 100,000 population	365.286	341.071	337.5	351.929	351.286	356.286	361.5	364	365.786	369.786	374.786	371.286	366.214	371.071	371.786
34	PEV (Pre-Erythrocytic Vaccine)	3	0.35	10	100	Infants	6, 10, &, 14 weeks	None	0.89	0.95	0.97	0.97	NA	NA	None	NA	NA	NA	NA	NA	NA	NA	NA	None	NA	NA	NA	NA	NA	NA	NA	NA	0.4	Cases in <5yo per 100,000 population	52151	50214.1	48935.7	48445.9	48764.3	49085.8	49105.6	49062.9	49155.1	49061.4	49074.1	49065.6	49262.4	49241.1	49253.4
34	PEV (Pre-Erythrocytic Vaccine)	3	0.35	10	100	Infants	6, 10, &, 14 weeks	None	0.89	0.95	0.97	0.97	NA	NA	None	NA	NA	NA	NA	NA	NA	NA	NA	None	NA	NA	NA	NA	NA	NA	NA	NA	0.4	Severe Cases in <5yo per 100,000 population	1357.29	1323.64	1361.86	1386.64	1434.21	1472.14	1453.71	1471	1481.71	1446.5	1478.71	1471.57	1461.21	1464.57	1463.71
34	PEV (Pre-Erythrocytic Vaccine)	3	0.35	10	100	Infants	6, 10, &, 14 weeks	None	0.89	0.95	0.97	0.97	NA	NA	None	NA	NA	NA	NA	NA	NA	NA	NA	None	NA	NA	NA	NA	NA	NA	NA	NA	0.4	Deaths in < 5yo per 100,000 population	332.786	309.929	306.429	321.143	319.143	324.286	324.929	321.857	322.929	326.929	326.071	324.143	319.071	321.143	326.429
34	PEV (Pre-Erythrocytic Vaccine)	3	0.35	10	100	Infants	6, 10, &, 14 weeks	None	0.89	0.95	0.97	0.97	NA	NA	None	NA	NA	NA	NA	NA	NA	NA	NA	None	NA	NA	NA	NA	NA	NA	NA	NA	0.4	DALYs per 100,000 population	9834.89	9188.62	9110.74	9488.25	9499.12	9646.4	9756.85	9838.98	9852.21	9981.37	10107.7	10034.1	9888.77	10023.6	10046.5
34	PEV (Pre-Erythrocytic Vaccine)	3	0.35	10	100	Infants	6, 10, &, 14 weeks	None	0.89	0.95	0.97	0.97	NA	NA	None	NA	NA	NA	NA	NA	NA	NA	NA	None	NA	NA	NA	NA	NA	NA	NA	NA	0.4	Income and productivity gains from delivering vaccine (US$ / dose)	0.157035	0.383269	0.493153	0.52915	0.458797	0.268855	0.0215751	-0.302455	-0.589509	-0.863574	-1.14813	-1.41663	-1.606	-1.787	-1.92052
35	PEV (Pre-Erythrocytic Vaccine)	3	0.35	10	100	Infants	6, 10, &, 14 weeks	None	0.7	0.81	0.93	0.93	NA	NA	None	NA	NA	NA	NA	NA	NA	NA	NA	None	NA	NA	NA	NA	NA	NA	NA	NA	0.4	Cases per 100,000 population	111106	109423	108448	108242	108432	109095	110008	110999	112147	113309	114308	115244	115993	116550	117200
35	PEV (Pre-Erythrocytic Vaccine)	3	0.35	10	100	Infants	6, 10, &, 14 weeks	None	0.7	0.81	0.93	0.93	NA	NA	None	NA	NA	NA	NA	NA	NA	NA	NA	None	NA	NA	NA	NA	NA	NA	NA	NA	0.4	Severe Cases per 100,000 population	1490.44	1446.78	1481.44	1510.78	1556.5	1573.39	1612.78	1630.83	1648.83	1639.67	1629.67	1634.56	1645.39	1643.06	1651.17
35	PEV (Pre-Erythrocytic Vaccine)	3	0.35	10	100	Infants	6, 10, &, 14 weeks	None	0.7	0.81	0.93	0.93	NA	NA	None	NA	NA	NA	NA	NA	NA	NA	NA	None	NA	NA	NA	NA	NA	NA	NA	NA	0.4	Deaths per 100,000 population	363.111	346.278	348.389	347.278	351	360.056	348.5	375.667	365.611	366.056	369.222	374.167	370.056	367.556	374.389
35	PEV (Pre-Erythrocytic Vaccine)	3	0.35	10	100	Infants	6, 10, &, 14 weeks	None	0.7	0.81	0.93	0.93	NA	NA	None	NA	NA	NA	NA	NA	NA	NA	NA	None	NA	NA	NA	NA	NA	NA	NA	NA	0.4	Cases in <5yo per 100,000 population	52280.8	50730.6	49697.1	49420.7	49567.3	49809	49768.5	49764.7	49825.8	49937.8	49911.4	49993.1	49998	49937.4	50013.6
35	PEV (Pre-Erythrocytic Vaccine)	3	0.35	10	100	Infants	6, 10, &, 14 weeks	None	0.7	0.81	0.93	0.93	NA	NA	None	NA	NA	NA	NA	NA	NA	NA	NA	None	NA	NA	NA	NA	NA	NA	NA	NA	0.4	Severe Cases in <5yo per 100,000 population	1375.5	1331.39	1362.61	1394.22	1436.17	1439.17	1461.94	1463.28	1469.94	1458.61	1443.33	1447.33	1456	1457.89	1459.78
35	PEV (Pre-Erythrocytic Vaccine)	3	0.35	10	100	Infants	6, 10, &, 14 weeks	None	0.7	0.81	0.93	0.93	NA	NA	None	NA	NA	NA	NA	NA	NA	NA	NA	None	NA	NA	NA	NA	NA	NA	NA	NA	0.4	Deaths in < 5yo per 100,000 population	331.722	313.111	316.778	316.333	319.444	326.944	312.389	332.5	325.333	324.167	326.5	330.389	326.111	324.222	328.833
35	PEV (Pre-Erythrocytic Vaccine)	3	0.35	10	100	Infants	6, 10, &, 14 weeks	None	0.7	0.81	0.93	0.93	NA	NA	None	NA	NA	NA	NA	NA	NA	NA	NA	None	NA	NA	NA	NA	NA	NA	NA	NA	0.4	DALYs per 100,000 population	9782.32	9357	9399.89	9366.12	9489.02	9742.3	9410.18	10123.5	9864.71	9878.41	9974.93	10106.6	9990.5	9922.89	10111.9
35	PEV (Pre-Erythrocytic Vaccine)	3	0.35	10	100	Infants	6, 10, &, 14 weeks	None	0.7	0.81	0.93	0.93	NA	NA	None	NA	NA	NA	NA	NA	NA	NA	NA	None	NA	NA	NA	NA	NA	NA	NA	NA	0.4	Income and productivity gains from delivering vaccine (US$ / dose)	0.128887	0.399657	0.497455	0.514184	0.439804	0.275335	-0.00583245	-0.271708	-0.596675	-0.900944	-1.15343	-1.41956	-1.62576	-1.76172	-1.96181
36	PEV (Pre-Erythrocytic Vaccine)	3	0.35	10	100	Infants	6, 10, &, 14 weeks	None	0.5	0.69	0.85	0.85	NA	NA	None	NA	NA	NA	NA	NA	NA	NA	NA	None	NA	NA	NA	NA	NA	NA	NA	NA	0.4	Cases per 100,000 population	111262	110065	109306	109091	109096	109808	110534	111448	112198	113007	113746	114578	115151	115636	116126
36	PEV (Pre-Erythrocytic Vaccine)	3	0.35	10	100	Infants	6, 10, &, 14 weeks	None	0.5	0.69	0.85	0.85	NA	NA	None	NA	NA	NA	NA	NA	NA	NA	NA	None	NA	NA	NA	NA	NA	NA	NA	NA	0.4	Severe Cases per 100,000 population	1500.6	1465.33	1484.53	1528.47	1550.93	1570.8	1591	1600.33	1617.47	1608.8	1624.93	1631.33	1622.8	1635.73	1624.47
36	PEV (Pre-Erythrocytic Vaccine)	3	0.35	10	100	Infants	6, 10, &, 14 weeks	None	0.5	0.69	0.85	0.85	NA	NA	None	NA	NA	NA	NA	NA	NA	NA	NA	None	NA	NA	NA	NA	NA	NA	NA	NA	0.4	Deaths per 100,000 population	366.333	346.133	353.467	351.4	358.133	367.467	363.867	362.533	367	371.467	370.733	370.667	368.067	373.4	370.6
36	PEV (Pre-Erythrocytic Vaccine)	3	0.35	10	100	Infants	6, 10, &, 14 weeks	None	0.5	0.69	0.85	0.85	NA	NA	None	NA	NA	NA	NA	NA	NA	NA	NA	None	NA	NA	NA	NA	NA	NA	NA	NA	0.4	Cases in <5yo per 100,000 population	52457.4	51308	50471	50205.3	50307.3	50542.3	50621.6	50598.5	50595.3	50567.3	50601.3	50669.5	50694.3	50676.2	50780.5
36	PEV (Pre-Erythrocytic Vaccine)	3	0.35	10	100	Infants	6, 10, &, 14 weeks	None	0.5	0.69	0.85	0.85	NA	NA	None	NA	NA	NA	NA	NA	NA	NA	NA	None	NA	NA	NA	NA	NA	NA	NA	NA	0.4	Severe Cases in <5yo per 100,000 population	1383.4	1347.27	1365.87	1412.2	1434	1443.6	1450.6	1445.87	1457.6	1446.27	1458.13	1458.53	1449.33	1461.8	1453.47
36	PEV (Pre-Erythrocytic Vaccine)	3	0.35	10	100	Infants	6, 10, &, 14 weeks	None	0.5	0.69	0.85	0.85	NA	NA	None	NA	NA	NA	NA	NA	NA	NA	NA	None	NA	NA	NA	NA	NA	NA	NA	NA	0.4	Deaths in < 5yo per 100,000 population	335.667	314.733	322.067	320.467	326.333	333.333	330.667	323.667	329.467	330.933	328.667	329.2	324.467	329.6	328.733
36	PEV (Pre-Erythrocytic Vaccine)	3	0.35	10	100	Infants	6, 10, &, 14 weeks	None	0.5	0.69	0.85	0.85	NA	NA	None	NA	NA	NA	NA	NA	NA	NA	NA	None	NA	NA	NA	NA	NA	NA	NA	NA	0.4	DALYs per 100,000 population	9858.3	9355.8	9527.15	9485.78	9649.8	9905.3	9807.7	9783.49	9924.61	10014.2	9991.9	10004	9947.86	10074.3	9997.85
36	PEV (Pre-Erythrocytic Vaccine)	3	0.35	10	100	Infants	6, 10, &, 14 weeks	None	0.5	0.69	0.85	0.85	NA	NA	None	NA	NA	NA	NA	NA	NA	NA	NA	None	NA	NA	NA	NA	NA	NA	NA	NA	0.4	Income and productivity gains from delivering vaccine (US$ / dose)	0.120868	0.358405	0.462815	0.474959	0.465443	0.222068	-0.0112257	-0.321361	-0.608002	-0.889034	-1.13126	-1.43255	-1.63424	-1.76502	-1.92782
37	PEV (Pre-Erythrocytic Vaccine)	3	0.5	2	0.1	Infants	6, 10, &, 14 weeks	None	0.89	0.95	0.97	0.97	NA	NA	None	NA	NA	NA	NA	NA	NA	NA	NA	None	NA	NA	NA	NA	NA	NA	NA	NA	0.55	Cases per 100,000 population	8608.96	8580.55	8446.32	8363.37	8377.09	8332.49	8279.13	8257.58	8224.34	8203.65	8234.16	8192.73	8160.04	8151.05	8150.69
37	PEV (Pre-Erythrocytic Vaccine)	3	0.5	2	0.1	Infants	6, 10, &, 14 weeks	None	0.89	0.95	0.97	0.97	NA	NA	None	NA	NA	NA	NA	NA	NA	NA	NA	None	NA	NA	NA	NA	NA	NA	NA	NA	0.55	Severe Cases per 100,000 population	147.382	148.818	146.609	141.418	142.836	141.991	141.6	140.736	140.927	140.955	143.082	140.982	140.727	142.282	141.936
37	PEV (Pre-Erythrocytic Vaccine)	3	0.5	2	0.1	Infants	6, 10, &, 14 weeks	None	0.89	0.95	0.97	0.97	NA	NA	None	NA	NA	NA	NA	NA	NA	NA	NA	None	NA	NA	NA	NA	NA	NA	NA	NA	0.55	Deaths per 100,000 population	30.6545	31.1818	30.3	29.8091	28.9818	29.0182	30.0818	29.7455	28.9091	28.4909	30.3727	29.3182	29.3364	28.9182	29.0364
37	PEV (Pre-Erythrocytic Vaccine)	3	0.5	2	0.1	Infants	6, 10, &, 14 weeks	None	0.89	0.95	0.97	0.97	NA	NA	None	NA	NA	NA	NA	NA	NA	NA	NA	None	NA	NA	NA	NA	NA	NA	NA	NA	0.55	Cases in <5yo per 100,000 population	686.236	644.1	595.264	561.827	545.618	530.673	532.709	526.1	521.1	526	522.091	520.7	522.573	526.645	515.282
37	PEV (Pre-Erythrocytic Vaccine)	3	0.5	2	0.1	Infants	6, 10, &, 14 weeks	None	0.89	0.95	0.97	0.97	NA	NA	None	NA	NA	NA	NA	NA	NA	NA	NA	None	NA	NA	NA	NA	NA	NA	NA	NA	0.55	Severe Cases in <5yo per 100,000 population	34.6091	33.2364	31.2636	27.9727	27.5727	28.0636	28.1909	27.5273	27.3727	27.1364	28.1182	27.1273	27.5091	28.3364	27.1182
37	PEV (Pre-Erythrocytic Vaccine)	3	0.5	2	0.1	Infants	6, 10, &, 14 weeks	None	0.89	0.95	0.97	0.97	NA	NA	None	NA	NA	NA	NA	NA	NA	NA	NA	None	NA	NA	NA	NA	NA	NA	NA	NA	0.55	Deaths in < 5yo per 100,000 population	8.40909	8.36364	7.6	7.11818	6.95455	7.42727	7.71818	7.43636	6.91818	6.84545	7.61818	6.73636	7.20909	6.80909	6.68182
37	PEV (Pre-Erythrocytic Vaccine)	3	0.5	2	0.1	Infants	6, 10, &, 14 weeks	None	0.89	0.95	0.97	0.97	NA	NA	None	NA	NA	NA	NA	NA	NA	NA	NA	None	NA	NA	NA	NA	NA	NA	NA	NA	0.55	DALYs per 100,000 population	778.912	790.388	768.622	756.151	739.233	743.877	760.737	756.854	734.719	727.206	768.102	742.865	745.365	731.928	737.067
37	PEV (Pre-Erythrocytic Vaccine)	3	0.5	2	0.1	Infants	6, 10, &, 14 weeks	None	0.89	0.95	0.97	0.97	NA	NA	None	NA	NA	NA	NA	NA	NA	NA	NA	None	NA	NA	NA	NA	NA	NA	NA	NA	0.55	Income and productivity gains from delivering vaccine (US$ / dose)	-0.00179563	0.000939671	0.0262948	0.0452109	0.0402541	0.049596	0.0602123	0.0643324	0.0681636	0.0752774	0.0691321	0.0800902	0.0865254	0.0863305	0.0871578
38	PEV (Pre-Erythrocytic Vaccine)	3	0.5	2	0.1	Infants	6, 10, &, 14 weeks	None	0.7	0.81	0.93	0.93	NA	NA	None	NA	NA	NA	NA	NA	NA	NA	NA	None	NA	NA	NA	NA	NA	NA	NA	NA	0.55	Cases per 100,000 population	8626.55	8534.97	8488.21	8415.15	8339.27	8307.98	8297.44	8341.73	8237.35	8272.17	8358.41	8284.28	8275.38	8286.36	8326.98
38	PEV (Pre-Erythrocytic Vaccine)	3	0.5	2	0.1	Infants	6, 10, &, 14 weeks	None	0.7	0.81	0.93	0.93	NA	NA	None	NA	NA	NA	NA	NA	NA	NA	NA	None	NA	NA	NA	NA	NA	NA	NA	NA	0.55	Severe Cases per 100,000 population	153.1	148.709	144.291	146.845	144.136	142.273	142.418	144.073	141.682	141.545	144.327	143	142.036	144.445	145.327
38	PEV (Pre-Erythrocytic Vaccine)	3	0.5	2	0.1	Infants	6, 10, &, 14 weeks	None	0.7	0.81	0.93	0.93	NA	NA	None	NA	NA	NA	NA	NA	NA	NA	NA	None	NA	NA	NA	NA	NA	NA	NA	NA	0.55	Deaths per 100,000 population	31.3182	30.9091	29.7455	30.4727	30.0091	29.1364	30.4909	29.9727	29.2636	29.5091	29.9727	29.9455	29.8818	29.6273	28.9818
38	PEV (Pre-Erythrocytic Vaccine)	3	0.5	2	0.1	Infants	6, 10, &, 14 weeks	None	0.7	0.81	0.93	0.93	NA	NA	None	NA	NA	NA	NA	NA	NA	NA	NA	None	NA	NA	NA	NA	NA	NA	NA	NA	0.55	Cases in <5yo per 100,000 population	689.682	647.527	611.991	589.055	562.709	557.673	552.555	558.845	554.127	552.945	557.645	553.9	548.636	553	559.127
38	PEV (Pre-Erythrocytic Vaccine)	3	0.5	2	0.1	Infants	6, 10, &, 14 weeks	None	0.7	0.81	0.93	0.93	NA	NA	None	NA	NA	NA	NA	NA	NA	NA	NA	None	NA	NA	NA	NA	NA	NA	NA	NA	0.55	Severe Cases in <5yo per 100,000 population	36.9	33.6636	31.3273	30.2545	29.4909	28.4364	28.5545	29.2818	28.3455	27.7818	28.7455	28.8545	28.4636	29.5182	28.2273
38	PEV (Pre-Erythrocytic Vaccine)	3	0.5	2	0.1	Infants	6, 10, &, 14 weeks	None	0.7	0.81	0.93	0.93	NA	NA	None	NA	NA	NA	NA	NA	NA	NA	NA	None	NA	NA	NA	NA	NA	NA	NA	NA	0.55	Deaths in < 5yo per 100,000 population	8.39091	7.90909	7.75455	7.49091	7.39091	7.56364	7.61818	7.21818	7.43636	7.5	7.18182	7.68182	7.3	7.58182	6.85455
38	PEV (Pre-Erythrocytic Vaccine)	3	0.5	2	0.1	Infants	6, 10, &, 14 weeks	None	0.7	0.81	0.93	0.93	NA	NA	None	NA	NA	NA	NA	NA	NA	NA	NA	None	NA	NA	NA	NA	NA	NA	NA	NA	0.55	DALYs per 100,000 population	798.261	785.295	757.928	776.888	761.75	742.829	770.838	763.118	742.759	752.065	760.621	765.865	756.189	757.158	736.648
38	PEV (Pre-Erythrocytic Vaccine)	3	0.5	2	0.1	Infants	6, 10, &, 14 weeks	None	0.7	0.81	0.93	0.93	NA	NA	None	NA	NA	NA	NA	NA	NA	NA	NA	None	NA	NA	NA	NA	NA	NA	NA	NA	0.55	Income and productivity gains from delivering vaccine (US$ / dose)	-0.0105192	0.0140783	0.0240701	0.0405553	0.0618779	0.0715594	0.0718397	0.0566609	0.0833632	0.0758407	0.0502366	0.073056	0.0766918	0.0712399	0.0597863
39	PEV (Pre-Erythrocytic Vaccine)	3	0.5	2	0.1	Infants	6, 10, &, 14 weeks	None	0.5	0.69	0.85	0.85	NA	NA	None	NA	NA	NA	NA	NA	NA	NA	NA	None	NA	NA	NA	NA	NA	NA	NA	NA	0.55	Cases per 100,000 population	8638.44	8602.73	8575.05	8521.5	8490.15	8404.26	8389.73	8339.3	8314.6	8344.16	8327.6	8310.9	8317.71	8334.74	8302.05
39	PEV (Pre-Erythrocytic Vaccine)	3	0.5	2	0.1	Infants	6, 10, &, 14 weeks	None	0.5	0.69	0.85	0.85	NA	NA	None	NA	NA	NA	NA	NA	NA	NA	NA	None	NA	NA	NA	NA	NA	NA	NA	NA	0.55	Severe Cases per 100,000 population	151.155	151.736	149.3	147.409	144.864	145.036	144.736	142.682	143.827	145.664	145.227	142.436	144.182	144.755	145.791
39	PEV (Pre-Erythrocytic Vaccine)	3	0.5	2	0.1	Infants	6, 10, &, 14 weeks	None	0.5	0.69	0.85	0.85	NA	NA	None	NA	NA	NA	NA	NA	NA	NA	NA	None	NA	NA	NA	NA	NA	NA	NA	NA	0.55	Deaths per 100,000 population	30.6636	31.1727	30.7818	30.0182	29.8909	30.5	29.8727	28.9727	30.3091	29.9727	29.5545	29.7182	29.9545	30.0545	30.1273
39	PEV (Pre-Erythrocytic Vaccine)	3	0.5	2	0.1	Infants	6, 10, &, 14 weeks	None	0.5	0.69	0.85	0.85	NA	NA	None	NA	NA	NA	NA	NA	NA	NA	NA	None	NA	NA	NA	NA	NA	NA	NA	NA	0.55	Cases in <5yo per 100,000 population	694.918	661.582	632.164	612.736	598.309	584.818	588.936	580.1	576.836	581.964	583.4	580.082	581.809	581.545	575.845
39	PEV (Pre-Erythrocytic Vaccine)	3	0.5	2	0.1	Infants	6, 10, &, 14 weeks	None	0.5	0.69	0.85	0.85	NA	NA	None	NA	NA	NA	NA	NA	NA	NA	NA	None	NA	NA	NA	NA	NA	NA	NA	NA	0.55	Severe Cases in <5yo per 100,000 population	35.3545	34.4182	33.0545	31.0545	30.9182	31.0727	30.5818	30.5909	30.0545	30.5636	29.9545	28.9636	30.1818	30.8636	29.6636
39	PEV (Pre-Erythrocytic Vaccine)	3	0.5	2	0.1	Infants	6, 10, &, 14 weeks	None	0.5	0.69	0.85	0.85	NA	NA	None	NA	NA	NA	NA	NA	NA	NA	NA	None	NA	NA	NA	NA	NA	NA	NA	NA	0.55	Deaths in < 5yo per 100,000 population	8.07273	8.09091	8.35455	7.52727	7.52727	7.94545	7.16364	7.35455	8.04545	7.74545	7.47273	8.1	7.96364	7.65455	7.68182
39	PEV (Pre-Erythrocytic Vaccine)	3	0.5	2	0.1	Infants	6, 10, &, 14 weeks	None	0.5	0.69	0.85	0.85	NA	NA	None	NA	NA	NA	NA	NA	NA	NA	NA	None	NA	NA	NA	NA	NA	NA	NA	NA	0.55	DALYs per 100,000 population	781.291	796.61	788.404	764.274	762.03	776.196	757.529	737.445	768.694	762.032	749.265	757.676	759.988	765.946	768.052
39	PEV (Pre-Erythrocytic Vaccine)	3	0.5	2	0.1	Infants	6, 10, &, 14 weeks	None	0.5	0.69	0.85	0.85	NA	NA	None	NA	NA	NA	NA	NA	NA	NA	NA	None	NA	NA	NA	NA	NA	NA	NA	NA	0.55	Income and productivity gains from delivering vaccine (US$ / dose)	-0.0153131	-0.00492739	0.00231546	0.0200938	0.0321932	0.0565715	0.0620148	0.0778712	0.0801809	0.071788	0.0785747	0.086089	0.0862351	0.0760255	0.0883152
40	PEV (Pre-Erythrocytic Vaccine)	3	0.5	2	1	Infants	6, 10, &, 14 weeks	None	0.89	0.95	0.97	0.97	NA	NA	None	NA	NA	NA	NA	NA	NA	NA	NA	None	NA	NA	NA	NA	NA	NA	NA	NA	0.55	Cases per 100,000 population	86089.6	85805.5	84463.2	83633.7	83770.9	83324.9	82791.3	82575.8	82243.4	82036.5	82341.6	81927.3	81600.4	81510.5	81506.9
40	PEV (Pre-Erythrocytic Vaccine)	3	0.5	2	1	Infants	6, 10, &, 14 weeks	None	0.89	0.95	0.97	0.97	NA	NA	None	NA	NA	NA	NA	NA	NA	NA	NA	None	NA	NA	NA	NA	NA	NA	NA	NA	0.55	Severe Cases per 100,000 population	1473.82	1488.18	1466.09	1414.18	1428.36	1419.91	1416	1407.36	1409.27	1409.55	1430.82	1409.82	1407.27	1422.82	1419.36
40	PEV (Pre-Erythrocytic Vaccine)	3	0.5	2	1	Infants	6, 10, &, 14 weeks	None	0.89	0.95	0.97	0.97	NA	NA	None	NA	NA	NA	NA	NA	NA	NA	NA	None	NA	NA	NA	NA	NA	NA	NA	NA	0.55	Deaths per 100,000 population	306.545	311.818	303	298.091	289.818	290.182	300.818	297.455	289.091	284.909	303.727	293.182	293.364	289.182	290.364
40	PEV (Pre-Erythrocytic Vaccine)	3	0.5	2	1	Infants	6, 10, &, 14 weeks	None	0.89	0.95	0.97	0.97	NA	NA	None	NA	NA	NA	NA	NA	NA	NA	NA	None	NA	NA	NA	NA	NA	NA	NA	NA	0.55	Cases in <5yo per 100,000 population	6862.36	6441	5952.64	5618.27	5456.18	5306.73	5327.09	5261	5211	5260	5220.91	5207	5225.73	5266.45	5152.82
40	PEV (Pre-Erythrocytic Vaccine)	3	0.5	2	1	Infants	6, 10, &, 14 weeks	None	0.89	0.95	0.97	0.97	NA	NA	None	NA	NA	NA	NA	NA	NA	NA	NA	None	NA	NA	NA	NA	NA	NA	NA	NA	0.55	Severe Cases in <5yo per 100,000 population	346.091	332.364	312.636	279.727	275.727	280.636	281.909	275.273	273.727	271.364	281.182	271.273	275.091	283.364	271.182
40	PEV (Pre-Erythrocytic Vaccine)	3	0.5	2	1	Infants	6, 10, &, 14 weeks	None	0.89	0.95	0.97	0.97	NA	NA	None	NA	NA	NA	NA	NA	NA	NA	NA	None	NA	NA	NA	NA	NA	NA	NA	NA	0.55	Deaths in < 5yo per 100,000 population	84.0909	83.6364	76	71.1818	69.5455	74.2727	77.1818	74.3636	69.1818	68.4545	76.1818	67.3636	72.0909	68.0909	66.8182
40	PEV (Pre-Erythrocytic Vaccine)	3	0.5	2	1	Infants	6, 10, &, 14 weeks	None	0.89	0.95	0.97	0.97	NA	NA	None	NA	NA	NA	NA	NA	NA	NA	NA	None	NA	NA	NA	NA	NA	NA	NA	NA	0.55	DALYs per 100,000 population	7789.12	7903.88	7686.22	7561.51	7392.33	7438.77	7607.37	7568.54	7347.19	7272.06	7681.02	7428.65	7453.65	7319.28	7370.67
40	PEV (Pre-Erythrocytic Vaccine)	3	0.5	2	1	Infants	6, 10, &, 14 weeks	None	0.89	0.95	0.97	0.97	NA	NA	None	NA	NA	NA	NA	NA	NA	NA	NA	None	NA	NA	NA	NA	NA	NA	NA	NA	0.55	Income and productivity gains from delivering vaccine (US$ / dose)	-0.0179563	0.00939671	0.262948	0.452109	0.402541	0.49596	0.602123	0.643324	0.681636	0.752774	0.691321	0.800902	0.865254	0.863305	0.871578
41	PEV (Pre-Erythrocytic Vaccine)	3	0.5	2	1	Infants	6, 10, &, 14 weeks	None	0.7	0.81	0.93	0.93	NA	NA	None	NA	NA	NA	NA	NA	NA	NA	NA	None	NA	NA	NA	NA	NA	NA	NA	NA	0.55	Cases per 100,000 population	86265.5	85349.7	84882.1	84151.5	83392.7	83079.8	82974.4	83417.3	82373.5	82721.7	83584.1	82842.8	82753.8	82863.6	83269.8
41	PEV (Pre-Erythrocytic Vaccine)	3	0.5	2	1	Infants	6, 10, &, 14 weeks	None	0.7	0.81	0.93	0.93	NA	NA	None	NA	NA	NA	NA	NA	NA	NA	NA	None	NA	NA	NA	NA	NA	NA	NA	NA	0.55	Severe Cases per 100,000 population	1531	1487.09	1442.91	1468.45	1441.36	1422.73	1424.18	1440.73	1416.82	1415.45	1443.27	1430	1420.36	1444.45	1453.27
41	PEV (Pre-Erythrocytic Vaccine)	3	0.5	2	1	Infants	6, 10, &, 14 weeks	None	0.7	0.81	0.93	0.93	NA	NA	None	NA	NA	NA	NA	NA	NA	NA	NA	None	NA	NA	NA	NA	NA	NA	NA	NA	0.55	Deaths per 100,000 population	313.182	309.091	297.455	304.727	300.091	291.364	304.909	299.727	292.636	295.091	299.727	299.455	298.818	296.273	289.818
41	PEV (Pre-Erythrocytic Vaccine)	3	0.5	2	1	Infants	6, 10, &, 14 weeks	None	0.7	0.81	0.93	0.93	NA	NA	None	NA	NA	NA	NA	NA	NA	NA	NA	None	NA	NA	NA	NA	NA	NA	NA	NA	0.55	Cases in <5yo per 100,000 population	6896.82	6475.27	6119.91	5890.55	5627.09	5576.73	5525.55	5588.45	5541.27	5529.45	5576.45	5539	5486.36	5530	5591.27
41	PEV (Pre-Erythrocytic Vaccine)	3	0.5	2	1	Infants	6, 10, &, 14 weeks	None	0.7	0.81	0.93	0.93	NA	NA	None	NA	NA	NA	NA	NA	NA	NA	NA	None	NA	NA	NA	NA	NA	NA	NA	NA	0.55	Severe Cases in <5yo per 100,000 population	369	336.636	313.273	302.545	294.909	284.364	285.545	292.818	283.455	277.818	287.455	288.545	284.636	295.182	282.273
41	PEV (Pre-Erythrocytic Vaccine)	3	0.5	2	1	Infants	6, 10, &, 14 weeks	None	0.7	0.81	0.93	0.93	NA	NA	None	NA	NA	NA	NA	NA	NA	NA	NA	None	NA	NA	NA	NA	NA	NA	NA	NA	0.55	Deaths in < 5yo per 100,000 population	83.9091	79.0909	77.5455	74.9091	73.9091	75.6364	76.1818	72.1818	74.3636	75	71.8182	76.8182	73	75.8182	68.5455
41	PEV (Pre-Erythrocytic Vaccine)	3	0.5	2	1	Infants	6, 10, &, 14 weeks	None	0.7	0.81	0.93	0.93	NA	NA	None	NA	NA	NA	NA	NA	NA	NA	NA	None	NA	NA	NA	NA	NA	NA	NA	NA	0.55	DALYs per 100,000 population	7982.61	7852.95	7579.28	7768.88	7617.5	7428.29	7708.38	7631.18	7427.59	7520.65	7606.21	7658.65	7561.89	7571.58	7366.48
41	PEV (Pre-Erythrocytic Vaccine)	3	0.5	2	1	Infants	6, 10, &, 14 weeks	None	0.7	0.81	0.93	0.93	NA	NA	None	NA	NA	NA	NA	NA	NA	NA	NA	None	NA	NA	NA	NA	NA	NA	NA	NA	0.55	Income and productivity gains from delivering vaccine (US$ / dose)	-0.105192	0.140783	0.240702	0.405553	0.618779	0.715594	0.718397	0.566609	0.833632	0.758407	0.502366	0.73056	0.766918	0.712399	0.597863
42	PEV (Pre-Erythrocytic Vaccine)	3	0.5	2	1	Infants	6, 10, &, 14 weeks	None	0.5	0.69	0.85	0.85	NA	NA	None	NA	NA	NA	NA	NA	NA	NA	NA	None	NA	NA	NA	NA	NA	NA	NA	NA	0.55	Cases per 100,000 population	86384.4	86027.3	85750.5	85215	84901.5	84042.6	83897.3	83393	83146	83441.6	83276	83109	83177.1	83347.4	83020.5
42	PEV (Pre-Erythrocytic Vaccine)	3	0.5	2	1	Infants	6, 10, &, 14 weeks	None	0.5	0.69	0.85	0.85	NA	NA	None	NA	NA	NA	NA	NA	NA	NA	NA	None	NA	NA	NA	NA	NA	NA	NA	NA	0.55	Severe Cases per 100,000 population	1511.55	1517.36	1493	1474.09	1448.64	1450.36	1447.36	1426.82	1438.27	1456.64	1452.27	1424.36	1441.82	1447.55	1457.91
42	PEV (Pre-Erythrocytic Vaccine)	3	0.5	2	1	Infants	6, 10, &, 14 weeks	None	0.5	0.69	0.85	0.85	NA	NA	None	NA	NA	NA	NA	NA	NA	NA	NA	None	NA	NA	NA	NA	NA	NA	NA	NA	0.55	Deaths per 100,000 population	306.636	311.727	307.818	300.182	298.909	305	298.727	289.727	303.091	299.727	295.545	297.182	299.545	300.545	301.273
42	PEV (Pre-Erythrocytic Vaccine)	3	0.5	2	1	Infants	6, 10, &, 14 weeks	None	0.5	0.69	0.85	0.85	NA	NA	None	NA	NA	NA	NA	NA	NA	NA	NA	None	NA	NA	NA	NA	NA	NA	NA	NA	0.55	Cases in <5yo per 100,000 population	6949.18	6615.82	6321.64	6127.36	5983.09	5848.18	5889.36	5801	5768.36	5819.64	5834	5800.82	5818.09	5815.45	5758.45
42	PEV (Pre-Erythrocytic Vaccine)	3	0.5	2	1	Infants	6, 10, &, 14 weeks	None	0.5	0.69	0.85	0.85	NA	NA	None	NA	NA	NA	NA	NA	NA	NA	NA	None	NA	NA	NA	NA	NA	NA	NA	NA	0.55	Severe Cases in <5yo per 100,000 population	353.545	344.182	330.545	310.545	309.182	310.727	305.818	305.909	300.545	305.636	299.545	289.636	301.818	308.636	296.636
42	PEV (Pre-Erythrocytic Vaccine)	3	0.5	2	1	Infants	6, 10, &, 14 weeks	None	0.5	0.69	0.85	0.85	NA	NA	None	NA	NA	NA	NA	NA	NA	NA	NA	None	NA	NA	NA	NA	NA	NA	NA	NA	0.55	Deaths in < 5yo per 100,000 population	80.7273	80.9091	83.5455	75.2727	75.2727	79.4545	71.6364	73.5455	80.4545	77.4545	74.7273	81	79.6364	76.5455	76.8182
42	PEV (Pre-Erythrocytic Vaccine)	3	0.5	2	1	Infants	6, 10, &, 14 weeks	None	0.5	0.69	0.85	0.85	NA	NA	None	NA	NA	NA	NA	NA	NA	NA	NA	None	NA	NA	NA	NA	NA	NA	NA	NA	0.55	DALYs per 100,000 population	7812.91	7966.1	7884.04	7642.74	7620.3	7761.96	7575.29	7374.45	7686.94	7620.32	7492.65	7576.76	7599.88	7659.46	7680.52
42	PEV (Pre-Erythrocytic Vaccine)	3	0.5	2	1	Infants	6, 10, &, 14 weeks	None	0.5	0.69	0.85	0.85	NA	NA	None	NA	NA	NA	NA	NA	NA	NA	NA	None	NA	NA	NA	NA	NA	NA	NA	NA	0.55	Income and productivity gains from delivering vaccine (US$ / dose)	-0.153131	-0.0492739	0.0231546	0.200938	0.321932	0.565715	0.620148	0.778712	0.801809	0.71788	0.785747	0.86089	0.862351	0.760255	0.883152
43	PEV (Pre-Erythrocytic Vaccine)	3	0.5	2	10	Infants	6, 10, &, 14 weeks	None	0.89	0.95	0.97	0.97	NA	NA	None	NA	NA	NA	NA	NA	NA	NA	NA	None	NA	NA	NA	NA	NA	NA	NA	NA	0.55	Cases per 100,000 population	140021	137539	136172	135299	134840	134524	134467	134781	134784	134926	135454	135702	135889	136282	136603
43	PEV (Pre-Erythrocytic Vaccine)	3	0.5	2	10	Infants	6, 10, &, 14 weeks	None	0.89	0.95	0.97	0.97	NA	NA	None	NA	NA	NA	NA	NA	NA	NA	NA	None	NA	NA	NA	NA	NA	NA	NA	NA	0.55	Severe Cases per 100,000 population	1821.64	1733.73	1676.27	1666.55	1692.09	1719.82	1721.64	1743.73	1788.27	1779.73	1806.27	1793	1809	1829.55	1829
43	PEV (Pre-Erythrocytic Vaccine)	3	0.5	2	10	Infants	6, 10, &, 14 weeks	None	0.89	0.95	0.97	0.97	NA	NA	None	NA	NA	NA	NA	NA	NA	NA	NA	None	NA	NA	NA	NA	NA	NA	NA	NA	0.55	Deaths per 100,000 population	368.818	344.182	320.727	332.455	332.364	323.636	331.364	325.727	339.091	343.273	342.909	346.545	344.455	339.818	344.273
43	PEV (Pre-Erythrocytic Vaccine)	3	0.5	2	10	Infants	6, 10, &, 14 weeks	None	0.89	0.95	0.97	0.97	NA	NA	None	NA	NA	NA	NA	NA	NA	NA	NA	None	NA	NA	NA	NA	NA	NA	NA	NA	0.55	Cases in <5yo per 100,000 population	30488.3	28255.9	26890.4	26127.6	25596.3	25454.2	25402	25441.9	25440.7	25498.5	25523.2	25452	25495.3	25468.4	25494.9
43	PEV (Pre-Erythrocytic Vaccine)	3	0.5	2	10	Infants	6, 10, &, 14 weeks	None	0.89	0.95	0.97	0.97	NA	NA	None	NA	NA	NA	NA	NA	NA	NA	NA	None	NA	NA	NA	NA	NA	NA	NA	NA	0.55	Severe Cases in <5yo per 100,000 population	1181.18	1098.27	1057.64	1040.55	1047.55	1067.64	1059	1073.18	1082.91	1073.91	1076.27	1063.36	1076.91	1082.09	1076.45
43	PEV (Pre-Erythrocytic Vaccine)	3	0.5	2	10	Infants	6, 10, &, 14 weeks	None	0.89	0.95	0.97	0.97	NA	NA	None	NA	NA	NA	NA	NA	NA	NA	NA	None	NA	NA	NA	NA	NA	NA	NA	NA	0.55	Deaths in < 5yo per 100,000 population	237.727	209.909	197.818	205.364	206.636	201.909	197.091	201	203.909	210	201	208.545	206.091	198.455	199.364
43	PEV (Pre-Erythrocytic Vaccine)	3	0.5	2	10	Infants	6, 10, &, 14 weeks	None	0.89	0.95	0.97	0.97	NA	NA	None	NA	NA	NA	NA	NA	NA	NA	NA	None	NA	NA	NA	NA	NA	NA	NA	NA	0.55	DALYs per 100,000 population	10012.3	9347.58	8740.42	9052.39	9022.49	8836.53	8995.02	8880.22	9229.38	9321.78	9319.24	9419.49	9346.35	9219.2	9377.94
43	PEV (Pre-Erythrocytic Vaccine)	3	0.5	2	10	Infants	6, 10, &, 14 weeks	None	0.89	0.95	0.97	0.97	NA	NA	None	NA	NA	NA	NA	NA	NA	NA	NA	None	NA	NA	NA	NA	NA	NA	NA	NA	0.55	Income and productivity gains from delivering vaccine (US$ / dose)	0.070471	0.434663	0.610707	0.72468	0.74038	0.783682	0.784847	0.722426	0.684436	0.670416	0.540406	0.503337	0.438853	0.337444	0.247787
44	PEV (Pre-Erythrocytic Vaccine)	3	0.5	2	10	Infants	6, 10, &, 14 weeks	None	0.7	0.81	0.93	0.93	NA	NA	None	NA	NA	NA	NA	NA	NA	NA	NA	None	NA	NA	NA	NA	NA	NA	NA	NA	0.55	Cases per 100,000 population	139986	138298	136991	136098	135665	135511	135481	135383	135911	136095	136625	136758	136987	137095	137453
44	PEV (Pre-Erythrocytic Vaccine)	3	0.5	2	10	Infants	6, 10, &, 14 weeks	None	0.7	0.81	0.93	0.93	NA	NA	None	NA	NA	NA	NA	NA	NA	NA	NA	None	NA	NA	NA	NA	NA	NA	NA	NA	0.55	Severe Cases per 100,000 population	1856.82	1766.09	1700.09	1709.09	1724	1726.64	1782	1760.64	1802.45	1797.55	1830.55	1817.55	1848.18	1829.91	1846.73
44	PEV (Pre-Erythrocytic Vaccine)	3	0.5	2	10	Infants	6, 10, &, 14 weeks	None	0.7	0.81	0.93	0.93	NA	NA	None	NA	NA	NA	NA	NA	NA	NA	NA	None	NA	NA	NA	NA	NA	NA	NA	NA	0.55	Deaths per 100,000 population	360.455	346.273	339.636	332.636	343	344.273	344.455	338.818	349	348.455	355.455	358.364	354.909	353.182	363.091
44	PEV (Pre-Erythrocytic Vaccine)	3	0.5	2	10	Infants	6, 10, &, 14 weeks	None	0.7	0.81	0.93	0.93	NA	NA	None	NA	NA	NA	NA	NA	NA	NA	NA	None	NA	NA	NA	NA	NA	NA	NA	NA	0.55	Cases in <5yo per 100,000 population	30430.1	28777.1	27670.4	26879.6	26510.9	26420.5	26329	26317.4	26459.4	26429.9	26559.4	26506.5	26457.9	26487.1	26572.3
44	PEV (Pre-Erythrocytic Vaccine)	3	0.5	2	10	Infants	6, 10, &, 14 weeks	None	0.7	0.81	0.93	0.93	NA	NA	None	NA	NA	NA	NA	NA	NA	NA	NA	None	NA	NA	NA	NA	NA	NA	NA	NA	0.55	Severe Cases in <5yo per 100,000 population	1222	1123.64	1074.82	1085.45	1092.27	1090.09	1120.73	1099.73	1108.36	1103.55	1100	1103.36	1125.09	1108.45	1112.64
44	PEV (Pre-Erythrocytic Vaccine)	3	0.5	2	10	Infants	6, 10, &, 14 weeks	None	0.7	0.81	0.93	0.93	NA	NA	None	NA	NA	NA	NA	NA	NA	NA	NA	None	NA	NA	NA	NA	NA	NA	NA	NA	0.55	Deaths in < 5yo per 100,000 population	232.364	218.636	212.636	203.273	214.455	214.727	215.727	206.182	213.909	209.909	214.364	219.364	217.909	212.091	221.364
44	PEV (Pre-Erythrocytic Vaccine)	3	0.5	2	10	Infants	6, 10, &, 14 weeks	None	0.7	0.81	0.93	0.93	NA	NA	None	NA	NA	NA	NA	NA	NA	NA	NA	None	NA	NA	NA	NA	NA	NA	NA	NA	0.55	DALYs per 100,000 population	9780.18	9402.34	9235.7	9020.43	9294.34	9326.94	9378.03	9213.88	9501.35	9477.12	9652.36	9754.9	9640.89	9628.43	9841.51
44	PEV (Pre-Erythrocytic Vaccine)	3	0.5	2	10	Infants	6, 10, &, 14 weeks	None	0.7	0.81	0.93	0.93	NA	NA	None	NA	NA	NA	NA	NA	NA	NA	NA	None	NA	NA	NA	NA	NA	NA	NA	NA	0.55	Income and productivity gains from delivering vaccine (US$ / dose)	0.071527	0.376565	0.617916	0.725888	0.799645	0.815353	0.783945	0.832309	0.687574	0.60896	0.469674	0.437168	0.358548	0.329423	0.225188
45	PEV (Pre-Erythrocytic Vaccine)	3	0.5	2	10	Infants	6, 10, &, 14 weeks	None	0.5	0.69	0.85	0.85	NA	NA	None	NA	NA	NA	NA	NA	NA	NA	NA	None	NA	NA	NA	NA	NA	NA	NA	NA	0.55	Cases per 100,000 population	140043	138677	137508	137167	136513	136544	136500	136771	136747	137128	137129	137418	137535	137821	138155
45	PEV (Pre-Erythrocytic Vaccine)	3	0.5	2	10	Infants	6, 10, &, 14 weeks	None	0.5	0.69	0.85	0.85	NA	NA	None	NA	NA	NA	NA	NA	NA	NA	NA	None	NA	NA	NA	NA	NA	NA	NA	NA	0.55	Severe Cases per 100,000 population	1841.55	1781.82	1767.82	1748.36	1753.45	1764.55	1776.45	1802.45	1794.82	1812.27	1841.73	1835.27	1853	1831.73	1851.18
45	PEV (Pre-Erythrocytic Vaccine)	3	0.5	2	10	Infants	6, 10, &, 14 weeks	None	0.5	0.69	0.85	0.85	NA	NA	None	NA	NA	NA	NA	NA	NA	NA	NA	None	NA	NA	NA	NA	NA	NA	NA	NA	0.55	Deaths per 100,000 population	364.455	346	346	353.636	340.636	337.636	346.636	354.182	342.455	347.455	353.727	356.545	353.818	358.364	367.636
45	PEV (Pre-Erythrocytic Vaccine)	3	0.5	2	10	Infants	6, 10, &, 14 weeks	None	0.5	0.69	0.85	0.85	NA	NA	None	NA	NA	NA	NA	NA	NA	NA	NA	None	NA	NA	NA	NA	NA	NA	NA	NA	0.55	Cases in <5yo per 100,000 population	30518.6	29149.1	28285.5	27798.5	27402.9	27402.4	27287.5	27452.6	27352.5	27429.2	27422	27502.5	27423.8	27512.7	27496.6
45	PEV (Pre-Erythrocytic Vaccine)	3	0.5	2	10	Infants	6, 10, &, 14 weeks	None	0.5	0.69	0.85	0.85	NA	NA	None	NA	NA	NA	NA	NA	NA	NA	NA	None	NA	NA	NA	NA	NA	NA	NA	NA	0.55	Severe Cases in <5yo per 100,000 population	1201.45	1143.55	1135.18	1121.09	1129.18	1130.64	1122.55	1134.91	1111	1132.36	1143.27	1149.91	1139.36	1133.36	1131.45
45	PEV (Pre-Erythrocytic Vaccine)	3	0.5	2	10	Infants	6, 10, &, 14 weeks	None	0.5	0.69	0.85	0.85	NA	NA	None	NA	NA	NA	NA	NA	NA	NA	NA	None	NA	NA	NA	NA	NA	NA	NA	NA	0.55	Deaths in < 5yo per 100,000 population	237.636	220.182	220.545	226.909	219	214	216.909	218.727	207.909	218.182	221.091	222.455	220.545	220.636	224.909
45	PEV (Pre-Erythrocytic Vaccine)	3	0.5	2	10	Infants	6, 10, &, 14 weeks	None	0.5	0.69	0.85	0.85	NA	NA	None	NA	NA	NA	NA	NA	NA	NA	NA	None	NA	NA	NA	NA	NA	NA	NA	NA	0.55	DALYs per 100,000 population	9877.42	9418.05	9384.11	9610.46	9241.44	9193.59	9431.52	9612.14	9287.03	9458.54	9588.7	9690.03	9625.9	9699.41	9946.59
45	PEV (Pre-Erythrocytic Vaccine)	3	0.5	2	10	Infants	6, 10, &, 14 weeks	None	0.5	0.69	0.85	0.85	NA	NA	None	NA	NA	NA	NA	NA	NA	NA	NA	None	NA	NA	NA	NA	NA	NA	NA	NA	0.55	Income and productivity gains from delivering vaccine (US$ / dose)	0.103008	0.425543	0.646481	0.690508	0.859461	0.839525	0.772648	0.726333	0.724274	0.587134	0.547499	0.502374	0.417667	0.357656	0.203842
46	PEV (Pre-Erythrocytic Vaccine)	3	0.5	2	100	Infants	6, 10, &, 14 weeks	None	0.89	0.95	0.97	0.97	NA	NA	None	NA	NA	NA	NA	NA	NA	NA	NA	None	NA	NA	NA	NA	NA	NA	NA	NA	0.55	Cases per 100,000 population	110555	108421	107655	107817	108763	110086	111114	112147	113073	113815	114385	114950	115033	115329	115607
46	PEV (Pre-Erythrocytic Vaccine)	3	0.5	2	100	Infants	6, 10, &, 14 weeks	None	0.89	0.95	0.97	0.97	NA	NA	None	NA	NA	NA	NA	NA	NA	NA	NA	None	NA	NA	NA	NA	NA	NA	NA	NA	0.55	Severe Cases per 100,000 population	1478.69	1426.31	1494.54	1559.85	1620.08	1625.46	1650.54	1656	1665.38	1661	1662.62	1650.46	1671.62	1682.92	1650
46	PEV (Pre-Erythrocytic Vaccine)	3	0.5	2	100	Infants	6, 10, &, 14 weeks	None	0.89	0.95	0.97	0.97	NA	NA	None	NA	NA	NA	NA	NA	NA	NA	NA	None	NA	NA	NA	NA	NA	NA	NA	NA	0.55	Deaths per 100,000 population	361.077	334.692	344.462	351.692	347.692	365.769	370.538	362.923	368.385	362.462	364.308	368.692	370.462	372.615	362.308
46	PEV (Pre-Erythrocytic Vaccine)	3	0.5	2	100	Infants	6, 10, &, 14 weeks	None	0.89	0.95	0.97	0.97	NA	NA	None	NA	NA	NA	NA	NA	NA	NA	NA	None	NA	NA	NA	NA	NA	NA	NA	NA	0.55	Cases in <5yo per 100,000 population	51831.7	49688.9	48872.2	49083.5	49837.8	50402	50399.8	50518.1	50464.5	50516.8	50511.9	50597.9	50422.1	50537.2	50533
46	PEV (Pre-Erythrocytic Vaccine)	3	0.5	2	100	Infants	6, 10, &, 14 weeks	None	0.89	0.95	0.97	0.97	NA	NA	None	NA	NA	NA	NA	NA	NA	NA	NA	None	NA	NA	NA	NA	NA	NA	NA	NA	0.55	Severe Cases in <5yo per 100,000 population	1359.46	1309.08	1381.69	1437.46	1497.15	1492.15	1501.08	1497.77	1504.38	1497.08	1496.38	1479.62	1505.62	1508.92	1481.62
46	PEV (Pre-Erythrocytic Vaccine)	3	0.5	2	100	Infants	6, 10, &, 14 weeks	None	0.89	0.95	0.97	0.97	NA	NA	None	NA	NA	NA	NA	NA	NA	NA	NA	None	NA	NA	NA	NA	NA	NA	NA	NA	0.55	Deaths in < 5yo per 100,000 population	331.231	304.077	312.538	318.385	317.231	330.846	336.692	323.308	329.846	321.923	323.846	328.308	329.154	332.308	321.692
46	PEV (Pre-Erythrocytic Vaccine)	3	0.5	2	100	Infants	6, 10, &, 14 weeks	None	0.89	0.95	0.97	0.97	NA	NA	None	NA	NA	NA	NA	NA	NA	NA	NA	None	NA	NA	NA	NA	NA	NA	NA	NA	0.55	DALYs per 100,000 population	9724.05	9016.91	9289.25	9480.2	9392.22	9881.64	10020.6	9816.42	9972.04	9808.62	9836.25	9961.26	10013.5	10065.9	9796.13
46	PEV (Pre-Erythrocytic Vaccine)	3	0.5	2	100	Infants	6, 10, &, 14 weeks	None	0.89	0.95	0.97	0.97	NA	NA	None	NA	NA	NA	NA	NA	NA	NA	NA	None	NA	NA	NA	NA	NA	NA	NA	NA	0.55	Income and productivity gains from delivering vaccine (US$ / dose)	0.194248	0.445676	0.492068	0.46302	0.28302	0.0501194	-0.187101	-0.418864	-0.637197	-0.803936	-0.91251	-1.04122	-1.0818	-1.1339	-1.17832
47	PEV (Pre-Erythrocytic Vaccine)	3	0.5	2	100	Infants	6, 10, &, 14 weeks	None	0.7	0.81	0.93	0.93	NA	NA	None	NA	NA	NA	NA	NA	NA	NA	NA	None	NA	NA	NA	NA	NA	NA	NA	NA	0.55	Cases per 100,000 population	110851	108847	108206	108676	109296	110258	111119	112010	112815	113559	113742	114179	114369	114703	114877
47	PEV (Pre-Erythrocytic Vaccine)	3	0.5	2	100	Infants	6, 10, &, 14 weeks	None	0.7	0.81	0.93	0.93	NA	NA	None	NA	NA	NA	NA	NA	NA	NA	NA	None	NA	NA	NA	NA	NA	NA	NA	NA	0.55	Severe Cases per 100,000 population	1470	1440.17	1492.42	1553.5	1609.5	1604.42	1617	1643.58	1634.83	1657.58	1649.67	1638.92	1637	1663.67	1623.92
47	PEV (Pre-Erythrocytic Vaccine)	3	0.5	2	100	Infants	6, 10, &, 14 weeks	None	0.7	0.81	0.93	0.93	NA	NA	None	NA	NA	NA	NA	NA	NA	NA	NA	None	NA	NA	NA	NA	NA	NA	NA	NA	0.55	Deaths per 100,000 population	352.583	343.167	340	352.5	355.583	367.417	362.417	373.083	369.5	362.833	374.5	368.667	359.167	354.417	349.583
47	PEV (Pre-Erythrocytic Vaccine)	3	0.5	2	100	Infants	6, 10, &, 14 weeks	None	0.7	0.81	0.93	0.93	NA	NA	None	NA	NA	NA	NA	NA	NA	NA	NA	None	NA	NA	NA	NA	NA	NA	NA	NA	0.55	Cases in <5yo per 100,000 population	52139.9	50149.8	49557.2	49878.8	50569.1	50952.7	50871.2	50913.8	51010.3	51022.3	50960.6	50947.8	50939.4	51035.1	50897.9
47	PEV (Pre-Erythrocytic Vaccine)	3	0.5	2	100	Infants	6, 10, &, 14 weeks	None	0.7	0.81	0.93	0.93	NA	NA	None	NA	NA	NA	NA	NA	NA	NA	NA	None	NA	NA	NA	NA	NA	NA	NA	NA	0.55	Severe Cases in <5yo per 100,000 population	1347.42	1326.08	1376.58	1439.83	1489.25	1484.67	1476.08	1502.58	1483.75	1500.08	1494.67	1477.58	1479.58	1507.5	1464.67
47	PEV (Pre-Erythrocytic Vaccine)	3	0.5	2	100	Infants	6, 10, &, 14 weeks	None	0.7	0.81	0.93	0.93	NA	NA	None	NA	NA	NA	NA	NA	NA	NA	NA	None	NA	NA	NA	NA	NA	NA	NA	NA	0.55	Deaths in < 5yo per 100,000 population	320.083	310.583	310	321.75	327.5	334.583	323.917	337	331.5	326.25	334.5	331.667	322.333	316.583	313
47	PEV (Pre-Erythrocytic Vaccine)	3	0.5	2	100	Infants	6, 10, &, 14 weeks	None	0.7	0.81	0.93	0.93	NA	NA	None	NA	NA	NA	NA	NA	NA	NA	NA	None	NA	NA	NA	NA	NA	NA	NA	NA	0.55	DALYs per 100,000 population	9513.78	9266.08	9175.41	9510.37	9616.29	9910.85	9793.52	10043.8	9969.33	9817.32	10139.3	9971.1	9725.52	9583.24	9448.36
47	PEV (Pre-Erythrocytic Vaccine)	3	0.5	2	100	Infants	6, 10, &, 14 weeks	None	0.7	0.81	0.93	0.93	NA	NA	None	NA	NA	NA	NA	NA	NA	NA	NA	None	NA	NA	NA	NA	NA	NA	NA	NA	0.55	Income and productivity gains from delivering vaccine (US$ / dose)	0.194163	0.483922	0.538689	0.423514	0.306303	0.103095	-0.147141	-0.389956	-0.61273	-0.832379	-0.877279	-0.99804	-1.05386	-1.12393	-1.19458
48	PEV (Pre-Erythrocytic Vaccine)	3	0.5	2	100	Infants	6, 10, &, 14 weeks	None	0.5	0.69	0.85	0.85	NA	NA	None	NA	NA	NA	NA	NA	NA	NA	NA	None	NA	NA	NA	NA	NA	NA	NA	NA	0.55	Cases per 100,000 population	111201	109634	109235	109325	110098	110673	111357	112188	112815	113220	113526	113858	114166	114231	114378
48	PEV (Pre-Erythrocytic Vaccine)	3	0.5	2	100	Infants	6, 10, &, 14 weeks	None	0.5	0.69	0.85	0.85	NA	NA	None	NA	NA	NA	NA	NA	NA	NA	NA	None	NA	NA	NA	NA	NA	NA	NA	NA	0.55	Severe Cases per 100,000 population	1496.76	1465.35	1491.65	1550.41	1603.12	1610.71	1609.35	1615.82	1596.82	1610.47	1614.59	1606.47	1599.88	1607.88	1622.35
48	PEV (Pre-Erythrocytic Vaccine)	3	0.5	2	100	Infants	6, 10, &, 14 weeks	None	0.5	0.69	0.85	0.85	NA	NA	None	NA	NA	NA	NA	NA	NA	NA	NA	None	NA	NA	NA	NA	NA	NA	NA	NA	0.55	Deaths per 100,000 population	357.647	350.882	341	361.941	359.059	362.471	366.647	369.706	366.059	366.471	365.824	366.941	368.647	366.353	369.824
48	PEV (Pre-Erythrocytic Vaccine)	3	0.5	2	100	Infants	6, 10, &, 14 weeks	None	0.5	0.69	0.85	0.85	NA	NA	None	NA	NA	NA	NA	NA	NA	NA	NA	None	NA	NA	NA	NA	NA	NA	NA	NA	0.55	Cases in <5yo per 100,000 population	52374.7	50903.6	50475.6	50556.1	51195.2	51376.8	51407.8	51513.2	51522.5	51509.7	51534.5	51511.9	51611.8	51567.8	51541.9
48	PEV (Pre-Erythrocytic Vaccine)	3	0.5	2	100	Infants	6, 10, &, 14 weeks	None	0.5	0.69	0.85	0.85	NA	NA	None	NA	NA	NA	NA	NA	NA	NA	NA	None	NA	NA	NA	NA	NA	NA	NA	NA	0.55	Severe Cases in <5yo per 100,000 population	1376.65	1345.41	1374.06	1432.06	1484.94	1482.06	1472.35	1471	1454.94	1461.76	1465.35	1460.41	1459.35	1457.65	1471.53
48	PEV (Pre-Erythrocytic Vaccine)	3	0.5	2	100	Infants	6, 10, &, 14 weeks	None	0.5	0.69	0.85	0.85	NA	NA	None	NA	NA	NA	NA	NA	NA	NA	NA	None	NA	NA	NA	NA	NA	NA	NA	NA	0.55	Deaths in < 5yo per 100,000 population	323.765	319.059	308.882	328.294	328.412	327.294	332.588	332.588	331.235	327.059	328.882	331.235	331.118	326.529	329.647
48	PEV (Pre-Erythrocytic Vaccine)	3	0.5	2	100	Infants	6, 10, &, 14 weeks	None	0.5	0.69	0.85	0.85	NA	NA	None	NA	NA	NA	NA	NA	NA	NA	NA	None	NA	NA	NA	NA	NA	NA	NA	NA	0.55	DALYs per 100,000 population	9644.82	9462.13	9203.93	9737.65	9694.93	9778.74	9889.6	9976.77	9867.24	9891.68	9886.22	9918.35	9961.66	9907.83	9981.83
48	PEV (Pre-Erythrocytic Vaccine)	3	0.5	2	100	Infants	6, 10, &, 14 weeks	None	0.5	0.69	0.85	0.85	NA	NA	None	NA	NA	NA	NA	NA	NA	NA	NA	None	NA	NA	NA	NA	NA	NA	NA	NA	0.55	Income and productivity gains from delivering vaccine (US$ / dose)	0.144985	0.459545	0.478402	0.438096	0.233282	0.0533568	-0.167561	-0.45569	-0.642223	-0.79008	-0.899258	-1.01146	-1.09924	-1.13218	-1.20415
49	PEV (Pre-Erythrocytic Vaccine)	3	0.5	4	0.1	Infants	6, 10, &, 14 weeks	None	0.89	0.95	0.97	0.97	NA	NA	None	NA	NA	NA	NA	NA	NA	NA	NA	None	NA	NA	NA	NA	NA	NA	NA	NA	0.55	Cases per 100,000 population	8648.34	8562.13	8485.92	8388.78	8311.68	8298.93	8192.41	8080.57	8008.8	7946.45	7873.87	7760.53	7762.51	7723.92	7683.12
49	PEV (Pre-Erythrocytic Vaccine)	3	0.5	4	0.1	Infants	6, 10, &, 14 weeks	None	0.89	0.95	0.97	0.97	NA	NA	None	NA	NA	NA	NA	NA	NA	NA	NA	None	NA	NA	NA	NA	NA	NA	NA	NA	0.55	Severe Cases per 100,000 population	149.473	148.364	143.891	142.491	139.491	139.609	138.327	134.818	131.745	134.018	132	131.091	130.555	132.391	130.882
49	PEV (Pre-Erythrocytic Vaccine)	3	0.5	4	0.1	Infants	6, 10, &, 14 weeks	None	0.89	0.95	0.97	0.97	NA	NA	None	NA	NA	NA	NA	NA	NA	NA	NA	None	NA	NA	NA	NA	NA	NA	NA	NA	0.55	Deaths per 100,000 population	31.0364	30.2818	29.7909	30.0273	29.1818	29.3636	29.2	27.8182	27.5455	28.1182	28.0909	28.3	27.5364	28.6636	26.8455
49	PEV (Pre-Erythrocytic Vaccine)	3	0.5	4	0.1	Infants	6, 10, &, 14 weeks	None	0.89	0.95	0.97	0.97	NA	NA	None	NA	NA	NA	NA	NA	NA	NA	NA	None	NA	NA	NA	NA	NA	NA	NA	NA	0.55	Cases in <5yo per 100,000 population	695.009	637.091	586.755	529.827	485.745	477.964	471.118	466.073	455.291	456.5	449.527	440.845	443.091	442.027	432.491
49	PEV (Pre-Erythrocytic Vaccine)	3	0.5	4	0.1	Infants	6, 10, &, 14 weeks	None	0.89	0.95	0.97	0.97	NA	NA	None	NA	NA	NA	NA	NA	NA	NA	NA	None	NA	NA	NA	NA	NA	NA	NA	NA	0.55	Severe Cases in <5yo per 100,000 population	35.0182	32.9182	29.7	27.4273	25.3545	24.7818	24.7727	24.1455	23.9727	24.2364	23.7636	23.9	23.6909	23.4455	22.5455
49	PEV (Pre-Erythrocytic Vaccine)	3	0.5	4	0.1	Infants	6, 10, &, 14 weeks	None	0.89	0.95	0.97	0.97	NA	NA	None	NA	NA	NA	NA	NA	NA	NA	NA	None	NA	NA	NA	NA	NA	NA	NA	NA	0.55	Deaths in < 5yo per 100,000 population	8.89091	7.76364	7.08182	7.05455	7.02727	6.82727	6.86364	6.19091	6.79091	6.66364	7.09091	6.90909	6.54545	6.89091	5.93636
49	PEV (Pre-Erythrocytic Vaccine)	3	0.5	4	0.1	Infants	6, 10, &, 14 weeks	None	0.89	0.95	0.97	0.97	NA	NA	None	NA	NA	NA	NA	NA	NA	NA	NA	None	NA	NA	NA	NA	NA	NA	NA	NA	0.55	DALYs per 100,000 population	789.178	776.567	755.371	758.389	740.359	744.461	741.374	707.729	699.854	713.468	714.621	719.64	699.343	726.543	681.631
49	PEV (Pre-Erythrocytic Vaccine)	3	0.5	4	0.1	Infants	6, 10, &, 14 weeks	None	0.89	0.95	0.97	0.97	NA	NA	None	NA	NA	NA	NA	NA	NA	NA	NA	None	NA	NA	NA	NA	NA	NA	NA	NA	0.55	Income and productivity gains from delivering vaccine (US$ / dose)	-0.0119941	0.00497303	0.0203137	0.0351051	0.0499061	0.053337	0.0755229	0.100214	0.114786	0.127856	0.145906	0.171651	0.171923	0.17871	0.187213
50	PEV (Pre-Erythrocytic Vaccine)	3	0.5	4	0.1	Infants	6, 10, &, 14 weeks	None	0.7	0.81	0.93	0.93	NA	NA	None	NA	NA	NA	NA	NA	NA	NA	NA	None	NA	NA	NA	NA	NA	NA	NA	NA	0.55	Cases per 100,000 population	8613.95	8548.06	8514.4	8457.06	8392.91	8317.47	8148.83	8029.34	8019.91	8072.97	8022.54	7933.45	7881.18	7903.05	7902.88
50	PEV (Pre-Erythrocytic Vaccine)	3	0.5	4	0.1	Infants	6, 10, &, 14 weeks	None	0.7	0.81	0.93	0.93	NA	NA	None	NA	NA	NA	NA	NA	NA	NA	NA	None	NA	NA	NA	NA	NA	NA	NA	NA	0.55	Severe Cases per 100,000 population	151.091	150.664	145.909	143.818	141.718	142.155	137.373	134.855	136.3	134.109	136.209	137.209	134.918	139.473	135.718
50	PEV (Pre-Erythrocytic Vaccine)	3	0.5	4	0.1	Infants	6, 10, &, 14 weeks	None	0.7	0.81	0.93	0.93	NA	NA	None	NA	NA	NA	NA	NA	NA	NA	NA	None	NA	NA	NA	NA	NA	NA	NA	NA	0.55	Deaths per 100,000 population	31.6182	31.0727	29.1818	29.4545	30.8636	29.1455	28.1273	28.4364	28.8364	28.1727	29.3364	28.9727	28.1273	28.9636	28.6455
50	PEV (Pre-Erythrocytic Vaccine)	3	0.5	4	0.1	Infants	6, 10, &, 14 weeks	None	0.7	0.81	0.93	0.93	NA	NA	None	NA	NA	NA	NA	NA	NA	NA	NA	None	NA	NA	NA	NA	NA	NA	NA	NA	0.55	Cases in <5yo per 100,000 population	691.809	648.036	599.318	564.855	526.445	512.436	500.473	490.245	490.464	493.109	491.791	487.227	484.018	483.6	482.727
50	PEV (Pre-Erythrocytic Vaccine)	3	0.5	4	0.1	Infants	6, 10, &, 14 weeks	None	0.7	0.81	0.93	0.93	NA	NA	None	NA	NA	NA	NA	NA	NA	NA	NA	None	NA	NA	NA	NA	NA	NA	NA	NA	0.55	Severe Cases in <5yo per 100,000 population	35.4727	33.7364	31.2182	29.0636	27.7909	26.8818	25.7909	26.2455	25.9636	25.2091	26.0545	24.9182	25.8727	26.1091	25.6
50	PEV (Pre-Erythrocytic Vaccine)	3	0.5	4	0.1	Infants	6, 10, &, 14 weeks	None	0.7	0.81	0.93	0.93	NA	NA	None	NA	NA	NA	NA	NA	NA	NA	NA	None	NA	NA	NA	NA	NA	NA	NA	NA	0.55	Deaths in < 5yo per 100,000 population	8.53636	8.09091	7.2	6.93636	7.50909	7.15455	6.67273	6.91818	6.80909	7.00909	7.34545	7.05455	6.83636	6.73636	6.87273
50	PEV (Pre-Erythrocytic Vaccine)	3	0.5	4	0.1	Infants	6, 10, &, 14 weeks	None	0.7	0.81	0.93	0.93	NA	NA	None	NA	NA	NA	NA	NA	NA	NA	NA	None	NA	NA	NA	NA	NA	NA	NA	NA	0.55	DALYs per 100,000 population	805.219	791.771	744.607	750.687	781.964	742.151	716.752	720.643	734.37	715.018	746.215	737.63	712.484	735.389	728.213
50	PEV (Pre-Erythrocytic Vaccine)	3	0.5	4	0.1	Infants	6, 10, &, 14 weeks	None	0.7	0.81	0.93	0.93	NA	NA	None	NA	NA	NA	NA	NA	NA	NA	NA	None	NA	NA	NA	NA	NA	NA	NA	NA	0.55	Income and productivity gains from delivering vaccine (US$ / dose)	-0.00443827	0.00880998	0.015267	0.0295648	0.0440535	0.0607512	0.106692	0.139777	0.138329	0.125608	0.141485	0.162684	0.181175	0.169068	0.172059
51	PEV (Pre-Erythrocytic Vaccine)	3	0.5	4	0.1	Infants	6, 10, &, 14 weeks	None	0.5	0.69	0.85	0.85	NA	NA	None	NA	NA	NA	NA	NA	NA	NA	NA	None	NA	NA	NA	NA	NA	NA	NA	NA	0.55	Cases per 100,000 population	8629.2	8555.88	8537.87	8427.7	8404.13	8308.25	8292.63	8273.65	8241.78	8180.41	8111.8	8075.08	8034.4	8002.45	7984.76
51	PEV (Pre-Erythrocytic Vaccine)	3	0.5	4	0.1	Infants	6, 10, &, 14 weeks	None	0.5	0.69	0.85	0.85	NA	NA	None	NA	NA	NA	NA	NA	NA	NA	NA	None	NA	NA	NA	NA	NA	NA	NA	NA	0.55	Severe Cases per 100,000 population	149.855	150.136	147.864	144.273	142.864	143.682	141.136	144.055	143.018	139.709	139.773	139.191	137.964	140.591	136.855
51	PEV (Pre-Erythrocytic Vaccine)	3	0.5	4	0.1	Infants	6, 10, &, 14 weeks	None	0.5	0.69	0.85	0.85	NA	NA	None	NA	NA	NA	NA	NA	NA	NA	NA	None	NA	NA	NA	NA	NA	NA	NA	NA	0.55	Deaths per 100,000 population	31.3727	31.7909	29.7364	29.8727	29.2727	29.0727	29.4091	29.8091	29.7545	29.9364	29.3091	28.8455	29.1636	30.3727	27.8182
51	PEV (Pre-Erythrocytic Vaccine)	3	0.5	4	0.1	Infants	6, 10, &, 14 weeks	None	0.5	0.69	0.85	0.85	NA	NA	None	NA	NA	NA	NA	NA	NA	NA	NA	None	NA	NA	NA	NA	NA	NA	NA	NA	0.55	Cases in <5yo per 100,000 population	693.045	658.882	624.2	589.573	562.945	544.182	541.418	540.955	541.755	532.973	530.1	533.082	533.1	526.573	520.273
51	PEV (Pre-Erythrocytic Vaccine)	3	0.5	4	0.1	Infants	6, 10, &, 14 weeks	None	0.5	0.69	0.85	0.85	NA	NA	None	NA	NA	NA	NA	NA	NA	NA	NA	None	NA	NA	NA	NA	NA	NA	NA	NA	0.55	Severe Cases in <5yo per 100,000 population	34.8545	33.9182	31.9091	30.1636	29.2636	29.6182	28.0364	29.1182	28.6091	28.0818	27.4818	27.8364	27.5	27.3455	27.6
51	PEV (Pre-Erythrocytic Vaccine)	3	0.5	4	0.1	Infants	6, 10, &, 14 weeks	None	0.5	0.69	0.85	0.85	NA	NA	None	NA	NA	NA	NA	NA	NA	NA	NA	None	NA	NA	NA	NA	NA	NA	NA	NA	0.55	Deaths in < 5yo per 100,000 population	8.83636	8.31818	7.5	7.31818	7.28182	6.96364	7.30909	7.45455	7.41818	7.73636	6.78182	6.91818	7.4	7.28182	6.73636
51	PEV (Pre-Erythrocytic Vaccine)	3	0.5	4	0.1	Infants	6, 10, &, 14 weeks	None	0.5	0.69	0.85	0.85	NA	NA	None	NA	NA	NA	NA	NA	NA	NA	NA	None	NA	NA	NA	NA	NA	NA	NA	NA	0.55	DALYs per 100,000 population	797.907	811.641	761.405	760.706	742.99	735.168	750.649	757.301	755.96	765.085	749.274	731.55	739.212	767.791	708.33
51	PEV (Pre-Erythrocytic Vaccine)	3	0.5	4	0.1	Infants	6, 10, &, 14 weeks	None	0.5	0.69	0.85	0.85	NA	NA	None	NA	NA	NA	NA	NA	NA	NA	NA	None	NA	NA	NA	NA	NA	NA	NA	NA	0.55	Income and productivity gains from delivering vaccine (US$ / dose)	-0.0115849	0.0117202	0.0142959	0.0504878	0.055366	0.0861769	0.0918892	0.0909116	0.10062	0.126483	0.149697	0.166124	0.180138	0.18701	0.195135
52	PEV (Pre-Erythrocytic Vaccine)	3	0.5	4	1	Infants	6, 10, &, 14 weeks	None	0.89	0.95	0.97	0.97	NA	NA	None	NA	NA	NA	NA	NA	NA	NA	NA	None	NA	NA	NA	NA	NA	NA	NA	NA	0.55	Cases per 100,000 population	86483.4	85621.3	84859.2	83887.8	83116.8	82989.3	81924.1	80805.7	80088	79464.5	78738.7	77605.3	77625.1	77239.2	76831.2
52	PEV (Pre-Erythrocytic Vaccine)	3	0.5	4	1	Infants	6, 10, &, 14 weeks	None	0.89	0.95	0.97	0.97	NA	NA	None	NA	NA	NA	NA	NA	NA	NA	NA	None	NA	NA	NA	NA	NA	NA	NA	NA	0.55	Severe Cases per 100,000 population	1494.73	1483.64	1438.91	1424.91	1394.91	1396.09	1383.27	1348.18	1317.45	1340.18	1320	1310.91	1305.55	1323.91	1308.82
52	PEV (Pre-Erythrocytic Vaccine)	3	0.5	4	1	Infants	6, 10, &, 14 weeks	None	0.89	0.95	0.97	0.97	NA	NA	None	NA	NA	NA	NA	NA	NA	NA	NA	None	NA	NA	NA	NA	NA	NA	NA	NA	0.55	Deaths per 100,000 population	310.364	302.818	297.909	300.273	291.818	293.636	292	278.182	275.455	281.182	280.909	283	275.364	286.636	268.455
52	PEV (Pre-Erythrocytic Vaccine)	3	0.5	4	1	Infants	6, 10, &, 14 weeks	None	0.89	0.95	0.97	0.97	NA	NA	None	NA	NA	NA	NA	NA	NA	NA	NA	None	NA	NA	NA	NA	NA	NA	NA	NA	0.55	Cases in <5yo per 100,000 population	6950.09	6370.91	5867.55	5298.27	4857.45	4779.64	4711.18	4660.73	4552.91	4565	4495.27	4408.45	4430.91	4420.27	4324.91
52	PEV (Pre-Erythrocytic Vaccine)	3	0.5	4	1	Infants	6, 10, &, 14 weeks	None	0.89	0.95	0.97	0.97	NA	NA	None	NA	NA	NA	NA	NA	NA	NA	NA	None	NA	NA	NA	NA	NA	NA	NA	NA	0.55	Severe Cases in <5yo per 100,000 population	350.182	329.182	297	274.273	253.545	247.818	247.727	241.455	239.727	242.364	237.636	239	236.909	234.455	225.455
52	PEV (Pre-Erythrocytic Vaccine)	3	0.5	4	1	Infants	6, 10, &, 14 weeks	None	0.89	0.95	0.97	0.97	NA	NA	None	NA	NA	NA	NA	NA	NA	NA	NA	None	NA	NA	NA	NA	NA	NA	NA	NA	0.55	Deaths in < 5yo per 100,000 population	88.9091	77.6364	70.8182	70.5455	70.2727	68.2727	68.6364	61.9091	67.9091	66.6364	70.9091	69.0909	65.4545	68.9091	59.3636
52	PEV (Pre-Erythrocytic Vaccine)	3	0.5	4	1	Infants	6, 10, &, 14 weeks	None	0.89	0.95	0.97	0.97	NA	NA	None	NA	NA	NA	NA	NA	NA	NA	NA	None	NA	NA	NA	NA	NA	NA	NA	NA	0.55	DALYs per 100,000 population	7891.78	7765.67	7553.71	7583.89	7403.59	7444.61	7413.74	7077.29	6998.54	7134.68	7146.21	7196.4	6993.43	7265.43	6816.31
52	PEV (Pre-Erythrocytic Vaccine)	3	0.5	4	1	Infants	6, 10, &, 14 weeks	None	0.89	0.95	0.97	0.97	NA	NA	None	NA	NA	NA	NA	NA	NA	NA	NA	None	NA	NA	NA	NA	NA	NA	NA	NA	0.55	Income and productivity gains from delivering vaccine (US$ / dose)	-0.119941	0.0497303	0.203137	0.351051	0.499061	0.53337	0.755229	1.00214	1.14786	1.27856	1.45906	1.71651	1.71923	1.7871	1.87213
53	PEV (Pre-Erythrocytic Vaccine)	3	0.5	4	1	Infants	6, 10, &, 14 weeks	None	0.7	0.81	0.93	0.93	NA	NA	None	NA	NA	NA	NA	NA	NA	NA	NA	None	NA	NA	NA	NA	NA	NA	NA	NA	0.55	Cases per 100,000 population	86139.5	85480.6	85144	84570.6	83929.1	83174.7	81488.3	80293.4	80199.1	80729.7	80225.4	79334.5	78811.8	79030.5	79028.8
53	PEV (Pre-Erythrocytic Vaccine)	3	0.5	4	1	Infants	6, 10, &, 14 weeks	None	0.7	0.81	0.93	0.93	NA	NA	None	NA	NA	NA	NA	NA	NA	NA	NA	None	NA	NA	NA	NA	NA	NA	NA	NA	0.55	Severe Cases per 100,000 population	1510.91	1506.64	1459.09	1438.18	1417.18	1421.55	1373.73	1348.55	1363	1341.09	1362.09	1372.09	1349.18	1394.73	1357.18
53	PEV (Pre-Erythrocytic Vaccine)	3	0.5	4	1	Infants	6, 10, &, 14 weeks	None	0.7	0.81	0.93	0.93	NA	NA	None	NA	NA	NA	NA	NA	NA	NA	NA	None	NA	NA	NA	NA	NA	NA	NA	NA	0.55	Deaths per 100,000 population	316.182	310.727	291.818	294.545	308.636	291.455	281.273	284.364	288.364	281.727	293.364	289.727	281.273	289.636	286.455
53	PEV (Pre-Erythrocytic Vaccine)	3	0.5	4	1	Infants	6, 10, &, 14 weeks	None	0.7	0.81	0.93	0.93	NA	NA	None	NA	NA	NA	NA	NA	NA	NA	NA	None	NA	NA	NA	NA	NA	NA	NA	NA	0.55	Cases in <5yo per 100,000 population	6918.09	6480.36	5993.18	5648.55	5264.45	5124.36	5004.73	4902.45	4904.64	4931.09	4917.91	4872.27	4840.18	4836	4827.27
53	PEV (Pre-Erythrocytic Vaccine)	3	0.5	4	1	Infants	6, 10, &, 14 weeks	None	0.7	0.81	0.93	0.93	NA	NA	None	NA	NA	NA	NA	NA	NA	NA	NA	None	NA	NA	NA	NA	NA	NA	NA	NA	0.55	Severe Cases in <5yo per 100,000 population	354.727	337.364	312.182	290.636	277.909	268.818	257.909	262.455	259.636	252.091	260.545	249.182	258.727	261.091	256
53	PEV (Pre-Erythrocytic Vaccine)	3	0.5	4	1	Infants	6, 10, &, 14 weeks	None	0.7	0.81	0.93	0.93	NA	NA	None	NA	NA	NA	NA	NA	NA	NA	NA	None	NA	NA	NA	NA	NA	NA	NA	NA	0.55	Deaths in < 5yo per 100,000 population	85.3636	80.9091	72	69.3636	75.0909	71.5455	66.7273	69.1818	68.0909	70.0909	73.4545	70.5455	68.3636	67.3636	68.7273
53	PEV (Pre-Erythrocytic Vaccine)	3	0.5	4	1	Infants	6, 10, &, 14 weeks	None	0.7	0.81	0.93	0.93	NA	NA	None	NA	NA	NA	NA	NA	NA	NA	NA	None	NA	NA	NA	NA	NA	NA	NA	NA	0.55	DALYs per 100,000 population	8052.19	7917.71	7446.07	7506.87	7819.64	7421.51	7167.52	7206.43	7343.7	7150.18	7462.15	7376.3	7124.84	7353.89	7282.13
53	PEV (Pre-Erythrocytic Vaccine)	3	0.5	4	1	Infants	6, 10, &, 14 weeks	None	0.7	0.81	0.93	0.93	NA	NA	None	NA	NA	NA	NA	NA	NA	NA	NA	None	NA	NA	NA	NA	NA	NA	NA	NA	0.55	Income and productivity gains from delivering vaccine (US$ / dose)	-0.0443827	0.0880998	0.15267	0.295648	0.440535	0.607512	1.06692	1.39777	1.38329	1.25608	1.41485	1.62684	1.81175	1.69068	1.72059
54	PEV (Pre-Erythrocytic Vaccine)	3	0.5	4	1	Infants	6, 10, &, 14 weeks	None	0.5	0.69	0.85	0.85	NA	NA	None	NA	NA	NA	NA	NA	NA	NA	NA	None	NA	NA	NA	NA	NA	NA	NA	NA	0.55	Cases per 100,000 population	86292	85558.8	85378.7	84277	84041.3	83082.5	82926.3	82736.5	82417.8	81804.1	81118	80750.8	80344	80024.5	79847.6
54	PEV (Pre-Erythrocytic Vaccine)	3	0.5	4	1	Infants	6, 10, &, 14 weeks	None	0.5	0.69	0.85	0.85	NA	NA	None	NA	NA	NA	NA	NA	NA	NA	NA	None	NA	NA	NA	NA	NA	NA	NA	NA	0.55	Severe Cases per 100,000 population	1498.55	1501.36	1478.64	1442.73	1428.64	1436.82	1411.36	1440.55	1430.18	1397.09	1397.73	1391.91	1379.64	1405.91	1368.55
54	PEV (Pre-Erythrocytic Vaccine)	3	0.5	4	1	Infants	6, 10, &, 14 weeks	None	0.5	0.69	0.85	0.85	NA	NA	None	NA	NA	NA	NA	NA	NA	NA	NA	None	NA	NA	NA	NA	NA	NA	NA	NA	0.55	Deaths per 100,000 population	313.727	317.909	297.364	298.727	292.727	290.727	294.091	298.091	297.545	299.364	293.091	288.455	291.636	303.727	278.182
54	PEV (Pre-Erythrocytic Vaccine)	3	0.5	4	1	Infants	6, 10, &, 14 weeks	None	0.5	0.69	0.85	0.85	NA	NA	None	NA	NA	NA	NA	NA	NA	NA	NA	None	NA	NA	NA	NA	NA	NA	NA	NA	0.55	Cases in <5yo per 100,000 population	6930.45	6588.82	6242	5895.73	5629.45	5441.82	5414.18	5409.55	5417.55	5329.73	5301	5330.82	5331	5265.73	5202.73
54	PEV (Pre-Erythrocytic Vaccine)	3	0.5	4	1	Infants	6, 10, &, 14 weeks	None	0.5	0.69	0.85	0.85	NA	NA	None	NA	NA	NA	NA	NA	NA	NA	NA	None	NA	NA	NA	NA	NA	NA	NA	NA	0.55	Severe Cases in <5yo per 100,000 population	348.545	339.182	319.091	301.636	292.636	296.182	280.364	291.182	286.091	280.818	274.818	278.364	275	273.455	276
54	PEV (Pre-Erythrocytic Vaccine)	3	0.5	4	1	Infants	6, 10, &, 14 weeks	None	0.5	0.69	0.85	0.85	NA	NA	None	NA	NA	NA	NA	NA	NA	NA	NA	None	NA	NA	NA	NA	NA	NA	NA	NA	0.55	Deaths in < 5yo per 100,000 population	88.3636	83.1818	75	73.1818	72.8182	69.6364	73.0909	74.5455	74.1818	77.3636	67.8182	69.1818	74	72.8182	67.3636
54	PEV (Pre-Erythrocytic Vaccine)	3	0.5	4	1	Infants	6, 10, &, 14 weeks	None	0.5	0.69	0.85	0.85	NA	NA	None	NA	NA	NA	NA	NA	NA	NA	NA	None	NA	NA	NA	NA	NA	NA	NA	NA	0.55	DALYs per 100,000 population	7979.07	8116.41	7614.05	7607.06	7429.9	7351.68	7506.49	7573.01	7559.6	7650.85	7492.74	7315.5	7392.12	7677.91	7083.3
54	PEV (Pre-Erythrocytic Vaccine)	3	0.5	4	1	Infants	6, 10, &, 14 weeks	None	0.5	0.69	0.85	0.85	NA	NA	None	NA	NA	NA	NA	NA	NA	NA	NA	None	NA	NA	NA	NA	NA	NA	NA	NA	0.55	Income and productivity gains from delivering vaccine (US$ / dose)	-0.115849	0.117202	0.142959	0.504878	0.55366	0.861769	0.918892	0.909116	1.0062	1.26483	1.49697	1.66124	1.80138	1.8701	1.95135
55	PEV (Pre-Erythrocytic Vaccine)	3	0.5	4	10	Infants	6, 10, &, 14 weeks	None	0.89	0.95	0.97	0.97	NA	NA	None	NA	NA	NA	NA	NA	NA	NA	NA	None	NA	NA	NA	NA	NA	NA	NA	NA	0.55	Cases per 100,000 population	139896	137480	135513	133709	132424	131512	130961	130656	130895	131027	131298	131338	131634	132428	132876
55	PEV (Pre-Erythrocytic Vaccine)	3	0.5	4	10	Infants	6, 10, &, 14 weeks	None	0.89	0.95	0.97	0.97	NA	NA	None	NA	NA	NA	NA	NA	NA	NA	NA	None	NA	NA	NA	NA	NA	NA	NA	NA	0.55	Severe Cases per 100,000 population	1827.73	1718.55	1648	1624.09	1645.45	1624.82	1655.82	1679.27	1705.09	1714.36	1750.64	1751.55	1768.36	1816.91	1811
55	PEV (Pre-Erythrocytic Vaccine)	3	0.5	4	10	Infants	6, 10, &, 14 weeks	None	0.89	0.95	0.97	0.97	NA	NA	None	NA	NA	NA	NA	NA	NA	NA	NA	None	NA	NA	NA	NA	NA	NA	NA	NA	0.55	Deaths per 100,000 population	367.727	344.364	330.364	320.182	325.273	319.273	331.273	322.273	325.727	333.182	349	335.545	335.273	344.273	353.818
55	PEV (Pre-Erythrocytic Vaccine)	3	0.5	4	10	Infants	6, 10, &, 14 weeks	None	0.89	0.95	0.97	0.97	NA	NA	None	NA	NA	NA	NA	NA	NA	NA	NA	None	NA	NA	NA	NA	NA	NA	NA	NA	0.55	Cases in <5yo per 100,000 population	30284.3	27992.6	26044.5	24607.5	23478	23112.7	22994.8	23040.1	23032.8	22946.8	22997.5	22979.5	22904.8	23051.2	22998.1
55	PEV (Pre-Erythrocytic Vaccine)	3	0.5	4	10	Infants	6, 10, &, 14 weeks	None	0.89	0.95	0.97	0.97	NA	NA	None	NA	NA	NA	NA	NA	NA	NA	NA	None	NA	NA	NA	NA	NA	NA	NA	NA	0.55	Severe Cases in <5yo per 100,000 population	1181.82	1085	1020.73	987	992.273	999.727	991.636	994.818	997.455	992.545	990.545	971.091	982.273	1024.55	998.545
55	PEV (Pre-Erythrocytic Vaccine)	3	0.5	4	10	Infants	6, 10, &, 14 weeks	None	0.89	0.95	0.97	0.97	NA	NA	None	NA	NA	NA	NA	NA	NA	NA	NA	None	NA	NA	NA	NA	NA	NA	NA	NA	0.55	Deaths in < 5yo per 100,000 population	239	216.364	201.091	188	197.727	193.818	199.455	188.545	191.636	187.909	200.636	189.091	191.364	195.364	196
55	PEV (Pre-Erythrocytic Vaccine)	3	0.5	4	10	Infants	6, 10, &, 14 weeks	None	0.89	0.95	0.97	0.97	NA	NA	None	NA	NA	NA	NA	NA	NA	NA	NA	None	NA	NA	NA	NA	NA	NA	NA	NA	0.55	DALYs per 100,000 population	9984.36	9333.21	8972.91	8678.76	8830.74	8672.58	8978.06	8772.57	8869.06	9038.84	9448.31	9064.4	9131.65	9359.35	9630.56
55	PEV (Pre-Erythrocytic Vaccine)	3	0.5	4	10	Infants	6, 10, &, 14 weeks	None	0.89	0.95	0.97	0.97	NA	NA	None	NA	NA	NA	NA	NA	NA	NA	NA	None	NA	NA	NA	NA	NA	NA	NA	NA	0.55	Income and productivity gains from delivering vaccine (US$ / dose)	0.0753443	0.428201	0.661509	0.931592	1.06875	1.26219	1.33621	1.40907	1.34293	1.28734	1.21233	1.20568	1.10514	0.932004	0.805479
56	PEV (Pre-Erythrocytic Vaccine)	3	0.5	4	10	Infants	6, 10, &, 14 weeks	None	0.7	0.81	0.93	0.93	NA	NA	None	NA	NA	NA	NA	NA	NA	NA	NA	None	NA	NA	NA	NA	NA	NA	NA	NA	0.55	Cases per 100,000 population	140054	137773	135940	135017	133962	133158	132684	132420	132530	132530	132922	133192	133431	134137	134408
56	PEV (Pre-Erythrocytic Vaccine)	3	0.5	4	10	Infants	6, 10, &, 14 weeks	None	0.7	0.81	0.93	0.93	NA	NA	None	NA	NA	NA	NA	NA	NA	NA	NA	None	NA	NA	NA	NA	NA	NA	NA	NA	0.55	Severe Cases per 100,000 population	1838.09	1737.45	1702.09	1648.91	1652.36	1696.09	1682.09	1701.18	1718	1753.91	1771.64	1785.73	1818.64	1795.36	1822.64
56	PEV (Pre-Erythrocytic Vaccine)	3	0.5	4	10	Infants	6, 10, &, 14 weeks	None	0.7	0.81	0.93	0.93	NA	NA	None	NA	NA	NA	NA	NA	NA	NA	NA	None	NA	NA	NA	NA	NA	NA	NA	NA	0.55	Deaths per 100,000 population	364.364	345.727	337.636	335	327.091	331.909	325.364	338	333.636	338.364	341.273	342.182	347.545	351.273	353
56	PEV (Pre-Erythrocytic Vaccine)	3	0.5	4	10	Infants	6, 10, &, 14 weeks	None	0.7	0.81	0.93	0.93	NA	NA	None	NA	NA	NA	NA	NA	NA	NA	NA	None	NA	NA	NA	NA	NA	NA	NA	NA	0.55	Cases in <5yo per 100,000 population	30430	28529.5	26966.2	25844	24902.5	24558.8	24419.1	24338	24389.2	24285.7	24398.7	24488.1	24438.5	24495	24391.6
56	PEV (Pre-Erythrocytic Vaccine)	3	0.5	4	10	Infants	6, 10, &, 14 weeks	None	0.7	0.81	0.93	0.93	NA	NA	None	NA	NA	NA	NA	NA	NA	NA	NA	None	NA	NA	NA	NA	NA	NA	NA	NA	0.55	Severe Cases in <5yo per 100,000 population	1205.82	1104.18	1059.91	1028.55	1023.27	1060.64	1023.36	1030.36	1031.09	1041.18	1033.45	1041.91	1050.55	1037	1043.73
56	PEV (Pre-Erythrocytic Vaccine)	3	0.5	4	10	Infants	6, 10, &, 14 weeks	None	0.7	0.81	0.93	0.93	NA	NA	None	NA	NA	NA	NA	NA	NA	NA	NA	None	NA	NA	NA	NA	NA	NA	NA	NA	0.55	Deaths in < 5yo per 100,000 population	232.545	216.364	211.636	204	204.455	207.182	197.545	203.818	200.727	200.455	198.545	202.909	200	207.636	201.545
56	PEV (Pre-Erythrocytic Vaccine)	3	0.5	4	10	Infants	6, 10, &, 14 weeks	None	0.7	0.81	0.93	0.93	NA	NA	None	NA	NA	NA	NA	NA	NA	NA	NA	None	NA	NA	NA	NA	NA	NA	NA	NA	0.55	DALYs per 100,000 population	9891.11	9347.18	9174.41	9086.15	8885.21	9032.55	8872.89	9159.33	9066.46	9176.89	9263.4	9287.51	9437.28	9540.03	9599.52
56	PEV (Pre-Erythrocytic Vaccine)	3	0.5	4	10	Infants	6, 10, &, 14 weeks	None	0.7	0.81	0.93	0.93	NA	NA	None	NA	NA	NA	NA	NA	NA	NA	NA	None	NA	NA	NA	NA	NA	NA	NA	NA	0.55	Income and productivity gains from delivering vaccine (US$ / dose)	0.0655922	0.502934	0.785533	0.922835	1.08635	1.21397	1.32	1.40242	1.34821	1.31889	1.22185	1.14325	1.04898	0.876972	0.753644
57	PEV (Pre-Erythrocytic Vaccine)	3	0.5	4	10	Infants	6, 10, &, 14 weeks	None	0.5	0.69	0.85	0.85	NA	NA	None	NA	NA	NA	NA	NA	NA	NA	NA	None	NA	NA	NA	NA	NA	NA	NA	NA	0.55	Cases per 100,000 population	140191	138628	137166	136121	135169	134700	134344	134279	134329	134660	134499	134744	135018	135616	135868
57	PEV (Pre-Erythrocytic Vaccine)	3	0.5	4	10	Infants	6, 10, &, 14 weeks	None	0.5	0.69	0.85	0.85	NA	NA	None	NA	NA	NA	NA	NA	NA	NA	NA	None	NA	NA	NA	NA	NA	NA	NA	NA	0.55	Severe Cases per 100,000 population	1876.73	1794.27	1719.73	1710.09	1705.55	1748.73	1706.18	1747.55	1768.18	1778.09	1798.91	1811.91	1827.45	1815.36	1822.27
57	PEV (Pre-Erythrocytic Vaccine)	3	0.5	4	10	Infants	6, 10, &, 14 weeks	None	0.5	0.69	0.85	0.85	NA	NA	None	NA	NA	NA	NA	NA	NA	NA	NA	None	NA	NA	NA	NA	NA	NA	NA	NA	0.55	Deaths per 100,000 population	367.545	347.364	346.273	337.182	334.636	333.273	337.455	335	336	347	352.727	358.455	356.909	349.636	349.182
57	PEV (Pre-Erythrocytic Vaccine)	3	0.5	4	10	Infants	6, 10, &, 14 weeks	None	0.5	0.69	0.85	0.85	NA	NA	None	NA	NA	NA	NA	NA	NA	NA	NA	None	NA	NA	NA	NA	NA	NA	NA	NA	0.55	Cases in <5yo per 100,000 population	30592.9	29069.5	27771.5	26886.3	26214.9	25837.6	25825.7	25829.7	25804.4	25884.6	25748.4	25919.2	25772.5	25888.3	25861.5
57	PEV (Pre-Erythrocytic Vaccine)	3	0.5	4	10	Infants	6, 10, &, 14 weeks	None	0.5	0.69	0.85	0.85	NA	NA	None	NA	NA	NA	NA	NA	NA	NA	NA	None	NA	NA	NA	NA	NA	NA	NA	NA	0.55	Severe Cases in <5yo per 100,000 population	1217.73	1152.64	1090.36	1089.55	1070.82	1093.45	1063.18	1078.64	1084.18	1082.45	1098.45	1080.64	1093.73	1074.73	1079.64
57	PEV (Pre-Erythrocytic Vaccine)	3	0.5	4	10	Infants	6, 10, &, 14 weeks	None	0.5	0.69	0.85	0.85	NA	NA	None	NA	NA	NA	NA	NA	NA	NA	NA	None	NA	NA	NA	NA	NA	NA	NA	NA	0.55	Deaths in < 5yo per 100,000 population	236.455	221.455	217.818	215.091	208.545	205.636	206.455	205.909	208	211.364	213.091	215.455	214.636	208	211.545
57	PEV (Pre-Erythrocytic Vaccine)	3	0.5	4	10	Infants	6, 10, &, 14 weeks	None	0.5	0.69	0.85	0.85	NA	NA	None	NA	NA	NA	NA	NA	NA	NA	NA	None	NA	NA	NA	NA	NA	NA	NA	NA	0.55	DALYs per 100,000 population	9979.03	9427.35	9386.43	9180.67	9089.66	9053.17	9200.75	9100.83	9147.35	9419.32	9592.71	9716.23	9678.49	9480.84	9490.99
57	PEV (Pre-Erythrocytic Vaccine)	3	0.5	4	10	Infants	6, 10, &, 14 weeks	None	0.5	0.69	0.85	0.85	NA	NA	None	NA	NA	NA	NA	NA	NA	NA	NA	None	NA	NA	NA	NA	NA	NA	NA	NA	0.55	Income and productivity gains from delivering vaccine (US$ / dose)	0.0322842	0.374963	0.714126	0.917854	1.14623	1.20871	1.35783	1.36821	1.3015	1.20485	1.21745	1.15251	0.991114	0.820973	0.698067
58	PEV (Pre-Erythrocytic Vaccine)	3	0.5	4	100	Infants	6, 10, &, 14 weeks	None	0.89	0.95	0.97	0.97	NA	NA	None	NA	NA	NA	NA	NA	NA	NA	NA	None	NA	NA	NA	NA	NA	NA	NA	NA	0.55	Cases per 100,000 population	110513	107757	106410	106174	106755	108135	109411	111242	112750	114140	115017	115860	116648	117306	117777
58	PEV (Pre-Erythrocytic Vaccine)	3	0.5	4	100	Infants	6, 10, &, 14 weeks	None	0.89	0.95	0.97	0.97	NA	NA	None	NA	NA	NA	NA	NA	NA	NA	NA	None	NA	NA	NA	NA	NA	NA	NA	NA	0.55	Severe Cases per 100,000 population	1482.77	1390.23	1435.77	1511.23	1572.31	1628.54	1647.54	1673.08	1685.38	1700.62	1719.77	1680.62	1694.62	1703.15	1716.08
58	PEV (Pre-Erythrocytic Vaccine)	3	0.5	4	100	Infants	6, 10, &, 14 weeks	None	0.89	0.95	0.97	0.97	NA	NA	None	NA	NA	NA	NA	NA	NA	NA	NA	None	NA	NA	NA	NA	NA	NA	NA	NA	0.55	Deaths per 100,000 population	356.385	335.462	333.385	349.769	347.615	353	365.692	362	362.077	370	370.462	376.769	370.385	375.923	368.923
58	PEV (Pre-Erythrocytic Vaccine)	3	0.5	4	100	Infants	6, 10, &, 14 weeks	None	0.89	0.95	0.97	0.97	NA	NA	None	NA	NA	NA	NA	NA	NA	NA	NA	None	NA	NA	NA	NA	NA	NA	NA	NA	0.55	Cases in <5yo per 100,000 population	51822.5	49023.2	47583.6	47455.4	47900.4	48398.5	48345.8	48455.9	48646.6	48589.8	48496.2	48571.6	48619.5	48673	48741.8
58	PEV (Pre-Erythrocytic Vaccine)	3	0.5	4	100	Infants	6, 10, &, 14 weeks	None	0.89	0.95	0.97	0.97	NA	NA	None	NA	NA	NA	NA	NA	NA	NA	NA	None	NA	NA	NA	NA	NA	NA	NA	NA	0.55	Severe Cases in <5yo per 100,000 population	1363.62	1271.31	1321.77	1396.08	1454.15	1491.15	1478.08	1494.31	1494.85	1492.54	1520	1474.62	1495	1495.38	1508.62
58	PEV (Pre-Erythrocytic Vaccine)	3	0.5	4	100	Infants	6, 10, &, 14 weeks	None	0.89	0.95	0.97	0.97	NA	NA	None	NA	NA	NA	NA	NA	NA	NA	NA	None	NA	NA	NA	NA	NA	NA	NA	NA	0.55	Deaths in < 5yo per 100,000 population	325.308	304	298.077	319.231	316.615	317.615	324.692	321.538	319.692	321.538	324.846	327.538	324	325.154	320.923
58	PEV (Pre-Erythrocytic Vaccine)	3	0.5	4	100	Infants	6, 10, &, 14 weeks	None	0.89	0.95	0.97	0.97	NA	NA	None	NA	NA	NA	NA	NA	NA	NA	NA	None	NA	NA	NA	NA	NA	NA	NA	NA	0.55	DALYs per 100,000 population	9590.99	9034.37	8977.1	9444.11	9380.85	9539.92	9880.22	9760.05	9808.57	10001.2	10031	10185.8	10024.6	10148.4	10002.1
58	PEV (Pre-Erythrocytic Vaccine)	3	0.5	4	100	Infants	6, 10, &, 14 weeks	None	0.89	0.95	0.97	0.97	NA	NA	None	NA	NA	NA	NA	NA	NA	NA	NA	None	NA	NA	NA	NA	NA	NA	NA	NA	0.55	Income and productivity gains from delivering vaccine (US$ / dose)	0.194788	0.541185	0.656975	0.664813	0.541765	0.255668	-0.0500514	-0.450673	-0.760191	-1.10622	-1.31903	-1.47885	-1.65675	-1.7936	-1.91583
59	PEV (Pre-Erythrocytic Vaccine)	3	0.5	4	100	Infants	6, 10, &, 14 weeks	None	0.7	0.81	0.93	0.93	NA	NA	None	NA	NA	NA	NA	NA	NA	NA	NA	None	NA	NA	NA	NA	NA	NA	NA	NA	0.55	Cases per 100,000 population	110760	108453	107366	107297	107859	108895	110030	111366	112558	113576	114448	115417	115755	116346	116657
59	PEV (Pre-Erythrocytic Vaccine)	3	0.5	4	100	Infants	6, 10, &, 14 weeks	None	0.7	0.81	0.93	0.93	NA	NA	None	NA	NA	NA	NA	NA	NA	NA	NA	None	NA	NA	NA	NA	NA	NA	NA	NA	0.55	Severe Cases per 100,000 population	1487.69	1428	1469.31	1530.15	1562	1612.15	1621.08	1633.15	1650.69	1660.38	1653.85	1655	1687.46	1675	1654.85
59	PEV (Pre-Erythrocytic Vaccine)	3	0.5	4	100	Infants	6, 10, &, 14 weeks	None	0.7	0.81	0.93	0.93	NA	NA	None	NA	NA	NA	NA	NA	NA	NA	NA	None	NA	NA	NA	NA	NA	NA	NA	NA	0.55	Deaths per 100,000 population	357.231	338.923	343.538	348.231	347.769	363.538	350.615	369.769	373.692	360.385	359.154	367.385	378.923	370.077	368.462
59	PEV (Pre-Erythrocytic Vaccine)	3	0.5	4	100	Infants	6, 10, &, 14 weeks	None	0.7	0.81	0.93	0.93	NA	NA	None	NA	NA	NA	NA	NA	NA	NA	NA	None	NA	NA	NA	NA	NA	NA	NA	NA	0.55	Cases in <5yo per 100,000 population	51972.8	49796.2	48695.6	48480.9	48994.5	49368.8	49355.4	49303.6	49462.8	49466.9	49430.9	49482.4	49458	49584.6	49541.2
59	PEV (Pre-Erythrocytic Vaccine)	3	0.5	4	100	Infants	6, 10, &, 14 weeks	None	0.7	0.81	0.93	0.93	NA	NA	None	NA	NA	NA	NA	NA	NA	NA	NA	None	NA	NA	NA	NA	NA	NA	NA	NA	0.55	Severe Cases in <5yo per 100,000 population	1367	1306.77	1350.62	1412.77	1444.92	1477.46	1467.23	1462.85	1468.38	1474.54	1468.23	1460.15	1493.38	1479.62	1463.69
59	PEV (Pre-Erythrocytic Vaccine)	3	0.5	4	100	Infants	6, 10, &, 14 weeks	None	0.7	0.81	0.93	0.93	NA	NA	None	NA	NA	NA	NA	NA	NA	NA	NA	None	NA	NA	NA	NA	NA	NA	NA	NA	0.55	Deaths in < 5yo per 100,000 population	325.077	306.615	311.769	315.154	314.692	328.462	312.538	330.308	330.846	316.846	315.385	321	333.615	325.385	322.462
59	PEV (Pre-Erythrocytic Vaccine)	3	0.5	4	100	Infants	6, 10, &, 14 weeks	None	0.7	0.81	0.93	0.93	NA	NA	None	NA	NA	NA	NA	NA	NA	NA	NA	None	NA	NA	NA	NA	NA	NA	NA	NA	0.55	DALYs per 100,000 population	9623.7	9150.81	9286.28	9379.22	9408.08	9818.21	9467.35	9977.63	10084.2	9755.61	9744.53	9923.98	10239.2	9999.91	9956.14
59	PEV (Pre-Erythrocytic Vaccine)	3	0.5	4	100	Infants	6, 10, &, 14 weeks	None	0.7	0.81	0.93	0.93	NA	NA	None	NA	NA	NA	NA	NA	NA	NA	NA	None	NA	NA	NA	NA	NA	NA	NA	NA	0.55	Income and productivity gains from delivering vaccine (US$ / dose)	0.189879	0.560365	0.663694	0.631186	0.519213	0.246641	-0.0646407	-0.45649	-0.752996	-1.04549	-1.27295	-1.54536	-1.64584	-1.79195	-1.87031
60	PEV (Pre-Erythrocytic Vaccine)	3	0.5	4	100	Infants	6, 10, &, 14 weeks	None	0.5	0.69	0.85	0.85	NA	NA	None	NA	NA	NA	NA	NA	NA	NA	NA	None	NA	NA	NA	NA	NA	NA	NA	NA	0.55	Cases per 100,000 population	111020	109119	108503	108281	108522	109534	110392	111485	112400	113292	113828	114342	114920	115457	115535
60	PEV (Pre-Erythrocytic Vaccine)	3	0.5	4	100	Infants	6, 10, &, 14 weeks	None	0.5	0.69	0.85	0.85	NA	NA	None	NA	NA	NA	NA	NA	NA	NA	NA	None	NA	NA	NA	NA	NA	NA	NA	NA	0.55	Severe Cases per 100,000 population	1486.25	1457.75	1483.42	1541.17	1547.83	1598.67	1607.75	1625.33	1626.83	1641.42	1648	1652.83	1632.75	1613	1651.67
60	PEV (Pre-Erythrocytic Vaccine)	3	0.5	4	100	Infants	6, 10, &, 14 weeks	None	0.5	0.69	0.85	0.85	NA	NA	None	NA	NA	NA	NA	NA	NA	NA	NA	None	NA	NA	NA	NA	NA	NA	NA	NA	0.55	Deaths per 100,000 population	358.25	342.333	344	355.417	343.25	365.667	365.417	355.167	363.833	370.583	364.917	367.75	366.5	355.417	371.917
60	PEV (Pre-Erythrocytic Vaccine)	3	0.5	4	100	Infants	6, 10, &, 14 weeks	None	0.5	0.69	0.85	0.85	NA	NA	None	NA	NA	NA	NA	NA	NA	NA	NA	None	NA	NA	NA	NA	NA	NA	NA	NA	0.55	Cases in <5yo per 100,000 population	52297.3	50446.9	49721.5	49495.1	49883.4	50255.7	50320.8	50340.6	50363.7	50266.1	50326.2	50309.5	50353.7	50414.2	50323.5
60	PEV (Pre-Erythrocytic Vaccine)	3	0.5	4	100	Infants	6, 10, &, 14 weeks	None	0.5	0.69	0.85	0.85	NA	NA	None	NA	NA	NA	NA	NA	NA	NA	NA	None	NA	NA	NA	NA	NA	NA	NA	NA	0.55	Severe Cases in <5yo per 100,000 population	1370.92	1338	1364.58	1421.83	1429.33	1468.25	1455	1463	1465.08	1470.92	1471.33	1485.75	1461.42	1438.92	1479.92
60	PEV (Pre-Erythrocytic Vaccine)	3	0.5	4	100	Infants	6, 10, &, 14 weeks	None	0.5	0.69	0.85	0.85	NA	NA	None	NA	NA	NA	NA	NA	NA	NA	NA	None	NA	NA	NA	NA	NA	NA	NA	NA	0.55	Deaths in < 5yo per 100,000 population	326.417	308.833	312.833	323.083	311.917	330.5	327.083	320.417	323.917	325.167	325.083	328.083	322.917	315.667	332.75
60	PEV (Pre-Erythrocytic Vaccine)	3	0.5	4	100	Infants	6, 10, &, 14 weeks	None	0.5	0.69	0.85	0.85	NA	NA	None	NA	NA	NA	NA	NA	NA	NA	NA	None	NA	NA	NA	NA	NA	NA	NA	NA	0.55	DALYs per 100,000 population	9646	9236.21	9292.55	9576.44	9285.71	9840.48	9835.02	9598.01	9837.95	10010.8	9868.01	9934.66	9908.85	9626.29	10038.5
60	PEV (Pre-Erythrocytic Vaccine)	3	0.5	4	100	Infants	6, 10, &, 14 weeks	None	0.5	0.69	0.85	0.85	NA	NA	None	NA	NA	NA	NA	NA	NA	NA	NA	None	NA	NA	NA	NA	NA	NA	NA	NA	0.55	Income and productivity gains from delivering vaccine (US$ / dose)	0.204922	0.54377	0.60479	0.609425	0.565957	0.268776	-0.0354675	-0.426262	-0.714113	-1.07377	-1.22977	-1.426	-1.59411	-1.73866	-1.82879
61	PEV (Pre-Erythrocytic Vaccine)	3	0.5	10	0.1	Infants	6, 10, &, 14 weeks	None	0.89	0.95	0.97	0.97	NA	NA	None	NA	NA	NA	NA	NA	NA	NA	NA	None	NA	NA	NA	NA	NA	NA	NA	NA	0.55	Cases per 100,000 population	8626.33	8531.03	8426.04	8279.64	8247.83	8087.88	7903.64	7771.29	7595.27	7464.61	7324.99	7141.42	6958.79	6888.14	6685.13
61	PEV (Pre-Erythrocytic Vaccine)	3	0.5	10	0.1	Infants	6, 10, &, 14 weeks	None	0.89	0.95	0.97	0.97	NA	NA	None	NA	NA	NA	NA	NA	NA	NA	NA	None	NA	NA	NA	NA	NA	NA	NA	NA	0.55	Severe Cases per 100,000 population	149.673	146.664	144.109	138.345	136.645	131.409	128.309	126.491	124.918	121.427	117.7	117.036	115.155	115.655	110.418
61	PEV (Pre-Erythrocytic Vaccine)	3	0.5	10	0.1	Infants	6, 10, &, 14 weeks	None	0.89	0.95	0.97	0.97	NA	NA	None	NA	NA	NA	NA	NA	NA	NA	NA	None	NA	NA	NA	NA	NA	NA	NA	NA	0.55	Deaths per 100,000 population	31.3273	30.5545	29.3182	29.4818	28.1636	27.8455	27.2909	27.7909	27.7909	27.1545	25.8909	25.0636	24.9273	25.0455	24.5727
61	PEV (Pre-Erythrocytic Vaccine)	3	0.5	10	0.1	Infants	6, 10, &, 14 weeks	None	0.89	0.95	0.97	0.97	NA	NA	None	NA	NA	NA	NA	NA	NA	NA	NA	None	NA	NA	NA	NA	NA	NA	NA	NA	0.55	Cases in <5yo per 100,000 population	692.155	629.191	567.545	500.7	450	407.382	400.536	389.936	384.773	376.227	368.527	360.691	351.236	345.073	333.473
61	PEV (Pre-Erythrocytic Vaccine)	3	0.5	10	0.1	Infants	6, 10, &, 14 weeks	None	0.89	0.95	0.97	0.97	NA	NA	None	NA	NA	NA	NA	NA	NA	NA	NA	None	NA	NA	NA	NA	NA	NA	NA	NA	0.55	Severe Cases in <5yo per 100,000 population	34.9182	32.2636	29.1818	25.4364	23.4	21.1909	20.5545	20.3091	20.2545	19.0091	18.6455	18.9	18.0909	18.6455	17.6727
61	PEV (Pre-Erythrocytic Vaccine)	3	0.5	10	0.1	Infants	6, 10, &, 14 weeks	None	0.89	0.95	0.97	0.97	NA	NA	None	NA	NA	NA	NA	NA	NA	NA	NA	None	NA	NA	NA	NA	NA	NA	NA	NA	0.55	Deaths in < 5yo per 100,000 population	9.21818	8.48182	7.02727	6.42727	6.19091	6.57273	6.02727	6.06364	6.4	6.16364	5.49091	6.21818	5.95455	5.98182	6.28182
61	PEV (Pre-Erythrocytic Vaccine)	3	0.5	10	0.1	Infants	6, 10, &, 14 weeks	None	0.89	0.95	0.97	0.97	NA	NA	None	NA	NA	NA	NA	NA	NA	NA	NA	None	NA	NA	NA	NA	NA	NA	NA	NA	0.55	DALYs per 100,000 population	799.605	779.925	741.85	747.607	712.513	707.751	691.188	699.855	706.048	684.404	649.211	634.415	629.357	631.26	619.519
61	PEV (Pre-Erythrocytic Vaccine)	3	0.5	10	0.1	Infants	6, 10, &, 14 weeks	None	0.89	0.95	0.97	0.97	NA	NA	None	NA	NA	NA	NA	NA	NA	NA	NA	None	NA	NA	NA	NA	NA	NA	NA	NA	0.55	Income and productivity gains from delivering vaccine (US$ / dose)	-0.00700051	0.0124013	0.0293387	0.0590191	0.0623135	0.0961449	0.138515	0.166019	0.204016	0.234837	0.26771	0.308527	0.349908	0.364112	0.412608
62	PEV (Pre-Erythrocytic Vaccine)	3	0.5	10	0.1	Infants	6, 10, &, 14 weeks	None	0.7	0.81	0.93	0.93	NA	NA	None	NA	NA	NA	NA	NA	NA	NA	NA	None	NA	NA	NA	NA	NA	NA	NA	NA	0.55	Cases per 100,000 population	8633.55	8543.12	8540.63	8428.99	8270.32	8150.03	8074.11	7931.09	7814.43	7695.01	7563.46	7436.57	7293.76	7197.08	7037.33
62	PEV (Pre-Erythrocytic Vaccine)	3	0.5	10	0.1	Infants	6, 10, &, 14 weeks	None	0.7	0.81	0.93	0.93	NA	NA	None	NA	NA	NA	NA	NA	NA	NA	NA	None	NA	NA	NA	NA	NA	NA	NA	NA	0.55	Severe Cases per 100,000 population	151.636	148.445	145.082	142.009	136.518	133.9	133.555	133.445	128	128.918	124.7	124.191	121.309	121.445	118.664
62	PEV (Pre-Erythrocytic Vaccine)	3	0.5	10	0.1	Infants	6, 10, &, 14 weeks	None	0.7	0.81	0.93	0.93	NA	NA	None	NA	NA	NA	NA	NA	NA	NA	NA	None	NA	NA	NA	NA	NA	NA	NA	NA	0.55	Deaths per 100,000 population	31.4364	30.8909	29.4545	29.7727	29.2545	28.1273	28.1636	28.9636	26.8091	27.7727	27.0818	27.3545	25.1091	26.4909	25.1
62	PEV (Pre-Erythrocytic Vaccine)	3	0.5	10	0.1	Infants	6, 10, &, 14 weeks	None	0.7	0.81	0.93	0.93	NA	NA	None	NA	NA	NA	NA	NA	NA	NA	NA	None	NA	NA	NA	NA	NA	NA	NA	NA	0.55	Cases in <5yo per 100,000 population	688.864	637.827	596.018	541.1	480.655	449.427	441.364	444.927	434.745	432.318	423.482	412.991	405.564	399.845	391.155
62	PEV (Pre-Erythrocytic Vaccine)	3	0.5	10	0.1	Infants	6, 10, &, 14 weeks	None	0.7	0.81	0.93	0.93	NA	NA	None	NA	NA	NA	NA	NA	NA	NA	NA	None	NA	NA	NA	NA	NA	NA	NA	NA	0.55	Severe Cases in <5yo per 100,000 population	36.1818	32.8091	30.7182	27.5364	24.7545	23.1364	24.6182	23.9727	22.8	22.9182	21.9091	21.9	20.9909	21.9364	20.8091
62	PEV (Pre-Erythrocytic Vaccine)	3	0.5	10	0.1	Infants	6, 10, &, 14 weeks	None	0.7	0.81	0.93	0.93	NA	NA	None	NA	NA	NA	NA	NA	NA	NA	NA	None	NA	NA	NA	NA	NA	NA	NA	NA	0.55	Deaths in < 5yo per 100,000 population	8.32727	8.02727	7.25455	6.89091	6.83636	6.51818	6.4	6.94545	6.48182	6.73636	6.65455	7.02727	5.84545	6.77273	6.5
62	PEV (Pre-Erythrocytic Vaccine)	3	0.5	10	0.1	Infants	6, 10, &, 14 weeks	None	0.7	0.81	0.93	0.93	NA	NA	None	NA	NA	NA	NA	NA	NA	NA	NA	None	NA	NA	NA	NA	NA	NA	NA	NA	0.55	DALYs per 100,000 population	797.067	783.932	752.236	755.209	741.607	717.899	712.564	732.349	680.856	703.892	686.925	689.139	636.255	670.783	637.871
62	PEV (Pre-Erythrocytic Vaccine)	3	0.5	10	0.1	Infants	6, 10, &, 14 weeks	None	0.7	0.81	0.93	0.93	NA	NA	None	NA	NA	NA	NA	NA	NA	NA	NA	None	NA	NA	NA	NA	NA	NA	NA	NA	0.55	Income and productivity gains from delivering vaccine (US$ / dose)	-0.0110873	0.0112096	0.00884141	0.033327	0.0726335	0.102551	0.120975	0.159683	0.188911	0.220472	0.259899	0.293436	0.332471	0.357502	0.402078
63	PEV (Pre-Erythrocytic Vaccine)	3	0.5	10	0.1	Infants	6, 10, &, 14 weeks	None	0.5	0.69	0.85	0.85	NA	NA	None	NA	NA	NA	NA	NA	NA	NA	NA	None	NA	NA	NA	NA	NA	NA	NA	NA	0.55	Cases per 100,000 population	8626.23	8541.75	8523.23	8460.84	8338.08	8277.26	8184.85	8145.59	8025.87	7921.28	7788.06	7640.72	7580.91	7490.82	7367.53
63	PEV (Pre-Erythrocytic Vaccine)	3	0.5	10	0.1	Infants	6, 10, &, 14 weeks	None	0.5	0.69	0.85	0.85	NA	NA	None	NA	NA	NA	NA	NA	NA	NA	NA	None	NA	NA	NA	NA	NA	NA	NA	NA	0.55	Severe Cases per 100,000 population	149.991	148.545	145.491	144.809	142.427	141.236	136.827	137.673	133.027	131.409	131.918	128.773	129.164	127.082	126.136
63	PEV (Pre-Erythrocytic Vaccine)	3	0.5	10	0.1	Infants	6, 10, &, 14 weeks	None	0.5	0.69	0.85	0.85	NA	NA	None	NA	NA	NA	NA	NA	NA	NA	NA	None	NA	NA	NA	NA	NA	NA	NA	NA	0.55	Deaths per 100,000 population	30.8545	30.6	31.5273	30.5182	29.0727	29.7818	28.7	29.8636	28.4273	28.5	28.0273	27.2	27.6455	27.7091	27.0182
63	PEV (Pre-Erythrocytic Vaccine)	3	0.5	10	0.1	Infants	6, 10, &, 14 weeks	None	0.5	0.69	0.85	0.85	NA	NA	None	NA	NA	NA	NA	NA	NA	NA	NA	None	NA	NA	NA	NA	NA	NA	NA	NA	0.55	Cases in <5yo per 100,000 population	693.482	653.545	611.545	577.164	536.082	508.655	503.973	501.782	493.2	484.264	479.945	473.509	462.718	461.309	456.864
63	PEV (Pre-Erythrocytic Vaccine)	3	0.5	10	0.1	Infants	6, 10, &, 14 weeks	None	0.5	0.69	0.85	0.85	NA	NA	None	NA	NA	NA	NA	NA	NA	NA	NA	None	NA	NA	NA	NA	NA	NA	NA	NA	0.55	Severe Cases in <5yo per 100,000 population	35.8273	34.1818	30.1909	28.8182	26.9273	27.6818	26.5545	26	25.8727	25.1273	25.1	24.2364	24.7727	24.7182	23.1273
63	PEV (Pre-Erythrocytic Vaccine)	3	0.5	10	0.1	Infants	6, 10, &, 14 weeks	None	0.5	0.69	0.85	0.85	NA	NA	None	NA	NA	NA	NA	NA	NA	NA	NA	None	NA	NA	NA	NA	NA	NA	NA	NA	0.55	Deaths in < 5yo per 100,000 population	8.63636	7.88182	7.65455	7.41818	7.34545	7.56364	7.76364	7.38182	6.95455	7.04545	7.07273	6.65455	6.49091	6.75455	6.57273
63	PEV (Pre-Erythrocytic Vaccine)	3	0.5	10	0.1	Infants	6, 10, &, 14 weeks	None	0.5	0.69	0.85	0.85	NA	NA	None	NA	NA	NA	NA	NA	NA	NA	NA	None	NA	NA	NA	NA	NA	NA	NA	NA	0.55	DALYs per 100,000 population	787.007	777.41	799.954	774.16	740.803	755.394	730.258	756.042	722.426	721.746	710.813	688.47	699.865	697.375	681.567
63	PEV (Pre-Erythrocytic Vaccine)	3	0.5	10	0.1	Infants	6, 10, &, 14 weeks	None	0.5	0.69	0.85	0.85	NA	NA	None	NA	NA	NA	NA	NA	NA	NA	NA	None	NA	NA	NA	NA	NA	NA	NA	NA	0.55	Income and productivity gains from delivering vaccine (US$ / dose)	-0.0103132	0.0177492	0.0201204	0.0377941	0.0736614	0.0905821	0.123514	0.134043	0.176974	0.213625	0.256094	0.311777	0.328905	0.364285	0.403367
64	PEV (Pre-Erythrocytic Vaccine)	3	0.5	10	1	Infants	6, 10, &, 14 weeks	None	0.89	0.95	0.97	0.97	NA	NA	None	NA	NA	NA	NA	NA	NA	NA	NA	None	NA	NA	NA	NA	NA	NA	NA	NA	0.55	Cases per 100,000 population	86263.3	85310.3	84260.4	82796.4	82478.3	80878.8	79036.4	77712.9	75952.7	74646.1	73249.9	71414.2	69587.9	68881.4	66851.3
64	PEV (Pre-Erythrocytic Vaccine)	3	0.5	10	1	Infants	6, 10, &, 14 weeks	None	0.89	0.95	0.97	0.97	NA	NA	None	NA	NA	NA	NA	NA	NA	NA	NA	None	NA	NA	NA	NA	NA	NA	NA	NA	0.55	Severe Cases per 100,000 population	1496.73	1466.64	1441.09	1383.45	1366.45	1314.09	1283.09	1264.91	1249.18	1214.27	1177	1170.36	1151.55	1156.55	1104.18
64	PEV (Pre-Erythrocytic Vaccine)	3	0.5	10	1	Infants	6, 10, &, 14 weeks	None	0.89	0.95	0.97	0.97	NA	NA	None	NA	NA	NA	NA	NA	NA	NA	NA	None	NA	NA	NA	NA	NA	NA	NA	NA	0.55	Deaths per 100,000 population	313.273	305.545	293.182	294.818	281.636	278.455	272.909	277.909	277.909	271.545	258.909	250.636	249.273	250.455	245.727
64	PEV (Pre-Erythrocytic Vaccine)	3	0.5	10	1	Infants	6, 10, &, 14 weeks	None	0.89	0.95	0.97	0.97	NA	NA	None	NA	NA	NA	NA	NA	NA	NA	NA	None	NA	NA	NA	NA	NA	NA	NA	NA	0.55	Cases in <5yo per 100,000 population	6921.55	6291.91	5675.45	5007	4500	4073.82	4005.36	3899.36	3847.73	3762.27	3685.27	3606.91	3512.36	3450.73	3334.73
64	PEV (Pre-Erythrocytic Vaccine)	3	0.5	10	1	Infants	6, 10, &, 14 weeks	None	0.89	0.95	0.97	0.97	NA	NA	None	NA	NA	NA	NA	NA	NA	NA	NA	None	NA	NA	NA	NA	NA	NA	NA	NA	0.55	Severe Cases in <5yo per 100,000 population	349.182	322.636	291.818	254.364	234	211.909	205.545	203.091	202.545	190.091	186.455	189	180.909	186.455	176.727
64	PEV (Pre-Erythrocytic Vaccine)	3	0.5	10	1	Infants	6, 10, &, 14 weeks	None	0.89	0.95	0.97	0.97	NA	NA	None	NA	NA	NA	NA	NA	NA	NA	NA	None	NA	NA	NA	NA	NA	NA	NA	NA	0.55	Deaths in < 5yo per 100,000 population	92.1818	84.8182	70.2727	64.2727	61.9091	65.7273	60.2727	60.6364	64	61.6364	54.9091	62.1818	59.5455	59.8182	62.8182
64	PEV (Pre-Erythrocytic Vaccine)	3	0.5	10	1	Infants	6, 10, &, 14 weeks	None	0.89	0.95	0.97	0.97	NA	NA	None	NA	NA	NA	NA	NA	NA	NA	NA	None	NA	NA	NA	NA	NA	NA	NA	NA	0.55	DALYs per 100,000 population	7996.05	7799.25	7418.5	7476.07	7125.13	7077.51	6911.88	6998.55	7060.48	6844.04	6492.11	6344.15	6293.57	6312.6	6195.19
64	PEV (Pre-Erythrocytic Vaccine)	3	0.5	10	1	Infants	6, 10, &, 14 weeks	None	0.89	0.95	0.97	0.97	NA	NA	None	NA	NA	NA	NA	NA	NA	NA	NA	None	NA	NA	NA	NA	NA	NA	NA	NA	0.55	Income and productivity gains from delivering vaccine (US$ / dose)	-0.0700051	0.124013	0.293387	0.590191	0.623135	0.961449	1.38515	1.66019	2.04016	2.34837	2.6771	3.08527	3.49908	3.64112	4.12608
65	PEV (Pre-Erythrocytic Vaccine)	3	0.5	10	1	Infants	6, 10, &, 14 weeks	None	0.7	0.81	0.93	0.93	NA	NA	None	NA	NA	NA	NA	NA	NA	NA	NA	None	NA	NA	NA	NA	NA	NA	NA	NA	0.55	Cases per 100,000 population	86335.5	85431.2	85406.3	84289.9	82703.2	81500.3	80741.1	79310.9	78144.3	76950.1	75634.6	74365.7	72937.6	71970.8	70373.3
65	PEV (Pre-Erythrocytic Vaccine)	3	0.5	10	1	Infants	6, 10, &, 14 weeks	None	0.7	0.81	0.93	0.93	NA	NA	None	NA	NA	NA	NA	NA	NA	NA	NA	None	NA	NA	NA	NA	NA	NA	NA	NA	0.55	Severe Cases per 100,000 population	1516.36	1484.45	1450.82	1420.09	1365.18	1339	1335.55	1334.45	1280	1289.18	1247	1241.91	1213.09	1214.45	1186.64
65	PEV (Pre-Erythrocytic Vaccine)	3	0.5	10	1	Infants	6, 10, &, 14 weeks	None	0.7	0.81	0.93	0.93	NA	NA	None	NA	NA	NA	NA	NA	NA	NA	NA	None	NA	NA	NA	NA	NA	NA	NA	NA	0.55	Deaths per 100,000 population	314.364	308.909	294.545	297.727	292.545	281.273	281.636	289.636	268.091	277.727	270.818	273.545	251.091	264.909	251
65	PEV (Pre-Erythrocytic Vaccine)	3	0.5	10	1	Infants	6, 10, &, 14 weeks	None	0.7	0.81	0.93	0.93	NA	NA	None	NA	NA	NA	NA	NA	NA	NA	NA	None	NA	NA	NA	NA	NA	NA	NA	NA	0.55	Cases in <5yo per 100,000 population	6888.64	6378.27	5960.18	5411	4806.55	4494.27	4413.64	4449.27	4347.45	4323.18	4234.82	4129.91	4055.64	3998.45	3911.55
65	PEV (Pre-Erythrocytic Vaccine)	3	0.5	10	1	Infants	6, 10, &, 14 weeks	None	0.7	0.81	0.93	0.93	NA	NA	None	NA	NA	NA	NA	NA	NA	NA	NA	None	NA	NA	NA	NA	NA	NA	NA	NA	0.55	Severe Cases in <5yo per 100,000 population	361.818	328.091	307.182	275.364	247.545	231.364	246.182	239.727	228	229.182	219.091	219	209.909	219.364	208.091
65	PEV (Pre-Erythrocytic Vaccine)	3	0.5	10	1	Infants	6, 10, &, 14 weeks	None	0.7	0.81	0.93	0.93	NA	NA	None	NA	NA	NA	NA	NA	NA	NA	NA	None	NA	NA	NA	NA	NA	NA	NA	NA	0.55	Deaths in < 5yo per 100,000 population	83.2727	80.2727	72.5455	68.9091	68.3636	65.1818	64	69.4545	64.8182	67.3636	66.5455	70.2727	58.4545	67.7273	65
65	PEV (Pre-Erythrocytic Vaccine)	3	0.5	10	1	Infants	6, 10, &, 14 weeks	None	0.7	0.81	0.93	0.93	NA	NA	None	NA	NA	NA	NA	NA	NA	NA	NA	None	NA	NA	NA	NA	NA	NA	NA	NA	0.55	DALYs per 100,000 population	7970.67	7839.32	7522.36	7552.09	7416.07	7178.99	7125.64	7323.49	6808.56	7038.92	6869.25	6891.39	6362.55	6707.83	6378.71
65	PEV (Pre-Erythrocytic Vaccine)	3	0.5	10	1	Infants	6, 10, &, 14 weeks	None	0.7	0.81	0.93	0.93	NA	NA	None	NA	NA	NA	NA	NA	NA	NA	NA	None	NA	NA	NA	NA	NA	NA	NA	NA	0.55	Income and productivity gains from delivering vaccine (US$ / dose)	-0.110873	0.112096	0.0884141	0.33327	0.726335	1.02551	1.20975	1.59683	1.88911	2.20472	2.59899	2.93436	3.32471	3.57502	4.02078
66	PEV (Pre-Erythrocytic Vaccine)	3	0.5	10	1	Infants	6, 10, &, 14 weeks	None	0.5	0.69	0.85	0.85	NA	NA	None	NA	NA	NA	NA	NA	NA	NA	NA	None	NA	NA	NA	NA	NA	NA	NA	NA	0.55	Cases per 100,000 population	86262.3	85417.5	85232.3	84608.4	83380.8	82772.6	81848.5	81455.9	80258.7	79212.8	77880.6	76407.2	75809.1	74908.2	73675.3
66	PEV (Pre-Erythrocytic Vaccine)	3	0.5	10	1	Infants	6, 10, &, 14 weeks	None	0.5	0.69	0.85	0.85	NA	NA	None	NA	NA	NA	NA	NA	NA	NA	NA	None	NA	NA	NA	NA	NA	NA	NA	NA	0.55	Severe Cases per 100,000 population	1499.91	1485.45	1454.91	1448.09	1424.27	1412.36	1368.27	1376.73	1330.27	1314.09	1319.18	1287.73	1291.64	1270.82	1261.36
66	PEV (Pre-Erythrocytic Vaccine)	3	0.5	10	1	Infants	6, 10, &, 14 weeks	None	0.5	0.69	0.85	0.85	NA	NA	None	NA	NA	NA	NA	NA	NA	NA	NA	None	NA	NA	NA	NA	NA	NA	NA	NA	0.55	Deaths per 100,000 population	308.545	306	315.273	305.182	290.727	297.818	287	298.636	284.273	285	280.273	272	276.455	277.091	270.182
66	PEV (Pre-Erythrocytic Vaccine)	3	0.5	10	1	Infants	6, 10, &, 14 weeks	None	0.5	0.69	0.85	0.85	NA	NA	None	NA	NA	NA	NA	NA	NA	NA	NA	None	NA	NA	NA	NA	NA	NA	NA	NA	0.55	Cases in <5yo per 100,000 population	6934.82	6535.45	6115.45	5771.64	5360.82	5086.55	5039.73	5017.82	4932	4842.64	4799.45	4735.09	4627.18	4613.09	4568.64
66	PEV (Pre-Erythrocytic Vaccine)	3	0.5	10	1	Infants	6, 10, &, 14 weeks	None	0.5	0.69	0.85	0.85	NA	NA	None	NA	NA	NA	NA	NA	NA	NA	NA	None	NA	NA	NA	NA	NA	NA	NA	NA	0.55	Severe Cases in <5yo per 100,000 population	358.273	341.818	301.909	288.182	269.273	276.818	265.545	260	258.727	251.273	251	242.364	247.727	247.182	231.273
66	PEV (Pre-Erythrocytic Vaccine)	3	0.5	10	1	Infants	6, 10, &, 14 weeks	None	0.5	0.69	0.85	0.85	NA	NA	None	NA	NA	NA	NA	NA	NA	NA	NA	None	NA	NA	NA	NA	NA	NA	NA	NA	0.55	Deaths in < 5yo per 100,000 population	86.3636	78.8182	76.5455	74.1818	73.4545	75.6364	77.6364	73.8182	69.5455	70.4545	70.7273	66.5455	64.9091	67.5455	65.7273
66	PEV (Pre-Erythrocytic Vaccine)	3	0.5	10	1	Infants	6, 10, &, 14 weeks	None	0.5	0.69	0.85	0.85	NA	NA	None	NA	NA	NA	NA	NA	NA	NA	NA	None	NA	NA	NA	NA	NA	NA	NA	NA	0.55	DALYs per 100,000 population	7870.07	7774.1	7999.54	7741.6	7408.03	7553.94	7302.58	7560.42	7224.26	7217.46	7108.13	6884.7	6998.65	6973.75	6815.67
66	PEV (Pre-Erythrocytic Vaccine)	3	0.5	10	1	Infants	6, 10, &, 14 weeks	None	0.5	0.69	0.85	0.85	NA	NA	None	NA	NA	NA	NA	NA	NA	NA	NA	None	NA	NA	NA	NA	NA	NA	NA	NA	0.55	Income and productivity gains from delivering vaccine (US$ / dose)	-0.103132	0.177492	0.201204	0.377941	0.736614	0.905821	1.23514	1.34043	1.76974	2.13625	2.56094	3.11777	3.28905	3.64285	4.03367
67	PEV (Pre-Erythrocytic Vaccine)	3	0.5	10	10	Infants	6, 10, &, 14 weeks	None	0.89	0.95	0.97	0.97	NA	NA	None	NA	NA	NA	NA	NA	NA	NA	NA	None	NA	NA	NA	NA	NA	NA	NA	NA	0.55	Cases per 100,000 population	139842	137053	134828	132308	130178	128446	127046	126150	125376	124787	124820	124483	124646	125013	125330
67	PEV (Pre-Erythrocytic Vaccine)	3	0.5	10	10	Infants	6, 10, &, 14 weeks	None	0.89	0.95	0.97	0.97	NA	NA	None	NA	NA	NA	NA	NA	NA	NA	NA	None	NA	NA	NA	NA	NA	NA	NA	NA	0.55	Severe Cases per 100,000 population	1808	1689.82	1596.18	1548.55	1546	1543.73	1564.09	1566.27	1611.73	1629.45	1653.55	1652.64	1709.82	1709.64	1733.55
67	PEV (Pre-Erythrocytic Vaccine)	3	0.5	10	10	Infants	6, 10, &, 14 weeks	None	0.89	0.95	0.97	0.97	NA	NA	None	NA	NA	NA	NA	NA	NA	NA	NA	None	NA	NA	NA	NA	NA	NA	NA	NA	0.55	Deaths per 100,000 population	369	332.727	311.818	317.455	309.727	297.273	312.364	310.182	312.818	322.545	317	319.909	327.909	340.364	338.364
67	PEV (Pre-Erythrocytic Vaccine)	3	0.5	10	10	Infants	6, 10, &, 14 weeks	None	0.89	0.95	0.97	0.97	NA	NA	None	NA	NA	NA	NA	NA	NA	NA	NA	None	NA	NA	NA	NA	NA	NA	NA	NA	0.55	Cases in <5yo per 100,000 population	30288.5	27726.8	25569.6	23425.6	21627.8	20737.8	20624.7	20594.9	20548.9	20392.9	20399.5	20307.5	20227.2	20250.4	20235.3
67	PEV (Pre-Erythrocytic Vaccine)	3	0.5	10	10	Infants	6, 10, &, 14 weeks	None	0.89	0.95	0.97	0.97	NA	NA	None	NA	NA	NA	NA	NA	NA	NA	NA	None	NA	NA	NA	NA	NA	NA	NA	NA	0.55	Severe Cases in <5yo per 100,000 population	1177.09	1060.27	972.636	923.545	912.909	921.818	917.545	902.909	905.909	902.273	893.909	882.364	898.545	883.455	902.909
67	PEV (Pre-Erythrocytic Vaccine)	3	0.5	10	10	Infants	6, 10, &, 14 weeks	None	0.89	0.95	0.97	0.97	NA	NA	None	NA	NA	NA	NA	NA	NA	NA	NA	None	NA	NA	NA	NA	NA	NA	NA	NA	0.55	Deaths in < 5yo per 100,000 population	236.909	213.545	190	187.727	181.091	181.455	183.636	181.182	182	177.182	170.545	176.182	172.091	179	177.818
67	PEV (Pre-Erythrocytic Vaccine)	3	0.5	10	10	Infants	6, 10, &, 14 weeks	None	0.89	0.95	0.97	0.97	NA	NA	None	NA	NA	NA	NA	NA	NA	NA	NA	None	NA	NA	NA	NA	NA	NA	NA	NA	0.55	DALYs per 100,000 population	10005.7	9053.59	8474.71	8616.34	8431.93	8085.17	8479.39	8421.81	8507.84	8759.36	8585.4	8696.32	8917.34	9170.8	9135.22
67	PEV (Pre-Erythrocytic Vaccine)	3	0.5	10	10	Infants	6, 10, &, 14 weeks	None	0.89	0.95	0.97	0.97	NA	NA	None	NA	NA	NA	NA	NA	NA	NA	NA	None	NA	NA	NA	NA	NA	NA	NA	NA	0.55	Income and productivity gains from delivering vaccine (US$ / dose)	0.115177	0.506142	0.803132	1.15624	1.42799	1.7149	1.99888	2.21652	2.35229	2.43042	2.41918	2.4918	2.39932	2.33187	2.2401
68	PEV (Pre-Erythrocytic Vaccine)	3	0.5	10	10	Infants	6, 10, &, 14 weeks	None	0.7	0.81	0.93	0.93	NA	NA	None	NA	NA	NA	NA	NA	NA	NA	NA	None	NA	NA	NA	NA	NA	NA	NA	NA	0.55	Cases per 100,000 population	140029	137944	135333	133784	132034	130659	129583	128808	128216	127637	127354	127279	127700	127929	128099
68	PEV (Pre-Erythrocytic Vaccine)	3	0.5	10	10	Infants	6, 10, &, 14 weeks	None	0.7	0.81	0.93	0.93	NA	NA	None	NA	NA	NA	NA	NA	NA	NA	NA	None	NA	NA	NA	NA	NA	NA	NA	NA	0.55	Severe Cases per 100,000 population	1834.91	1724.91	1664.09	1610.18	1596.64	1591.09	1591.09	1637.91	1640.73	1680.55	1691	1713.18	1715.27	1763.27	1758.55
68	PEV (Pre-Erythrocytic Vaccine)	3	0.5	10	10	Infants	6, 10, &, 14 weeks	None	0.7	0.81	0.93	0.93	NA	NA	None	NA	NA	NA	NA	NA	NA	NA	NA	None	NA	NA	NA	NA	NA	NA	NA	NA	0.55	Deaths per 100,000 population	360.545	342.636	326.818	328.273	319	320.182	311.091	324.545	323.455	329.636	326.455	328.273	337.273	337.364	339.182
68	PEV (Pre-Erythrocytic Vaccine)	3	0.5	10	10	Infants	6, 10, &, 14 weeks	None	0.7	0.81	0.93	0.93	NA	NA	None	NA	NA	NA	NA	NA	NA	NA	NA	None	NA	NA	NA	NA	NA	NA	NA	NA	0.55	Cases in <5yo per 100,000 population	30448	28337.2	26369.7	24797.3	23232.9	22574.3	22418.1	22363	22418	22272.1	22307.5	22143.2	22167.3	22185.6	22117
68	PEV (Pre-Erythrocytic Vaccine)	3	0.5	10	10	Infants	6, 10, &, 14 weeks	None	0.7	0.81	0.93	0.93	NA	NA	None	NA	NA	NA	NA	NA	NA	NA	NA	None	NA	NA	NA	NA	NA	NA	NA	NA	0.55	Severe Cases in <5yo per 100,000 population	1202.45	1104.09	1037.64	977.364	971.364	961	945.818	967.455	967.545	971.909	964.364	951.909	948.273	966.364	956.909
68	PEV (Pre-Erythrocytic Vaccine)	3	0.5	10	10	Infants	6, 10, &, 14 weeks	None	0.7	0.81	0.93	0.93	NA	NA	None	NA	NA	NA	NA	NA	NA	NA	NA	None	NA	NA	NA	NA	NA	NA	NA	NA	0.55	Deaths in < 5yo per 100,000 population	232	218.727	201	198.818	193.273	194.727	185.909	195.182	189.818	191.636	187.364	189.091	190.455	190.364	187.364
68	PEV (Pre-Erythrocytic Vaccine)	3	0.5	10	10	Infants	6, 10, &, 14 weeks	None	0.7	0.81	0.93	0.93	NA	NA	None	NA	NA	NA	NA	NA	NA	NA	NA	None	NA	NA	NA	NA	NA	NA	NA	NA	0.55	DALYs per 100,000 population	9816	9319.93	8868.24	8879.62	8678.47	8666.84	8445.96	8781.96	8768.08	8930.19	8865.18	8901.46	9134.35	9185.15	9203.16
68	PEV (Pre-Erythrocytic Vaccine)	3	0.5	10	10	Infants	6, 10, &, 14 weeks	None	0.7	0.81	0.93	0.93	NA	NA	None	NA	NA	NA	NA	NA	NA	NA	NA	None	NA	NA	NA	NA	NA	NA	NA	NA	0.55	Income and productivity gains from delivering vaccine (US$ / dose)	0.0848783	0.434735	0.903371	1.15201	1.41518	1.71198	1.96791	2.15903	2.30434	2.44107	2.49099	2.47665	2.35141	2.26312	2.19365
69	PEV (Pre-Erythrocytic Vaccine)	3	0.5	10	10	Infants	6, 10, &, 14 weeks	None	0.5	0.69	0.85	0.85	NA	NA	None	NA	NA	NA	NA	NA	NA	NA	NA	None	NA	NA	NA	NA	NA	NA	NA	NA	0.55	Cases per 100,000 population	140144	138395	136600	135215	133678	133029	131882	131206	131076	130591	130505	130375	130566	130780	130799
69	PEV (Pre-Erythrocytic Vaccine)	3	0.5	10	10	Infants	6, 10, &, 14 weeks	None	0.5	0.69	0.85	0.85	NA	NA	None	NA	NA	NA	NA	NA	NA	NA	NA	None	NA	NA	NA	NA	NA	NA	NA	NA	0.55	Severe Cases per 100,000 population	1846.27	1755.73	1692.18	1653.91	1663.91	1669.09	1656.73	1675.27	1672.18	1713.64	1738.91	1763.36	1754.82	1769.82	1773.64
69	PEV (Pre-Erythrocytic Vaccine)	3	0.5	10	10	Infants	6, 10, &, 14 weeks	None	0.5	0.69	0.85	0.85	NA	NA	None	NA	NA	NA	NA	NA	NA	NA	NA	None	NA	NA	NA	NA	NA	NA	NA	NA	0.55	Deaths per 100,000 population	366.091	343.545	328.455	343.091	335.273	320.909	336.273	332	336.909	333.636	333.455	336.727	346.636	346.182	348.727
69	PEV (Pre-Erythrocytic Vaccine)	3	0.5	10	10	Infants	6, 10, &, 14 weeks	None	0.5	0.69	0.85	0.85	NA	NA	None	NA	NA	NA	NA	NA	NA	NA	NA	None	NA	NA	NA	NA	NA	NA	NA	NA	0.55	Cases in <5yo per 100,000 population	30565.8	28909.7	27359.2	26116.9	24835.6	24496.8	24256.8	24236.5	24268.4	24265	24168.9	24167.5	24132.7	24066.5	23965.9
69	PEV (Pre-Erythrocytic Vaccine)	3	0.5	10	10	Infants	6, 10, &, 14 weeks	None	0.5	0.69	0.85	0.85	NA	NA	None	NA	NA	NA	NA	NA	NA	NA	NA	None	NA	NA	NA	NA	NA	NA	NA	NA	0.55	Severe Cases in <5yo per 100,000 population	1203.55	1138	1065.91	1020.91	1023.18	1037.82	1020	1024.09	1011.09	1034	1029.55	1029.82	1007.27	1014.73	1002.27
69	PEV (Pre-Erythrocytic Vaccine)	3	0.5	10	10	Infants	6, 10, &, 14 weeks	None	0.5	0.69	0.85	0.85	NA	NA	None	NA	NA	NA	NA	NA	NA	NA	NA	None	NA	NA	NA	NA	NA	NA	NA	NA	0.55	Deaths in < 5yo per 100,000 population	234.182	215.727	205.182	210.727	205.455	198.455	208.909	201.273	200.364	202	197.909	200.364	204.545	199.545	199.455
69	PEV (Pre-Erythrocytic Vaccine)	3	0.5	10	10	Infants	6, 10, &, 14 weeks	None	0.5	0.69	0.85	0.85	NA	NA	None	NA	NA	NA	NA	NA	NA	NA	NA	None	NA	NA	NA	NA	NA	NA	NA	NA	0.55	DALYs per 100,000 population	9916.17	9328.32	8941	9290.21	9066.08	8721.64	9139.37	9024.87	9149.8	9058.36	9054.29	9155.13	9401.45	9373.02	9455.92
69	PEV (Pre-Erythrocytic Vaccine)	3	0.5	10	10	Infants	6, 10, &, 14 weeks	None	0.5	0.69	0.85	0.85	NA	NA	None	NA	NA	NA	NA	NA	NA	NA	NA	None	NA	NA	NA	NA	NA	NA	NA	NA	0.55	Income and productivity gains from delivering vaccine (US$ / dose)	0.082388	0.467333	0.860186	1.1281	1.44119	1.6029	1.94917	2.18405	2.22975	2.34633	2.36149	2.37707	2.31035	2.21772	2.16168
70	PEV (Pre-Erythrocytic Vaccine)	3	0.5	10	100	Infants	6, 10, &, 14 weeks	None	0.89	0.95	0.97	0.97	NA	NA	None	NA	NA	NA	NA	NA	NA	NA	NA	None	NA	NA	NA	NA	NA	NA	NA	NA	0.55	Cases per 100,000 population	110508	107253	105173	104148	104454	105408	106967	108634	110633	112631	114353	115979	117233	118476	119553
70	PEV (Pre-Erythrocytic Vaccine)	3	0.5	10	100	Infants	6, 10, &, 14 weeks	None	0.89	0.95	0.97	0.97	NA	NA	None	NA	NA	NA	NA	NA	NA	NA	NA	None	NA	NA	NA	NA	NA	NA	NA	NA	0.55	Severe Cases per 100,000 population	1464.33	1378.75	1395.92	1491.58	1535	1579.17	1662.75	1658.75	1696.08	1723	1703	1741.67	1718.5	1757.67	1749.33
70	PEV (Pre-Erythrocytic Vaccine)	3	0.5	10	100	Infants	6, 10, &, 14 weeks	None	0.89	0.95	0.97	0.97	NA	NA	None	NA	NA	NA	NA	NA	NA	NA	NA	None	NA	NA	NA	NA	NA	NA	NA	NA	0.55	Deaths per 100,000 population	353.25	322.667	334	331.333	333.667	333.5	357.167	354.5	361	372.25	358.833	362.667	366	373.25	374.75
70	PEV (Pre-Erythrocytic Vaccine)	3	0.5	10	100	Infants	6, 10, &, 14 weeks	None	0.89	0.95	0.97	0.97	NA	NA	None	NA	NA	NA	NA	NA	NA	NA	NA	None	NA	NA	NA	NA	NA	NA	NA	NA	0.55	Cases in <5yo per 100,000 population	51800.6	48620.8	46493.8	45616.1	45618.8	45917.7	45967.5	45964.9	46101	46086.2	46111	46117.8	46105.9	46117.8	46227.9
70	PEV (Pre-Erythrocytic Vaccine)	3	0.5	10	100	Infants	6, 10, &, 14 weeks	None	0.89	0.95	0.97	0.97	NA	NA	None	NA	NA	NA	NA	NA	NA	NA	NA	None	NA	NA	NA	NA	NA	NA	NA	NA	0.55	Severe Cases in <5yo per 100,000 population	1346.25	1262	1272.5	1372.83	1422.83	1434.67	1478.42	1448.42	1460	1473.25	1447	1476.5	1456.92	1482.83	1475.83
70	PEV (Pre-Erythrocytic Vaccine)	3	0.5	10	100	Infants	6, 10, &, 14 weeks	None	0.89	0.95	0.97	0.97	NA	NA	None	NA	NA	NA	NA	NA	NA	NA	NA	None	NA	NA	NA	NA	NA	NA	NA	NA	0.55	Deaths in < 5yo per 100,000 population	321.333	292.25	302	298.833	304.667	299.667	312.417	309.583	308.667	317.417	299.083	309.25	310.25	313.75	318.333
70	PEV (Pre-Erythrocytic Vaccine)	3	0.5	10	100	Infants	6, 10, &, 14 weeks	None	0.89	0.95	0.97	0.97	NA	NA	None	NA	NA	NA	NA	NA	NA	NA	NA	None	NA	NA	NA	NA	NA	NA	NA	NA	0.55	DALYs per 100,000 population	9503.93	8724.79	9033.48	8960.35	8998.16	9048.92	9640.23	9577.83	9770.91	10066.3	9717.77	9820.65	9897.27	10075.2	10145
70	PEV (Pre-Erythrocytic Vaccine)	3	0.5	10	100	Infants	6, 10, &, 14 weeks	None	0.89	0.95	0.97	0.97	NA	NA	None	NA	NA	NA	NA	NA	NA	NA	NA	None	NA	NA	NA	NA	NA	NA	NA	NA	0.55	Income and productivity gains from delivering vaccine (US$ / dose)	0.208972	0.597725	0.827064	0.918593	0.819065	0.607155	0.239073	-0.143278	-0.598265	-1.06936	-1.42632	-1.81614	-2.09649	-2.38195	-2.60586
71	PEV (Pre-Erythrocytic Vaccine)	3	0.5	10	100	Infants	6, 10, &, 14 weeks	None	0.7	0.81	0.93	0.93	NA	NA	None	NA	NA	NA	NA	NA	NA	NA	NA	None	NA	NA	NA	NA	NA	NA	NA	NA	0.55	Cases per 100,000 population	110604	108056	106508	105705	105929	106695	107835	109369	110758	112510	113860	115297	116500	117386	118206
71	PEV (Pre-Erythrocytic Vaccine)	3	0.5	10	100	Infants	6, 10, &, 14 weeks	None	0.7	0.81	0.93	0.93	NA	NA	None	NA	NA	NA	NA	NA	NA	NA	NA	None	NA	NA	NA	NA	NA	NA	NA	NA	0.55	Severe Cases per 100,000 population	1479.25	1411.25	1444.42	1477.67	1546.33	1580.42	1614.17	1645.17	1642.25	1686.75	1663.58	1669.92	1705.33	1694.92	1707.67
71	PEV (Pre-Erythrocytic Vaccine)	3	0.5	10	100	Infants	6, 10, &, 14 weeks	None	0.7	0.81	0.93	0.93	NA	NA	None	NA	NA	NA	NA	NA	NA	NA	NA	None	NA	NA	NA	NA	NA	NA	NA	NA	0.55	Deaths per 100,000 population	362.25	337.5	341.583	335.167	344	351.917	361	357.917	372.417	366.167	369.583	372.083	374.833	365.917	369.583
71	PEV (Pre-Erythrocytic Vaccine)	3	0.5	10	100	Infants	6, 10, &, 14 weeks	None	0.7	0.81	0.93	0.93	NA	NA	None	NA	NA	NA	NA	NA	NA	NA	NA	None	NA	NA	NA	NA	NA	NA	NA	NA	0.55	Cases in <5yo per 100,000 population	51938.2	49371.9	47816.9	46994.6	47126.8	47353.5	47360.4	47357.2	47271.2	47420.8	47421.6	47454.8	47529.6	47455.1	47506.6
71	PEV (Pre-Erythrocytic Vaccine)	3	0.5	10	100	Infants	6, 10, &, 14 weeks	None	0.7	0.81	0.93	0.93	NA	NA	None	NA	NA	NA	NA	NA	NA	NA	NA	None	NA	NA	NA	NA	NA	NA	NA	NA	0.55	Severe Cases in <5yo per 100,000 population	1361.17	1295.33	1324.5	1362.75	1428.17	1440.08	1441.25	1448.92	1431.75	1459.75	1435.08	1435.83	1469.42	1447.33	1464.75
71	PEV (Pre-Erythrocytic Vaccine)	3	0.5	10	100	Infants	6, 10, &, 14 weeks	None	0.7	0.81	0.93	0.93	NA	NA	None	NA	NA	NA	NA	NA	NA	NA	NA	None	NA	NA	NA	NA	NA	NA	NA	NA	0.55	Deaths in < 5yo per 100,000 population	330.75	307.667	305.5	304	312.667	316.5	320.667	316.75	324	317.667	314.917	321.417	321	314.417	319.25
71	PEV (Pre-Erythrocytic Vaccine)	3	0.5	10	100	Infants	6, 10, &, 14 weeks	None	0.7	0.81	0.93	0.93	NA	NA	None	NA	NA	NA	NA	NA	NA	NA	NA	None	NA	NA	NA	NA	NA	NA	NA	NA	0.55	DALYs per 100,000 population	9784.63	9095.1	9191.9	9040	9298.28	9488.73	9745.68	9676.02	10031.4	9889.24	10005.3	10061.1	10104.3	9912.47	10002.7
71	PEV (Pre-Erythrocytic Vaccine)	3	0.5	10	100	Infants	6, 10, &, 14 weeks	None	0.7	0.81	0.93	0.93	NA	NA	None	NA	NA	NA	NA	NA	NA	NA	NA	None	NA	NA	NA	NA	NA	NA	NA	NA	0.55	Income and productivity gains from delivering vaccine (US$ / dose)	0.215988	0.606781	0.794465	0.883022	0.799765	0.606493	0.267899	-0.189253	-0.5612	-1.04917	-1.39211	-1.80248	-2.12638	-2.38591	-2.61369
72	PEV (Pre-Erythrocytic Vaccine)	3	0.5	10	100	Infants	6, 10, &, 14 weeks	None	0.5	0.69	0.85	0.85	NA	NA	None	NA	NA	NA	NA	NA	NA	NA	NA	None	NA	NA	NA	NA	NA	NA	NA	NA	0.55	Cases per 100,000 population	111036	108849	107637	107114	107273	107970	108894	110152	111467	112509	113739	114683	115694	116323	117076
72	PEV (Pre-Erythrocytic Vaccine)	3	0.5	10	100	Infants	6, 10, &, 14 weeks	None	0.5	0.69	0.85	0.85	NA	NA	None	NA	NA	NA	NA	NA	NA	NA	NA	None	NA	NA	NA	NA	NA	NA	NA	NA	0.55	Severe Cases per 100,000 population	1483.71	1434.64	1468.79	1512.71	1538.64	1585.43	1617.79	1623.71	1651.36	1645.64	1657.21	1648.5	1643.57	1661.79	1675.79
72	PEV (Pre-Erythrocytic Vaccine)	3	0.5	10	100	Infants	6, 10, &, 14 weeks	None	0.5	0.69	0.85	0.85	NA	NA	None	NA	NA	NA	NA	NA	NA	NA	NA	None	NA	NA	NA	NA	NA	NA	NA	NA	0.55	Deaths per 100,000 population	351.429	338.143	345.857	354.929	348.071	355.5	361	367.929	372.643	368.357	365.786	376.071	371.714	368.643	376.5
72	PEV (Pre-Erythrocytic Vaccine)	3	0.5	10	100	Infants	6, 10, &, 14 weeks	None	0.5	0.69	0.85	0.85	NA	NA	None	NA	NA	NA	NA	NA	NA	NA	NA	None	NA	NA	NA	NA	NA	NA	NA	NA	0.55	Cases in <5yo per 100,000 population	52190.9	50096.6	48982.2	48384.4	48500.4	48701.9	48784.4	48767.2	48891.3	48811.7	48829.1	48826.8	48898.9	48839.4	48921.9
72	PEV (Pre-Erythrocytic Vaccine)	3	0.5	10	100	Infants	6, 10, &, 14 weeks	None	0.5	0.69	0.85	0.85	NA	NA	None	NA	NA	NA	NA	NA	NA	NA	NA	None	NA	NA	NA	NA	NA	NA	NA	NA	0.55	Severe Cases in <5yo per 100,000 population	1368.36	1322.79	1352.5	1398.64	1418.07	1452.07	1459.5	1445.36	1461.29	1446.71	1453.36	1443.21	1437.57	1450.79	1459.86
72	PEV (Pre-Erythrocytic Vaccine)	3	0.5	10	100	Infants	6, 10, &, 14 weeks	None	0.5	0.69	0.85	0.85	NA	NA	None	NA	NA	NA	NA	NA	NA	NA	NA	None	NA	NA	NA	NA	NA	NA	NA	NA	0.55	Deaths in < 5yo per 100,000 population	321.643	309.143	313.5	322.643	316	321.143	323.929	327.714	330.357	321.929	322.643	328.214	322.5	321.857	325.286
72	PEV (Pre-Erythrocytic Vaccine)	3	0.5	10	100	Infants	6, 10, &, 14 weeks	None	0.5	0.69	0.85	0.85	NA	NA	None	NA	NA	NA	NA	NA	NA	NA	NA	None	NA	NA	NA	NA	NA	NA	NA	NA	0.55	DALYs per 100,000 population	9481.29	9118.56	9299.03	9553.78	9390.73	9597.67	9762.79	9923.01	10093	9923.13	9907.17	10171	10041.1	9975.51	10182.3
72	PEV (Pre-Erythrocytic Vaccine)	3	0.5	10	100	Infants	6, 10, &, 14 weeks	None	0.5	0.69	0.85	0.85	NA	NA	None	NA	NA	NA	NA	NA	NA	NA	NA	None	NA	NA	NA	NA	NA	NA	NA	NA	0.55	Income and productivity gains from delivering vaccine (US$ / dose)	0.186671	0.591903	0.801992	0.862007	0.794373	0.532676	0.219626	-0.241979	-0.675906	-1.06675	-1.46179	-1.79539	-2.12711	-2.35499	-2.624
73	PEV (Pre-Erythrocytic Vaccine)	3	0.6	2	0.1	Infants	6, 10, &, 14 weeks	None	0.89	0.95	0.97	0.97	NA	NA	None	NA	NA	NA	NA	NA	NA	NA	NA	None	NA	NA	NA	NA	NA	NA	NA	NA	0.65	Cases per 100,000 population	8653.28	8549.76	8425.2	8297.55	8242.41	8201.78	8140.36	8109.9	8122.85	8100.76	8137.71	8125.74	8129.19	8097.61	8094.91
73	PEV (Pre-Erythrocytic Vaccine)	3	0.6	2	0.1	Infants	6, 10, &, 14 weeks	None	0.89	0.95	0.97	0.97	NA	NA	None	NA	NA	NA	NA	NA	NA	NA	NA	None	NA	NA	NA	NA	NA	NA	NA	NA	0.65	Severe Cases per 100,000 population	151.364	147.955	144.218	140.036	137.591	139.018	138.845	135.918	138.327	138.391	138.191	138.891	140.509	138.664	141.182
73	PEV (Pre-Erythrocytic Vaccine)	3	0.6	2	0.1	Infants	6, 10, &, 14 weeks	None	0.89	0.95	0.97	0.97	NA	NA	None	NA	NA	NA	NA	NA	NA	NA	NA	None	NA	NA	NA	NA	NA	NA	NA	NA	0.65	Deaths per 100,000 population	31.0364	30.2727	30.8455	29.6909	29.2545	28.8909	28.1273	29.3182	29.2545	28.9182	28.8	29.1545	29.1545	28.9545	29.1182
73	PEV (Pre-Erythrocytic Vaccine)	3	0.6	2	0.1	Infants	6, 10, &, 14 weeks	None	0.89	0.95	0.97	0.97	NA	NA	None	NA	NA	NA	NA	NA	NA	NA	NA	None	NA	NA	NA	NA	NA	NA	NA	NA	0.65	Cases in <5yo per 100,000 population	686.909	631.364	580.173	537.645	504.109	497.718	495.5	494.609	487.482	492.582	491.664	489.936	487.636	489.5	488.882
73	PEV (Pre-Erythrocytic Vaccine)	3	0.6	2	0.1	Infants	6, 10, &, 14 weeks	None	0.89	0.95	0.97	0.97	NA	NA	None	NA	NA	NA	NA	NA	NA	NA	NA	None	NA	NA	NA	NA	NA	NA	NA	NA	0.65	Severe Cases in <5yo per 100,000 population	35.2727	32.1091	29.3273	27.6364	26.1727	25.6364	25.9364	26.1455	25.5909	25.5909	25.8727	25.9636	26.1364	25.5364	25.8818
73	PEV (Pre-Erythrocytic Vaccine)	3	0.6	2	0.1	Infants	6, 10, &, 14 weeks	None	0.89	0.95	0.97	0.97	NA	NA	None	NA	NA	NA	NA	NA	NA	NA	NA	None	NA	NA	NA	NA	NA	NA	NA	NA	0.65	Deaths in < 5yo per 100,000 population	8.25455	7.86364	7.60909	7.20909	7.13636	6.9	6.93636	6.80909	6.83636	6.85455	6.57273	6.76364	7.04545	6.9	6.51818
73	PEV (Pre-Erythrocytic Vaccine)	3	0.6	2	0.1	Infants	6, 10, &, 14 weeks	None	0.89	0.95	0.97	0.97	NA	NA	None	NA	NA	NA	NA	NA	NA	NA	NA	None	NA	NA	NA	NA	NA	NA	NA	NA	0.65	DALYs per 100,000 population	794.552	769.205	784.477	755.754	740.758	736.15	718.737	746.422	741.059	733.585	729.136	736.671	739.806	737.251	740.154
73	PEV (Pre-Erythrocytic Vaccine)	3	0.6	2	0.1	Infants	6, 10, &, 14 weeks	None	0.89	0.95	0.97	0.97	NA	NA	None	NA	NA	NA	NA	NA	NA	NA	NA	None	NA	NA	NA	NA	NA	NA	NA	NA	0.65	Income and productivity gains from delivering vaccine (US$ / dose)	-0.0146386	0.00716687	0.0311654	0.0597859	0.0684236	0.0772526	0.0880552	0.096209	0.0898435	0.0945218	0.0880998	0.0919162	0.0903594	0.0966247	0.0969909
74	PEV (Pre-Erythrocytic Vaccine)	3	0.6	2	0.1	Infants	6, 10, &, 14 weeks	None	0.7	0.81	0.93	0.93	NA	NA	None	NA	NA	NA	NA	NA	NA	NA	NA	None	NA	NA	NA	NA	NA	NA	NA	NA	0.65	Cases per 100,000 population	8609.66	8515.95	8547.73	8411.64	8325.31	8342.14	8236.01	8206.06	8180.03	8172.03	8228.47	8197.58	8185.85	8148.68	8183.56
74	PEV (Pre-Erythrocytic Vaccine)	3	0.6	2	0.1	Infants	6, 10, &, 14 weeks	None	0.7	0.81	0.93	0.93	NA	NA	None	NA	NA	NA	NA	NA	NA	NA	NA	None	NA	NA	NA	NA	NA	NA	NA	NA	0.65	Severe Cases per 100,000 population	151.445	149.8	145.327	145.136	140.127	139.745	140.891	141.045	140.609	139.082	141.264	140.936	141.145	141.845	142.955
74	PEV (Pre-Erythrocytic Vaccine)	3	0.6	2	0.1	Infants	6, 10, &, 14 weeks	None	0.7	0.81	0.93	0.93	NA	NA	None	NA	NA	NA	NA	NA	NA	NA	NA	None	NA	NA	NA	NA	NA	NA	NA	NA	0.65	Deaths per 100,000 population	32.0909	30.4727	31.0909	29.5818	28.9091	29.0273	28.7545	29.3727	29.1273	28.4364	29.2182	29.2182	28.8455	28.9909	29.1364
74	PEV (Pre-Erythrocytic Vaccine)	3	0.6	2	0.1	Infants	6, 10, &, 14 weeks	None	0.7	0.81	0.93	0.93	NA	NA	None	NA	NA	NA	NA	NA	NA	NA	NA	None	NA	NA	NA	NA	NA	NA	NA	NA	0.65	Cases in <5yo per 100,000 population	686.591	641.982	611.3	570.327	546.791	533.736	531.491	525.573	523.482	527.764	526.091	527.691	528.836	522.836	524.609
74	PEV (Pre-Erythrocytic Vaccine)	3	0.6	2	0.1	Infants	6, 10, &, 14 weeks	None	0.7	0.81	0.93	0.93	NA	NA	None	NA	NA	NA	NA	NA	NA	NA	NA	None	NA	NA	NA	NA	NA	NA	NA	NA	0.65	Severe Cases in <5yo per 100,000 population	36.1273	32.9636	31.3	29.1727	27.7182	28.1	28.1636	27.3636	28.8364	28.1455	28.0273	28.1636	27.4727	27.7636	27.8909
74	PEV (Pre-Erythrocytic Vaccine)	3	0.6	2	0.1	Infants	6, 10, &, 14 weeks	None	0.7	0.81	0.93	0.93	NA	NA	None	NA	NA	NA	NA	NA	NA	NA	NA	None	NA	NA	NA	NA	NA	NA	NA	NA	0.65	Deaths in < 5yo per 100,000 population	8.68182	7.90909	7.78182	7.29091	7.47273	6.93636	7.30909	7.46364	6.88182	6.74545	7.22727	7.36364	6.98182	6.9	6.89091
74	PEV (Pre-Erythrocytic Vaccine)	3	0.6	2	0.1	Infants	6, 10, &, 14 weeks	None	0.7	0.81	0.93	0.93	NA	NA	None	NA	NA	NA	NA	NA	NA	NA	NA	None	NA	NA	NA	NA	NA	NA	NA	NA	0.65	DALYs per 100,000 population	812.934	778.857	793.655	753.501	736.041	736.386	731.955	749.68	738.762	726.054	746.451	744.162	732.75	737.104	743.78
74	PEV (Pre-Erythrocytic Vaccine)	3	0.6	2	0.1	Infants	6, 10, &, 14 weeks	None	0.7	0.81	0.93	0.93	NA	NA	None	NA	NA	NA	NA	NA	NA	NA	NA	None	NA	NA	NA	NA	NA	NA	NA	NA	0.65	Income and productivity gains from delivering vaccine (US$ / dose)	-0.00530615	0.0179332	0.0102464	0.0408381	0.0658248	0.0582291	0.086029	0.0923737	0.0966413	0.10187	0.0855156	0.095765	0.0991871	0.105578	0.0973192
75	PEV (Pre-Erythrocytic Vaccine)	3	0.6	2	0.1	Infants	6, 10, &, 14 weeks	None	0.5	0.69	0.85	0.85	NA	NA	None	NA	NA	NA	NA	NA	NA	NA	NA	None	NA	NA	NA	NA	NA	NA	NA	NA	0.65	Cases per 100,000 population	8621.15	8599.4	8538.14	8477.42	8371.55	8416.92	8383.71	8364.18	8394.5	8393.77	8325.95	8294.67	8290.52	8322.13	8295.75
75	PEV (Pre-Erythrocytic Vaccine)	3	0.6	2	0.1	Infants	6, 10, &, 14 weeks	None	0.5	0.69	0.85	0.85	NA	NA	None	NA	NA	NA	NA	NA	NA	NA	NA	None	NA	NA	NA	NA	NA	NA	NA	NA	0.65	Severe Cases per 100,000 population	151.645	149.064	145.845	146.7	142.573	146.064	141.527	142.736	142.891	146.173	144.618	144.945	143.655	144.818	145.1
75	PEV (Pre-Erythrocytic Vaccine)	3	0.6	2	0.1	Infants	6, 10, &, 14 weeks	None	0.5	0.69	0.85	0.85	NA	NA	None	NA	NA	NA	NA	NA	NA	NA	NA	None	NA	NA	NA	NA	NA	NA	NA	NA	0.65	Deaths per 100,000 population	30.8818	31.2455	30.5818	30.4545	28.9636	29.4364	30.2909	30.4545	28.6273	30.4909	29.8545	29.8091	30.4	30	29.1182
75	PEV (Pre-Erythrocytic Vaccine)	3	0.6	2	0.1	Infants	6, 10, &, 14 weeks	None	0.5	0.69	0.85	0.85	NA	NA	None	NA	NA	NA	NA	NA	NA	NA	NA	None	NA	NA	NA	NA	NA	NA	NA	NA	0.65	Cases in <5yo per 100,000 population	688.355	652.209	624.991	601.536	579.3	570.955	570.682	569.782	572.973	574.573	571.473	562.273	559.218	566.882	562.009
75	PEV (Pre-Erythrocytic Vaccine)	3	0.6	2	0.1	Infants	6, 10, &, 14 weeks	None	0.5	0.69	0.85	0.85	NA	NA	None	NA	NA	NA	NA	NA	NA	NA	NA	None	NA	NA	NA	NA	NA	NA	NA	NA	0.65	Severe Cases in <5yo per 100,000 population	35.8636	34.1636	31.6818	30.6273	30.5091	30.2182	28.7909	30.0273	29.3818	29.3364	29.1	29.0909	29.8091	29.9636	30.2091
75	PEV (Pre-Erythrocytic Vaccine)	3	0.6	2	0.1	Infants	6, 10, &, 14 weeks	None	0.5	0.69	0.85	0.85	NA	NA	None	NA	NA	NA	NA	NA	NA	NA	NA	None	NA	NA	NA	NA	NA	NA	NA	NA	0.65	Deaths in < 5yo per 100,000 population	8.47273	8.15455	7.99091	8.4	7.41818	7.15455	7.51818	7.55455	7	7.6	7.89091	7.48182	7.98182	7.52727	7.61818
75	PEV (Pre-Erythrocytic Vaccine)	3	0.6	2	0.1	Infants	6, 10, &, 14 weeks	None	0.5	0.69	0.85	0.85	NA	NA	None	NA	NA	NA	NA	NA	NA	NA	NA	None	NA	NA	NA	NA	NA	NA	NA	NA	0.65	DALYs per 100,000 population	788.885	794.32	778.19	775.954	739.992	750.016	770.039	773.046	732.466	775.201	761.059	763.474	773.309	762.396	744.164
75	PEV (Pre-Erythrocytic Vaccine)	3	0.6	2	0.1	Infants	6, 10, &, 14 weeks	None	0.5	0.69	0.85	0.85	NA	NA	None	NA	NA	NA	NA	NA	NA	NA	NA	None	NA	NA	NA	NA	NA	NA	NA	NA	0.65	Income and productivity gains from delivering vaccine (US$ / dose)	-0.0113334	-0.00328522	0.0169568	0.0326438	0.0713953	0.0495639	0.063834	0.0672499	0.0540168	0.0532111	0.079411	0.0897257	0.0914691	0.0784176	0.0894007
76	PEV (Pre-Erythrocytic Vaccine)	3	0.6	2	1	Infants	6, 10, &, 14 weeks	None	0.89	0.95	0.97	0.97	NA	NA	None	NA	NA	NA	NA	NA	NA	NA	NA	None	NA	NA	NA	NA	NA	NA	NA	NA	0.65	Cases per 100,000 population	86532.8	85497.6	84252	82975.5	82424.1	82017.8	81403.6	81099	81228.5	81007.6	81377.1	81257.4	81291.9	80976.1	80949.1
76	PEV (Pre-Erythrocytic Vaccine)	3	0.6	2	1	Infants	6, 10, &, 14 weeks	None	0.89	0.95	0.97	0.97	NA	NA	None	NA	NA	NA	NA	NA	NA	NA	NA	None	NA	NA	NA	NA	NA	NA	NA	NA	0.65	Severe Cases per 100,000 population	1513.64	1479.55	1442.18	1400.36	1375.91	1390.18	1388.45	1359.18	1383.27	1383.91	1381.91	1388.91	1405.09	1386.64	1411.82
76	PEV (Pre-Erythrocytic Vaccine)	3	0.6	2	1	Infants	6, 10, &, 14 weeks	None	0.89	0.95	0.97	0.97	NA	NA	None	NA	NA	NA	NA	NA	NA	NA	NA	None	NA	NA	NA	NA	NA	NA	NA	NA	0.65	Deaths per 100,000 population	310.364	302.727	308.455	296.909	292.545	288.909	281.273	293.182	292.545	289.182	288	291.545	291.545	289.545	291.182
76	PEV (Pre-Erythrocytic Vaccine)	3	0.6	2	1	Infants	6, 10, &, 14 weeks	None	0.89	0.95	0.97	0.97	NA	NA	None	NA	NA	NA	NA	NA	NA	NA	NA	None	NA	NA	NA	NA	NA	NA	NA	NA	0.65	Cases in <5yo per 100,000 population	6869.09	6313.64	5801.73	5376.45	5041.09	4977.18	4955	4946.09	4874.82	4925.82	4916.64	4899.36	4876.36	4895	4888.82
76	PEV (Pre-Erythrocytic Vaccine)	3	0.6	2	1	Infants	6, 10, &, 14 weeks	None	0.89	0.95	0.97	0.97	NA	NA	None	NA	NA	NA	NA	NA	NA	NA	NA	None	NA	NA	NA	NA	NA	NA	NA	NA	0.65	Severe Cases in <5yo per 100,000 population	352.727	321.091	293.273	276.364	261.727	256.364	259.364	261.455	255.909	255.909	258.727	259.636	261.364	255.364	258.818
76	PEV (Pre-Erythrocytic Vaccine)	3	0.6	2	1	Infants	6, 10, &, 14 weeks	None	0.89	0.95	0.97	0.97	NA	NA	None	NA	NA	NA	NA	NA	NA	NA	NA	None	NA	NA	NA	NA	NA	NA	NA	NA	0.65	Deaths in < 5yo per 100,000 population	82.5455	78.6364	76.0909	72.0909	71.3636	69	69.3636	68.0909	68.3636	68.5455	65.7273	67.6364	70.4545	69	65.1818
76	PEV (Pre-Erythrocytic Vaccine)	3	0.6	2	1	Infants	6, 10, &, 14 weeks	None	0.89	0.95	0.97	0.97	NA	NA	None	NA	NA	NA	NA	NA	NA	NA	NA	None	NA	NA	NA	NA	NA	NA	NA	NA	0.65	DALYs per 100,000 population	7945.52	7692.05	7844.77	7557.54	7407.58	7361.5	7187.37	7464.22	7410.59	7335.85	7291.36	7366.71	7398.06	7372.51	7401.54
76	PEV (Pre-Erythrocytic Vaccine)	3	0.6	2	1	Infants	6, 10, &, 14 weeks	None	0.89	0.95	0.97	0.97	NA	NA	None	NA	NA	NA	NA	NA	NA	NA	NA	None	NA	NA	NA	NA	NA	NA	NA	NA	0.65	Income and productivity gains from delivering vaccine (US$ / dose)	-0.146386	0.0716687	0.311654	0.597859	0.684236	0.772526	0.880552	0.96209	0.898435	0.945218	0.880998	0.919162	0.903594	0.966247	0.969909
77	PEV (Pre-Erythrocytic Vaccine)	3	0.6	2	1	Infants	6, 10, &, 14 weeks	None	0.7	0.81	0.93	0.93	NA	NA	None	NA	NA	NA	NA	NA	NA	NA	NA	None	NA	NA	NA	NA	NA	NA	NA	NA	0.65	Cases per 100,000 population	86096.6	85159.5	85477.3	84116.4	83253.1	83421.4	82360.1	82060.6	81800.3	81720.3	82284.7	81975.8	81858.5	81486.8	81835.6
77	PEV (Pre-Erythrocytic Vaccine)	3	0.6	2	1	Infants	6, 10, &, 14 weeks	None	0.7	0.81	0.93	0.93	NA	NA	None	NA	NA	NA	NA	NA	NA	NA	NA	None	NA	NA	NA	NA	NA	NA	NA	NA	0.65	Severe Cases per 100,000 population	1514.45	1498	1453.27	1451.36	1401.27	1397.45	1408.91	1410.45	1406.09	1390.82	1412.64	1409.36	1411.45	1418.45	1429.55
77	PEV (Pre-Erythrocytic Vaccine)	3	0.6	2	1	Infants	6, 10, &, 14 weeks	None	0.7	0.81	0.93	0.93	NA	NA	None	NA	NA	NA	NA	NA	NA	NA	NA	None	NA	NA	NA	NA	NA	NA	NA	NA	0.65	Deaths per 100,000 population	320.909	304.727	310.909	295.818	289.091	290.273	287.545	293.727	291.273	284.364	292.182	292.182	288.455	289.909	291.364
77	PEV (Pre-Erythrocytic Vaccine)	3	0.6	2	1	Infants	6, 10, &, 14 weeks	None	0.7	0.81	0.93	0.93	NA	NA	None	NA	NA	NA	NA	NA	NA	NA	NA	None	NA	NA	NA	NA	NA	NA	NA	NA	0.65	Cases in <5yo per 100,000 population	6865.91	6419.82	6113	5703.27	5467.91	5337.36	5314.91	5255.73	5234.82	5277.64	5260.91	5276.91	5288.36	5228.36	5246.09
77	PEV (Pre-Erythrocytic Vaccine)	3	0.6	2	1	Infants	6, 10, &, 14 weeks	None	0.7	0.81	0.93	0.93	NA	NA	None	NA	NA	NA	NA	NA	NA	NA	NA	None	NA	NA	NA	NA	NA	NA	NA	NA	0.65	Severe Cases in <5yo per 100,000 population	361.273	329.636	313	291.727	277.182	281	281.636	273.636	288.364	281.455	280.273	281.636	274.727	277.636	278.909
77	PEV (Pre-Erythrocytic Vaccine)	3	0.6	2	1	Infants	6, 10, &, 14 weeks	None	0.7	0.81	0.93	0.93	NA	NA	None	NA	NA	NA	NA	NA	NA	NA	NA	None	NA	NA	NA	NA	NA	NA	NA	NA	0.65	Deaths in < 5yo per 100,000 population	86.8182	79.0909	77.8182	72.9091	74.7273	69.3636	73.0909	74.6364	68.8182	67.4545	72.2727	73.6364	69.8182	69	68.9091
77	PEV (Pre-Erythrocytic Vaccine)	3	0.6	2	1	Infants	6, 10, &, 14 weeks	None	0.7	0.81	0.93	0.93	NA	NA	None	NA	NA	NA	NA	NA	NA	NA	NA	None	NA	NA	NA	NA	NA	NA	NA	NA	0.65	DALYs per 100,000 population	8129.34	7788.57	7936.55	7535.01	7360.41	7363.86	7319.55	7496.8	7387.62	7260.54	7464.51	7441.62	7327.5	7371.04	7437.8
77	PEV (Pre-Erythrocytic Vaccine)	3	0.6	2	1	Infants	6, 10, &, 14 weeks	None	0.7	0.81	0.93	0.93	NA	NA	None	NA	NA	NA	NA	NA	NA	NA	NA	None	NA	NA	NA	NA	NA	NA	NA	NA	0.65	Income and productivity gains from delivering vaccine (US$ / dose)	-0.0530615	0.179332	0.102464	0.408381	0.658248	0.582291	0.860289	0.923737	0.966413	1.0187	0.855156	0.95765	0.991871	1.05578	0.973192
78	PEV (Pre-Erythrocytic Vaccine)	3	0.6	2	1	Infants	6, 10, &, 14 weeks	None	0.5	0.69	0.85	0.85	NA	NA	None	NA	NA	NA	NA	NA	NA	NA	NA	None	NA	NA	NA	NA	NA	NA	NA	NA	0.65	Cases per 100,000 population	86211.5	85994	85381.4	84774.2	83715.5	84169.2	83837.1	83641.8	83945	83937.7	83259.5	82946.7	82905.2	83221.3	82957.5
78	PEV (Pre-Erythrocytic Vaccine)	3	0.6	2	1	Infants	6, 10, &, 14 weeks	None	0.5	0.69	0.85	0.85	NA	NA	None	NA	NA	NA	NA	NA	NA	NA	NA	None	NA	NA	NA	NA	NA	NA	NA	NA	0.65	Severe Cases per 100,000 population	1516.45	1490.64	1458.45	1467	1425.73	1460.64	1415.27	1427.36	1428.91	1461.73	1446.18	1449.45	1436.55	1448.18	1451
78	PEV (Pre-Erythrocytic Vaccine)	3	0.6	2	1	Infants	6, 10, &, 14 weeks	None	0.5	0.69	0.85	0.85	NA	NA	None	NA	NA	NA	NA	NA	NA	NA	NA	None	NA	NA	NA	NA	NA	NA	NA	NA	0.65	Deaths per 100,000 population	308.818	312.455	305.818	304.545	289.636	294.364	302.909	304.545	286.273	304.909	298.545	298.091	304	300	291.182
78	PEV (Pre-Erythrocytic Vaccine)	3	0.6	2	1	Infants	6, 10, &, 14 weeks	None	0.5	0.69	0.85	0.85	NA	NA	None	NA	NA	NA	NA	NA	NA	NA	NA	None	NA	NA	NA	NA	NA	NA	NA	NA	0.65	Cases in <5yo per 100,000 population	6883.55	6522.09	6249.91	6015.36	5793	5709.55	5706.82	5697.82	5729.73	5745.73	5714.73	5622.73	5592.18	5668.82	5620.09
78	PEV (Pre-Erythrocytic Vaccine)	3	0.6	2	1	Infants	6, 10, &, 14 weeks	None	0.5	0.69	0.85	0.85	NA	NA	None	NA	NA	NA	NA	NA	NA	NA	NA	None	NA	NA	NA	NA	NA	NA	NA	NA	0.65	Severe Cases in <5yo per 100,000 population	358.636	341.636	316.818	306.273	305.091	302.182	287.909	300.273	293.818	293.364	291	290.909	298.091	299.636	302.091
78	PEV (Pre-Erythrocytic Vaccine)	3	0.6	2	1	Infants	6, 10, &, 14 weeks	None	0.5	0.69	0.85	0.85	NA	NA	None	NA	NA	NA	NA	NA	NA	NA	NA	None	NA	NA	NA	NA	NA	NA	NA	NA	0.65	Deaths in < 5yo per 100,000 population	84.7273	81.5455	79.9091	84	74.1818	71.5455	75.1818	75.5455	70	76	78.9091	74.8182	79.8182	75.2727	76.1818
78	PEV (Pre-Erythrocytic Vaccine)	3	0.6	2	1	Infants	6, 10, &, 14 weeks	None	0.5	0.69	0.85	0.85	NA	NA	None	NA	NA	NA	NA	NA	NA	NA	NA	None	NA	NA	NA	NA	NA	NA	NA	NA	0.65	DALYs per 100,000 population	7888.85	7943.2	7781.9	7759.54	7399.92	7500.16	7700.39	7730.46	7324.66	7752.01	7610.59	7634.74	7733.09	7623.96	7441.64
78	PEV (Pre-Erythrocytic Vaccine)	3	0.6	2	1	Infants	6, 10, &, 14 weeks	None	0.5	0.69	0.85	0.85	NA	NA	None	NA	NA	NA	NA	NA	NA	NA	NA	None	NA	NA	NA	NA	NA	NA	NA	NA	0.65	Income and productivity gains from delivering vaccine (US$ / dose)	-0.113334	-0.0328522	0.169568	0.326438	0.713953	0.495639	0.63834	0.672499	0.540168	0.532111	0.79411	0.897257	0.914691	0.784176	0.894007
79	PEV (Pre-Erythrocytic Vaccine)	3	0.6	2	10	Infants	6, 10, &, 14 weeks	None	0.89	0.95	0.97	0.97	NA	NA	None	NA	NA	NA	NA	NA	NA	NA	NA	None	NA	NA	NA	NA	NA	NA	NA	NA	0.65	Cases per 100,000 population	139826	136805	135499	134224	133606	133320	133425	133387	133577	133955	134413	134495	135052	135394	135760
79	PEV (Pre-Erythrocytic Vaccine)	3	0.6	2	10	Infants	6, 10, &, 14 weeks	None	0.89	0.95	0.97	0.97	NA	NA	None	NA	NA	NA	NA	NA	NA	NA	NA	None	NA	NA	NA	NA	NA	NA	NA	NA	0.65	Severe Cases per 100,000 population	1839	1680.91	1660.36	1644.27	1636.64	1678.82	1710.64	1733.27	1775.64	1766.27	1775	1778.55	1796.73	1800.55	1825.55
79	PEV (Pre-Erythrocytic Vaccine)	3	0.6	2	10	Infants	6, 10, &, 14 weeks	None	0.89	0.95	0.97	0.97	NA	NA	None	NA	NA	NA	NA	NA	NA	NA	NA	None	NA	NA	NA	NA	NA	NA	NA	NA	0.65	Deaths per 100,000 population	369	334.091	322.182	311.455	319.909	326.273	324.818	332.545	333	345.636	336.818	345.091	349.818	339.909	351.091
79	PEV (Pre-Erythrocytic Vaccine)	3	0.6	2	10	Infants	6, 10, &, 14 weeks	None	0.89	0.95	0.97	0.97	NA	NA	None	NA	NA	NA	NA	NA	NA	NA	NA	None	NA	NA	NA	NA	NA	NA	NA	NA	0.65	Cases in <5yo per 100,000 population	30312.2	27658.4	26158.1	25136.4	24586.9	24352.4	24399.5	24274	24324.8	24317.5	24362.3	24350.4	24420	24362.5	24492.6
79	PEV (Pre-Erythrocytic Vaccine)	3	0.6	2	10	Infants	6, 10, &, 14 weeks	None	0.89	0.95	0.97	0.97	NA	NA	None	NA	NA	NA	NA	NA	NA	NA	NA	None	NA	NA	NA	NA	NA	NA	NA	NA	0.65	Severe Cases in <5yo per 100,000 population	1202.18	1053	1009.36	1017.91	1019	1034.55	1038.55	1047.18	1061.73	1040.36	1029	1032.36	1046.45	1039.18	1049.18
79	PEV (Pre-Erythrocytic Vaccine)	3	0.6	2	10	Infants	6, 10, &, 14 weeks	None	0.89	0.95	0.97	0.97	NA	NA	None	NA	NA	NA	NA	NA	NA	NA	NA	None	NA	NA	NA	NA	NA	NA	NA	NA	0.65	Deaths in < 5yo per 100,000 population	239.091	207.182	198.455	188.636	196.273	196.727	192.636	202	196.182	202.091	191.455	202.636	202.091	193.273	200.818
79	PEV (Pre-Erythrocytic Vaccine)	3	0.6	2	10	Infants	6, 10, &, 14 weeks	None	0.89	0.95	0.97	0.97	NA	NA	None	NA	NA	NA	NA	NA	NA	NA	NA	None	NA	NA	NA	NA	NA	NA	NA	NA	0.65	DALYs per 100,000 population	9980.82	9042.68	8765.22	8501.01	8717.95	8873.68	8836.43	9043.17	9032.36	9382.69	9176.99	9349.1	9499.39	9260.03	9531.77
79	PEV (Pre-Erythrocytic Vaccine)	3	0.6	2	10	Infants	6, 10, &, 14 weeks	None	0.89	0.95	0.97	0.97	NA	NA	None	NA	NA	NA	NA	NA	NA	NA	NA	None	NA	NA	NA	NA	NA	NA	NA	NA	0.65	Income and productivity gains from delivering vaccine (US$ / dose)	0.108831	0.56472	0.693933	0.863945	0.944397	0.958941	0.921796	0.913574	0.842475	0.777084	0.660689	0.641214	0.513585	0.426402	0.345749
80	PEV (Pre-Erythrocytic Vaccine)	3	0.6	2	10	Infants	6, 10, &, 14 weeks	None	0.7	0.81	0.93	0.93	NA	NA	None	NA	NA	NA	NA	NA	NA	NA	NA	None	NA	NA	NA	NA	NA	NA	NA	NA	0.65	Cases per 100,000 population	140269	137846	136059	135451	134610	134701	134591	134719	134969	135420	135590	135731	136050	136480	136647
80	PEV (Pre-Erythrocytic Vaccine)	3	0.6	2	10	Infants	6, 10, &, 14 weeks	None	0.7	0.81	0.93	0.93	NA	NA	None	NA	NA	NA	NA	NA	NA	NA	NA	None	NA	NA	NA	NA	NA	NA	NA	NA	0.65	Severe Cases per 100,000 population	1827.73	1744.91	1671.64	1693.36	1690.73	1712.73	1704.09	1740.45	1743.73	1784.55	1794.18	1813.09	1838.64	1828	1845.09
80	PEV (Pre-Erythrocytic Vaccine)	3	0.6	2	10	Infants	6, 10, &, 14 weeks	None	0.7	0.81	0.93	0.93	NA	NA	None	NA	NA	NA	NA	NA	NA	NA	NA	None	NA	NA	NA	NA	NA	NA	NA	NA	0.65	Deaths per 100,000 population	361.273	347.182	331.455	331.636	320.364	337.636	329.545	327.455	337.273	340.545	340.455	354.182	345.182	339.727	356.455
80	PEV (Pre-Erythrocytic Vaccine)	3	0.6	2	10	Infants	6, 10, &, 14 weeks	None	0.7	0.81	0.93	0.93	NA	NA	None	NA	NA	NA	NA	NA	NA	NA	NA	None	NA	NA	NA	NA	NA	NA	NA	NA	0.65	Cases in <5yo per 100,000 population	30358.8	28309.5	26889.7	26176.8	25567.8	25480.4	25476	25430.9	25461.5	25632.9	25571.3	25495.9	25529.5	25650.8	25557.3
80	PEV (Pre-Erythrocytic Vaccine)	3	0.6	2	10	Infants	6, 10, &, 14 weeks	None	0.7	0.81	0.93	0.93	NA	NA	None	NA	NA	NA	NA	NA	NA	NA	NA	None	NA	NA	NA	NA	NA	NA	NA	NA	0.65	Severe Cases in <5yo per 100,000 population	1198.36	1115.91	1050.64	1053.91	1069.82	1072.55	1050.18	1065.55	1055.18	1082.64	1079.64	1082.18	1084.73	1068.73	1087.73
80	PEV (Pre-Erythrocytic Vaccine)	3	0.6	2	10	Infants	6, 10, &, 14 weeks	None	0.7	0.81	0.93	0.93	NA	NA	None	NA	NA	NA	NA	NA	NA	NA	NA	None	NA	NA	NA	NA	NA	NA	NA	NA	0.65	Deaths in < 5yo per 100,000 population	237.909	221	207.182	202.455	196	209.545	203.182	193.636	202.545	203.818	200.909	211.818	206.545	197.091	211
80	PEV (Pre-Erythrocytic Vaccine)	3	0.6	2	10	Infants	6, 10, &, 14 weeks	None	0.7	0.81	0.93	0.93	NA	NA	None	NA	NA	NA	NA	NA	NA	NA	NA	None	NA	NA	NA	NA	NA	NA	NA	NA	0.65	DALYs per 100,000 population	9806.94	9410.98	8994.03	9004.5	8721.45	9203.48	9006.83	8914.94	9149.44	9254.9	9305.66	9612.77	9401.63	9263.41	9676.03
80	PEV (Pre-Erythrocytic Vaccine)	3	0.6	2	10	Infants	6, 10, &, 14 weeks	None	0.7	0.81	0.93	0.93	NA	NA	None	NA	NA	NA	NA	NA	NA	NA	NA	None	NA	NA	NA	NA	NA	NA	NA	NA	0.65	Income and productivity gains from delivering vaccine (US$ / dose)	0.0120525	0.463861	0.773692	0.826268	0.974761	0.920746	0.944697	0.908248	0.828204	0.699365	0.624906	0.585158	0.462186	0.378569	0.28168
81	PEV (Pre-Erythrocytic Vaccine)	3	0.6	2	10	Infants	6, 10, &, 14 weeks	None	0.5	0.69	0.85	0.85	NA	NA	None	NA	NA	NA	NA	NA	NA	NA	NA	None	NA	NA	NA	NA	NA	NA	NA	NA	0.65	Cases per 100,000 population	140108	138344	136869	136293	136056	135806	135635	136143	136083	136261	136680	136867	137072	137354	137482
81	PEV (Pre-Erythrocytic Vaccine)	3	0.6	2	10	Infants	6, 10, &, 14 weeks	None	0.5	0.69	0.85	0.85	NA	NA	None	NA	NA	NA	NA	NA	NA	NA	NA	None	NA	NA	NA	NA	NA	NA	NA	NA	0.65	Severe Cases per 100,000 population	1829	1771.82	1716.36	1715	1728.64	1742	1775.91	1793.82	1786.45	1810.64	1825.27	1791.45	1826.91	1836.45	1840
81	PEV (Pre-Erythrocytic Vaccine)	3	0.6	2	10	Infants	6, 10, &, 14 weeks	None	0.5	0.69	0.85	0.85	NA	NA	None	NA	NA	NA	NA	NA	NA	NA	NA	None	NA	NA	NA	NA	NA	NA	NA	NA	0.65	Deaths per 100,000 population	362.273	355.545	343	339.909	332.455	333.273	345.091	348.818	344.091	353.818	360.909	354.364	357.727	362.909	362.727
81	PEV (Pre-Erythrocytic Vaccine)	3	0.6	2	10	Infants	6, 10, &, 14 weeks	None	0.5	0.69	0.85	0.85	NA	NA	None	NA	NA	NA	NA	NA	NA	NA	NA	None	NA	NA	NA	NA	NA	NA	NA	NA	0.65	Cases in <5yo per 100,000 population	30380.5	28933.9	27799.5	27085.4	26805.2	26604.2	26646.1	26616.5	26662.1	26784.5	26764.5	26805.2	26730.5	26850.5	26727.5
81	PEV (Pre-Erythrocytic Vaccine)	3	0.6	2	10	Infants	6, 10, &, 14 weeks	None	0.5	0.69	0.85	0.85	NA	NA	None	NA	NA	NA	NA	NA	NA	NA	NA	None	NA	NA	NA	NA	NA	NA	NA	NA	0.65	Severe Cases in <5yo per 100,000 population	1206.73	1132.36	1087.91	1085.73	1085.18	1110.18	1114.91	1118.82	1102.64	1118	1108.91	1089.09	1111.73	1119.73	1121.91
81	PEV (Pre-Erythrocytic Vaccine)	3	0.6	2	10	Infants	6, 10, &, 14 weeks	None	0.5	0.69	0.85	0.85	NA	NA	None	NA	NA	NA	NA	NA	NA	NA	NA	None	NA	NA	NA	NA	NA	NA	NA	NA	0.65	Deaths in < 5yo per 100,000 population	240.636	219.818	218.636	213.091	208.182	209	213	220.182	214.727	214.818	214.455	214	217.909	220.273	220.727
81	PEV (Pre-Erythrocytic Vaccine)	3	0.6	2	10	Infants	6, 10, &, 14 weeks	None	0.5	0.69	0.85	0.85	NA	NA	None	NA	NA	NA	NA	NA	NA	NA	NA	None	NA	NA	NA	NA	NA	NA	NA	NA	0.65	DALYs per 100,000 population	9851.08	9635.28	9294.98	9251.23	9041.4	9060.73	9369.68	9483.86	9354.21	9614.78	9792.4	9615.04	9690.63	9853.09	9835.4
81	PEV (Pre-Erythrocytic Vaccine)	3	0.6	2	10	Infants	6, 10, &, 14 weeks	None	0.5	0.69	0.85	0.85	NA	NA	None	NA	NA	NA	NA	NA	NA	NA	NA	None	NA	NA	NA	NA	NA	NA	NA	NA	0.65	Income and productivity gains from delivering vaccine (US$ / dose)	0.0543689	0.463959	0.822609	0.888186	0.90944	0.979338	0.976819	0.789103	0.856219	0.770191	0.627729	0.598912	0.462649	0.396605	0.293251
82	PEV (Pre-Erythrocytic Vaccine)	3	0.6	2	100	Infants	6, 10, &, 14 weeks	None	0.89	0.95	0.97	0.97	NA	NA	None	NA	NA	NA	NA	NA	NA	NA	NA	None	NA	NA	NA	NA	NA	NA	NA	NA	0.65	Cases per 100,000 population	110396	107135	106309	106561	107750	109033	110601	111742	112748	113751	114410	114876	115342	115757	115973
82	PEV (Pre-Erythrocytic Vaccine)	3	0.6	2	100	Infants	6, 10, &, 14 weeks	None	0.89	0.95	0.97	0.97	NA	NA	None	NA	NA	NA	NA	NA	NA	NA	NA	None	NA	NA	NA	NA	NA	NA	NA	NA	0.65	Severe Cases per 100,000 population	1452.5	1384.92	1463.25	1563.58	1609.25	1653.33	1650.25	1657.5	1671.33	1691.83	1669.17	1683.58	1688.08	1688.17	1692.58
82	PEV (Pre-Erythrocytic Vaccine)	3	0.6	2	100	Infants	6, 10, &, 14 weeks	None	0.89	0.95	0.97	0.97	NA	NA	None	NA	NA	NA	NA	NA	NA	NA	NA	None	NA	NA	NA	NA	NA	NA	NA	NA	0.65	Deaths per 100,000 population	343.083	322.167	336.583	359.5	359.917	350.5	358.333	366.583	359.167	358.917	368.167	362.333	371.917	371.417	372.75
82	PEV (Pre-Erythrocytic Vaccine)	3	0.6	2	100	Infants	6, 10, &, 14 weeks	None	0.89	0.95	0.97	0.97	NA	NA	None	NA	NA	NA	NA	NA	NA	NA	NA	None	NA	NA	NA	NA	NA	NA	NA	NA	0.65	Cases in <5yo per 100,000 population	51552.3	48505	47645.4	47800.6	48894.8	49399.9	49583.5	49586.7	49476.2	49623	49550.8	49489.1	49570.2	49641.1	49649.8
82	PEV (Pre-Erythrocytic Vaccine)	3	0.6	2	100	Infants	6, 10, &, 14 weeks	None	0.89	0.95	0.97	0.97	NA	NA	None	NA	NA	NA	NA	NA	NA	NA	NA	None	NA	NA	NA	NA	NA	NA	NA	NA	0.65	Severe Cases in <5yo per 100,000 population	1336.83	1271.75	1346.33	1445.75	1494.17	1517.83	1492.67	1490.92	1499.83	1513.75	1496.58	1498.25	1510.67	1512.42	1509.5
82	PEV (Pre-Erythrocytic Vaccine)	3	0.6	2	100	Infants	6, 10, &, 14 weeks	None	0.89	0.95	0.97	0.97	NA	NA	None	NA	NA	NA	NA	NA	NA	NA	NA	None	NA	NA	NA	NA	NA	NA	NA	NA	0.65	Deaths in < 5yo per 100,000 population	310.833	293.083	305	326	326.667	312.75	320.833	323.583	316.167	319.917	327.5	321.333	324.75	327.417	328.5
82	PEV (Pre-Erythrocytic Vaccine)	3	0.6	2	100	Infants	6, 10, &, 14 weeks	None	0.89	0.95	0.97	0.97	NA	NA	None	NA	NA	NA	NA	NA	NA	NA	NA	None	NA	NA	NA	NA	NA	NA	NA	NA	0.65	DALYs per 100,000 population	9267.43	8705.09	9093.59	9690.41	9717.17	9476.11	9694.97	9908.15	9733.45	9713.04	9962.68	9822.19	10070.3	10053	10072.7
82	PEV (Pre-Erythrocytic Vaccine)	3	0.6	2	100	Infants	6, 10, &, 14 weeks	None	0.89	0.95	0.97	0.97	NA	NA	None	NA	NA	NA	NA	NA	NA	NA	NA	None	NA	NA	NA	NA	NA	NA	NA	NA	0.65	Income and productivity gains from delivering vaccine (US$ / dose)	0.204532	0.6241	0.667796	0.588171	0.415831	0.141171	-0.159084	-0.437148	-0.686054	-0.899189	-1.02913	-1.15683	-1.2478	-1.3184	-1.38588
83	PEV (Pre-Erythrocytic Vaccine)	3	0.6	2	100	Infants	6, 10, &, 14 weeks	None	0.7	0.81	0.93	0.93	NA	NA	None	NA	NA	NA	NA	NA	NA	NA	NA	None	NA	NA	NA	NA	NA	NA	NA	NA	0.65	Cases per 100,000 population	110523	108094	107332	107608	108562	109477	110700	111956	112610	113455	113794	114422	114723	114979	115133
83	PEV (Pre-Erythrocytic Vaccine)	3	0.6	2	100	Infants	6, 10, &, 14 weeks	None	0.7	0.81	0.93	0.93	NA	NA	None	NA	NA	NA	NA	NA	NA	NA	NA	None	NA	NA	NA	NA	NA	NA	NA	NA	0.65	Severe Cases per 100,000 population	1481.58	1414.33	1470.25	1542.08	1588	1611.42	1626.75	1653.83	1653.67	1649	1649.58	1645.33	1668.17	1665.83	1655.33
83	PEV (Pre-Erythrocytic Vaccine)	3	0.6	2	100	Infants	6, 10, &, 14 weeks	None	0.7	0.81	0.93	0.93	NA	NA	None	NA	NA	NA	NA	NA	NA	NA	NA	None	NA	NA	NA	NA	NA	NA	NA	NA	0.65	Deaths per 100,000 population	346.917	336.917	329.25	347.75	363.75	360.333	365.167	359.333	350.833	363.75	365.417	361.667	368.583	372.417	364
83	PEV (Pre-Erythrocytic Vaccine)	3	0.6	2	100	Infants	6, 10, &, 14 weeks	None	0.7	0.81	0.93	0.93	NA	NA	None	NA	NA	NA	NA	NA	NA	NA	NA	None	NA	NA	NA	NA	NA	NA	NA	NA	0.65	Cases in <5yo per 100,000 population	51774.3	49488.8	48688.9	48950.2	49740	50139.6	50115.1	50324	50231.6	50324.2	50223.9	50277.7	50260.8	50290.1	50352.8
83	PEV (Pre-Erythrocytic Vaccine)	3	0.6	2	100	Infants	6, 10, &, 14 weeks	None	0.7	0.81	0.93	0.93	NA	NA	None	NA	NA	NA	NA	NA	NA	NA	NA	None	NA	NA	NA	NA	NA	NA	NA	NA	0.65	Severe Cases in <5yo per 100,000 population	1362	1300.33	1356	1420.83	1476.08	1478.5	1481.83	1496.75	1492.67	1479.17	1482.58	1476.33	1495.5	1500.08	1480.83
83	PEV (Pre-Erythrocytic Vaccine)	3	0.6	2	100	Infants	6, 10, &, 14 weeks	None	0.7	0.81	0.93	0.93	NA	NA	None	NA	NA	NA	NA	NA	NA	NA	NA	None	NA	NA	NA	NA	NA	NA	NA	NA	0.65	Deaths in < 5yo per 100,000 population	318.333	304.917	301.25	318.167	329.667	325.667	326.667	320.333	310.417	321.583	321.917	324.25	326.167	330.917	323.083
83	PEV (Pre-Erythrocytic Vaccine)	3	0.6	2	100	Infants	6, 10, &, 14 weeks	None	0.7	0.81	0.93	0.93	NA	NA	None	NA	NA	NA	NA	NA	NA	NA	NA	None	NA	NA	NA	NA	NA	NA	NA	NA	0.65	DALYs per 100,000 population	9347.98	9089.58	8917.28	9409.16	9827.5	9766.64	9869.66	9727.03	9493.6	9847.49	9866.2	9789.56	9954.86	10052.7	9836.64
83	PEV (Pre-Erythrocytic Vaccine)	3	0.6	2	100	Infants	6, 10, &, 14 weeks	None	0.7	0.81	0.93	0.93	NA	NA	None	NA	NA	NA	NA	NA	NA	NA	NA	None	NA	NA	NA	NA	NA	NA	NA	NA	0.65	Income and productivity gains from delivering vaccine (US$ / dose)	0.232594	0.606557	0.672889	0.606885	0.404833	0.198004	-0.147595	-0.471457	-0.669867	-0.89032	-0.981453	-1.15522	-1.24564	-1.31314	-1.33316
84	PEV (Pre-Erythrocytic Vaccine)	3	0.6	2	100	Infants	6, 10, &, 14 weeks	None	0.5	0.69	0.85	0.85	NA	NA	None	NA	NA	NA	NA	NA	NA	NA	NA	None	NA	NA	NA	NA	NA	NA	NA	NA	0.65	Cases per 100,000 population	110723	109026	108505	108693	109495	110337	111132	111999	112636	113230	113596	113839	114186	114266	114613
84	PEV (Pre-Erythrocytic Vaccine)	3	0.6	2	100	Infants	6, 10, &, 14 weeks	None	0.5	0.69	0.85	0.85	NA	NA	None	NA	NA	NA	NA	NA	NA	NA	NA	None	NA	NA	NA	NA	NA	NA	NA	NA	0.65	Severe Cases per 100,000 population	1463.54	1437.31	1470	1535.31	1572.62	1587.54	1619.31	1609.23	1640.85	1606.62	1618	1639.08	1619.15	1640.54	1625.15
84	PEV (Pre-Erythrocytic Vaccine)	3	0.6	2	100	Infants	6, 10, &, 14 weeks	None	0.5	0.69	0.85	0.85	NA	NA	None	NA	NA	NA	NA	NA	NA	NA	NA	None	NA	NA	NA	NA	NA	NA	NA	NA	0.65	Deaths per 100,000 population	353.769	346.385	350.769	354.846	356.615	359.538	371.538	360.462	366.846	357.923	367.385	365.615	371.692	368.077	366.538
84	PEV (Pre-Erythrocytic Vaccine)	3	0.6	2	100	Infants	6, 10, &, 14 weeks	None	0.5	0.69	0.85	0.85	NA	NA	None	NA	NA	NA	NA	NA	NA	NA	NA	None	NA	NA	NA	NA	NA	NA	NA	NA	0.65	Cases in <5yo per 100,000 population	52100.5	50292.5	49691.5	49949.2	50627	50990	50921.5	50929.8	50883.5	50880.9	50907.7	50843.8	50983	50851.8	51025.6
84	PEV (Pre-Erythrocytic Vaccine)	3	0.6	2	100	Infants	6, 10, &, 14 weeks	None	0.5	0.69	0.85	0.85	NA	NA	None	NA	NA	NA	NA	NA	NA	NA	NA	None	NA	NA	NA	NA	NA	NA	NA	NA	0.65	Severe Cases in <5yo per 100,000 population	1345.46	1320.23	1357.85	1418.38	1462	1461.62	1474.92	1455.69	1486.08	1455.08	1464.77	1483	1456.15	1482.54	1470.92
84	PEV (Pre-Erythrocytic Vaccine)	3	0.6	2	100	Infants	6, 10, &, 14 weeks	None	0.5	0.69	0.85	0.85	NA	NA	None	NA	NA	NA	NA	NA	NA	NA	NA	None	NA	NA	NA	NA	NA	NA	NA	NA	0.65	Deaths in < 5yo per 100,000 population	322.769	314.231	319.462	323.462	327.692	328	333.385	323.385	329	320.077	330.308	324.538	331.538	329	325.846
84	PEV (Pre-Erythrocytic Vaccine)	3	0.6	2	100	Infants	6, 10, &, 14 weeks	None	0.5	0.69	0.85	0.85	NA	NA	None	NA	NA	NA	NA	NA	NA	NA	NA	None	NA	NA	NA	NA	NA	NA	NA	NA	0.65	DALYs per 100,000 population	9530.86	9317.51	9448.68	9591.66	9645.55	9734.28	10004.6	9745.96	9916.21	9654.78	9912.96	9854.92	10019.9	9941.01	9906.97
84	PEV (Pre-Erythrocytic Vaccine)	3	0.6	2	100	Infants	6, 10, &, 14 weeks	None	0.5	0.69	0.85	0.85	NA	NA	None	NA	NA	NA	NA	NA	NA	NA	NA	None	NA	NA	NA	NA	NA	NA	NA	NA	0.65	Income and productivity gains from delivering vaccine (US$ / dose)	0.28348	0.560191	0.609202	0.561132	0.353572	0.110777	-0.188546	-0.485745	-0.736335	-0.928403	-1.0291	-1.1567	-1.22906	-1.30224	-1.37724
85	PEV (Pre-Erythrocytic Vaccine)	3	0.6	4	0.1	Infants	6, 10, &, 14 weeks	None	0.89	0.95	0.97	0.97	NA	NA	None	NA	NA	NA	NA	NA	NA	NA	NA	None	NA	NA	NA	NA	NA	NA	NA	NA	0.65	Cases per 100,000 population	8644.64	8542.67	8398.59	8291.23	8164.46	8129.79	8035.65	7954.67	7880.07	7829.47	7722.23	7679.22	7564.75	7534.92	7530.88
85	PEV (Pre-Erythrocytic Vaccine)	3	0.6	4	0.1	Infants	6, 10, &, 14 weeks	None	0.89	0.95	0.97	0.97	NA	NA	None	NA	NA	NA	NA	NA	NA	NA	NA	None	NA	NA	NA	NA	NA	NA	NA	NA	0.65	Severe Cases per 100,000 population	154.836	146.136	141.773	140.255	135.909	132.3	131.364	132.173	129.727	130.418	128.382	126.464	126.573	127.036	130.636
85	PEV (Pre-Erythrocytic Vaccine)	3	0.6	4	0.1	Infants	6, 10, &, 14 weeks	None	0.89	0.95	0.97	0.97	NA	NA	None	NA	NA	NA	NA	NA	NA	NA	NA	None	NA	NA	NA	NA	NA	NA	NA	NA	0.65	Deaths per 100,000 population	31.7182	31.1727	29.3	29.4545	29.3455	27.9091	28.3091	27.3818	27.0091	27.6636	27.5636	27.0727	26.8545	27.3091	27.5273
85	PEV (Pre-Erythrocytic Vaccine)	3	0.6	4	0.1	Infants	6, 10, &, 14 weeks	None	0.89	0.95	0.97	0.97	NA	NA	None	NA	NA	NA	NA	NA	NA	NA	NA	None	NA	NA	NA	NA	NA	NA	NA	NA	0.65	Cases in <5yo per 100,000 population	690.927	626.364	552.582	496.555	445.136	422.155	419.364	418.445	408.145	406.782	403.4	399.173	398.191	396.245	393.545
85	PEV (Pre-Erythrocytic Vaccine)	3	0.6	4	0.1	Infants	6, 10, &, 14 weeks	None	0.89	0.95	0.97	0.97	NA	NA	None	NA	NA	NA	NA	NA	NA	NA	NA	None	NA	NA	NA	NA	NA	NA	NA	NA	0.65	Severe Cases in <5yo per 100,000 population	35.8727	31.2455	28.6182	25.5273	23.1455	22.2727	22.2909	21.8727	21.3273	21.3727	21.8818	20.5364	20.8818	20.5182	20.9727
85	PEV (Pre-Erythrocytic Vaccine)	3	0.6	4	0.1	Infants	6, 10, &, 14 weeks	None	0.89	0.95	0.97	0.97	NA	NA	None	NA	NA	NA	NA	NA	NA	NA	NA	None	NA	NA	NA	NA	NA	NA	NA	NA	0.65	Deaths in < 5yo per 100,000 population	8.58182	8.31818	7.06364	6.87273	6.84545	6.31818	6.55455	6.15455	6.19091	6.16364	6.29091	6	6.10909	6.56364	6.1
85	PEV (Pre-Erythrocytic Vaccine)	3	0.6	4	0.1	Infants	6, 10, &, 14 weeks	None	0.89	0.95	0.97	0.97	NA	NA	None	NA	NA	NA	NA	NA	NA	NA	NA	None	NA	NA	NA	NA	NA	NA	NA	NA	0.65	DALYs per 100,000 population	809.181	791.048	746.156	747.856	747.39	711.7	715.391	696.599	684.101	702.719	697.635	688.212	684.602	692.143	694.785
85	PEV (Pre-Erythrocytic Vaccine)	3	0.6	4	0.1	Infants	6, 10, &, 14 weeks	None	0.89	0.95	0.97	0.97	NA	NA	None	NA	NA	NA	NA	NA	NA	NA	NA	None	NA	NA	NA	NA	NA	NA	NA	NA	0.65	Income and productivity gains from delivering vaccine (US$ / dose)	-0.0131046	0.00897378	0.0356973	0.0542455	0.0800394	0.0880455	0.109422	0.124104	0.13991	0.15089	0.176749	0.18883	0.213936	0.218036	0.218577
86	PEV (Pre-Erythrocytic Vaccine)	3	0.6	4	0.1	Infants	6, 10, &, 14 weeks	None	0.7	0.81	0.93	0.93	NA	NA	None	NA	NA	NA	NA	NA	NA	NA	NA	None	NA	NA	NA	NA	NA	NA	NA	NA	0.65	Cases per 100,000 population	8610.59	8536.8	8445.85	8339.35	8305.56	8197	8083.11	8080.17	7980.33	7846.81	7791.6	7753.58	7764.5	7760.64	7721.36
86	PEV (Pre-Erythrocytic Vaccine)	3	0.6	4	0.1	Infants	6, 10, &, 14 weeks	None	0.7	0.81	0.93	0.93	NA	NA	None	NA	NA	NA	NA	NA	NA	NA	NA	None	NA	NA	NA	NA	NA	NA	NA	NA	0.65	Severe Cases per 100,000 population	151.827	147.036	144.236	141.582	139.964	140.391	136.064	136.118	133.809	133.536	130.545	131.482	131.536	133.355	133.682
86	PEV (Pre-Erythrocytic Vaccine)	3	0.6	4	0.1	Infants	6, 10, &, 14 weeks	None	0.7	0.81	0.93	0.93	NA	NA	None	NA	NA	NA	NA	NA	NA	NA	NA	None	NA	NA	NA	NA	NA	NA	NA	NA	0.65	Deaths per 100,000 population	32.1545	30.5455	30.3727	28.4818	29.4091	30.1182	27.6818	28.7818	28.6182	28.6545	27.7636	27.3818	28.2545	28.0909	28.2182
86	PEV (Pre-Erythrocytic Vaccine)	3	0.6	4	0.1	Infants	6, 10, &, 14 weeks	None	0.7	0.81	0.93	0.93	NA	NA	None	NA	NA	NA	NA	NA	NA	NA	NA	None	NA	NA	NA	NA	NA	NA	NA	NA	0.65	Cases in <5yo per 100,000 population	686.782	638.755	579.755	535.455	494.736	469.555	464.864	458.845	460.918	449.027	449.055	447.364	444.6	446.782	440.764
86	PEV (Pre-Erythrocytic Vaccine)	3	0.6	4	0.1	Infants	6, 10, &, 14 weeks	None	0.7	0.81	0.93	0.93	NA	NA	None	NA	NA	NA	NA	NA	NA	NA	NA	None	NA	NA	NA	NA	NA	NA	NA	NA	0.65	Severe Cases in <5yo per 100,000 population	35.4909	32.7273	29.7455	26.9727	26.0909	25.3091	24.7727	24.9364	23.8636	24.5455	23.4636	23.3364	23.7909	23.3455	23.3273
86	PEV (Pre-Erythrocytic Vaccine)	3	0.6	4	0.1	Infants	6, 10, &, 14 weeks	None	0.7	0.81	0.93	0.93	NA	NA	None	NA	NA	NA	NA	NA	NA	NA	NA	None	NA	NA	NA	NA	NA	NA	NA	NA	0.65	Deaths in < 5yo per 100,000 population	8.39091	8.17273	7.48182	6.69091	6.85455	7.22727	6.57273	6.96364	6.31818	6.7	6.51818	6.28182	6.88182	6.49091	6.57273
86	PEV (Pre-Erythrocytic Vaccine)	3	0.6	4	0.1	Infants	6, 10, &, 14 weeks	None	0.7	0.81	0.93	0.93	NA	NA	None	NA	NA	NA	NA	NA	NA	NA	NA	None	NA	NA	NA	NA	NA	NA	NA	NA	0.65	DALYs per 100,000 population	815.24	776.03	771.246	731.411	747.018	766.485	703.213	731.839	722.513	725.93	700.99	691.741	714.385	710.139	721.668
86	PEV (Pre-Erythrocytic Vaccine)	3	0.6	4	0.1	Infants	6, 10, &, 14 weeks	None	0.7	0.81	0.93	0.93	NA	NA	None	NA	NA	NA	NA	NA	NA	NA	NA	None	NA	NA	NA	NA	NA	NA	NA	NA	0.65	Income and productivity gains from delivering vaccine (US$ / dose)	-0.00518109	0.0136955	0.0323715	0.0574744	0.0630398	0.0894242	0.122113	0.119442	0.147066	0.182456	0.202277	0.210053	0.209044	0.206772	0.216193
87	PEV (Pre-Erythrocytic Vaccine)	3	0.6	4	0.1	Infants	6, 10, &, 14 weeks	None	0.5	0.69	0.85	0.85	NA	NA	None	NA	NA	NA	NA	NA	NA	NA	NA	None	NA	NA	NA	NA	NA	NA	NA	NA	0.65	Cases per 100,000 population	8620.38	8527.03	8469.71	8361.59	8366.76	8284.83	8231.47	8191.12	8078.99	8023.01	8038.07	7948.01	7915.53	7901.28	7927.7
87	PEV (Pre-Erythrocytic Vaccine)	3	0.6	4	0.1	Infants	6, 10, &, 14 weeks	None	0.5	0.69	0.85	0.85	NA	NA	None	NA	NA	NA	NA	NA	NA	NA	NA	None	NA	NA	NA	NA	NA	NA	NA	NA	0.65	Severe Cases per 100,000 population	150.473	148.518	145.536	143.755	141.582	142.091	137.682	138.809	137.355	137.536	136.682	136.009	134.636	136.255	135.955
87	PEV (Pre-Erythrocytic Vaccine)	3	0.6	4	0.1	Infants	6, 10, &, 14 weeks	None	0.5	0.69	0.85	0.85	NA	NA	None	NA	NA	NA	NA	NA	NA	NA	NA	None	NA	NA	NA	NA	NA	NA	NA	NA	0.65	Deaths per 100,000 population	30.1636	30.4455	30.4909	29.6091	29.6	29.9182	28.9273	28.7909	29.6273	28.0455	28.7909	29.2455	28.7273	28.6727	28.3818
87	PEV (Pre-Erythrocytic Vaccine)	3	0.6	4	0.1	Infants	6, 10, &, 14 weeks	None	0.5	0.69	0.85	0.85	NA	NA	None	NA	NA	NA	NA	NA	NA	NA	NA	None	NA	NA	NA	NA	NA	NA	NA	NA	0.65	Cases in <5yo per 100,000 population	687.8	643.727	605.427	567.573	533.6	518.791	512.064	513.164	509.218	501.873	507.1	498.045	492.909	491.582	490.755
87	PEV (Pre-Erythrocytic Vaccine)	3	0.6	4	0.1	Infants	6, 10, &, 14 weeks	None	0.5	0.69	0.85	0.85	NA	NA	None	NA	NA	NA	NA	NA	NA	NA	NA	None	NA	NA	NA	NA	NA	NA	NA	NA	0.65	Severe Cases in <5yo per 100,000 population	35.7818	32.7455	31.3636	29.3273	28.4636	26.9	26.2091	26.9091	26.0364	26.8182	26.8636	25.9273	25.9455	25.6727	25.5091
87	PEV (Pre-Erythrocytic Vaccine)	3	0.6	4	0.1	Infants	6, 10, &, 14 weeks	None	0.5	0.69	0.85	0.85	NA	NA	None	NA	NA	NA	NA	NA	NA	NA	NA	None	NA	NA	NA	NA	NA	NA	NA	NA	0.65	Deaths in < 5yo per 100,000 population	8.11818	7.98182	7.91818	7.43636	7.23636	6.94545	7.07273	7.04545	7.3	6.83636	7.31818	7.48182	7.50909	6.97273	6.96364
87	PEV (Pre-Erythrocytic Vaccine)	3	0.6	4	0.1	Infants	6, 10, &, 14 weeks	None	0.5	0.69	0.85	0.85	NA	NA	None	NA	NA	NA	NA	NA	NA	NA	NA	None	NA	NA	NA	NA	NA	NA	NA	NA	0.65	DALYs per 100,000 population	769.197	776.334	777.172	751.594	754.582	761.652	735.861	729.673	752.293	713.431	732.496	743.783	729.792	725.7	724.014
87	PEV (Pre-Erythrocytic Vaccine)	3	0.6	4	0.1	Infants	6, 10, &, 14 weeks	None	0.5	0.69	0.85	0.85	NA	NA	None	NA	NA	NA	NA	NA	NA	NA	NA	None	NA	NA	NA	NA	NA	NA	NA	NA	0.65	Income and productivity gains from delivering vaccine (US$ / dose)	-0.0106715	0.0209622	0.0352832	0.0682342	0.0644474	0.0894841	0.108837	0.120623	0.157688	0.173992	0.172221	0.205802	0.217563	0.219344	0.208974
88	PEV (Pre-Erythrocytic Vaccine)	3	0.6	4	1	Infants	6, 10, &, 14 weeks	None	0.89	0.95	0.97	0.97	NA	NA	None	NA	NA	NA	NA	NA	NA	NA	NA	None	NA	NA	NA	NA	NA	NA	NA	NA	0.65	Cases per 100,000 population	86446.4	85426.7	83985.9	82912.3	81644.6	81297.9	80356.5	79546.7	78800.7	78294.7	77222.3	76792.2	75647.5	75349.2	75308.8
88	PEV (Pre-Erythrocytic Vaccine)	3	0.6	4	1	Infants	6, 10, &, 14 weeks	None	0.89	0.95	0.97	0.97	NA	NA	None	NA	NA	NA	NA	NA	NA	NA	NA	None	NA	NA	NA	NA	NA	NA	NA	NA	0.65	Severe Cases per 100,000 population	1548.36	1461.36	1417.73	1402.55	1359.09	1323	1313.64	1321.73	1297.27	1304.18	1283.82	1264.64	1265.73	1270.36	1306.36
88	PEV (Pre-Erythrocytic Vaccine)	3	0.6	4	1	Infants	6, 10, &, 14 weeks	None	0.89	0.95	0.97	0.97	NA	NA	None	NA	NA	NA	NA	NA	NA	NA	NA	None	NA	NA	NA	NA	NA	NA	NA	NA	0.65	Deaths per 100,000 population	317.182	311.727	293	294.545	293.455	279.091	283.091	273.818	270.091	276.636	275.636	270.727	268.545	273.091	275.273
88	PEV (Pre-Erythrocytic Vaccine)	3	0.6	4	1	Infants	6, 10, &, 14 weeks	None	0.89	0.95	0.97	0.97	NA	NA	None	NA	NA	NA	NA	NA	NA	NA	NA	None	NA	NA	NA	NA	NA	NA	NA	NA	0.65	Cases in <5yo per 100,000 population	6909.27	6263.64	5525.82	4965.55	4451.36	4221.55	4193.64	4184.45	4081.45	4067.82	4034	3991.73	3981.91	3962.45	3935.45
88	PEV (Pre-Erythrocytic Vaccine)	3	0.6	4	1	Infants	6, 10, &, 14 weeks	None	0.89	0.95	0.97	0.97	NA	NA	None	NA	NA	NA	NA	NA	NA	NA	NA	None	NA	NA	NA	NA	NA	NA	NA	NA	0.65	Severe Cases in <5yo per 100,000 population	358.727	312.455	286.182	255.273	231.455	222.727	222.909	218.727	213.273	213.727	218.818	205.364	208.818	205.182	209.727
88	PEV (Pre-Erythrocytic Vaccine)	3	0.6	4	1	Infants	6, 10, &, 14 weeks	None	0.89	0.95	0.97	0.97	NA	NA	None	NA	NA	NA	NA	NA	NA	NA	NA	None	NA	NA	NA	NA	NA	NA	NA	NA	0.65	Deaths in < 5yo per 100,000 population	85.8182	83.1818	70.6364	68.7273	68.4545	63.1818	65.5455	61.5455	61.9091	61.6364	62.9091	60	61.0909	65.6364	61
88	PEV (Pre-Erythrocytic Vaccine)	3	0.6	4	1	Infants	6, 10, &, 14 weeks	None	0.89	0.95	0.97	0.97	NA	NA	None	NA	NA	NA	NA	NA	NA	NA	NA	None	NA	NA	NA	NA	NA	NA	NA	NA	0.65	DALYs per 100,000 population	8091.81	7910.48	7461.56	7478.56	7473.9	7117	7153.91	6965.99	6841.01	7027.19	6976.35	6882.12	6846.02	6921.43	6947.85
88	PEV (Pre-Erythrocytic Vaccine)	3	0.6	4	1	Infants	6, 10, &, 14 weeks	None	0.89	0.95	0.97	0.97	NA	NA	None	NA	NA	NA	NA	NA	NA	NA	NA	None	NA	NA	NA	NA	NA	NA	NA	NA	0.65	Income and productivity gains from delivering vaccine (US$ / dose)	-0.131046	0.0897378	0.356973	0.542455	0.800394	0.880455	1.09422	1.24104	1.3991	1.5089	1.76749	1.8883	2.13936	2.18036	2.18577
89	PEV (Pre-Erythrocytic Vaccine)	3	0.6	4	1	Infants	6, 10, &, 14 weeks	None	0.7	0.81	0.93	0.93	NA	NA	None	NA	NA	NA	NA	NA	NA	NA	NA	None	NA	NA	NA	NA	NA	NA	NA	NA	0.65	Cases per 100,000 population	86105.9	85368	84458.5	83393.5	83055.6	81970	80831.1	80801.7	79803.3	78468.1	77916	77535.8	77645	77606.4	77213.6
89	PEV (Pre-Erythrocytic Vaccine)	3	0.6	4	1	Infants	6, 10, &, 14 weeks	None	0.7	0.81	0.93	0.93	NA	NA	None	NA	NA	NA	NA	NA	NA	NA	NA	None	NA	NA	NA	NA	NA	NA	NA	NA	0.65	Severe Cases per 100,000 population	1518.27	1470.36	1442.36	1415.82	1399.64	1403.91	1360.64	1361.18	1338.09	1335.36	1305.45	1314.82	1315.36	1333.55	1336.82
89	PEV (Pre-Erythrocytic Vaccine)	3	0.6	4	1	Infants	6, 10, &, 14 weeks	None	0.7	0.81	0.93	0.93	NA	NA	None	NA	NA	NA	NA	NA	NA	NA	NA	None	NA	NA	NA	NA	NA	NA	NA	NA	0.65	Deaths per 100,000 population	321.545	305.455	303.727	284.818	294.091	301.182	276.818	287.818	286.182	286.545	277.636	273.818	282.545	280.909	282.182
89	PEV (Pre-Erythrocytic Vaccine)	3	0.6	4	1	Infants	6, 10, &, 14 weeks	None	0.7	0.81	0.93	0.93	NA	NA	None	NA	NA	NA	NA	NA	NA	NA	NA	None	NA	NA	NA	NA	NA	NA	NA	NA	0.65	Cases in <5yo per 100,000 population	6867.82	6387.55	5797.55	5354.55	4947.36	4695.55	4648.64	4588.45	4609.18	4490.27	4490.55	4473.64	4446	4467.82	4407.64
89	PEV (Pre-Erythrocytic Vaccine)	3	0.6	4	1	Infants	6, 10, &, 14 weeks	None	0.7	0.81	0.93	0.93	NA	NA	None	NA	NA	NA	NA	NA	NA	NA	NA	None	NA	NA	NA	NA	NA	NA	NA	NA	0.65	Severe Cases in <5yo per 100,000 population	354.909	327.273	297.455	269.727	260.909	253.091	247.727	249.364	238.636	245.455	234.636	233.364	237.909	233.455	233.273
89	PEV (Pre-Erythrocytic Vaccine)	3	0.6	4	1	Infants	6, 10, &, 14 weeks	None	0.7	0.81	0.93	0.93	NA	NA	None	NA	NA	NA	NA	NA	NA	NA	NA	None	NA	NA	NA	NA	NA	NA	NA	NA	0.65	Deaths in < 5yo per 100,000 population	83.9091	81.7273	74.8182	66.9091	68.5455	72.2727	65.7273	69.6364	63.1818	67	65.1818	62.8182	68.8182	64.9091	65.7273
89	PEV (Pre-Erythrocytic Vaccine)	3	0.6	4	1	Infants	6, 10, &, 14 weeks	None	0.7	0.81	0.93	0.93	NA	NA	None	NA	NA	NA	NA	NA	NA	NA	NA	None	NA	NA	NA	NA	NA	NA	NA	NA	0.65	DALYs per 100,000 population	8152.4	7760.3	7712.46	7314.11	7470.18	7664.85	7032.13	7318.39	7225.13	7259.3	7009.9	6917.41	7143.85	7101.39	7216.68
89	PEV (Pre-Erythrocytic Vaccine)	3	0.6	4	1	Infants	6, 10, &, 14 weeks	None	0.7	0.81	0.93	0.93	NA	NA	None	NA	NA	NA	NA	NA	NA	NA	NA	None	NA	NA	NA	NA	NA	NA	NA	NA	0.65	Income and productivity gains from delivering vaccine (US$ / dose)	-0.0518109	0.136955	0.323715	0.574744	0.630398	0.894242	1.22113	1.19442	1.47066	1.82456	2.02277	2.10053	2.09044	2.06772	2.16193
90	PEV (Pre-Erythrocytic Vaccine)	3	0.6	4	1	Infants	6, 10, &, 14 weeks	None	0.5	0.69	0.85	0.85	NA	NA	None	NA	NA	NA	NA	NA	NA	NA	NA	None	NA	NA	NA	NA	NA	NA	NA	NA	0.65	Cases per 100,000 population	86203.8	85270.3	84697.1	83615.9	83667.6	82848.3	82314.7	81911.2	80789.9	80230.1	80380.7	79480.1	79155.3	79012.8	79277
90	PEV (Pre-Erythrocytic Vaccine)	3	0.6	4	1	Infants	6, 10, &, 14 weeks	None	0.5	0.69	0.85	0.85	NA	NA	None	NA	NA	NA	NA	NA	NA	NA	NA	None	NA	NA	NA	NA	NA	NA	NA	NA	0.65	Severe Cases per 100,000 population	1504.73	1485.18	1455.36	1437.55	1415.82	1420.91	1376.82	1388.09	1373.55	1375.36	1366.82	1360.09	1346.36	1362.55	1359.55
90	PEV (Pre-Erythrocytic Vaccine)	3	0.6	4	1	Infants	6, 10, &, 14 weeks	None	0.5	0.69	0.85	0.85	NA	NA	None	NA	NA	NA	NA	NA	NA	NA	NA	None	NA	NA	NA	NA	NA	NA	NA	NA	0.65	Deaths per 100,000 population	301.636	304.455	304.909	296.091	296	299.182	289.273	287.909	296.273	280.455	287.909	292.455	287.273	286.727	283.818
90	PEV (Pre-Erythrocytic Vaccine)	3	0.6	4	1	Infants	6, 10, &, 14 weeks	None	0.5	0.69	0.85	0.85	NA	NA	None	NA	NA	NA	NA	NA	NA	NA	NA	None	NA	NA	NA	NA	NA	NA	NA	NA	0.65	Cases in <5yo per 100,000 population	6878	6437.27	6054.27	5675.73	5336	5187.91	5120.64	5131.64	5092.18	5018.73	5071	4980.45	4929.09	4915.82	4907.55
90	PEV (Pre-Erythrocytic Vaccine)	3	0.6	4	1	Infants	6, 10, &, 14 weeks	None	0.5	0.69	0.85	0.85	NA	NA	None	NA	NA	NA	NA	NA	NA	NA	NA	None	NA	NA	NA	NA	NA	NA	NA	NA	0.65	Severe Cases in <5yo per 100,000 population	357.818	327.455	313.636	293.273	284.636	269	262.091	269.091	260.364	268.182	268.636	259.273	259.455	256.727	255.091
90	PEV (Pre-Erythrocytic Vaccine)	3	0.6	4	1	Infants	6, 10, &, 14 weeks	None	0.5	0.69	0.85	0.85	NA	NA	None	NA	NA	NA	NA	NA	NA	NA	NA	None	NA	NA	NA	NA	NA	NA	NA	NA	0.65	Deaths in < 5yo per 100,000 population	81.1818	79.8182	79.1818	74.3636	72.3636	69.4545	70.7273	70.4545	73	68.3636	73.1818	74.8182	75.0909	69.7273	69.6364
90	PEV (Pre-Erythrocytic Vaccine)	3	0.6	4	1	Infants	6, 10, &, 14 weeks	None	0.5	0.69	0.85	0.85	NA	NA	None	NA	NA	NA	NA	NA	NA	NA	NA	None	NA	NA	NA	NA	NA	NA	NA	NA	0.65	DALYs per 100,000 population	7691.97	7763.34	7771.72	7515.94	7545.82	7616.52	7358.61	7296.73	7522.93	7134.31	7324.96	7437.83	7297.92	7257	7240.14
90	PEV (Pre-Erythrocytic Vaccine)	3	0.6	4	1	Infants	6, 10, &, 14 weeks	None	0.5	0.69	0.85	0.85	NA	NA	None	NA	NA	NA	NA	NA	NA	NA	NA	None	NA	NA	NA	NA	NA	NA	NA	NA	0.65	Income and productivity gains from delivering vaccine (US$ / dose)	-0.106715	0.209622	0.352832	0.682342	0.644474	0.894841	1.08837	1.20623	1.57688	1.73992	1.72221	2.05802	2.17563	2.19344	2.08974
91	PEV (Pre-Erythrocytic Vaccine)	3	0.6	4	10	Infants	6, 10, &, 14 weeks	None	0.89	0.95	0.97	0.97	NA	NA	None	NA	NA	NA	NA	NA	NA	NA	NA	None	NA	NA	NA	NA	NA	NA	NA	NA	0.65	Cases per 100,000 population	139734	136916	134070	132052	130754	129715	128989	128643	128435	128539	128919	129316	129962	130704	131292
91	PEV (Pre-Erythrocytic Vaccine)	3	0.6	4	10	Infants	6, 10, &, 14 weeks	None	0.89	0.95	0.97	0.97	NA	NA	None	NA	NA	NA	NA	NA	NA	NA	NA	None	NA	NA	NA	NA	NA	NA	NA	NA	0.65	Severe Cases per 100,000 population	1819.36	1679.82	1609.82	1539.64	1544.82	1589.09	1604.09	1640.82	1646.91	1674.18	1724	1734.18	1733.55	1769.91	1777.55
91	PEV (Pre-Erythrocytic Vaccine)	3	0.6	4	10	Infants	6, 10, &, 14 weeks	None	0.89	0.95	0.97	0.97	NA	NA	None	NA	NA	NA	NA	NA	NA	NA	NA	None	NA	NA	NA	NA	NA	NA	NA	NA	0.65	Deaths per 100,000 population	359.091	331	310.727	304.545	305.727	302.727	306.545	304.091	319.636	316.091	320.636	339.182	334.818	334.455	337.545
91	PEV (Pre-Erythrocytic Vaccine)	3	0.6	4	10	Infants	6, 10, &, 14 weeks	None	0.89	0.95	0.97	0.97	NA	NA	None	NA	NA	NA	NA	NA	NA	NA	NA	None	NA	NA	NA	NA	NA	NA	NA	NA	0.65	Cases in <5yo per 100,000 population	30235.5	27404	25025.9	23232.5	22018.6	21417.5	21309.6	21267.2	21244.2	21199.5	21174.7	21256.8	21268.6	21321	21329.6
91	PEV (Pre-Erythrocytic Vaccine)	3	0.6	4	10	Infants	6, 10, &, 14 weeks	None	0.89	0.95	0.97	0.97	NA	NA	None	NA	NA	NA	NA	NA	NA	NA	NA	None	NA	NA	NA	NA	NA	NA	NA	NA	0.65	Severe Cases in <5yo per 100,000 population	1188.82	1056.91	969.273	924.455	925.091	949.455	939.273	941.636	920.273	921.455	947.091	935.636	916.545	940.455	940.727
91	PEV (Pre-Erythrocytic Vaccine)	3	0.6	4	10	Infants	6, 10, &, 14 weeks	None	0.89	0.95	0.97	0.97	NA	NA	None	NA	NA	NA	NA	NA	NA	NA	NA	None	NA	NA	NA	NA	NA	NA	NA	NA	0.65	Deaths in < 5yo per 100,000 population	234.364	210.364	178.909	179.909	177.545	180.455	175.909	171.818	180	176.182	170.455	188.818	175.727	177.636	176.545
91	PEV (Pre-Erythrocytic Vaccine)	3	0.6	4	10	Infants	6, 10, &, 14 weeks	None	0.89	0.95	0.97	0.97	NA	NA	None	NA	NA	NA	NA	NA	NA	NA	NA	None	NA	NA	NA	NA	NA	NA	NA	NA	0.65	DALYs per 100,000 population	9733.14	8974.18	8466.98	8257.93	8322.56	8237.32	8311.76	8291.28	8667.75	8615.2	8684.71	9198.23	9056.34	9098.56	9157.5
91	PEV (Pre-Erythrocytic Vaccine)	3	0.6	4	10	Infants	6, 10, &, 14 weeks	None	0.89	0.95	0.97	0.97	NA	NA	None	NA	NA	NA	NA	NA	NA	NA	NA	None	NA	NA	NA	NA	NA	NA	NA	NA	0.65	Income and productivity gains from delivering vaccine (US$ / dose)	0.121246	0.507611	0.919494	1.19059	1.32974	1.48337	1.62513	1.68496	1.72243	1.66882	1.5538	1.4697	1.31293	1.13975	0.993709
92	PEV (Pre-Erythrocytic Vaccine)	3	0.6	4	10	Infants	6, 10, &, 14 weeks	None	0.7	0.81	0.93	0.93	NA	NA	None	NA	NA	NA	NA	NA	NA	NA	NA	None	NA	NA	NA	NA	NA	NA	NA	NA	0.65	Cases per 100,000 population	140004	137398	135252	133505	132564	131707	131087	130782	130608	131023	131155	131548	131820	132191	132938
92	PEV (Pre-Erythrocytic Vaccine)	3	0.6	4	10	Infants	6, 10, &, 14 weeks	None	0.7	0.81	0.93	0.93	NA	NA	None	NA	NA	NA	NA	NA	NA	NA	NA	None	NA	NA	NA	NA	NA	NA	NA	NA	0.65	Severe Cases per 100,000 population	1830.45	1744	1635.45	1601.18	1628.45	1618.45	1645.27	1665.27	1707.18	1718.55	1743.36	1775.27	1801.91	1795.18	1802.18
92	PEV (Pre-Erythrocytic Vaccine)	3	0.6	4	10	Infants	6, 10, &, 14 weeks	None	0.7	0.81	0.93	0.93	NA	NA	None	NA	NA	NA	NA	NA	NA	NA	NA	None	NA	NA	NA	NA	NA	NA	NA	NA	0.65	Deaths per 100,000 population	372.545	338.273	328	321.091	320.545	317.909	325.818	326.727	328.273	331.091	320.455	340.273	341.091	342	343.182
92	PEV (Pre-Erythrocytic Vaccine)	3	0.6	4	10	Infants	6, 10, &, 14 weeks	None	0.7	0.81	0.93	0.93	NA	NA	None	NA	NA	NA	NA	NA	NA	NA	NA	None	NA	NA	NA	NA	NA	NA	NA	NA	0.65	Cases in <5yo per 100,000 population	30358.1	27986.9	26165.5	24486.5	23549.1	23146.5	23005.5	23034.8	23008.8	23065.9	23024.9	23024	22955.3	23059.5	22992.3
92	PEV (Pre-Erythrocytic Vaccine)	3	0.6	4	10	Infants	6, 10, &, 14 weeks	None	0.7	0.81	0.93	0.93	NA	NA	None	NA	NA	NA	NA	NA	NA	NA	NA	None	NA	NA	NA	NA	NA	NA	NA	NA	0.65	Severe Cases in <5yo per 100,000 population	1196.91	1107.36	1005.64	974.273	1003	981.818	984.545	983.818	991.545	1000.91	983.818	995.909	1005.64	992.091	996.091
92	PEV (Pre-Erythrocytic Vaccine)	3	0.6	4	10	Infants	6, 10, &, 14 weeks	None	0.7	0.81	0.93	0.93	NA	NA	None	NA	NA	NA	NA	NA	NA	NA	NA	None	NA	NA	NA	NA	NA	NA	NA	NA	0.65	Deaths in < 5yo per 100,000 population	242.909	209.727	201.364	188.818	196.818	189.364	202.455	194.818	191.273	191.364	185.727	190.364	190.273	187.455	185.182
92	PEV (Pre-Erythrocytic Vaccine)	3	0.6	4	10	Infants	6, 10, &, 14 weeks	None	0.7	0.81	0.93	0.93	NA	NA	None	NA	NA	NA	NA	NA	NA	NA	NA	None	NA	NA	NA	NA	NA	NA	NA	NA	0.65	DALYs per 100,000 population	10096.3	9166.09	8962.03	8701.05	8689.72	8619.82	8839.24	8880.28	8920.7	8999.53	8728.42	9256.36	9296.57	9269.8	9279.26
92	PEV (Pre-Erythrocytic Vaccine)	3	0.6	4	10	Infants	6, 10, &, 14 weeks	None	0.7	0.81	0.93	0.93	NA	NA	None	NA	NA	NA	NA	NA	NA	NA	NA	None	NA	NA	NA	NA	NA	NA	NA	NA	0.65	Income and productivity gains from delivering vaccine (US$ / dose)	0.090947	0.515745	0.924388	1.18323	1.30498	1.48164	1.58622	1.69272	1.68836	1.58528	1.50906	1.39521	1.28515	1.2157	0.980479
93	PEV (Pre-Erythrocytic Vaccine)	3	0.6	4	10	Infants	6, 10, &, 14 weeks	None	0.5	0.69	0.85	0.85	NA	NA	None	NA	NA	NA	NA	NA	NA	NA	NA	None	NA	NA	NA	NA	NA	NA	NA	NA	0.65	Cases per 100,000 population	139941	138253	136411	135025	134158	133441	133110	132887	133142	133090	133355	133552	133842	134101	134519
93	PEV (Pre-Erythrocytic Vaccine)	3	0.6	4	10	Infants	6, 10, &, 14 weeks	None	0.5	0.69	0.85	0.85	NA	NA	None	NA	NA	NA	NA	NA	NA	NA	NA	None	NA	NA	NA	NA	NA	NA	NA	NA	0.65	Severe Cases per 100,000 population	1853.55	1752.64	1691.36	1669.73	1654.91	1677.73	1687.27	1707.73	1734.91	1757	1789.18	1782.27	1789.27	1813.55	1796.45
93	PEV (Pre-Erythrocytic Vaccine)	3	0.6	4	10	Infants	6, 10, &, 14 weeks	None	0.5	0.69	0.85	0.85	NA	NA	None	NA	NA	NA	NA	NA	NA	NA	NA	None	NA	NA	NA	NA	NA	NA	NA	NA	0.65	Deaths per 100,000 population	356.455	351.545	339.091	326.818	329.727	335.545	332.455	339.455	328.455	340.818	347.364	348.636	348.727	351.545	351.455
93	PEV (Pre-Erythrocytic Vaccine)	3	0.6	4	10	Infants	6, 10, &, 14 weeks	None	0.5	0.69	0.85	0.85	NA	NA	None	NA	NA	NA	NA	NA	NA	NA	NA	None	NA	NA	NA	NA	NA	NA	NA	NA	0.65	Cases in <5yo per 100,000 population	30391.9	28704.5	27224.3	25941.9	25115.7	24765.3	24726.7	24766.9	24725.1	24782.8	24822.7	24708.4	24696.2	24785	24766.1
93	PEV (Pre-Erythrocytic Vaccine)	3	0.6	4	10	Infants	6, 10, &, 14 weeks	None	0.5	0.69	0.85	0.85	NA	NA	None	NA	NA	NA	NA	NA	NA	NA	NA	None	NA	NA	NA	NA	NA	NA	NA	NA	0.65	Severe Cases in <5yo per 100,000 population	1211.64	1112.55	1058.27	1049.55	1031.09	1042	1024.09	1038.64	1039.64	1045.45	1060.18	1041.82	1046.27	1037.18	1045.91
93	PEV (Pre-Erythrocytic Vaccine)	3	0.6	4	10	Infants	6, 10, &, 14 weeks	None	0.5	0.69	0.85	0.85	NA	NA	None	NA	NA	NA	NA	NA	NA	NA	NA	None	NA	NA	NA	NA	NA	NA	NA	NA	0.65	Deaths in < 5yo per 100,000 population	232.182	220.091	212.909	205.818	201.091	208.818	204.091	206.909	196.091	203.182	206.273	203.636	206.273	199.636	207.818
93	PEV (Pre-Erythrocytic Vaccine)	3	0.6	4	10	Infants	6, 10, &, 14 weeks	None	0.5	0.69	0.85	0.85	NA	NA	None	NA	NA	NA	NA	NA	NA	NA	NA	None	NA	NA	NA	NA	NA	NA	NA	NA	0.65	DALYs per 100,000 population	9701.01	9529.01	9178.79	8888.26	8919.77	9121.6	9032.34	9206.89	8945.73	9261.49	9420.39	9455.71	9461.53	9550.9	9556.22
93	PEV (Pre-Erythrocytic Vaccine)	3	0.6	4	10	Infants	6, 10, &, 14 weeks	None	0.5	0.69	0.85	0.85	NA	NA	None	NA	NA	NA	NA	NA	NA	NA	NA	None	NA	NA	NA	NA	NA	NA	NA	NA	0.65	Income and productivity gains from delivering vaccine (US$ / dose)	0.100154	0.494133	0.893719	1.13152	1.33898	1.51622	1.59181	1.66709	1.52683	1.55627	1.45369	1.39027	1.25267	1.14775	1.00448
94	PEV (Pre-Erythrocytic Vaccine)	3	0.6	4	100	Infants	6, 10, &, 14 weeks	None	0.89	0.95	0.97	0.97	NA	NA	None	NA	NA	NA	NA	NA	NA	NA	NA	None	NA	NA	NA	NA	NA	NA	NA	NA	0.65	Cases per 100,000 population	110168	106614	104576	104237	105074	106557	108123	109994	111769	113495	114716	115925	116959	117592	118203
94	PEV (Pre-Erythrocytic Vaccine)	3	0.6	4	100	Infants	6, 10, &, 14 weeks	None	0.89	0.95	0.97	0.97	NA	NA	None	NA	NA	NA	NA	NA	NA	NA	NA	None	NA	NA	NA	NA	NA	NA	NA	NA	0.65	Severe Cases per 100,000 population	1454.64	1356.36	1391.27	1483.27	1555.91	1627.73	1663.36	1687.91	1715.91	1713.45	1724.27	1724.36	1733.91	1719.36	1717.27
94	PEV (Pre-Erythrocytic Vaccine)	3	0.6	4	100	Infants	6, 10, &, 14 weeks	None	0.89	0.95	0.97	0.97	NA	NA	None	NA	NA	NA	NA	NA	NA	NA	NA	None	NA	NA	NA	NA	NA	NA	NA	NA	0.65	Deaths per 100,000 population	349.727	317.273	317.727	329.455	330.091	339.818	342.818	353.818	365.818	359.818	369.636	369.182	361.455	367.636	373.727
94	PEV (Pre-Erythrocytic Vaccine)	3	0.6	4	100	Infants	6, 10, &, 14 weeks	None	0.89	0.95	0.97	0.97	NA	NA	None	NA	NA	NA	NA	NA	NA	NA	NA	None	NA	NA	NA	NA	NA	NA	NA	NA	0.65	Cases in <5yo per 100,000 population	51477.8	47902.4	45916.4	45475.5	46201	46702	46708.9	46855.6	46738.1	46838.3	46832.4	46917.2	46986.6	47102.4	47057.5
94	PEV (Pre-Erythrocytic Vaccine)	3	0.6	4	100	Infants	6, 10, &, 14 weeks	None	0.89	0.95	0.97	0.97	NA	NA	None	NA	NA	NA	NA	NA	NA	NA	NA	None	NA	NA	NA	NA	NA	NA	NA	NA	0.65	Severe Cases in <5yo per 100,000 population	1341.91	1237.36	1277.64	1367.55	1435.64	1482.18	1478.91	1486.55	1499.55	1488	1488.09	1488.09	1501.55	1482.64	1477.55
94	PEV (Pre-Erythrocytic Vaccine)	3	0.6	4	100	Infants	6, 10, &, 14 weeks	None	0.89	0.95	0.97	0.97	NA	NA	None	NA	NA	NA	NA	NA	NA	NA	NA	None	NA	NA	NA	NA	NA	NA	NA	NA	0.65	Deaths in < 5yo per 100,000 population	320.182	283.909	284.727	299.364	297.091	304.182	305.545	310.273	319	306.545	315.182	317.182	307.545	309.182	319.455
94	PEV (Pre-Erythrocytic Vaccine)	3	0.6	4	100	Infants	6, 10, &, 14 weeks	None	0.89	0.95	0.97	0.97	NA	NA	None	NA	NA	NA	NA	NA	NA	NA	NA	None	NA	NA	NA	NA	NA	NA	NA	NA	0.65	DALYs per 100,000 population	9409.85	8572.2	8583.15	8893.07	8935.12	9219.95	9309.34	9579.99	9910.9	9736.55	9984.95	9984.57	9785.8	9931.66	10104.6
94	PEV (Pre-Erythrocytic Vaccine)	3	0.6	4	100	Infants	6, 10, &, 14 weeks	None	0.89	0.95	0.97	0.97	NA	NA	None	NA	NA	NA	NA	NA	NA	NA	NA	None	NA	NA	NA	NA	NA	NA	NA	NA	0.65	Income and productivity gains from delivering vaccine (US$ / dose)	0.252059	0.687921	0.904103	0.886636	0.735159	0.410056	0.0480853	-0.371263	-0.787248	-1.18178	-1.432	-1.70197	-1.932	-2.04839	-2.1947
95	PEV (Pre-Erythrocytic Vaccine)	3	0.6	4	100	Infants	6, 10, &, 14 weeks	None	0.7	0.81	0.93	0.93	NA	NA	None	NA	NA	NA	NA	NA	NA	NA	NA	None	NA	NA	NA	NA	NA	NA	NA	NA	0.65	Cases per 100,000 population	110450	107535	105997	105484	106317	107518	108906	110386	112068	113246	114485	115341	115995	116808	116944
95	PEV (Pre-Erythrocytic Vaccine)	3	0.6	4	100	Infants	6, 10, &, 14 weeks	None	0.7	0.81	0.93	0.93	NA	NA	None	NA	NA	NA	NA	NA	NA	NA	NA	None	NA	NA	NA	NA	NA	NA	NA	NA	0.65	Severe Cases per 100,000 population	1453.82	1370.36	1417.36	1493.64	1559.36	1615.73	1642.09	1658.55	1671.82	1665.18	1679.45	1682.18	1694.27	1681.18	1692.82
95	PEV (Pre-Erythrocytic Vaccine)	3	0.6	4	100	Infants	6, 10, &, 14 weeks	None	0.7	0.81	0.93	0.93	NA	NA	None	NA	NA	NA	NA	NA	NA	NA	NA	None	NA	NA	NA	NA	NA	NA	NA	NA	0.65	Deaths per 100,000 population	343.909	328.364	327	344.182	339.273	346.364	349.545	360.545	359.091	353.182	367.364	365.091	364.909	367.091	363.818
95	PEV (Pre-Erythrocytic Vaccine)	3	0.6	4	100	Infants	6, 10, &, 14 weeks	None	0.7	0.81	0.93	0.93	NA	NA	None	NA	NA	NA	NA	NA	NA	NA	NA	None	NA	NA	NA	NA	NA	NA	NA	NA	0.65	Cases in <5yo per 100,000 population	51824.5	48851.9	47293.3	46836.1	47504.4	47939.5	47931.1	47960.3	48074.4	48007.4	48123.8	48105.5	48061.4	48208.1	48154.5
95	PEV (Pre-Erythrocytic Vaccine)	3	0.6	4	100	Infants	6, 10, &, 14 weeks	None	0.7	0.81	0.93	0.93	NA	NA	None	NA	NA	NA	NA	NA	NA	NA	NA	None	NA	NA	NA	NA	NA	NA	NA	NA	0.65	Severe Cases in <5yo per 100,000 population	1332.55	1256.27	1303.27	1378.82	1439.82	1474.09	1476.73	1474.45	1475.18	1462.18	1467.27	1468.18	1477.64	1474.36	1482.45
95	PEV (Pre-Erythrocytic Vaccine)	3	0.6	4	100	Infants	6, 10, &, 14 weeks	None	0.7	0.81	0.93	0.93	NA	NA	None	NA	NA	NA	NA	NA	NA	NA	NA	None	NA	NA	NA	NA	NA	NA	NA	NA	0.65	Deaths in < 5yo per 100,000 population	318.364	299.545	297.909	313.091	308.273	309	311.364	316.364	317	308.636	316.909	316.091	312.818	317.364	317.455
95	PEV (Pre-Erythrocytic Vaccine)	3	0.6	4	100	Infants	6, 10, &, 14 weeks	None	0.7	0.81	0.93	0.93	NA	NA	None	NA	NA	NA	NA	NA	NA	NA	NA	None	NA	NA	NA	NA	NA	NA	NA	NA	0.65	DALYs per 100,000 population	9281.53	8849.72	8849.85	9290.29	9173.98	9360.16	9443.73	9762.03	9734.41	9560.28	9960.69	9908.19	9862.72	9923.15	9837.26
95	PEV (Pre-Erythrocytic Vaccine)	3	0.6	4	100	Infants	6, 10, &, 14 weeks	None	0.7	0.81	0.93	0.93	NA	NA	None	NA	NA	NA	NA	NA	NA	NA	NA	None	NA	NA	NA	NA	NA	NA	NA	NA	0.65	Income and productivity gains from delivering vaccine (US$ / dose)	0.268684	0.698936	0.871934	0.926438	0.726129	0.423636	0.0382723	-0.377336	-0.836989	-1.15569	-1.47752	-1.71787	-1.90837	-2.09067	-2.16309
96	PEV (Pre-Erythrocytic Vaccine)	3	0.6	4	100	Infants	6, 10, &, 14 weeks	None	0.5	0.69	0.85	0.85	NA	NA	None	NA	NA	NA	NA	NA	NA	NA	NA	None	NA	NA	NA	NA	NA	NA	NA	NA	0.65	Cases per 100,000 population	110756	108348	107333	107171	107696	108842	109735	111034	111999	113184	113923	114740	115147	115662	116245
96	PEV (Pre-Erythrocytic Vaccine)	3	0.6	4	100	Infants	6, 10, &, 14 weeks	None	0.5	0.69	0.85	0.85	NA	NA	None	NA	NA	NA	NA	NA	NA	NA	NA	None	NA	NA	NA	NA	NA	NA	NA	NA	0.65	Severe Cases per 100,000 population	1468.25	1436.92	1446.17	1523.33	1548.58	1582.5	1638.5	1645.5	1619.17	1651.42	1634.17	1657	1656.33	1648.25	1649.75
96	PEV (Pre-Erythrocytic Vaccine)	3	0.6	4	100	Infants	6, 10, &, 14 weeks	None	0.5	0.69	0.85	0.85	NA	NA	None	NA	NA	NA	NA	NA	NA	NA	NA	None	NA	NA	NA	NA	NA	NA	NA	NA	0.65	Deaths per 100,000 population	358.417	343.833	332.75	349.833	350.25	355.667	366.083	361.5	363.667	364.917	358.833	364.5	369.5	369.333	372.25
96	PEV (Pre-Erythrocytic Vaccine)	3	0.6	4	100	Infants	6, 10, &, 14 weeks	None	0.5	0.69	0.85	0.85	NA	NA	None	NA	NA	NA	NA	NA	NA	NA	NA	None	NA	NA	NA	NA	NA	NA	NA	NA	0.65	Cases in <5yo per 100,000 population	52023.2	49773.7	48622	48463.6	48811.1	49346.7	49178.3	49342.8	49183.8	49320.8	49354.3	49390.3	49277.8	49293.2	49411.5
96	PEV (Pre-Erythrocytic Vaccine)	3	0.6	4	100	Infants	6, 10, &, 14 weeks	None	0.5	0.69	0.85	0.85	NA	NA	None	NA	NA	NA	NA	NA	NA	NA	NA	None	NA	NA	NA	NA	NA	NA	NA	NA	0.65	Severe Cases in <5yo per 100,000 population	1354	1322.08	1331.75	1400.25	1431	1448.92	1476.67	1474.5	1442.25	1462.5	1449.42	1469	1464.33	1462.58	1460.25
96	PEV (Pre-Erythrocytic Vaccine)	3	0.6	4	100	Infants	6, 10, &, 14 weeks	None	0.5	0.69	0.85	0.85	NA	NA	None	NA	NA	NA	NA	NA	NA	NA	NA	None	NA	NA	NA	NA	NA	NA	NA	NA	0.65	Deaths in < 5yo per 100,000 population	326.5	314.917	303	316.75	319.083	322.25	327.667	320.417	321.667	320.083	315.583	320.167	323.917	325.5	327.5
96	PEV (Pre-Erythrocytic Vaccine)	3	0.6	4	100	Infants	6, 10, &, 14 weeks	None	0.5	0.69	0.85	0.85	NA	NA	None	NA	NA	NA	NA	NA	NA	NA	NA	None	NA	NA	NA	NA	NA	NA	NA	NA	0.65	DALYs per 100,000 population	9658.16	9275.18	9009.62	9443.49	9474.31	9624.65	9896.27	9764.92	9794.45	9882.44	9703.31	9863.31	10010.9	9987.75	10044.7
96	PEV (Pre-Erythrocytic Vaccine)	3	0.6	4	100	Infants	6, 10, &, 14 weeks	None	0.5	0.69	0.85	0.85	NA	NA	None	NA	NA	NA	NA	NA	NA	NA	NA	None	NA	NA	NA	NA	NA	NA	NA	NA	0.65	Income and productivity gains from delivering vaccine (US$ / dose)	0.250448	0.712213	0.861523	0.843946	0.679786	0.353024	-0.0376459	-0.452154	-0.792433	-1.22133	-1.41807	-1.72192	-1.90349	-2.0531	-2.21767
97	PEV (Pre-Erythrocytic Vaccine)	3	0.6	10	0.1	Infants	6, 10, &, 14 weeks	None	0.89	0.95	0.97	0.97	NA	NA	None	NA	NA	NA	NA	NA	NA	NA	NA	None	NA	NA	NA	NA	NA	NA	NA	NA	0.65	Cases per 100,000 population	8654.95	8529.62	8408.53	8191.45	8174.94	8006.3	7882.55	7638.31	7508.63	7265.71	7150.85	6976.46	6815.76	6645.32	6507.36
97	PEV (Pre-Erythrocytic Vaccine)	3	0.6	10	0.1	Infants	6, 10, &, 14 weeks	None	0.89	0.95	0.97	0.97	NA	NA	None	NA	NA	NA	NA	NA	NA	NA	NA	None	NA	NA	NA	NA	NA	NA	NA	NA	0.65	Severe Cases per 100,000 population	153.973	146.691	144.227	137.809	132.691	128.827	128.227	123.164	119.755	116.209	115.555	112.409	110.109	106.973	105.282
97	PEV (Pre-Erythrocytic Vaccine)	3	0.6	10	0.1	Infants	6, 10, &, 14 weeks	None	0.89	0.95	0.97	0.97	NA	NA	None	NA	NA	NA	NA	NA	NA	NA	NA	None	NA	NA	NA	NA	NA	NA	NA	NA	0.65	Deaths per 100,000 population	31.4364	30.2273	29.4364	28.3636	27.6636	26.9909	26.4727	27.2364	25.3818	25.0909	25.6091	24.7364	24.0636	24.4	22.9182
97	PEV (Pre-Erythrocytic Vaccine)	3	0.6	10	0.1	Infants	6, 10, &, 14 weeks	None	0.89	0.95	0.97	0.97	NA	NA	None	NA	NA	NA	NA	NA	NA	NA	NA	None	NA	NA	NA	NA	NA	NA	NA	NA	0.65	Cases in <5yo per 100,000 population	689.391	619.964	540.345	461.745	390.118	353.536	349.727	335.591	328.573	323.609	313.373	309.445	303.8	296.618	284.391
97	PEV (Pre-Erythrocytic Vaccine)	3	0.6	10	0.1	Infants	6, 10, &, 14 weeks	None	0.89	0.95	0.97	0.97	NA	NA	None	NA	NA	NA	NA	NA	NA	NA	NA	None	NA	NA	NA	NA	NA	NA	NA	NA	0.65	Severe Cases in <5yo per 100,000 population	35.8182	32	28.5273	23.9636	19.6818	18.2636	18.9818	18.5818	18.2	17.5455	16.9091	15.9455	15.9636	16.0273	15.1727
97	PEV (Pre-Erythrocytic Vaccine)	3	0.6	10	0.1	Infants	6, 10, &, 14 weeks	None	0.89	0.95	0.97	0.97	NA	NA	None	NA	NA	NA	NA	NA	NA	NA	NA	None	NA	NA	NA	NA	NA	NA	NA	NA	0.65	Deaths in < 5yo per 100,000 population	8.53636	7.55455	6.52727	6.41818	5.81818	6	5.85455	5.93636	5.58182	5.39091	5.7	5.29091	5.40909	5.42727	5.33636
97	PEV (Pre-Erythrocytic Vaccine)	3	0.6	10	0.1	Infants	6, 10, &, 14 weeks	None	0.89	0.95	0.97	0.97	NA	NA	None	NA	NA	NA	NA	NA	NA	NA	NA	None	NA	NA	NA	NA	NA	NA	NA	NA	0.65	DALYs per 100,000 population	804.817	769.179	749.068	720.327	703.329	687.561	668.64	691.393	646.89	636.396	642.732	622.71	607.068	611.72	577.675
97	PEV (Pre-Erythrocytic Vaccine)	3	0.6	10	0.1	Infants	6, 10, &, 14 weeks	None	0.89	0.95	0.97	0.97	NA	NA	None	NA	NA	NA	NA	NA	NA	NA	NA	None	NA	NA	NA	NA	NA	NA	NA	NA	0.65	Income and productivity gains from delivering vaccine (US$ / dose)	-0.0150549	0.0102573	0.0311097	0.074591	0.0734367	0.110203	0.136757	0.190493	0.219068	0.275922	0.300817	0.343251	0.38047	0.419502	0.450012
98	PEV (Pre-Erythrocytic Vaccine)	3	0.6	10	0.1	Infants	6, 10, &, 14 weeks	None	0.7	0.81	0.93	0.93	NA	NA	None	NA	NA	NA	NA	NA	NA	NA	NA	None	NA	NA	NA	NA	NA	NA	NA	NA	0.65	Cases per 100,000 population	8619.26	8540.2	8462.39	8311	8190.4	8086.55	7916.25	7656.69	7624.29	7514.97	7345.6	7178.46	7086.46	6989.57	6958.8
98	PEV (Pre-Erythrocytic Vaccine)	3	0.6	10	0.1	Infants	6, 10, &, 14 weeks	None	0.7	0.81	0.93	0.93	NA	NA	None	NA	NA	NA	NA	NA	NA	NA	NA	None	NA	NA	NA	NA	NA	NA	NA	NA	0.65	Severe Cases per 100,000 population	152.391	149.5	144.864	138.727	136.473	133.736	129.573	126.718	124.018	122.336	118.909	116.7	115.436	117.5	115.9
98	PEV (Pre-Erythrocytic Vaccine)	3	0.6	10	0.1	Infants	6, 10, &, 14 weeks	None	0.7	0.81	0.93	0.93	NA	NA	None	NA	NA	NA	NA	NA	NA	NA	NA	None	NA	NA	NA	NA	NA	NA	NA	NA	0.65	Deaths per 100,000 population	32.0727	31.2545	30.0818	28.7091	28.3636	28.9182	27.9091	27.6727	26.8455	25.8545	26.9545	25.8909	24.6909	25.1	24.7545
98	PEV (Pre-Erythrocytic Vaccine)	3	0.6	10	0.1	Infants	6, 10, &, 14 weeks	None	0.7	0.81	0.93	0.93	NA	NA	None	NA	NA	NA	NA	NA	NA	NA	NA	None	NA	NA	NA	NA	NA	NA	NA	NA	0.65	Cases in <5yo per 100,000 population	689.127	635.027	576.382	507.9	443.945	409.309	401.773	396.627	391.718	384.718	379.091	366.2	358.673	359.709	354.045
98	PEV (Pre-Erythrocytic Vaccine)	3	0.6	10	0.1	Infants	6, 10, &, 14 weeks	None	0.7	0.81	0.93	0.93	NA	NA	None	NA	NA	NA	NA	NA	NA	NA	NA	None	NA	NA	NA	NA	NA	NA	NA	NA	0.65	Severe Cases in <5yo per 100,000 population	35.4182	33.5182	29.1545	25.8545	23.2091	21.4818	21.1182	20.8727	19.7091	20.3	19.4636	19.4273	18.2182	19.4636	19.0364
98	PEV (Pre-Erythrocytic Vaccine)	3	0.6	10	0.1	Infants	6, 10, &, 14 weeks	None	0.7	0.81	0.93	0.93	NA	NA	None	NA	NA	NA	NA	NA	NA	NA	NA	None	NA	NA	NA	NA	NA	NA	NA	NA	0.65	Deaths in < 5yo per 100,000 population	8.40909	8.29091	7.65455	6.95455	6.76364	6.37273	6.42727	6.44545	6.17273	6.09091	6.6	6.64545	5.72727	5.60909	5.58182
98	PEV (Pre-Erythrocytic Vaccine)	3	0.6	10	0.1	Infants	6, 10, &, 14 weeks	None	0.7	0.81	0.93	0.93	NA	NA	None	NA	NA	NA	NA	NA	NA	NA	NA	None	NA	NA	NA	NA	NA	NA	NA	NA	0.65	DALYs per 100,000 population	813.284	790.845	764.61	730.497	725.015	732.519	707.812	699.49	676.358	654.925	677.859	651.652	625.06	632.451	626.006
98	PEV (Pre-Erythrocytic Vaccine)	3	0.6	10	0.1	Infants	6, 10, &, 14 weeks	None	0.7	0.81	0.93	0.93	NA	NA	None	NA	NA	NA	NA	NA	NA	NA	NA	None	NA	NA	NA	NA	NA	NA	NA	NA	0.65	Income and productivity gains from delivering vaccine (US$ / dose)	-0.00745604	0.0121835	0.0275066	0.0634266	0.0889772	0.114539	0.164917	0.23217	0.240867	0.271392	0.320785	0.368354	0.390983	0.415891	0.425976
99	PEV (Pre-Erythrocytic Vaccine)	3	0.6	10	0.1	Infants	6, 10, &, 14 weeks	None	0.5	0.69	0.85	0.85	NA	NA	None	NA	NA	NA	NA	NA	NA	NA	NA	None	NA	NA	NA	NA	NA	NA	NA	NA	0.65	Cases per 100,000 population	8623.25	8649.2	8584.16	8524.05	8387.06	8229.61	8117.85	8003.51	7806.07	7688.58	7633.77	7461.95	7376	7254.64	7114.05
99	PEV (Pre-Erythrocytic Vaccine)	3	0.6	10	0.1	Infants	6, 10, &, 14 weeks	None	0.5	0.69	0.85	0.85	NA	NA	None	NA	NA	NA	NA	NA	NA	NA	NA	None	NA	NA	NA	NA	NA	NA	NA	NA	0.65	Severe Cases per 100,000 population	149.691	151.309	146.473	145.073	140.364	138.727	136.091	130.527	129.045	128.645	125.382	124.636	121.809	121.9	117.545
99	PEV (Pre-Erythrocytic Vaccine)	3	0.6	10	0.1	Infants	6, 10, &, 14 weeks	None	0.5	0.69	0.85	0.85	NA	NA	None	NA	NA	NA	NA	NA	NA	NA	NA	None	NA	NA	NA	NA	NA	NA	NA	NA	0.65	Deaths per 100,000 population	30.4818	31	30.5455	29.4364	29.5182	28.6455	27.9455	28.0636	26.8636	27.7091	26.7455	26.8727	25.9364	25.4	25.8727
99	PEV (Pre-Erythrocytic Vaccine)	3	0.6	10	0.1	Infants	6, 10, &, 14 weeks	None	0.5	0.69	0.85	0.85	NA	NA	None	NA	NA	NA	NA	NA	NA	NA	NA	None	NA	NA	NA	NA	NA	NA	NA	NA	0.65	Cases in <5yo per 100,000 population	691.127	660.445	613.673	561.664	503.736	472.909	474.591	464.009	454.9	446.236	441.564	433.245	423.209	418.145	408.555
99	PEV (Pre-Erythrocytic Vaccine)	3	0.6	10	0.1	Infants	6, 10, &, 14 weeks	None	0.5	0.69	0.85	0.85	NA	NA	None	NA	NA	NA	NA	NA	NA	NA	NA	None	NA	NA	NA	NA	NA	NA	NA	NA	0.65	Severe Cases in <5yo per 100,000 population	35.6	33.5727	31.3545	28.6091	25.7182	25.6727	25.5636	23.3091	24.3182	23.1091	23	22.1909	22.2545	22.0545	21.0364
99	PEV (Pre-Erythrocytic Vaccine)	3	0.6	10	0.1	Infants	6, 10, &, 14 weeks	None	0.5	0.69	0.85	0.85	NA	NA	None	NA	NA	NA	NA	NA	NA	NA	NA	None	NA	NA	NA	NA	NA	NA	NA	NA	0.65	Deaths in < 5yo per 100,000 population	7.98182	8.45455	7.54545	7.04545	7.09091	6.47273	6.89091	6.92727	6.33636	6.93636	6.6	6.47273	6.52727	6.44545	6.55455
99	PEV (Pre-Erythrocytic Vaccine)	3	0.6	10	0.1	Infants	6, 10, &, 14 weeks	None	0.5	0.69	0.85	0.85	NA	NA	None	NA	NA	NA	NA	NA	NA	NA	NA	None	NA	NA	NA	NA	NA	NA	NA	NA	0.65	DALYs per 100,000 population	777.269	789.56	774.958	751.978	748.738	728.234	713.453	714.057	679.259	702.787	675.793	678.154	658.57	644.234	651.008
99	PEV (Pre-Erythrocytic Vaccine)	3	0.6	10	0.1	Infants	6, 10, &, 14 weeks	None	0.5	0.69	0.85	0.85	NA	NA	None	NA	NA	NA	NA	NA	NA	NA	NA	None	NA	NA	NA	NA	NA	NA	NA	NA	0.65	Income and productivity gains from delivering vaccine (US$ / dose)	-0.00957847	-0.0211395	-0.0011596	0.0111695	0.0536897	0.105275	0.141592	0.183542	0.247432	0.290837	0.310442	0.370285	0.399641	0.437206	0.490685
100	PEV (Pre-Erythrocytic Vaccine)	3	0.6	10	1	Infants	6, 10, &, 14 weeks	None	0.89	0.95	0.97	0.97	NA	NA	None	NA	NA	NA	NA	NA	NA	NA	NA	None	NA	NA	NA	NA	NA	NA	NA	NA	0.65	Cases per 100,000 population	86549.5	85296.2	84085.3	81914.5	81749.4	80063	78825.5	76383.1	75086.3	72657.1	71508.5	69764.6	68157.6	66453.2	65073.6
100	PEV (Pre-Erythrocytic Vaccine)	3	0.6	10	1	Infants	6, 10, &, 14 weeks	None	0.89	0.95	0.97	0.97	NA	NA	None	NA	NA	NA	NA	NA	NA	NA	NA	None	NA	NA	NA	NA	NA	NA	NA	NA	0.65	Severe Cases per 100,000 population	1539.73	1466.91	1442.27	1378.09	1326.91	1288.27	1282.27	1231.64	1197.55	1162.09	1155.55	1124.09	1101.09	1069.73	1052.82
100	PEV (Pre-Erythrocytic Vaccine)	3	0.6	10	1	Infants	6, 10, &, 14 weeks	None	0.89	0.95	0.97	0.97	NA	NA	None	NA	NA	NA	NA	NA	NA	NA	NA	None	NA	NA	NA	NA	NA	NA	NA	NA	0.65	Deaths per 100,000 population	314.364	302.273	294.364	283.636	276.636	269.909	264.727	272.364	253.818	250.909	256.091	247.364	240.636	244	229.182
100	PEV (Pre-Erythrocytic Vaccine)	3	0.6	10	1	Infants	6, 10, &, 14 weeks	None	0.89	0.95	0.97	0.97	NA	NA	None	NA	NA	NA	NA	NA	NA	NA	NA	None	NA	NA	NA	NA	NA	NA	NA	NA	0.65	Cases in <5yo per 100,000 population	6893.91	6199.64	5403.45	4617.45	3901.18	3535.36	3497.27	3355.91	3285.73	3236.09	3133.73	3094.45	3038	2966.18	2843.91
100	PEV (Pre-Erythrocytic Vaccine)	3	0.6	10	1	Infants	6, 10, &, 14 weeks	None	0.89	0.95	0.97	0.97	NA	NA	None	NA	NA	NA	NA	NA	NA	NA	NA	None	NA	NA	NA	NA	NA	NA	NA	NA	0.65	Severe Cases in <5yo per 100,000 population	358.182	320	285.273	239.636	196.818	182.636	189.818	185.818	182	175.455	169.091	159.455	159.636	160.273	151.727
100	PEV (Pre-Erythrocytic Vaccine)	3	0.6	10	1	Infants	6, 10, &, 14 weeks	None	0.89	0.95	0.97	0.97	NA	NA	None	NA	NA	NA	NA	NA	NA	NA	NA	None	NA	NA	NA	NA	NA	NA	NA	NA	0.65	Deaths in < 5yo per 100,000 population	85.3636	75.5455	65.2727	64.1818	58.1818	60	58.5455	59.3636	55.8182	53.9091	57	52.9091	54.0909	54.2727	53.3636
100	PEV (Pre-Erythrocytic Vaccine)	3	0.6	10	1	Infants	6, 10, &, 14 weeks	None	0.89	0.95	0.97	0.97	NA	NA	None	NA	NA	NA	NA	NA	NA	NA	NA	None	NA	NA	NA	NA	NA	NA	NA	NA	0.65	DALYs per 100,000 population	8048.17	7691.79	7490.68	7203.27	7033.29	6875.61	6686.4	6913.93	6468.9	6363.96	6427.32	6227.1	6070.68	6117.2	5776.75
100	PEV (Pre-Erythrocytic Vaccine)	3	0.6	10	1	Infants	6, 10, &, 14 weeks	None	0.89	0.95	0.97	0.97	NA	NA	None	NA	NA	NA	NA	NA	NA	NA	NA	None	NA	NA	NA	NA	NA	NA	NA	NA	0.65	Income and productivity gains from delivering vaccine (US$ / dose)	-0.150549	0.102573	0.311097	0.74591	0.734367	1.10203	1.36757	1.90493	2.19068	2.75922	3.00817	3.43251	3.8047	4.19502	4.50012
101	PEV (Pre-Erythrocytic Vaccine)	3	0.6	10	1	Infants	6, 10, &, 14 weeks	None	0.7	0.81	0.93	0.93	NA	NA	None	NA	NA	NA	NA	NA	NA	NA	NA	None	NA	NA	NA	NA	NA	NA	NA	NA	0.65	Cases per 100,000 population	86192.6	85402	84623.9	83110	81904	80865.5	79162.5	76566.9	76242.9	75149.7	73456	71784.6	70864.6	69895.7	69588
101	PEV (Pre-Erythrocytic Vaccine)	3	0.6	10	1	Infants	6, 10, &, 14 weeks	None	0.7	0.81	0.93	0.93	NA	NA	None	NA	NA	NA	NA	NA	NA	NA	NA	None	NA	NA	NA	NA	NA	NA	NA	NA	0.65	Severe Cases per 100,000 population	1523.91	1495	1448.64	1387.27	1364.73	1337.36	1295.73	1267.18	1240.18	1223.36	1189.09	1167	1154.36	1175	1159
101	PEV (Pre-Erythrocytic Vaccine)	3	0.6	10	1	Infants	6, 10, &, 14 weeks	None	0.7	0.81	0.93	0.93	NA	NA	None	NA	NA	NA	NA	NA	NA	NA	NA	None	NA	NA	NA	NA	NA	NA	NA	NA	0.65	Deaths per 100,000 population	320.727	312.545	300.818	287.091	283.636	289.182	279.091	276.727	268.455	258.545	269.545	258.909	246.909	251	247.545
101	PEV (Pre-Erythrocytic Vaccine)	3	0.6	10	1	Infants	6, 10, &, 14 weeks	None	0.7	0.81	0.93	0.93	NA	NA	None	NA	NA	NA	NA	NA	NA	NA	NA	None	NA	NA	NA	NA	NA	NA	NA	NA	0.65	Cases in <5yo per 100,000 population	6891.27	6350.27	5763.82	5079	4439.45	4093.09	4017.73	3966.27	3917.18	3847.18	3790.91	3662	3586.73	3597.09	3540.45
101	PEV (Pre-Erythrocytic Vaccine)	3	0.6	10	1	Infants	6, 10, &, 14 weeks	None	0.7	0.81	0.93	0.93	NA	NA	None	NA	NA	NA	NA	NA	NA	NA	NA	None	NA	NA	NA	NA	NA	NA	NA	NA	0.65	Severe Cases in <5yo per 100,000 population	354.182	335.182	291.545	258.545	232.091	214.818	211.182	208.727	197.091	203	194.636	194.273	182.182	194.636	190.364
101	PEV (Pre-Erythrocytic Vaccine)	3	0.6	10	1	Infants	6, 10, &, 14 weeks	None	0.7	0.81	0.93	0.93	NA	NA	None	NA	NA	NA	NA	NA	NA	NA	NA	None	NA	NA	NA	NA	NA	NA	NA	NA	0.65	Deaths in < 5yo per 100,000 population	84.0909	82.9091	76.5455	69.5455	67.6364	63.7273	64.2727	64.4545	61.7273	60.9091	66	66.4545	57.2727	56.0909	55.8182
101	PEV (Pre-Erythrocytic Vaccine)	3	0.6	10	1	Infants	6, 10, &, 14 weeks	None	0.7	0.81	0.93	0.93	NA	NA	None	NA	NA	NA	NA	NA	NA	NA	NA	None	NA	NA	NA	NA	NA	NA	NA	NA	0.65	DALYs per 100,000 population	8132.84	7908.45	7646.1	7304.97	7250.15	7325.19	7078.12	6994.9	6763.58	6549.25	6778.59	6516.52	6250.6	6324.51	6260.06
101	PEV (Pre-Erythrocytic Vaccine)	3	0.6	10	1	Infants	6, 10, &, 14 weeks	None	0.7	0.81	0.93	0.93	NA	NA	None	NA	NA	NA	NA	NA	NA	NA	NA	None	NA	NA	NA	NA	NA	NA	NA	NA	0.65	Income and productivity gains from delivering vaccine (US$ / dose)	-0.0745604	0.121835	0.275066	0.634266	0.889772	1.14539	1.64917	2.3217	2.40867	2.71392	3.20785	3.68354	3.90983	4.15891	4.25976
102	PEV (Pre-Erythrocytic Vaccine)	3	0.6	10	1	Infants	6, 10, &, 14 weeks	None	0.5	0.69	0.85	0.85	NA	NA	None	NA	NA	NA	NA	NA	NA	NA	NA	None	NA	NA	NA	NA	NA	NA	NA	NA	0.65	Cases per 100,000 population	86232.5	86492	85841.6	85240.5	83870.6	82296.1	81178.5	80035.1	78060.7	76885.8	76337.7	74619.5	73760	72546.4	71140.5
102	PEV (Pre-Erythrocytic Vaccine)	3	0.6	10	1	Infants	6, 10, &, 14 weeks	None	0.5	0.69	0.85	0.85	NA	NA	None	NA	NA	NA	NA	NA	NA	NA	NA	None	NA	NA	NA	NA	NA	NA	NA	NA	0.65	Severe Cases per 100,000 population	1496.91	1513.09	1464.73	1450.73	1403.64	1387.27	1360.91	1305.27	1290.45	1286.45	1253.82	1246.36	1218.09	1219	1175.45
102	PEV (Pre-Erythrocytic Vaccine)	3	0.6	10	1	Infants	6, 10, &, 14 weeks	None	0.5	0.69	0.85	0.85	NA	NA	None	NA	NA	NA	NA	NA	NA	NA	NA	None	NA	NA	NA	NA	NA	NA	NA	NA	0.65	Deaths per 100,000 population	304.818	310	305.455	294.364	295.182	286.455	279.455	280.636	268.636	277.091	267.455	268.727	259.364	254	258.727
102	PEV (Pre-Erythrocytic Vaccine)	3	0.6	10	1	Infants	6, 10, &, 14 weeks	None	0.5	0.69	0.85	0.85	NA	NA	None	NA	NA	NA	NA	NA	NA	NA	NA	None	NA	NA	NA	NA	NA	NA	NA	NA	0.65	Cases in <5yo per 100,000 population	6911.27	6604.45	6136.73	5616.64	5037.36	4729.09	4745.91	4640.09	4549	4462.36	4415.64	4332.45	4232.09	4181.45	4085.55
102	PEV (Pre-Erythrocytic Vaccine)	3	0.6	10	1	Infants	6, 10, &, 14 weeks	None	0.5	0.69	0.85	0.85	NA	NA	None	NA	NA	NA	NA	NA	NA	NA	NA	None	NA	NA	NA	NA	NA	NA	NA	NA	0.65	Severe Cases in <5yo per 100,000 population	356	335.727	313.545	286.091	257.182	256.727	255.636	233.091	243.182	231.091	230	221.909	222.545	220.545	210.364
102	PEV (Pre-Erythrocytic Vaccine)	3	0.6	10	1	Infants	6, 10, &, 14 weeks	None	0.5	0.69	0.85	0.85	NA	NA	None	NA	NA	NA	NA	NA	NA	NA	NA	None	NA	NA	NA	NA	NA	NA	NA	NA	0.65	Deaths in < 5yo per 100,000 population	79.8182	84.5455	75.4545	70.4545	70.9091	64.7273	68.9091	69.2727	63.3636	69.3636	66	64.7273	65.2727	64.4545	65.5455
102	PEV (Pre-Erythrocytic Vaccine)	3	0.6	10	1	Infants	6, 10, &, 14 weeks	None	0.5	0.69	0.85	0.85	NA	NA	None	NA	NA	NA	NA	NA	NA	NA	NA	None	NA	NA	NA	NA	NA	NA	NA	NA	0.65	DALYs per 100,000 population	7772.69	7895.6	7749.58	7519.78	7487.38	7282.34	7134.53	7140.57	6792.59	7027.87	6757.93	6781.54	6585.7	6442.34	6510.08
102	PEV (Pre-Erythrocytic Vaccine)	3	0.6	10	1	Infants	6, 10, &, 14 weeks	None	0.5	0.69	0.85	0.85	NA	NA	None	NA	NA	NA	NA	NA	NA	NA	NA	None	NA	NA	NA	NA	NA	NA	NA	NA	0.65	Income and productivity gains from delivering vaccine (US$ / dose)	-0.0957847	-0.211395	-0.011596	0.111695	0.536897	1.05275	1.41592	1.83542	2.47432	2.90837	3.10442	3.70285	3.99641	4.37206	4.90685
103	PEV (Pre-Erythrocytic Vaccine)	3	0.6	10	10	Infants	6, 10, &, 14 weeks	None	0.89	0.95	0.97	0.97	NA	NA	None	NA	NA	NA	NA	NA	NA	NA	NA	None	NA	NA	NA	NA	NA	NA	NA	NA	0.65	Cases per 100,000 population	139654	136712	133172	130592	127951	125903	123861	122769	121524	120932	120813	120652	120604	121083	121566
103	PEV (Pre-Erythrocytic Vaccine)	3	0.6	10	10	Infants	6, 10, &, 14 weeks	None	0.89	0.95	0.97	0.97	NA	NA	None	NA	NA	NA	NA	NA	NA	NA	NA	None	NA	NA	NA	NA	NA	NA	NA	NA	0.65	Severe Cases per 100,000 population	1818.18	1687.27	1571.18	1489.82	1458.55	1454.73	1459.27	1498.36	1497.55	1557.27	1593	1589.82	1650.55	1675	1686.27
103	PEV (Pre-Erythrocytic Vaccine)	3	0.6	10	10	Infants	6, 10, &, 14 weeks	None	0.89	0.95	0.97	0.97	NA	NA	None	NA	NA	NA	NA	NA	NA	NA	NA	None	NA	NA	NA	NA	NA	NA	NA	NA	0.65	Deaths per 100,000 population	365.636	328.091	308.273	290.909	294.545	289.727	289.455	293.545	287.636	299	307.273	315.182	317.636	320.182	319.909
103	PEV (Pre-Erythrocytic Vaccine)	3	0.6	10	10	Infants	6, 10, &, 14 weeks	None	0.89	0.95	0.97	0.97	NA	NA	None	NA	NA	NA	NA	NA	NA	NA	NA	None	NA	NA	NA	NA	NA	NA	NA	NA	0.65	Cases in <5yo per 100,000 population	30131.7	27139	24135	21726.3	19509.1	18469.6	18319.6	18169.9	18059.8	18043.9	18104.2	18022.8	18025.6	17881.4	18031.4
103	PEV (Pre-Erythrocytic Vaccine)	3	0.6	10	10	Infants	6, 10, &, 14 weeks	None	0.89	0.95	0.97	0.97	NA	NA	None	NA	NA	NA	NA	NA	NA	NA	NA	None	NA	NA	NA	NA	NA	NA	NA	NA	0.65	Severe Cases in <5yo per 100,000 population	1187.64	1048.73	938.545	866.818	833.818	829	820.818	829.273	802.545	818.364	826.727	802.455	807.545	809.273	809.455
103	PEV (Pre-Erythrocytic Vaccine)	3	0.6	10	10	Infants	6, 10, &, 14 weeks	None	0.89	0.95	0.97	0.97	NA	NA	None	NA	NA	NA	NA	NA	NA	NA	NA	None	NA	NA	NA	NA	NA	NA	NA	NA	0.65	Deaths in < 5yo per 100,000 population	239.545	198.273	179.091	163.545	169.364	164.818	162.636	165.455	154.818	161.091	168.545	162.364	165.364	158	158.818
103	PEV (Pre-Erythrocytic Vaccine)	3	0.6	10	10	Infants	6, 10, &, 14 weeks	None	0.89	0.95	0.97	0.97	NA	NA	None	NA	NA	NA	NA	NA	NA	NA	NA	None	NA	NA	NA	NA	NA	NA	NA	NA	0.65	DALYs per 100,000 population	9937.87	8927.96	8367.91	7926.44	7966.36	7862.32	7847.82	7981.64	7838.26	8115.57	8313.39	8505.9	8631.53	8675.77	8644.97
103	PEV (Pre-Erythrocytic Vaccine)	3	0.6	10	10	Infants	6, 10, &, 14 weeks	None	0.89	0.95	0.97	0.97	NA	NA	None	NA	NA	NA	NA	NA	NA	NA	NA	None	NA	NA	NA	NA	NA	NA	NA	NA	0.65	Income and productivity gains from delivering vaccine (US$ / dose)	0.123672	0.51502	1.03915	1.36771	1.73052	2.08595	2.51122	2.72206	2.98385	3.08807	3.08964	3.12186	3.10573	2.95746	2.83741
104	PEV (Pre-Erythrocytic Vaccine)	3	0.6	10	10	Infants	6, 10, &, 14 weeks	None	0.7	0.81	0.93	0.93	NA	NA	None	NA	NA	NA	NA	NA	NA	NA	NA	None	NA	NA	NA	NA	NA	NA	NA	NA	0.65	Cases per 100,000 population	140092	137173	134455	132303	130129	128411	126929	125984	125202	124549	124292	124296	124348	124751	124919
104	PEV (Pre-Erythrocytic Vaccine)	3	0.6	10	10	Infants	6, 10, &, 14 weeks	None	0.7	0.81	0.93	0.93	NA	NA	None	NA	NA	NA	NA	NA	NA	NA	NA	None	NA	NA	NA	NA	NA	NA	NA	NA	0.65	Severe Cases per 100,000 population	1833.36	1716.36	1591.91	1543.45	1522	1543	1550.18	1573.73	1582	1603.64	1641.55	1645	1680.91	1702.27	1720.09
104	PEV (Pre-Erythrocytic Vaccine)	3	0.6	10	10	Infants	6, 10, &, 14 weeks	None	0.7	0.81	0.93	0.93	NA	NA	None	NA	NA	NA	NA	NA	NA	NA	NA	None	NA	NA	NA	NA	NA	NA	NA	NA	0.65	Deaths per 100,000 population	369.818	338.636	320.818	307	304	305.818	311.273	308.364	315.273	309.091	316.455	329.545	326.909	335.364	339.364
104	PEV (Pre-Erythrocytic Vaccine)	3	0.6	10	10	Infants	6, 10, &, 14 weeks	None	0.7	0.81	0.93	0.93	NA	NA	None	NA	NA	NA	NA	NA	NA	NA	NA	None	NA	NA	NA	NA	NA	NA	NA	NA	0.65	Cases in <5yo per 100,000 population	30496.4	27758	25371.9	23369	21549.5	20600.5	20590.1	20545.2	20431.8	20402.8	20226.6	20304.7	20201.6	20238.5	20233.6
104	PEV (Pre-Erythrocytic Vaccine)	3	0.6	10	10	Infants	6, 10, &, 14 weeks	None	0.7	0.81	0.93	0.93	NA	NA	None	NA	NA	NA	NA	NA	NA	NA	NA	None	NA	NA	NA	NA	NA	NA	NA	NA	0.65	Severe Cases in <5yo per 100,000 population	1197.64	1079.55	960.364	923.727	894.727	912.818	903.545	908.364	882.636	886.636	889.818	884.455	897.091	892.727	887.545
104	PEV (Pre-Erythrocytic Vaccine)	3	0.6	10	10	Infants	6, 10, &, 14 weeks	None	0.7	0.81	0.93	0.93	NA	NA	None	NA	NA	NA	NA	NA	NA	NA	NA	None	NA	NA	NA	NA	NA	NA	NA	NA	0.65	Deaths in < 5yo per 100,000 population	238.636	211.273	190.909	185.909	176.545	179.273	183.273	182.364	181.273	169	173.636	182.818	178.818	180.727	180.182
104	PEV (Pre-Erythrocytic Vaccine)	3	0.6	10	10	Infants	6, 10, &, 14 weeks	None	0.7	0.81	0.93	0.93	NA	NA	None	NA	NA	NA	NA	NA	NA	NA	NA	None	NA	NA	NA	NA	NA	NA	NA	NA	0.65	DALYs per 100,000 population	10002.2	9188.61	8686.75	8359.42	8268.55	8271.61	8469.34	8406.15	8566.4	8373.95	8573.25	8923.83	8843.29	9086.22	9161.13
104	PEV (Pre-Erythrocytic Vaccine)	3	0.6	10	10	Infants	6, 10, &, 14 weeks	None	0.7	0.81	0.93	0.93	NA	NA	None	NA	NA	NA	NA	NA	NA	NA	NA	None	NA	NA	NA	NA	NA	NA	NA	NA	0.65	Income and productivity gains from delivering vaccine (US$ / dose)	0.0837186	0.569406	1.06027	1.39178	1.74426	2.06312	2.43583	2.69835	2.893	3.03292	3.06594	3.08665	3.03004	2.90516	2.82368
105	PEV (Pre-Erythrocytic Vaccine)	3	0.6	10	10	Infants	6, 10, &, 14 weeks	None	0.5	0.69	0.85	0.85	NA	NA	None	NA	NA	NA	NA	NA	NA	NA	NA	None	NA	NA	NA	NA	NA	NA	NA	NA	0.65	Cases per 100,000 population	140054	137803	135714	134370	132530	131255	130110	129181	128373	128072	128113	127963	127862	128332	128607
105	PEV (Pre-Erythrocytic Vaccine)	3	0.6	10	10	Infants	6, 10, &, 14 weeks	None	0.5	0.69	0.85	0.85	NA	NA	None	NA	NA	NA	NA	NA	NA	NA	NA	None	NA	NA	NA	NA	NA	NA	NA	NA	0.65	Severe Cases per 100,000 population	1833.27	1748.27	1675.36	1610.91	1615.18	1620.18	1616	1622.91	1654.09	1676.82	1691.64	1709.91	1728.91	1757.55	1716.45
105	PEV (Pre-Erythrocytic Vaccine)	3	0.6	10	10	Infants	6, 10, &, 14 weeks	None	0.5	0.69	0.85	0.85	NA	NA	None	NA	NA	NA	NA	NA	NA	NA	NA	None	NA	NA	NA	NA	NA	NA	NA	NA	0.65	Deaths per 100,000 population	356.909	347.727	330.818	326.727	319.545	312.364	314.909	315.545	316.545	321.818	325.091	324.909	342.273	345.636	343
105	PEV (Pre-Erythrocytic Vaccine)	3	0.6	10	10	Infants	6, 10, &, 14 weeks	None	0.5	0.69	0.85	0.85	NA	NA	None	NA	NA	NA	NA	NA	NA	NA	NA	None	NA	NA	NA	NA	NA	NA	NA	NA	0.65	Cases in <5yo per 100,000 population	30414.9	28430.8	26540.8	25083.6	23601.6	22929	22811.9	22834.5	22709.1	22559.2	22579.7	22662.9	22486.5	22579.8	22550.4
105	PEV (Pre-Erythrocytic Vaccine)	3	0.6	10	10	Infants	6, 10, &, 14 weeks	None	0.5	0.69	0.85	0.85	NA	NA	None	NA	NA	NA	NA	NA	NA	NA	NA	None	NA	NA	NA	NA	NA	NA	NA	NA	0.65	Severe Cases in <5yo per 100,000 population	1200.55	1113.36	1039.18	983.091	976.182	985.364	972.182	972.545	974.364	955.727	973.818	978	973.364	976.727	949.364
105	PEV (Pre-Erythrocytic Vaccine)	3	0.6	10	10	Infants	6, 10, &, 14 weeks	None	0.5	0.69	0.85	0.85	NA	NA	None	NA	NA	NA	NA	NA	NA	NA	NA	None	NA	NA	NA	NA	NA	NA	NA	NA	0.65	Deaths in < 5yo per 100,000 population	234.455	223.727	202.091	198	191.818	191.818	188.909	187.091	185.364	185.727	191	188.273	192.727	195.091	191.455
105	PEV (Pre-Erythrocytic Vaccine)	3	0.6	10	10	Infants	6, 10, &, 14 weeks	None	0.5	0.69	0.85	0.85	NA	NA	None	NA	NA	NA	NA	NA	NA	NA	NA	None	NA	NA	NA	NA	NA	NA	NA	NA	0.65	DALYs per 100,000 population	9727.1	9466.69	9001.22	8865.82	8656.39	8494.21	8527.7	8533.96	8564.4	8727.31	8833.78	8842.64	9277.2	9345.59	9271.65
105	PEV (Pre-Erythrocytic Vaccine)	3	0.6	10	10	Infants	6, 10, &, 14 weeks	None	0.5	0.69	0.85	0.85	NA	NA	None	NA	NA	NA	NA	NA	NA	NA	NA	None	NA	NA	NA	NA	NA	NA	NA	NA	0.65	Income and productivity gains from delivering vaccine (US$ / dose)	0.0841988	0.597959	1.01888	1.28333	1.64028	1.98193	2.33652	2.68801	2.88968	2.96128	2.94852	2.9791	2.97015	2.78942	2.71415
106	PEV (Pre-Erythrocytic Vaccine)	3	0.6	10	100	Infants	6, 10, &, 14 weeks	None	0.89	0.95	0.97	0.97	NA	NA	None	NA	NA	NA	NA	NA	NA	NA	NA	None	NA	NA	NA	NA	NA	NA	NA	NA	0.65	Cases per 100,000 population	110118	105871	103088	101847	101805	102525	104244	106208	108662	110718	113065	115294	117013	118341	120092
106	PEV (Pre-Erythrocytic Vaccine)	3	0.6	10	100	Infants	6, 10, &, 14 weeks	None	0.89	0.95	0.97	0.97	NA	NA	None	NA	NA	NA	NA	NA	NA	NA	NA	None	NA	NA	NA	NA	NA	NA	NA	NA	0.65	Severe Cases per 100,000 population	1446.73	1321.55	1337.91	1423.18	1508.64	1601.09	1638.27	1666.27	1724	1710.91	1746.45	1747.73	1772.91	1738.18	1765.18
106	PEV (Pre-Erythrocytic Vaccine)	3	0.6	10	100	Infants	6, 10, &, 14 weeks	None	0.89	0.95	0.97	0.97	NA	NA	None	NA	NA	NA	NA	NA	NA	NA	NA	None	NA	NA	NA	NA	NA	NA	NA	NA	0.65	Deaths per 100,000 population	351.909	310.909	300.545	320.273	325.727	332.182	323.455	349	359.545	365.727	361.545	360.818	366.727	364.182	363.909
106	PEV (Pre-Erythrocytic Vaccine)	3	0.6	10	100	Infants	6, 10, &, 14 weeks	None	0.89	0.95	0.97	0.97	NA	NA	None	NA	NA	NA	NA	NA	NA	NA	NA	None	NA	NA	NA	NA	NA	NA	NA	NA	0.65	Cases in <5yo per 100,000 population	51408.3	47226.2	44391.6	43121.8	42883.3	43079.2	43163.7	43129.1	43259.5	43217.1	43253.3	43472.9	43337.5	43308.4	43477.6
106	PEV (Pre-Erythrocytic Vaccine)	3	0.6	10	100	Infants	6, 10, &, 14 weeks	None	0.89	0.95	0.97	0.97	NA	NA	None	NA	NA	NA	NA	NA	NA	NA	NA	None	NA	NA	NA	NA	NA	NA	NA	NA	0.65	Severe Cases in <5yo per 100,000 population	1335.91	1203.73	1220.27	1308.91	1391	1448.27	1435	1427.55	1442.55	1416.45	1441.82	1428.73	1444.55	1419.18	1436.27
106	PEV (Pre-Erythrocytic Vaccine)	3	0.6	10	100	Infants	6, 10, &, 14 weeks	None	0.89	0.95	0.97	0.97	NA	NA	None	NA	NA	NA	NA	NA	NA	NA	NA	None	NA	NA	NA	NA	NA	NA	NA	NA	0.65	Deaths in < 5yo per 100,000 population	322.182	282	270.182	286.909	295.727	298.364	282	299.727	302.909	305.364	300.364	294.273	296.364	299.909	298.091
106	PEV (Pre-Erythrocytic Vaccine)	3	0.6	10	100	Infants	6, 10, &, 14 weeks	None	0.89	0.95	0.97	0.97	NA	NA	None	NA	NA	NA	NA	NA	NA	NA	NA	None	NA	NA	NA	NA	NA	NA	NA	NA	0.65	DALYs per 100,000 population	9475.52	8388.43	8127.72	8679.31	8803.48	8990.94	8789.91	9457.62	9724.19	9879.51	9787.71	9820.5	9948.98	9899.99	9874.96
106	PEV (Pre-Erythrocytic Vaccine)	3	0.6	10	100	Infants	6, 10, &, 14 weeks	None	0.89	0.95	0.97	0.97	NA	NA	None	NA	NA	NA	NA	NA	NA	NA	NA	None	NA	NA	NA	NA	NA	NA	NA	NA	0.65	Income and productivity gains from delivering vaccine (US$ / dose)	0.258491	0.781064	1.08573	1.19759	1.10835	0.921758	0.530763	0.0592351	-0.506279	-0.964688	-1.4933	-1.97183	-2.39573	-2.66172	-3.05137
107	PEV (Pre-Erythrocytic Vaccine)	3	0.6	10	100	Infants	6, 10, &, 14 weeks	None	0.7	0.81	0.93	0.93	NA	NA	None	NA	NA	NA	NA	NA	NA	NA	NA	None	NA	NA	NA	NA	NA	NA	NA	NA	0.65	Cases per 100,000 population	110535	107094	104843	103844	103539	104468	105829	107534	109425	111192	113161	114711	116181	117591	118605
107	PEV (Pre-Erythrocytic Vaccine)	3	0.6	10	100	Infants	6, 10, &, 14 weeks	None	0.7	0.81	0.93	0.93	NA	NA	None	NA	NA	NA	NA	NA	NA	NA	NA	None	NA	NA	NA	NA	NA	NA	NA	NA	0.65	Severe Cases per 100,000 population	1446.55	1361	1399.09	1460	1513.73	1542.09	1600.91	1643	1670.45	1708.27	1698	1694.82	1728.91	1729.36	1708.91
107	PEV (Pre-Erythrocytic Vaccine)	3	0.6	10	100	Infants	6, 10, &, 14 weeks	None	0.7	0.81	0.93	0.93	NA	NA	None	NA	NA	NA	NA	NA	NA	NA	NA	None	NA	NA	NA	NA	NA	NA	NA	NA	0.65	Deaths per 100,000 population	345	321	323.364	324.364	337.182	337.727	352.636	350.182	356.636	370.909	369.455	372.273	365.818	368.364	363.636
107	PEV (Pre-Erythrocytic Vaccine)	3	0.6	10	100	Infants	6, 10, &, 14 weeks	None	0.7	0.81	0.93	0.93	NA	NA	None	NA	NA	NA	NA	NA	NA	NA	NA	None	NA	NA	NA	NA	NA	NA	NA	NA	0.65	Cases in <5yo per 100,000 population	51777.6	48470.3	46137.9	45089.3	44793.9	45191	45188.4	45146	45172.9	45139	45233.6	45277.9	45308.3	45282	45336.7
107	PEV (Pre-Erythrocytic Vaccine)	3	0.6	10	100	Infants	6, 10, &, 14 weeks	None	0.7	0.81	0.93	0.93	NA	NA	None	NA	NA	NA	NA	NA	NA	NA	NA	None	NA	NA	NA	NA	NA	NA	NA	NA	0.65	Severe Cases in <5yo per 100,000 population	1324.73	1244.27	1286	1340.55	1395.55	1399.64	1412.64	1418.09	1417.82	1445	1430.45	1422.36	1440.27	1444.09	1429.64
107	PEV (Pre-Erythrocytic Vaccine)	3	0.6	10	100	Infants	6, 10, &, 14 weeks	None	0.7	0.81	0.93	0.93	NA	NA	None	NA	NA	NA	NA	NA	NA	NA	NA	None	NA	NA	NA	NA	NA	NA	NA	NA	0.65	Deaths in < 5yo per 100,000 population	313.545	290.091	292.636	289.909	305.909	305.455	312.091	300.091	301.818	315.455	313.182	314.909	305	304.273	302.909
107	PEV (Pre-Erythrocytic Vaccine)	3	0.6	10	100	Infants	6, 10, &, 14 weeks	None	0.7	0.81	0.93	0.93	NA	NA	None	NA	NA	NA	NA	NA	NA	NA	NA	None	NA	NA	NA	NA	NA	NA	NA	NA	0.65	DALYs per 100,000 population	9308.04	8674.84	8728.64	8750.51	9091.87	9109.39	9536.98	9470	9625.52	10029.9	10000.6	10073.5	9906.17	9975.83	9860.25
107	PEV (Pre-Erythrocytic Vaccine)	3	0.6	10	100	Infants	6, 10, &, 14 weeks	None	0.7	0.81	0.93	0.93	NA	NA	None	NA	NA	NA	NA	NA	NA	NA	NA	None	NA	NA	NA	NA	NA	NA	NA	NA	0.65	Income and productivity gains from delivering vaccine (US$ / dose)	0.238639	0.767259	1.03049	1.15418	1.13859	0.93249	0.522191	0.0142558	-0.520741	-1.01691	-1.53508	-1.9673	-2.38266	-2.74483	-3.00726
108	PEV (Pre-Erythrocytic Vaccine)	3	0.6	10	100	Infants	6, 10, &, 14 weeks	None	0.5	0.69	0.85	0.85	NA	NA	None	NA	NA	NA	NA	NA	NA	NA	NA	None	NA	NA	NA	NA	NA	NA	NA	NA	0.65	Cases per 100,000 population	110670	108117	106331	105479	105651	106242	107494	108655	110265	111698	113040	114307	115715	116420	117384
108	PEV (Pre-Erythrocytic Vaccine)	3	0.6	10	100	Infants	6, 10, &, 14 weeks	None	0.5	0.69	0.85	0.85	NA	NA	None	NA	NA	NA	NA	NA	NA	NA	NA	None	NA	NA	NA	NA	NA	NA	NA	NA	0.65	Severe Cases per 100,000 population	1459.67	1396.33	1428.25	1456.58	1528.33	1558.58	1608.58	1615.92	1661.42	1670.33	1667.5	1663.42	1670.75	1658.92	1696
108	PEV (Pre-Erythrocytic Vaccine)	3	0.6	10	100	Infants	6, 10, &, 14 weeks	None	0.5	0.69	0.85	0.85	NA	NA	None	NA	NA	NA	NA	NA	NA	NA	NA	None	NA	NA	NA	NA	NA	NA	NA	NA	0.65	Deaths per 100,000 population	356.833	318.5	342.667	339.667	341.333	350.833	353	350.417	364.5	358.083	367.75	360.667	364.417	365.167	367.917
108	PEV (Pre-Erythrocytic Vaccine)	3	0.6	10	100	Infants	6, 10, &, 14 weeks	None	0.5	0.69	0.85	0.85	NA	NA	None	NA	NA	NA	NA	NA	NA	NA	NA	None	NA	NA	NA	NA	NA	NA	NA	NA	0.65	Cases in <5yo per 100,000 population	52019.3	49458.4	47675.6	46902.3	46839.6	46966.5	47160.9	47124.7	47128.9	47192.8	47126.8	47085.2	47271.4	47091.2	47231.2
108	PEV (Pre-Erythrocytic Vaccine)	3	0.6	10	100	Infants	6, 10, &, 14 weeks	None	0.5	0.69	0.85	0.85	NA	NA	None	NA	NA	NA	NA	NA	NA	NA	NA	None	NA	NA	NA	NA	NA	NA	NA	NA	0.65	Severe Cases in <5yo per 100,000 population	1340.5	1281.42	1312.75	1339.08	1411.17	1424.75	1435.67	1415.17	1451.33	1444.67	1434.5	1421.42	1436.25	1418.08	1452.33
108	PEV (Pre-Erythrocytic Vaccine)	3	0.6	10	100	Infants	6, 10, &, 14 weeks	None	0.5	0.69	0.85	0.85	NA	NA	None	NA	NA	NA	NA	NA	NA	NA	NA	None	NA	NA	NA	NA	NA	NA	NA	NA	0.65	Deaths in < 5yo per 100,000 population	323.083	287.417	311.583	306.5	308.583	319.583	313.167	308.917	316.083	309.167	320.167	307.583	313.917	310.667	314.583
108	PEV (Pre-Erythrocytic Vaccine)	3	0.6	10	100	Infants	6, 10, &, 14 weeks	None	0.5	0.69	0.85	0.85	NA	NA	None	NA	NA	NA	NA	NA	NA	NA	NA	None	NA	NA	NA	NA	NA	NA	NA	NA	0.65	DALYs per 100,000 population	9615.82	8623.2	9240.16	9155.95	9218.76	9450.08	9526.1	9458.97	9830.6	9672.27	9926.65	9767.93	9870.22	9872.09	9963.89
108	PEV (Pre-Erythrocytic Vaccine)	3	0.6	10	100	Infants	6, 10, &, 14 weeks	None	0.5	0.69	0.85	0.85	NA	NA	None	NA	NA	NA	NA	NA	NA	NA	NA	None	NA	NA	NA	NA	NA	NA	NA	NA	0.65	Income and productivity gains from delivering vaccine (US$ / dose)	0.293099	0.756406	1.0333	1.19828	1.05961	0.830427	0.408074	0.0057192	-0.590049	-1.07366	-1.54201	-1.98655	-2.44186	-2.70141	-3.0244
109	PEV (Pre-Erythrocytic Vaccine)	3	0.75	2	0.1	Infants	6, 10, &, 14 weeks	None	0.89	0.95	0.97	0.97	NA	NA	None	NA	NA	NA	NA	NA	NA	NA	NA	None	NA	NA	NA	NA	NA	NA	NA	NA	0.8	Cases per 100,000 population	8600.25	8514.68	8466.22	8417.53	8304.95	8229.15	8144.85	8090.62	8024.08	8021.32	8040.24	7969.74	7988.25	7981.73	7962.26
109	PEV (Pre-Erythrocytic Vaccine)	3	0.75	2	0.1	Infants	6, 10, &, 14 weeks	None	0.89	0.95	0.97	0.97	NA	NA	None	NA	NA	NA	NA	NA	NA	NA	NA	None	NA	NA	NA	NA	NA	NA	NA	NA	0.8	Severe Cases per 100,000 population	152.091	146	143.182	140.527	140.082	138.6	136.2	135.245	133.873	136.073	136.809	134.918	137.182	136.018	135.6
109	PEV (Pre-Erythrocytic Vaccine)	3	0.75	2	0.1	Infants	6, 10, &, 14 weeks	None	0.89	0.95	0.97	0.97	NA	NA	None	NA	NA	NA	NA	NA	NA	NA	NA	None	NA	NA	NA	NA	NA	NA	NA	NA	0.8	Deaths per 100,000 population	30.9727	29.6636	30.1091	29.3182	28.6727	28.1273	28.7636	28.5182	29.1273	28.7273	28.7818	28.9091	28.4636	28.7727	29.6636
109	PEV (Pre-Erythrocytic Vaccine)	3	0.75	2	0.1	Infants	6, 10, &, 14 weeks	None	0.89	0.95	0.97	0.97	NA	NA	None	NA	NA	NA	NA	NA	NA	NA	NA	None	NA	NA	NA	NA	NA	NA	NA	NA	0.8	Cases in <5yo per 100,000 population	687.436	614.145	562.2	506.955	475.1	460.336	453.018	445.182	448.745	444.573	448.082	442.936	443.909	446.445	445.182
109	PEV (Pre-Erythrocytic Vaccine)	3	0.75	2	0.1	Infants	6, 10, &, 14 weeks	None	0.89	0.95	0.97	0.97	NA	NA	None	NA	NA	NA	NA	NA	NA	NA	NA	None	NA	NA	NA	NA	NA	NA	NA	NA	0.8	Severe Cases in <5yo per 100,000 population	35.6273	31.7364	28.4545	25.9818	24.8182	24.7	23.4455	23.3909	23.6818	23.8455	23.5273	22.4182	23.1182	23.0182	22.2455
109	PEV (Pre-Erythrocytic Vaccine)	3	0.75	2	0.1	Infants	6, 10, &, 14 weeks	None	0.89	0.95	0.97	0.97	NA	NA	None	NA	NA	NA	NA	NA	NA	NA	NA	None	NA	NA	NA	NA	NA	NA	NA	NA	0.8	Deaths in < 5yo per 100,000 population	8.9	7.66364	7.53636	6.75455	6.38182	6.1	6.33636	6.64545	7.01818	6.67273	6.59091	6.79091	6.53636	6.66364	6.29091
109	PEV (Pre-Erythrocytic Vaccine)	3	0.75	2	0.1	Infants	6, 10, &, 14 weeks	None	0.89	0.95	0.97	0.97	NA	NA	None	NA	NA	NA	NA	NA	NA	NA	NA	None	NA	NA	NA	NA	NA	NA	NA	NA	0.8	DALYs per 100,000 population	793.445	756.288	766.793	744.07	728.085	714.772	728.217	722.872	739.812	729.064	733.176	733.224	721.431	730.375	748.407
109	PEV (Pre-Erythrocytic Vaccine)	3	0.75	2	0.1	Infants	6, 10, &, 14 weeks	None	0.89	0.95	0.97	0.97	NA	NA	None	NA	NA	NA	NA	NA	NA	NA	NA	None	NA	NA	NA	NA	NA	NA	NA	NA	0.8	Income and productivity gains from delivering vaccine (US$ / dose)	-0.00204191	0.0136866	0.0191734	0.0267701	0.0508233	0.0663631	0.0844837	0.0954434	0.109727	0.109351	0.105464	0.124325	0.117262	0.119122	0.125174
110	PEV (Pre-Erythrocytic Vaccine)	3	0.75	2	0.1	Infants	6, 10, &, 14 weeks	None	0.7	0.81	0.93	0.93	NA	NA	None	NA	NA	NA	NA	NA	NA	NA	NA	None	NA	NA	NA	NA	NA	NA	NA	NA	0.8	Cases per 100,000 population	8628.65	8559.67	8491.07	8385.29	8349.72	8364.99	8279.25	8207.94	8149.25	8145.15	8149.35	8161.45	8132.04	8161.64	8102.27
110	PEV (Pre-Erythrocytic Vaccine)	3	0.75	2	0.1	Infants	6, 10, &, 14 weeks	None	0.7	0.81	0.93	0.93	NA	NA	None	NA	NA	NA	NA	NA	NA	NA	NA	None	NA	NA	NA	NA	NA	NA	NA	NA	0.8	Severe Cases per 100,000 population	150.491	147.982	142.564	141.655	141.827	142.318	140.818	138.573	137.609	136.891	139.218	141.718	139.909	141.245	140.127
110	PEV (Pre-Erythrocytic Vaccine)	3	0.75	2	0.1	Infants	6, 10, &, 14 weeks	None	0.7	0.81	0.93	0.93	NA	NA	None	NA	NA	NA	NA	NA	NA	NA	NA	None	NA	NA	NA	NA	NA	NA	NA	NA	0.8	Deaths per 100,000 population	30.5	30.5727	28.7818	29.8636	29.2727	29.0545	29	28.0364	29.7273	29.3818	29.3818	29.4455	29.7636	29.7909	29.4182
110	PEV (Pre-Erythrocytic Vaccine)	3	0.75	2	0.1	Infants	6, 10, &, 14 weeks	None	0.7	0.81	0.93	0.93	NA	NA	None	NA	NA	NA	NA	NA	NA	NA	NA	None	NA	NA	NA	NA	NA	NA	NA	NA	0.8	Cases in <5yo per 100,000 population	687.936	628.345	580.491	544.327	514.227	510.9	504.991	495.609	493.991	493.591	491.482	495.818	490.891	497.9	484.755
110	PEV (Pre-Erythrocytic Vaccine)	3	0.75	2	0.1	Infants	6, 10, &, 14 weeks	None	0.7	0.81	0.93	0.93	NA	NA	None	NA	NA	NA	NA	NA	NA	NA	NA	None	NA	NA	NA	NA	NA	NA	NA	NA	0.8	Severe Cases in <5yo per 100,000 population	36.2	32.5727	29.4	27.6182	26.8818	26.9545	26.4455	26.9909	25.2909	25.2909	24.9545	26.5545	26.7636	26.2909	26.1636
110	PEV (Pre-Erythrocytic Vaccine)	3	0.75	2	0.1	Infants	6, 10, &, 14 weeks	None	0.7	0.81	0.93	0.93	NA	NA	None	NA	NA	NA	NA	NA	NA	NA	NA	None	NA	NA	NA	NA	NA	NA	NA	NA	0.8	Deaths in < 5yo per 100,000 population	8.82727	7.98182	7.17273	7.26364	7.03636	6.79091	6.6	6.51818	7.04545	7.28182	6.90909	7	6.96364	6.79091	7.11818
110	PEV (Pre-Erythrocytic Vaccine)	3	0.75	2	0.1	Infants	6, 10, &, 14 weeks	None	0.7	0.81	0.93	0.93	NA	NA	None	NA	NA	NA	NA	NA	NA	NA	NA	None	NA	NA	NA	NA	NA	NA	NA	NA	0.8	DALYs per 100,000 population	780.666	778.205	732.595	763.034	744.75	738.107	737.711	714.394	753.441	751.307	743.225	749.993	755.015	755.936	748.559
110	PEV (Pre-Erythrocytic Vaccine)	3	0.75	2	0.1	Infants	6, 10, &, 14 weeks	None	0.7	0.81	0.93	0.93	NA	NA	None	NA	NA	NA	NA	NA	NA	NA	NA	None	NA	NA	NA	NA	NA	NA	NA	NA	0.8	Income and productivity gains from delivering vaccine (US$ / dose)	-0.00976038	0.0075963	0.0206715	0.0476112	0.0533659	0.047707	0.070658	0.0875632	0.102469	0.10512	0.103776	0.0998398	0.110439	0.0988011	0.115545
111	PEV (Pre-Erythrocytic Vaccine)	3	0.75	2	0.1	Infants	6, 10, &, 14 weeks	None	0.5	0.69	0.85	0.85	NA	NA	None	NA	NA	NA	NA	NA	NA	NA	NA	None	NA	NA	NA	NA	NA	NA	NA	NA	0.8	Cases per 100,000 population	8627.71	8565.57	8500.72	8448.86	8366.15	8316.31	8249.91	8237.75	8239.19	8195.46	8211.04	8234.43	8242.28	8215.58	8206.93
111	PEV (Pre-Erythrocytic Vaccine)	3	0.75	2	0.1	Infants	6, 10, &, 14 weeks	None	0.5	0.69	0.85	0.85	NA	NA	None	NA	NA	NA	NA	NA	NA	NA	NA	None	NA	NA	NA	NA	NA	NA	NA	NA	0.8	Severe Cases per 100,000 population	151.582	149.655	144.736	145.482	143.073	139.345	140.418	138.573	143.5	140.945	141.145	142.764	143.136	144	143.391
111	PEV (Pre-Erythrocytic Vaccine)	3	0.75	2	0.1	Infants	6, 10, &, 14 weeks	None	0.5	0.69	0.85	0.85	NA	NA	None	NA	NA	NA	NA	NA	NA	NA	NA	None	NA	NA	NA	NA	NA	NA	NA	NA	0.8	Deaths per 100,000 population	31.6545	30.7636	30.3182	29.7091	29.3273	29	28.5364	29.0455	30.2545	28.8909	29.8636	29.6909	29.4	29.0636	30.0455
111	PEV (Pre-Erythrocytic Vaccine)	3	0.75	2	0.1	Infants	6, 10, &, 14 weeks	None	0.5	0.69	0.85	0.85	NA	NA	None	NA	NA	NA	NA	NA	NA	NA	NA	None	NA	NA	NA	NA	NA	NA	NA	NA	0.8	Cases in <5yo per 100,000 population	691.836	649.009	608.591	574.009	548.5	544.564	537.927	533.682	538.355	528.7	530.827	535.064	535.627	528.1	529.755
111	PEV (Pre-Erythrocytic Vaccine)	3	0.75	2	0.1	Infants	6, 10, &, 14 weeks	None	0.5	0.69	0.85	0.85	NA	NA	None	NA	NA	NA	NA	NA	NA	NA	NA	None	NA	NA	NA	NA	NA	NA	NA	NA	0.8	Severe Cases in <5yo per 100,000 population	35.4	33.3636	30.3727	29.3273	28.9273	28.3273	27.7545	27.5182	28.0091	27.3182	28.0909	27.9636	27.4909	28.7091	27.0273
111	PEV (Pre-Erythrocytic Vaccine)	3	0.75	2	0.1	Infants	6, 10, &, 14 weeks	None	0.5	0.69	0.85	0.85	NA	NA	None	NA	NA	NA	NA	NA	NA	NA	NA	None	NA	NA	NA	NA	NA	NA	NA	NA	0.8	Deaths in < 5yo per 100,000 population	8.51818	8.15455	7.98182	7.52727	7.5	7.75455	6.83636	7.16364	7.08182	7.01818	7.00909	7.49091	6.8	7.26364	7.33636
111	PEV (Pre-Erythrocytic Vaccine)	3	0.75	2	0.1	Infants	6, 10, &, 14 weeks	None	0.5	0.69	0.85	0.85	NA	NA	None	NA	NA	NA	NA	NA	NA	NA	NA	None	NA	NA	NA	NA	NA	NA	NA	NA	0.8	DALYs per 100,000 population	807.776	787.686	770.812	759.12	750.977	736.919	727.633	738.085	771.687	735.68	757.389	756.116	747.139	741.144	763.836
111	PEV (Pre-Erythrocytic Vaccine)	3	0.75	2	0.1	Infants	6, 10, &, 14 weeks	None	0.5	0.69	0.85	0.85	NA	NA	None	NA	NA	NA	NA	NA	NA	NA	NA	None	NA	NA	NA	NA	NA	NA	NA	NA	0.8	Income and productivity gains from delivering vaccine (US$ / dose)	-0.0138446	0.00845162	0.0269408	0.0377769	0.0639448	0.0870221	0.103801	0.106012	0.100982	0.116819	0.114729	0.107136	0.105652	0.109446	0.113489
112	PEV (Pre-Erythrocytic Vaccine)	3	0.75	2	1	Infants	6, 10, &, 14 weeks	None	0.89	0.95	0.97	0.97	NA	NA	None	NA	NA	NA	NA	NA	NA	NA	NA	None	NA	NA	NA	NA	NA	NA	NA	NA	0.8	Cases per 100,000 population	86002.5	85146.8	84662.2	84175.3	83049.5	82291.5	81448.5	80906.2	80240.8	80213.2	80402.4	79697.4	79882.5	79817.3	79622.6
112	PEV (Pre-Erythrocytic Vaccine)	3	0.75	2	1	Infants	6, 10, &, 14 weeks	None	0.89	0.95	0.97	0.97	NA	NA	None	NA	NA	NA	NA	NA	NA	NA	NA	None	NA	NA	NA	NA	NA	NA	NA	NA	0.8	Severe Cases per 100,000 population	1520.91	1460	1431.82	1405.27	1400.82	1386	1362	1352.45	1338.73	1360.73	1368.09	1349.18	1371.82	1360.18	1356
112	PEV (Pre-Erythrocytic Vaccine)	3	0.75	2	1	Infants	6, 10, &, 14 weeks	None	0.89	0.95	0.97	0.97	NA	NA	None	NA	NA	NA	NA	NA	NA	NA	NA	None	NA	NA	NA	NA	NA	NA	NA	NA	0.8	Deaths per 100,000 population	309.727	296.636	301.091	293.182	286.727	281.273	287.636	285.182	291.273	287.273	287.818	289.091	284.636	287.727	296.636
112	PEV (Pre-Erythrocytic Vaccine)	3	0.75	2	1	Infants	6, 10, &, 14 weeks	None	0.89	0.95	0.97	0.97	NA	NA	None	NA	NA	NA	NA	NA	NA	NA	NA	None	NA	NA	NA	NA	NA	NA	NA	NA	0.8	Cases in <5yo per 100,000 population	6874.36	6141.45	5622	5069.55	4751	4603.36	4530.18	4451.82	4487.45	4445.73	4480.82	4429.36	4439.09	4464.45	4451.82
112	PEV (Pre-Erythrocytic Vaccine)	3	0.75	2	1	Infants	6, 10, &, 14 weeks	None	0.89	0.95	0.97	0.97	NA	NA	None	NA	NA	NA	NA	NA	NA	NA	NA	None	NA	NA	NA	NA	NA	NA	NA	NA	0.8	Severe Cases in <5yo per 100,000 population	356.273	317.364	284.545	259.818	248.182	247	234.455	233.909	236.818	238.455	235.273	224.182	231.182	230.182	222.455
112	PEV (Pre-Erythrocytic Vaccine)	3	0.75	2	1	Infants	6, 10, &, 14 weeks	None	0.89	0.95	0.97	0.97	NA	NA	None	NA	NA	NA	NA	NA	NA	NA	NA	None	NA	NA	NA	NA	NA	NA	NA	NA	0.8	Deaths in < 5yo per 100,000 population	89	76.6364	75.3636	67.5455	63.8182	61	63.3636	66.4545	70.1818	66.7273	65.9091	67.9091	65.3636	66.6364	62.9091
112	PEV (Pre-Erythrocytic Vaccine)	3	0.75	2	1	Infants	6, 10, &, 14 weeks	None	0.89	0.95	0.97	0.97	NA	NA	None	NA	NA	NA	NA	NA	NA	NA	NA	None	NA	NA	NA	NA	NA	NA	NA	NA	0.8	DALYs per 100,000 population	7934.45	7562.88	7667.93	7440.7	7280.85	7147.72	7282.17	7228.72	7398.12	7290.64	7331.76	7332.24	7214.31	7303.75	7484.07
112	PEV (Pre-Erythrocytic Vaccine)	3	0.75	2	1	Infants	6, 10, &, 14 weeks	None	0.89	0.95	0.97	0.97	NA	NA	None	NA	NA	NA	NA	NA	NA	NA	NA	None	NA	NA	NA	NA	NA	NA	NA	NA	0.8	Income and productivity gains from delivering vaccine (US$ / dose)	-0.0204191	0.136866	0.191734	0.267701	0.508233	0.663631	0.844837	0.954434	1.09727	1.09351	1.05464	1.24325	1.17262	1.19122	1.25174
113	PEV (Pre-Erythrocytic Vaccine)	3	0.75	2	1	Infants	6, 10, &, 14 weeks	None	0.7	0.81	0.93	0.93	NA	NA	None	NA	NA	NA	NA	NA	NA	NA	NA	None	NA	NA	NA	NA	NA	NA	NA	NA	0.8	Cases per 100,000 population	86286.5	85596.7	84910.7	83852.9	83497.2	83649.9	82792.5	82079.4	81492.5	81451.5	81493.5	81614.5	81320.4	81616.4	81022.7
113	PEV (Pre-Erythrocytic Vaccine)	3	0.75	2	1	Infants	6, 10, &, 14 weeks	None	0.7	0.81	0.93	0.93	NA	NA	None	NA	NA	NA	NA	NA	NA	NA	NA	None	NA	NA	NA	NA	NA	NA	NA	NA	0.8	Severe Cases per 100,000 population	1504.91	1479.82	1425.64	1416.55	1418.27	1423.18	1408.18	1385.73	1376.09	1368.91	1392.18	1417.18	1399.09	1412.45	1401.27
113	PEV (Pre-Erythrocytic Vaccine)	3	0.75	2	1	Infants	6, 10, &, 14 weeks	None	0.7	0.81	0.93	0.93	NA	NA	None	NA	NA	NA	NA	NA	NA	NA	NA	None	NA	NA	NA	NA	NA	NA	NA	NA	0.8	Deaths per 100,000 population	305	305.727	287.818	298.636	292.727	290.545	290	280.364	297.273	293.818	293.818	294.455	297.636	297.909	294.182
113	PEV (Pre-Erythrocytic Vaccine)	3	0.75	2	1	Infants	6, 10, &, 14 weeks	None	0.7	0.81	0.93	0.93	NA	NA	None	NA	NA	NA	NA	NA	NA	NA	NA	None	NA	NA	NA	NA	NA	NA	NA	NA	0.8	Cases in <5yo per 100,000 population	6879.36	6283.45	5804.91	5443.27	5142.27	5109	5049.91	4956.09	4939.91	4935.91	4914.82	4958.18	4908.91	4979	4847.55
113	PEV (Pre-Erythrocytic Vaccine)	3	0.75	2	1	Infants	6, 10, &, 14 weeks	None	0.7	0.81	0.93	0.93	NA	NA	None	NA	NA	NA	NA	NA	NA	NA	NA	None	NA	NA	NA	NA	NA	NA	NA	NA	0.8	Severe Cases in <5yo per 100,000 population	362	325.727	294	276.182	268.818	269.545	264.455	269.909	252.909	252.909	249.545	265.545	267.636	262.909	261.636
113	PEV (Pre-Erythrocytic Vaccine)	3	0.75	2	1	Infants	6, 10, &, 14 weeks	None	0.7	0.81	0.93	0.93	NA	NA	None	NA	NA	NA	NA	NA	NA	NA	NA	None	NA	NA	NA	NA	NA	NA	NA	NA	0.8	Deaths in < 5yo per 100,000 population	88.2727	79.8182	71.7273	72.6364	70.3636	67.9091	66	65.1818	70.4545	72.8182	69.0909	70	69.6364	67.9091	71.1818
113	PEV (Pre-Erythrocytic Vaccine)	3	0.75	2	1	Infants	6, 10, &, 14 weeks	None	0.7	0.81	0.93	0.93	NA	NA	None	NA	NA	NA	NA	NA	NA	NA	NA	None	NA	NA	NA	NA	NA	NA	NA	NA	0.8	DALYs per 100,000 population	7806.66	7782.05	7325.95	7630.34	7447.5	7381.07	7377.11	7143.94	7534.41	7513.07	7432.25	7499.93	7550.15	7559.36	7485.59
113	PEV (Pre-Erythrocytic Vaccine)	3	0.75	2	1	Infants	6, 10, &, 14 weeks	None	0.7	0.81	0.93	0.93	NA	NA	None	NA	NA	NA	NA	NA	NA	NA	NA	None	NA	NA	NA	NA	NA	NA	NA	NA	0.8	Income and productivity gains from delivering vaccine (US$ / dose)	-0.0976038	0.075963	0.206715	0.476112	0.533659	0.47707	0.70658	0.875632	1.02469	1.0512	1.03776	0.998398	1.10439	0.988011	1.15545
114	PEV (Pre-Erythrocytic Vaccine)	3	0.75	2	1	Infants	6, 10, &, 14 weeks	None	0.5	0.69	0.85	0.85	NA	NA	None	NA	NA	NA	NA	NA	NA	NA	NA	None	NA	NA	NA	NA	NA	NA	NA	NA	0.8	Cases per 100,000 population	86277.1	85655.7	85007.2	84488.6	83661.5	83163.1	82499.1	82377.5	82391.9	81954.6	82110.4	82344.3	82422.8	82155.8	82069.3
114	PEV (Pre-Erythrocytic Vaccine)	3	0.75	2	1	Infants	6, 10, &, 14 weeks	None	0.5	0.69	0.85	0.85	NA	NA	None	NA	NA	NA	NA	NA	NA	NA	NA	None	NA	NA	NA	NA	NA	NA	NA	NA	0.8	Severe Cases per 100,000 population	1515.82	1496.55	1447.36	1454.82	1430.73	1393.45	1404.18	1385.73	1435	1409.45	1411.45	1427.64	1431.36	1440	1433.91
114	PEV (Pre-Erythrocytic Vaccine)	3	0.75	2	1	Infants	6, 10, &, 14 weeks	None	0.5	0.69	0.85	0.85	NA	NA	None	NA	NA	NA	NA	NA	NA	NA	NA	None	NA	NA	NA	NA	NA	NA	NA	NA	0.8	Deaths per 100,000 population	316.545	307.636	303.182	297.091	293.273	290	285.364	290.455	302.545	288.909	298.636	296.909	294	290.636	300.455
114	PEV (Pre-Erythrocytic Vaccine)	3	0.75	2	1	Infants	6, 10, &, 14 weeks	None	0.5	0.69	0.85	0.85	NA	NA	None	NA	NA	NA	NA	NA	NA	NA	NA	None	NA	NA	NA	NA	NA	NA	NA	NA	0.8	Cases in <5yo per 100,000 population	6918.36	6490.09	6085.91	5740.09	5485	5445.64	5379.27	5336.82	5383.55	5287	5308.27	5350.64	5356.27	5281	5297.55
114	PEV (Pre-Erythrocytic Vaccine)	3	0.75	2	1	Infants	6, 10, &, 14 weeks	None	0.5	0.69	0.85	0.85	NA	NA	None	NA	NA	NA	NA	NA	NA	NA	NA	None	NA	NA	NA	NA	NA	NA	NA	NA	0.8	Severe Cases in <5yo per 100,000 population	354	333.636	303.727	293.273	289.273	283.273	277.545	275.182	280.091	273.182	280.909	279.636	274.909	287.091	270.273
114	PEV (Pre-Erythrocytic Vaccine)	3	0.75	2	1	Infants	6, 10, &, 14 weeks	None	0.5	0.69	0.85	0.85	NA	NA	None	NA	NA	NA	NA	NA	NA	NA	NA	None	NA	NA	NA	NA	NA	NA	NA	NA	0.8	Deaths in < 5yo per 100,000 population	85.1818	81.5455	79.8182	75.2727	75	77.5455	68.3636	71.6364	70.8182	70.1818	70.0909	74.9091	68	72.6364	73.3636
114	PEV (Pre-Erythrocytic Vaccine)	3	0.75	2	1	Infants	6, 10, &, 14 weeks	None	0.5	0.69	0.85	0.85	NA	NA	None	NA	NA	NA	NA	NA	NA	NA	NA	None	NA	NA	NA	NA	NA	NA	NA	NA	0.8	DALYs per 100,000 population	8077.76	7876.86	7708.12	7591.2	7509.77	7369.19	7276.33	7380.85	7716.87	7356.8	7573.89	7561.16	7471.39	7411.44	7638.36
114	PEV (Pre-Erythrocytic Vaccine)	3	0.75	2	1	Infants	6, 10, &, 14 weeks	None	0.5	0.69	0.85	0.85	NA	NA	None	NA	NA	NA	NA	NA	NA	NA	NA	None	NA	NA	NA	NA	NA	NA	NA	NA	0.8	Income and productivity gains from delivering vaccine (US$ / dose)	-0.138446	0.0845162	0.269408	0.377769	0.639448	0.870221	1.03801	1.06012	1.00982	1.16819	1.14729	1.07136	1.05652	1.09446	1.13489
115	PEV (Pre-Erythrocytic Vaccine)	3	0.75	2	10	Infants	6, 10, &, 14 weeks	None	0.89	0.95	0.97	0.97	NA	NA	None	NA	NA	NA	NA	NA	NA	NA	NA	None	NA	NA	NA	NA	NA	NA	NA	NA	0.8	Cases per 100,000 population	139697	136096	133728	132171	131615	131230	131091	131381	132003	132288	132616	133033	133296	134065	134385
115	PEV (Pre-Erythrocytic Vaccine)	3	0.75	2	10	Infants	6, 10, &, 14 weeks	None	0.89	0.95	0.97	0.97	NA	NA	None	NA	NA	NA	NA	NA	NA	NA	NA	None	NA	NA	NA	NA	NA	NA	NA	NA	0.8	Severe Cases per 100,000 population	1812.64	1639.09	1568.73	1603.27	1614.82	1616.82	1646.91	1672.27	1727	1740.64	1777.91	1759.09	1785.45	1801.45	1791.18
115	PEV (Pre-Erythrocytic Vaccine)	3	0.75	2	10	Infants	6, 10, &, 14 weeks	None	0.89	0.95	0.97	0.97	NA	NA	None	NA	NA	NA	NA	NA	NA	NA	NA	None	NA	NA	NA	NA	NA	NA	NA	NA	0.8	Deaths per 100,000 population	371.545	323.636	309.182	320.545	312.273	314.182	316.091	315.818	327.727	327.091	329	326.182	337.727	348.909	342.727
115	PEV (Pre-Erythrocytic Vaccine)	3	0.75	2	10	Infants	6, 10, &, 14 weeks	None	0.89	0.95	0.97	0.97	NA	NA	None	NA	NA	NA	NA	NA	NA	NA	NA	None	NA	NA	NA	NA	NA	NA	NA	NA	0.8	Cases in <5yo per 100,000 population	30112	26766.6	24768.4	23359.5	22752.5	22457	22385.8	22472.5	22470.5	22576.9	22591.6	22577.1	22530.6	22660.2	22645.2
115	PEV (Pre-Erythrocytic Vaccine)	3	0.75	2	10	Infants	6, 10, &, 14 weeks	None	0.89	0.95	0.97	0.97	NA	NA	None	NA	NA	NA	NA	NA	NA	NA	NA	None	NA	NA	NA	NA	NA	NA	NA	NA	0.8	Severe Cases in <5yo per 100,000 population	1178.64	1013.27	948.545	960.455	981.273	985	981.091	974.455	988.273	998.545	1000.45	982.091	987.455	993.182	986
115	PEV (Pre-Erythrocytic Vaccine)	3	0.75	2	10	Infants	6, 10, &, 14 weeks	None	0.89	0.95	0.97	0.97	NA	NA	None	NA	NA	NA	NA	NA	NA	NA	NA	None	NA	NA	NA	NA	NA	NA	NA	NA	0.8	Deaths in < 5yo per 100,000 population	237.455	200.727	185.818	184.636	183.455	182.909	190.273	184.364	188.091	182.909	183.727	175.818	180.636	189.273	187
115	PEV (Pre-Erythrocytic Vaccine)	3	0.75	2	10	Infants	6, 10, &, 14 weeks	None	0.89	0.95	0.97	0.97	NA	NA	None	NA	NA	NA	NA	NA	NA	NA	NA	None	NA	NA	NA	NA	NA	NA	NA	NA	0.8	DALYs per 100,000 population	10089.7	8840.45	8416.58	8690.38	8500.58	8565.08	8563.64	8584.48	8926	8915.49	8952.9	8906.64	9166.91	9457.79	9334.14
115	PEV (Pre-Erythrocytic Vaccine)	3	0.75	2	10	Infants	6, 10, &, 14 weeks	None	0.89	0.95	0.97	0.97	NA	NA	None	NA	NA	NA	NA	NA	NA	NA	NA	None	NA	NA	NA	NA	NA	NA	NA	NA	0.8	Income and productivity gains from delivering vaccine (US$ / dose)	0.123366	0.641831	0.972301	1.13021	1.19162	1.25787	1.25312	1.189	1.01195	0.946046	0.849947	0.769876	0.696758	0.539306	0.457613
116	PEV (Pre-Erythrocytic Vaccine)	3	0.75	2	10	Infants	6, 10, &, 14 weeks	None	0.7	0.81	0.93	0.93	NA	NA	None	NA	NA	NA	NA	NA	NA	NA	NA	None	NA	NA	NA	NA	NA	NA	NA	NA	0.8	Cases per 100,000 population	139869	137029	134993	133669	133188	132932	133016	133212	133168	133763	134086	134376	134791	135053	135447
116	PEV (Pre-Erythrocytic Vaccine)	3	0.75	2	10	Infants	6, 10, &, 14 weeks	None	0.7	0.81	0.93	0.93	NA	NA	None	NA	NA	NA	NA	NA	NA	NA	NA	None	NA	NA	NA	NA	NA	NA	NA	NA	0.8	Severe Cases per 100,000 population	1806.73	1698.18	1619.45	1641.36	1632	1676.73	1689.27	1745.73	1743.91	1777.27	1766.36	1801.18	1801.73	1804.27	1822.73
116	PEV (Pre-Erythrocytic Vaccine)	3	0.75	2	10	Infants	6, 10, &, 14 weeks	None	0.7	0.81	0.93	0.93	NA	NA	None	NA	NA	NA	NA	NA	NA	NA	NA	None	NA	NA	NA	NA	NA	NA	NA	NA	0.8	Deaths per 100,000 population	357.727	326.273	326.364	321	318.364	324.727	315.636	330.455	335.091	335.182	336	337.636	351.818	334	343.182
116	PEV (Pre-Erythrocytic Vaccine)	3	0.75	2	10	Infants	6, 10, &, 14 weeks	None	0.7	0.81	0.93	0.93	NA	NA	None	NA	NA	NA	NA	NA	NA	NA	NA	None	NA	NA	NA	NA	NA	NA	NA	NA	0.8	Cases in <5yo per 100,000 population	30145.1	27595.7	25844.5	24726.4	24202	24008.3	24002.5	24069.8	24037.8	24015.4	24125.9	24110	24119	24126.3	24175.4
116	PEV (Pre-Erythrocytic Vaccine)	3	0.75	2	10	Infants	6, 10, &, 14 weeks	None	0.7	0.81	0.93	0.93	NA	NA	None	NA	NA	NA	NA	NA	NA	NA	NA	None	NA	NA	NA	NA	NA	NA	NA	NA	0.8	Severe Cases in <5yo per 100,000 population	1182.18	1064.27	988.636	1002.18	1010.36	1033.09	1011.64	1043.09	1035.64	1042.36	1016.91	1036	1025.55	1031.09	1048.55
116	PEV (Pre-Erythrocytic Vaccine)	3	0.75	2	10	Infants	6, 10, &, 14 weeks	None	0.7	0.81	0.93	0.93	NA	NA	None	NA	NA	NA	NA	NA	NA	NA	NA	None	NA	NA	NA	NA	NA	NA	NA	NA	0.8	Deaths in < 5yo per 100,000 population	229.727	196.273	201.182	194.273	193.182	201.091	189.455	193.818	197.182	190.636	189.273	189.182	198.273	190.727	198.091
116	PEV (Pre-Erythrocytic Vaccine)	3	0.75	2	10	Infants	6, 10, &, 14 weeks	None	0.7	0.81	0.93	0.93	NA	NA	None	NA	NA	NA	NA	NA	NA	NA	NA	None	NA	NA	NA	NA	NA	NA	NA	NA	0.8	DALYs per 100,000 population	9723.35	8857.42	8882.24	8735.53	8648.08	8831.91	8590.57	8993.45	9108.74	9116.21	9141.4	9159.01	9527.61	9110.48	9338.65
116	PEV (Pre-Erythrocytic Vaccine)	3	0.75	2	10	Infants	6, 10, &, 14 weeks	None	0.7	0.81	0.93	0.93	NA	NA	None	NA	NA	NA	NA	NA	NA	NA	NA	None	NA	NA	NA	NA	NA	NA	NA	NA	0.8	Income and productivity gains from delivering vaccine (US$ / dose)	0.117725	0.599852	0.951948	1.13192	1.20479	1.23149	1.19391	1.13585	1.12332	0.908634	0.86456	0.7578	0.66708	0.573469	0.446048
117	PEV (Pre-Erythrocytic Vaccine)	3	0.75	2	10	Infants	6, 10, &, 14 weeks	None	0.5	0.69	0.85	0.85	NA	NA	None	NA	NA	NA	NA	NA	NA	NA	NA	None	NA	NA	NA	NA	NA	NA	NA	NA	0.8	Cases per 100,000 population	139853	137632	136192	135327	134910	134609	134209	134886	135001	135357	135493	135580	135882	136359	136802
117	PEV (Pre-Erythrocytic Vaccine)	3	0.75	2	10	Infants	6, 10, &, 14 weeks	None	0.5	0.69	0.85	0.85	NA	NA	None	NA	NA	NA	NA	NA	NA	NA	NA	None	NA	NA	NA	NA	NA	NA	NA	NA	0.8	Severe Cases per 100,000 population	1830.18	1721.45	1673.64	1647.64	1697.55	1722.09	1737	1745	1784.18	1790.27	1795	1798.73	1826	1818	1825.09
117	PEV (Pre-Erythrocytic Vaccine)	3	0.75	2	10	Infants	6, 10, &, 14 weeks	None	0.5	0.69	0.85	0.85	NA	NA	None	NA	NA	NA	NA	NA	NA	NA	NA	None	NA	NA	NA	NA	NA	NA	NA	NA	0.8	Deaths per 100,000 population	364.909	337.455	324.818	326.364	326.455	329.818	330.364	333.091	339.909	344.909	351.182	342.636	358.909	345.727	358
117	PEV (Pre-Erythrocytic Vaccine)	3	0.75	2	10	Infants	6, 10, &, 14 weeks	None	0.5	0.69	0.85	0.85	NA	NA	None	NA	NA	NA	NA	NA	NA	NA	NA	None	NA	NA	NA	NA	NA	NA	NA	NA	0.8	Cases in <5yo per 100,000 population	30286.4	28266.9	26937.4	26085.3	25726.7	25554.4	25429.3	25647.8	25572.1	25667.3	25509.4	25573.3	25569.1	25600.7	25701.6
117	PEV (Pre-Erythrocytic Vaccine)	3	0.75	2	10	Infants	6, 10, &, 14 weeks	None	0.5	0.69	0.85	0.85	NA	NA	None	NA	NA	NA	NA	NA	NA	NA	NA	None	NA	NA	NA	NA	NA	NA	NA	NA	0.8	Severe Cases in <5yo per 100,000 population	1193.55	1076.55	1038.82	1020.55	1070.45	1074.73	1089.55	1075.91	1079.27	1083.18	1076.18	1071	1076.55	1074	1085.82
117	PEV (Pre-Erythrocytic Vaccine)	3	0.75	2	10	Infants	6, 10, &, 14 weeks	None	0.5	0.69	0.85	0.85	NA	NA	None	NA	NA	NA	NA	NA	NA	NA	NA	None	NA	NA	NA	NA	NA	NA	NA	NA	0.8	Deaths in < 5yo per 100,000 population	237	210.636	201.909	200.364	208.545	204.182	202.273	205.091	204.091	209.091	207.455	204.455	210.455	204.636	211.091
117	PEV (Pre-Erythrocytic Vaccine)	3	0.75	2	10	Infants	6, 10, &, 14 weeks	None	0.5	0.69	0.85	0.85	NA	NA	None	NA	NA	NA	NA	NA	NA	NA	NA	None	NA	NA	NA	NA	NA	NA	NA	NA	0.8	DALYs per 100,000 population	9880.47	9138.85	8840.54	8871.8	8916.41	8981.14	8969.47	9064.76	9240.54	9368.93	9533.01	9320.01	9739.52	9380.38	9731.38
117	PEV (Pre-Erythrocytic Vaccine)	3	0.75	2	10	Infants	6, 10, &, 14 weeks	None	0.5	0.69	0.85	0.85	NA	NA	None	NA	NA	NA	NA	NA	NA	NA	NA	None	NA	NA	NA	NA	NA	NA	NA	NA	0.8	Income and productivity gains from delivering vaccine (US$ / dose)	0.126639	0.636895	0.929738	1.10204	1.12625	1.21998	1.28014	1.12329	1.0181	0.882939	0.837425	0.81944	0.679253	0.519907	0.37482
118	PEV (Pre-Erythrocytic Vaccine)	3	0.75	2	100	Infants	6, 10, &, 14 weeks	None	0.89	0.95	0.97	0.97	NA	NA	None	NA	NA	NA	NA	NA	NA	NA	NA	None	NA	NA	NA	NA	NA	NA	NA	NA	0.8	Cases per 100,000 population	109867	105521	104168	104441	105762	107459	109226	110725	112313	113170	114281	114706	115503	115746	116235
118	PEV (Pre-Erythrocytic Vaccine)	3	0.75	2	100	Infants	6, 10, &, 14 weeks	None	0.89	0.95	0.97	0.97	NA	NA	None	NA	NA	NA	NA	NA	NA	NA	NA	None	NA	NA	NA	NA	NA	NA	NA	NA	0.8	Severe Cases per 100,000 population	1428.09	1306	1384.91	1489.27	1580.82	1649.55	1679.64	1674.18	1723.55	1707.55	1704.09	1695.45	1692.64	1716.73	1697.09
118	PEV (Pre-Erythrocytic Vaccine)	3	0.75	2	100	Infants	6, 10, &, 14 weeks	None	0.89	0.95	0.97	0.97	NA	NA	None	NA	NA	NA	NA	NA	NA	NA	NA	None	NA	NA	NA	NA	NA	NA	NA	NA	0.8	Deaths per 100,000 population	349.091	314.545	321.273	336.545	336.182	345.727	338.545	355.909	370.455	356.273	356.364	357.364	363.636	370.091	353.273
118	PEV (Pre-Erythrocytic Vaccine)	3	0.75	2	100	Infants	6, 10, &, 14 weeks	None	0.89	0.95	0.97	0.97	NA	NA	None	NA	NA	NA	NA	NA	NA	NA	NA	None	NA	NA	NA	NA	NA	NA	NA	NA	0.8	Cases in <5yo per 100,000 population	51121.5	46893.6	45433.5	45665.5	46779.8	47542.5	47604.1	47662.8	47742.4	47575.5	47807.8	47742.2	47842.1	47748.2	47782.6
118	PEV (Pre-Erythrocytic Vaccine)	3	0.75	2	100	Infants	6, 10, &, 14 weeks	None	0.89	0.95	0.97	0.97	NA	NA	None	NA	NA	NA	NA	NA	NA	NA	NA	None	NA	NA	NA	NA	NA	NA	NA	NA	0.8	Severe Cases in <5yo per 100,000 population	1310.27	1191	1265.45	1373.09	1468	1506.18	1513.36	1492.27	1528.36	1513.18	1506.82	1493.64	1487.36	1504.27	1492.45
118	PEV (Pre-Erythrocytic Vaccine)	3	0.75	2	100	Infants	6, 10, &, 14 weeks	None	0.89	0.95	0.97	0.97	NA	NA	None	NA	NA	NA	NA	NA	NA	NA	NA	None	NA	NA	NA	NA	NA	NA	NA	NA	0.8	Deaths in < 5yo per 100,000 population	317.909	280.273	289	304.818	307.273	313.727	298.091	314.364	321.364	312.091	309.545	311.818	313	321.818	302
118	PEV (Pre-Erythrocytic Vaccine)	3	0.75	2	100	Infants	6, 10, &, 14 weeks	None	0.89	0.95	0.97	0.97	NA	NA	None	NA	NA	NA	NA	NA	NA	NA	NA	None	NA	NA	NA	NA	NA	NA	NA	NA	0.8	DALYs per 100,000 population	9413.5	8482.13	8658.74	9122.81	9099.77	9385.22	9193.34	9626.35	10022.8	9658.31	9659.93	9723.01	9823.86	10003.2	9559.48
118	PEV (Pre-Erythrocytic Vaccine)	3	0.75	2	100	Infants	6, 10, &, 14 weeks	None	0.89	0.95	0.97	0.97	NA	NA	None	NA	NA	NA	NA	NA	NA	NA	NA	None	NA	NA	NA	NA	NA	NA	NA	NA	0.8	Income and productivity gains from delivering vaccine (US$ / dose)	0.303977	0.839587	0.938151	0.850363	0.637151	0.298495	-0.10639	-0.420627	-0.802681	-1.01567	-1.21819	-1.31797	-1.49586	-1.55994	-1.66752
119	PEV (Pre-Erythrocytic Vaccine)	3	0.75	2	100	Infants	6, 10, &, 14 weeks	None	0.7	0.81	0.93	0.93	NA	NA	None	NA	NA	NA	NA	NA	NA	NA	NA	None	NA	NA	NA	NA	NA	NA	NA	NA	0.8	Cases per 100,000 population	110229	106617	105494	105902	106869	108353	109710	111169	112262	113154	113644	114346	114750	115072	115485
119	PEV (Pre-Erythrocytic Vaccine)	3	0.75	2	100	Infants	6, 10, &, 14 weeks	None	0.7	0.81	0.93	0.93	NA	NA	None	NA	NA	NA	NA	NA	NA	NA	NA	None	NA	NA	NA	NA	NA	NA	NA	NA	0.8	Severe Cases per 100,000 population	1441.18	1350	1411.36	1510.27	1575.55	1616.55	1672.18	1675.64	1666.55	1665.18	1658.55	1693.18	1683.09	1680.27	1662
119	PEV (Pre-Erythrocytic Vaccine)	3	0.75	2	100	Infants	6, 10, &, 14 weeks	None	0.7	0.81	0.93	0.93	NA	NA	None	NA	NA	NA	NA	NA	NA	NA	NA	None	NA	NA	NA	NA	NA	NA	NA	NA	0.8	Deaths per 100,000 population	350.636	315	328	339.545	341.182	348	350.909	359.364	364.909	373.636	353.182	364.545	362.636	365.455	357.909
119	PEV (Pre-Erythrocytic Vaccine)	3	0.75	2	100	Infants	6, 10, &, 14 weeks	None	0.7	0.81	0.93	0.93	NA	NA	None	NA	NA	NA	NA	NA	NA	NA	NA	None	NA	NA	NA	NA	NA	NA	NA	NA	0.8	Cases in <5yo per 100,000 population	51471	48016.8	46793.5	47079	48022	48689.3	48716.1	48709.1	48750.4	48842.5	48722.2	48706.5	48814.1	48816.6	48897
119	PEV (Pre-Erythrocytic Vaccine)	3	0.75	2	100	Infants	6, 10, &, 14 weeks	None	0.7	0.81	0.93	0.93	NA	NA	None	NA	NA	NA	NA	NA	NA	NA	NA	None	NA	NA	NA	NA	NA	NA	NA	NA	0.8	Severe Cases in <5yo per 100,000 population	1325.36	1239.18	1296.82	1397.64	1458.73	1484.55	1510.27	1501.64	1485.64	1484.82	1475.64	1506.73	1489.64	1488.27	1478.36
119	PEV (Pre-Erythrocytic Vaccine)	3	0.75	2	100	Infants	6, 10, &, 14 weeks	None	0.7	0.81	0.93	0.93	NA	NA	None	NA	NA	NA	NA	NA	NA	NA	NA	None	NA	NA	NA	NA	NA	NA	NA	NA	0.8	Deaths in < 5yo per 100,000 population	321.273	282.545	297.273	308.545	308.091	313.364	314.545	316.727	325.091	326.091	312.545	319.909	318	315.364	312.545
119	PEV (Pre-Erythrocytic Vaccine)	3	0.75	2	100	Infants	6, 10, &, 14 weeks	None	0.7	0.81	0.93	0.93	NA	NA	None	NA	NA	NA	NA	NA	NA	NA	NA	None	NA	NA	NA	NA	NA	NA	NA	NA	0.8	DALYs per 100,000 population	9476.72	8511.28	8839.99	9196.44	9215.24	9407.11	9468.66	9717.67	9857.75	10082	9544.06	9850.5	9818.69	9895.76	9682.81
119	PEV (Pre-Erythrocytic Vaccine)	3	0.75	2	100	Infants	6, 10, &, 14 weeks	None	0.7	0.81	0.93	0.93	NA	NA	None	NA	NA	NA	NA	NA	NA	NA	NA	None	NA	NA	NA	NA	NA	NA	NA	NA	0.8	Income and productivity gains from delivering vaccine (US$ / dose)	0.28612	0.857298	0.949768	0.835325	0.642924	0.308384	-0.10104	-0.497493	-0.792249	-1.01259	-1.15357	-1.36751	-1.45875	-1.53376	-1.63619
120	PEV (Pre-Erythrocytic Vaccine)	3	0.75	2	100	Infants	6, 10, &, 14 weeks	None	0.5	0.69	0.85	0.85	NA	NA	None	NA	NA	NA	NA	NA	NA	NA	NA	None	NA	NA	NA	NA	NA	NA	NA	NA	0.8	Cases per 100,000 population	110573	107930	106910	107359	108092	109094	110210	111306	112137	112858	113428	113955	114205	114359	114352
120	PEV (Pre-Erythrocytic Vaccine)	3	0.75	2	100	Infants	6, 10, &, 14 weeks	None	0.5	0.69	0.85	0.85	NA	NA	None	NA	NA	NA	NA	NA	NA	NA	NA	None	NA	NA	NA	NA	NA	NA	NA	NA	0.8	Severe Cases per 100,000 population	1454.64	1397.55	1443.73	1510.82	1567.27	1620.64	1633.18	1632.73	1662.73	1660.45	1658.82	1625.27	1628.45	1655.27	1657.09
120	PEV (Pre-Erythrocytic Vaccine)	3	0.75	2	100	Infants	6, 10, &, 14 weeks	None	0.5	0.69	0.85	0.85	NA	NA	None	NA	NA	NA	NA	NA	NA	NA	NA	None	NA	NA	NA	NA	NA	NA	NA	NA	0.8	Deaths per 100,000 population	352.273	334.455	332.182	344.636	337.818	359.091	359.182	358	359.545	355.818	369	362.818	359.182	373.636	360.364
120	PEV (Pre-Erythrocytic Vaccine)	3	0.75	2	100	Infants	6, 10, &, 14 weeks	None	0.5	0.69	0.85	0.85	NA	NA	None	NA	NA	NA	NA	NA	NA	NA	NA	None	NA	NA	NA	NA	NA	NA	NA	NA	0.8	Cases in <5yo per 100,000 population	51770.4	49214.5	48300.9	48563.6	49276.5	49678.7	49731.1	49752.4	49745	49823.4	49806.3	49883.9	49849.2	49720.8	49681.3
120	PEV (Pre-Erythrocytic Vaccine)	3	0.75	2	100	Infants	6, 10, &, 14 weeks	None	0.5	0.69	0.85	0.85	NA	NA	None	NA	NA	NA	NA	NA	NA	NA	NA	None	NA	NA	NA	NA	NA	NA	NA	NA	0.8	Severe Cases in <5yo per 100,000 population	1340.27	1281.73	1328.36	1395.45	1449.91	1496.82	1480.09	1472.73	1500.73	1485.82	1493.55	1459.45	1456.64	1479.73	1483.64
120	PEV (Pre-Erythrocytic Vaccine)	3	0.75	2	100	Infants	6, 10, &, 14 weeks	None	0.5	0.69	0.85	0.85	NA	NA	None	NA	NA	NA	NA	NA	NA	NA	NA	None	NA	NA	NA	NA	NA	NA	NA	NA	0.8	Deaths in < 5yo per 100,000 population	323.455	305.273	299	314.273	306.182	327.455	320.273	321.727	321.909	316.455	328	322.727	318.182	332	316.545
120	PEV (Pre-Erythrocytic Vaccine)	3	0.75	2	100	Infants	6, 10, &, 14 weeks	None	0.5	0.69	0.85	0.85	NA	NA	None	NA	NA	NA	NA	NA	NA	NA	NA	None	NA	NA	NA	NA	NA	NA	NA	NA	0.8	DALYs per 100,000 population	9493.23	9022.7	8998.54	9324.03	9128.26	9686.62	9689.21	9702.3	9736.52	9642.52	10007.4	9810.97	9704.68	10083.6	9746.3
120	PEV (Pre-Erythrocytic Vaccine)	3	0.75	2	100	Infants	6, 10, &, 14 weeks	None	0.5	0.69	0.85	0.85	NA	NA	None	NA	NA	NA	NA	NA	NA	NA	NA	None	NA	NA	NA	NA	NA	NA	NA	NA	0.8	Income and productivity gains from delivering vaccine (US$ / dose)	0.296619	0.790335	0.931551	0.776175	0.606829	0.292071	-0.101577	-0.465109	-0.782247	-1.01938	-1.20533	-1.35624	-1.41786	-1.52037	-1.53929
121	PEV (Pre-Erythrocytic Vaccine)	3	0.75	4	0.1	Infants	6, 10, &, 14 weeks	None	0.89	0.95	0.97	0.97	NA	NA	None	NA	NA	NA	NA	NA	NA	NA	NA	None	NA	NA	NA	NA	NA	NA	NA	NA	0.8	Cases per 100,000 population	8604.6	8504.66	8440.59	8249.41	8075.37	7967.46	7824.94	7707.7	7662.1	7547.36	7453.91	7382.04	7341.95	7308.64	7312.12
121	PEV (Pre-Erythrocytic Vaccine)	3	0.75	4	0.1	Infants	6, 10, &, 14 weeks	None	0.89	0.95	0.97	0.97	NA	NA	None	NA	NA	NA	NA	NA	NA	NA	NA	None	NA	NA	NA	NA	NA	NA	NA	NA	0.8	Severe Cases per 100,000 population	152.482	146	142.6	134.964	131.536	130.055	125.636	124.982	126.073	124.273	121.136	121.655	121.127	123.791	123.445
121	PEV (Pre-Erythrocytic Vaccine)	3	0.75	4	0.1	Infants	6, 10, &, 14 weeks	None	0.89	0.95	0.97	0.97	NA	NA	None	NA	NA	NA	NA	NA	NA	NA	NA	None	NA	NA	NA	NA	NA	NA	NA	NA	0.8	Deaths per 100,000 population	31.2273	29.2636	29.4727	28.7727	27.8636	27.5545	27.2727	26.5727	26.7636	26.1	25.5182	25.7636	25.6545	26.7182	27.4545
121	PEV (Pre-Erythrocytic Vaccine)	3	0.75	4	0.1	Infants	6, 10, &, 14 weeks	None	0.89	0.95	0.97	0.97	NA	NA	None	NA	NA	NA	NA	NA	NA	NA	NA	None	NA	NA	NA	NA	NA	NA	NA	NA	0.8	Cases in <5yo per 100,000 population	682.909	604.6	528.364	452.218	390.827	357.909	348.664	343.545	342.736	339.982	328.3	326.836	334.373	327.609	334.727
121	PEV (Pre-Erythrocytic Vaccine)	3	0.75	4	0.1	Infants	6, 10, &, 14 weeks	None	0.89	0.95	0.97	0.97	NA	NA	None	NA	NA	NA	NA	NA	NA	NA	NA	None	NA	NA	NA	NA	NA	NA	NA	NA	0.8	Severe Cases in <5yo per 100,000 population	35.9364	30.6909	25.8818	22.6273	20.4091	18.8636	18.1727	18.2545	18.9091	18.7364	17.6818	17.1455	18.3545	18.0727	17.7727
121	PEV (Pre-Erythrocytic Vaccine)	3	0.75	4	0.1	Infants	6, 10, &, 14 weeks	None	0.89	0.95	0.97	0.97	NA	NA	None	NA	NA	NA	NA	NA	NA	NA	NA	None	NA	NA	NA	NA	NA	NA	NA	NA	0.8	Deaths in < 5yo per 100,000 population	8.78182	7.26364	6.26364	6.18182	6.10909	6.10909	6.03636	5.65455	5.86364	5.87273	5.8	5.37273	5.5	5.92727	5.78182
121	PEV (Pre-Erythrocytic Vaccine)	3	0.75	4	0.1	Infants	6, 10, &, 14 weeks	None	0.89	0.95	0.97	0.97	NA	NA	None	NA	NA	NA	NA	NA	NA	NA	NA	None	NA	NA	NA	NA	NA	NA	NA	NA	0.8	DALYs per 100,000 population	796.981	746.416	748.474	726.07	706.386	700.156	693.363	674.949	677.442	662.183	647.213	653.883	647.848	675.06	692.172
121	PEV (Pre-Erythrocytic Vaccine)	3	0.75	4	0.1	Infants	6, 10, &, 14 weeks	None	0.89	0.95	0.97	0.97	NA	NA	None	NA	NA	NA	NA	NA	NA	NA	NA	None	NA	NA	NA	NA	NA	NA	NA	NA	0.8	Income and productivity gains from delivering vaccine (US$ / dose)	-0.00383489	0.0138044	0.0233525	0.0628788	0.0969269	0.11702	0.151261	0.17446	0.182951	0.210297	0.232791	0.248066	0.25939	0.263233	0.264401
122	PEV (Pre-Erythrocytic Vaccine)	3	0.75	4	0.1	Infants	6, 10, &, 14 weeks	None	0.7	0.81	0.93	0.93	NA	NA	None	NA	NA	NA	NA	NA	NA	NA	NA	None	NA	NA	NA	NA	NA	NA	NA	NA	0.8	Cases per 100,000 population	8628.85	8555.32	8470.86	8267.83	8139.85	8116.24	7993.34	7894.36	7847.61	7783.8	7651.38	7583.91	7594.76	7554.99	7535.52
122	PEV (Pre-Erythrocytic Vaccine)	3	0.75	4	0.1	Infants	6, 10, &, 14 weeks	None	0.7	0.81	0.93	0.93	NA	NA	None	NA	NA	NA	NA	NA	NA	NA	NA	None	NA	NA	NA	NA	NA	NA	NA	NA	0.8	Severe Cases per 100,000 population	152.418	146.6	143.382	138.027	135.191	134.491	132.509	129.109	131.918	128.845	127.636	126.991	129.645	126.2	127.991
122	PEV (Pre-Erythrocytic Vaccine)	3	0.75	4	0.1	Infants	6, 10, &, 14 weeks	None	0.7	0.81	0.93	0.93	NA	NA	None	NA	NA	NA	NA	NA	NA	NA	NA	None	NA	NA	NA	NA	NA	NA	NA	NA	0.8	Deaths per 100,000 population	30.5455	30.4364	29.1455	28.8182	28.3455	27.9545	28.4091	27.1545	28.2364	27.1727	27.2364	27.4	27.6273	27.3636	27.7091
122	PEV (Pre-Erythrocytic Vaccine)	3	0.75	4	0.1	Infants	6, 10, &, 14 weeks	None	0.7	0.81	0.93	0.93	NA	NA	None	NA	NA	NA	NA	NA	NA	NA	NA	None	NA	NA	NA	NA	NA	NA	NA	NA	0.8	Cases in <5yo per 100,000 population	687.227	617.336	559.591	491.173	444.636	414.682	415.955	411.636	404.318	402.291	396.709	388.382	392.718	388.082	385.173
122	PEV (Pre-Erythrocytic Vaccine)	3	0.75	4	0.1	Infants	6, 10, &, 14 weeks	None	0.7	0.81	0.93	0.93	NA	NA	None	NA	NA	NA	NA	NA	NA	NA	NA	None	NA	NA	NA	NA	NA	NA	NA	NA	0.8	Severe Cases in <5yo per 100,000 population	36.1273	31.3182	28.5545	25.4727	22.8	22.1818	22.5182	20.9182	22.4727	20.7091	20.7818	21.3273	21.1091	20.5636	20.7545
122	PEV (Pre-Erythrocytic Vaccine)	3	0.75	4	0.1	Infants	6, 10, &, 14 weeks	None	0.7	0.81	0.93	0.93	NA	NA	None	NA	NA	NA	NA	NA	NA	NA	NA	None	NA	NA	NA	NA	NA	NA	NA	NA	0.8	Deaths in < 5yo per 100,000 population	8.44545	7.78182	7.08182	6.91818	6.58182	6.10909	6.39091	5.8	6.62727	6.54545	6.27273	6.65455	6.44545	6.30909	6.09091
122	PEV (Pre-Erythrocytic Vaccine)	3	0.75	4	0.1	Infants	6, 10, &, 14 weeks	None	0.7	0.81	0.93	0.93	NA	NA	None	NA	NA	NA	NA	NA	NA	NA	NA	None	NA	NA	NA	NA	NA	NA	NA	NA	0.8	DALYs per 100,000 population	784.514	773.165	742.104	729.665	719.957	705.218	718.141	690.265	719.437	690.249	692.235	694.37	701.551	691.481	702.263
122	PEV (Pre-Erythrocytic Vaccine)	3	0.75	4	0.1	Infants	6, 10, &, 14 weeks	None	0.7	0.81	0.93	0.93	NA	NA	None	NA	NA	NA	NA	NA	NA	NA	NA	None	NA	NA	NA	NA	NA	NA	NA	NA	0.8	Income and productivity gains from delivering vaccine (US$ / dose)	-0.0118639	0.00654535	0.0226444	0.0736698	0.105335	0.108838	0.143229	0.167796	0.17658	0.195954	0.232345	0.250721	0.248962	0.259335	0.263476
123	PEV (Pre-Erythrocytic Vaccine)	3	0.75	4	0.1	Infants	6, 10, &, 14 weeks	None	0.5	0.69	0.85	0.85	NA	NA	None	NA	NA	NA	NA	NA	NA	NA	NA	None	NA	NA	NA	NA	NA	NA	NA	NA	0.8	Cases per 100,000 population	8639.41	8605.83	8513.21	8388.6	8300.77	8251.34	8148.01	8069.89	8057.29	7937.92	7830.36	7743.54	7752.17	7735.47	7771.15
123	PEV (Pre-Erythrocytic Vaccine)	3	0.75	4	0.1	Infants	6, 10, &, 14 weeks	None	0.5	0.69	0.85	0.85	NA	NA	None	NA	NA	NA	NA	NA	NA	NA	NA	None	NA	NA	NA	NA	NA	NA	NA	NA	0.8	Severe Cases per 100,000 population	151.518	149.191	145.582	143.6	137.7	137.173	135.518	133.945	134.182	133.136	130.073	132.236	132.809	132.382	133.727
123	PEV (Pre-Erythrocytic Vaccine)	3	0.75	4	0.1	Infants	6, 10, &, 14 weeks	None	0.5	0.69	0.85	0.85	NA	NA	None	NA	NA	NA	NA	NA	NA	NA	NA	None	NA	NA	NA	NA	NA	NA	NA	NA	0.8	Deaths per 100,000 population	31.6364	30.3182	30.1727	30.2909	28.8636	29.6091	29.2545	28.6818	28.0545	28.2636	27.7909	28.1455	28	27.4909	27.8545
123	PEV (Pre-Erythrocytic Vaccine)	3	0.75	4	0.1	Infants	6, 10, &, 14 weeks	None	0.5	0.69	0.85	0.85	NA	NA	None	NA	NA	NA	NA	NA	NA	NA	NA	None	NA	NA	NA	NA	NA	NA	NA	NA	0.8	Cases in <5yo per 100,000 population	689.436	645.182	588.818	536.364	497.9	477.845	472.891	473.764	469.382	464.6	454.455	449.836	450.091	446.082	447.845
123	PEV (Pre-Erythrocytic Vaccine)	3	0.75	4	0.1	Infants	6, 10, &, 14 weeks	None	0.5	0.69	0.85	0.85	NA	NA	None	NA	NA	NA	NA	NA	NA	NA	NA	None	NA	NA	NA	NA	NA	NA	NA	NA	0.8	Severe Cases in <5yo per 100,000 population	36.5455	32.9727	30.6727	28.5909	25.7455	25.0182	24.9909	23.8818	24.8909	23.7636	22.9636	23.6636	24.1273	23.3909	23.3727
123	PEV (Pre-Erythrocytic Vaccine)	3	0.75	4	0.1	Infants	6, 10, &, 14 weeks	None	0.5	0.69	0.85	0.85	NA	NA	None	NA	NA	NA	NA	NA	NA	NA	NA	None	NA	NA	NA	NA	NA	NA	NA	NA	0.8	Deaths in < 5yo per 100,000 population	8.4	8.2	7.22727	7.79091	7.04545	6.80909	7.21818	6.84545	6.81818	6.65455	6.5	6.61818	6.38182	6.22727	6.37273
123	PEV (Pre-Erythrocytic Vaccine)	3	0.75	4	0.1	Infants	6, 10, &, 14 weeks	None	0.5	0.69	0.85	0.85	NA	NA	None	NA	NA	NA	NA	NA	NA	NA	NA	None	NA	NA	NA	NA	NA	NA	NA	NA	0.8	DALYs per 100,000 population	804.751	773.464	770.455	771.524	737.529	747.217	741.232	728.867	717.083	718.82	706.472	712.896	708.568	697.697	706.815
123	PEV (Pre-Erythrocytic Vaccine)	3	0.75	4	0.1	Infants	6, 10, &, 14 weeks	None	0.5	0.69	0.85	0.85	NA	NA	None	NA	NA	NA	NA	NA	NA	NA	NA	None	NA	NA	NA	NA	NA	NA	NA	NA	0.8	Income and productivity gains from delivering vaccine (US$ / dose)	-0.016433	-0.00809241	0.0173272	0.0554315	0.0842733	0.0987556	0.135103	0.156709	0.158099	0.202264	0.242441	0.269316	0.266315	0.270296	0.256455
124	PEV (Pre-Erythrocytic Vaccine)	3	0.75	4	1	Infants	6, 10, &, 14 weeks	None	0.89	0.95	0.97	0.97	NA	NA	None	NA	NA	NA	NA	NA	NA	NA	NA	None	NA	NA	NA	NA	NA	NA	NA	NA	0.8	Cases per 100,000 population	86046	85046.6	84405.9	82494.1	80753.7	79674.6	78249.4	77077	76621	75473.6	74539.1	73820.4	73419.5	73086.4	73121.2
124	PEV (Pre-Erythrocytic Vaccine)	3	0.75	4	1	Infants	6, 10, &, 14 weeks	None	0.89	0.95	0.97	0.97	NA	NA	None	NA	NA	NA	NA	NA	NA	NA	NA	None	NA	NA	NA	NA	NA	NA	NA	NA	0.8	Severe Cases per 100,000 population	1524.82	1460	1426	1349.64	1315.36	1300.55	1256.36	1249.82	1260.73	1242.73	1211.36	1216.55	1211.27	1237.91	1234.45
124	PEV (Pre-Erythrocytic Vaccine)	3	0.75	4	1	Infants	6, 10, &, 14 weeks	None	0.89	0.95	0.97	0.97	NA	NA	None	NA	NA	NA	NA	NA	NA	NA	NA	None	NA	NA	NA	NA	NA	NA	NA	NA	0.8	Deaths per 100,000 population	312.273	292.636	294.727	287.727	278.636	275.545	272.727	265.727	267.636	261	255.182	257.636	256.545	267.182	274.545
124	PEV (Pre-Erythrocytic Vaccine)	3	0.75	4	1	Infants	6, 10, &, 14 weeks	None	0.89	0.95	0.97	0.97	NA	NA	None	NA	NA	NA	NA	NA	NA	NA	NA	None	NA	NA	NA	NA	NA	NA	NA	NA	0.8	Cases in <5yo per 100,000 population	6829.09	6046	5283.64	4522.18	3908.27	3579.09	3486.64	3435.45	3427.36	3399.82	3283	3268.36	3343.73	3276.09	3347.27
124	PEV (Pre-Erythrocytic Vaccine)	3	0.75	4	1	Infants	6, 10, &, 14 weeks	None	0.89	0.95	0.97	0.97	NA	NA	None	NA	NA	NA	NA	NA	NA	NA	NA	None	NA	NA	NA	NA	NA	NA	NA	NA	0.8	Severe Cases in <5yo per 100,000 population	359.364	306.909	258.818	226.273	204.091	188.636	181.727	182.545	189.091	187.364	176.818	171.455	183.545	180.727	177.727
124	PEV (Pre-Erythrocytic Vaccine)	3	0.75	4	1	Infants	6, 10, &, 14 weeks	None	0.89	0.95	0.97	0.97	NA	NA	None	NA	NA	NA	NA	NA	NA	NA	NA	None	NA	NA	NA	NA	NA	NA	NA	NA	0.8	Deaths in < 5yo per 100,000 population	87.8182	72.6364	62.6364	61.8182	61.0909	61.0909	60.3636	56.5455	58.6364	58.7273	58	53.7273	55	59.2727	57.8182
124	PEV (Pre-Erythrocytic Vaccine)	3	0.75	4	1	Infants	6, 10, &, 14 weeks	None	0.89	0.95	0.97	0.97	NA	NA	None	NA	NA	NA	NA	NA	NA	NA	NA	None	NA	NA	NA	NA	NA	NA	NA	NA	0.8	DALYs per 100,000 population	7969.81	7464.16	7484.74	7260.7	7063.86	7001.56	6933.63	6749.49	6774.42	6621.83	6472.13	6538.83	6478.48	6750.6	6921.72
124	PEV (Pre-Erythrocytic Vaccine)	3	0.75	4	1	Infants	6, 10, &, 14 weeks	None	0.89	0.95	0.97	0.97	NA	NA	None	NA	NA	NA	NA	NA	NA	NA	NA	None	NA	NA	NA	NA	NA	NA	NA	NA	0.8	Income and productivity gains from delivering vaccine (US$ / dose)	-0.0383489	0.138044	0.233525	0.628788	0.969269	1.1702	1.51261	1.7446	1.82951	2.10297	2.32791	2.48066	2.5939	2.63233	2.64401
125	PEV (Pre-Erythrocytic Vaccine)	3	0.75	4	1	Infants	6, 10, &, 14 weeks	None	0.7	0.81	0.93	0.93	NA	NA	None	NA	NA	NA	NA	NA	NA	NA	NA	None	NA	NA	NA	NA	NA	NA	NA	NA	0.8	Cases per 100,000 population	86288.5	85553.2	84708.6	82678.3	81398.5	81162.4	79933.4	78943.6	78476.1	77838	76513.8	75839.1	75947.6	75549.9	75355.2
125	PEV (Pre-Erythrocytic Vaccine)	3	0.75	4	1	Infants	6, 10, &, 14 weeks	None	0.7	0.81	0.93	0.93	NA	NA	None	NA	NA	NA	NA	NA	NA	NA	NA	None	NA	NA	NA	NA	NA	NA	NA	NA	0.8	Severe Cases per 100,000 population	1524.18	1466	1433.82	1380.27	1351.91	1344.91	1325.09	1291.09	1319.18	1288.45	1276.36	1269.91	1296.45	1262	1279.91
125	PEV (Pre-Erythrocytic Vaccine)	3	0.75	4	1	Infants	6, 10, &, 14 weeks	None	0.7	0.81	0.93	0.93	NA	NA	None	NA	NA	NA	NA	NA	NA	NA	NA	None	NA	NA	NA	NA	NA	NA	NA	NA	0.8	Deaths per 100,000 population	305.455	304.364	291.455	288.182	283.455	279.545	284.091	271.545	282.364	271.727	272.364	274	276.273	273.636	277.091
125	PEV (Pre-Erythrocytic Vaccine)	3	0.75	4	1	Infants	6, 10, &, 14 weeks	None	0.7	0.81	0.93	0.93	NA	NA	None	NA	NA	NA	NA	NA	NA	NA	NA	None	NA	NA	NA	NA	NA	NA	NA	NA	0.8	Cases in <5yo per 100,000 population	6872.27	6173.36	5595.91	4911.73	4446.36	4146.82	4159.55	4116.36	4043.18	4022.91	3967.09	3883.82	3927.18	3880.82	3851.73
125	PEV (Pre-Erythrocytic Vaccine)	3	0.75	4	1	Infants	6, 10, &, 14 weeks	None	0.7	0.81	0.93	0.93	NA	NA	None	NA	NA	NA	NA	NA	NA	NA	NA	None	NA	NA	NA	NA	NA	NA	NA	NA	0.8	Severe Cases in <5yo per 100,000 population	361.273	313.182	285.545	254.727	228	221.818	225.182	209.182	224.727	207.091	207.818	213.273	211.091	205.636	207.545
125	PEV (Pre-Erythrocytic Vaccine)	3	0.75	4	1	Infants	6, 10, &, 14 weeks	None	0.7	0.81	0.93	0.93	NA	NA	None	NA	NA	NA	NA	NA	NA	NA	NA	None	NA	NA	NA	NA	NA	NA	NA	NA	0.8	Deaths in < 5yo per 100,000 population	84.4545	77.8182	70.8182	69.1818	65.8182	61.0909	63.9091	58	66.2727	65.4545	62.7273	66.5455	64.4545	63.0909	60.9091
125	PEV (Pre-Erythrocytic Vaccine)	3	0.75	4	1	Infants	6, 10, &, 14 weeks	None	0.7	0.81	0.93	0.93	NA	NA	None	NA	NA	NA	NA	NA	NA	NA	NA	None	NA	NA	NA	NA	NA	NA	NA	NA	0.8	DALYs per 100,000 population	7845.14	7731.65	7421.04	7296.65	7199.57	7052.18	7181.41	6902.65	7194.37	6902.49	6922.35	6943.7	7015.51	6914.81	7022.63
125	PEV (Pre-Erythrocytic Vaccine)	3	0.75	4	1	Infants	6, 10, &, 14 weeks	None	0.7	0.81	0.93	0.93	NA	NA	None	NA	NA	NA	NA	NA	NA	NA	NA	None	NA	NA	NA	NA	NA	NA	NA	NA	0.8	Income and productivity gains from delivering vaccine (US$ / dose)	-0.118639	0.0654535	0.226444	0.736698	1.05335	1.08838	1.43229	1.67796	1.7658	1.95954	2.32345	2.50721	2.48962	2.59335	2.63476
126	PEV (Pre-Erythrocytic Vaccine)	3	0.75	4	1	Infants	6, 10, &, 14 weeks	None	0.5	0.69	0.85	0.85	NA	NA	None	NA	NA	NA	NA	NA	NA	NA	NA	None	NA	NA	NA	NA	NA	NA	NA	NA	0.8	Cases per 100,000 population	86394.1	86058.3	85132.1	83886	83007.7	82513.4	81480.1	80698.9	80572.9	79379.2	78303.6	77435.4	77521.7	77354.7	77711.5
126	PEV (Pre-Erythrocytic Vaccine)	3	0.75	4	1	Infants	6, 10, &, 14 weeks	None	0.5	0.69	0.85	0.85	NA	NA	None	NA	NA	NA	NA	NA	NA	NA	NA	None	NA	NA	NA	NA	NA	NA	NA	NA	0.8	Severe Cases per 100,000 population	1515.18	1491.91	1455.82	1436	1377	1371.73	1355.18	1339.45	1341.82	1331.36	1300.73	1322.36	1328.09	1323.82	1337.27
126	PEV (Pre-Erythrocytic Vaccine)	3	0.75	4	1	Infants	6, 10, &, 14 weeks	None	0.5	0.69	0.85	0.85	NA	NA	None	NA	NA	NA	NA	NA	NA	NA	NA	None	NA	NA	NA	NA	NA	NA	NA	NA	0.8	Deaths per 100,000 population	316.364	303.182	301.727	302.909	288.636	296.091	292.545	286.818	280.545	282.636	277.909	281.455	280	274.909	278.545
126	PEV (Pre-Erythrocytic Vaccine)	3	0.75	4	1	Infants	6, 10, &, 14 weeks	None	0.5	0.69	0.85	0.85	NA	NA	None	NA	NA	NA	NA	NA	NA	NA	NA	None	NA	NA	NA	NA	NA	NA	NA	NA	0.8	Cases in <5yo per 100,000 population	6894.36	6451.82	5888.18	5363.64	4979	4778.45	4728.91	4737.64	4693.82	4646	4544.55	4498.36	4500.91	4460.82	4478.45
126	PEV (Pre-Erythrocytic Vaccine)	3	0.75	4	1	Infants	6, 10, &, 14 weeks	None	0.5	0.69	0.85	0.85	NA	NA	None	NA	NA	NA	NA	NA	NA	NA	NA	None	NA	NA	NA	NA	NA	NA	NA	NA	0.8	Severe Cases in <5yo per 100,000 population	365.455	329.727	306.727	285.909	257.455	250.182	249.909	238.818	248.909	237.636	229.636	236.636	241.273	233.909	233.727
126	PEV (Pre-Erythrocytic Vaccine)	3	0.75	4	1	Infants	6, 10, &, 14 weeks	None	0.5	0.69	0.85	0.85	NA	NA	None	NA	NA	NA	NA	NA	NA	NA	NA	None	NA	NA	NA	NA	NA	NA	NA	NA	0.8	Deaths in < 5yo per 100,000 population	84	82	72.2727	77.9091	70.4545	68.0909	72.1818	68.4545	68.1818	66.5455	65	66.1818	63.8182	62.2727	63.7273
126	PEV (Pre-Erythrocytic Vaccine)	3	0.75	4	1	Infants	6, 10, &, 14 weeks	None	0.5	0.69	0.85	0.85	NA	NA	None	NA	NA	NA	NA	NA	NA	NA	NA	None	NA	NA	NA	NA	NA	NA	NA	NA	0.8	DALYs per 100,000 population	8047.51	7734.64	7704.55	7715.24	7375.29	7472.17	7412.32	7288.67	7170.83	7188.2	7064.72	7128.96	7085.68	6976.97	7068.15
126	PEV (Pre-Erythrocytic Vaccine)	3	0.75	4	1	Infants	6, 10, &, 14 weeks	None	0.5	0.69	0.85	0.85	NA	NA	None	NA	NA	NA	NA	NA	NA	NA	NA	None	NA	NA	NA	NA	NA	NA	NA	NA	0.8	Income and productivity gains from delivering vaccine (US$ / dose)	-0.16433	-0.0809241	0.173272	0.554315	0.842733	0.987556	1.35103	1.56709	1.58099	2.02264	2.42441	2.69316	2.66315	2.70296	2.56455
127	PEV (Pre-Erythrocytic Vaccine)	3	0.75	4	10	Infants	6, 10, &, 14 weeks	None	0.89	0.95	0.97	0.97	NA	NA	None	NA	NA	NA	NA	NA	NA	NA	NA	None	NA	NA	NA	NA	NA	NA	NA	NA	0.8	Cases per 100,000 population	139605	135567	132564	129734	127714	126582	125711	125422	125150	125528	125766	125734	126678	127315	128024
127	PEV (Pre-Erythrocytic Vaccine)	3	0.75	4	10	Infants	6, 10, &, 14 weeks	None	0.89	0.95	0.97	0.97	NA	NA	None	NA	NA	NA	NA	NA	NA	NA	NA	None	NA	NA	NA	NA	NA	NA	NA	NA	0.8	Severe Cases per 100,000 population	1802.82	1631.45	1524.27	1473	1476.27	1446.18	1511	1562.82	1555.64	1623.91	1670.45	1669.55	1684.55	1718.55	1736.27
127	PEV (Pre-Erythrocytic Vaccine)	3	0.75	4	10	Infants	6, 10, &, 14 weeks	None	0.89	0.95	0.97	0.97	NA	NA	None	NA	NA	NA	NA	NA	NA	NA	NA	None	NA	NA	NA	NA	NA	NA	NA	NA	0.8	Deaths per 100,000 population	363.636	315.727	295.636	289.818	280.727	284.636	296.909	298	305.818	305.182	326.273	319.818	319	323.182	330.364
127	PEV (Pre-Erythrocytic Vaccine)	3	0.75	4	10	Infants	6, 10, &, 14 weeks	None	0.89	0.95	0.97	0.97	NA	NA	None	NA	NA	NA	NA	NA	NA	NA	NA	None	NA	NA	NA	NA	NA	NA	NA	NA	0.8	Cases in <5yo per 100,000 population	30040.8	26399.2	23407.3	21085.2	19307.3	18697.9	18544	18570.4	18539.6	18635.5	18490.9	18458	18505.3	18499	18576.9
127	PEV (Pre-Erythrocytic Vaccine)	3	0.75	4	10	Infants	6, 10, &, 14 weeks	None	0.89	0.95	0.97	0.97	NA	NA	None	NA	NA	NA	NA	NA	NA	NA	NA	None	NA	NA	NA	NA	NA	NA	NA	NA	0.8	Severe Cases in <5yo per 100,000 population	1172.09	1001.09	888.909	848	847.364	829.273	836.636	848	830.909	834.182	854.091	822	818.273	837.364	832.727
127	PEV (Pre-Erythrocytic Vaccine)	3	0.75	4	10	Infants	6, 10, &, 14 weeks	None	0.89	0.95	0.97	0.97	NA	NA	None	NA	NA	NA	NA	NA	NA	NA	NA	None	NA	NA	NA	NA	NA	NA	NA	NA	0.8	Deaths in < 5yo per 100,000 population	233.455	187	173.091	165.818	161.818	163.364	163	161.182	166.455	159.727	167	163	160.545	158.273	162.909
127	PEV (Pre-Erythrocytic Vaccine)	3	0.75	4	10	Infants	6, 10, &, 14 weeks	None	0.89	0.95	0.97	0.97	NA	NA	None	NA	NA	NA	NA	NA	NA	NA	NA	None	NA	NA	NA	NA	NA	NA	NA	NA	0.8	DALYs per 100,000 population	9858.86	8606.3	8054.91	7882.56	7671.32	7727.49	8070.55	8106.86	8290.05	8323.05	8810.75	8663.83	8668.55	8786.15	8944.68
127	PEV (Pre-Erythrocytic Vaccine)	3	0.75	4	10	Infants	6, 10, &, 14 weeks	None	0.89	0.95	0.97	0.97	NA	NA	None	NA	NA	NA	NA	NA	NA	NA	NA	None	NA	NA	NA	NA	NA	NA	NA	NA	0.8	Income and productivity gains from delivering vaccine (US$ / dose)	0.13773	0.720158	1.09925	1.49158	1.75175	1.95372	2.07663	2.14485	2.19511	2.07233	1.98346	1.99289	1.75426	1.61441	1.43459
128	PEV (Pre-Erythrocytic Vaccine)	3	0.75	4	10	Infants	6, 10, &, 14 weeks	None	0.7	0.81	0.93	0.93	NA	NA	None	NA	NA	NA	NA	NA	NA	NA	NA	None	NA	NA	NA	NA	NA	NA	NA	NA	0.8	Cases per 100,000 population	139875	136502	133738	131805	129963	128903	128265	128054	127957	127928	128437	128704	129154	129926	130456
128	PEV (Pre-Erythrocytic Vaccine)	3	0.75	4	10	Infants	6, 10, &, 14 weeks	None	0.7	0.81	0.93	0.93	NA	NA	None	NA	NA	NA	NA	NA	NA	NA	NA	None	NA	NA	NA	NA	NA	NA	NA	NA	0.8	Severe Cases per 100,000 population	1785.91	1653.64	1572.09	1526.45	1538.45	1544.64	1577.91	1602.82	1636.64	1680.27	1700.82	1701.64	1741.45	1740.18	1751.73
128	PEV (Pre-Erythrocytic Vaccine)	3	0.75	4	10	Infants	6, 10, &, 14 weeks	None	0.7	0.81	0.93	0.93	NA	NA	None	NA	NA	NA	NA	NA	NA	NA	NA	None	NA	NA	NA	NA	NA	NA	NA	NA	0.8	Deaths per 100,000 population	358.636	319.273	303.182	303.364	306.909	298.091	297.455	303.364	316.727	319.818	321.364	330	333.455	327.545	338
128	PEV (Pre-Erythrocytic Vaccine)	3	0.75	4	10	Infants	6, 10, &, 14 weeks	None	0.7	0.81	0.93	0.93	NA	NA	None	NA	NA	NA	NA	NA	NA	NA	NA	None	NA	NA	NA	NA	NA	NA	NA	NA	0.8	Cases in <5yo per 100,000 population	30224.5	27153.5	24733	22885.4	21371.1	20862.3	20731.5	20719.4	20722.9	20672.5	20638.1	20742.3	20640.8	20854.8	20673.6
128	PEV (Pre-Erythrocytic Vaccine)	3	0.75	4	10	Infants	6, 10, &, 14 weeks	None	0.7	0.81	0.93	0.93	NA	NA	None	NA	NA	NA	NA	NA	NA	NA	NA	None	NA	NA	NA	NA	NA	NA	NA	NA	0.8	Severe Cases in <5yo per 100,000 population	1166.36	1020.45	942.364	908.909	893.455	911	911.636	904.909	895.182	922.545	911.455	904.909	914	914	908.909
128	PEV (Pre-Erythrocytic Vaccine)	3	0.75	4	10	Infants	6, 10, &, 14 weeks	None	0.7	0.81	0.93	0.93	NA	NA	None	NA	NA	NA	NA	NA	NA	NA	NA	None	NA	NA	NA	NA	NA	NA	NA	NA	0.8	Deaths in < 5yo per 100,000 population	233.182	194.182	179.818	173	174.273	173.727	175.727	172	175.909	180.818	174	175.818	182.091	175.636	178.909
128	PEV (Pre-Erythrocytic Vaccine)	3	0.75	4	10	Infants	6, 10, &, 14 weeks	None	0.7	0.81	0.93	0.93	NA	NA	None	NA	NA	NA	NA	NA	NA	NA	NA	None	NA	NA	NA	NA	NA	NA	NA	NA	0.8	DALYs per 100,000 population	9750.8	8704.54	8255.1	8234.42	8346.51	8103.64	8107.84	8263.47	8585.93	8698.28	8749.16	8977.76	9059.32	8885.22	9182.86
128	PEV (Pre-Erythrocytic Vaccine)	3	0.75	4	10	Infants	6, 10, &, 14 weeks	None	0.7	0.81	0.93	0.93	NA	NA	None	NA	NA	NA	NA	NA	NA	NA	NA	None	NA	NA	NA	NA	NA	NA	NA	NA	0.8	Income and productivity gains from delivering vaccine (US$ / dose)	0.133577	0.710128	1.17131	1.47147	1.74584	1.97795	2.09222	2.14276	2.13805	2.1189	1.94672	1.90501	1.73746	1.5698	1.36494
129	PEV (Pre-Erythrocytic Vaccine)	3	0.75	4	10	Infants	6, 10, &, 14 weeks	None	0.5	0.69	0.85	0.85	NA	NA	None	NA	NA	NA	NA	NA	NA	NA	NA	None	NA	NA	NA	NA	NA	NA	NA	NA	0.8	Cases per 100,000 population	139864	137597	135280	133438	132226	131579	130878	130836	130776	130868	131218	131222	131830	132381	132748
129	PEV (Pre-Erythrocytic Vaccine)	3	0.75	4	10	Infants	6, 10, &, 14 weeks	None	0.5	0.69	0.85	0.85	NA	NA	None	NA	NA	NA	NA	NA	NA	NA	NA	None	NA	NA	NA	NA	NA	NA	NA	NA	0.8	Severe Cases per 100,000 population	1832.36	1721.18	1623.09	1602.55	1597.45	1611.73	1627.27	1678.36	1691.55	1730.09	1714.73	1745.82	1742.55	1757.73	1784.36
129	PEV (Pre-Erythrocytic Vaccine)	3	0.75	4	10	Infants	6, 10, &, 14 weeks	None	0.5	0.69	0.85	0.85	NA	NA	None	NA	NA	NA	NA	NA	NA	NA	NA	None	NA	NA	NA	NA	NA	NA	NA	NA	0.8	Deaths per 100,000 population	363.909	333.273	316.545	311.455	323.727	307	316.091	326.273	333.909	331.182	325.909	332.636	346.909	344.727	344.273
129	PEV (Pre-Erythrocytic Vaccine)	3	0.75	4	10	Infants	6, 10, &, 14 weeks	None	0.5	0.69	0.85	0.85	NA	NA	None	NA	NA	NA	NA	NA	NA	NA	NA	None	NA	NA	NA	NA	NA	NA	NA	NA	0.8	Cases in <5yo per 100,000 population	30271.8	27983.1	26087.3	24535.1	23379.5	22977.4	23024.5	23064	23004.9	22971.9	22986.4	22912.8	22970.7	23035	22969.3
129	PEV (Pre-Erythrocytic Vaccine)	3	0.75	4	10	Infants	6, 10, &, 14 weeks	None	0.5	0.69	0.85	0.85	NA	NA	None	NA	NA	NA	NA	NA	NA	NA	NA	None	NA	NA	NA	NA	NA	NA	NA	NA	0.8	Severe Cases in <5yo per 100,000 population	1210.18	1082.36	996.455	983.455	969.364	974.909	976.636	982.909	976.455	992.818	962.455	985.545	976.091	970.273	982
129	PEV (Pre-Erythrocytic Vaccine)	3	0.75	4	10	Infants	6, 10, &, 14 weeks	None	0.5	0.69	0.85	0.85	NA	NA	None	NA	NA	NA	NA	NA	NA	NA	NA	None	NA	NA	NA	NA	NA	NA	NA	NA	0.8	Deaths in < 5yo per 100,000 population	233.727	207.727	195.636	189.818	201.636	186.455	187.818	188.545	195	193.545	191.091	190.727	197	191.636	191
129	PEV (Pre-Erythrocytic Vaccine)	3	0.75	4	10	Infants	6, 10, &, 14 weeks	None	0.5	0.69	0.85	0.85	NA	NA	None	NA	NA	NA	NA	NA	NA	NA	NA	None	NA	NA	NA	NA	NA	NA	NA	NA	0.8	DALYs per 100,000 population	9843.42	9076.18	8630.32	8472.28	8801.53	8362.02	8597.21	8872.3	9037.38	9010.84	8910.19	9011.76	9380.51	9350.89	9282.55
129	PEV (Pre-Erythrocytic Vaccine)	3	0.75	4	10	Infants	6, 10, &, 14 weeks	None	0.5	0.69	0.85	0.85	NA	NA	None	NA	NA	NA	NA	NA	NA	NA	NA	None	NA	NA	NA	NA	NA	NA	NA	NA	0.8	Income and productivity gains from delivering vaccine (US$ / dose)	0.110639	0.611662	1.1416	1.5216	1.73933	1.88301	2.1031	2.11074	2.09122	2.01548	1.91406	1.88547	1.67376	1.48348	1.30773
130	PEV (Pre-Erythrocytic Vaccine)	3	0.75	4	100	Infants	6, 10, &, 14 weeks	None	0.89	0.95	0.97	0.97	NA	NA	None	NA	NA	NA	NA	NA	NA	NA	NA	None	NA	NA	NA	NA	NA	NA	NA	NA	0.8	Cases per 100,000 population	109637	104367	101475	100862	101494	103066	105352	107436	109963	112028	113994	115496	116719	117719	118348
130	PEV (Pre-Erythrocytic Vaccine)	3	0.75	4	100	Infants	6, 10, &, 14 weeks	None	0.89	0.95	0.97	0.97	NA	NA	None	NA	NA	NA	NA	NA	NA	NA	NA	None	NA	NA	NA	NA	NA	NA	NA	NA	0.8	Severe Cases per 100,000 population	1439.36	1251.73	1308.09	1424.27	1520.82	1605	1660.18	1691.18	1709.73	1740.91	1713.73	1724.64	1745.64	1747.91	1748.27
130	PEV (Pre-Erythrocytic Vaccine)	3	0.75	4	100	Infants	6, 10, &, 14 weeks	None	0.89	0.95	0.97	0.97	NA	NA	None	NA	NA	NA	NA	NA	NA	NA	NA	None	NA	NA	NA	NA	NA	NA	NA	NA	0.8	Deaths per 100,000 population	349.636	307.091	301.364	306.364	324.091	323.091	344.273	350.818	340.273	358	352.636	350.091	360.636	346.364	357.364
130	PEV (Pre-Erythrocytic Vaccine)	3	0.75	4	100	Infants	6, 10, &, 14 weeks	None	0.89	0.95	0.97	0.97	NA	NA	None	NA	NA	NA	NA	NA	NA	NA	NA	None	NA	NA	NA	NA	NA	NA	NA	NA	0.8	Cases in <5yo per 100,000 population	50991.6	45718.2	42857.9	42061.5	42598.7	43142.7	43313	43207.6	43411.3	43331.1	43558.5	43567.1	43650.3	43660.6	43646.3
130	PEV (Pre-Erythrocytic Vaccine)	3	0.75	4	100	Infants	6, 10, &, 14 weeks	None	0.89	0.95	0.97	0.97	NA	NA	None	NA	NA	NA	NA	NA	NA	NA	NA	None	NA	NA	NA	NA	NA	NA	NA	NA	0.8	Severe Cases in <5yo per 100,000 population	1314.73	1135	1189.27	1307	1405	1442.36	1448.64	1445.18	1446.36	1463.73	1432.18	1436.18	1457.36	1458.27	1453.36
130	PEV (Pre-Erythrocytic Vaccine)	3	0.75	4	100	Infants	6, 10, &, 14 weeks	None	0.89	0.95	0.97	0.97	NA	NA	None	NA	NA	NA	NA	NA	NA	NA	NA	None	NA	NA	NA	NA	NA	NA	NA	NA	0.8	Deaths in < 5yo per 100,000 population	316.545	275.727	268.182	277.727	291.818	287.455	296.364	295.636	285.273	303.455	291.909	287.909	300.364	284.545	295.091
130	PEV (Pre-Erythrocytic Vaccine)	3	0.75	4	100	Infants	6, 10, &, 14 weeks	None	0.89	0.95	0.97	0.97	NA	NA	None	NA	NA	NA	NA	NA	NA	NA	NA	None	NA	NA	NA	NA	NA	NA	NA	NA	0.8	DALYs per 100,000 population	9428.04	8310.86	8155.57	8292	8788.29	8805.51	9333.84	9477.98	9231.56	9696.16	9570.96	9493.43	9807.34	9410.83	9694.95
130	PEV (Pre-Erythrocytic Vaccine)	3	0.75	4	100	Infants	6, 10, &, 14 weeks	None	0.89	0.95	0.97	0.97	NA	NA	None	NA	NA	NA	NA	NA	NA	NA	NA	None	NA	NA	NA	NA	NA	NA	NA	NA	0.8	Income and productivity gains from delivering vaccine (US$ / dose)	0.330242	0.996589	1.28567	1.28428	1.15666	0.811091	0.293398	-0.205263	-0.770416	-1.24979	-1.6506	-1.9973	-2.26013	-2.48976	-2.63371
131	PEV (Pre-Erythrocytic Vaccine)	3	0.75	4	100	Infants	6, 10, &, 14 weeks	None	0.7	0.81	0.93	0.93	NA	NA	None	NA	NA	NA	NA	NA	NA	NA	NA	None	NA	NA	NA	NA	NA	NA	NA	NA	0.8	Cases per 100,000 population	110068	105810	103616	102969	103519	104766	106560	108503	110381	112248	113791	115043	116163	116830	117430
131	PEV (Pre-Erythrocytic Vaccine)	3	0.75	4	100	Infants	6, 10, &, 14 weeks	None	0.7	0.81	0.93	0.93	NA	NA	None	NA	NA	NA	NA	NA	NA	NA	NA	None	NA	NA	NA	NA	NA	NA	NA	NA	0.8	Severe Cases per 100,000 population	1451.73	1299.09	1332.27	1433.18	1526.45	1596.73	1636.64	1649.55	1690.27	1696.27	1710	1696.82	1687	1693.27	1712.64
131	PEV (Pre-Erythrocytic Vaccine)	3	0.75	4	100	Infants	6, 10, &, 14 weeks	None	0.7	0.81	0.93	0.93	NA	NA	None	NA	NA	NA	NA	NA	NA	NA	NA	None	NA	NA	NA	NA	NA	NA	NA	NA	0.8	Deaths per 100,000 population	344.636	315.273	311.182	317.727	326.545	323.273	336.727	345.636	349.909	350.727	360.273	360.545	352.909	350.818	364.727
131	PEV (Pre-Erythrocytic Vaccine)	3	0.75	4	100	Infants	6, 10, &, 14 weeks	None	0.7	0.81	0.93	0.93	NA	NA	None	NA	NA	NA	NA	NA	NA	NA	NA	None	NA	NA	NA	NA	NA	NA	NA	NA	0.8	Cases in <5yo per 100,000 population	51413.5	47002.8	44878	44216.3	44610.4	45176.9	45098.5	45259.4	45260.3	45318.8	45415	45494.6	45496.4	45425.8	45547.2
131	PEV (Pre-Erythrocytic Vaccine)	3	0.75	4	100	Infants	6, 10, &, 14 weeks	None	0.7	0.81	0.93	0.93	NA	NA	None	NA	NA	NA	NA	NA	NA	NA	NA	None	NA	NA	NA	NA	NA	NA	NA	NA	0.8	Severe Cases in <5yo per 100,000 population	1332.09	1185.09	1212.82	1315.64	1410.09	1447.09	1447.45	1432.55	1452.64	1457.18	1461.64	1437	1425.09	1426.09	1459.91
131	PEV (Pre-Erythrocytic Vaccine)	3	0.75	4	100	Infants	6, 10, &, 14 weeks	None	0.7	0.81	0.93	0.93	NA	NA	None	NA	NA	NA	NA	NA	NA	NA	NA	None	NA	NA	NA	NA	NA	NA	NA	NA	0.8	Deaths in < 5yo per 100,000 population	316.091	283.545	277	288.273	294.545	287.364	295.091	299.182	301.727	299.818	304.364	304.545	299.909	293.727	303.909
131	PEV (Pre-Erythrocytic Vaccine)	3	0.75	4	100	Infants	6, 10, &, 14 weeks	None	0.7	0.81	0.93	0.93	NA	NA	None	NA	NA	NA	NA	NA	NA	NA	NA	None	NA	NA	NA	NA	NA	NA	NA	NA	0.8	DALYs per 100,000 population	9316.6	8517.52	8413.01	8599.12	8842.85	8753.89	9116.31	9365.28	9478.05	9511.67	9757.29	9766.79	9579.51	9516.64	9873.3
131	PEV (Pre-Erythrocytic Vaccine)	3	0.75	4	100	Infants	6, 10, &, 14 weeks	None	0.7	0.81	0.93	0.93	NA	NA	None	NA	NA	NA	NA	NA	NA	NA	NA	None	NA	NA	NA	NA	NA	NA	NA	NA	0.8	Income and productivity gains from delivering vaccine (US$ / dose)	0.320115	0.957591	1.23407	1.27898	1.11488	0.808314	0.286298	-0.225329	-0.782976	-1.29142	-1.68238	-2.03039	-2.31972	-2.48649	-2.674
132	PEV (Pre-Erythrocytic Vaccine)	3	0.75	4	100	Infants	6, 10, &, 14 weeks	None	0.5	0.69	0.85	0.85	NA	NA	None	NA	NA	NA	NA	NA	NA	NA	NA	None	NA	NA	NA	NA	NA	NA	NA	NA	0.8	Cases per 100,000 population	110410	106994	105488	105008	105556	106538	108106	109609	111089	112370	113500	114219	115161	115747	116066
132	PEV (Pre-Erythrocytic Vaccine)	3	0.75	4	100	Infants	6, 10, &, 14 weeks	None	0.5	0.69	0.85	0.85	NA	NA	None	NA	NA	NA	NA	NA	NA	NA	NA	None	NA	NA	NA	NA	NA	NA	NA	NA	0.8	Severe Cases per 100,000 population	1442.45	1361.18	1388.45	1448.09	1515.91	1592.45	1619.64	1635.91	1662.18	1668.36	1672	1674.55	1662.82	1663.18	1649.45
132	PEV (Pre-Erythrocytic Vaccine)	3	0.75	4	100	Infants	6, 10, &, 14 weeks	None	0.5	0.69	0.85	0.85	NA	NA	None	NA	NA	NA	NA	NA	NA	NA	NA	None	NA	NA	NA	NA	NA	NA	NA	NA	0.8	Deaths per 100,000 population	354.727	331.182	322.364	327.636	336.091	341.818	355.909	354.091	357.364	367.727	362.182	354.636	358.636	356.273	360.091
132	PEV (Pre-Erythrocytic Vaccine)	3	0.75	4	100	Infants	6, 10, &, 14 weeks	None	0.5	0.69	0.85	0.85	NA	NA	None	NA	NA	NA	NA	NA	NA	NA	NA	None	NA	NA	NA	NA	NA	NA	NA	NA	0.8	Cases in <5yo per 100,000 population	51631.4	48455.8	46785.3	46296.9	46676.8	47102.5	47233.3	47093.3	47215.6	47227.7	47302.3	47226.5	47388.2	47249.1	47309
132	PEV (Pre-Erythrocytic Vaccine)	3	0.75	4	100	Infants	6, 10, &, 14 weeks	None	0.5	0.69	0.85	0.85	NA	NA	None	NA	NA	NA	NA	NA	NA	NA	NA	None	NA	NA	NA	NA	NA	NA	NA	NA	0.8	Severe Cases in <5yo per 100,000 population	1327	1249.18	1269.82	1334.45	1397.73	1456.36	1444.36	1447.18	1447.73	1448.18	1453.55	1453.73	1436.73	1446.27	1429.27
132	PEV (Pre-Erythrocytic Vaccine)	3	0.75	4	100	Infants	6, 10, &, 14 weeks	None	0.5	0.69	0.85	0.85	NA	NA	None	NA	NA	NA	NA	NA	NA	NA	NA	None	NA	NA	NA	NA	NA	NA	NA	NA	0.8	Deaths in < 5yo per 100,000 population	320.545	300.636	290.273	296.636	305.455	309.727	316.091	309.091	310.545	318.091	311.182	311.455	306.182	307.091	310
132	PEV (Pre-Erythrocytic Vaccine)	3	0.75	4	100	Infants	6, 10, &, 14 weeks	None	0.5	0.69	0.85	0.85	NA	NA	None	NA	NA	NA	NA	NA	NA	NA	NA	None	NA	NA	NA	NA	NA	NA	NA	NA	0.8	DALYs per 100,000 population	9557.05	8955	8707.89	8853.31	9059.27	9230.12	9627.27	9569.72	9680.68	9931.85	9788.27	9602.09	9711.82	9648.4	9720.69
132	PEV (Pre-Erythrocytic Vaccine)	3	0.75	4	100	Infants	6, 10, &, 14 weeks	None	0.5	0.69	0.85	0.85	NA	NA	None	NA	NA	NA	NA	NA	NA	NA	NA	None	NA	NA	NA	NA	NA	NA	NA	NA	0.8	Income and productivity gains from delivering vaccine (US$ / dose)	0.338906	1.00575	1.21764	1.27143	1.08152	0.749497	0.191773	-0.355773	-0.864916	-1.30458	-1.65452	-1.95046	-2.21296	-2.43052	-2.5063
133	PEV (Pre-Erythrocytic Vaccine)	3	0.75	10	0.1	Infants	6, 10, &, 14 weeks	None	0.89	0.95	0.97	0.97	NA	NA	None	NA	NA	NA	NA	NA	NA	NA	NA	None	NA	NA	NA	NA	NA	NA	NA	NA	0.8	Cases per 100,000 population	8623.17	8473.68	8331.82	8165.31	7997.93	7855.36	7698.91	7429.45	7170.35	6931.45	6710.65	6492.21	6293.32	6148.79	5940.72
133	PEV (Pre-Erythrocytic Vaccine)	3	0.75	10	0.1	Infants	6, 10, &, 14 weeks	None	0.89	0.95	0.97	0.97	NA	NA	None	NA	NA	NA	NA	NA	NA	NA	NA	None	NA	NA	NA	NA	NA	NA	NA	NA	0.8	Severe Cases per 100,000 population	151.673	145.364	140.364	133.7	129.773	123.491	120.336	113.845	110.536	107.009	102.836	100.455	98.0818	97.0091	93.4182
133	PEV (Pre-Erythrocytic Vaccine)	3	0.75	10	0.1	Infants	6, 10, &, 14 weeks	None	0.89	0.95	0.97	0.97	NA	NA	None	NA	NA	NA	NA	NA	NA	NA	NA	None	NA	NA	NA	NA	NA	NA	NA	NA	0.8	Deaths per 100,000 population	31.4273	29.2636	29.1545	28.1545	27.3091	26.1455	26.6	24.9091	24.5909	24.1636	23.0636	23.3364	21.6091	21.3455	21.3273
133	PEV (Pre-Erythrocytic Vaccine)	3	0.75	10	0.1	Infants	6, 10, &, 14 weeks	None	0.89	0.95	0.97	0.97	NA	NA	None	NA	NA	NA	NA	NA	NA	NA	NA	None	NA	NA	NA	NA	NA	NA	NA	NA	0.8	Cases in <5yo per 100,000 population	688.8	600.182	502.573	410.982	319.4	267.355	267.255	259.091	252.3	239.645	233.982	226.355	219.327	213.527	206.573
133	PEV (Pre-Erythrocytic Vaccine)	3	0.75	10	0.1	Infants	6, 10, &, 14 weeks	None	0.89	0.95	0.97	0.97	NA	NA	None	NA	NA	NA	NA	NA	NA	NA	NA	None	NA	NA	NA	NA	NA	NA	NA	NA	0.8	Severe Cases in <5yo per 100,000 population	36.1273	29.8273	25.3	20.6091	16.9182	14.2455	14.2455	13.1727	13.3364	12.9636	12.3818	11.8091	12.1727	11.3273	10.7364
133	PEV (Pre-Erythrocytic Vaccine)	3	0.75	10	0.1	Infants	6, 10, &, 14 weeks	None	0.89	0.95	0.97	0.97	NA	NA	None	NA	NA	NA	NA	NA	NA	NA	NA	None	NA	NA	NA	NA	NA	NA	NA	NA	0.8	Deaths in < 5yo per 100,000 population	9	7.45455	6.55455	5.75455	5.48182	5.3	5.35455	4.64545	5.27273	5.31818	4.78182	5.11818	4.61818	4.88182	4.49091
133	PEV (Pre-Erythrocytic Vaccine)	3	0.75	10	0.1	Infants	6, 10, &, 14 weeks	None	0.89	0.95	0.97	0.97	NA	NA	None	NA	NA	NA	NA	NA	NA	NA	NA	None	NA	NA	NA	NA	NA	NA	NA	NA	0.8	DALYs per 100,000 population	802.066	746.106	739.651	713.113	694.551	664.089	674.003	627.722	617.176	606.855	577.975	583.325	543.63	535.281	535.019
133	PEV (Pre-Erythrocytic Vaccine)	3	0.75	10	0.1	Infants	6, 10, &, 14 weeks	None	0.89	0.95	0.97	0.97	NA	NA	None	NA	NA	NA	NA	NA	NA	NA	NA	None	NA	NA	NA	NA	NA	NA	NA	NA	0.8	Income and productivity gains from delivering vaccine (US$ / dose)	-0.00625241	0.0222629	0.0458345	0.0767834	0.107555	0.13595	0.172791	0.233946	0.290962	0.345736	0.397725	0.448106	0.493756	0.524762	0.575316
134	PEV (Pre-Erythrocytic Vaccine)	3	0.75	10	0.1	Infants	6, 10, &, 14 weeks	None	0.7	0.81	0.93	0.93	NA	NA	None	NA	NA	NA	NA	NA	NA	NA	NA	None	NA	NA	NA	NA	NA	NA	NA	NA	0.8	Cases per 100,000 population	8628.95	8502.03	8402.96	8239.19	8134.62	7944.81	7771.52	7599.32	7382.84	7251.89	7067.49	6863.46	6724.97	6601.3	6395.52
134	PEV (Pre-Erythrocytic Vaccine)	3	0.75	10	0.1	Infants	6, 10, &, 14 weeks	None	0.7	0.81	0.93	0.93	NA	NA	None	NA	NA	NA	NA	NA	NA	NA	NA	None	NA	NA	NA	NA	NA	NA	NA	NA	0.8	Severe Cases per 100,000 population	152.255	146.127	141.145	136.082	130.964	128.473	124.545	119.691	116.445	117.809	112.491	112.445	109.109	107.536	104.691
134	PEV (Pre-Erythrocytic Vaccine)	3	0.75	10	0.1	Infants	6, 10, &, 14 weeks	None	0.7	0.81	0.93	0.93	NA	NA	None	NA	NA	NA	NA	NA	NA	NA	NA	None	NA	NA	NA	NA	NA	NA	NA	NA	0.8	Deaths per 100,000 population	30.4636	30.5273	29.1364	28.4	27.4364	28.1727	27.6182	26.6545	24.6636	25.0455	25.2455	25.0727	24.0091	23.2545	22.9909
134	PEV (Pre-Erythrocytic Vaccine)	3	0.75	10	0.1	Infants	6, 10, &, 14 weeks	None	0.7	0.81	0.93	0.93	NA	NA	None	NA	NA	NA	NA	NA	NA	NA	NA	None	NA	NA	NA	NA	NA	NA	NA	NA	0.8	Cases in <5yo per 100,000 population	685.845	611	539.973	462.482	389.936	341.191	336.282	328.009	322.009	318.245	304.636	300.964	292.6	286.064	277.009
134	PEV (Pre-Erythrocytic Vaccine)	3	0.75	10	0.1	Infants	6, 10, &, 14 weeks	None	0.7	0.81	0.93	0.93	NA	NA	None	NA	NA	NA	NA	NA	NA	NA	NA	None	NA	NA	NA	NA	NA	NA	NA	NA	0.8	Severe Cases in <5yo per 100,000 population	35.9455	31.5364	26.0545	22.5273	20.0273	17.6545	17.6182	17.8727	16.7455	17.2818	15.9909	16.2273	16.0636	15.4182	14.6636
134	PEV (Pre-Erythrocytic Vaccine)	3	0.75	10	0.1	Infants	6, 10, &, 14 weeks	None	0.7	0.81	0.93	0.93	NA	NA	None	NA	NA	NA	NA	NA	NA	NA	NA	None	NA	NA	NA	NA	NA	NA	NA	NA	0.8	Deaths in < 5yo per 100,000 population	8.16364	8.07273	6.89091	6.27273	6.48182	5.90909	5.90909	6.10909	5.5	5.73636	5.62727	5.89091	5.59091	5.37273	5.39091
134	PEV (Pre-Erythrocytic Vaccine)	3	0.75	10	0.1	Infants	6, 10, &, 14 weeks	None	0.7	0.81	0.93	0.93	NA	NA	None	NA	NA	NA	NA	NA	NA	NA	NA	None	NA	NA	NA	NA	NA	NA	NA	NA	0.8	DALYs per 100,000 population	778.163	777.567	740.709	720.464	696.954	711.534	698.293	672.365	623.357	631.776	634.31	630.213	607.403	589.725	577.241
134	PEV (Pre-Erythrocytic Vaccine)	3	0.75	10	0.1	Infants	6, 10, &, 14 weeks	None	0.7	0.81	0.93	0.93	NA	NA	None	NA	NA	NA	NA	NA	NA	NA	NA	None	NA	NA	NA	NA	NA	NA	NA	NA	0.8	Income and productivity gains from delivering vaccine (US$ / dose)	-0.0120888	0.0218232	0.0414784	0.0785615	0.101598	0.148547	0.196428	0.243999	0.302338	0.335734	0.388654	0.444338	0.484756	0.516148	0.57486
135	PEV (Pre-Erythrocytic Vaccine)	3	0.75	10	0.1	Infants	6, 10, &, 14 weeks	None	0.5	0.69	0.85	0.85	NA	NA	None	NA	NA	NA	NA	NA	NA	NA	NA	None	NA	NA	NA	NA	NA	NA	NA	NA	0.8	Cases per 100,000 population	8634.82	8600.79	8483.58	8316.26	8185.84	8081.04	7912.82	7811.07	7677.16	7544.64	7392.41	7333.85	7082.93	7028.1	6932.15
135	PEV (Pre-Erythrocytic Vaccine)	3	0.75	10	0.1	Infants	6, 10, &, 14 weeks	None	0.5	0.69	0.85	0.85	NA	NA	None	NA	NA	NA	NA	NA	NA	NA	NA	None	NA	NA	NA	NA	NA	NA	NA	NA	0.8	Severe Cases per 100,000 population	150.382	149.409	146.127	140.845	136.318	134.636	129.364	125.773	125.455	120.891	122.245	119.936	117.491	116.564	115.955
135	PEV (Pre-Erythrocytic Vaccine)	3	0.75	10	0.1	Infants	6, 10, &, 14 weeks	None	0.5	0.69	0.85	0.85	NA	NA	None	NA	NA	NA	NA	NA	NA	NA	NA	None	NA	NA	NA	NA	NA	NA	NA	NA	0.8	Deaths per 100,000 population	29.9182	30.7909	30.9636	29.2909	28.7909	27.2091	27.7455	26.8545	26.2818	26.1727	27.3636	25.8636	25.6727	25.6091	25.4182
135	PEV (Pre-Erythrocytic Vaccine)	3	0.75	10	0.1	Infants	6, 10, &, 14 weeks	None	0.5	0.69	0.85	0.85	NA	NA	None	NA	NA	NA	NA	NA	NA	NA	NA	None	NA	NA	NA	NA	NA	NA	NA	NA	0.8	Cases in <5yo per 100,000 population	691.927	638.409	581.336	512.745	446.664	414.909	408.609	399.2	399.591	390.718	382.664	382.782	366.6	362.945	361.845
135	PEV (Pre-Erythrocytic Vaccine)	3	0.75	10	0.1	Infants	6, 10, &, 14 weeks	None	0.5	0.69	0.85	0.85	NA	NA	None	NA	NA	NA	NA	NA	NA	NA	NA	None	NA	NA	NA	NA	NA	NA	NA	NA	0.8	Severe Cases in <5yo per 100,000 population	35.5727	33.6	30.0364	27.2091	23.5364	21.4727	21.7455	21.1727	20.3727	19.9909	20.4727	19.4909	19.1727	19.1818	18.6818
135	PEV (Pre-Erythrocytic Vaccine)	3	0.75	10	0.1	Infants	6, 10, &, 14 weeks	None	0.5	0.69	0.85	0.85	NA	NA	None	NA	NA	NA	NA	NA	NA	NA	NA	None	NA	NA	NA	NA	NA	NA	NA	NA	0.8	Deaths in < 5yo per 100,000 population	7.71818	8.04545	7.30909	7.03636	6.60909	5.78182	6.34545	5.93636	6.06364	6.27273	6.34545	6.2	6.28182	6.1	6.16364
135	PEV (Pre-Erythrocytic Vaccine)	3	0.75	10	0.1	Infants	6, 10, &, 14 weeks	None	0.5	0.69	0.85	0.85	NA	NA	None	NA	NA	NA	NA	NA	NA	NA	NA	None	NA	NA	NA	NA	NA	NA	NA	NA	0.8	DALYs per 100,000 population	764.495	785.704	786.847	745.333	732.144	694.48	703.975	677.51	666.029	665.436	689.523	655.406	646.917	647.174	641.067
135	PEV (Pre-Erythrocytic Vaccine)	3	0.75	10	0.1	Infants	6, 10, &, 14 weeks	None	0.5	0.69	0.85	0.85	NA	NA	None	NA	NA	NA	NA	NA	NA	NA	NA	None	NA	NA	NA	NA	NA	NA	NA	NA	0.8	Income and productivity gains from delivering vaccine (US$ / dose)	-0.0144752	-0.00527842	0.0268463	0.0766904	0.117441	0.145727	0.207919	0.239439	0.283829	0.331404	0.386852	0.408918	0.491777	0.514767	0.5434
136	PEV (Pre-Erythrocytic Vaccine)	3	0.75	10	1	Infants	6, 10, &, 14 weeks	None	0.89	0.95	0.97	0.97	NA	NA	None	NA	NA	NA	NA	NA	NA	NA	NA	None	NA	NA	NA	NA	NA	NA	NA	NA	0.8	Cases per 100,000 population	86231.7	84736.8	83318.2	81653.1	79979.3	78553.6	76989.1	74294.5	71703.5	69314.5	67106.5	64922.1	62933.2	61487.9	59407.2
136	PEV (Pre-Erythrocytic Vaccine)	3	0.75	10	1	Infants	6, 10, &, 14 weeks	None	0.89	0.95	0.97	0.97	NA	NA	None	NA	NA	NA	NA	NA	NA	NA	NA	None	NA	NA	NA	NA	NA	NA	NA	NA	0.8	Severe Cases per 100,000 population	1516.73	1453.64	1403.64	1337	1297.73	1234.91	1203.36	1138.45	1105.36	1070.09	1028.36	1004.55	980.818	970.091	934.182
136	PEV (Pre-Erythrocytic Vaccine)	3	0.75	10	1	Infants	6, 10, &, 14 weeks	None	0.89	0.95	0.97	0.97	NA	NA	None	NA	NA	NA	NA	NA	NA	NA	NA	None	NA	NA	NA	NA	NA	NA	NA	NA	0.8	Deaths per 100,000 population	314.273	292.636	291.545	281.545	273.091	261.455	266	249.091	245.909	241.636	230.636	233.364	216.091	213.455	213.273
136	PEV (Pre-Erythrocytic Vaccine)	3	0.75	10	1	Infants	6, 10, &, 14 weeks	None	0.89	0.95	0.97	0.97	NA	NA	None	NA	NA	NA	NA	NA	NA	NA	NA	None	NA	NA	NA	NA	NA	NA	NA	NA	0.8	Cases in <5yo per 100,000 population	6888	6001.82	5025.73	4109.82	3194	2673.55	2672.55	2590.91	2523	2396.45	2339.82	2263.55	2193.27	2135.27	2065.73
136	PEV (Pre-Erythrocytic Vaccine)	3	0.75	10	1	Infants	6, 10, &, 14 weeks	None	0.89	0.95	0.97	0.97	NA	NA	None	NA	NA	NA	NA	NA	NA	NA	NA	None	NA	NA	NA	NA	NA	NA	NA	NA	0.8	Severe Cases in <5yo per 100,000 population	361.273	298.273	253	206.091	169.182	142.455	142.455	131.727	133.364	129.636	123.818	118.091	121.727	113.273	107.364
136	PEV (Pre-Erythrocytic Vaccine)	3	0.75	10	1	Infants	6, 10, &, 14 weeks	None	0.89	0.95	0.97	0.97	NA	NA	None	NA	NA	NA	NA	NA	NA	NA	NA	None	NA	NA	NA	NA	NA	NA	NA	NA	0.8	Deaths in < 5yo per 100,000 population	90	74.5455	65.5455	57.5455	54.8182	53	53.5455	46.4545	52.7273	53.1818	47.8182	51.1818	46.1818	48.8182	44.9091
136	PEV (Pre-Erythrocytic Vaccine)	3	0.75	10	1	Infants	6, 10, &, 14 weeks	None	0.89	0.95	0.97	0.97	NA	NA	None	NA	NA	NA	NA	NA	NA	NA	NA	None	NA	NA	NA	NA	NA	NA	NA	NA	0.8	DALYs per 100,000 population	8020.66	7461.06	7396.51	7131.13	6945.51	6640.89	6740.03	6277.22	6171.76	6068.55	5779.75	5833.25	5436.3	5352.81	5350.19
136	PEV (Pre-Erythrocytic Vaccine)	3	0.75	10	1	Infants	6, 10, &, 14 weeks	None	0.89	0.95	0.97	0.97	NA	NA	None	NA	NA	NA	NA	NA	NA	NA	NA	None	NA	NA	NA	NA	NA	NA	NA	NA	0.8	Income and productivity gains from delivering vaccine (US$ / dose)	-0.0625241	0.222629	0.458345	0.767834	1.07555	1.3595	1.72791	2.33946	2.90962	3.45736	3.97725	4.48106	4.93756	5.24762	5.75316
137	PEV (Pre-Erythrocytic Vaccine)	3	0.75	10	1	Infants	6, 10, &, 14 weeks	None	0.7	0.81	0.93	0.93	NA	NA	None	NA	NA	NA	NA	NA	NA	NA	NA	None	NA	NA	NA	NA	NA	NA	NA	NA	0.8	Cases per 100,000 population	86289.5	85020.3	84029.6	82391.9	81346.2	79448.1	77715.2	75993.2	73828.4	72518.9	70674.9	68634.6	67249.7	66013	63955.2
137	PEV (Pre-Erythrocytic Vaccine)	3	0.75	10	1	Infants	6, 10, &, 14 weeks	None	0.7	0.81	0.93	0.93	NA	NA	None	NA	NA	NA	NA	NA	NA	NA	NA	None	NA	NA	NA	NA	NA	NA	NA	NA	0.8	Severe Cases per 100,000 population	1522.55	1461.27	1411.45	1360.82	1309.64	1284.73	1245.45	1196.91	1164.45	1178.09	1124.91	1124.45	1091.09	1075.36	1046.91
137	PEV (Pre-Erythrocytic Vaccine)	3	0.75	10	1	Infants	6, 10, &, 14 weeks	None	0.7	0.81	0.93	0.93	NA	NA	None	NA	NA	NA	NA	NA	NA	NA	NA	None	NA	NA	NA	NA	NA	NA	NA	NA	0.8	Deaths per 100,000 population	304.636	305.273	291.364	284	274.364	281.727	276.182	266.545	246.636	250.455	252.455	250.727	240.091	232.545	229.909
137	PEV (Pre-Erythrocytic Vaccine)	3	0.75	10	1	Infants	6, 10, &, 14 weeks	None	0.7	0.81	0.93	0.93	NA	NA	None	NA	NA	NA	NA	NA	NA	NA	NA	None	NA	NA	NA	NA	NA	NA	NA	NA	0.8	Cases in <5yo per 100,000 population	6858.45	6110	5399.73	4624.82	3899.36	3411.91	3362.82	3280.09	3220.09	3182.45	3046.36	3009.64	2926	2860.64	2770.09
137	PEV (Pre-Erythrocytic Vaccine)	3	0.75	10	1	Infants	6, 10, &, 14 weeks	None	0.7	0.81	0.93	0.93	NA	NA	None	NA	NA	NA	NA	NA	NA	NA	NA	None	NA	NA	NA	NA	NA	NA	NA	NA	0.8	Severe Cases in <5yo per 100,000 population	359.455	315.364	260.545	225.273	200.273	176.545	176.182	178.727	167.455	172.818	159.909	162.273	160.636	154.182	146.636
137	PEV (Pre-Erythrocytic Vaccine)	3	0.75	10	1	Infants	6, 10, &, 14 weeks	None	0.7	0.81	0.93	0.93	NA	NA	None	NA	NA	NA	NA	NA	NA	NA	NA	None	NA	NA	NA	NA	NA	NA	NA	NA	0.8	Deaths in < 5yo per 100,000 population	81.6364	80.7273	68.9091	62.7273	64.8182	59.0909	59.0909	61.0909	55	57.3636	56.2727	58.9091	55.9091	53.7273	53.9091
137	PEV (Pre-Erythrocytic Vaccine)	3	0.75	10	1	Infants	6, 10, &, 14 weeks	None	0.7	0.81	0.93	0.93	NA	NA	None	NA	NA	NA	NA	NA	NA	NA	NA	None	NA	NA	NA	NA	NA	NA	NA	NA	0.8	DALYs per 100,000 population	7781.63	7775.67	7407.09	7204.64	6969.54	7115.34	6982.93	6723.65	6233.57	6317.76	6343.1	6302.13	6074.03	5897.25	5772.41
137	PEV (Pre-Erythrocytic Vaccine)	3	0.75	10	1	Infants	6, 10, &, 14 weeks	None	0.7	0.81	0.93	0.93	NA	NA	None	NA	NA	NA	NA	NA	NA	NA	NA	None	NA	NA	NA	NA	NA	NA	NA	NA	0.8	Income and productivity gains from delivering vaccine (US$ / dose)	-0.120888	0.218232	0.414784	0.785615	1.01598	1.48547	1.96428	2.43999	3.02338	3.35734	3.88654	4.44338	4.84756	5.16148	5.7486
138	PEV (Pre-Erythrocytic Vaccine)	3	0.75	10	1	Infants	6, 10, &, 14 weeks	None	0.5	0.69	0.85	0.85	NA	NA	None	NA	NA	NA	NA	NA	NA	NA	NA	None	NA	NA	NA	NA	NA	NA	NA	NA	0.8	Cases per 100,000 population	86348.2	86007.9	84835.8	83162.6	81858.4	80810.4	79128.2	78110.7	76771.6	75446.4	73924.1	73338.5	70829.3	70281	69321.5
138	PEV (Pre-Erythrocytic Vaccine)	3	0.75	10	1	Infants	6, 10, &, 14 weeks	None	0.5	0.69	0.85	0.85	NA	NA	None	NA	NA	NA	NA	NA	NA	NA	NA	None	NA	NA	NA	NA	NA	NA	NA	NA	0.8	Severe Cases per 100,000 population	1503.82	1494.09	1461.27	1408.45	1363.18	1346.36	1293.64	1257.73	1254.55	1208.91	1222.45	1199.36	1174.91	1165.64	1159.55
138	PEV (Pre-Erythrocytic Vaccine)	3	0.75	10	1	Infants	6, 10, &, 14 weeks	None	0.5	0.69	0.85	0.85	NA	NA	None	NA	NA	NA	NA	NA	NA	NA	NA	None	NA	NA	NA	NA	NA	NA	NA	NA	0.8	Deaths per 100,000 population	299.182	307.909	309.636	292.909	287.909	272.091	277.455	268.545	262.818	261.727	273.636	258.636	256.727	256.091	254.182
138	PEV (Pre-Erythrocytic Vaccine)	3	0.75	10	1	Infants	6, 10, &, 14 weeks	None	0.5	0.69	0.85	0.85	NA	NA	None	NA	NA	NA	NA	NA	NA	NA	NA	None	NA	NA	NA	NA	NA	NA	NA	NA	0.8	Cases in <5yo per 100,000 population	6919.27	6384.09	5813.36	5127.45	4466.64	4149.09	4086.09	3992	3995.91	3907.18	3826.64	3827.82	3666	3629.45	3618.45
138	PEV (Pre-Erythrocytic Vaccine)	3	0.75	10	1	Infants	6, 10, &, 14 weeks	None	0.5	0.69	0.85	0.85	NA	NA	None	NA	NA	NA	NA	NA	NA	NA	NA	None	NA	NA	NA	NA	NA	NA	NA	NA	0.8	Severe Cases in <5yo per 100,000 population	355.727	336	300.364	272.091	235.364	214.727	217.455	211.727	203.727	199.909	204.727	194.909	191.727	191.818	186.818
138	PEV (Pre-Erythrocytic Vaccine)	3	0.75	10	1	Infants	6, 10, &, 14 weeks	None	0.5	0.69	0.85	0.85	NA	NA	None	NA	NA	NA	NA	NA	NA	NA	NA	None	NA	NA	NA	NA	NA	NA	NA	NA	0.8	Deaths in < 5yo per 100,000 population	77.1818	80.4545	73.0909	70.3636	66.0909	57.8182	63.4545	59.3636	60.6364	62.7273	63.4545	62	62.8182	61	61.6364
138	PEV (Pre-Erythrocytic Vaccine)	3	0.75	10	1	Infants	6, 10, &, 14 weeks	None	0.5	0.69	0.85	0.85	NA	NA	None	NA	NA	NA	NA	NA	NA	NA	NA	None	NA	NA	NA	NA	NA	NA	NA	NA	0.8	DALYs per 100,000 population	7644.95	7857.04	7868.47	7453.33	7321.44	6944.8	7039.75	6775.1	6660.29	6654.36	6895.23	6554.06	6469.17	6471.74	6410.67
138	PEV (Pre-Erythrocytic Vaccine)	3	0.75	10	1	Infants	6, 10, &, 14 weeks	None	0.5	0.69	0.85	0.85	NA	NA	None	NA	NA	NA	NA	NA	NA	NA	NA	None	NA	NA	NA	NA	NA	NA	NA	NA	0.8	Income and productivity gains from delivering vaccine (US$ / dose)	-0.144752	-0.0527842	0.268463	0.766904	1.17441	1.45727	2.07919	2.39439	2.83829	3.31404	3.86852	4.08918	4.91777	5.14767	5.434
139	PEV (Pre-Erythrocytic Vaccine)	3	0.75	10	10	Infants	6, 10, &, 14 weeks	None	0.89	0.95	0.97	0.97	NA	NA	None	NA	NA	NA	NA	NA	NA	NA	NA	None	NA	NA	NA	NA	NA	NA	NA	NA	0.8	Cases per 100,000 population	139727	135501	131050	127488	124344	121436	118941	117290	115863	114795	114285	114168	114123	114222	114904
139	PEV (Pre-Erythrocytic Vaccine)	3	0.75	10	10	Infants	6, 10, &, 14 weeks	None	0.89	0.95	0.97	0.97	NA	NA	None	NA	NA	NA	NA	NA	NA	NA	NA	None	NA	NA	NA	NA	NA	NA	NA	NA	0.8	Severe Cases per 100,000 population	1807.82	1617.18	1455.73	1370	1312.82	1316.45	1309.09	1331	1376.36	1415.27	1438.64	1482.18	1514.64	1558.36	1586.18
139	PEV (Pre-Erythrocytic Vaccine)	3	0.75	10	10	Infants	6, 10, &, 14 weeks	None	0.89	0.95	0.97	0.97	NA	NA	None	NA	NA	NA	NA	NA	NA	NA	NA	None	NA	NA	NA	NA	NA	NA	NA	NA	0.8	Deaths per 100,000 population	364.364	316.455	289.364	274.727	260.818	260.091	259.182	268.091	275.727	276	277.636	285.636	289.455	309.455	298
139	PEV (Pre-Erythrocytic Vaccine)	3	0.75	10	10	Infants	6, 10, &, 14 weeks	None	0.89	0.95	0.97	0.97	NA	NA	None	NA	NA	NA	NA	NA	NA	NA	NA	None	NA	NA	NA	NA	NA	NA	NA	NA	0.8	Cases in <5yo per 100,000 population	30057.1	26094.5	22239.4	19002.1	16118.7	14738.7	14573.9	14527.2	14397.2	14271	14201.2	14157	14119.5	14115.7	14140.1
139	PEV (Pre-Erythrocytic Vaccine)	3	0.75	10	10	Infants	6, 10, &, 14 weeks	None	0.89	0.95	0.97	0.97	NA	NA	None	NA	NA	NA	NA	NA	NA	NA	NA	None	NA	NA	NA	NA	NA	NA	NA	NA	0.8	Severe Cases in <5yo per 100,000 population	1178.27	981.545	829.818	739.818	692	689.091	677.455	663.182	668.545	669.273	660.545	660.182	653.636	660.545	654.364
139	PEV (Pre-Erythrocytic Vaccine)	3	0.75	10	10	Infants	6, 10, &, 14 weeks	None	0.89	0.95	0.97	0.97	NA	NA	None	NA	NA	NA	NA	NA	NA	NA	NA	None	NA	NA	NA	NA	NA	NA	NA	NA	0.8	Deaths in < 5yo per 100,000 population	235	186.091	160.636	146.545	143.273	139.818	137.909	140.818	144	136.727	136	137.455	128.727	137.818	126.909
139	PEV (Pre-Erythrocytic Vaccine)	3	0.75	10	10	Infants	6, 10, &, 14 weeks	None	0.89	0.95	0.97	0.97	NA	NA	None	NA	NA	NA	NA	NA	NA	NA	NA	None	NA	NA	NA	NA	NA	NA	NA	NA	0.8	DALYs per 100,000 population	9886.14	8604.38	7836.04	7485.84	7143.82	7062.31	7067.09	7317.56	7465.69	7491.8	7522.36	7728.81	7823.35	8396.15	8043.01
139	PEV (Pre-Erythrocytic Vaccine)	3	0.75	10	10	Infants	6, 10, &, 14 weeks	None	0.89	0.95	0.97	0.97	NA	NA	None	NA	NA	NA	NA	NA	NA	NA	NA	None	NA	NA	NA	NA	NA	NA	NA	NA	0.8	Income and productivity gains from delivering vaccine (US$ / dose)	0.112218	0.723129	1.34074	1.82562	2.22154	2.72952	3.25381	3.63379	3.90341	4.09852	4.19239	4.18849	4.17215	4.11637	3.93503
140	PEV (Pre-Erythrocytic Vaccine)	3	0.75	10	10	Infants	6, 10, &, 14 weeks	None	0.7	0.81	0.93	0.93	NA	NA	None	NA	NA	NA	NA	NA	NA	NA	NA	None	NA	NA	NA	NA	NA	NA	NA	NA	0.8	Cases per 100,000 population	139879	136182	132837	129991	126948	124839	122768	121594	120449	119797	119203	118989	118793	118998	119540
140	PEV (Pre-Erythrocytic Vaccine)	3	0.75	10	10	Infants	6, 10, &, 14 weeks	None	0.7	0.81	0.93	0.93	NA	NA	None	NA	NA	NA	NA	NA	NA	NA	NA	None	NA	NA	NA	NA	NA	NA	NA	NA	0.8	Severe Cases per 100,000 population	1827.27	1663.27	1522	1453.91	1407.36	1392.64	1420.45	1427.91	1467.09	1486.73	1543.73	1546.36	1584.27	1621.82	1635.82
140	PEV (Pre-Erythrocytic Vaccine)	3	0.75	10	10	Infants	6, 10, &, 14 weeks	None	0.7	0.81	0.93	0.93	NA	NA	None	NA	NA	NA	NA	NA	NA	NA	NA	None	NA	NA	NA	NA	NA	NA	NA	NA	0.8	Deaths per 100,000 population	362.545	326	298.091	299.273	280	291.091	276.364	283.273	293.091	296.455	298.455	301.636	310	314.273	312.818
140	PEV (Pre-Erythrocytic Vaccine)	3	0.75	10	10	Infants	6, 10, &, 14 weeks	None	0.7	0.81	0.93	0.93	NA	NA	None	NA	NA	NA	NA	NA	NA	NA	NA	None	NA	NA	NA	NA	NA	NA	NA	NA	0.8	Cases in <5yo per 100,000 population	30166.3	26812.8	23771.5	21181.3	18737	17673.1	17385.9	17344.2	17336.8	17282.5	17319.3	17189.7	17085.1	17053.1	17014.1
140	PEV (Pre-Erythrocytic Vaccine)	3	0.75	10	10	Infants	6, 10, &, 14 weeks	None	0.7	0.81	0.93	0.93	NA	NA	None	NA	NA	NA	NA	NA	NA	NA	NA	None	NA	NA	NA	NA	NA	NA	NA	NA	0.8	Severe Cases in <5yo per 100,000 population	1204.27	1034.09	894	837.182	779.545	764	778.818	774.727	777.545	769	777.273	755.727	761.091	778.364	764.182
140	PEV (Pre-Erythrocytic Vaccine)	3	0.75	10	10	Infants	6, 10, &, 14 weeks	None	0.7	0.81	0.93	0.93	NA	NA	None	NA	NA	NA	NA	NA	NA	NA	NA	None	NA	NA	NA	NA	NA	NA	NA	NA	0.8	Deaths in < 5yo per 100,000 population	236	201.273	170	177.909	157.091	162.455	148.636	150.727	158.636	159.273	153.455	157.091	150.727	153	151.455
140	PEV (Pre-Erythrocytic Vaccine)	3	0.75	10	10	Infants	6, 10, &, 14 weeks	None	0.7	0.81	0.93	0.93	NA	NA	None	NA	NA	NA	NA	NA	NA	NA	NA	None	NA	NA	NA	NA	NA	NA	NA	NA	0.8	DALYs per 100,000 population	9841.94	8835.24	8127.73	8116.16	7638.58	7884.69	7489.48	7693.99	7951.55	8062.92	8092.95	8174.09	8396.28	8531.3	8467.4
140	PEV (Pre-Erythrocytic Vaccine)	3	0.75	10	10	Infants	6, 10, &, 14 weeks	None	0.7	0.81	0.93	0.93	NA	NA	None	NA	NA	NA	NA	NA	NA	NA	NA	None	NA	NA	NA	NA	NA	NA	NA	NA	0.8	Income and productivity gains from delivering vaccine (US$ / dose)	0.0926856	0.720998	1.31113	1.77592	2.29652	2.75512	3.23952	3.54523	3.84812	3.98688	4.11166	4.16347	4.1422	4.07806	3.90345
141	PEV (Pre-Erythrocytic Vaccine)	3	0.75	10	10	Infants	6, 10, &, 14 weeks	None	0.5	0.69	0.85	0.85	NA	NA	None	NA	NA	NA	NA	NA	NA	NA	NA	None	NA	NA	NA	NA	NA	NA	NA	NA	0.8	Cases per 100,000 population	140016	137156	134526	132127	129954	128216	126744	125899	124812	124246	124122	123807	123839	123907	124336
141	PEV (Pre-Erythrocytic Vaccine)	3	0.75	10	10	Infants	6, 10, &, 14 weeks	None	0.5	0.69	0.85	0.85	NA	NA	None	NA	NA	NA	NA	NA	NA	NA	NA	None	NA	NA	NA	NA	NA	NA	NA	NA	0.8	Severe Cases per 100,000 population	1840.91	1706.82	1607.82	1534.73	1503.18	1499.45	1542.27	1541.45	1558.55	1588.36	1647.18	1635.82	1653.55	1673.73	1684
141	PEV (Pre-Erythrocytic Vaccine)	3	0.75	10	10	Infants	6, 10, &, 14 weeks	None	0.5	0.69	0.85	0.85	NA	NA	None	NA	NA	NA	NA	NA	NA	NA	NA	None	NA	NA	NA	NA	NA	NA	NA	NA	0.8	Deaths per 100,000 population	368.636	332.091	328.273	321.545	298.182	305.909	298.818	298	302.545	317.727	317.273	320.273	325.545	332.818	323
141	PEV (Pre-Erythrocytic Vaccine)	3	0.75	10	10	Infants	6, 10, &, 14 weeks	None	0.5	0.69	0.85	0.85	NA	NA	None	NA	NA	NA	NA	NA	NA	NA	NA	None	NA	NA	NA	NA	NA	NA	NA	NA	0.8	Cases in <5yo per 100,000 population	30314.1	27862.5	25413.5	23162.7	21333.2	20536.8	20421.6	20452.9	20271.1	20200.5	20236.6	20145.4	20024.9	20044.5	20040.8
141	PEV (Pre-Erythrocytic Vaccine)	3	0.75	10	10	Infants	6, 10, &, 14 weeks	None	0.5	0.69	0.85	0.85	NA	NA	None	NA	NA	NA	NA	NA	NA	NA	NA	None	NA	NA	NA	NA	NA	NA	NA	NA	0.8	Severe Cases in <5yo per 100,000 population	1206.09	1074.91	979.909	902.182	877.455	874.636	892.727	874.182	875.727	870.545	881.364	872.636	874.182	875.545	867.091
141	PEV (Pre-Erythrocytic Vaccine)	3	0.75	10	10	Infants	6, 10, &, 14 weeks	None	0.5	0.69	0.85	0.85	NA	NA	None	NA	NA	NA	NA	NA	NA	NA	NA	None	NA	NA	NA	NA	NA	NA	NA	NA	0.8	Deaths in < 5yo per 100,000 population	238.636	208.273	198.364	189	176.182	176.727	172.364	175.636	172.091	178.909	170.455	174.182	177.455	177.636	168.727
141	PEV (Pre-Erythrocytic Vaccine)	3	0.75	10	10	Infants	6, 10, &, 14 weeks	None	0.5	0.69	0.85	0.85	NA	NA	None	NA	NA	NA	NA	NA	NA	NA	NA	None	NA	NA	NA	NA	NA	NA	NA	NA	0.8	DALYs per 100,000 population	9963.08	9010.1	8877.49	8709.2	8119.58	8297.79	8121.97	8120.28	8237.58	8588.29	8614.84	8684.3	8839.03	9014.69	8751.61
141	PEV (Pre-Erythrocytic Vaccine)	3	0.75	10	10	Infants	6, 10, &, 14 weeks	None	0.5	0.69	0.85	0.85	NA	NA	None	NA	NA	NA	NA	NA	NA	NA	NA	None	NA	NA	NA	NA	NA	NA	NA	NA	0.8	Income and productivity gains from delivering vaccine (US$ / dose)	0.0637088	0.758187	1.29441	1.77408	2.23814	2.72063	3.12192	3.44553	3.76885	3.92106	3.92982	4.03851	3.96209	3.9117	3.74309
142	PEV (Pre-Erythrocytic Vaccine)	3	0.75	10	100	Infants	6, 10, &, 14 weeks	None	0.89	0.95	0.97	0.97	NA	NA	None	NA	NA	NA	NA	NA	NA	NA	NA	None	NA	NA	NA	NA	NA	NA	NA	NA	0.8	Cases per 100,000 population	109630	103368	99143.1	96804.1	96094.7	96604.5	98348.1	100711	103395	106320	109064	112028	114449	116731	118561
142	PEV (Pre-Erythrocytic Vaccine)	3	0.75	10	100	Infants	6, 10, &, 14 weeks	None	0.89	0.95	0.97	0.97	NA	NA	None	NA	NA	NA	NA	NA	NA	NA	NA	None	NA	NA	NA	NA	NA	NA	NA	NA	0.8	Severe Cases per 100,000 population	1426.45	1227.27	1205.64	1298.73	1364.91	1493.55	1560.09	1628.73	1690.18	1738.18	1722.18	1760.18	1766.18	1780.45	1785.36
142	PEV (Pre-Erythrocytic Vaccine)	3	0.75	10	100	Infants	6, 10, &, 14 weeks	None	0.89	0.95	0.97	0.97	NA	NA	None	NA	NA	NA	NA	NA	NA	NA	NA	None	NA	NA	NA	NA	NA	NA	NA	NA	0.8	Deaths per 100,000 population	342.909	287.545	279.273	285.818	296.545	301.909	318.455	325.636	335.818	330.636	352.818	350.273	350.727	350.636	357.636
142	PEV (Pre-Erythrocytic Vaccine)	3	0.75	10	100	Infants	6, 10, &, 14 weeks	None	0.89	0.95	0.97	0.97	NA	NA	None	NA	NA	NA	NA	NA	NA	NA	NA	None	NA	NA	NA	NA	NA	NA	NA	NA	0.8	Cases in <5yo per 100,000 population	51000.8	44782.9	40507.4	38074.5	37198.7	37254	37379.9	37281.5	37338.7	37463.7	37354.5	37591.5	37529.5	37688.7	37700.9
142	PEV (Pre-Erythrocytic Vaccine)	3	0.75	10	100	Infants	6, 10, &, 14 weeks	None	0.89	0.95	0.97	0.97	NA	NA	None	NA	NA	NA	NA	NA	NA	NA	NA	None	NA	NA	NA	NA	NA	NA	NA	NA	0.8	Severe Cases in <5yo per 100,000 population	1305.91	1109	1084.36	1181.64	1249.36	1328.09	1322.27	1327.36	1327.36	1351.09	1323.36	1331.45	1336	1353.36	1345.55
142	PEV (Pre-Erythrocytic Vaccine)	3	0.75	10	100	Infants	6, 10, &, 14 weeks	None	0.89	0.95	0.97	0.97	NA	NA	None	NA	NA	NA	NA	NA	NA	NA	NA	None	NA	NA	NA	NA	NA	NA	NA	NA	0.8	Deaths in < 5yo per 100,000 population	311	257.091	244.455	253.727	266.636	262.545	269.273	267.909	265.182	261.818	273.455	267.273	268.909	267.636	265.545
142	PEV (Pre-Erythrocytic Vaccine)	3	0.75	10	100	Infants	6, 10, &, 14 weeks	None	0.89	0.95	0.97	0.97	NA	NA	None	NA	NA	NA	NA	NA	NA	NA	NA	None	NA	NA	NA	NA	NA	NA	NA	NA	0.8	DALYs per 100,000 population	9233.32	7761.89	7556.31	7721	8036.8	8182.98	8608.47	8853.87	9135.75	9000.25	9546.78	9493.92	9546.73	9497.19	9726.98
142	PEV (Pre-Erythrocytic Vaccine)	3	0.75	10	100	Infants	6, 10, &, 14 weeks	None	0.89	0.95	0.97	0.97	NA	NA	None	NA	NA	NA	NA	NA	NA	NA	NA	None	NA	NA	NA	NA	NA	NA	NA	NA	0.8	Income and productivity gains from delivering vaccine (US$ / dose)	0.338628	1.12634	1.59727	1.83021	1.83223	1.65302	1.23326	0.650043	0.0196702	-0.644117	-1.25213	-1.92652	-2.475	-2.96268	-3.37651
143	PEV (Pre-Erythrocytic Vaccine)	3	0.75	10	100	Infants	6, 10, &, 14 weeks	None	0.7	0.81	0.93	0.93	NA	NA	None	NA	NA	NA	NA	NA	NA	NA	NA	None	NA	NA	NA	NA	NA	NA	NA	NA	0.8	Cases per 100,000 population	110025	104898	101508	99682.5	99215.1	99814.5	101202	103107	105296	107679	110099	112313	114433	115992	117628
143	PEV (Pre-Erythrocytic Vaccine)	3	0.75	10	100	Infants	6, 10, &, 14 weeks	None	0.7	0.81	0.93	0.93	NA	NA	None	NA	NA	NA	NA	NA	NA	NA	NA	None	NA	NA	NA	NA	NA	NA	NA	NA	0.8	Severe Cases per 100,000 population	1450.45	1266.91	1263.73	1341.73	1434.82	1517.45	1580.36	1634	1659.82	1705.64	1705	1723.09	1733.27	1740.55	1736.45
143	PEV (Pre-Erythrocytic Vaccine)	3	0.75	10	100	Infants	6, 10, &, 14 weeks	None	0.7	0.81	0.93	0.93	NA	NA	None	NA	NA	NA	NA	NA	NA	NA	NA	None	NA	NA	NA	NA	NA	NA	NA	NA	0.8	Deaths per 100,000 population	338.273	302.818	310	307.455	311.091	323.818	333.273	334.545	344.818	357.091	361.364	362.091	358.091	362.182	363.455
143	PEV (Pre-Erythrocytic Vaccine)	3	0.75	10	100	Infants	6, 10, &, 14 weeks	None	0.7	0.81	0.93	0.93	NA	NA	None	NA	NA	NA	NA	NA	NA	NA	NA	None	NA	NA	NA	NA	NA	NA	NA	NA	0.8	Cases in <5yo per 100,000 population	51310.7	46256	42858.6	40866.3	40291.7	40449.4	40439.9	40508.2	40437	40476.6	40488	40658.4	40771.6	40721.9	40745.3
143	PEV (Pre-Erythrocytic Vaccine)	3	0.75	10	100	Infants	6, 10, &, 14 weeks	None	0.7	0.81	0.93	0.93	NA	NA	None	NA	NA	NA	NA	NA	NA	NA	NA	None	NA	NA	NA	NA	NA	NA	NA	NA	0.8	Severe Cases in <5yo per 100,000 population	1330.82	1151.27	1146	1223.18	1320.55	1364.55	1348.91	1361.45	1345.73	1369.27	1353.09	1356.09	1359.91	1364.73	1356.55
143	PEV (Pre-Erythrocytic Vaccine)	3	0.75	10	100	Infants	6, 10, &, 14 weeks	None	0.7	0.81	0.93	0.93	NA	NA	None	NA	NA	NA	NA	NA	NA	NA	NA	None	NA	NA	NA	NA	NA	NA	NA	NA	0.8	Deaths in < 5yo per 100,000 population	310.182	270.545	277.818	272.091	276.818	288.364	287.455	281.909	280.818	287.636	290.182	287.909	283.545	285.364	287.091
143	PEV (Pre-Erythrocytic Vaccine)	3	0.75	10	100	Infants	6, 10, &, 14 weeks	None	0.7	0.81	0.93	0.93	NA	NA	None	NA	NA	NA	NA	NA	NA	NA	NA	None	NA	NA	NA	NA	NA	NA	NA	NA	0.8	DALYs per 100,000 population	9163.58	8171.54	8340.08	8281.46	8410.36	8760.81	9030.11	9064.6	9325.29	9662.49	9788.77	9817.88	9705.13	9818.33	9830.24
143	PEV (Pre-Erythrocytic Vaccine)	3	0.75	10	100	Infants	6, 10, &, 14 weeks	None	0.7	0.81	0.93	0.93	NA	NA	None	NA	NA	NA	NA	NA	NA	NA	NA	None	NA	NA	NA	NA	NA	NA	NA	NA	0.8	Income and productivity gains from delivering vaccine (US$ / dose)	0.30379	1.11259	1.5807	1.76907	1.7522	1.58098	1.12415	0.592966	-0.0372015	-0.712954	-1.35588	-1.97868	-2.54164	-2.96043	-3.41881
144	PEV (Pre-Erythrocytic Vaccine)	3	0.75	10	100	Infants	6, 10, &, 14 weeks	None	0.5	0.69	0.85	0.85	NA	NA	None	NA	NA	NA	NA	NA	NA	NA	NA	None	NA	NA	NA	NA	NA	NA	NA	NA	0.8	Cases per 100,000 population	110630	106569	103916	102489	102291	102697	103892	105568	107417	109212	110889	112812	114164	115605	116815
144	PEV (Pre-Erythrocytic Vaccine)	3	0.75	10	100	Infants	6, 10, &, 14 weeks	None	0.5	0.69	0.85	0.85	NA	NA	None	NA	NA	NA	NA	NA	NA	NA	NA	None	NA	NA	NA	NA	NA	NA	NA	NA	0.8	Severe Cases per 100,000 population	1466.82	1339.91	1332.64	1375.18	1463.36	1529.45	1555.64	1625	1634.91	1649.18	1680.18	1682.73	1693.36	1696	1701.73
144	PEV (Pre-Erythrocytic Vaccine)	3	0.75	10	100	Infants	6, 10, &, 14 weeks	None	0.5	0.69	0.85	0.85	NA	NA	None	NA	NA	NA	NA	NA	NA	NA	NA	None	NA	NA	NA	NA	NA	NA	NA	NA	0.8	Deaths per 100,000 population	361.818	327.636	324.455	315.182	336.364	335.091	334.364	347.273	349.273	350.182	361.182	362.091	368.727	369.091	361.818
144	PEV (Pre-Erythrocytic Vaccine)	3	0.75	10	100	Infants	6, 10, &, 14 weeks	None	0.5	0.69	0.85	0.85	NA	NA	None	NA	NA	NA	NA	NA	NA	NA	NA	None	NA	NA	NA	NA	NA	NA	NA	NA	0.8	Cases in <5yo per 100,000 population	51860.5	47888.2	45257.5	43794.4	43475.5	43516.6	43515.4	43571.7	43658.7	43631.8	43664.5	43866	43766.1	43850.3	43814.5
144	PEV (Pre-Erythrocytic Vaccine)	3	0.75	10	100	Infants	6, 10, &, 14 weeks	None	0.5	0.69	0.85	0.85	NA	NA	None	NA	NA	NA	NA	NA	NA	NA	NA	None	NA	NA	NA	NA	NA	NA	NA	NA	0.8	Severe Cases in <5yo per 100,000 population	1350.45	1232.91	1219.55	1261.55	1348.27	1382.09	1362.64	1386	1370.36	1371.64	1381.09	1384.91	1384.18	1378.55	1384
144	PEV (Pre-Erythrocytic Vaccine)	3	0.75	10	100	Infants	6, 10, &, 14 weeks	None	0.5	0.69	0.85	0.85	NA	NA	None	NA	NA	NA	NA	NA	NA	NA	NA	None	NA	NA	NA	NA	NA	NA	NA	NA	0.8	Deaths in < 5yo per 100,000 population	331.909	298.455	289.818	284.636	303.273	300.636	295.182	297	292.091	295.091	298.455	298.818	300.545	308.364	296.636
144	PEV (Pre-Erythrocytic Vaccine)	3	0.75	10	100	Infants	6, 10, &, 14 weeks	None	0.5	0.69	0.85	0.85	NA	NA	None	NA	NA	NA	NA	NA	NA	NA	NA	None	NA	NA	NA	NA	NA	NA	NA	NA	0.8	DALYs per 100,000 population	9729.56	8845.69	8738.88	8504.03	9074.18	9069.65	9040.02	9388.23	9446.35	9502	9773.98	9775.33	9969.96	10018.6	9817.02
144	PEV (Pre-Erythrocytic Vaccine)	3	0.75	10	100	Infants	6, 10, &, 14 weeks	None	0.5	0.69	0.85	0.85	NA	NA	None	NA	NA	NA	NA	NA	NA	NA	NA	None	NA	NA	NA	NA	NA	NA	NA	NA	0.8	Income and productivity gains from delivering vaccine (US$ / dose)	0.285651	1.05729	1.54143	1.76027	1.70077	1.4903	1.05271	0.439058	-0.188301	-0.83519	-1.39828	-2.03922	-2.52076	-3.02284	-3.41619
145	PEV (Pre-Erythrocytic Vaccine)	3	0.85	2	0.1	Infants	6, 10, &, 14 weeks	None	0.89	0.95	0.97	0.97	NA	NA	None	NA	NA	NA	NA	NA	NA	NA	NA	None	NA	NA	NA	NA	NA	NA	NA	NA	0.9	Cases per 100,000 population	8605.35	8498.57	8341.96	8205.39	8185.72	8086.65	8033.29	7969.83	7952.35	7931.48	7904.96	7938.16	7871.63	7862.95	7901.16
145	PEV (Pre-Erythrocytic Vaccine)	3	0.85	2	0.1	Infants	6, 10, &, 14 weeks	None	0.89	0.95	0.97	0.97	NA	NA	None	NA	NA	NA	NA	NA	NA	NA	NA	None	NA	NA	NA	NA	NA	NA	NA	NA	0.9	Severe Cases per 100,000 population	152.991	147.364	141.909	137.018	136.764	132.755	133.391	133.364	132.655	135.3	132.964	133.727	135.164	134.445	135.618
145	PEV (Pre-Erythrocytic Vaccine)	3	0.85	2	0.1	Infants	6, 10, &, 14 weeks	None	0.89	0.95	0.97	0.97	NA	NA	None	NA	NA	NA	NA	NA	NA	NA	NA	None	NA	NA	NA	NA	NA	NA	NA	NA	0.9	Deaths per 100,000 population	32.2909	30.2364	29.5364	29.1	28.9636	27.6364	28.6364	28.2818	27.8	28.2727	28.2273	27.8636	27.9636	28.5545	27.9818
145	PEV (Pre-Erythrocytic Vaccine)	3	0.85	2	0.1	Infants	6, 10, &, 14 weeks	None	0.89	0.95	0.97	0.97	NA	NA	None	NA	NA	NA	NA	NA	NA	NA	NA	None	NA	NA	NA	NA	NA	NA	NA	NA	0.9	Cases in <5yo per 100,000 population	680.709	598.891	528.055	476.155	441.864	427.982	422.827	413.427	417.827	410.664	414.909	412.882	411.236	405.327	407.855
145	PEV (Pre-Erythrocytic Vaccine)	3	0.85	2	0.1	Infants	6, 10, &, 14 weeks	None	0.89	0.95	0.97	0.97	NA	NA	None	NA	NA	NA	NA	NA	NA	NA	NA	None	NA	NA	NA	NA	NA	NA	NA	NA	0.9	Severe Cases in <5yo per 100,000 population	35.4455	29.9727	26.4727	24.1182	22.5091	22.2182	22.1545	22.4727	22.1727	21.6727	21.8818	22.6455	22.3636	21.7818	21.7273
145	PEV (Pre-Erythrocytic Vaccine)	3	0.85	2	0.1	Infants	6, 10, &, 14 weeks	None	0.89	0.95	0.97	0.97	NA	NA	None	NA	NA	NA	NA	NA	NA	NA	NA	None	NA	NA	NA	NA	NA	NA	NA	NA	0.9	Deaths in < 5yo per 100,000 population	8.11818	7.23636	7.13636	6.49091	6.2	6.15455	6.1	6.28182	6.43636	6.2	6.45455	6.43636	6.31818	6.36364	5.84545
145	PEV (Pre-Erythrocytic Vaccine)	3	0.85	2	0.1	Infants	6, 10, &, 14 weeks	None	0.89	0.95	0.97	0.97	NA	NA	None	NA	NA	NA	NA	NA	NA	NA	NA	None	NA	NA	NA	NA	NA	NA	NA	NA	0.9	DALYs per 100,000 population	824.777	768.377	750.985	735.233	732.084	704.159	728.263	715.778	705.106	717.273	716.775	705.701	712.71	721.865	709.741
145	PEV (Pre-Erythrocytic Vaccine)	3	0.85	2	0.1	Infants	6, 10, &, 14 weeks	None	0.89	0.95	0.97	0.97	NA	NA	None	NA	NA	NA	NA	NA	NA	NA	NA	None	NA	NA	NA	NA	NA	NA	NA	NA	0.9	Income and productivity gains from delivering vaccine (US$ / dose)	-0.00445959	0.0141636	0.0456814	0.0727157	0.0755547	0.0986177	0.108127	0.11977	0.123403	0.125192	0.1342	0.12712	0.141031	0.143493	0.133397
146	PEV (Pre-Erythrocytic Vaccine)	3	0.85	2	0.1	Infants	6, 10, &, 14 weeks	None	0.7	0.81	0.93	0.93	NA	NA	None	NA	NA	NA	NA	NA	NA	NA	NA	None	NA	NA	NA	NA	NA	NA	NA	NA	0.9	Cases per 100,000 population	8589.55	8527.93	8423.56	8238.75	8186.69	8229.77	8206.06	8135.35	8126.7	8109.85	8086.11	8027.22	8020.15	8012	8064.1
146	PEV (Pre-Erythrocytic Vaccine)	3	0.85	2	0.1	Infants	6, 10, &, 14 weeks	None	0.7	0.81	0.93	0.93	NA	NA	None	NA	NA	NA	NA	NA	NA	NA	NA	None	NA	NA	NA	NA	NA	NA	NA	NA	0.9	Severe Cases per 100,000 population	151.455	147.609	141.936	139.2	140.582	136.773	137.782	137.491	137.109	137.609	138.255	137.582	137.109	137.418	138.055
146	PEV (Pre-Erythrocytic Vaccine)	3	0.85	2	0.1	Infants	6, 10, &, 14 weeks	None	0.7	0.81	0.93	0.93	NA	NA	None	NA	NA	NA	NA	NA	NA	NA	NA	None	NA	NA	NA	NA	NA	NA	NA	NA	0.9	Deaths per 100,000 population	31.8273	30.0727	29.7909	29.3	29.3091	28.7	28.9364	27.4273	28.9455	28.9636	28.6	28.4182	28.1636	28.5091	28.9182
146	PEV (Pre-Erythrocytic Vaccine)	3	0.85	2	0.1	Infants	6, 10, &, 14 weeks	None	0.7	0.81	0.93	0.93	NA	NA	None	NA	NA	NA	NA	NA	NA	NA	NA	None	NA	NA	NA	NA	NA	NA	NA	NA	0.9	Cases in <5yo per 100,000 population	683.155	614.1	557.764	511.909	486.064	468.373	478.282	466.827	468.7	467.909	465.045	461.555	457.636	456.673	461.445
146	PEV (Pre-Erythrocytic Vaccine)	3	0.85	2	0.1	Infants	6, 10, &, 14 weeks	None	0.7	0.81	0.93	0.93	NA	NA	None	NA	NA	NA	NA	NA	NA	NA	NA	None	NA	NA	NA	NA	NA	NA	NA	NA	0.9	Severe Cases in <5yo per 100,000 population	34.4727	31.6727	28.0909	26.7	26.0909	25.3	24.7091	24.4455	24.5727	24.6273	24.5636	24.7818	23.8273	23.6273	24.1545
146	PEV (Pre-Erythrocytic Vaccine)	3	0.85	2	0.1	Infants	6, 10, &, 14 weeks	None	0.7	0.81	0.93	0.93	NA	NA	None	NA	NA	NA	NA	NA	NA	NA	NA	None	NA	NA	NA	NA	NA	NA	NA	NA	0.9	Deaths in < 5yo per 100,000 population	8.39091	7.47273	6.99091	6.88182	6.38182	6.77273	6.64545	5.86364	6.87273	7.21818	6.8	6.47273	6.70909	6.86364	6.64545
146	PEV (Pre-Erythrocytic Vaccine)	3	0.85	2	0.1	Infants	6, 10, &, 14 weeks	None	0.7	0.81	0.93	0.93	NA	NA	None	NA	NA	NA	NA	NA	NA	NA	NA	None	NA	NA	NA	NA	NA	NA	NA	NA	0.9	DALYs per 100,000 population	810.44	762.924	755.927	746.931	739.885	728.326	731.15	698.076	736.325	736.828	725.553	724.923	716.95	724.037	731.843
146	PEV (Pre-Erythrocytic Vaccine)	3	0.85	2	0.1	Infants	6, 10, &, 14 weeks	None	0.7	0.81	0.93	0.93	NA	NA	None	NA	NA	NA	NA	NA	NA	NA	NA	None	NA	NA	NA	NA	NA	NA	NA	NA	0.9	Income and productivity gains from delivering vaccine (US$ / dose)	-0.00108281	0.0132492	0.0366095	0.0842442	0.0937954	0.0829678	0.0896684	0.103716	0.105582	0.110215	0.116836	0.133933	0.136659	0.137427	0.125766
147	PEV (Pre-Erythrocytic Vaccine)	3	0.85	2	0.1	Infants	6, 10, &, 14 weeks	None	0.5	0.69	0.85	0.85	NA	NA	None	NA	NA	NA	NA	NA	NA	NA	NA	None	NA	NA	NA	NA	NA	NA	NA	NA	0.9	Cases per 100,000 population	8633.48	8550.32	8450.85	8370.45	8301.55	8243.35	8241.49	8215.86	8245.15	8231.13	8208.87	8216.91	8235.79	8221.79	8221.84
147	PEV (Pre-Erythrocytic Vaccine)	3	0.85	2	0.1	Infants	6, 10, &, 14 weeks	None	0.5	0.69	0.85	0.85	NA	NA	None	NA	NA	NA	NA	NA	NA	NA	NA	None	NA	NA	NA	NA	NA	NA	NA	NA	0.9	Severe Cases per 100,000 population	149.918	150.364	145.773	142.155	139.682	139.173	139.427	140.982	142.182	141.573	140.064	140.964	142.1	142.727	142.682
147	PEV (Pre-Erythrocytic Vaccine)	3	0.85	2	0.1	Infants	6, 10, &, 14 weeks	None	0.5	0.69	0.85	0.85	NA	NA	None	NA	NA	NA	NA	NA	NA	NA	NA	None	NA	NA	NA	NA	NA	NA	NA	NA	0.9	Deaths per 100,000 population	30.9818	30.6364	30.0182	28.7636	29.8909	28.5909	29.7818	28.0636	28.6818	29.2091	29.9818	30.0909	29.4	29.2818	30.8364
147	PEV (Pre-Erythrocytic Vaccine)	3	0.85	2	0.1	Infants	6, 10, &, 14 weeks	None	0.5	0.69	0.85	0.85	NA	NA	None	NA	NA	NA	NA	NA	NA	NA	NA	None	NA	NA	NA	NA	NA	NA	NA	NA	0.9	Cases in <5yo per 100,000 population	690.382	632.209	593.264	553.864	529.436	518.6	517.291	511.964	518.582	518.9	510.255	516.291	514.991	514.909	513.082
147	PEV (Pre-Erythrocytic Vaccine)	3	0.85	2	0.1	Infants	6, 10, &, 14 weeks	None	0.5	0.69	0.85	0.85	NA	NA	None	NA	NA	NA	NA	NA	NA	NA	NA	None	NA	NA	NA	NA	NA	NA	NA	NA	0.9	Severe Cases in <5yo per 100,000 population	35.2	32.3182	30.7727	27.8636	27.2364	27.5364	26.7818	27.4636	27.5909	28.1273	26.4545	27.1909	26.7273	27.5545	26.8364
147	PEV (Pre-Erythrocytic Vaccine)	3	0.85	2	0.1	Infants	6, 10, &, 14 weeks	None	0.5	0.69	0.85	0.85	NA	NA	None	NA	NA	NA	NA	NA	NA	NA	NA	None	NA	NA	NA	NA	NA	NA	NA	NA	0.9	Deaths in < 5yo per 100,000 population	8.38182	7.66364	7.70909	6.74545	7.00909	7.10909	7.3	7.22727	7.05455	7.13636	7.32727	7.47273	7.13636	7.22727	7.01818
147	PEV (Pre-Erythrocytic Vaccine)	3	0.85	2	0.1	Infants	6, 10, &, 14 weeks	None	0.5	0.69	0.85	0.85	NA	NA	None	NA	NA	NA	NA	NA	NA	NA	NA	None	NA	NA	NA	NA	NA	NA	NA	NA	0.9	DALYs per 100,000 population	787.849	781.742	761.192	731.828	758.239	726.398	756.123	716.938	730.249	742.516	761.103	761.276	746.37	747.933	778.46
147	PEV (Pre-Erythrocytic Vaccine)	3	0.85	2	0.1	Infants	6, 10, &, 14 weeks	None	0.5	0.69	0.85	0.85	NA	NA	None	NA	NA	NA	NA	NA	NA	NA	NA	None	NA	NA	NA	NA	NA	NA	NA	NA	0.9	Income and productivity gains from delivering vaccine (US$ / dose)	-0.0126788	0.00945262	0.040133	0.0646239	0.0890782	0.1064	0.105588	0.107762	0.0967729	0.104833	0.112421	0.113003	0.104485	0.106717	0.108296
148	PEV (Pre-Erythrocytic Vaccine)	3	0.85	2	1	Infants	6, 10, &, 14 weeks	None	0.89	0.95	0.97	0.97	NA	NA	None	NA	NA	NA	NA	NA	NA	NA	NA	None	NA	NA	NA	NA	NA	NA	NA	NA	0.9	Cases per 100,000 population	86053.5	84985.7	83419.6	82053.9	81857.2	80866.5	80332.9	79698.3	79523.5	79314.8	79049.6	79381.6	78716.3	78629.5	79011.6
148	PEV (Pre-Erythrocytic Vaccine)	3	0.85	2	1	Infants	6, 10, &, 14 weeks	None	0.89	0.95	0.97	0.97	NA	NA	None	NA	NA	NA	NA	NA	NA	NA	NA	None	NA	NA	NA	NA	NA	NA	NA	NA	0.9	Severe Cases per 100,000 population	1529.91	1473.64	1419.09	1370.18	1367.64	1327.55	1333.91	1333.64	1326.55	1353	1329.64	1337.27	1351.64	1344.45	1356.18
148	PEV (Pre-Erythrocytic Vaccine)	3	0.85	2	1	Infants	6, 10, &, 14 weeks	None	0.89	0.95	0.97	0.97	NA	NA	None	NA	NA	NA	NA	NA	NA	NA	NA	None	NA	NA	NA	NA	NA	NA	NA	NA	0.9	Deaths per 100,000 population	322.909	302.364	295.364	291	289.636	276.364	286.364	282.818	278	282.727	282.273	278.636	279.636	285.545	279.818
148	PEV (Pre-Erythrocytic Vaccine)	3	0.85	2	1	Infants	6, 10, &, 14 weeks	None	0.89	0.95	0.97	0.97	NA	NA	None	NA	NA	NA	NA	NA	NA	NA	NA	None	NA	NA	NA	NA	NA	NA	NA	NA	0.9	Cases in <5yo per 100,000 population	6807.09	5988.91	5280.55	4761.55	4418.64	4279.82	4228.27	4134.27	4178.27	4106.64	4149.09	4128.82	4112.36	4053.27	4078.55
148	PEV (Pre-Erythrocytic Vaccine)	3	0.85	2	1	Infants	6, 10, &, 14 weeks	None	0.89	0.95	0.97	0.97	NA	NA	None	NA	NA	NA	NA	NA	NA	NA	NA	None	NA	NA	NA	NA	NA	NA	NA	NA	0.9	Severe Cases in <5yo per 100,000 population	354.455	299.727	264.727	241.182	225.091	222.182	221.545	224.727	221.727	216.727	218.818	226.455	223.636	217.818	217.273
148	PEV (Pre-Erythrocytic Vaccine)	3	0.85	2	1	Infants	6, 10, &, 14 weeks	None	0.89	0.95	0.97	0.97	NA	NA	None	NA	NA	NA	NA	NA	NA	NA	NA	None	NA	NA	NA	NA	NA	NA	NA	NA	0.9	Deaths in < 5yo per 100,000 population	81.1818	72.3636	71.3636	64.9091	62	61.5455	61	62.8182	64.3636	62	64.5455	64.3636	63.1818	63.6364	58.4545
148	PEV (Pre-Erythrocytic Vaccine)	3	0.85	2	1	Infants	6, 10, &, 14 weeks	None	0.89	0.95	0.97	0.97	NA	NA	None	NA	NA	NA	NA	NA	NA	NA	NA	None	NA	NA	NA	NA	NA	NA	NA	NA	0.9	DALYs per 100,000 population	8247.77	7683.77	7509.85	7352.33	7320.84	7041.59	7282.63	7157.78	7051.06	7172.73	7167.75	7057.01	7127.1	7218.65	7097.41
148	PEV (Pre-Erythrocytic Vaccine)	3	0.85	2	1	Infants	6, 10, &, 14 weeks	None	0.89	0.95	0.97	0.97	NA	NA	None	NA	NA	NA	NA	NA	NA	NA	NA	None	NA	NA	NA	NA	NA	NA	NA	NA	0.9	Income and productivity gains from delivering vaccine (US$ / dose)	-0.0445959	0.141636	0.456814	0.727157	0.755547	0.986177	1.08127	1.1977	1.23403	1.25192	1.342	1.2712	1.41031	1.43493	1.33397
149	PEV (Pre-Erythrocytic Vaccine)	3	0.85	2	1	Infants	6, 10, &, 14 weeks	None	0.7	0.81	0.93	0.93	NA	NA	None	NA	NA	NA	NA	NA	NA	NA	NA	None	NA	NA	NA	NA	NA	NA	NA	NA	0.9	Cases per 100,000 population	85895.5	85279.3	84235.6	82387.5	81866.9	82297.7	82060.6	81353.5	81267	81098.5	80861.1	80272.2	80201.5	80120	80641
149	PEV (Pre-Erythrocytic Vaccine)	3	0.85	2	1	Infants	6, 10, &, 14 weeks	None	0.7	0.81	0.93	0.93	NA	NA	None	NA	NA	NA	NA	NA	NA	NA	NA	None	NA	NA	NA	NA	NA	NA	NA	NA	0.9	Severe Cases per 100,000 population	1514.55	1476.09	1419.36	1392	1405.82	1367.73	1377.82	1374.91	1371.09	1376.09	1382.55	1375.82	1371.09	1374.18	1380.55
149	PEV (Pre-Erythrocytic Vaccine)	3	0.85	2	1	Infants	6, 10, &, 14 weeks	None	0.7	0.81	0.93	0.93	NA	NA	None	NA	NA	NA	NA	NA	NA	NA	NA	None	NA	NA	NA	NA	NA	NA	NA	NA	0.9	Deaths per 100,000 population	318.273	300.727	297.909	293	293.091	287	289.364	274.273	289.455	289.636	286	284.182	281.636	285.091	289.182
149	PEV (Pre-Erythrocytic Vaccine)	3	0.85	2	1	Infants	6, 10, &, 14 weeks	None	0.7	0.81	0.93	0.93	NA	NA	None	NA	NA	NA	NA	NA	NA	NA	NA	None	NA	NA	NA	NA	NA	NA	NA	NA	0.9	Cases in <5yo per 100,000 population	6831.55	6141	5577.64	5119.09	4860.64	4683.73	4782.82	4668.27	4687	4679.09	4650.45	4615.55	4576.36	4566.73	4614.45
149	PEV (Pre-Erythrocytic Vaccine)	3	0.85	2	1	Infants	6, 10, &, 14 weeks	None	0.7	0.81	0.93	0.93	NA	NA	None	NA	NA	NA	NA	NA	NA	NA	NA	None	NA	NA	NA	NA	NA	NA	NA	NA	0.9	Severe Cases in <5yo per 100,000 population	344.727	316.727	280.909	267	260.909	253	247.091	244.455	245.727	246.273	245.636	247.818	238.273	236.273	241.545
149	PEV (Pre-Erythrocytic Vaccine)	3	0.85	2	1	Infants	6, 10, &, 14 weeks	None	0.7	0.81	0.93	0.93	NA	NA	None	NA	NA	NA	NA	NA	NA	NA	NA	None	NA	NA	NA	NA	NA	NA	NA	NA	0.9	Deaths in < 5yo per 100,000 population	83.9091	74.7273	69.9091	68.8182	63.8182	67.7273	66.4545	58.6364	68.7273	72.1818	68	64.7273	67.0909	68.6364	66.4545
149	PEV (Pre-Erythrocytic Vaccine)	3	0.85	2	1	Infants	6, 10, &, 14 weeks	None	0.7	0.81	0.93	0.93	NA	NA	None	NA	NA	NA	NA	NA	NA	NA	NA	None	NA	NA	NA	NA	NA	NA	NA	NA	0.9	DALYs per 100,000 population	8104.4	7629.24	7559.27	7469.31	7398.85	7283.26	7311.5	6980.76	7363.25	7368.28	7255.53	7249.23	7169.5	7240.37	7318.43
149	PEV (Pre-Erythrocytic Vaccine)	3	0.85	2	1	Infants	6, 10, &, 14 weeks	None	0.7	0.81	0.93	0.93	NA	NA	None	NA	NA	NA	NA	NA	NA	NA	NA	None	NA	NA	NA	NA	NA	NA	NA	NA	0.9	Income and productivity gains from delivering vaccine (US$ / dose)	-0.0108281	0.132492	0.366095	0.842442	0.937954	0.829678	0.896684	1.03716	1.05582	1.10215	1.16836	1.33933	1.36659	1.37427	1.25766
150	PEV (Pre-Erythrocytic Vaccine)	3	0.85	2	1	Infants	6, 10, &, 14 weeks	None	0.5	0.69	0.85	0.85	NA	NA	None	NA	NA	NA	NA	NA	NA	NA	NA	None	NA	NA	NA	NA	NA	NA	NA	NA	0.9	Cases per 100,000 population	86334.8	85503.2	84508.5	83704.5	83015.5	82433.5	82414.9	82158.6	82451.5	82311.3	82088.7	82169.1	82357.9	82217.9	82218.4
150	PEV (Pre-Erythrocytic Vaccine)	3	0.85	2	1	Infants	6, 10, &, 14 weeks	None	0.5	0.69	0.85	0.85	NA	NA	None	NA	NA	NA	NA	NA	NA	NA	NA	None	NA	NA	NA	NA	NA	NA	NA	NA	0.9	Severe Cases per 100,000 population	1499.18	1503.64	1457.73	1421.55	1396.82	1391.73	1394.27	1409.82	1421.82	1415.73	1400.64	1409.64	1421	1427.27	1426.82
150	PEV (Pre-Erythrocytic Vaccine)	3	0.85	2	1	Infants	6, 10, &, 14 weeks	None	0.5	0.69	0.85	0.85	NA	NA	None	NA	NA	NA	NA	NA	NA	NA	NA	None	NA	NA	NA	NA	NA	NA	NA	NA	0.9	Deaths per 100,000 population	309.818	306.364	300.182	287.636	298.909	285.909	297.818	280.636	286.818	292.091	299.818	300.909	294	292.818	308.364
150	PEV (Pre-Erythrocytic Vaccine)	3	0.85	2	1	Infants	6, 10, &, 14 weeks	None	0.5	0.69	0.85	0.85	NA	NA	None	NA	NA	NA	NA	NA	NA	NA	NA	None	NA	NA	NA	NA	NA	NA	NA	NA	0.9	Cases in <5yo per 100,000 population	6903.82	6322.09	5932.64	5538.64	5294.36	5186	5172.91	5119.64	5185.82	5189	5102.55	5162.91	5149.91	5149.09	5130.82
150	PEV (Pre-Erythrocytic Vaccine)	3	0.85	2	1	Infants	6, 10, &, 14 weeks	None	0.5	0.69	0.85	0.85	NA	NA	None	NA	NA	NA	NA	NA	NA	NA	NA	None	NA	NA	NA	NA	NA	NA	NA	NA	0.9	Severe Cases in <5yo per 100,000 population	352	323.182	307.727	278.636	272.364	275.364	267.818	274.636	275.909	281.273	264.545	271.909	267.273	275.545	268.364
150	PEV (Pre-Erythrocytic Vaccine)	3	0.85	2	1	Infants	6, 10, &, 14 weeks	None	0.5	0.69	0.85	0.85	NA	NA	None	NA	NA	NA	NA	NA	NA	NA	NA	None	NA	NA	NA	NA	NA	NA	NA	NA	0.9	Deaths in < 5yo per 100,000 population	83.8182	76.6364	77.0909	67.4545	70.0909	71.0909	73	72.2727	70.5455	71.3636	73.2727	74.7273	71.3636	72.2727	70.1818
150	PEV (Pre-Erythrocytic Vaccine)	3	0.85	2	1	Infants	6, 10, &, 14 weeks	None	0.5	0.69	0.85	0.85	NA	NA	None	NA	NA	NA	NA	NA	NA	NA	NA	None	NA	NA	NA	NA	NA	NA	NA	NA	0.9	DALYs per 100,000 population	7878.49	7817.42	7611.92	7318.28	7582.39	7263.98	7561.23	7169.38	7302.49	7425.16	7611.03	7612.76	7463.7	7479.33	7784.6
150	PEV (Pre-Erythrocytic Vaccine)	3	0.85	2	1	Infants	6, 10, &, 14 weeks	None	0.5	0.69	0.85	0.85	NA	NA	None	NA	NA	NA	NA	NA	NA	NA	NA	None	NA	NA	NA	NA	NA	NA	NA	NA	0.9	Income and productivity gains from delivering vaccine (US$ / dose)	-0.126788	0.0945262	0.40133	0.646239	0.890782	1.064	1.05588	1.07762	0.967729	1.04833	1.12421	1.13003	1.04485	1.06717	1.08296
151	PEV (Pre-Erythrocytic Vaccine)	3	0.85	2	10	Infants	6, 10, &, 14 weeks	None	0.89	0.95	0.97	0.97	NA	NA	None	NA	NA	NA	NA	NA	NA	NA	NA	None	NA	NA	NA	NA	NA	NA	NA	NA	0.9	Cases per 100,000 population	139767	135659	132697	131110	130586	129873	129817	130004	130286	130773	131470	131686	132461	132864	133396
151	PEV (Pre-Erythrocytic Vaccine)	3	0.85	2	10	Infants	6, 10, &, 14 weeks	None	0.89	0.95	0.97	0.97	NA	NA	None	NA	NA	NA	NA	NA	NA	NA	NA	None	NA	NA	NA	NA	NA	NA	NA	NA	0.9	Severe Cases per 100,000 population	1800.45	1608.45	1526.82	1520.64	1557	1590.27	1606	1654.64	1678.73	1712.45	1722.91	1765.36	1786.82	1770.91	1798.18
151	PEV (Pre-Erythrocytic Vaccine)	3	0.85	2	10	Infants	6, 10, &, 14 weeks	None	0.89	0.95	0.97	0.97	NA	NA	None	NA	NA	NA	NA	NA	NA	NA	NA	None	NA	NA	NA	NA	NA	NA	NA	NA	0.9	Deaths per 100,000 population	354.909	316.182	300.727	299.909	296.364	300.909	305.182	304	311.455	317.636	323.182	320.091	337.727	337.909	338.273
151	PEV (Pre-Erythrocytic Vaccine)	3	0.85	2	10	Infants	6, 10, &, 14 weeks	None	0.89	0.95	0.97	0.97	NA	NA	None	NA	NA	NA	NA	NA	NA	NA	NA	None	NA	NA	NA	NA	NA	NA	NA	NA	0.9	Cases in <5yo per 100,000 population	30037.6	26289.3	23774.5	22434.3	21491.5	21211.6	21230.4	21305.9	21327	21283	21302.1	21273.9	21356.7	21380.5	21367.1
151	PEV (Pre-Erythrocytic Vaccine)	3	0.85	2	10	Infants	6, 10, &, 14 weeks	None	0.89	0.95	0.97	0.97	NA	NA	None	NA	NA	NA	NA	NA	NA	NA	NA	None	NA	NA	NA	NA	NA	NA	NA	NA	0.9	Severe Cases in <5yo per 100,000 population	1172.82	971.182	900.364	894.818	931.727	926.182	932.545	940.091	937.182	940.455	930.818	947.727	950.364	940.182	952.091
151	PEV (Pre-Erythrocytic Vaccine)	3	0.85	2	10	Infants	6, 10, &, 14 weeks	None	0.89	0.95	0.97	0.97	NA	NA	None	NA	NA	NA	NA	NA	NA	NA	NA	None	NA	NA	NA	NA	NA	NA	NA	NA	0.9	Deaths in < 5yo per 100,000 population	227.273	184.091	171.364	169.364	171.545	173.091	174.091	168.545	168.636	173.727	169.727	169.273	177.818	181.091	177.909
151	PEV (Pre-Erythrocytic Vaccine)	3	0.85	2	10	Infants	6, 10, &, 14 weeks	None	0.89	0.95	0.97	0.97	NA	NA	None	NA	NA	NA	NA	NA	NA	NA	NA	None	NA	NA	NA	NA	NA	NA	NA	NA	0.9	DALYs per 100,000 population	9656.65	8631.13	8162.86	8121.95	8065.52	8202.36	8304.3	8258.21	8491.01	8647.26	8803.08	8722.59	9181.93	9150.69	9197.15
151	PEV (Pre-Erythrocytic Vaccine)	3	0.85	2	10	Infants	6, 10, &, 14 weeks	None	0.89	0.95	0.97	0.97	NA	NA	None	NA	NA	NA	NA	NA	NA	NA	NA	None	NA	NA	NA	NA	NA	NA	NA	NA	0.9	Income and productivity gains from delivering vaccine (US$ / dose)	0.0949629	0.697833	1.10508	1.31014	1.30897	1.43174	1.4176	1.38262	1.29117	1.15444	0.991584	0.922697	0.743961	0.664737	0.521453
152	PEV (Pre-Erythrocytic Vaccine)	3	0.85	2	10	Infants	6, 10, &, 14 weeks	None	0.7	0.81	0.93	0.93	NA	NA	None	NA	NA	NA	NA	NA	NA	NA	NA	None	NA	NA	NA	NA	NA	NA	NA	NA	0.9	Cases per 100,000 population	139704	136380	134190	132870	132117	131640	131912	131991	132122	132504	132816	133153	133760	134351	134687
152	PEV (Pre-Erythrocytic Vaccine)	3	0.85	2	10	Infants	6, 10, &, 14 weeks	None	0.7	0.81	0.93	0.93	NA	NA	None	NA	NA	NA	NA	NA	NA	NA	NA	None	NA	NA	NA	NA	NA	NA	NA	NA	0.9	Severe Cases per 100,000 population	1808.09	1676.91	1599.64	1589.45	1595.91	1653.45	1656.45	1681.64	1700.36	1748.18	1770.73	1763.36	1775.55	1799.73	1813.91
152	PEV (Pre-Erythrocytic Vaccine)	3	0.85	2	10	Infants	6, 10, &, 14 weeks	None	0.7	0.81	0.93	0.93	NA	NA	None	NA	NA	NA	NA	NA	NA	NA	NA	None	NA	NA	NA	NA	NA	NA	NA	NA	0.9	Deaths per 100,000 population	366.182	320.909	311.455	314.727	314.091	314.091	320.182	320	322	321.182	327.182	337.364	333.909	351.455	339.273
152	PEV (Pre-Erythrocytic Vaccine)	3	0.85	2	10	Infants	6, 10, &, 14 weeks	None	0.7	0.81	0.93	0.93	NA	NA	None	NA	NA	NA	NA	NA	NA	NA	NA	None	NA	NA	NA	NA	NA	NA	NA	NA	0.9	Cases in <5yo per 100,000 population	30107.3	26987.3	25026.7	23858.5	23061.6	22965.5	23007.3	22923	22899	22951.3	22979.1	23013.5	22885.8	23100.1	23032.6
152	PEV (Pre-Erythrocytic Vaccine)	3	0.85	2	10	Infants	6, 10, &, 14 weeks	None	0.7	0.81	0.93	0.93	NA	NA	None	NA	NA	NA	NA	NA	NA	NA	NA	None	NA	NA	NA	NA	NA	NA	NA	NA	0.9	Severe Cases in <5yo per 100,000 population	1186.18	1046	968.818	959.455	969	1011.45	988.545	976.182	972.818	995.545	996.273	983.545	993.727	995	1003.64
152	PEV (Pre-Erythrocytic Vaccine)	3	0.85	2	10	Infants	6, 10, &, 14 weeks	None	0.7	0.81	0.93	0.93	NA	NA	None	NA	NA	NA	NA	NA	NA	NA	NA	None	NA	NA	NA	NA	NA	NA	NA	NA	0.9	Deaths in < 5yo per 100,000 population	235.909	197.636	183.091	188.818	185.091	187.545	187	184.364	184.909	179.455	185.636	189.364	191.636	192.182	185.455
152	PEV (Pre-Erythrocytic Vaccine)	3	0.85	2	10	Infants	6, 10, &, 14 weeks	None	0.7	0.81	0.93	0.93	NA	NA	None	NA	NA	NA	NA	NA	NA	NA	NA	None	NA	NA	NA	NA	NA	NA	NA	NA	0.9	DALYs per 100,000 population	9917.42	8751.87	8531.17	8535.82	8505.31	8565.39	8697.36	8721.27	8754.32	8734.02	8900.18	9156.54	9097.41	9545.39	9255.76
152	PEV (Pre-Erythrocytic Vaccine)	3	0.85	2	10	Infants	6, 10, &, 14 weeks	None	0.7	0.81	0.93	0.93	NA	NA	None	NA	NA	NA	NA	NA	NA	NA	NA	None	NA	NA	NA	NA	NA	NA	NA	NA	0.9	Income and productivity gains from delivering vaccine (US$ / dose)	0.144177	0.720162	1.07644	1.28196	1.35371	1.4364	1.36342	1.33226	1.27103	1.13542	1.03926	0.969926	0.751561	0.63453	0.502544
153	PEV (Pre-Erythrocytic Vaccine)	3	0.85	2	10	Infants	6, 10, &, 14 weeks	None	0.5	0.69	0.85	0.85	NA	NA	None	NA	NA	NA	NA	NA	NA	NA	NA	None	NA	NA	NA	NA	NA	NA	NA	NA	0.9	Cases per 100,000 population	139870	137223	135466	134430	133816	133888	133398	133999	133749	134334	134602	134831	135337	135797	136095
153	PEV (Pre-Erythrocytic Vaccine)	3	0.85	2	10	Infants	6, 10, &, 14 weeks	None	0.5	0.69	0.85	0.85	NA	NA	None	NA	NA	NA	NA	NA	NA	NA	NA	None	NA	NA	NA	NA	NA	NA	NA	NA	0.9	Severe Cases per 100,000 population	1804.55	1707.73	1671	1639.45	1652.73	1689.64	1699.55	1733.91	1762.91	1752.91	1775.18	1787.18	1810	1816.55	1794.45
153	PEV (Pre-Erythrocytic Vaccine)	3	0.85	2	10	Infants	6, 10, &, 14 weeks	None	0.5	0.69	0.85	0.85	NA	NA	None	NA	NA	NA	NA	NA	NA	NA	NA	None	NA	NA	NA	NA	NA	NA	NA	NA	0.9	Deaths per 100,000 population	368.273	334.545	329.818	324	321.364	327.091	332.727	332.727	328.909	341.182	335.818	335.909	345.727	345.182	346.273
153	PEV (Pre-Erythrocytic Vaccine)	3	0.85	2	10	Infants	6, 10, &, 14 weeks	None	0.5	0.69	0.85	0.85	NA	NA	None	NA	NA	NA	NA	NA	NA	NA	NA	None	NA	NA	NA	NA	NA	NA	NA	NA	0.9	Cases in <5yo per 100,000 population	30341	27784.5	26397.7	25384.2	24811.9	24706	24663.3	24790.9	24601.9	24700.1	24769.5	24759.9	24737.3	24783.3	24832.2
153	PEV (Pre-Erythrocytic Vaccine)	3	0.85	2	10	Infants	6, 10, &, 14 weeks	None	0.5	0.69	0.85	0.85	NA	NA	None	NA	NA	NA	NA	NA	NA	NA	NA	None	NA	NA	NA	NA	NA	NA	NA	NA	0.9	Severe Cases in <5yo per 100,000 population	1173.82	1069.09	1041.55	1007	1022.27	1045.36	1029.91	1044.45	1043.55	1030.27	1040.36	1042.18	1051.91	1052.73	1032
153	PEV (Pre-Erythrocytic Vaccine)	3	0.85	2	10	Infants	6, 10, &, 14 weeks	None	0.5	0.69	0.85	0.85	NA	NA	None	NA	NA	NA	NA	NA	NA	NA	NA	None	NA	NA	NA	NA	NA	NA	NA	NA	0.9	Deaths in < 5yo per 100,000 population	234.636	204.364	201.455	195	197.273	204.545	200.909	205	192.273	203.091	195.364	197.727	199.091	198.455	203.364
153	PEV (Pre-Erythrocytic Vaccine)	3	0.85	2	10	Infants	6, 10, &, 14 weeks	None	0.5	0.69	0.85	0.85	NA	NA	None	NA	NA	NA	NA	NA	NA	NA	NA	None	NA	NA	NA	NA	NA	NA	NA	NA	0.9	DALYs per 100,000 population	9940.72	9064.98	8941.3	8803.85	8746.09	8912.59	9035.51	9056.27	8939.36	9248.34	9138.41	9097.02	9394.48	9377.6	9404.37
153	PEV (Pre-Erythrocytic Vaccine)	3	0.85	2	10	Infants	6, 10, &, 14 weeks	None	0.5	0.69	0.85	0.85	NA	NA	None	NA	NA	NA	NA	NA	NA	NA	NA	None	NA	NA	NA	NA	NA	NA	NA	NA	0.9	Income and productivity gains from delivering vaccine (US$ / dose)	0.182549	0.691747	1.12586	1.28844	1.38278	1.32093	1.47647	1.25511	1.26206	1.11662	1.01893	0.927263	0.721788	0.570465	0.464647
[truncated: 16,056 more rows]
[truncated: 5 more columns]
