# Supplementary material for: Modeling the public health impact of malaria vaccines for developers and policymakers
Source: BMC Infect Dis. 2013 Jul 1;13:295. doi: 10.1186/1471-2334-13-295 (PMC3711926; doi:10.1186/1471-2334-13-295)
Supplement: Additional file 8 — Vaccine_Strategy 4. Reference data from Swiss TPH on vaccine impact: Vaccine_Strategy 4. [file 1471-2334-13-295-S8.txt]

scenario_nr	TypeofVaccine	DosesperTx	PredictedEfficacyAgainstClinicalDisease	VxDecayRateyrs	EIR	Cohort1	VxSchedule1	BoostDoseVxSchedule1	TotalCoverage1	Dose#11	Dose#21	Dose#31	Dose#41	BoostDoseCompliance1	Cohort2	InterventionTime2	BoostDoseVxSchedule2	TotalCoverage2	Dose#12	Dose#22	Dose#32	Dose#42	BoostDoseCompliance2	Cohort3	InterventionTime3	BoostDoseVxSchedule3	TotalCoverage3	Dose#13	Dose#23	Dose#33	Dose#43	BoostDoseCompliance3	STIObservedEfficacy	MalariaOutput	y1	y2	y3	y4	y5	y6	y7	y8	y9	y10	y11	y12	y13	y14	y15
1	PEV (Pre-Erythrocytic Vaccine)	3	35%	2	0.1	Infants	6, 10, &, 14 weeks	2 yrs	89%	95%	97%	97%	NA	95%	5-17mo	0 yrs	None	89%	95%	97%	97%	NA	NA	None	NA	NA	NA	NA	NA	NA	NA	NA	0.4	Cases per 100,000 population	8609.418182	8527.818182	8469.918182	8405.145455	8357.1	8304.181818	8290.8	8207.990909	8129.227273	8127.736364	8105.809091	8095.090909	8043.081818	8102.263636	8104.327273
1	PEV (Pre-Erythrocytic Vaccine)	3	35%	2	0.1	Infants	6, 10, &, 14 weeks	2 yrs	89%	95%	97%	97%	NA	95%	5-17mo	0 yrs	None	89%	95%	97%	97%	NA	NA	None	NA	NA	NA	NA	NA	NA	NA	NA	0.4	Severe Cases per 100,000 population	149.3454545	146.6636364	143.3818182	144.9909091	141.1818182	141.3636364	141.2818182	140.6090909	138.8272727	141.0272727	140.1909091	138.3636364	141.9181818	142.5	140.0727273
1	PEV (Pre-Erythrocytic Vaccine)	3	35%	2	0.1	Infants	6, 10, &, 14 weeks	2 yrs	89%	95%	97%	97%	NA	95%	5-17mo	0 yrs	None	89%	95%	97%	97%	NA	NA	None	NA	NA	NA	NA	NA	NA	NA	NA	0.4	Deaths per 100,000 population	31.40909091	29.99090909	30.14545455	29.89090909	28.60909091	30.17272727	29.29090909	29.63636364	30.02727273	29.35454545	29.68181818	29.41818182	29.04545455	29.01818182	30.16363636
1	PEV (Pre-Erythrocytic Vaccine)	3	35%	2	0.1	Infants	6, 10, &, 14 weeks	2 yrs	89%	95%	97%	97%	NA	95%	5-17mo	0 yrs	None	89%	95%	97%	97%	NA	NA	None	NA	NA	NA	NA	NA	NA	NA	NA	0.4	Cases in <5yo per 100,000 population	664.1454545	618.8090909	580.5818182	554.6727273	541.1181818	531.4363636	529.5818182	523.4636364	520.8272727	521.4545455	520.9727273	516.5272727	508.6363636	519.6	513.9181818
1	PEV (Pre-Erythrocytic Vaccine)	3	35%	2	0.1	Infants	6, 10, &, 14 weeks	2 yrs	89%	95%	97%	97%	NA	95%	5-17mo	0 yrs	None	89%	95%	97%	97%	NA	NA	None	NA	NA	NA	NA	NA	NA	NA	NA	0.4	Severe Cases in <5yo per 100,000 population	34.39090909	31.6	29.70909091	29.10909091	28.83636364	28.09090909	27.49090909	27.71818182	27.29090909	26.78181818	27.71818182	27.24545455	27.28181818	27.63636364	27.30909091
1	PEV (Pre-Erythrocytic Vaccine)	3	35%	2	0.1	Infants	6, 10, &, 14 weeks	2 yrs	89%	95%	97%	97%	NA	95%	5-17mo	0 yrs	None	89%	95%	97%	97%	NA	NA	None	NA	NA	NA	NA	NA	NA	NA	NA	0.4	Deaths in < 5yo per 100,000 population	8.136363636	8.090909091	7.6	7.618181818	6.927272727	7.245454545	6.963636364	7.6	7.536363636	7.3	7.290909091	6.972727273	7.009090909	7.227272727	7.236363636
1	PEV (Pre-Erythrocytic Vaccine)	3	35%	2	0.1	Infants	6, 10, &, 14 weeks	2 yrs	89%	95%	97%	97%	NA	95%	5-17mo	0 yrs	None	89%	95%	97%	97%	NA	NA	None	NA	NA	NA	NA	NA	NA	NA	NA	0.4	DALYs per 100,000 population	799.1701465	762.1380631	764.2827482	759.2106354	730.4558955	764.520522	746.1536726	758.4546042	764.4851176	749.6677266	756.1392881	742.2936131	737.443417	739.5864545	763.0265607
1	PEV (Pre-Erythrocytic Vaccine)	3	35%	2	0.1	Infants	6, 10, &, 14 weeks	2 yrs	89%	95%	97%	97%	NA	95%	5-17mo	0 yrs	None	89%	95%	97%	97%	NA	NA	None	NA	NA	NA	NA	NA	NA	NA	NA	0.4	Income and productivity gains from delivering vaccine (US$ / dose)	-0.002642526	0.010409762	0.019741258	0.029215141	0.040212043	0.048194976	0.051071849	0.064376777	0.079183378	0.079145414	0.085521832	0.089320926	0.09637091	0.084556712	0.085750191
2	PEV (Pre-Erythrocytic Vaccine)	3	35%	2	0.1	Infants	6, 10, &, 14 weeks	2 yrs	89%	95%	97%	97%	NA	95%	5-17mo	0 yrs	None	70%	81%	93%	93%	NA	NA	None	NA	NA	NA	NA	NA	NA	NA	NA	0.4	Cases per 100,000 population	8579.781818	8498.627273	8469.509091	8397.145455	8338.136364	8251.318182	8241.154545	8258.118182	8207.3	8179.1	8168.809091	8077.963636	8094.281818	8126.754545	8137.236364
2	PEV (Pre-Erythrocytic Vaccine)	3	35%	2	0.1	Infants	6, 10, &, 14 weeks	2 yrs	89%	95%	97%	97%	NA	95%	5-17mo	0 yrs	None	70%	81%	93%	93%	NA	NA	None	NA	NA	NA	NA	NA	NA	NA	NA	0.4	Severe Cases per 100,000 population	151.9545455	147.6363636	143.2909091	143.7727273	144.3454545	139.2090909	137.5	139.3454545	139.2818182	140.3545455	139.6272727	139.1090909	138.5454545	141.9909091	140.7818182
2	PEV (Pre-Erythrocytic Vaccine)	3	35%	2	0.1	Infants	6, 10, &, 14 weeks	2 yrs	89%	95%	97%	97%	NA	95%	5-17mo	0 yrs	None	70%	81%	93%	93%	NA	NA	None	NA	NA	NA	NA	NA	NA	NA	NA	0.4	Deaths per 100,000 population	31.51818182	30.02727273	29.47272727	31.21818182	29.50909091	28.95454545	28.30909091	28.3	28.77272727	28.9	29.51818182	29.29090909	29.59090909	29.34545455	28.8
2	PEV (Pre-Erythrocytic Vaccine)	3	35%	2	0.1	Infants	6, 10, &, 14 weeks	2 yrs	89%	95%	97%	97%	NA	95%	5-17mo	0 yrs	None	70%	81%	93%	93%	NA	NA	None	NA	NA	NA	NA	NA	NA	NA	NA	0.4	Cases in <5yo per 100,000 population	667.8636364	616.1545455	586.9909091	551.4545455	539.5545455	524.6545455	527.1545455	526.0909091	527.7636364	525.2272727	531.3	516.2454545	521.6	518.2727273	518.3727273
2	PEV (Pre-Erythrocytic Vaccine)	3	35%	2	0.1	Infants	6, 10, &, 14 weeks	2 yrs	89%	95%	97%	97%	NA	95%	5-17mo	0 yrs	None	70%	81%	93%	93%	NA	NA	None	NA	NA	NA	NA	NA	NA	NA	NA	0.4	Severe Cases in <5yo per 100,000 population	34.83636364	31.40909091	30.68181818	29.34545455	29.08181818	27.11818182	26.87272727	27.88181818	27.43636364	27.53636364	28.11818182	27.7	27.3	26.44545455	26.62727273
2	PEV (Pre-Erythrocytic Vaccine)	3	35%	2	0.1	Infants	6, 10, &, 14 weeks	2 yrs	89%	95%	97%	97%	NA	95%	5-17mo	0 yrs	None	70%	81%	93%	93%	NA	NA	None	NA	NA	NA	NA	NA	NA	NA	NA	0.4	Deaths in < 5yo per 100,000 population	8.118181818	7.654545455	7.336363636	8.209090909	7.263636364	7.045454545	7.090909091	6.790909091	7.472727273	7.436363636	7.627272727	7.554545455	7.372727273	7.5	7.154545455
2	PEV (Pre-Erythrocytic Vaccine)	3	35%	2	0.1	Infants	6, 10, &, 14 weeks	2 yrs	89%	95%	97%	97%	NA	95%	5-17mo	0 yrs	None	70%	81%	93%	93%	NA	NA	None	NA	NA	NA	NA	NA	NA	NA	NA	0.4	DALYs per 100,000 population	800.8244826	766.5752905	750.1792868	796.7784815	748.5573186	737.6999282	718.6069698	719.452439	733.1682832	734.749665	754.6026949	743.4441067	750.1664328	746.7488151	733.1153039
2	PEV (Pre-Erythrocytic Vaccine)	3	35%	2	0.1	Infants	6, 10, &, 14 weeks	2 yrs	89%	95%	97%	97%	NA	95%	5-17mo	0 yrs	None	70%	81%	93%	93%	NA	NA	None	NA	NA	NA	NA	NA	NA	NA	NA	0.4	Income and productivity gains from delivering vaccine (US$ / dose)	0.000589607	0.015321717	0.020352462	0.031341776	0.041658365	0.060176193	0.061412048	0.05684369	0.064776539	0.07099933	0.074065869	0.090286944	0.08932779	0.079303539	0.078126694
3	PEV (Pre-Erythrocytic Vaccine)	3	35%	2	0.1	Infants	6, 10, &, 14 weeks	2 yrs	89%	95%	97%	97%	NA	95%	5-17mo	0 yrs	None	50%	69%	85%	85%	NA	NA	None	NA	NA	NA	NA	NA	NA	NA	NA	0.4	Cases per 100,000 population	8595.736364	8457	8459.254545	8369.681818	8251.5	8205.727273	8157.872727	8134.190909	8073.227273	8049.5	8136.009091	8129.218182	8165.772727	8213.736364	8180.127273
3	PEV (Pre-Erythrocytic Vaccine)	3	35%	2	0.1	Infants	6, 10, &, 14 weeks	2 yrs	89%	95%	97%	97%	NA	95%	5-17mo	0 yrs	None	50%	69%	85%	85%	NA	NA	None	NA	NA	NA	NA	NA	NA	NA	NA	0.4	Severe Cases per 100,000 population	148.7909091	146.7090909	143.9090909	141.8727273	141.8636364	137.9181818	139.0454545	138.5181818	137.6181818	139.5181818	138.4	141.9454545	140.6181818	141.5454545	143.2454545
3	PEV (Pre-Erythrocytic Vaccine)	3	35%	2	0.1	Infants	6, 10, &, 14 weeks	2 yrs	89%	95%	97%	97%	NA	95%	5-17mo	0 yrs	None	50%	69%	85%	85%	NA	NA	None	NA	NA	NA	NA	NA	NA	NA	NA	0.4	Deaths per 100,000 population	30.94545455	30.37272727	29.3	29.49090909	30	29.2	29.52727273	28.55454545	28.97272727	28.81818182	28.11818182	29.52727273	29.6	30.09090909	29.34545455
3	PEV (Pre-Erythrocytic Vaccine)	3	35%	2	0.1	Infants	6, 10, &, 14 weeks	2 yrs	89%	95%	97%	97%	NA	95%	5-17mo	0 yrs	None	50%	69%	85%	85%	NA	NA	None	NA	NA	NA	NA	NA	NA	NA	NA	0.4	Cases in <5yo per 100,000 population	668.9545455	614.3090909	586.6454545	552.7636364	533.0545455	521.4545455	525	522.7727273	513.3545455	509.5909091	515.7	519.9818182	523.6727273	530.8545455	520.4181818
3	PEV (Pre-Erythrocytic Vaccine)	3	35%	2	0.1	Infants	6, 10, &, 14 weeks	2 yrs	89%	95%	97%	97%	NA	95%	5-17mo	0 yrs	None	50%	69%	85%	85%	NA	NA	None	NA	NA	NA	NA	NA	NA	NA	NA	0.4	Severe Cases in <5yo per 100,000 population	34.16363636	31.94545455	29.94545455	28.86363636	28.24545455	27.03636364	27.15454545	27.88181818	26.87272727	27.13636364	26.19090909	28.05454545	26.96363636	27.75454545	28.02727273
3	PEV (Pre-Erythrocytic Vaccine)	3	35%	2	0.1	Infants	6, 10, &, 14 weeks	2 yrs	89%	95%	97%	97%	NA	95%	5-17mo	0 yrs	None	50%	69%	85%	85%	NA	NA	None	NA	NA	NA	NA	NA	NA	NA	NA	0.4	Deaths in < 5yo per 100,000 population	8.445454545	7.645454545	7.3	7.636363636	7.245454545	7.2	7.309090909	7.190909091	7.181818182	6.8	6.681818182	7.063636364	7.427272727	7.309090909	7.218181818
3	PEV (Pre-Erythrocytic Vaccine)	3	35%	2	0.1	Infants	6, 10, &, 14 weeks	2 yrs	89%	95%	97%	97%	NA	95%	5-17mo	0 yrs	None	50%	69%	85%	85%	NA	NA	None	NA	NA	NA	NA	NA	NA	NA	NA	0.4	DALYs per 100,000 population	786.686702	774.247386	745.7310669	753.753469	763.8858445	740.2276608	752.3917032	727.6719952	741.1775924	738.074319	715.1772292	752.3007046	749.6419403	761.0700222	748.1599353
3	PEV (Pre-Erythrocytic Vaccine)	3	35%	2	0.1	Infants	6, 10, &, 14 weeks	2 yrs	89%	95%	97%	97%	NA	95%	5-17mo	0 yrs	None	50%	69%	85%	85%	NA	NA	None	NA	NA	NA	NA	NA	NA	NA	NA	0.4	Income and productivity gains from delivering vaccine (US$ / dose)	-0.000939413	0.024737007	0.021233037	0.037132791	0.059140692	0.069646319	0.077620874	0.080945677	0.09113442	0.095520897	0.079897764	0.08026086	0.074390902	0.064156826	0.069907962
4	PEV (Pre-Erythrocytic Vaccine)	3	35%	2	0.1	Infants	6, 10, &, 14 weeks	2 yrs	89%	95%	97%	97%	NA	80%	5-17mo	0 yrs	None	89%	95%	97%	97%	NA	NA	None	NA	NA	NA	NA	NA	NA	NA	NA	0.4	Cases per 100,000 population	8620.618182	8486.190909	8445.036364	8328.836364	8243.563636	8247.163636	8161.345455	8213.118182	8151.645455	8149.072727	8151.118182	8143.627273	8152.172727	8187.172727	8177.454545
4	PEV (Pre-Erythrocytic Vaccine)	3	35%	2	0.1	Infants	6, 10, &, 14 weeks	2 yrs	89%	95%	97%	97%	NA	80%	5-17mo	0 yrs	None	89%	95%	97%	97%	NA	NA	None	NA	NA	NA	NA	NA	NA	NA	NA	0.4	Severe Cases per 100,000 population	148.8545455	148.6454545	143.7636364	141.5727273	140.5181818	141.2	139.6727273	140.1090909	140.4363636	140.4909091	140.4636364	141.0818182	140.9181818	140.9363636	142.4636364
4	PEV (Pre-Erythrocytic Vaccine)	3	35%	2	0.1	Infants	6, 10, &, 14 weeks	2 yrs	89%	95%	97%	97%	NA	80%	5-17mo	0 yrs	None	89%	95%	97%	97%	NA	NA	None	NA	NA	NA	NA	NA	NA	NA	NA	0.4	Deaths per 100,000 population	30.82727273	30.40909091	30.28181818	29.08181818	29.6	29.92727273	29.25454545	29.63636364	29.41818182	29.88181818	29.20909091	29.14545455	29.67272727	29.78181818	29.30909091
4	PEV (Pre-Erythrocytic Vaccine)	3	35%	2	0.1	Infants	6, 10, &, 14 weeks	2 yrs	89%	95%	97%	97%	NA	80%	5-17mo	0 yrs	None	89%	95%	97%	97%	NA	NA	None	NA	NA	NA	NA	NA	NA	NA	NA	0.4	Cases in <5yo per 100,000 population	662.9909091	610.5272727	581.5363636	552.7545455	537.9454545	532.9818182	530.0181818	533.5545455	526.8272727	527.0545455	525.2	528.9	525.4	528.2636364	528.9818182
4	PEV (Pre-Erythrocytic Vaccine)	3	35%	2	0.1	Infants	6, 10, &, 14 weeks	2 yrs	89%	95%	97%	97%	NA	80%	5-17mo	0 yrs	None	89%	95%	97%	97%	NA	NA	None	NA	NA	NA	NA	NA	NA	NA	NA	0.4	Severe Cases in <5yo per 100,000 population	34.48181818	32.55454545	29.52727273	28.73636364	27.95454545	28.15454545	28.22727273	27.94545455	27.25454545	27.39090909	27.99090909	27.23636364	27.39090909	27.34545455	27.83636364
4	PEV (Pre-Erythrocytic Vaccine)	3	35%	2	0.1	Infants	6, 10, &, 14 weeks	2 yrs	89%	95%	97%	97%	NA	80%	5-17mo	0 yrs	None	89%	95%	97%	97%	NA	NA	None	NA	NA	NA	NA	NA	NA	NA	NA	0.4	Deaths in < 5yo per 100,000 population	8.045454545	7.836363636	7.454545455	7.372727273	7.563636364	7.236363636	7.581818182	7.263636364	7.409090909	7.290909091	6.745454545	7.281818182	7.563636364	7.472727273	6.809090909
4	PEV (Pre-Erythrocytic Vaccine)	3	35%	2	0.1	Infants	6, 10, &, 14 weeks	2 yrs	89%	95%	97%	97%	NA	80%	5-17mo	0 yrs	None	89%	95%	97%	97%	NA	NA	None	NA	NA	NA	NA	NA	NA	NA	NA	0.4	DALYs per 100,000 population	787.1260446	774.5624811	770.7470647	739.4870039	753.227967	760.269276	741.588869	754.2876374	749.3221098	756.8156728	742.274641	738.7482601	751.9834697	760.3009291	745.1261951
4	PEV (Pre-Erythrocytic Vaccine)	3	35%	2	0.1	Infants	6, 10, &, 14 weeks	2 yrs	89%	95%	97%	97%	NA	80%	5-17mo	0 yrs	None	89%	95%	97%	97%	NA	NA	None	NA	NA	NA	NA	NA	NA	NA	NA	0.4	Income and productivity gains from delivering vaccine (US$ / dose)	-0.00487831	0.017974026	0.024473522	0.045652433	0.063961157	0.062089187	0.078619629	0.067866134	0.076332824	0.077941046	0.077960161	0.079634795	0.078826085	0.071177976	0.072893632
5	PEV (Pre-Erythrocytic Vaccine)	3	35%	2	0.1	Infants	6, 10, &, 14 weeks	2 yrs	89%	95%	97%	97%	NA	80%	5-17mo	0 yrs	None	70%	81%	93%	93%	NA	NA	None	NA	NA	NA	NA	NA	NA	NA	NA	0.4	Cases per 100,000 population	8585.809091	8473	8487.445455	8350.063636	8285.681818	8248.472727	8257.227273	8236.954545	8177.845455	8156.181818	8110.336364	8082.709091	8124.918182	8203	8209.618182
5	PEV (Pre-Erythrocytic Vaccine)	3	35%	2	0.1	Infants	6, 10, &, 14 weeks	2 yrs	89%	95%	97%	97%	NA	80%	5-17mo	0 yrs	None	70%	81%	93%	93%	NA	NA	None	NA	NA	NA	NA	NA	NA	NA	NA	0.4	Severe Cases per 100,000 population	148.1636364	145.2	144.2181818	143.3454545	142.7818182	141.2272727	140.1454545	139.7363636	140.5454545	139.4727273	139.9545455	139.4090909	140.9818182	142.1727273	142.4
5	PEV (Pre-Erythrocytic Vaccine)	3	35%	2	0.1	Infants	6, 10, &, 14 weeks	2 yrs	89%	95%	97%	97%	NA	80%	5-17mo	0 yrs	None	70%	81%	93%	93%	NA	NA	None	NA	NA	NA	NA	NA	NA	NA	NA	0.4	Deaths per 100,000 population	30.90909091	30.10909091	30.07272727	30.40909091	30.43636364	29.76363636	30.15454545	29.53636364	29.18181818	29.03636364	28.90909091	28.82727273	29.31818182	29.50909091	30.28181818
5	PEV (Pre-Erythrocytic Vaccine)	3	35%	2	0.1	Infants	6, 10, &, 14 weeks	2 yrs	89%	95%	97%	97%	NA	80%	5-17mo	0 yrs	None	70%	81%	93%	93%	NA	NA	None	NA	NA	NA	NA	NA	NA	NA	NA	0.4	Cases in <5yo per 100,000 population	669.5909091	617.8363636	590.9272727	554.7818182	534.3272727	528.1181818	530.1272727	541.6363636	530.7181818	528.2545455	517.5	523.3090909	524.9909091	533.2363636	532.5818182
5	PEV (Pre-Erythrocytic Vaccine)	3	35%	2	0.1	Infants	6, 10, &, 14 weeks	2 yrs	89%	95%	97%	97%	NA	80%	5-17mo	0 yrs	None	70%	81%	93%	93%	NA	NA	None	NA	NA	NA	NA	NA	NA	NA	NA	0.4	Severe Cases in <5yo per 100,000 population	33.7	31.20909091	29.52727273	28.61818182	27.94545455	28.01818182	28.09090909	27.46363636	28.14545455	27.79090909	26.87272727	27.78181818	27.89090909	27.62727273	28.1
5	PEV (Pre-Erythrocytic Vaccine)	3	35%	2	0.1	Infants	6, 10, &, 14 weeks	2 yrs	89%	95%	97%	97%	NA	80%	5-17mo	0 yrs	None	70%	81%	93%	93%	NA	NA	None	NA	NA	NA	NA	NA	NA	NA	NA	0.4	Deaths in < 5yo per 100,000 population	8.036363636	8.190909091	7.463636364	7.7	7.490909091	6.854545455	7.654545455	7.218181818	7.1	6.881818182	7.418181818	7.336363636	7.154545455	7.245454545	7.545454545
5	PEV (Pre-Erythrocytic Vaccine)	3	35%	2	0.1	Infants	6, 10, &, 14 weeks	2 yrs	89%	95%	97%	97%	NA	80%	5-17mo	0 yrs	None	70%	81%	93%	93%	NA	NA	None	NA	NA	NA	NA	NA	NA	NA	NA	0.4	DALYs per 100,000 population	785.508442	768.924185	767.4484763	771.4945634	774.7789072	754.9388275	767.1431384	748.7659872	739.9803139	738.1428192	736.1633315	736.9962457	748.258746	746.1642858	767.7838455
5	PEV (Pre-Erythrocytic Vaccine)	3	35%	2	0.1	Infants	6, 10, &, 14 weeks	2 yrs	89%	95%	97%	97%	NA	80%	5-17mo	0 yrs	None	70%	81%	93%	93%	NA	NA	None	NA	NA	NA	NA	NA	NA	NA	NA	0.4	Income and productivity gains from delivering vaccine (US$ / dose)	0.001310529	0.022719368	0.016089627	0.042076321	0.054364785	0.060549357	0.059672044	0.063346608	0.071676051	0.077215559	0.086796385	0.092067807	0.08532597	0.068239901	0.067331602
6	PEV (Pre-Erythrocytic Vaccine)	3	35%	2	0.1	Infants	6, 10, &, 14 weeks	2 yrs	89%	95%	97%	97%	NA	80%	5-17mo	0 yrs	None	50%	69%	85%	85%	NA	NA	None	NA	NA	NA	NA	NA	NA	NA	NA	0.4	Cases per 100,000 population	8595.845455	8526.745455	8469.263636	8408.663636	8397.4	8412.854545	8276.718182	8242.954545	8136.827273	8081.509091	8083.272727	8025.781818	8034.718182	8102.272727	8117.018182
6	PEV (Pre-Erythrocytic Vaccine)	3	35%	2	0.1	Infants	6, 10, &, 14 weeks	2 yrs	89%	95%	97%	97%	NA	80%	5-17mo	0 yrs	None	50%	69%	85%	85%	NA	NA	None	NA	NA	NA	NA	NA	NA	NA	NA	0.4	Severe Cases per 100,000 population	149.2727273	146.5454545	144.5	143.5909091	142.6909091	141.9636364	141.7909091	140.6636364	139.0545455	139.7272727	139.1454545	140.2090909	140.0636364	138.9545455	141.2
6	PEV (Pre-Erythrocytic Vaccine)	3	35%	2	0.1	Infants	6, 10, &, 14 weeks	2 yrs	89%	95%	97%	97%	NA	80%	5-17mo	0 yrs	None	50%	69%	85%	85%	NA	NA	None	NA	NA	NA	NA	NA	NA	NA	NA	0.4	Deaths per 100,000 population	30.66363636	30.22727273	31.12727273	29.19090909	30.45454545	29.56363636	29.37272727	29.24545455	27.86363636	29.09090909	28.92727273	29.74545455	29.57272727	29.61818182	29.65454545
6	PEV (Pre-Erythrocytic Vaccine)	3	35%	2	0.1	Infants	6, 10, &, 14 weeks	2 yrs	89%	95%	97%	97%	NA	80%	5-17mo	0 yrs	None	50%	69%	85%	85%	NA	NA	None	NA	NA	NA	NA	NA	NA	NA	NA	0.4	Cases in <5yo per 100,000 population	665.6545455	620.4727273	591.8454545	562.8454545	551.3090909	548.7272727	540.8	537.8272727	530.5727273	519.2272727	520.9363636	511.8181818	516.0909091	523.7454545	517.2545455
6	PEV (Pre-Erythrocytic Vaccine)	3	35%	2	0.1	Infants	6, 10, &, 14 weeks	2 yrs	89%	95%	97%	97%	NA	80%	5-17mo	0 yrs	None	50%	69%	85%	85%	NA	NA	None	NA	NA	NA	NA	NA	NA	NA	NA	0.4	Severe Cases in <5yo per 100,000 population	33.75454545	31.96363636	29.91818182	28.39090909	28.51818182	27.6	29.38181818	27.70909091	27.17272727	27.00909091	27.39090909	27.36363636	27.11818182	26.82727273	27.85454545
6	PEV (Pre-Erythrocytic Vaccine)	3	35%	2	0.1	Infants	6, 10, &, 14 weeks	2 yrs	89%	95%	97%	97%	NA	80%	5-17mo	0 yrs	None	50%	69%	85%	85%	NA	NA	None	NA	NA	NA	NA	NA	NA	NA	NA	0.4	Deaths in < 5yo per 100,000 population	8.663636364	7.727272727	7.536363636	6.845454545	7.790909091	7.409090909	7.181818182	7.236363636	6.9	7.118181818	7.145454545	7.445454545	7.481818182	6.972727273	7.336363636
6	PEV (Pre-Erythrocytic Vaccine)	3	35%	2	0.1	Infants	6, 10, &, 14 weeks	2 yrs	89%	95%	97%	97%	NA	80%	5-17mo	0 yrs	None	50%	69%	85%	85%	NA	NA	None	NA	NA	NA	NA	NA	NA	NA	NA	0.4	DALYs per 100,000 population	782.320812	772.7669493	789.553805	743.576502	772.0115861	754.2133661	745.5652931	743.3824804	712.3124538	738.7180182	734.1103722	758.7463478	752.9427963	752.0849019	753.453097
6	PEV (Pre-Erythrocytic Vaccine)	3	35%	2	0.1	Infants	6, 10, &, 14 weeks	2 yrs	89%	95%	97%	97%	NA	80%	5-17mo	0 yrs	None	50%	69%	85%	85%	NA	NA	None	NA	NA	NA	NA	NA	NA	NA	NA	0.4	Income and productivity gains from delivering vaccine (US$ / dose)	-0.001174409	0.011822633	0.021521181	0.030824354	0.033276601	0.029710983	0.055468814	0.061490784	0.079758553	0.091202098	0.091194139	0.101469904	0.100420067	0.089713608	0.084983805
7	PEV (Pre-Erythrocytic Vaccine)	3	35%	2	0.1	Infants	6, 10, &, 14 weeks	2 yrs	89%	95%	97%	97%	NA	50%	5-17mo	0 yrs	None	89%	95%	97%	97%	NA	NA	None	NA	NA	NA	NA	NA	NA	NA	NA	0.4	Cases per 100,000 population	8606.7	8478.290909	8467.209091	8351.390909	8297.454545	8346.245455	8252.181818	8252.763636	8271.272727	8253.981818	8195.381818	8200.9	8174.309091	8206.954545	8183.681818
7	PEV (Pre-Erythrocytic Vaccine)	3	35%	2	0.1	Infants	6, 10, &, 14 weeks	2 yrs	89%	95%	97%	97%	NA	50%	5-17mo	0 yrs	None	89%	95%	97%	97%	NA	NA	None	NA	NA	NA	NA	NA	NA	NA	NA	0.4	Severe Cases per 100,000 population	148.6454545	145.0909091	144.0909091	142.3363636	141.4909091	140.3636364	142.0090909	140.9090909	143.2090909	142.3727273	142.7727273	142.8181818	141.7545455	142.9454545	143.1909091
7	PEV (Pre-Erythrocytic Vaccine)	3	35%	2	0.1	Infants	6, 10, &, 14 weeks	2 yrs	89%	95%	97%	97%	NA	50%	5-17mo	0 yrs	None	89%	95%	97%	97%	NA	NA	None	NA	NA	NA	NA	NA	NA	NA	NA	0.4	Deaths per 100,000 population	31.23636364	29.76363636	30.42727273	29.76363636	29.43636364	30.17272727	29.8	29.15454545	30.33636364	29.47272727	29.24545455	30.25454545	29.05454545	29.50909091	29.01818182
7	PEV (Pre-Erythrocytic Vaccine)	3	35%	2	0.1	Infants	6, 10, &, 14 weeks	2 yrs	89%	95%	97%	97%	NA	50%	5-17mo	0 yrs	None	89%	95%	97%	97%	NA	NA	None	NA	NA	NA	NA	NA	NA	NA	NA	0.4	Cases in <5yo per 100,000 population	661.8818182	610.5363636	588.5090909	560.1727273	556.7454545	549.9636364	542.5	543.0636364	546.8363636	552.6636364	541.8090909	545.3454545	542.1454545	540.6363636	536.3181818
7	PEV (Pre-Erythrocytic Vaccine)	3	35%	2	0.1	Infants	6, 10, &, 14 weeks	2 yrs	89%	95%	97%	97%	NA	50%	5-17mo	0 yrs	None	89%	95%	97%	97%	NA	NA	None	NA	NA	NA	NA	NA	NA	NA	NA	0.4	Severe Cases in <5yo per 100,000 population	34.50909091	31.31818182	30.07272727	28.96363636	28.19090909	27.7	28.51818182	28.51818182	28.80909091	28.08181818	28.54545455	28.49090909	28.6	28.53636364	28.71818182
7	PEV (Pre-Erythrocytic Vaccine)	3	35%	2	0.1	Infants	6, 10, &, 14 weeks	2 yrs	89%	95%	97%	97%	NA	50%	5-17mo	0 yrs	None	89%	95%	97%	97%	NA	NA	None	NA	NA	NA	NA	NA	NA	NA	NA	0.4	Deaths in < 5yo per 100,000 population	7.918181818	7.845454545	7.927272727	7.372727273	7.7	7.763636364	7.654545455	7.309090909	7.718181818	7.381818182	7.363636364	7.463636364	7.145454545	6.827272727	7.154545455
7	PEV (Pre-Erythrocytic Vaccine)	3	35%	2	0.1	Infants	6, 10, &, 14 weeks	2 yrs	89%	95%	97%	97%	NA	50%	5-17mo	0 yrs	None	89%	95%	97%	97%	NA	NA	None	NA	NA	NA	NA	NA	NA	NA	NA	0.4	DALYs per 100,000 population	795.0407753	760.8214083	776.0810184	757.95655	744.8277453	766.1720987	758.5745526	742.3876926	769.8509232	751.1765988	741.4673791	771.9517184	741.0905689	749.2955923	735.8931958
7	PEV (Pre-Erythrocytic Vaccine)	3	35%	2	0.1	Infants	6, 10, &, 14 weeks	2 yrs	89%	95%	97%	97%	NA	50%	5-17mo	0 yrs	None	89%	95%	97%	97%	NA	NA	None	NA	NA	NA	NA	NA	NA	NA	NA	0.4	Income and productivity gains from delivering vaccine (US$ / dose)	-0.002505723	0.021008277	0.022189068	0.043295803	0.05690926	0.046139012	0.062812201	0.061166904	0.055803311	0.061370602	0.073619369	0.071783845	0.079117619	0.070669697	0.074768319
8	PEV (Pre-Erythrocytic Vaccine)	3	35%	2	0.1	Infants	6, 10, &, 14 weeks	2 yrs	89%	95%	97%	97%	NA	50%	5-17mo	0 yrs	None	70%	81%	93%	93%	NA	NA	None	NA	NA	NA	NA	NA	NA	NA	NA	0.4	Cases per 100,000 population	8577.327273	8521.763636	8398.518182	8368.490909	8301	8320.954545	8279.818182	8243.881818	8246.727273	8227.6	8204.254545	8116.545455	8246.827273	8252.363636	8184.663636
8	PEV (Pre-Erythrocytic Vaccine)	3	35%	2	0.1	Infants	6, 10, &, 14 weeks	2 yrs	89%	95%	97%	97%	NA	50%	5-17mo	0 yrs	None	70%	81%	93%	93%	NA	NA	None	NA	NA	NA	NA	NA	NA	NA	NA	0.4	Severe Cases per 100,000 population	151.1909091	147.5454545	142.7636364	142.4909091	140.4454545	141.6090909	140.9090909	141.8909091	140.1	144.6454545	143.0454545	140.9909091	142.6272727	142.5818182	146.1636364
8	PEV (Pre-Erythrocytic Vaccine)	3	35%	2	0.1	Infants	6, 10, &, 14 weeks	2 yrs	89%	95%	97%	97%	NA	50%	5-17mo	0 yrs	None	70%	81%	93%	93%	NA	NA	None	NA	NA	NA	NA	NA	NA	NA	NA	0.4	Deaths per 100,000 population	31.17272727	30.29090909	29.98181818	29.50909091	29.89090909	29.10909091	29.85454545	29.98181818	29.01818182	29.58181818	30.25454545	28.46363636	30.67272727	29.2	30
8	PEV (Pre-Erythrocytic Vaccine)	3	35%	2	0.1	Infants	6, 10, &, 14 weeks	2 yrs	89%	95%	97%	97%	NA	50%	5-17mo	0 yrs	None	70%	81%	93%	93%	NA	NA	None	NA	NA	NA	NA	NA	NA	NA	NA	0.4	Cases in <5yo per 100,000 population	668.6090909	621.4818182	584.9181818	566.5090909	556.1636364	544.0454545	549.3181818	542.4	547.7	540.7727273	539.2363636	532.1090909	550.6181818	548.0545455	536.5090909
8	PEV (Pre-Erythrocytic Vaccine)	3	35%	2	0.1	Infants	6, 10, &, 14 weeks	2 yrs	89%	95%	97%	97%	NA	50%	5-17mo	0 yrs	None	70%	81%	93%	93%	NA	NA	None	NA	NA	NA	NA	NA	NA	NA	NA	0.4	Severe Cases in <5yo per 100,000 population	34.46363636	31.28181818	29.31818182	29.81818182	28.70909091	28.44545455	28.44545455	28.97272727	28.84545455	28.41818182	27.83636364	27.6	28.38181818	28.13636364	29.50909091
8	PEV (Pre-Erythrocytic Vaccine)	3	35%	2	0.1	Infants	6, 10, &, 14 weeks	2 yrs	89%	95%	97%	97%	NA	50%	5-17mo	0 yrs	None	70%	81%	93%	93%	NA	NA	None	NA	NA	NA	NA	NA	NA	NA	NA	0.4	Deaths in < 5yo per 100,000 population	8.081818182	7.563636364	7.872727273	7.654545455	7.063636364	7.445454545	7.609090909	7.245454545	7.445454545	7.063636364	7.490909091	7.118181818	7.163636364	6.636363636	7.254545455
8	PEV (Pre-Erythrocytic Vaccine)	3	35%	2	0.1	Infants	6, 10, &, 14 weeks	2 yrs	89%	95%	97%	97%	NA	50%	5-17mo	0 yrs	None	70%	81%	93%	93%	NA	NA	None	NA	NA	NA	NA	NA	NA	NA	NA	0.4	DALYs per 100,000 population	792.2737647	772.5677614	762.877873	747.3410358	757.7174562	745.5202903	758.2501227	760.9893389	737.6053704	753.8772922	769.1368784	723.4126525	779.1012418	743.058559	757.4060381
8	PEV (Pre-Erythrocytic Vaccine)	3	35%	2	0.1	Infants	6, 10, &, 14 weeks	2 yrs	89%	95%	97%	97%	NA	50%	5-17mo	0 yrs	None	70%	81%	93%	93%	NA	NA	None	NA	NA	NA	NA	NA	NA	NA	NA	0.4	Income and productivity gains from delivering vaccine (US$ / dose)	0.001159341	0.013664731	0.036406569	0.040432345	0.05734471	0.049884545	0.058000184	0.064204762	0.063610761	0.063987755	0.071225714	0.0900803	0.065183302	0.062660363	0.073365851
9	PEV (Pre-Erythrocytic Vaccine)	3	35%	2	0.1	Infants	6, 10, &, 14 weeks	2 yrs	89%	95%	97%	97%	NA	50%	5-17mo	0 yrs	None	50%	69%	85%	85%	NA	NA	None	NA	NA	NA	NA	NA	NA	NA	NA	0.4	Cases per 100,000 population	8603.218182	8507.6	8438.763636	8333.818182	8345.345455	8380.009091	8342.009091	8306.509091	8285.009091	8217.609091	8182.063636	8168.036364	8159.681818	8185.681818	8185.927273
9	PEV (Pre-Erythrocytic Vaccine)	3	35%	2	0.1	Infants	6, 10, &, 14 weeks	2 yrs	89%	95%	97%	97%	NA	50%	5-17mo	0 yrs	None	50%	69%	85%	85%	NA	NA	None	NA	NA	NA	NA	NA	NA	NA	NA	0.4	Severe Cases per 100,000 population	148.9909091	147.3727273	146.1181818	143.0181818	141.2818182	144.0545455	144.9909091	141.9272727	141.7727273	140.9545455	140.7545455	139.6545455	141.2	141.1181818	142.9090909
9	PEV (Pre-Erythrocytic Vaccine)	3	35%	2	0.1	Infants	6, 10, &, 14 weeks	2 yrs	89%	95%	97%	97%	NA	50%	5-17mo	0 yrs	None	50%	69%	85%	85%	NA	NA	None	NA	NA	NA	NA	NA	NA	NA	NA	0.4	Deaths per 100,000 population	30.86363636	30.54545455	30.29090909	28.88181818	29.67272727	29.81818182	30.58181818	29.50909091	30.34545455	30.20909091	29.26363636	29.17272727	29.92727273	28.22727273	29.82727273
9	PEV (Pre-Erythrocytic Vaccine)	3	35%	2	0.1	Infants	6, 10, &, 14 weeks	2 yrs	89%	95%	97%	97%	NA	50%	5-17mo	0 yrs	None	50%	69%	85%	85%	NA	NA	None	NA	NA	NA	NA	NA	NA	NA	NA	0.4	Cases in <5yo per 100,000 population	668.2363636	620.9181818	592.3545455	559.3454545	556.2	551.9	552.2636364	545.9909091	554.5181818	541.0454545	533.2909091	540.7545455	539.5545455	543.1090909	540
9	PEV (Pre-Erythrocytic Vaccine)	3	35%	2	0.1	Infants	6, 10, &, 14 weeks	2 yrs	89%	95%	97%	97%	NA	50%	5-17mo	0 yrs	None	50%	69%	85%	85%	NA	NA	None	NA	NA	NA	NA	NA	NA	NA	NA	0.4	Severe Cases in <5yo per 100,000 population	33.75454545	31.95454545	30.61818182	28.51818182	28.79090909	28.84545455	29.52727273	28.08181818	29.37272727	27.61818182	27.78181818	28.63636364	29.24545455	27.69090909	28.54545455
9	PEV (Pre-Erythrocytic Vaccine)	3	35%	2	0.1	Infants	6, 10, &, 14 weeks	2 yrs	89%	95%	97%	97%	NA	50%	5-17mo	0 yrs	None	50%	69%	85%	85%	NA	NA	None	NA	NA	NA	NA	NA	NA	NA	NA	0.4	Deaths in < 5yo per 100,000 population	8.554545455	8.045454545	7.572727273	7.027272727	7.909090909	7.727272727	7.690909091	7.209090909	7.563636364	7.354545455	7.4	7.209090909	7.754545455	6.545454545	7.636363636
9	PEV (Pre-Erythrocytic Vaccine)	3	35%	2	0.1	Infants	6, 10, &, 14 weeks	2 yrs	89%	95%	97%	97%	NA	50%	5-17mo	0 yrs	None	50%	69%	85%	85%	NA	NA	None	NA	NA	NA	NA	NA	NA	NA	NA	0.4	DALYs per 100,000 population	784.3257699	775.5891187	768.5343271	733.17804	753.4954789	759.7723883	779.7197821	750.5465715	770.3121551	768.8579919	748.9989692	736.5167519	762.4371114	719.6366233	760.1292235
9	PEV (Pre-Erythrocytic Vaccine)	3	35%	2	0.1	Infants	6, 10, &, 14 weeks	2 yrs	89%	95%	97%	97%	NA	50%	5-17mo	0 yrs	None	50%	69%	85%	85%	NA	NA	None	NA	NA	NA	NA	NA	NA	NA	NA	0.4	Income and productivity gains from delivering vaccine (US$ / dose)	-0.002818102	0.015611517	0.026084339	0.045557206	0.046239512	0.037645942	0.044843048	0.051508476	0.05586788	0.068036418	0.076243378	0.081343345	0.082463297	0.076692755	0.075630569
10	PEV (Pre-Erythrocytic Vaccine)	3	35%	2	0.1	Infants	6, 10, &, 14 weeks	2 yrs	70%	81%	93%	93%	NA	95%	5-17mo	0 yrs	None	89%	95%	97%	97%	NA	NA	None	NA	NA	NA	NA	NA	NA	NA	NA	0.4	Cases per 100,000 population	8620.145455	8571.136364	8507.236364	8482.927273	8397.136364	8352.254545	8368.909091	8237.536364	8266.3	8190.2	8204.572727	8163.409091	8168.563636	8186.527273	8246.672727
10	PEV (Pre-Erythrocytic Vaccine)	3	35%	2	0.1	Infants	6, 10, &, 14 weeks	2 yrs	70%	81%	93%	93%	NA	95%	5-17mo	0 yrs	None	89%	95%	97%	97%	NA	NA	None	NA	NA	NA	NA	NA	NA	NA	NA	0.4	Severe Cases per 100,000 population	148.8909091	149.1363636	145.4363636	144.4545455	144.0909091	143.3545455	144.4090909	140.5818182	142.8181818	141.6181818	142.0727273	139.2727273	141.0727273	141.7363636	141.7272727
10	PEV (Pre-Erythrocytic Vaccine)	3	35%	2	0.1	Infants	6, 10, &, 14 weeks	2 yrs	70%	81%	93%	93%	NA	95%	5-17mo	0 yrs	None	89%	95%	97%	97%	NA	NA	None	NA	NA	NA	NA	NA	NA	NA	NA	0.4	Deaths per 100,000 population	31.30909091	30.73636364	30.45454545	29.11818182	29.90909091	29.94545455	30.28181818	28.82727273	30.26363636	30.1	30.01818182	29.30909091	29.17272727	29.76363636	29.63636364
10	PEV (Pre-Erythrocytic Vaccine)	3	35%	2	0.1	Infants	6, 10, &, 14 weeks	2 yrs	70%	81%	93%	93%	NA	95%	5-17mo	0 yrs	None	89%	95%	97%	97%	NA	NA	None	NA	NA	NA	NA	NA	NA	NA	NA	0.4	Cases in <5yo per 100,000 population	661.5272727	622.4272727	598.8181818	576.3272727	574.3545455	561.0909091	563.5909091	553.0454545	565.0545455	554.4545455	550.0909091	545.6727273	548.0909091	551.7272727	556
10	PEV (Pre-Erythrocytic Vaccine)	3	35%	2	0.1	Infants	6, 10, &, 14 weeks	2 yrs	70%	81%	93%	93%	NA	95%	5-17mo	0 yrs	None	89%	95%	97%	97%	NA	NA	None	NA	NA	NA	NA	NA	NA	NA	NA	0.4	Severe Cases in <5yo per 100,000 population	33.41818182	32.14545455	30.15454545	29.5	30.53636364	30.49090909	29.02727273	29.14545455	28.47272727	29.9	28.09090909	28.25454545	29.45454545	27.66363636	28.63636364
10	PEV (Pre-Erythrocytic Vaccine)	3	35%	2	0.1	Infants	6, 10, &, 14 weeks	2 yrs	70%	81%	93%	93%	NA	95%	5-17mo	0 yrs	None	89%	95%	97%	97%	NA	NA	None	NA	NA	NA	NA	NA	NA	NA	NA	0.4	Deaths in < 5yo per 100,000 population	8.209090909	7.836363636	7.345454545	7.363636364	7.418181818	7.472727273	7.790909091	7.290909091	7.727272727	7.936363636	7.854545455	7.454545455	7.345454545	7.372727273	7.754545455
10	PEV (Pre-Erythrocytic Vaccine)	3	35%	2	0.1	Infants	6, 10, &, 14 weeks	2 yrs	70%	81%	93%	93%	NA	95%	5-17mo	0 yrs	None	89%	95%	97%	97%	NA	NA	None	NA	NA	NA	NA	NA	NA	NA	NA	0.4	DALYs per 100,000 population	796.8798977	784.5277753	777.5522058	741.3925722	759.0076067	762.0288723	770.3381256	735.5183618	770.9719283	765.3135614	766.2137392	745.9349571	741.3938338	757.7073789	758.4815279
10	PEV (Pre-Erythrocytic Vaccine)	3	35%	2	0.1	Infants	6, 10, &, 14 weeks	2 yrs	70%	81%	93%	93%	NA	95%	5-17mo	0 yrs	None	89%	95%	97%	97%	NA	NA	None	NA	NA	NA	NA	NA	NA	NA	NA	0.4	Income and productivity gains from delivering vaccine (US$ / dose)	-0.004961835	0.000746138	0.014848347	0.018680804	0.040555703	0.050226444	0.046286109	0.075436758	0.06774325	0.086748529	0.084056228	0.094338586	0.093226688	0.086421318	0.074321972
11	PEV (Pre-Erythrocytic Vaccine)	3	35%	2	0.1	Infants	6, 10, &, 14 weeks	2 yrs	70%	81%	93%	93%	NA	95%	5-17mo	0 yrs	None	70%	81%	93%	93%	NA	NA	None	NA	NA	NA	NA	NA	NA	NA	NA	0.4	Cases per 100,000 population	8587.890909	8479.963636	8367.209091	8302.463636	8276.118182	8327.563636	8293.690909	8255.818182	8203.363636	8151.881818	8194.918182	8223.190909	8265.209091	8243.836364	8256.390909
11	PEV (Pre-Erythrocytic Vaccine)	3	35%	2	0.1	Infants	6, 10, &, 14 weeks	2 yrs	70%	81%	93%	93%	NA	95%	5-17mo	0 yrs	None	70%	81%	93%	93%	NA	NA	None	NA	NA	NA	NA	NA	NA	NA	NA	0.4	Severe Cases per 100,000 population	147.9	146.5272727	142.4545455	142.4454545	142.6727273	144.0545455	140.4272727	141.9909091	139.6818182	140.3909091	141.8181818	144.2818182	145.8818182	142.1818182	143
11	PEV (Pre-Erythrocytic Vaccine)	3	35%	2	0.1	Infants	6, 10, &, 14 weeks	2 yrs	70%	81%	93%	93%	NA	95%	5-17mo	0 yrs	None	70%	81%	93%	93%	NA	NA	None	NA	NA	NA	NA	NA	NA	NA	NA	0.4	Deaths per 100,000 population	30.25454545	29.7	29.71818182	29.5	31.3	29.90909091	28.9	29.00909091	28.48181818	29.67272727	29.33636364	29.50909091	30.55454545	29.67272727	30.8
11	PEV (Pre-Erythrocytic Vaccine)	3	35%	2	0.1	Infants	6, 10, &, 14 weeks	2 yrs	70%	81%	93%	93%	NA	95%	5-17mo	0 yrs	None	70%	81%	93%	93%	NA	NA	None	NA	NA	NA	NA	NA	NA	NA	NA	0.4	Cases in <5yo per 100,000 population	660.6545455	620.2545455	591.6090909	564.6636364	559.8818182	558.9636364	557.4090909	553.1909091	552.6727273	538.2818182	547.0909091	553.5545455	558.2	549.0909091	552.1545455
11	PEV (Pre-Erythrocytic Vaccine)	3	35%	2	0.1	Infants	6, 10, &, 14 weeks	2 yrs	70%	81%	93%	93%	NA	95%	5-17mo	0 yrs	None	70%	81%	93%	93%	NA	NA	None	NA	NA	NA	NA	NA	NA	NA	NA	0.4	Severe Cases in <5yo per 100,000 population	33.98181818	31.33636364	30.30909091	29.78181818	29.26363636	29.51818182	28.56363636	29.07272727	29.00909091	28.26363636	28.14545455	29.00909091	29.54545455	28.65454545	28.57272727
11	PEV (Pre-Erythrocytic Vaccine)	3	35%	2	0.1	Infants	6, 10, &, 14 weeks	2 yrs	70%	81%	93%	93%	NA	95%	5-17mo	0 yrs	None	70%	81%	93%	93%	NA	NA	None	NA	NA	NA	NA	NA	NA	NA	NA	0.4	Deaths in < 5yo per 100,000 population	8.036363636	7.618181818	7.536363636	7.645454545	8.163636364	7.636363636	7.809090909	7.145454545	7.054545455	7.663636364	7.536363636	7.445454545	7.618181818	7.627272727	8.263636364
11	PEV (Pre-Erythrocytic Vaccine)	3	35%	2	0.1	Infants	6, 10, &, 14 weeks	2 yrs	70%	81%	93%	93%	NA	95%	5-17mo	0 yrs	None	70%	81%	93%	93%	NA	NA	None	NA	NA	NA	NA	NA	NA	NA	NA	0.4	DALYs per 100,000 population	771.4181663	754.7772678	751.6497344	750.8968147	796.4355768	759.1451219	734.277368	736.3643051	725.7036979	754.9922559	748.5059318	751.56448	778.3464696	756.7734978	783.9853017
11	PEV (Pre-Erythrocytic Vaccine)	3	35%	2	0.1	Infants	6, 10, &, 14 weeks	2 yrs	70%	81%	93%	93%	NA	95%	5-17mo	0 yrs	None	70%	81%	93%	93%	NA	NA	None	NA	NA	NA	NA	NA	NA	NA	NA	0.4	Income and productivity gains from delivering vaccine (US$ / dose)	0.000214334	0.025515847	0.050369579	0.063202228	0.070067006	0.055691018	0.064635513	0.069789146	0.081144276	0.09423906	0.085305339	0.076990775	0.070349195	0.073581051	0.070817064
12	PEV (Pre-Erythrocytic Vaccine)	3	35%	2	0.1	Infants	6, 10, &, 14 weeks	2 yrs	70%	81%	93%	93%	NA	95%	5-17mo	0 yrs	None	50%	69%	85%	85%	NA	NA	None	NA	NA	NA	NA	NA	NA	NA	NA	0.4	Cases per 100,000 population	8570.772727	8506.8	8406.027273	8374.563636	8345.763636	8387.518182	8335.090909	8319.263636	8248.718182	8236.627273	8211.627273	8196.427273	8284.336364	8301.472727	8208.845455
12	PEV (Pre-Erythrocytic Vaccine)	3	35%	2	0.1	Infants	6, 10, &, 14 weeks	2 yrs	70%	81%	93%	93%	NA	95%	5-17mo	0 yrs	None	50%	69%	85%	85%	NA	NA	None	NA	NA	NA	NA	NA	NA	NA	NA	0.4	Severe Cases per 100,000 population	150.1	147.4	144.7909091	144.9545455	144.2090909	143.2454545	141.9	142.8181818	141.7	141.7090909	141.7727273	139.9454545	145.5727273	143.2545455	141.7454545
12	PEV (Pre-Erythrocytic Vaccine)	3	35%	2	0.1	Infants	6, 10, &, 14 weeks	2 yrs	70%	81%	93%	93%	NA	95%	5-17mo	0 yrs	None	50%	69%	85%	85%	NA	NA	None	NA	NA	NA	NA	NA	NA	NA	NA	0.4	Deaths per 100,000 population	31.71818182	31.38181818	29.97272727	30.60909091	29.85454545	30.02727273	30.28181818	29.83636364	29.31818182	29.36363636	29.60909091	28.70909091	30.3	29.22727273	29.15454545
12	PEV (Pre-Erythrocytic Vaccine)	3	35%	2	0.1	Infants	6, 10, &, 14 weeks	2 yrs	70%	81%	93%	93%	NA	95%	5-17mo	0 yrs	None	50%	69%	85%	85%	NA	NA	None	NA	NA	NA	NA	NA	NA	NA	NA	0.4	Cases in <5yo per 100,000 population	666.8727273	624.3	598.7272727	571.0818182	563.5181818	559.9090909	560.5818182	556.1181818	557.7454545	552.0090909	546.2	548.9090909	557.7818182	558.4636364	548.8545455
12	PEV (Pre-Erythrocytic Vaccine)	3	35%	2	0.1	Infants	6, 10, &, 14 weeks	2 yrs	70%	81%	93%	93%	NA	95%	5-17mo	0 yrs	None	50%	69%	85%	85%	NA	NA	None	NA	NA	NA	NA	NA	NA	NA	NA	0.4	Severe Cases in <5yo per 100,000 population	34.86363636	30.90909091	30.86363636	29.26363636	29.69090909	29.9	29.05454545	29.5	28.75454545	29.37272727	27.81818182	28.65454545	29.20909091	29.37272727	28.51818182
12	PEV (Pre-Erythrocytic Vaccine)	3	35%	2	0.1	Infants	6, 10, &, 14 weeks	2 yrs	70%	81%	93%	93%	NA	95%	5-17mo	0 yrs	None	50%	69%	85%	85%	NA	NA	None	NA	NA	NA	NA	NA	NA	NA	NA	0.4	Deaths in < 5yo per 100,000 population	8.127272727	7.945454545	7.627272727	7.754545455	7.445454545	7.5	7.854545455	7.772727273	7.2	7.245454545	7.509090909	7.290909091	7.872727273	7.145454545	7.481818182
12	PEV (Pre-Erythrocytic Vaccine)	3	35%	2	0.1	Infants	6, 10, &, 14 weeks	2 yrs	70%	81%	93%	93%	NA	95%	5-17mo	0 yrs	None	50%	69%	85%	85%	NA	NA	None	NA	NA	NA	NA	NA	NA	NA	NA	0.4	DALYs per 100,000 population	805.2010546	799.92534	758.5755516	776.2213195	759.0779272	766.4746608	769.2927728	757.3423235	746.7029009	747.6297456	754.6952279	731.5444265	773.5300847	741.4860547	741.5572397
12	PEV (Pre-Erythrocytic Vaccine)	3	35%	2	0.1	Infants	6, 10, &, 14 weeks	2 yrs	70%	81%	93%	93%	NA	95%	5-17mo	0 yrs	None	50%	69%	85%	85%	NA	NA	None	NA	NA	NA	NA	NA	NA	NA	NA	0.4	Income and productivity gains from delivering vaccine (US$ / dose)	0.003387249	0.01812483	0.039848126	0.044280381	0.051233682	0.041686996	0.055643591	0.056387199	0.071326768	0.07577417	0.080151363	0.087965557	0.064168463	0.059951865	0.082149856
13	PEV (Pre-Erythrocytic Vaccine)	3	35%	2	0.1	Infants	6, 10, &, 14 weeks	2 yrs	70%	81%	93%	93%	NA	80%	5-17mo	0 yrs	None	89%	95%	97%	97%	NA	NA	None	NA	NA	NA	NA	NA	NA	NA	NA	0.4	Cases per 100,000 population	8600.654545	8548.581818	8533.490909	8423.036364	8370.290909	8273.445455	8246.4	8209.136364	8283.218182	8219.463636	8223.736364	8221.890909	8208.427273	8281.263636	8315.263636
13	PEV (Pre-Erythrocytic Vaccine)	3	35%	2	0.1	Infants	6, 10, &, 14 weeks	2 yrs	70%	81%	93%	93%	NA	80%	5-17mo	0 yrs	None	89%	95%	97%	97%	NA	NA	None	NA	NA	NA	NA	NA	NA	NA	NA	0.4	Severe Cases per 100,000 population	149.7	148.0454545	147.6727273	142.9272727	145.5363636	140.6454545	142.6454545	139.9545455	142.6454545	142.7636364	141.5272727	142.4	143.5363636	144.6818182	145.9909091
13	PEV (Pre-Erythrocytic Vaccine)	3	35%	2	0.1	Infants	6, 10, &, 14 weeks	2 yrs	70%	81%	93%	93%	NA	80%	5-17mo	0 yrs	None	89%	95%	97%	97%	NA	NA	None	NA	NA	NA	NA	NA	NA	NA	NA	0.4	Deaths per 100,000 population	31.23636364	30.91818182	30.30909091	30.23636364	29.84545455	29.47272727	30.03636364	29.77272727	29.88181818	30.06363636	29.58181818	29.44545455	30.13636364	29.86363636	30.61818182
13	PEV (Pre-Erythrocytic Vaccine)	3	35%	2	0.1	Infants	6, 10, &, 14 weeks	2 yrs	70%	81%	93%	93%	NA	80%	5-17mo	0 yrs	None	89%	95%	97%	97%	NA	NA	None	NA	NA	NA	NA	NA	NA	NA	NA	0.4	Cases in <5yo per 100,000 population	657.3818182	626.9636364	600.3272727	579.2272727	572.0181818	561.1181818	556.7727273	550.1363636	558.7818182	555.2	555.0818182	557.1363636	564.3727273	558.5272727	564.4909091
13	PEV (Pre-Erythrocytic Vaccine)	3	35%	2	0.1	Infants	6, 10, &, 14 weeks	2 yrs	70%	81%	93%	93%	NA	80%	5-17mo	0 yrs	None	89%	95%	97%	97%	NA	NA	None	NA	NA	NA	NA	NA	NA	NA	NA	0.4	Severe Cases in <5yo per 100,000 population	33.74545455	32.00909091	31.40909091	29.42727273	29.77272727	28.57272727	28.92727273	28.39090909	29.56363636	28.20909091	28.99090909	29.1	29.14545455	28.8	29.36363636
13	PEV (Pre-Erythrocytic Vaccine)	3	35%	2	0.1	Infants	6, 10, &, 14 weeks	2 yrs	70%	81%	93%	93%	NA	80%	5-17mo	0 yrs	None	89%	95%	97%	97%	NA	NA	None	NA	NA	NA	NA	NA	NA	NA	NA	0.4	Deaths in < 5yo per 100,000 population	8.636363636	7.990909091	7.836363636	7.627272727	7.327272727	7.572727273	7.345454545	7.372727273	7.981818182	7.345454545	7.590909091	7.045454545	7.572727273	7.418181818	7.536363636
13	PEV (Pre-Erythrocytic Vaccine)	3	35%	2	0.1	Infants	6, 10, &, 14 weeks	2 yrs	70%	81%	93%	93%	NA	80%	5-17mo	0 yrs	None	89%	95%	97%	97%	NA	NA	None	NA	NA	NA	NA	NA	NA	NA	NA	0.4	DALYs per 100,000 population	795.4117186	783.724965	772.2745414	774.4167894	760.2342262	749.8693081	758.3334577	756.8745224	762.5427143	762.128337	753.3389359	744.1121077	763.484545	758.0632903	780.563329
13	PEV (Pre-Erythrocytic Vaccine)	3	35%	2	0.1	Infants	6, 10, &, 14 weeks	2 yrs	70%	81%	93%	93%	NA	80%	5-17mo	0 yrs	None	89%	95%	97%	97%	NA	NA	None	NA	NA	NA	NA	NA	NA	NA	NA	0.4	Income and productivity gains from delivering vaccine (US$ / dose)	-0.003578482	0.007929582	0.008608666	0.035773944	0.048414416	0.072979231	0.076071837	0.085593952	0.065196347	0.080417262	0.080644765	0.082865498	0.087571715	0.067001099	0.057192955
14	PEV (Pre-Erythrocytic Vaccine)	3	35%	2	0.1	Infants	6, 10, &, 14 weeks	2 yrs	70%	81%	93%	93%	NA	80%	5-17mo	0 yrs	None	70%	81%	93%	93%	NA	NA	None	NA	NA	NA	NA	NA	NA	NA	NA	0.4	Cases per 100,000 population	8598.681818	8553.036364	8518.672727	8496.854545	8405.909091	8375.372727	8329.354545	8273.409091	8251.309091	8183.290909	8249.481818	8188.109091	8213.081818	8231.681818	8283.845455
14	PEV (Pre-Erythrocytic Vaccine)	3	35%	2	0.1	Infants	6, 10, &, 14 weeks	2 yrs	70%	81%	93%	93%	NA	80%	5-17mo	0 yrs	None	70%	81%	93%	93%	NA	NA	None	NA	NA	NA	NA	NA	NA	NA	NA	0.4	Severe Cases per 100,000 population	149.5	148.2636364	145.7363636	145.7	143.7636364	143.8545455	143.8727273	142.4090909	140.9181818	139.1272727	143.1727273	142.3818182	140.3454545	144.6	146.7909091
14	PEV (Pre-Erythrocytic Vaccine)	3	35%	2	0.1	Infants	6, 10, &, 14 weeks	2 yrs	70%	81%	93%	93%	NA	80%	5-17mo	0 yrs	None	70%	81%	93%	93%	NA	NA	None	NA	NA	NA	NA	NA	NA	NA	NA	0.4	Deaths per 100,000 population	30.92727273	30.32727273	30.42727273	31.22727273	30.10909091	30.12727273	30.02727273	29.23636364	29.29090909	29.1	30.13636364	30	29.14545455	30.00909091	30.71818182
14	PEV (Pre-Erythrocytic Vaccine)	3	35%	2	0.1	Infants	6, 10, &, 14 weeks	2 yrs	70%	81%	93%	93%	NA	80%	5-17mo	0 yrs	None	70%	81%	93%	93%	NA	NA	None	NA	NA	NA	NA	NA	NA	NA	NA	0.4	Cases in <5yo per 100,000 population	663.4272727	623.3636364	602.3909091	580.6	574.3272727	570.5	566.8181818	561.5545455	557.2909091	553.4727273	556.2272727	557.5818182	550.9363636	555.2909091	562.3636364
14	PEV (Pre-Erythrocytic Vaccine)	3	35%	2	0.1	Infants	6, 10, &, 14 weeks	2 yrs	70%	81%	93%	93%	NA	80%	5-17mo	0 yrs	None	70%	81%	93%	93%	NA	NA	None	NA	NA	NA	NA	NA	NA	NA	NA	0.4	Severe Cases in <5yo per 100,000 population	34.25454545	32.78181818	31.42727273	29.63636364	30.83636364	30.19090909	29.52727273	29.09090909	28.57272727	29.13636364	29.3	28.83636364	28.23636364	28.82727273	30.19090909
14	PEV (Pre-Erythrocytic Vaccine)	3	35%	2	0.1	Infants	6, 10, &, 14 weeks	2 yrs	70%	81%	93%	93%	NA	80%	5-17mo	0 yrs	None	70%	81%	93%	93%	NA	NA	None	NA	NA	NA	NA	NA	NA	NA	NA	0.4	Deaths in < 5yo per 100,000 population	7.972727273	8.109090909	7.9	8.054545455	7.481818182	7.918181818	7.645454545	7.127272727	7.445454545	7.227272727	7.745454545	7.318181818	6.972727273	7.490909091	7.418181818
14	PEV (Pre-Erythrocytic Vaccine)	3	35%	2	0.1	Infants	6, 10, &, 14 weeks	2 yrs	70%	81%	93%	93%	NA	80%	5-17mo	0 yrs	None	70%	81%	93%	93%	NA	NA	None	NA	NA	NA	NA	NA	NA	NA	NA	0.4	DALYs per 100,000 population	784.7213738	774.1820925	774.2326303	795.2896069	765.8884189	765.68348	765.5301795	747.2569901	745.4595567	739.1023785	764.8836091	760.9773401	738.991406	761.1899736	782.8893401
14	PEV (Pre-Erythrocytic Vaccine)	3	35%	2	0.1	Infants	6, 10, &, 14 weeks	2 yrs	70%	81%	93%	93%	NA	80%	5-17mo	0 yrs	None	70%	81%	93%	93%	NA	NA	None	NA	NA	NA	NA	NA	NA	NA	NA	0.4	Income and productivity gains from delivering vaccine (US$ / dose)	-0.002390046	0.005818704	0.014739331	0.017854293	0.040130282	0.047276076	0.056918479	0.069434078	0.072026515	0.091008445	0.074536229	0.089503714	0.083715751	0.077199657	0.065244852
15	PEV (Pre-Erythrocytic Vaccine)	3	35%	2	0.1	Infants	6, 10, &, 14 weeks	2 yrs	70%	81%	93%	93%	NA	80%	5-17mo	0 yrs	None	50%	69%	85%	85%	NA	NA	None	NA	NA	NA	NA	NA	NA	NA	NA	0.4	Cases per 100,000 population	8568.454545	8494.072727	8440.236364	8342.263636	8372.163636	8323.945455	8302.754545	8272.690909	8229.836364	8168.1	8169.090909	8190.163636	8120.609091	8158.554545	8229.981818
15	PEV (Pre-Erythrocytic Vaccine)	3	35%	2	0.1	Infants	6, 10, &, 14 weeks	2 yrs	70%	81%	93%	93%	NA	80%	5-17mo	0 yrs	None	50%	69%	85%	85%	NA	NA	None	NA	NA	NA	NA	NA	NA	NA	NA	0.4	Severe Cases per 100,000 population	149.6818182	148.1727273	144.3909091	144.7818182	145.5363636	143.4181818	141	141.5090909	142.2636364	140.5454545	142.8181818	140.9	140.3454545	142.0181818	144.3727273
15	PEV (Pre-Erythrocytic Vaccine)	3	35%	2	0.1	Infants	6, 10, &, 14 weeks	2 yrs	70%	81%	93%	93%	NA	80%	5-17mo	0 yrs	None	50%	69%	85%	85%	NA	NA	None	NA	NA	NA	NA	NA	NA	NA	NA	0.4	Deaths per 100,000 population	32.11818182	30.37272727	30.34545455	29.25454545	30	29.71818182	29.09090909	29.2	30.30909091	29.77272727	29.62727273	29.38181818	29.48181818	29.56363636	30.52727273
15	PEV (Pre-Erythrocytic Vaccine)	3	35%	2	0.1	Infants	6, 10, &, 14 weeks	2 yrs	70%	81%	93%	93%	NA	80%	5-17mo	0 yrs	None	50%	69%	85%	85%	NA	NA	None	NA	NA	NA	NA	NA	NA	NA	NA	0.4	Cases in <5yo per 100,000 population	663.9545455	628.0090909	597.9454545	577.9636364	572.8	562.9545455	564.1545455	559.6727273	565.4181818	549.9818182	555.6636364	553.5181818	543.1181818	547.6272727	552.3272727
15	PEV (Pre-Erythrocytic Vaccine)	3	35%	2	0.1	Infants	6, 10, &, 14 weeks	2 yrs	70%	81%	93%	93%	NA	80%	5-17mo	0 yrs	None	50%	69%	85%	85%	NA	NA	None	NA	NA	NA	NA	NA	NA	NA	NA	0.4	Severe Cases in <5yo per 100,000 population	34.16363636	32.49090909	29.87272727	29.67272727	30.50909091	29.39090909	28.59090909	29.78181818	29.68181818	28.40909091	28.55454545	28.39090909	27.52727273	28.5	28.28181818
15	PEV (Pre-Erythrocytic Vaccine)	3	35%	2	0.1	Infants	6, 10, &, 14 weeks	2 yrs	70%	81%	93%	93%	NA	80%	5-17mo	0 yrs	None	50%	69%	85%	85%	NA	NA	None	NA	NA	NA	NA	NA	NA	NA	NA	0.4	Deaths in < 5yo per 100,000 population	8.390909091	7.963636364	7.9	7.218181818	7.618181818	7.763636364	7.390909091	7.936363636	7.445454545	7.472727273	7.154545455	7.336363636	7.209090909	7.254545455	7.536363636
15	PEV (Pre-Erythrocytic Vaccine)	3	35%	2	0.1	Infants	6, 10, &, 14 weeks	2 yrs	70%	81%	93%	93%	NA	80%	5-17mo	0 yrs	None	50%	69%	85%	85%	NA	NA	None	NA	NA	NA	NA	NA	NA	NA	NA	0.4	DALYs per 100,000 population	813.4021951	774.4845782	770.6620229	745.4485508	764.2134743	755.3280212	741.3052698	743.450538	769.4096156	759.4560883	756.0918387	748.3100041	747.8535992	753.0102928	773.8136995
15	PEV (Pre-Erythrocytic Vaccine)	3	35%	2	0.1	Infants	6, 10, &, 14 weeks	2 yrs	70%	81%	93%	93%	NA	80%	5-17mo	0 yrs	None	50%	69%	85%	85%	NA	NA	None	NA	NA	NA	NA	NA	NA	NA	NA	0.4	Income and productivity gains from delivering vaccine (US$ / dose)	0.004059887	0.02344629	0.033358455	0.054043996	0.046926043	0.056598578	0.064038718	0.069503357	0.078718247	0.092181302	0.094362756	0.091737617	0.106443425	0.096539328	0.077530026
16	PEV (Pre-Erythrocytic Vaccine)	3	35%	2	0.1	Infants	6, 10, &, 14 weeks	2 yrs	70%	81%	93%	93%	NA	50%	5-17mo	0 yrs	None	89%	95%	97%	97%	NA	NA	None	NA	NA	NA	NA	NA	NA	NA	NA	0.4	Cases per 100,000 population	8578.136364	8486.181818	8457.6	8416.563636	8370.472727	8345.327273	8332.890909	8295.718182	8263.336364	8311.590909	8311.790909	8303.790909	8275.3	8373.345455	8330.436364
16	PEV (Pre-Erythrocytic Vaccine)	3	35%	2	0.1	Infants	6, 10, &, 14 weeks	2 yrs	70%	81%	93%	93%	NA	50%	5-17mo	0 yrs	None	89%	95%	97%	97%	NA	NA	None	NA	NA	NA	NA	NA	NA	NA	NA	0.4	Severe Cases per 100,000 population	148.5363636	148.2	144.1272727	144.1363636	145.4181818	144.5454545	143.7363636	143.2818182	143.3727273	142.9181818	144.2181818	144.3727273	144.8636364	145.3090909	145.4090909
16	PEV (Pre-Erythrocytic Vaccine)	3	35%	2	0.1	Infants	6, 10, &, 14 weeks	2 yrs	70%	81%	93%	93%	NA	50%	5-17mo	0 yrs	None	89%	95%	97%	97%	NA	NA	None	NA	NA	NA	NA	NA	NA	NA	NA	0.4	Deaths per 100,000 population	30.74545455	31.3	30.4	30.50909091	30.18181818	29.32727273	30.20909091	29.38181818	29.95454545	29.52727273	30.53636364	29.44545455	30.27272727	29.63636364	30.18181818
16	PEV (Pre-Erythrocytic Vaccine)	3	35%	2	0.1	Infants	6, 10, &, 14 weeks	2 yrs	70%	81%	93%	93%	NA	50%	5-17mo	0 yrs	None	89%	95%	97%	97%	NA	NA	None	NA	NA	NA	NA	NA	NA	NA	NA	0.4	Cases in <5yo per 100,000 population	660.6363636	617.6909091	593.7363636	583.5727273	584.1	574.6545455	572.0545455	570.9909091	571.5090909	571.9181818	574.1090909	571.9818182	569.5909091	584.6818182	571.2272727
16	PEV (Pre-Erythrocytic Vaccine)	3	35%	2	0.1	Infants	6, 10, &, 14 weeks	2 yrs	70%	81%	93%	93%	NA	50%	5-17mo	0 yrs	None	89%	95%	97%	97%	NA	NA	None	NA	NA	NA	NA	NA	NA	NA	NA	0.4	Severe Cases in <5yo per 100,000 population	34.08181818	32.27272727	30.88181818	30.57272727	31.40909091	30.60909091	30.17272727	29.83636364	28.86363636	29.54545455	30.77272727	30.41818182	30.05454545	29.68181818	29.77272727
16	PEV (Pre-Erythrocytic Vaccine)	3	35%	2	0.1	Infants	6, 10, &, 14 weeks	2 yrs	70%	81%	93%	93%	NA	50%	5-17mo	0 yrs	None	89%	95%	97%	97%	NA	NA	None	NA	NA	NA	NA	NA	NA	NA	NA	0.4	Deaths in < 5yo per 100,000 population	8.590909091	7.881818182	8.081818182	8.1	7.690909091	7.536363636	7.427272727	7.545454545	7.445454545	7.381818182	7.763636364	7.445454545	7.045454545	7.527272727	7.818181818
16	PEV (Pre-Erythrocytic Vaccine)	3	35%	2	0.1	Infants	6, 10, &, 14 weeks	2 yrs	70%	81%	93%	93%	NA	50%	5-17mo	0 yrs	None	89%	95%	97%	97%	NA	NA	None	NA	NA	NA	NA	NA	NA	NA	NA	0.4	DALYs per 100,000 population	786.6789024	792.8417477	775.9011257	776.5149512	767.6796098	749.3440441	768.3319021	748.2849011	760.0121591	749.4862986	778.1990381	750.3862949	768.0809425	759.6236564	767.1409101
16	PEV (Pre-Erythrocytic Vaccine)	3	35%	2	0.1	Infants	6, 10, &, 14 weeks	2 yrs	70%	81%	93%	93%	NA	50%	5-17mo	0 yrs	None	89%	95%	97%	97%	NA	NA	None	NA	NA	NA	NA	NA	NA	NA	NA	0.4	Income and productivity gains from delivering vaccine (US$ / dose)	0.00163101	0.023209358	0.029070655	0.039329169	0.051238744	0.057429354	0.060416835	0.066375217	0.072256851	0.061354959	0.063621903	0.064247376	0.073983044	0.048367425	0.056936791
17	PEV (Pre-Erythrocytic Vaccine)	3	35%	2	0.1	Infants	6, 10, &, 14 weeks	2 yrs	70%	81%	93%	93%	NA	50%	5-17mo	0 yrs	None	70%	81%	93%	93%	NA	NA	None	NA	NA	NA	NA	NA	NA	NA	NA	0.4	Cases per 100,000 population	8598.136364	8516.2	8461.181818	8368.518182	8373.427273	8414	8419.281818	8403.781818	8320.145455	8285.681818	8299.918182	8331.890909	8324.809091	8367.081818	8295.672727
17	PEV (Pre-Erythrocytic Vaccine)	3	35%	2	0.1	Infants	6, 10, &, 14 weeks	2 yrs	70%	81%	93%	93%	NA	50%	5-17mo	0 yrs	None	70%	81%	93%	93%	NA	NA	None	NA	NA	NA	NA	NA	NA	NA	NA	0.4	Severe Cases per 100,000 population	149.9636364	150.2818182	143.7909091	143.9090909	143.4909091	145.5545455	145.5181818	147.1090909	144.6090909	144.7181818	144.4636364	145.1545455	142.8090909	145.6181818	142.7454545
17	PEV (Pre-Erythrocytic Vaccine)	3	35%	2	0.1	Infants	6, 10, &, 14 weeks	2 yrs	70%	81%	93%	93%	NA	50%	5-17mo	0 yrs	None	70%	81%	93%	93%	NA	NA	None	NA	NA	NA	NA	NA	NA	NA	NA	0.4	Deaths per 100,000 population	30.59090909	31.39090909	30.77272727	29.34545455	30.24545455	30.64545455	29.63636364	29.91818182	30.57272727	29.30909091	30.31818182	30.48181818	29.79090909	30.05454545	30.02727273
17	PEV (Pre-Erythrocytic Vaccine)	3	35%	2	0.1	Infants	6, 10, &, 14 weeks	2 yrs	70%	81%	93%	93%	NA	50%	5-17mo	0 yrs	None	70%	81%	93%	93%	NA	NA	None	NA	NA	NA	NA	NA	NA	NA	NA	0.4	Cases in <5yo per 100,000 population	662.0545455	622.9727273	599.8636364	576.2363636	582.8727273	575.9090909	580.9	584.3	582.3363636	573.6545455	569.2454545	579.6272727	576.7	578.4272727	569.3090909
17	PEV (Pre-Erythrocytic Vaccine)	3	35%	2	0.1	Infants	6, 10, &, 14 weeks	2 yrs	70%	81%	93%	93%	NA	50%	5-17mo	0 yrs	None	70%	81%	93%	93%	NA	NA	None	NA	NA	NA	NA	NA	NA	NA	NA	0.4	Severe Cases in <5yo per 100,000 population	34.11818182	33.01818182	30.41818182	29.69090909	30.32727273	30.33636364	29.72727273	31.18181818	29.72727273	30.41818182	29.47272727	30.32727273	29.87272727	29.86363636	29.08181818
17	PEV (Pre-Erythrocytic Vaccine)	3	35%	2	0.1	Infants	6, 10, &, 14 weeks	2 yrs	70%	81%	93%	93%	NA	50%	5-17mo	0 yrs	None	70%	81%	93%	93%	NA	NA	None	NA	NA	NA	NA	NA	NA	NA	NA	0.4	Deaths in < 5yo per 100,000 population	8.127272727	8.318181818	7.936363636	7.281818182	8.1	7.454545455	7.463636364	7.518181818	7.845454545	6.863636364	7.709090909	7.890909091	7.845454545	7.581818182	7.4
17	PEV (Pre-Erythrocytic Vaccine)	3	35%	2	0.1	Infants	6, 10, &, 14 weeks	2 yrs	70%	81%	93%	93%	NA	50%	5-17mo	0 yrs	None	70%	81%	93%	93%	NA	NA	None	NA	NA	NA	NA	NA	NA	NA	NA	0.4	DALYs per 100,000 population	777.7053095	796.8712181	783.1372366	746.2708887	769.9080286	775.9002271	758.8391952	760.0529762	778.7176601	742.5923649	771.7763181	775.1152823	758.8160896	764.1014934	762.6091327
17	PEV (Pre-Erythrocytic Vaccine)	3	35%	2	0.1	Infants	6, 10, &, 14 weeks	2 yrs	70%	81%	93%	93%	NA	50%	5-17mo	0 yrs	None	70%	81%	93%	93%	NA	NA	None	NA	NA	NA	NA	NA	NA	NA	NA	0.4	Income and productivity gains from delivering vaccine (US$ / dose)	-0.003703874	0.014546187	0.028494746	0.050872974	0.051194827	0.038946785	0.037906149	0.038172839	0.059542809	0.067539292	0.064945127	0.05935034	0.063742484	0.047998239	0.066696331
18	PEV (Pre-Erythrocytic Vaccine)	3	35%	2	0.1	Infants	6, 10, &, 14 weeks	2 yrs	70%	81%	93%	93%	NA	50%	5-17mo	0 yrs	None	50%	69%	85%	85%	NA	NA	None	NA	NA	NA	NA	NA	NA	NA	NA	0.4	Cases per 100,000 population	8565.572727	8485.063636	8482.718182	8330.563636	8328.409091	8278.972727	8172.045455	8189.672727	8185.972727	8151.818182	8180.281818	8161.018182	8208.118182	8213.7	8213.881818
18	PEV (Pre-Erythrocytic Vaccine)	3	35%	2	0.1	Infants	6, 10, &, 14 weeks	2 yrs	70%	81%	93%	93%	NA	50%	5-17mo	0 yrs	None	50%	69%	85%	85%	NA	NA	None	NA	NA	NA	NA	NA	NA	NA	NA	0.4	Severe Cases per 100,000 population	151.1363636	146.9909091	144.7636364	144.7636364	144.2363636	142.6090909	142.0272727	142.3363636	143.8090909	142.9727273	141.9090909	141.9272727	144.3363636	144.7727273	143.1272727
18	PEV (Pre-Erythrocytic Vaccine)	3	35%	2	0.1	Infants	6, 10, &, 14 weeks	2 yrs	70%	81%	93%	93%	NA	50%	5-17mo	0 yrs	None	50%	69%	85%	85%	NA	NA	None	NA	NA	NA	NA	NA	NA	NA	NA	0.4	Deaths per 100,000 population	31.53636364	30.22727273	30.31818182	29.16363636	30.86363636	29.28181818	29.18181818	29.14545455	29.54545455	30.45454545	29.4	29.40909091	30.38181818	29.61818182	30.14545455
18	PEV (Pre-Erythrocytic Vaccine)	3	35%	2	0.1	Infants	6, 10, &, 14 weeks	2 yrs	70%	81%	93%	93%	NA	50%	5-17mo	0 yrs	None	50%	69%	85%	85%	NA	NA	None	NA	NA	NA	NA	NA	NA	NA	NA	0.4	Cases in <5yo per 100,000 population	664.9454545	624.2	613.1090909	578.1818182	572.6181818	572.1818182	560.7	568.7727273	562.7	561.6454545	563.4818182	555.5	563.9545455	559.4545455	558.5909091
18	PEV (Pre-Erythrocytic Vaccine)	3	35%	2	0.1	Infants	6, 10, &, 14 weeks	2 yrs	70%	81%	93%	93%	NA	50%	5-17mo	0 yrs	None	50%	69%	85%	85%	NA	NA	None	NA	NA	NA	NA	NA	NA	NA	NA	0.4	Severe Cases in <5yo per 100,000 population	34.09090909	31.50909091	31.58181818	30.80909091	29.55454545	29.05454545	29.94545455	29.18181818	29.24545455	29.07272727	29.45454545	29.31818182	29.9	29.85454545	29.56363636
18	PEV (Pre-Erythrocytic Vaccine)	3	35%	2	0.1	Infants	6, 10, &, 14 weeks	2 yrs	70%	81%	93%	93%	NA	50%	5-17mo	0 yrs	None	50%	69%	85%	85%	NA	NA	None	NA	NA	NA	NA	NA	NA	NA	NA	0.4	Deaths in < 5yo per 100,000 population	8.036363636	8.109090909	7.945454545	7.154545455	7.536363636	7.472727273	7.418181818	7.063636364	6.918181818	7.572727273	7.536363636	7.854545455	7.763636364	7.763636364	7.527272727
18	PEV (Pre-Erythrocytic Vaccine)	3	35%	2	0.1	Infants	6, 10, &, 14 weeks	2 yrs	70%	81%	93%	93%	NA	50%	5-17mo	0 yrs	None	50%	69%	85%	85%	NA	NA	None	NA	NA	NA	NA	NA	NA	NA	NA	0.4	DALYs per 100,000 population	800.7584623	774.9141237	771.6905376	743.022016	783.6920748	741.087767	744.9792382	743.2448328	748.9294935	775.4957094	745.6538621	749.3923455	775.078647	753.9679599	767.0616373
18	PEV (Pre-Erythrocytic Vaccine)	3	35%	2	0.1	Infants	6, 10, &, 14 weeks	2 yrs	70%	81%	93%	93%	NA	50%	5-17mo	0 yrs	None	50%	69%	85%	85%	NA	NA	None	NA	NA	NA	NA	NA	NA	NA	NA	0.4	Income and productivity gains from delivering vaccine (US$ / dose)	0.003714544	0.023815161	0.024848743	0.060171155	0.060668219	0.073871969	0.099613163	0.09386528	0.090028206	0.10059755	0.097040101	0.100670906	0.087950833	0.084788988	0.087921169
19	PEV (Pre-Erythrocytic Vaccine)	3	35%	2	0.1	Infants	6, 10, &, 14 weeks	2 yrs	50%	69%	85%	85%	NA	95%	5-17mo	0 yrs	None	89%	95%	97%	97%	NA	NA	None	NA	NA	NA	NA	NA	NA	NA	NA	0.4	Cases per 100,000 population	8559.066667	8451.7	8402.8	8390.491667	8409.091667	8437.166667	8394.775	8394.158333	8320.166667	8289.25	8329.891667	8346.391667	8342.3	8356.675	8415.241667
19	PEV (Pre-Erythrocytic Vaccine)	3	35%	2	0.1	Infants	6, 10, &, 14 weeks	2 yrs	50%	69%	85%	85%	NA	95%	5-17mo	0 yrs	None	89%	95%	97%	97%	NA	NA	None	NA	NA	NA	NA	NA	NA	NA	NA	0.4	Severe Cases per 100,000 population	147.7416667	146.45	144.5083333	144.8	143.3083333	144.625	146.8916667	145.6333333	142.8	142.925	147.2166667	146.1666667	145.0583333	145.6583333	146.425
19	PEV (Pre-Erythrocytic Vaccine)	3	35%	2	0.1	Infants	6, 10, &, 14 weeks	2 yrs	50%	69%	85%	85%	NA	95%	5-17mo	0 yrs	None	89%	95%	97%	97%	NA	NA	None	NA	NA	NA	NA	NA	NA	NA	NA	0.4	Deaths per 100,000 population	30.15	29.93333333	30.15833333	30	29.725	30.16666667	30.58333333	30.125	29.625	29.575	30.71666667	30.53333333	29.8	30.15	30.70833333
19	PEV (Pre-Erythrocytic Vaccine)	3	35%	2	0.1	Infants	6, 10, &, 14 weeks	2 yrs	50%	69%	85%	85%	NA	95%	5-17mo	0 yrs	None	89%	95%	97%	97%	NA	NA	None	NA	NA	NA	NA	NA	NA	NA	NA	0.4	Cases in <5yo per 100,000 population	659.6166667	619.5083333	596.775	591.65	590.3583333	599.2	594.0583333	593.9	588.3166667	583.7916667	590.3416667	583.9333333	581.2	583.775	592.7666667
19	PEV (Pre-Erythrocytic Vaccine)	3	35%	2	0.1	Infants	6, 10, &, 14 weeks	2 yrs	50%	69%	85%	85%	NA	95%	5-17mo	0 yrs	None	89%	95%	97%	97%	NA	NA	None	NA	NA	NA	NA	NA	NA	NA	NA	0.4	Severe Cases in <5yo per 100,000 population	33.45	32.05	31.225	31.06666667	30.275	30.40833333	30.80833333	30.96666667	29.625	30.04166667	31.46666667	31	29.98333333	31.075	29.90833333
19	PEV (Pre-Erythrocytic Vaccine)	3	35%	2	0.1	Infants	6, 10, &, 14 weeks	2 yrs	50%	69%	85%	85%	NA	95%	5-17mo	0 yrs	None	89%	95%	97%	97%	NA	NA	None	NA	NA	NA	NA	NA	NA	NA	NA	0.4	Deaths in < 5yo per 100,000 population	7.933333333	7.975	7.641666667	7.316666667	7.55	7.916666667	7.991666667	7.875	7.233333333	7.441666667	8.383333333	7.733333333	7.575	7.441666667	7.666666667
19	PEV (Pre-Erythrocytic Vaccine)	3	35%	2	0.1	Infants	6, 10, &, 14 weeks	2 yrs	50%	69%	85%	85%	NA	95%	5-17mo	0 yrs	None	89%	95%	97%	97%	NA	NA	None	NA	NA	NA	NA	NA	NA	NA	NA	0.4	DALYs per 100,000 population	769.0716874	759.9515307	768.5489387	763.4703698	755.629357	767.3322058	780.1728916	771.8965092	747.9686134	755.873493	783.1372684	773.8241411	757.2916597	763.9832729	785.7308037
19	PEV (Pre-Erythrocytic Vaccine)	3	35%	2	0.1	Infants	6, 10, &, 14 weeks	2 yrs	50%	69%	85%	85%	NA	95%	5-17mo	0 yrs	None	89%	95%	97%	97%	NA	NA	None	NA	NA	NA	NA	NA	NA	NA	NA	0.4	Income and productivity gains from delivering vaccine (US$ / dose)	0.005726925	0.039175665	0.052185771	0.056689794	0.052815535	0.04407622	0.052416684	0.051846408	0.07350723	0.082714278	0.070674802	0.064785893	0.070269202	0.061838099	0.045240613
20	PEV (Pre-Erythrocytic Vaccine)	3	35%	2	0.1	Infants	6, 10, &, 14 weeks	2 yrs	50%	69%	85%	85%	NA	95%	5-17mo	0 yrs	None	70%	81%	93%	93%	NA	NA	None	NA	NA	NA	NA	NA	NA	NA	NA	0.4	Cases per 100,000 population	8590.816667	8497.375	8462.675	8398.741667	8393.55	8397.216667	8375.116667	8362.566667	8306.233333	8283.066667	8323.508333	8293.683333	8289.883333	8228.225	8244.766667
20	PEV (Pre-Erythrocytic Vaccine)	3	35%	2	0.1	Infants	6, 10, &, 14 weeks	2 yrs	50%	69%	85%	85%	NA	95%	5-17mo	0 yrs	None	70%	81%	93%	93%	NA	NA	None	NA	NA	NA	NA	NA	NA	NA	NA	0.4	Severe Cases per 100,000 population	148.6333333	146.475	146.025	144.9583333	145.25	145.475	145.4916667	145	144.7	145.475	146.0916667	144.6333333	146.075	144.1083333	144.3666667
20	PEV (Pre-Erythrocytic Vaccine)	3	35%	2	0.1	Infants	6, 10, &, 14 weeks	2 yrs	50%	69%	85%	85%	NA	95%	5-17mo	0 yrs	None	70%	81%	93%	93%	NA	NA	None	NA	NA	NA	NA	NA	NA	NA	NA	0.4	Deaths per 100,000 population	30.81666667	30.96666667	30.91666667	29.34166667	30.29166667	30.65	29.99166667	30.275	29.85833333	29.625	29.775	30.19166667	30.04166667	29.6	30.16666667
20	PEV (Pre-Erythrocytic Vaccine)	3	35%	2	0.1	Infants	6, 10, &, 14 weeks	2 yrs	50%	69%	85%	85%	NA	95%	5-17mo	0 yrs	None	70%	81%	93%	93%	NA	NA	None	NA	NA	NA	NA	NA	NA	NA	NA	0.4	Cases in <5yo per 100,000 population	662.2	626.9333333	610.85	590.15	592.4416667	593.2166667	588.6166667	587.3416667	584.9416667	583.0083333	587.65	584.4083333	584.95	582.325	576.525
20	PEV (Pre-Erythrocytic Vaccine)	3	35%	2	0.1	Infants	6, 10, &, 14 weeks	2 yrs	50%	69%	85%	85%	NA	95%	5-17mo	0 yrs	None	70%	81%	93%	93%	NA	NA	None	NA	NA	NA	NA	NA	NA	NA	NA	0.4	Severe Cases in <5yo per 100,000 population	33.575	32.36666667	30.85	31.24166667	31	31.10833333	31.36666667	30.8	30.44166667	30.30833333	31.63333333	30.49166667	30.61666667	31.00833333	30.28333333
20	PEV (Pre-Erythrocytic Vaccine)	3	35%	2	0.1	Infants	6, 10, &, 14 weeks	2 yrs	50%	69%	85%	85%	NA	95%	5-17mo	0 yrs	None	70%	81%	93%	93%	NA	NA	None	NA	NA	NA	NA	NA	NA	NA	NA	0.4	Deaths in < 5yo per 100,000 population	8.116666667	7.95	8.116666667	7.775	8.158333333	7.925	8.008333333	7.75	7.858333333	7.575	7.766666667	7.35	7.166666667	7.683333333	7.658333333
20	PEV (Pre-Erythrocytic Vaccine)	3	35%	2	0.1	Infants	6, 10, &, 14 weeks	2 yrs	50%	69%	85%	85%	NA	95%	5-17mo	0 yrs	None	70%	81%	93%	93%	NA	NA	None	NA	NA	NA	NA	NA	NA	NA	NA	0.4	DALYs per 100,000 population	786.3724572	786.9072244	783.7275735	747.7221852	775.1835968	776.6983371	762.9632267	771.7113948	762.5567391	756.9216539	755.5698329	768.5905536	768.002537	755.8614098	766.2098218
20	PEV (Pre-Erythrocytic Vaccine)	3	35%	2	0.1	Infants	6, 10, &, 14 weeks	2 yrs	50%	69%	85%	85%	NA	95%	5-17mo	0 yrs	None	70%	81%	93%	93%	NA	NA	None	NA	NA	NA	NA	NA	NA	NA	NA	0.4	Income and productivity gains from delivering vaccine (US$ / dose)	-0.001174092	0.026633404	0.035647852	0.054184007	0.055460399	0.054410002	0.061057163	0.06085239	0.075146315	0.082610881	0.071944623	0.083644508	0.084660966	0.100799203	0.097155862
21	PEV (Pre-Erythrocytic Vaccine)	3	35%	2	0.1	Infants	6, 10, &, 14 weeks	2 yrs	50%	69%	85%	85%	NA	95%	5-17mo	0 yrs	None	50%	69%	85%	85%	NA	NA	None	NA	NA	NA	NA	NA	NA	NA	NA	0.4	Cases per 100,000 population	8594.227273	8577.218182	8528.818182	8465.609091	8411.981818	8424.127273	8404.363636	8391.109091	8333.909091	8295.527273	8308.5	8311.818182	8305.345455	8266.209091	8325.3
21	PEV (Pre-Erythrocytic Vaccine)	3	35%	2	0.1	Infants	6, 10, &, 14 weeks	2 yrs	50%	69%	85%	85%	NA	95%	5-17mo	0 yrs	None	50%	69%	85%	85%	NA	NA	None	NA	NA	NA	NA	NA	NA	NA	NA	0.4	Severe Cases per 100,000 population	149.8090909	148.7454545	147.5636364	146.4909091	144.9363636	143.3181818	143.3272727	144.4181818	142.3454545	144.7454545	142.8454545	144.6545455	146.9636364	141.1181818	146.0454545
21	PEV (Pre-Erythrocytic Vaccine)	3	35%	2	0.1	Infants	6, 10, &, 14 weeks	2 yrs	50%	69%	85%	85%	NA	95%	5-17mo	0 yrs	None	50%	69%	85%	85%	NA	NA	None	NA	NA	NA	NA	NA	NA	NA	NA	0.4	Deaths per 100,000 population	30.33636364	30.59090909	30.63636364	29.91818182	29.52727273	30.00909091	29.65454545	30.27272727	29.57272727	29.67272727	30.69090909	30.06363636	30.1	29.65454545	30.02727273
21	PEV (Pre-Erythrocytic Vaccine)	3	35%	2	0.1	Infants	6, 10, &, 14 weeks	2 yrs	50%	69%	85%	85%	NA	95%	5-17mo	0 yrs	None	50%	69%	85%	85%	NA	NA	None	NA	NA	NA	NA	NA	NA	NA	NA	0.4	Cases in <5yo per 100,000 population	668.7909091	642.6181818	625.0454545	600.3272727	598.0545455	592.9636364	594.4636364	591.7545455	588.6727273	586.3909091	584.9727273	579.6454545	580.1818182	583.5545455	587.7363636
21	PEV (Pre-Erythrocytic Vaccine)	3	35%	2	0.1	Infants	6, 10, &, 14 weeks	2 yrs	50%	69%	85%	85%	NA	95%	5-17mo	0 yrs	None	50%	69%	85%	85%	NA	NA	None	NA	NA	NA	NA	NA	NA	NA	NA	0.4	Severe Cases in <5yo per 100,000 population	34.67272727	32.84545455	31.60909091	31.35454545	31.02727273	30.88181818	29.84545455	30.68181818	29.55454545	30.6	30.5	30.78181818	30.28181818	29.73636364	29.80909091
21	PEV (Pre-Erythrocytic Vaccine)	3	35%	2	0.1	Infants	6, 10, &, 14 weeks	2 yrs	50%	69%	85%	85%	NA	95%	5-17mo	0 yrs	None	50%	69%	85%	85%	NA	NA	None	NA	NA	NA	NA	NA	NA	NA	NA	0.4	Deaths in < 5yo per 100,000 population	7.954545455	8.118181818	7.654545455	7.981818182	7.518181818	7.627272727	7.945454545	7.954545455	7.854545455	7.236363636	7.781818182	7.490909091	7.790909091	7.945454545	7.681818182
21	PEV (Pre-Erythrocytic Vaccine)	3	35%	2	0.1	Infants	6, 10, &, 14 weeks	2 yrs	50%	69%	85%	85%	NA	95%	5-17mo	0 yrs	None	50%	69%	85%	85%	NA	NA	None	NA	NA	NA	NA	NA	NA	NA	NA	0.4	DALYs per 100,000 population	772.8577293	778.9029315	777.6522237	762.1232845	756.1554594	765.0481129	752.2968294	769.2064121	756.7635739	755.2107388	781.6263154	766.7524495	766.2083263	751.2459518	762.0344473
21	PEV (Pre-Erythrocytic Vaccine)	3	35%	2	0.1	Infants	6, 10, &, 14 weeks	2 yrs	50%	69%	85%	85%	NA	95%	5-17mo	0 yrs	None	50%	69%	85%	85%	NA	NA	None	NA	NA	NA	NA	NA	NA	NA	NA	0.4	Income and productivity gains from delivering vaccine (US$ / dose)	-0.000797645	0.003610921	0.014644546	0.032259994	0.050491931	0.047198681	0.05332353	0.054724476	0.069699645	0.081294719	0.079279889	0.077317341	0.075769719	0.09304307	0.071629607
22	PEV (Pre-Erythrocytic Vaccine)	3	35%	2	0.1	Infants	6, 10, &, 14 weeks	2 yrs	50%	69%	85%	85%	NA	80%	5-17mo	0 yrs	None	89%	95%	97%	97%	NA	NA	None	NA	NA	NA	NA	NA	NA	NA	NA	0.4	Cases per 100,000 population	8581.845455	8500.581818	8453.854545	8342.309091	8334.081818	8363.718182	8357.918182	8336.218182	8329.8	8357.127273	8381.463636	8359.090909	8304.981818	8321.645455	8311.009091
22	PEV (Pre-Erythrocytic Vaccine)	3	35%	2	0.1	Infants	6, 10, &, 14 weeks	2 yrs	50%	69%	85%	85%	NA	80%	5-17mo	0 yrs	None	89%	95%	97%	97%	NA	NA	None	NA	NA	NA	NA	NA	NA	NA	NA	0.4	Severe Cases per 100,000 population	149.1	147.0636364	145.5454545	144.1181818	144.3818182	146.4454545	145.4272727	144.6818182	145.8090909	143.6363636	142.4909091	144.7727273	146.3181818	145.3272727	145.2727273
22	PEV (Pre-Erythrocytic Vaccine)	3	35%	2	0.1	Infants	6, 10, &, 14 weeks	2 yrs	50%	69%	85%	85%	NA	80%	5-17mo	0 yrs	None	89%	95%	97%	97%	NA	NA	None	NA	NA	NA	NA	NA	NA	NA	NA	0.4	Deaths per 100,000 population	30.88181818	30.86363636	30.70909091	29.96363636	29.54545455	30.60909091	30.38181818	29.58181818	29.28181818	29.72727273	29.40909091	29.21818182	30.51818182	30.08181818	30.13636364
22	PEV (Pre-Erythrocytic Vaccine)	3	35%	2	0.1	Infants	6, 10, &, 14 weeks	2 yrs	50%	69%	85%	85%	NA	80%	5-17mo	0 yrs	None	89%	95%	97%	97%	NA	NA	None	NA	NA	NA	NA	NA	NA	NA	NA	0.4	Cases in <5yo per 100,000 population	658.2272727	622.3818182	602.9636364	587.2818182	590.5181818	587.2090909	591.6454545	591.3727273	587.6818182	593.0454545	591.9363636	586.1909091	586.2818182	589.3272727	586.9363636
22	PEV (Pre-Erythrocytic Vaccine)	3	35%	2	0.1	Infants	6, 10, &, 14 weeks	2 yrs	50%	69%	85%	85%	NA	80%	5-17mo	0 yrs	None	89%	95%	97%	97%	NA	NA	None	NA	NA	NA	NA	NA	NA	NA	NA	0.4	Severe Cases in <5yo per 100,000 population	33.57272727	31.80909091	30.96363636	30.73636364	30.90909091	30.91818182	31.66363636	31.25454545	30.76363636	30.7	29.83636364	31.35454545	29.32727273	30.84545455	30.51818182
22	PEV (Pre-Erythrocytic Vaccine)	3	35%	2	0.1	Infants	6, 10, &, 14 weeks	2 yrs	50%	69%	85%	85%	NA	80%	5-17mo	0 yrs	None	89%	95%	97%	97%	NA	NA	None	NA	NA	NA	NA	NA	NA	NA	NA	0.4	Deaths in < 5yo per 100,000 population	8.363636364	8.063636364	7.672727273	7.7	7.563636364	7.7	8.145454545	7.581818182	7.390909091	7.718181818	7.618181818	7.181818182	7.609090909	7.672727273	8
22	PEV (Pre-Erythrocytic Vaccine)	3	35%	2	0.1	Infants	6, 10, &, 14 weeks	2 yrs	50%	69%	85%	85%	NA	80%	5-17mo	0 yrs	None	89%	95%	97%	97%	NA	NA	None	NA	NA	NA	NA	NA	NA	NA	NA	0.4	DALYs per 100,000 population	789.6591902	786.1508196	778.9512463	762.5324422	752.7045383	779.73571	776.5913728	751.8218244	747.4489412	754.043308	752.9187443	745.5273327	774.4233233	769.583984	772.0328916
22	PEV (Pre-Erythrocytic Vaccine)	3	35%	2	0.1	Infants	6, 10, &, 14 weeks	2 yrs	50%	69%	85%	85%	NA	80%	5-17mo	0 yrs	None	89%	95%	97%	97%	NA	NA	None	NA	NA	NA	NA	NA	NA	NA	NA	0.4	Income and productivity gains from delivering vaccine (US$ / dose)	0.000606511	0.025609164	0.037168973	0.072080012	0.075884979	0.064635286	0.067012373	0.070863814	0.069089668	0.063330188	0.058554382	0.064724184	0.081760701	0.075074222	0.07728397
23	PEV (Pre-Erythrocytic Vaccine)	3	35%	2	0.1	Infants	6, 10, &, 14 weeks	2 yrs	50%	69%	85%	85%	NA	80%	5-17mo	0 yrs	None	70%	81%	93%	93%	NA	NA	None	NA	NA	NA	NA	NA	NA	NA	NA	0.4	Cases per 100,000 population	8610.633333	8595.25	8507.95	8430.066667	8414.641667	8429.958333	8403.3	8361.85	8293.775	8403.483333	8450.4	8329.45	8325.441667	8288.516667	8330.116667
23	PEV (Pre-Erythrocytic Vaccine)	3	35%	2	0.1	Infants	6, 10, &, 14 weeks	2 yrs	50%	69%	85%	85%	NA	80%	5-17mo	0 yrs	None	70%	81%	93%	93%	NA	NA	None	NA	NA	NA	NA	NA	NA	NA	NA	0.4	Severe Cases per 100,000 population	152.45	150.1916667	147.5666667	146.9583333	143.875	144.0333333	146.7583333	144.6083333	143.6583333	146.7833333	148.8916667	144.0333333	146.2	144.9666667	145.8083333
23	PEV (Pre-Erythrocytic Vaccine)	3	35%	2	0.1	Infants	6, 10, &, 14 weeks	2 yrs	50%	69%	85%	85%	NA	80%	5-17mo	0 yrs	None	70%	81%	93%	93%	NA	NA	None	NA	NA	NA	NA	NA	NA	NA	NA	0.4	Deaths per 100,000 population	30.5	30.40833333	30.575	30.56666667	30.025	29.85833333	30.16666667	29.625	29.90833333	29.575	31.075	30.56666667	30.59166667	30.125	30.13333333
23	PEV (Pre-Erythrocytic Vaccine)	3	35%	2	0.1	Infants	6, 10, &, 14 weeks	2 yrs	50%	69%	85%	85%	NA	80%	5-17mo	0 yrs	None	70%	81%	93%	93%	NA	NA	None	NA	NA	NA	NA	NA	NA	NA	NA	0.4	Cases in <5yo per 100,000 population	660.3333333	634.1166667	613.6166667	595.75	598.7416667	599.6083333	599.6166667	594.875	589.0833333	603.85	596.9833333	586.4416667	592.75	585.5	583.1916667
23	PEV (Pre-Erythrocytic Vaccine)	3	35%	2	0.1	Infants	6, 10, &, 14 weeks	2 yrs	50%	69%	85%	85%	NA	80%	5-17mo	0 yrs	None	70%	81%	93%	93%	NA	NA	None	NA	NA	NA	NA	NA	NA	NA	NA	0.4	Severe Cases in <5yo per 100,000 population	34.975	32.325	31.84166667	31.56666667	30.48333333	30.96666667	30.74166667	30.76666667	29.84166667	30.73333333	32.96666667	30.925	31.03333333	31.16666667	31.36666667
23	PEV (Pre-Erythrocytic Vaccine)	3	35%	2	0.1	Infants	6, 10, &, 14 weeks	2 yrs	50%	69%	85%	85%	NA	80%	5-17mo	0 yrs	None	70%	81%	93%	93%	NA	NA	None	NA	NA	NA	NA	NA	NA	NA	NA	0.4	Deaths in < 5yo per 100,000 population	8.141666667	7.65	7.833333333	7.966666667	7.85	7.8	7.625	8.05	7.375	7.35	8.15	7.875	7.666666667	7.741666667	7.291666667
23	PEV (Pre-Erythrocytic Vaccine)	3	35%	2	0.1	Infants	6, 10, &, 14 weeks	2 yrs	50%	69%	85%	85%	NA	80%	5-17mo	0 yrs	None	70%	81%	93%	93%	NA	NA	None	NA	NA	NA	NA	NA	NA	NA	NA	0.4	DALYs per 100,000 population	780.0689417	771.0576766	781.6688755	779.2828742	763.6808492	755.1201007	766.2446236	753.6115547	761.9164621	755.0143423	790.9303663	777.0188822	774.2674445	767.3464326	766.6903957
23	PEV (Pre-Erythrocytic Vaccine)	3	35%	2	0.1	Infants	6, 10, &, 14 weeks	2 yrs	50%	69%	85%	85%	NA	80%	5-17mo	0 yrs	None	70%	81%	93%	93%	NA	NA	None	NA	NA	NA	NA	NA	NA	NA	NA	0.4	Income and productivity gains from delivering vaccine (US$ / dose)	-0.007066222	-0.005644305	0.020990224	0.044200711	0.051206641	0.046949221	0.05181761	0.064981059	0.083928232	0.04857267	0.034448172	0.07473606	0.074578881	0.08517561	0.072272744
24	PEV (Pre-Erythrocytic Vaccine)	3	35%	2	0.1	Infants	6, 10, &, 14 weeks	2 yrs	50%	69%	85%	85%	NA	80%	5-17mo	0 yrs	None	50%	69%	85%	85%	NA	NA	None	NA	NA	NA	NA	NA	NA	NA	NA	0.4	Cases per 100,000 population	8586.941667	8539.258333	8501.641667	8435.583333	8479.708333	8465.266667	8394.808333	8403.441667	8337.616667	8344.208333	8331.258333	8364.925	8357.525	8348.875	8353.241667
24	PEV (Pre-Erythrocytic Vaccine)	3	35%	2	0.1	Infants	6, 10, &, 14 weeks	2 yrs	50%	69%	85%	85%	NA	80%	5-17mo	0 yrs	None	50%	69%	85%	85%	NA	NA	None	NA	NA	NA	NA	NA	NA	NA	NA	0.4	Severe Cases per 100,000 population	149.9083333	148.6416667	146.8166667	146.0583333	146.6416667	145.875	144.1916667	144.8416667	142.575	144.5916667	143.8833333	144.4333333	144.6166667	145.0333333	145.9416667
24	PEV (Pre-Erythrocytic Vaccine)	3	35%	2	0.1	Infants	6, 10, &, 14 weeks	2 yrs	50%	69%	85%	85%	NA	80%	5-17mo	0 yrs	None	50%	69%	85%	85%	NA	NA	None	NA	NA	NA	NA	NA	NA	NA	NA	0.4	Deaths per 100,000 population	31.14166667	31.00833333	30.93333333	29.58333333	30.76666667	29.83333333	29.675	30.04166667	30.06666667	30.05	30.025	29.85	30.35	29.625	30.10833333
24	PEV (Pre-Erythrocytic Vaccine)	3	35%	2	0.1	Infants	6, 10, &, 14 weeks	2 yrs	50%	69%	85%	85%	NA	80%	5-17mo	0 yrs	None	50%	69%	85%	85%	NA	NA	None	NA	NA	NA	NA	NA	NA	NA	NA	0.4	Cases in <5yo per 100,000 population	671.2083333	635.75	622.925	596.2166667	600.8333333	601.825	596.275	595.175	590.7083333	589.9416667	588.45	589.6	591.3666667	592.85	586.2916667
24	PEV (Pre-Erythrocytic Vaccine)	3	35%	2	0.1	Infants	6, 10, &, 14 weeks	2 yrs	50%	69%	85%	85%	NA	80%	5-17mo	0 yrs	None	50%	69%	85%	85%	NA	NA	None	NA	NA	NA	NA	NA	NA	NA	NA	0.4	Severe Cases in <5yo per 100,000 population	33.35833333	33.19166667	32.11666667	31.48333333	31.73333333	30.625	31.58333333	30.875	30.19166667	30.69166667	29.96666667	30.59166667	29.75	30.325	30.36666667
24	PEV (Pre-Erythrocytic Vaccine)	3	35%	2	0.1	Infants	6, 10, &, 14 weeks	2 yrs	50%	69%	85%	85%	NA	80%	5-17mo	0 yrs	None	50%	69%	85%	85%	NA	NA	None	NA	NA	NA	NA	NA	NA	NA	NA	0.4	Deaths in < 5yo per 100,000 population	8.1	8.191666667	8.041666667	7.825	8.208333333	7.783333333	7.575	7.583333333	8.008333333	7.708333333	7.875	7.508333333	7.825	7.991666667	7.833333333
24	PEV (Pre-Erythrocytic Vaccine)	3	35%	2	0.1	Infants	6, 10, &, 14 weeks	2 yrs	50%	69%	85%	85%	NA	80%	5-17mo	0 yrs	None	50%	69%	85%	85%	NA	NA	None	NA	NA	NA	NA	NA	NA	NA	NA	0.4	DALYs per 100,000 population	793.1668115	786.3584173	785.4818649	753.0150233	780.6939685	761.0896355	756.2918172	763.17995	764.7899437	763.9950632	762.2486807	755.9958128	770.1041443	755.9077762	767.5553978
24	PEV (Pre-Erythrocytic Vaccine)	3	35%	2	0.1	Infants	6, 10, &, 14 weeks	2 yrs	50%	69%	85%	85%	NA	80%	5-17mo	0 yrs	None	50%	69%	85%	85%	NA	NA	None	NA	NA	NA	NA	NA	NA	NA	NA	0.4	Income and productivity gains from delivering vaccine (US$ / dose)	0.000581421	0.015157105	0.024854349	0.042027399	0.030567382	0.035694499	0.057094806	0.050415665	0.069285084	0.067411661	0.072951823	0.063408338	0.065695413	0.068038945	0.064090233
25	PEV (Pre-Erythrocytic Vaccine)	3	35%	2	0.1	Infants	6, 10, &, 14 weeks	2 yrs	50%	69%	85%	85%	NA	50%	5-17mo	0 yrs	None	89%	95%	97%	97%	NA	NA	None	NA	NA	NA	NA	NA	NA	NA	NA	0.4	Cases per 100,000 population	8588.475	8497.216667	8462.708333	8418.066667	8399.758333	8418.133333	8333.566667	8320.9	8289.466667	8287.533333	8295.566667	8269.7	8274.275	8332.566667	8267.525
25	PEV (Pre-Erythrocytic Vaccine)	3	35%	2	0.1	Infants	6, 10, &, 14 weeks	2 yrs	50%	69%	85%	85%	NA	50%	5-17mo	0 yrs	None	89%	95%	97%	97%	NA	NA	None	NA	NA	NA	NA	NA	NA	NA	NA	0.4	Severe Cases per 100,000 population	148.8916667	146.1666667	146.4	144.35	143.2666667	143.275	142.95	144.5083333	143.7	142.9	145.3583333	144.6583333	146.7416667	145.5583333	145.4166667
25	PEV (Pre-Erythrocytic Vaccine)	3	35%	2	0.1	Infants	6, 10, &, 14 weeks	2 yrs	50%	69%	85%	85%	NA	50%	5-17mo	0 yrs	None	89%	95%	97%	97%	NA	NA	None	NA	NA	NA	NA	NA	NA	NA	NA	0.4	Deaths per 100,000 population	30.53333333	31.23333333	30.85	29.46666667	29.075	29.99166667	29.18333333	30.56666667	29.95	29.375	30.34166667	29.26666667	30.725	31.03333333	30.36666667
25	PEV (Pre-Erythrocytic Vaccine)	3	35%	2	0.1	Infants	6, 10, &, 14 weeks	2 yrs	50%	69%	85%	85%	NA	50%	5-17mo	0 yrs	None	89%	95%	97%	97%	NA	NA	None	NA	NA	NA	NA	NA	NA	NA	NA	0.4	Cases in <5yo per 100,000 population	660.4416667	626.5666667	610.0583333	596.425	603.8166667	604.7	596.5333333	591.4333333	591.55	596.1666667	590.55	590.1666667	585.8333333	594.625	588.825
25	PEV (Pre-Erythrocytic Vaccine)	3	35%	2	0.1	Infants	6, 10, &, 14 weeks	2 yrs	50%	69%	85%	85%	NA	50%	5-17mo	0 yrs	None	89%	95%	97%	97%	NA	NA	None	NA	NA	NA	NA	NA	NA	NA	NA	0.4	Severe Cases in <5yo per 100,000 population	33.875	31.04166667	31.24166667	31.475	30.41666667	31.45	30.84166667	31.35	31.45	30.975	30.55833333	31.44166667	31.46666667	30.825	31.31666667
25	PEV (Pre-Erythrocytic Vaccine)	3	35%	2	0.1	Infants	6, 10, &, 14 weeks	2 yrs	50%	69%	85%	85%	NA	50%	5-17mo	0 yrs	None	89%	95%	97%	97%	NA	NA	None	NA	NA	NA	NA	NA	NA	NA	NA	0.4	Deaths in < 5yo per 100,000 population	8.058333333	7.866666667	8.108333333	7.366666667	7.258333333	7.925	7.666666667	8.341666667	7.525	7.5	7.45	7.766666667	7.35	7.883333333	7.691666667
25	PEV (Pre-Erythrocytic Vaccine)	3	35%	2	0.1	Infants	6, 10, &, 14 weeks	2 yrs	50%	69%	85%	85%	NA	50%	5-17mo	0 yrs	None	89%	95%	97%	97%	NA	NA	None	NA	NA	NA	NA	NA	NA	NA	NA	0.4	DALYs per 100,000 population	780.1059857	795.016901	787.3822511	754.1327596	742.5215107	764.0663001	746.311816	779.1714047	760.9356729	745.6302755	768.666222	747.7943999	781.7101086	788.6590551	771.0545617
25	PEV (Pre-Erythrocytic Vaccine)	3	35%	2	0.1	Infants	6, 10, &, 14 weeks	2 yrs	50%	69%	85%	85%	NA	50%	5-17mo	0 yrs	None	89%	95%	97%	97%	NA	NA	None	NA	NA	NA	NA	NA	NA	NA	NA	0.4	Income and productivity gains from delivering vaccine (US$ / dose)	-0.000830731	0.028491628	0.037335092	0.051908669	0.060531984	0.053613816	0.079333806	0.078231942	0.088206205	0.092471784	0.085990422	0.096907915	0.09352514	0.074864573	0.09616064
26	PEV (Pre-Erythrocytic Vaccine)	3	35%	2	0.1	Infants	6, 10, &, 14 weeks	2 yrs	50%	69%	85%	85%	NA	50%	5-17mo	0 yrs	None	70%	81%	93%	93%	NA	NA	None	NA	NA	NA	NA	NA	NA	NA	NA	0.4	Cases per 100,000 population	8579.35	8512.691667	8481.308333	8428.358333	8434.75	8450.483333	8378.791667	8331.291667	8313.766667	8293.966667	8413.783333	8387.083333	8366.25	8391.591667	8341.333333
26	PEV (Pre-Erythrocytic Vaccine)	3	35%	2	0.1	Infants	6, 10, &, 14 weeks	2 yrs	50%	69%	85%	85%	NA	50%	5-17mo	0 yrs	None	70%	81%	93%	93%	NA	NA	None	NA	NA	NA	NA	NA	NA	NA	NA	0.4	Severe Cases per 100,000 population	149.9333333	148.2083333	147.125	145.075	147.3416667	145.7	145.7583333	144.0166667	143.3	145.7333333	145.4083333	145.0666667	146.35	147.6666667	146.2916667
26	PEV (Pre-Erythrocytic Vaccine)	3	35%	2	0.1	Infants	6, 10, &, 14 weeks	2 yrs	50%	69%	85%	85%	NA	50%	5-17mo	0 yrs	None	70%	81%	93%	93%	NA	NA	None	NA	NA	NA	NA	NA	NA	NA	NA	0.4	Deaths per 100,000 population	30.15	30.55	30.225	30.66666667	30.86666667	30.25833333	30.575	29.8	28.26666667	30.34166667	29.5	30.34166667	30.2	30.28333333	30.25
26	PEV (Pre-Erythrocytic Vaccine)	3	35%	2	0.1	Infants	6, 10, &, 14 weeks	2 yrs	50%	69%	85%	85%	NA	50%	5-17mo	0 yrs	None	70%	81%	93%	93%	NA	NA	None	NA	NA	NA	NA	NA	NA	NA	NA	0.4	Cases in <5yo per 100,000 population	661.0833333	628.8166667	618.5416667	599.3083333	606.475	605.3333333	601.2083333	590.8333333	591.15	596.9	602.55	598.175	601.1333333	604.9333333	599.2083333
26	PEV (Pre-Erythrocytic Vaccine)	3	35%	2	0.1	Infants	6, 10, &, 14 weeks	2 yrs	50%	69%	85%	85%	NA	50%	5-17mo	0 yrs	None	70%	81%	93%	93%	NA	NA	None	NA	NA	NA	NA	NA	NA	NA	NA	0.4	Severe Cases in <5yo per 100,000 population	33.85	33.53333333	32.51666667	30.46666667	30.83333333	32.19166667	30.58333333	31.64166667	31.03333333	30.84166667	31.1	30.90833333	30.81666667	30.975	31.525
26	PEV (Pre-Erythrocytic Vaccine)	3	35%	2	0.1	Infants	6, 10, &, 14 weeks	2 yrs	50%	69%	85%	85%	NA	50%	5-17mo	0 yrs	None	70%	81%	93%	93%	NA	NA	None	NA	NA	NA	NA	NA	NA	NA	NA	0.4	Deaths in < 5yo per 100,000 population	7.816666667	7.866666667	7.633333333	7.966666667	8.4	7.733333333	7.975	7.95	7.491666667	7.65	7.466666667	7.55	7.841666667	7.65	7.541666667
26	PEV (Pre-Erythrocytic Vaccine)	3	35%	2	0.1	Infants	6, 10, &, 14 weeks	2 yrs	50%	69%	85%	85%	NA	50%	5-17mo	0 yrs	None	70%	81%	93%	93%	NA	NA	None	NA	NA	NA	NA	NA	NA	NA	NA	0.4	DALYs per 100,000 population	770.9405511	775.1831997	773.3729106	778.7453215	785.4219748	769.57054	771.9950642	757.9909446	723.8954719	770.9642088	752.4924709	768.5931152	764.7628419	768.874613	770.297027
26	PEV (Pre-Erythrocytic Vaccine)	3	35%	2	0.1	Infants	6, 10, &, 14 weeks	2 yrs	50%	69%	85%	85%	NA	50%	5-17mo	0 yrs	None	70%	81%	93%	93%	NA	NA	None	NA	NA	NA	NA	NA	NA	NA	NA	0.4	Income and productivity gains from delivering vaccine (US$ / dose)	0.000603179	0.02302392	0.031138398	0.046424288	0.046342019	0.044477353	0.065639618	0.075734585	0.079312131	0.086858324	0.051212888	0.060342944	0.067148039	0.056396013	0.075147275
27	PEV (Pre-Erythrocytic Vaccine)	3	35%	2	0.1	Infants	6, 10, &, 14 weeks	2 yrs	50%	69%	85%	85%	NA	50%	5-17mo	0 yrs	None	50%	69%	85%	85%	NA	NA	None	NA	NA	NA	NA	NA	NA	NA	NA	0.4	Cases per 100,000 population	8566.041667	8529.408333	8503.65	8427.525	8392.483333	8422.733333	8389.683333	8372.183333	8374.55	8433.433333	8389.5	8366.058333	8388.708333	8405.766667	8362.9
27	PEV (Pre-Erythrocytic Vaccine)	3	35%	2	0.1	Infants	6, 10, &, 14 weeks	2 yrs	50%	69%	85%	85%	NA	50%	5-17mo	0 yrs	None	50%	69%	85%	85%	NA	NA	None	NA	NA	NA	NA	NA	NA	NA	NA	0.4	Severe Cases per 100,000 population	150.2166667	148.1416667	145.225	144.3083333	146.7	146.625	145.825	146.8083333	146.3333333	146.325	145.4416667	145.3916667	147.4666667	147.5583333	147.5083333
27	PEV (Pre-Erythrocytic Vaccine)	3	35%	2	0.1	Infants	6, 10, &, 14 weeks	2 yrs	50%	69%	85%	85%	NA	50%	5-17mo	0 yrs	None	50%	69%	85%	85%	NA	NA	None	NA	NA	NA	NA	NA	NA	NA	NA	0.4	Deaths per 100,000 population	30.84166667	30.05	30.14166667	30.15833333	30.95833333	29.7	30.8	30.56666667	29.46666667	30.375	29.925	29.93333333	30.875	30.45833333	30.86666667
27	PEV (Pre-Erythrocytic Vaccine)	3	35%	2	0.1	Infants	6, 10, &, 14 weeks	2 yrs	50%	69%	85%	85%	NA	50%	5-17mo	0 yrs	None	50%	69%	85%	85%	NA	NA	None	NA	NA	NA	NA	NA	NA	NA	NA	0.4	Cases in <5yo per 100,000 population	669.675	630.8083333	626.15	607.3	599.6833333	612.2333333	601.2	603.6583333	599.3333333	607.1333333	604.95	594.1666667	594.4083333	606.4083333	592.65
27	PEV (Pre-Erythrocytic Vaccine)	3	35%	2	0.1	Infants	6, 10, &, 14 weeks	2 yrs	50%	69%	85%	85%	NA	50%	5-17mo	0 yrs	None	50%	69%	85%	85%	NA	NA	None	NA	NA	NA	NA	NA	NA	NA	NA	0.4	Severe Cases in <5yo per 100,000 population	34.2	33.19166667	31.50833333	30.95833333	31.89166667	32.36666667	30.675	32.83333333	30.925	31.94166667	31.45833333	31.44166667	30.91666667	31.50833333	31.775
27	PEV (Pre-Erythrocytic Vaccine)	3	35%	2	0.1	Infants	6, 10, &, 14 weeks	2 yrs	50%	69%	85%	85%	NA	50%	5-17mo	0 yrs	None	50%	69%	85%	85%	NA	NA	None	NA	NA	NA	NA	NA	NA	NA	NA	0.4	Deaths in < 5yo per 100,000 population	8.225	7.783333333	7.825	7.883333333	8.291666667	7.858333333	7.7	7.966666667	7.716666667	7.858333333	7.591666667	8.216666667	8.316666667	8.125	7.933333333
27	PEV (Pre-Erythrocytic Vaccine)	3	35%	2	0.1	Infants	6, 10, &, 14 weeks	2 yrs	50%	69%	85%	85%	NA	50%	5-17mo	0 yrs	None	50%	69%	85%	85%	NA	NA	None	NA	NA	NA	NA	NA	NA	NA	NA	0.4	DALYs per 100,000 population	786.3084168	767.4576146	766.8518443	766.6950036	786.5415097	758.6991268	781.922131	779.7994786	752.1886078	775.4637032	761.5147948	765.295253	788.8738163	775.6404218	783.7204859
27	PEV (Pre-Erythrocytic Vaccine)	3	35%	2	0.1	Infants	6, 10, &, 14 weeks	2 yrs	50%	69%	85%	85%	NA	50%	5-17mo	0 yrs	None	50%	69%	85%	85%	NA	NA	None	NA	NA	NA	NA	NA	NA	NA	NA	0.4	Income and productivity gains from delivering vaccine (US$ / dose)	0.004545821	0.015683119	0.027311293	0.048327915	0.05894553	0.050427395	0.06025504	0.063820037	0.057969146	0.042589731	0.058552943	0.064395324	0.057224018	0.05136031	0.063915233
28	PEV (Pre-Erythrocytic Vaccine)	3	35%	2	1	Infants	6, 10, &, 14 weeks	2 yrs	89%	95%	97%	97%	NA	95%	5-17mo	0 yrs	None	89%	95%	97%	97%	NA	NA	None	NA	NA	NA	NA	NA	NA	NA	NA	0.4	Cases per 100,000 population	86094.18182	85278.18182	84699.18182	84051.45455	83571	83041.81818	82908	82079.90909	81292.27273	81277.36364	81058.09091	80950.90909	80430.81818	81022.63636	81043.27273
28	PEV (Pre-Erythrocytic Vaccine)	3	35%	2	1	Infants	6, 10, &, 14 weeks	2 yrs	89%	95%	97%	97%	NA	95%	5-17mo	0 yrs	None	89%	95%	97%	97%	NA	NA	None	NA	NA	NA	NA	NA	NA	NA	NA	0.4	Severe Cases per 100,000 population	1493.454545	1466.636364	1433.818182	1449.909091	1411.818182	1413.636364	1412.818182	1406.090909	1388.272727	1410.272727	1401.909091	1383.636364	1419.181818	1425	1400.727273
28	PEV (Pre-Erythrocytic Vaccine)	3	35%	2	1	Infants	6, 10, &, 14 weeks	2 yrs	89%	95%	97%	97%	NA	95%	5-17mo	0 yrs	None	89%	95%	97%	97%	NA	NA	None	NA	NA	NA	NA	NA	NA	NA	NA	0.4	Deaths per 100,000 population	314.0909091	299.9090909	301.4545455	298.9090909	286.0909091	301.7272727	292.9090909	296.3636364	300.2727273	293.5454545	296.8181818	294.1818182	290.4545455	290.1818182	301.6363636
28	PEV (Pre-Erythrocytic Vaccine)	3	35%	2	1	Infants	6, 10, &, 14 weeks	2 yrs	89%	95%	97%	97%	NA	95%	5-17mo	0 yrs	None	89%	95%	97%	97%	NA	NA	None	NA	NA	NA	NA	NA	NA	NA	NA	0.4	Cases in <5yo per 100,000 population	6641.454545	6188.090909	5805.818182	5546.727273	5411.181818	5314.363636	5295.818182	5234.636364	5208.272727	5214.545455	5209.727273	5165.272727	5086.363636	5196	5139.181818
28	PEV (Pre-Erythrocytic Vaccine)	3	35%	2	1	Infants	6, 10, &, 14 weeks	2 yrs	89%	95%	97%	97%	NA	95%	5-17mo	0 yrs	None	89%	95%	97%	97%	NA	NA	None	NA	NA	NA	NA	NA	NA	NA	NA	0.4	Severe Cases in <5yo per 100,000 population	343.9090909	316	297.0909091	291.0909091	288.3636364	280.9090909	274.9090909	277.1818182	272.9090909	267.8181818	277.1818182	272.4545455	272.8181818	276.3636364	273.0909091
28	PEV (Pre-Erythrocytic Vaccine)	3	35%	2	1	Infants	6, 10, &, 14 weeks	2 yrs	89%	95%	97%	97%	NA	95%	5-17mo	0 yrs	None	89%	95%	97%	97%	NA	NA	None	NA	NA	NA	NA	NA	NA	NA	NA	0.4	Deaths in < 5yo per 100,000 population	81.36363636	80.90909091	76	76.18181818	69.27272727	72.45454545	69.63636364	76	75.36363636	73	72.90909091	69.72727273	70.09090909	72.27272727	72.36363636
28	PEV (Pre-Erythrocytic Vaccine)	3	35%	2	1	Infants	6, 10, &, 14 weeks	2 yrs	89%	95%	97%	97%	NA	95%	5-17mo	0 yrs	None	89%	95%	97%	97%	NA	NA	None	NA	NA	NA	NA	NA	NA	NA	NA	0.4	DALYs per 100,000 population	7991.701465	7621.380631	7642.827482	7592.106354	7304.558955	7645.20522	7461.536726	7584.546042	7644.851176	7496.677266	7561.392881	7422.936131	7374.43417	7395.864545	7630.265607
28	PEV (Pre-Erythrocytic Vaccine)	3	35%	2	1	Infants	6, 10, &, 14 weeks	2 yrs	89%	95%	97%	97%	NA	95%	5-17mo	0 yrs	None	89%	95%	97%	97%	NA	NA	None	NA	NA	NA	NA	NA	NA	NA	NA	0.4	Income and productivity gains from delivering vaccine (US$ / dose)	-0.026425263	0.104097615	0.197412577	0.29215141	0.40212043	0.481949757	0.510718489	0.643767773	0.791833779	0.791454144	0.85521832	0.893209262	0.963709103	0.845567119	0.857501906
29	PEV (Pre-Erythrocytic Vaccine)	3	35%	2	1	Infants	6, 10, &, 14 weeks	2 yrs	89%	95%	97%	97%	NA	95%	5-17mo	0 yrs	None	70%	81%	93%	93%	NA	NA	None	NA	NA	NA	NA	NA	NA	NA	NA	0.4	Cases per 100,000 population	85797.81818	84986.27273	84695.09091	83971.45455	83381.36364	82513.18182	82411.54545	82581.18182	82073	81791	81688.09091	80779.63636	80942.81818	81267.54545	81372.36364
29	PEV (Pre-Erythrocytic Vaccine)	3	35%	2	1	Infants	6, 10, &, 14 weeks	2 yrs	89%	95%	97%	97%	NA	95%	5-17mo	0 yrs	None	70%	81%	93%	93%	NA	NA	None	NA	NA	NA	NA	NA	NA	NA	NA	0.4	Severe Cases per 100,000 population	1519.545455	1476.363636	1432.909091	1437.727273	1443.454545	1392.090909	1375	1393.454545	1392.818182	1403.545455	1396.272727	1391.090909	1385.454545	1419.909091	1407.818182
29	PEV (Pre-Erythrocytic Vaccine)	3	35%	2	1	Infants	6, 10, &, 14 weeks	2 yrs	89%	95%	97%	97%	NA	95%	5-17mo	0 yrs	None	70%	81%	93%	93%	NA	NA	None	NA	NA	NA	NA	NA	NA	NA	NA	0.4	Deaths per 100,000 population	315.1818182	300.2727273	294.7272727	312.1818182	295.0909091	289.5454545	283.0909091	283	287.7272727	289	295.1818182	292.9090909	295.9090909	293.4545455	288
29	PEV (Pre-Erythrocytic Vaccine)	3	35%	2	1	Infants	6, 10, &, 14 weeks	2 yrs	89%	95%	97%	97%	NA	95%	5-17mo	0 yrs	None	70%	81%	93%	93%	NA	NA	None	NA	NA	NA	NA	NA	NA	NA	NA	0.4	Cases in <5yo per 100,000 population	6678.636364	6161.545455	5869.909091	5514.545455	5395.545455	5246.545455	5271.545455	5260.909091	5277.636364	5252.272727	5313	5162.454545	5216	5182.727273	5183.727273
29	PEV (Pre-Erythrocytic Vaccine)	3	35%	2	1	Infants	6, 10, &, 14 weeks	2 yrs	89%	95%	97%	97%	NA	95%	5-17mo	0 yrs	None	70%	81%	93%	93%	NA	NA	None	NA	NA	NA	NA	NA	NA	NA	NA	0.4	Severe Cases in <5yo per 100,000 population	348.3636364	314.0909091	306.8181818	293.4545455	290.8181818	271.1818182	268.7272727	278.8181818	274.3636364	275.3636364	281.1818182	277	273	264.4545455	266.2727273
29	PEV (Pre-Erythrocytic Vaccine)	3	35%	2	1	Infants	6, 10, &, 14 weeks	2 yrs	89%	95%	97%	97%	NA	95%	5-17mo	0 yrs	None	70%	81%	93%	93%	NA	NA	None	NA	NA	NA	NA	NA	NA	NA	NA	0.4	Deaths in < 5yo per 100,000 population	81.18181818	76.54545455	73.36363636	82.09090909	72.63636364	70.45454545	70.90909091	67.90909091	74.72727273	74.36363636	76.27272727	75.54545455	73.72727273	75	71.54545455
29	PEV (Pre-Erythrocytic Vaccine)	3	35%	2	1	Infants	6, 10, &, 14 weeks	2 yrs	89%	95%	97%	97%	NA	95%	5-17mo	0 yrs	None	70%	81%	93%	93%	NA	NA	None	NA	NA	NA	NA	NA	NA	NA	NA	0.4	DALYs per 100,000 population	8008.244826	7665.752905	7501.792868	7967.784815	7485.573186	7376.999282	7186.069698	7194.52439	7331.682832	7347.49665	7546.026949	7434.441067	7501.664328	7467.488151	7331.153039
29	PEV (Pre-Erythrocytic Vaccine)	3	35%	2	1	Infants	6, 10, &, 14 weeks	2 yrs	89%	95%	97%	97%	NA	95%	5-17mo	0 yrs	None	70%	81%	93%	93%	NA	NA	None	NA	NA	NA	NA	NA	NA	NA	NA	0.4	Income and productivity gains from delivering vaccine (US$ / dose)	0.005896074	0.153217169	0.203524622	0.31341776	0.416583645	0.601761934	0.61412048	0.568436902	0.647765392	0.709993303	0.740658691	0.902869436	0.893277904	0.793035392	0.781266941
30	PEV (Pre-Erythrocytic Vaccine)	3	35%	2	1	Infants	6, 10, &, 14 weeks	2 yrs	89%	95%	97%	97%	NA	95%	5-17mo	0 yrs	None	50%	69%	85%	85%	NA	NA	None	NA	NA	NA	NA	NA	NA	NA	NA	0.4	Cases per 100,000 population	85957.36364	84570	84592.54545	83696.81818	82515	82057.27273	81578.72727	81341.90909	80732.27273	80495	81360.09091	81292.18182	81657.72727	82137.36364	81801.27273
30	PEV (Pre-Erythrocytic Vaccine)	3	35%	2	1	Infants	6, 10, &, 14 weeks	2 yrs	89%	95%	97%	97%	NA	95%	5-17mo	0 yrs	None	50%	69%	85%	85%	NA	NA	None	NA	NA	NA	NA	NA	NA	NA	NA	0.4	Severe Cases per 100,000 population	1487.909091	1467.090909	1439.090909	1418.727273	1418.636364	1379.181818	1390.454545	1385.181818	1376.181818	1395.181818	1384	1419.454545	1406.181818	1415.454545	1432.454545
30	PEV (Pre-Erythrocytic Vaccine)	3	35%	2	1	Infants	6, 10, &, 14 weeks	2 yrs	89%	95%	97%	97%	NA	95%	5-17mo	0 yrs	None	50%	69%	85%	85%	NA	NA	None	NA	NA	NA	NA	NA	NA	NA	NA	0.4	Deaths per 100,000 population	309.4545455	303.7272727	293	294.9090909	300	292	295.2727273	285.5454545	289.7272727	288.1818182	281.1818182	295.2727273	296	300.9090909	293.4545455
30	PEV (Pre-Erythrocytic Vaccine)	3	35%	2	1	Infants	6, 10, &, 14 weeks	2 yrs	89%	95%	97%	97%	NA	95%	5-17mo	0 yrs	None	50%	69%	85%	85%	NA	NA	None	NA	NA	NA	NA	NA	NA	NA	NA	0.4	Cases in <5yo per 100,000 population	6689.545455	6143.090909	5866.454545	5527.636364	5330.545455	5214.545455	5250	5227.727273	5133.545455	5095.909091	5157	5199.818182	5236.727273	5308.545455	5204.181818
30	PEV (Pre-Erythrocytic Vaccine)	3	35%	2	1	Infants	6, 10, &, 14 weeks	2 yrs	89%	95%	97%	97%	NA	95%	5-17mo	0 yrs	None	50%	69%	85%	85%	NA	NA	None	NA	NA	NA	NA	NA	NA	NA	NA	0.4	Severe Cases in <5yo per 100,000 population	341.6363636	319.4545455	299.4545455	288.6363636	282.4545455	270.3636364	271.5454545	278.8181818	268.7272727	271.3636364	261.9090909	280.5454545	269.6363636	277.5454545	280.2727273
30	PEV (Pre-Erythrocytic Vaccine)	3	35%	2	1	Infants	6, 10, &, 14 weeks	2 yrs	89%	95%	97%	97%	NA	95%	5-17mo	0 yrs	None	50%	69%	85%	85%	NA	NA	None	NA	NA	NA	NA	NA	NA	NA	NA	0.4	Deaths in < 5yo per 100,000 population	84.45454545	76.45454545	73	76.36363636	72.45454545	72	73.09090909	71.90909091	71.81818182	68	66.81818182	70.63636364	74.27272727	73.09090909	72.18181818
30	PEV (Pre-Erythrocytic Vaccine)	3	35%	2	1	Infants	6, 10, &, 14 weeks	2 yrs	89%	95%	97%	97%	NA	95%	5-17mo	0 yrs	None	50%	69%	85%	85%	NA	NA	None	NA	NA	NA	NA	NA	NA	NA	NA	0.4	DALYs per 100,000 population	7866.86702	7742.47386	7457.310669	7537.53469	7638.858445	7402.276608	7523.917032	7276.719952	7411.775924	7380.74319	7151.772292	7523.007046	7496.419403	7610.700222	7481.599353
30	PEV (Pre-Erythrocytic Vaccine)	3	35%	2	1	Infants	6, 10, &, 14 weeks	2 yrs	89%	95%	97%	97%	NA	95%	5-17mo	0 yrs	None	50%	69%	85%	85%	NA	NA	None	NA	NA	NA	NA	NA	NA	NA	NA	0.4	Income and productivity gains from delivering vaccine (US$ / dose)	-0.009394128	0.247370067	0.212330365	0.371327914	0.591406918	0.69646319	0.776208743	0.809456769	0.911344203	0.955208973	0.798977643	0.802608601	0.743909024	0.641568259	0.699079617
31	PEV (Pre-Erythrocytic Vaccine)	3	35%	2	1	Infants	6, 10, &, 14 weeks	2 yrs	89%	95%	97%	97%	NA	80%	5-17mo	0 yrs	None	89%	95%	97%	97%	NA	NA	None	NA	NA	NA	NA	NA	NA	NA	NA	0.4	Cases per 100,000 population	86206.18182	84861.90909	84450.36364	83288.36364	82435.63636	82471.63636	81613.45455	82131.18182	81516.45455	81490.72727	81511.18182	81436.27273	81521.72727	81871.72727	81774.54545
31	PEV (Pre-Erythrocytic Vaccine)	3	35%	2	1	Infants	6, 10, &, 14 weeks	2 yrs	89%	95%	97%	97%	NA	80%	5-17mo	0 yrs	None	89%	95%	97%	97%	NA	NA	None	NA	NA	NA	NA	NA	NA	NA	NA	0.4	Severe Cases per 100,000 population	1488.545455	1486.454545	1437.636364	1415.727273	1405.181818	1412	1396.727273	1401.090909	1404.363636	1404.909091	1404.636364	1410.818182	1409.181818	1409.363636	1424.636364
31	PEV (Pre-Erythrocytic Vaccine)	3	35%	2	1	Infants	6, 10, &, 14 weeks	2 yrs	89%	95%	97%	97%	NA	80%	5-17mo	0 yrs	None	89%	95%	97%	97%	NA	NA	None	NA	NA	NA	NA	NA	NA	NA	NA	0.4	Deaths per 100,000 population	308.2727273	304.0909091	302.8181818	290.8181818	296	299.2727273	292.5454545	296.3636364	294.1818182	298.8181818	292.0909091	291.4545455	296.7272727	297.8181818	293.0909091
31	PEV (Pre-Erythrocytic Vaccine)	3	35%	2	1	Infants	6, 10, &, 14 weeks	2 yrs	89%	95%	97%	97%	NA	80%	5-17mo	0 yrs	None	89%	95%	97%	97%	NA	NA	None	NA	NA	NA	NA	NA	NA	NA	NA	0.4	Cases in <5yo per 100,000 population	6629.909091	6105.272727	5815.363636	5527.545455	5379.454545	5329.818182	5300.181818	5335.545455	5268.272727	5270.545455	5252	5289	5254	5282.636364	5289.818182
31	PEV (Pre-Erythrocytic Vaccine)	3	35%	2	1	Infants	6, 10, &, 14 weeks	2 yrs	89%	95%	97%	97%	NA	80%	5-17mo	0 yrs	None	89%	95%	97%	97%	NA	NA	None	NA	NA	NA	NA	NA	NA	NA	NA	0.4	Severe Cases in <5yo per 100,000 population	344.8181818	325.5454545	295.2727273	287.3636364	279.5454545	281.5454545	282.2727273	279.4545455	272.5454545	273.9090909	279.9090909	272.3636364	273.9090909	273.4545455	278.3636364
31	PEV (Pre-Erythrocytic Vaccine)	3	35%	2	1	Infants	6, 10, &, 14 weeks	2 yrs	89%	95%	97%	97%	NA	80%	5-17mo	0 yrs	None	89%	95%	97%	97%	NA	NA	None	NA	NA	NA	NA	NA	NA	NA	NA	0.4	Deaths in < 5yo per 100,000 population	80.45454545	78.36363636	74.54545455	73.72727273	75.63636364	72.36363636	75.81818182	72.63636364	74.09090909	72.90909091	67.45454545	72.81818182	75.63636364	74.72727273	68.09090909
31	PEV (Pre-Erythrocytic Vaccine)	3	35%	2	1	Infants	6, 10, &, 14 weeks	2 yrs	89%	95%	97%	97%	NA	80%	5-17mo	0 yrs	None	89%	95%	97%	97%	NA	NA	None	NA	NA	NA	NA	NA	NA	NA	NA	0.4	DALYs per 100,000 population	7871.260446	7745.624811	7707.470647	7394.870039	7532.27967	7602.69276	7415.88869	7542.876374	7493.221098	7568.156728	7422.74641	7387.482601	7519.834697	7603.009291	7451.261951
31	PEV (Pre-Erythrocytic Vaccine)	3	35%	2	1	Infants	6, 10, &, 14 weeks	2 yrs	89%	95%	97%	97%	NA	80%	5-17mo	0 yrs	None	89%	95%	97%	97%	NA	NA	None	NA	NA	NA	NA	NA	NA	NA	NA	0.4	Income and productivity gains from delivering vaccine (US$ / dose)	-0.048783103	0.179740258	0.244735225	0.456524327	0.639611569	0.620891872	0.786196288	0.678661341	0.763328243	0.779410456	0.779601605	0.796347953	0.788260849	0.711779761	0.728936318
32	PEV (Pre-Erythrocytic Vaccine)	3	35%	2	1	Infants	6, 10, &, 14 weeks	2 yrs	89%	95%	97%	97%	NA	80%	5-17mo	0 yrs	None	70%	81%	93%	93%	NA	NA	None	NA	NA	NA	NA	NA	NA	NA	NA	0.4	Cases per 100,000 population	85858.09091	84730	84874.45455	83500.63636	82856.81818	82484.72727	82572.27273	82369.54545	81778.45455	81561.81818	81103.36364	80827.09091	81249.18182	82030	82096.18182
32	PEV (Pre-Erythrocytic Vaccine)	3	35%	2	1	Infants	6, 10, &, 14 weeks	2 yrs	89%	95%	97%	97%	NA	80%	5-17mo	0 yrs	None	70%	81%	93%	93%	NA	NA	None	NA	NA	NA	NA	NA	NA	NA	NA	0.4	Severe Cases per 100,000 population	1481.636364	1452	1442.181818	1433.454545	1427.818182	1412.272727	1401.454545	1397.363636	1405.454545	1394.727273	1399.545455	1394.090909	1409.818182	1421.727273	1424
32	PEV (Pre-Erythrocytic Vaccine)	3	35%	2	1	Infants	6, 10, &, 14 weeks	2 yrs	89%	95%	97%	97%	NA	80%	5-17mo	0 yrs	None	70%	81%	93%	93%	NA	NA	None	NA	NA	NA	NA	NA	NA	NA	NA	0.4	Deaths per 100,000 population	309.0909091	301.0909091	300.7272727	304.0909091	304.3636364	297.6363636	301.5454545	295.3636364	291.8181818	290.3636364	289.0909091	288.2727273	293.1818182	295.0909091	302.8181818
32	PEV (Pre-Erythrocytic Vaccine)	3	35%	2	1	Infants	6, 10, &, 14 weeks	2 yrs	89%	95%	97%	97%	NA	80%	5-17mo	0 yrs	None	70%	81%	93%	93%	NA	NA	None	NA	NA	NA	NA	NA	NA	NA	NA	0.4	Cases in <5yo per 100,000 population	6695.909091	6178.363636	5909.272727	5547.818182	5343.272727	5281.181818	5301.272727	5416.363636	5307.181818	5282.545455	5175	5233.090909	5249.909091	5332.363636	5325.818182
32	PEV (Pre-Erythrocytic Vaccine)	3	35%	2	1	Infants	6, 10, &, 14 weeks	2 yrs	89%	95%	97%	97%	NA	80%	5-17mo	0 yrs	None	70%	81%	93%	93%	NA	NA	None	NA	NA	NA	NA	NA	NA	NA	NA	0.4	Severe Cases in <5yo per 100,000 population	337	312.0909091	295.2727273	286.1818182	279.4545455	280.1818182	280.9090909	274.6363636	281.4545455	277.9090909	268.7272727	277.8181818	278.9090909	276.2727273	281
32	PEV (Pre-Erythrocytic Vaccine)	3	35%	2	1	Infants	6, 10, &, 14 weeks	2 yrs	89%	95%	97%	97%	NA	80%	5-17mo	0 yrs	None	70%	81%	93%	93%	NA	NA	None	NA	NA	NA	NA	NA	NA	NA	NA	0.4	Deaths in < 5yo per 100,000 population	80.36363636	81.90909091	74.63636364	77	74.90909091	68.54545455	76.54545455	72.18181818	71	68.81818182	74.18181818	73.36363636	71.54545455	72.45454545	75.45454545
32	PEV (Pre-Erythrocytic Vaccine)	3	35%	2	1	Infants	6, 10, &, 14 weeks	2 yrs	89%	95%	97%	97%	NA	80%	5-17mo	0 yrs	None	70%	81%	93%	93%	NA	NA	None	NA	NA	NA	NA	NA	NA	NA	NA	0.4	DALYs per 100,000 population	7855.08442	7689.24185	7674.484763	7714.945634	7747.789072	7549.388275	7671.431384	7487.659872	7399.803139	7381.428192	7361.633315	7369.962457	7482.58746	7461.642858	7677.838455
32	PEV (Pre-Erythrocytic Vaccine)	3	35%	2	1	Infants	6, 10, &, 14 weeks	2 yrs	89%	95%	97%	97%	NA	80%	5-17mo	0 yrs	None	70%	81%	93%	93%	NA	NA	None	NA	NA	NA	NA	NA	NA	NA	NA	0.4	Income and productivity gains from delivering vaccine (US$ / dose)	0.013105295	0.227193677	0.160896272	0.420763215	0.543647852	0.605493572	0.596720441	0.633466077	0.716760511	0.772155589	0.867963853	0.920678068	0.853259695	0.682399005	0.673316017
33	PEV (Pre-Erythrocytic Vaccine)	3	35%	2	1	Infants	6, 10, &, 14 weeks	2 yrs	89%	95%	97%	97%	NA	80%	5-17mo	0 yrs	None	50%	69%	85%	85%	NA	NA	None	NA	NA	NA	NA	NA	NA	NA	NA	0.4	Cases per 100,000 population	85958.45455	85267.45455	84692.63636	84086.63636	83974	84128.54545	82767.18182	82429.54545	81368.27273	80815.09091	80832.72727	80257.81818	80347.18182	81022.72727	81170.18182
33	PEV (Pre-Erythrocytic Vaccine)	3	35%	2	1	Infants	6, 10, &, 14 weeks	2 yrs	89%	95%	97%	97%	NA	80%	5-17mo	0 yrs	None	50%	69%	85%	85%	NA	NA	None	NA	NA	NA	NA	NA	NA	NA	NA	0.4	Severe Cases per 100,000 population	1492.727273	1465.454545	1445	1435.909091	1426.909091	1419.636364	1417.909091	1406.636364	1390.545455	1397.272727	1391.454545	1402.090909	1400.636364	1389.545455	1412
33	PEV (Pre-Erythrocytic Vaccine)	3	35%	2	1	Infants	6, 10, &, 14 weeks	2 yrs	89%	95%	97%	97%	NA	80%	5-17mo	0 yrs	None	50%	69%	85%	85%	NA	NA	None	NA	NA	NA	NA	NA	NA	NA	NA	0.4	Deaths per 100,000 population	306.6363636	302.2727273	311.2727273	291.9090909	304.5454545	295.6363636	293.7272727	292.4545455	278.6363636	290.9090909	289.2727273	297.4545455	295.7272727	296.1818182	296.5454545
33	PEV (Pre-Erythrocytic Vaccine)	3	35%	2	1	Infants	6, 10, &, 14 weeks	2 yrs	89%	95%	97%	97%	NA	80%	5-17mo	0 yrs	None	50%	69%	85%	85%	NA	NA	None	NA	NA	NA	NA	NA	NA	NA	NA	0.4	Cases in <5yo per 100,000 population	6656.545455	6204.727273	5918.454545	5628.454545	5513.090909	5487.272727	5408	5378.272727	5305.727273	5192.272727	5209.363636	5118.181818	5160.909091	5237.454545	5172.545455
33	PEV (Pre-Erythrocytic Vaccine)	3	35%	2	1	Infants	6, 10, &, 14 weeks	2 yrs	89%	95%	97%	97%	NA	80%	5-17mo	0 yrs	None	50%	69%	85%	85%	NA	NA	None	NA	NA	NA	NA	NA	NA	NA	NA	0.4	Severe Cases in <5yo per 100,000 population	337.5454545	319.6363636	299.1818182	283.9090909	285.1818182	276	293.8181818	277.0909091	271.7272727	270.0909091	273.9090909	273.6363636	271.1818182	268.2727273	278.5454545
33	PEV (Pre-Erythrocytic Vaccine)	3	35%	2	1	Infants	6, 10, &, 14 weeks	2 yrs	89%	95%	97%	97%	NA	80%	5-17mo	0 yrs	None	50%	69%	85%	85%	NA	NA	None	NA	NA	NA	NA	NA	NA	NA	NA	0.4	Deaths in < 5yo per 100,000 population	86.63636364	77.27272727	75.36363636	68.45454545	77.90909091	74.09090909	71.81818182	72.36363636	69	71.18181818	71.45454545	74.45454545	74.81818182	69.72727273	73.36363636
33	PEV (Pre-Erythrocytic Vaccine)	3	35%	2	1	Infants	6, 10, &, 14 weeks	2 yrs	89%	95%	97%	97%	NA	80%	5-17mo	0 yrs	None	50%	69%	85%	85%	NA	NA	None	NA	NA	NA	NA	NA	NA	NA	NA	0.4	DALYs per 100,000 population	7823.20812	7727.669493	7895.53805	7435.76502	7720.115861	7542.133661	7455.652931	7433.824804	7123.124538	7387.180182	7341.103722	7587.463478	7529.427963	7520.849019	7534.53097
33	PEV (Pre-Erythrocytic Vaccine)	3	35%	2	1	Infants	6, 10, &, 14 weeks	2 yrs	89%	95%	97%	97%	NA	80%	5-17mo	0 yrs	None	50%	69%	85%	85%	NA	NA	None	NA	NA	NA	NA	NA	NA	NA	NA	0.4	Income and productivity gains from delivering vaccine (US$ / dose)	-0.011744094	0.118226334	0.215211813	0.308243539	0.332766009	0.297109829	0.55468814	0.614907835	0.797585533	0.912020981	0.911941394	1.01469904	1.004200674	0.897136077	0.849838055
34	PEV (Pre-Erythrocytic Vaccine)	3	35%	2	1	Infants	6, 10, &, 14 weeks	2 yrs	89%	95%	97%	97%	NA	50%	5-17mo	0 yrs	None	89%	95%	97%	97%	NA	NA	None	NA	NA	NA	NA	NA	NA	NA	NA	0.4	Cases per 100,000 population	86067	84782.90909	84672.09091	83513.90909	82974.54545	83462.45455	82521.81818	82527.63636	82712.72727	82539.81818	81953.81818	82009	81743.09091	82069.54545	81836.81818
34	PEV (Pre-Erythrocytic Vaccine)	3	35%	2	1	Infants	6, 10, &, 14 weeks	2 yrs	89%	95%	97%	97%	NA	50%	5-17mo	0 yrs	None	89%	95%	97%	97%	NA	NA	None	NA	NA	NA	NA	NA	NA	NA	NA	0.4	Severe Cases per 100,000 population	1486.454545	1450.909091	1440.909091	1423.363636	1414.909091	1403.636364	1420.090909	1409.090909	1432.090909	1423.727273	1427.727273	1428.181818	1417.545455	1429.454545	1431.909091
34	PEV (Pre-Erythrocytic Vaccine)	3	35%	2	1	Infants	6, 10, &, 14 weeks	2 yrs	89%	95%	97%	97%	NA	50%	5-17mo	0 yrs	None	89%	95%	97%	97%	NA	NA	None	NA	NA	NA	NA	NA	NA	NA	NA	0.4	Deaths per 100,000 population	312.3636364	297.6363636	304.2727273	297.6363636	294.3636364	301.7272727	298	291.5454545	303.3636364	294.7272727	292.4545455	302.5454545	290.5454545	295.0909091	290.1818182
34	PEV (Pre-Erythrocytic Vaccine)	3	35%	2	1	Infants	6, 10, &, 14 weeks	2 yrs	89%	95%	97%	97%	NA	50%	5-17mo	0 yrs	None	89%	95%	97%	97%	NA	NA	None	NA	NA	NA	NA	NA	NA	NA	NA	0.4	Cases in <5yo per 100,000 population	6618.818182	6105.363636	5885.090909	5601.727273	5567.454545	5499.636364	5425	5430.636364	5468.363636	5526.636364	5418.090909	5453.454545	5421.454545	5406.363636	5363.181818
34	PEV (Pre-Erythrocytic Vaccine)	3	35%	2	1	Infants	6, 10, &, 14 weeks	2 yrs	89%	95%	97%	97%	NA	50%	5-17mo	0 yrs	None	89%	95%	97%	97%	NA	NA	None	NA	NA	NA	NA	NA	NA	NA	NA	0.4	Severe Cases in <5yo per 100,000 population	345.0909091	313.1818182	300.7272727	289.6363636	281.9090909	277	285.1818182	285.1818182	288.0909091	280.8181818	285.4545455	284.9090909	286	285.3636364	287.1818182
34	PEV (Pre-Erythrocytic Vaccine)	3	35%	2	1	Infants	6, 10, &, 14 weeks	2 yrs	89%	95%	97%	97%	NA	50%	5-17mo	0 yrs	None	89%	95%	97%	97%	NA	NA	None	NA	NA	NA	NA	NA	NA	NA	NA	0.4	Deaths in < 5yo per 100,000 population	79.18181818	78.45454545	79.27272727	73.72727273	77	77.63636364	76.54545455	73.09090909	77.18181818	73.81818182	73.63636364	74.63636364	71.45454545	68.27272727	71.54545455
34	PEV (Pre-Erythrocytic Vaccine)	3	35%	2	1	Infants	6, 10, &, 14 weeks	2 yrs	89%	95%	97%	97%	NA	50%	5-17mo	0 yrs	None	89%	95%	97%	97%	NA	NA	None	NA	NA	NA	NA	NA	NA	NA	NA	0.4	DALYs per 100,000 population	7950.407753	7608.214083	7760.810184	7579.5655	7448.277453	7661.720987	7585.745526	7423.876926	7698.509232	7511.765988	7414.673791	7719.517184	7410.905689	7492.955923	7358.931958
34	PEV (Pre-Erythrocytic Vaccine)	3	35%	2	1	Infants	6, 10, &, 14 weeks	2 yrs	89%	95%	97%	97%	NA	50%	5-17mo	0 yrs	None	89%	95%	97%	97%	NA	NA	None	NA	NA	NA	NA	NA	NA	NA	NA	0.4	Income and productivity gains from delivering vaccine (US$ / dose)	-0.025057228	0.210082773	0.221890684	0.432958027	0.569092596	0.461390123	0.628122009	0.611669036	0.558033114	0.61370602	0.736193693	0.717838451	0.791176187	0.706696971	0.747683185
35	PEV (Pre-Erythrocytic Vaccine)	3	35%	2	1	Infants	6, 10, &, 14 weeks	2 yrs	89%	95%	97%	97%	NA	50%	5-17mo	0 yrs	None	70%	81%	93%	93%	NA	NA	None	NA	NA	NA	NA	NA	NA	NA	NA	0.4	Cases per 100,000 population	85773.27273	85217.63636	83985.18182	83684.90909	83010	83209.54545	82798.18182	82438.81818	82467.27273	82276	82042.54545	81165.45455	82468.27273	82523.63636	81846.63636
35	PEV (Pre-Erythrocytic Vaccine)	3	35%	2	1	Infants	6, 10, &, 14 weeks	2 yrs	89%	95%	97%	97%	NA	50%	5-17mo	0 yrs	None	70%	81%	93%	93%	NA	NA	None	NA	NA	NA	NA	NA	NA	NA	NA	0.4	Severe Cases per 100,000 population	1511.909091	1475.454545	1427.636364	1424.909091	1404.454545	1416.090909	1409.090909	1418.909091	1401	1446.454545	1430.454545	1409.909091	1426.272727	1425.818182	1461.636364
35	PEV (Pre-Erythrocytic Vaccine)	3	35%	2	1	Infants	6, 10, &, 14 weeks	2 yrs	89%	95%	97%	97%	NA	50%	5-17mo	0 yrs	None	70%	81%	93%	93%	NA	NA	None	NA	NA	NA	NA	NA	NA	NA	NA	0.4	Deaths per 100,000 population	311.7272727	302.9090909	299.8181818	295.0909091	298.9090909	291.0909091	298.5454545	299.8181818	290.1818182	295.8181818	302.5454545	284.6363636	306.7272727	292	300
35	PEV (Pre-Erythrocytic Vaccine)	3	35%	2	1	Infants	6, 10, &, 14 weeks	2 yrs	89%	95%	97%	97%	NA	50%	5-17mo	0 yrs	None	70%	81%	93%	93%	NA	NA	None	NA	NA	NA	NA	NA	NA	NA	NA	0.4	Cases in <5yo per 100,000 population	6686.090909	6214.818182	5849.181818	5665.090909	5561.636364	5440.454545	5493.181818	5424	5477	5407.727273	5392.363636	5321.090909	5506.181818	5480.545455	5365.090909
35	PEV (Pre-Erythrocytic Vaccine)	3	35%	2	1	Infants	6, 10, &, 14 weeks	2 yrs	89%	95%	97%	97%	NA	50%	5-17mo	0 yrs	None	70%	81%	93%	93%	NA	NA	None	NA	NA	NA	NA	NA	NA	NA	NA	0.4	Severe Cases in <5yo per 100,000 population	344.6363636	312.8181818	293.1818182	298.1818182	287.0909091	284.4545455	284.4545455	289.7272727	288.4545455	284.1818182	278.3636364	276	283.8181818	281.3636364	295.0909091
35	PEV (Pre-Erythrocytic Vaccine)	3	35%	2	1	Infants	6, 10, &, 14 weeks	2 yrs	89%	95%	97%	97%	NA	50%	5-17mo	0 yrs	None	70%	81%	93%	93%	NA	NA	None	NA	NA	NA	NA	NA	NA	NA	NA	0.4	Deaths in < 5yo per 100,000 population	80.81818182	75.63636364	78.72727273	76.54545455	70.63636364	74.45454545	76.09090909	72.45454545	74.45454545	70.63636364	74.90909091	71.18181818	71.63636364	66.36363636	72.54545455
35	PEV (Pre-Erythrocytic Vaccine)	3	35%	2	1	Infants	6, 10, &, 14 weeks	2 yrs	89%	95%	97%	97%	NA	50%	5-17mo	0 yrs	None	70%	81%	93%	93%	NA	NA	None	NA	NA	NA	NA	NA	NA	NA	NA	0.4	DALYs per 100,000 population	7922.737647	7725.677614	7628.77873	7473.410358	7577.174562	7455.202903	7582.501227	7609.893389	7376.053704	7538.772922	7691.368784	7234.126525	7791.012418	7430.58559	7574.060381
35	PEV (Pre-Erythrocytic Vaccine)	3	35%	2	1	Infants	6, 10, &, 14 weeks	2 yrs	89%	95%	97%	97%	NA	50%	5-17mo	0 yrs	None	70%	81%	93%	93%	NA	NA	None	NA	NA	NA	NA	NA	NA	NA	NA	0.4	Income and productivity gains from delivering vaccine (US$ / dose)	0.011593407	0.136647307	0.364065688	0.404323448	0.5734471	0.498845451	0.580001842	0.642047625	0.636107611	0.639877546	0.712257142	0.900802999	0.651833019	0.626603633	0.733658506
36	PEV (Pre-Erythrocytic Vaccine)	3	35%	2	1	Infants	6, 10, &, 14 weeks	2 yrs	89%	95%	97%	97%	NA	50%	5-17mo	0 yrs	None	50%	69%	85%	85%	NA	NA	None	NA	NA	NA	NA	NA	NA	NA	NA	0.4	Cases per 100,000 population	86032.18182	85076	84387.63636	83338.18182	83453.45455	83800.09091	83420.09091	83065.09091	82850.09091	82176.09091	81820.63636	81680.36364	81596.81818	81856.81818	81859.27273
36	PEV (Pre-Erythrocytic Vaccine)	3	35%	2	1	Infants	6, 10, &, 14 weeks	2 yrs	89%	95%	97%	97%	NA	50%	5-17mo	0 yrs	None	50%	69%	85%	85%	NA	NA	None	NA	NA	NA	NA	NA	NA	NA	NA	0.4	Severe Cases per 100,000 population	1489.909091	1473.727273	1461.181818	1430.181818	1412.818182	1440.545455	1449.909091	1419.272727	1417.727273	1409.545455	1407.545455	1396.545455	1412	1411.181818	1429.090909
36	PEV (Pre-Erythrocytic Vaccine)	3	35%	2	1	Infants	6, 10, &, 14 weeks	2 yrs	89%	95%	97%	97%	NA	50%	5-17mo	0 yrs	None	50%	69%	85%	85%	NA	NA	None	NA	NA	NA	NA	NA	NA	NA	NA	0.4	Deaths per 100,000 population	308.6363636	305.4545455	302.9090909	288.8181818	296.7272727	298.1818182	305.8181818	295.0909091	303.4545455	302.0909091	292.6363636	291.7272727	299.2727273	282.2727273	298.2727273
36	PEV (Pre-Erythrocytic Vaccine)	3	35%	2	1	Infants	6, 10, &, 14 weeks	2 yrs	89%	95%	97%	97%	NA	50%	5-17mo	0 yrs	None	50%	69%	85%	85%	NA	NA	None	NA	NA	NA	NA	NA	NA	NA	NA	0.4	Cases in <5yo per 100,000 population	6682.363636	6209.181818	5923.545455	5593.454545	5562	5519	5522.636364	5459.909091	5545.181818	5410.454545	5332.909091	5407.545455	5395.545455	5431.090909	5400
36	PEV (Pre-Erythrocytic Vaccine)	3	35%	2	1	Infants	6, 10, &, 14 weeks	2 yrs	89%	95%	97%	97%	NA	50%	5-17mo	0 yrs	None	50%	69%	85%	85%	NA	NA	None	NA	NA	NA	NA	NA	NA	NA	NA	0.4	Severe Cases in <5yo per 100,000 population	337.5454545	319.5454545	306.1818182	285.1818182	287.9090909	288.4545455	295.2727273	280.8181818	293.7272727	276.1818182	277.8181818	286.3636364	292.4545455	276.9090909	285.4545455
36	PEV (Pre-Erythrocytic Vaccine)	3	35%	2	1	Infants	6, 10, &, 14 weeks	2 yrs	89%	95%	97%	97%	NA	50%	5-17mo	0 yrs	None	50%	69%	85%	85%	NA	NA	None	NA	NA	NA	NA	NA	NA	NA	NA	0.4	Deaths in < 5yo per 100,000 population	85.54545455	80.45454545	75.72727273	70.27272727	79.09090909	77.27272727	76.90909091	72.09090909	75.63636364	73.54545455	74	72.09090909	77.54545455	65.45454545	76.36363636
36	PEV (Pre-Erythrocytic Vaccine)	3	35%	2	1	Infants	6, 10, &, 14 weeks	2 yrs	89%	95%	97%	97%	NA	50%	5-17mo	0 yrs	None	50%	69%	85%	85%	NA	NA	None	NA	NA	NA	NA	NA	NA	NA	NA	0.4	DALYs per 100,000 population	7843.257699	7755.891187	7685.343271	7331.7804	7534.954789	7597.723883	7797.197821	7505.465715	7703.121551	7688.579919	7489.989692	7365.167519	7624.371114	7196.366233	7601.292235
36	PEV (Pre-Erythrocytic Vaccine)	3	35%	2	1	Infants	6, 10, &, 14 weeks	2 yrs	89%	95%	97%	97%	NA	50%	5-17mo	0 yrs	None	50%	69%	85%	85%	NA	NA	None	NA	NA	NA	NA	NA	NA	NA	NA	0.4	Income and productivity gains from delivering vaccine (US$ / dose)	-0.028181025	0.156115165	0.260843391	0.455572059	0.462395119	0.376459417	0.448430483	0.515084762	0.558678799	0.680364181	0.762433775	0.81343345	0.824632965	0.766927553	0.75630569
37	PEV (Pre-Erythrocytic Vaccine)	3	35%	2	1	Infants	6, 10, &, 14 weeks	2 yrs	70%	81%	93%	93%	NA	95%	5-17mo	0 yrs	None	89%	95%	97%	97%	NA	NA	None	NA	NA	NA	NA	NA	NA	NA	NA	0.4	Cases per 100,000 population	86201.45455	85711.36364	85072.36364	84829.27273	83971.36364	83522.54545	83689.09091	82375.36364	82663	81902	82045.72727	81634.09091	81685.63636	81865.27273	82466.72727
37	PEV (Pre-Erythrocytic Vaccine)	3	35%	2	1	Infants	6, 10, &, 14 weeks	2 yrs	70%	81%	93%	93%	NA	95%	5-17mo	0 yrs	None	89%	95%	97%	97%	NA	NA	None	NA	NA	NA	NA	NA	NA	NA	NA	0.4	Severe Cases per 100,000 population	1488.909091	1491.363636	1454.363636	1444.545455	1440.909091	1433.545455	1444.090909	1405.818182	1428.181818	1416.181818	1420.727273	1392.727273	1410.727273	1417.363636	1417.272727
37	PEV (Pre-Erythrocytic Vaccine)	3	35%	2	1	Infants	6, 10, &, 14 weeks	2 yrs	70%	81%	93%	93%	NA	95%	5-17mo	0 yrs	None	89%	95%	97%	97%	NA	NA	None	NA	NA	NA	NA	NA	NA	NA	NA	0.4	Deaths per 100,000 population	313.0909091	307.3636364	304.5454545	291.1818182	299.0909091	299.4545455	302.8181818	288.2727273	302.6363636	301	300.1818182	293.0909091	291.7272727	297.6363636	296.3636364
37	PEV (Pre-Erythrocytic Vaccine)	3	35%	2	1	Infants	6, 10, &, 14 weeks	2 yrs	70%	81%	93%	93%	NA	95%	5-17mo	0 yrs	None	89%	95%	97%	97%	NA	NA	None	NA	NA	NA	NA	NA	NA	NA	NA	0.4	Cases in <5yo per 100,000 population	6615.272727	6224.272727	5988.181818	5763.272727	5743.545455	5610.909091	5635.909091	5530.454545	5650.545455	5544.545455	5500.909091	5456.727273	5480.909091	5517.272727	5560
37	PEV (Pre-Erythrocytic Vaccine)	3	35%	2	1	Infants	6, 10, &, 14 weeks	2 yrs	70%	81%	93%	93%	NA	95%	5-17mo	0 yrs	None	89%	95%	97%	97%	NA	NA	None	NA	NA	NA	NA	NA	NA	NA	NA	0.4	Severe Cases in <5yo per 100,000 population	334.1818182	321.4545455	301.5454545	295	305.3636364	304.9090909	290.2727273	291.4545455	284.7272727	299	280.9090909	282.5454545	294.5454545	276.6363636	286.3636364
37	PEV (Pre-Erythrocytic Vaccine)	3	35%	2	1	Infants	6, 10, &, 14 weeks	2 yrs	70%	81%	93%	93%	NA	95%	5-17mo	0 yrs	None	89%	95%	97%	97%	NA	NA	None	NA	NA	NA	NA	NA	NA	NA	NA	0.4	Deaths in < 5yo per 100,000 population	82.09090909	78.36363636	73.45454545	73.63636364	74.18181818	74.72727273	77.90909091	72.90909091	77.27272727	79.36363636	78.54545455	74.54545455	73.45454545	73.72727273	77.54545455
37	PEV (Pre-Erythrocytic Vaccine)	3	35%	2	1	Infants	6, 10, &, 14 weeks	2 yrs	70%	81%	93%	93%	NA	95%	5-17mo	0 yrs	None	89%	95%	97%	97%	NA	NA	None	NA	NA	NA	NA	NA	NA	NA	NA	0.4	DALYs per 100,000 population	7968.798977	7845.277753	7775.522058	7413.925722	7590.076067	7620.288723	7703.381256	7355.183618	7709.719283	7653.135614	7662.137392	7459.349571	7413.938338	7577.073789	7584.815279
37	PEV (Pre-Erythrocytic Vaccine)	3	35%	2	1	Infants	6, 10, &, 14 weeks	2 yrs	70%	81%	93%	93%	NA	95%	5-17mo	0 yrs	None	89%	95%	97%	97%	NA	NA	None	NA	NA	NA	NA	NA	NA	NA	NA	0.4	Income and productivity gains from delivering vaccine (US$ / dose)	-0.049618354	0.007461382	0.148483467	0.186808038	0.405557031	0.502264443	0.462861087	0.754367583	0.677432503	0.867485285	0.840562276	0.943385864	0.932266875	0.864213185	0.743219723
38	PEV (Pre-Erythrocytic Vaccine)	3	35%	2	1	Infants	6, 10, &, 14 weeks	2 yrs	70%	81%	93%	93%	NA	95%	5-17mo	0 yrs	None	70%	81%	93%	93%	NA	NA	None	NA	NA	NA	NA	NA	NA	NA	NA	0.4	Cases per 100,000 population	85878.90909	84799.63636	83672.09091	83024.63636	82761.18182	83275.63636	82936.90909	82558.18182	82033.63636	81518.81818	81949.18182	82231.90909	82652.09091	82438.36364	82563.90909
38	PEV (Pre-Erythrocytic Vaccine)	3	35%	2	1	Infants	6, 10, &, 14 weeks	2 yrs	70%	81%	93%	93%	NA	95%	5-17mo	0 yrs	None	70%	81%	93%	93%	NA	NA	None	NA	NA	NA	NA	NA	NA	NA	NA	0.4	Severe Cases per 100,000 population	1479	1465.272727	1424.545455	1424.454545	1426.727273	1440.545455	1404.272727	1419.909091	1396.818182	1403.909091	1418.181818	1442.818182	1458.818182	1421.818182	1430
38	PEV (Pre-Erythrocytic Vaccine)	3	35%	2	1	Infants	6, 10, &, 14 weeks	2 yrs	70%	81%	93%	93%	NA	95%	5-17mo	0 yrs	None	70%	81%	93%	93%	NA	NA	None	NA	NA	NA	NA	NA	NA	NA	NA	0.4	Deaths per 100,000 population	302.5454545	297	297.1818182	295	313	299.0909091	289	290.0909091	284.8181818	296.7272727	293.3636364	295.0909091	305.5454545	296.7272727	308
38	PEV (Pre-Erythrocytic Vaccine)	3	35%	2	1	Infants	6, 10, &, 14 weeks	2 yrs	70%	81%	93%	93%	NA	95%	5-17mo	0 yrs	None	70%	81%	93%	93%	NA	NA	None	NA	NA	NA	NA	NA	NA	NA	NA	0.4	Cases in <5yo per 100,000 population	6606.545455	6202.545455	5916.090909	5646.636364	5598.818182	5589.636364	5574.090909	5531.909091	5526.727273	5382.818182	5470.909091	5535.545455	5582	5490.909091	5521.545455
38	PEV (Pre-Erythrocytic Vaccine)	3	35%	2	1	Infants	6, 10, &, 14 weeks	2 yrs	70%	81%	93%	93%	NA	95%	5-17mo	0 yrs	None	70%	81%	93%	93%	NA	NA	None	NA	NA	NA	NA	NA	NA	NA	NA	0.4	Severe Cases in <5yo per 100,000 population	339.8181818	313.3636364	303.0909091	297.8181818	292.6363636	295.1818182	285.6363636	290.7272727	290.0909091	282.6363636	281.4545455	290.0909091	295.4545455	286.5454545	285.7272727
38	PEV (Pre-Erythrocytic Vaccine)	3	35%	2	1	Infants	6, 10, &, 14 weeks	2 yrs	70%	81%	93%	93%	NA	95%	5-17mo	0 yrs	None	70%	81%	93%	93%	NA	NA	None	NA	NA	NA	NA	NA	NA	NA	NA	0.4	Deaths in < 5yo per 100,000 population	80.36363636	76.18181818	75.36363636	76.45454545	81.63636364	76.36363636	78.09090909	71.45454545	70.54545455	76.63636364	75.36363636	74.45454545	76.18181818	76.27272727	82.63636364
38	PEV (Pre-Erythrocytic Vaccine)	3	35%	2	1	Infants	6, 10, &, 14 weeks	2 yrs	70%	81%	93%	93%	NA	95%	5-17mo	0 yrs	None	70%	81%	93%	93%	NA	NA	None	NA	NA	NA	NA	NA	NA	NA	NA	0.4	DALYs per 100,000 population	7714.181663	7547.772678	7516.497344	7508.968147	7964.355768	7591.451219	7342.77368	7363.643051	7257.036979	7549.922559	7485.059318	7515.6448	7783.464696	7567.734978	7839.853017
38	PEV (Pre-Erythrocytic Vaccine)	3	35%	2	1	Infants	6, 10, &, 14 weeks	2 yrs	70%	81%	93%	93%	NA	95%	5-17mo	0 yrs	None	70%	81%	93%	93%	NA	NA	None	NA	NA	NA	NA	NA	NA	NA	NA	0.4	Income and productivity gains from delivering vaccine (US$ / dose)	0.002143342	0.255158473	0.503695794	0.63202228	0.700670056	0.55691018	0.646355135	0.697891461	0.811442763	0.942390605	0.853053388	0.769907746	0.703491952	0.735810509	0.708170637
39	PEV (Pre-Erythrocytic Vaccine)	3	35%	2	1	Infants	6, 10, &, 14 weeks	2 yrs	70%	81%	93%	93%	NA	95%	5-17mo	0 yrs	None	50%	69%	85%	85%	NA	NA	None	NA	NA	NA	NA	NA	NA	NA	NA	0.4	Cases per 100,000 population	85707.72727	85068	84060.27273	83745.63636	83457.63636	83875.18182	83350.90909	83192.63636	82487.18182	82366.27273	82116.27273	81964.27273	82843.36364	83014.72727	82088.45455
39	PEV (Pre-Erythrocytic Vaccine)	3	35%	2	1	Infants	6, 10, &, 14 weeks	2 yrs	70%	81%	93%	93%	NA	95%	5-17mo	0 yrs	None	50%	69%	85%	85%	NA	NA	None	NA	NA	NA	NA	NA	NA	NA	NA	0.4	Severe Cases per 100,000 population	1501	1474	1447.909091	1449.545455	1442.090909	1432.454545	1419	1428.181818	1417	1417.090909	1417.727273	1399.454545	1455.727273	1432.545455	1417.454545
39	PEV (Pre-Erythrocytic Vaccine)	3	35%	2	1	Infants	6, 10, &, 14 weeks	2 yrs	70%	81%	93%	93%	NA	95%	5-17mo	0 yrs	None	50%	69%	85%	85%	NA	NA	None	NA	NA	NA	NA	NA	NA	NA	NA	0.4	Deaths per 100,000 population	317.1818182	313.8181818	299.7272727	306.0909091	298.5454545	300.2727273	302.8181818	298.3636364	293.1818182	293.6363636	296.0909091	287.0909091	303	292.2727273	291.5454545
39	PEV (Pre-Erythrocytic Vaccine)	3	35%	2	1	Infants	6, 10, &, 14 weeks	2 yrs	70%	81%	93%	93%	NA	95%	5-17mo	0 yrs	None	50%	69%	85%	85%	NA	NA	None	NA	NA	NA	NA	NA	NA	NA	NA	0.4	Cases in <5yo per 100,000 population	6668.727273	6243	5987.272727	5710.818182	5635.181818	5599.090909	5605.818182	5561.181818	5577.454545	5520.090909	5462	5489.090909	5577.818182	5584.636364	5488.545455
39	PEV (Pre-Erythrocytic Vaccine)	3	35%	2	1	Infants	6, 10, &, 14 weeks	2 yrs	70%	81%	93%	93%	NA	95%	5-17mo	0 yrs	None	50%	69%	85%	85%	NA	NA	None	NA	NA	NA	NA	NA	NA	NA	NA	0.4	Severe Cases in <5yo per 100,000 population	348.6363636	309.0909091	308.6363636	292.6363636	296.9090909	299	290.5454545	295	287.5454545	293.7272727	278.1818182	286.5454545	292.0909091	293.7272727	285.1818182
39	PEV (Pre-Erythrocytic Vaccine)	3	35%	2	1	Infants	6, 10, &, 14 weeks	2 yrs	70%	81%	93%	93%	NA	95%	5-17mo	0 yrs	None	50%	69%	85%	85%	NA	NA	None	NA	NA	NA	NA	NA	NA	NA	NA	0.4	Deaths in < 5yo per 100,000 population	81.27272727	79.45454545	76.27272727	77.54545455	74.45454545	75	78.54545455	77.72727273	72	72.45454545	75.09090909	72.90909091	78.72727273	71.45454545	74.81818182
39	PEV (Pre-Erythrocytic Vaccine)	3	35%	2	1	Infants	6, 10, &, 14 weeks	2 yrs	70%	81%	93%	93%	NA	95%	5-17mo	0 yrs	None	50%	69%	85%	85%	NA	NA	None	NA	NA	NA	NA	NA	NA	NA	NA	0.4	DALYs per 100,000 population	8052.010546	7999.2534	7585.755516	7762.213195	7590.779272	7664.746608	7692.927728	7573.423235	7467.029009	7476.297456	7546.952279	7315.444265	7735.300847	7414.860547	7415.572397
39	PEV (Pre-Erythrocytic Vaccine)	3	35%	2	1	Infants	6, 10, &, 14 weeks	2 yrs	70%	81%	93%	93%	NA	95%	5-17mo	0 yrs	None	50%	69%	85%	85%	NA	NA	None	NA	NA	NA	NA	NA	NA	NA	NA	0.4	Income and productivity gains from delivering vaccine (US$ / dose)	0.03387249	0.181248302	0.398481263	0.44280381	0.512336824	0.416869961	0.556435909	0.563871994	0.713267682	0.757741701	0.801513626	0.879655574	0.641684633	0.599518652	0.821498556
40	PEV (Pre-Erythrocytic Vaccine)	3	35%	2	1	Infants	6, 10, &, 14 weeks	2 yrs	70%	81%	93%	93%	NA	80%	5-17mo	0 yrs	None	89%	95%	97%	97%	NA	NA	None	NA	NA	NA	NA	NA	NA	NA	NA	0.4	Cases per 100,000 population	86006.54545	85485.81818	85334.90909	84230.36364	83702.90909	82734.45455	82464	82091.36364	82832.18182	82194.63636	82237.36364	82218.90909	82084.27273	82812.63636	83152.63636
40	PEV (Pre-Erythrocytic Vaccine)	3	35%	2	1	Infants	6, 10, &, 14 weeks	2 yrs	70%	81%	93%	93%	NA	80%	5-17mo	0 yrs	None	89%	95%	97%	97%	NA	NA	None	NA	NA	NA	NA	NA	NA	NA	NA	0.4	Severe Cases per 100,000 population	1497	1480.454545	1476.727273	1429.272727	1455.363636	1406.454545	1426.454545	1399.545455	1426.454545	1427.636364	1415.272727	1424	1435.363636	1446.818182	1459.909091
40	PEV (Pre-Erythrocytic Vaccine)	3	35%	2	1	Infants	6, 10, &, 14 weeks	2 yrs	70%	81%	93%	93%	NA	80%	5-17mo	0 yrs	None	89%	95%	97%	97%	NA	NA	None	NA	NA	NA	NA	NA	NA	NA	NA	0.4	Deaths per 100,000 population	312.3636364	309.1818182	303.0909091	302.3636364	298.4545455	294.7272727	300.3636364	297.7272727	298.8181818	300.6363636	295.8181818	294.4545455	301.3636364	298.6363636	306.1818182
40	PEV (Pre-Erythrocytic Vaccine)	3	35%	2	1	Infants	6, 10, &, 14 weeks	2 yrs	70%	81%	93%	93%	NA	80%	5-17mo	0 yrs	None	89%	95%	97%	97%	NA	NA	None	NA	NA	NA	NA	NA	NA	NA	NA	0.4	Cases in <5yo per 100,000 population	6573.818182	6269.636364	6003.272727	5792.272727	5720.181818	5611.181818	5567.727273	5501.363636	5587.818182	5552	5550.818182	5571.363636	5643.727273	5585.272727	5644.909091
40	PEV (Pre-Erythrocytic Vaccine)	3	35%	2	1	Infants	6, 10, &, 14 weeks	2 yrs	70%	81%	93%	93%	NA	80%	5-17mo	0 yrs	None	89%	95%	97%	97%	NA	NA	None	NA	NA	NA	NA	NA	NA	NA	NA	0.4	Severe Cases in <5yo per 100,000 population	337.4545455	320.0909091	314.0909091	294.2727273	297.7272727	285.7272727	289.2727273	283.9090909	295.6363636	282.0909091	289.9090909	291	291.4545455	288	293.6363636
40	PEV (Pre-Erythrocytic Vaccine)	3	35%	2	1	Infants	6, 10, &, 14 weeks	2 yrs	70%	81%	93%	93%	NA	80%	5-17mo	0 yrs	None	89%	95%	97%	97%	NA	NA	None	NA	NA	NA	NA	NA	NA	NA	NA	0.4	Deaths in < 5yo per 100,000 population	86.36363636	79.90909091	78.36363636	76.27272727	73.27272727	75.72727273	73.45454545	73.72727273	79.81818182	73.45454545	75.90909091	70.45454545	75.72727273	74.18181818	75.36363636
40	PEV (Pre-Erythrocytic Vaccine)	3	35%	2	1	Infants	6, 10, &, 14 weeks	2 yrs	70%	81%	93%	93%	NA	80%	5-17mo	0 yrs	None	89%	95%	97%	97%	NA	NA	None	NA	NA	NA	NA	NA	NA	NA	NA	0.4	DALYs per 100,000 population	7954.117186	7837.24965	7722.745414	7744.167894	7602.342262	7498.693081	7583.334577	7568.745224	7625.427143	7621.28337	7533.389359	7441.121077	7634.84545	7580.632903	7805.63329
40	PEV (Pre-Erythrocytic Vaccine)	3	35%	2	1	Infants	6, 10, &, 14 weeks	2 yrs	70%	81%	93%	93%	NA	80%	5-17mo	0 yrs	None	89%	95%	97%	97%	NA	NA	None	NA	NA	NA	NA	NA	NA	NA	NA	0.4	Income and productivity gains from delivering vaccine (US$ / dose)	-0.035784819	0.079295815	0.08608666	0.357739442	0.484144162	0.729792309	0.76071837	0.855939521	0.651963471	0.804172618	0.806447649	0.828654976	0.875717151	0.670010992	0.571929548
41	PEV (Pre-Erythrocytic Vaccine)	3	35%	2	1	Infants	6, 10, &, 14 weeks	2 yrs	70%	81%	93%	93%	NA	80%	5-17mo	0 yrs	None	70%	81%	93%	93%	NA	NA	None	NA	NA	NA	NA	NA	NA	NA	NA	0.4	Cases per 100,000 population	85986.81818	85530.36364	85186.72727	84968.54545	84059.09091	83753.72727	83293.54545	82734.09091	82513.09091	81832.90909	82494.81818	81881.09091	82130.81818	82316.81818	82838.45455
41	PEV (Pre-Erythrocytic Vaccine)	3	35%	2	1	Infants	6, 10, &, 14 weeks	2 yrs	70%	81%	93%	93%	NA	80%	5-17mo	0 yrs	None	70%	81%	93%	93%	NA	NA	None	NA	NA	NA	NA	NA	NA	NA	NA	0.4	Severe Cases per 100,000 population	1495	1482.636364	1457.363636	1457	1437.636364	1438.545455	1438.727273	1424.090909	1409.181818	1391.272727	1431.727273	1423.818182	1403.454545	1446	1467.909091
41	PEV (Pre-Erythrocytic Vaccine)	3	35%	2	1	Infants	6, 10, &, 14 weeks	2 yrs	70%	81%	93%	93%	NA	80%	5-17mo	0 yrs	None	70%	81%	93%	93%	NA	NA	None	NA	NA	NA	NA	NA	NA	NA	NA	0.4	Deaths per 100,000 population	309.2727273	303.2727273	304.2727273	312.2727273	301.0909091	301.2727273	300.2727273	292.3636364	292.9090909	291	301.3636364	300	291.4545455	300.0909091	307.1818182
41	PEV (Pre-Erythrocytic Vaccine)	3	35%	2	1	Infants	6, 10, &, 14 weeks	2 yrs	70%	81%	93%	93%	NA	80%	5-17mo	0 yrs	None	70%	81%	93%	93%	NA	NA	None	NA	NA	NA	NA	NA	NA	NA	NA	0.4	Cases in <5yo per 100,000 population	6634.272727	6233.636364	6023.909091	5806	5743.272727	5705	5668.181818	5615.545455	5572.909091	5534.727273	5562.272727	5575.818182	5509.363636	5552.909091	5623.636364
41	PEV (Pre-Erythrocytic Vaccine)	3	35%	2	1	Infants	6, 10, &, 14 weeks	2 yrs	70%	81%	93%	93%	NA	80%	5-17mo	0 yrs	None	70%	81%	93%	93%	NA	NA	None	NA	NA	NA	NA	NA	NA	NA	NA	0.4	Severe Cases in <5yo per 100,000 population	342.5454545	327.8181818	314.2727273	296.3636364	308.3636364	301.9090909	295.2727273	290.9090909	285.7272727	291.3636364	293	288.3636364	282.3636364	288.2727273	301.9090909
41	PEV (Pre-Erythrocytic Vaccine)	3	35%	2	1	Infants	6, 10, &, 14 weeks	2 yrs	70%	81%	93%	93%	NA	80%	5-17mo	0 yrs	None	70%	81%	93%	93%	NA	NA	None	NA	NA	NA	NA	NA	NA	NA	NA	0.4	Deaths in < 5yo per 100,000 population	79.72727273	81.09090909	79	80.54545455	74.81818182	79.18181818	76.45454545	71.27272727	74.45454545	72.27272727	77.45454545	73.18181818	69.72727273	74.90909091	74.18181818
41	PEV (Pre-Erythrocytic Vaccine)	3	35%	2	1	Infants	6, 10, &, 14 weeks	2 yrs	70%	81%	93%	93%	NA	80%	5-17mo	0 yrs	None	70%	81%	93%	93%	NA	NA	None	NA	NA	NA	NA	NA	NA	NA	NA	0.4	DALYs per 100,000 population	7847.213738	7741.820925	7742.326303	7952.896069	7658.884189	7656.8348	7655.301795	7472.569901	7454.595567	7391.023785	7648.836091	7609.773401	7389.91406	7611.899736	7828.893401
41	PEV (Pre-Erythrocytic Vaccine)	3	35%	2	1	Infants	6, 10, &, 14 weeks	2 yrs	70%	81%	93%	93%	NA	80%	5-17mo	0 yrs	None	70%	81%	93%	93%	NA	NA	None	NA	NA	NA	NA	NA	NA	NA	NA	0.4	Income and productivity gains from delivering vaccine (US$ / dose)	-0.023900465	0.05818704	0.147393305	0.178542927	0.401302815	0.472760763	0.569184789	0.694340776	0.720265152	0.910084447	0.745362287	0.89503714	0.837157507	0.771996571	0.652448521
42	PEV (Pre-Erythrocytic Vaccine)	3	35%	2	1	Infants	6, 10, &, 14 weeks	2 yrs	70%	81%	93%	93%	NA	80%	5-17mo	0 yrs	None	50%	69%	85%	85%	NA	NA	None	NA	NA	NA	NA	NA	NA	NA	NA	0.4	Cases per 100,000 population	85684.54545	84940.72727	84402.36364	83422.63636	83721.63636	83239.45455	83027.54545	82726.90909	82298.36364	81681	81690.90909	81901.63636	81206.09091	81585.54545	82299.81818
42	PEV (Pre-Erythrocytic Vaccine)	3	35%	2	1	Infants	6, 10, &, 14 weeks	2 yrs	70%	81%	93%	93%	NA	80%	5-17mo	0 yrs	None	50%	69%	85%	85%	NA	NA	None	NA	NA	NA	NA	NA	NA	NA	NA	0.4	Severe Cases per 100,000 population	1496.818182	1481.727273	1443.909091	1447.818182	1455.363636	1434.181818	1410	1415.090909	1422.636364	1405.454545	1428.181818	1409	1403.454545	1420.181818	1443.727273
42	PEV (Pre-Erythrocytic Vaccine)	3	35%	2	1	Infants	6, 10, &, 14 weeks	2 yrs	70%	81%	93%	93%	NA	80%	5-17mo	0 yrs	None	50%	69%	85%	85%	NA	NA	None	NA	NA	NA	NA	NA	NA	NA	NA	0.4	Deaths per 100,000 population	321.1818182	303.7272727	303.4545455	292.5454545	300	297.1818182	290.9090909	292	303.0909091	297.7272727	296.2727273	293.8181818	294.8181818	295.6363636	305.2727273
42	PEV (Pre-Erythrocytic Vaccine)	3	35%	2	1	Infants	6, 10, &, 14 weeks	2 yrs	70%	81%	93%	93%	NA	80%	5-17mo	0 yrs	None	50%	69%	85%	85%	NA	NA	None	NA	NA	NA	NA	NA	NA	NA	NA	0.4	Cases in <5yo per 100,000 population	6639.545455	6280.090909	5979.454545	5779.636364	5728	5629.545455	5641.545455	5596.727273	5654.181818	5499.818182	5556.636364	5535.181818	5431.181818	5476.272727	5523.272727
42	PEV (Pre-Erythrocytic Vaccine)	3	35%	2	1	Infants	6, 10, &, 14 weeks	2 yrs	70%	81%	93%	93%	NA	80%	5-17mo	0 yrs	None	50%	69%	85%	85%	NA	NA	None	NA	NA	NA	NA	NA	NA	NA	NA	0.4	Severe Cases in <5yo per 100,000 population	341.6363636	324.9090909	298.7272727	296.7272727	305.0909091	293.9090909	285.9090909	297.8181818	296.8181818	284.0909091	285.5454545	283.9090909	275.2727273	285	282.8181818
42	PEV (Pre-Erythrocytic Vaccine)	3	35%	2	1	Infants	6, 10, &, 14 weeks	2 yrs	70%	81%	93%	93%	NA	80%	5-17mo	0 yrs	None	50%	69%	85%	85%	NA	NA	None	NA	NA	NA	NA	NA	NA	NA	NA	0.4	Deaths in < 5yo per 100,000 population	83.90909091	79.63636364	79	72.18181818	76.18181818	77.63636364	73.90909091	79.36363636	74.45454545	74.72727273	71.54545455	73.36363636	72.09090909	72.54545455	75.36363636
42	PEV (Pre-Erythrocytic Vaccine)	3	35%	2	1	Infants	6, 10, &, 14 weeks	2 yrs	70%	81%	93%	93%	NA	80%	5-17mo	0 yrs	None	50%	69%	85%	85%	NA	NA	None	NA	NA	NA	NA	NA	NA	NA	NA	0.4	DALYs per 100,000 population	8134.021951	7744.845782	7706.620229	7454.485508	7642.134743	7553.280212	7413.052698	7434.50538	7694.096156	7594.560883	7560.918387	7483.100041	7478.535992	7530.102928	7738.136995
42	PEV (Pre-Erythrocytic Vaccine)	3	35%	2	1	Infants	6, 10, &, 14 weeks	2 yrs	70%	81%	93%	93%	NA	80%	5-17mo	0 yrs	None	50%	69%	85%	85%	NA	NA	None	NA	NA	NA	NA	NA	NA	NA	NA	0.4	Income and productivity gains from delivering vaccine (US$ / dose)	0.040598873	0.234462899	0.333584546	0.540439964	0.469260426	0.56598578	0.640387179	0.695033566	0.787182467	0.921813018	0.943627564	0.917376167	1.064434246	0.965393285	0.775300257
43	PEV (Pre-Erythrocytic Vaccine)	3	35%	2	1	Infants	6, 10, &, 14 weeks	2 yrs	70%	81%	93%	93%	NA	50%	5-17mo	0 yrs	None	89%	95%	97%	97%	NA	NA	None	NA	NA	NA	NA	NA	NA	NA	NA	0.4	Cases per 100,000 population	85781.36364	84861.81818	84576	84165.63636	83704.72727	83453.27273	83328.90909	82957.18182	82633.36364	83115.90909	83117.90909	83037.90909	82753	83733.45455	83304.36364
43	PEV (Pre-Erythrocytic Vaccine)	3	35%	2	1	Infants	6, 10, &, 14 weeks	2 yrs	70%	81%	93%	93%	NA	50%	5-17mo	0 yrs	None	89%	95%	97%	97%	NA	NA	None	NA	NA	NA	NA	NA	NA	NA	NA	0.4	Severe Cases per 100,000 population	1485.363636	1482	1441.272727	1441.363636	1454.181818	1445.454545	1437.363636	1432.818182	1433.727273	1429.181818	1442.181818	1443.727273	1448.636364	1453.090909	1454.090909
43	PEV (Pre-Erythrocytic Vaccine)	3	35%	2	1	Infants	6, 10, &, 14 weeks	2 yrs	70%	81%	93%	93%	NA	50%	5-17mo	0 yrs	None	89%	95%	97%	97%	NA	NA	None	NA	NA	NA	NA	NA	NA	NA	NA	0.4	Deaths per 100,000 population	307.4545455	313	304	305.0909091	301.8181818	293.2727273	302.0909091	293.8181818	299.5454545	295.2727273	305.3636364	294.4545455	302.7272727	296.3636364	301.8181818
43	PEV (Pre-Erythrocytic Vaccine)	3	35%	2	1	Infants	6, 10, &, 14 weeks	2 yrs	70%	81%	93%	93%	NA	50%	5-17mo	0 yrs	None	89%	95%	97%	97%	NA	NA	None	NA	NA	NA	NA	NA	NA	NA	NA	0.4	Cases in <5yo per 100,000 population	6606.363636	6176.909091	5937.363636	5835.727273	5841	5746.545455	5720.545455	5709.909091	5715.090909	5719.181818	5741.090909	5719.818182	5695.909091	5846.818182	5712.272727
43	PEV (Pre-Erythrocytic Vaccine)	3	35%	2	1	Infants	6, 10, &, 14 weeks	2 yrs	70%	81%	93%	93%	NA	50%	5-17mo	0 yrs	None	89%	95%	97%	97%	NA	NA	None	NA	NA	NA	NA	NA	NA	NA	NA	0.4	Severe Cases in <5yo per 100,000 population	340.8181818	322.7272727	308.8181818	305.7272727	314.0909091	306.0909091	301.7272727	298.3636364	288.6363636	295.4545455	307.7272727	304.1818182	300.5454545	296.8181818	297.7272727
43	PEV (Pre-Erythrocytic Vaccine)	3	35%	2	1	Infants	6, 10, &, 14 weeks	2 yrs	70%	81%	93%	93%	NA	50%	5-17mo	0 yrs	None	89%	95%	97%	97%	NA	NA	None	NA	NA	NA	NA	NA	NA	NA	NA	0.4	Deaths in < 5yo per 100,000 population	85.90909091	78.81818182	80.81818182	81	76.90909091	75.36363636	74.27272727	75.45454545	74.45454545	73.81818182	77.63636364	74.45454545	70.45454545	75.27272727	78.18181818
43	PEV (Pre-Erythrocytic Vaccine)	3	35%	2	1	Infants	6, 10, &, 14 weeks	2 yrs	70%	81%	93%	93%	NA	50%	5-17mo	0 yrs	None	89%	95%	97%	97%	NA	NA	None	NA	NA	NA	NA	NA	NA	NA	NA	0.4	DALYs per 100,000 population	7866.789024	7928.417477	7759.011257	7765.149512	7676.796098	7493.440441	7683.319021	7482.849011	7600.121591	7494.862986	7781.990381	7503.862949	7680.809425	7596.236564	7671.409101
43	PEV (Pre-Erythrocytic Vaccine)	3	35%	2	1	Infants	6, 10, &, 14 weeks	2 yrs	70%	81%	93%	93%	NA	50%	5-17mo	0 yrs	None	89%	95%	97%	97%	NA	NA	None	NA	NA	NA	NA	NA	NA	NA	NA	0.4	Income and productivity gains from delivering vaccine (US$ / dose)	0.016310104	0.232093582	0.290706553	0.393291694	0.512387444	0.574293536	0.604168345	0.663752168	0.722568507	0.61354959	0.636219028	0.642473756	0.739830439	0.483674251	0.569367911
44	PEV (Pre-Erythrocytic Vaccine)	3	35%	2	1	Infants	6, 10, &, 14 weeks	2 yrs	70%	81%	93%	93%	NA	50%	5-17mo	0 yrs	None	70%	81%	93%	93%	NA	NA	None	NA	NA	NA	NA	NA	NA	NA	NA	0.4	Cases per 100,000 population	85981.36364	85162	84611.81818	83685.18182	83734.27273	84140	84192.81818	84037.81818	83201.45455	82856.81818	82999.18182	83318.90909	83248.09091	83670.81818	82956.72727
44	PEV (Pre-Erythrocytic Vaccine)	3	35%	2	1	Infants	6, 10, &, 14 weeks	2 yrs	70%	81%	93%	93%	NA	50%	5-17mo	0 yrs	None	70%	81%	93%	93%	NA	NA	None	NA	NA	NA	NA	NA	NA	NA	NA	0.4	Severe Cases per 100,000 population	1499.636364	1502.818182	1437.909091	1439.090909	1434.909091	1455.545455	1455.181818	1471.090909	1446.090909	1447.181818	1444.636364	1451.545455	1428.090909	1456.181818	1427.454545
44	PEV (Pre-Erythrocytic Vaccine)	3	35%	2	1	Infants	6, 10, &, 14 weeks	2 yrs	70%	81%	93%	93%	NA	50%	5-17mo	0 yrs	None	70%	81%	93%	93%	NA	NA	None	NA	NA	NA	NA	NA	NA	NA	NA	0.4	Deaths per 100,000 population	305.9090909	313.9090909	307.7272727	293.4545455	302.4545455	306.4545455	296.3636364	299.1818182	305.7272727	293.0909091	303.1818182	304.8181818	297.9090909	300.5454545	300.2727273
44	PEV (Pre-Erythrocytic Vaccine)	3	35%	2	1	Infants	6, 10, &, 14 weeks	2 yrs	70%	81%	93%	93%	NA	50%	5-17mo	0 yrs	None	70%	81%	93%	93%	NA	NA	None	NA	NA	NA	NA	NA	NA	NA	NA	0.4	Cases in <5yo per 100,000 population	6620.545455	6229.727273	5998.636364	5762.363636	5828.727273	5759.090909	5809	5843	5823.363636	5736.545455	5692.454545	5796.272727	5767	5784.272727	5693.090909
44	PEV (Pre-Erythrocytic Vaccine)	3	35%	2	1	Infants	6, 10, &, 14 weeks	2 yrs	70%	81%	93%	93%	NA	50%	5-17mo	0 yrs	None	70%	81%	93%	93%	NA	NA	None	NA	NA	NA	NA	NA	NA	NA	NA	0.4	Severe Cases in <5yo per 100,000 population	341.1818182	330.1818182	304.1818182	296.9090909	303.2727273	303.3636364	297.2727273	311.8181818	297.2727273	304.1818182	294.7272727	303.2727273	298.7272727	298.6363636	290.8181818
44	PEV (Pre-Erythrocytic Vaccine)	3	35%	2	1	Infants	6, 10, &, 14 weeks	2 yrs	70%	81%	93%	93%	NA	50%	5-17mo	0 yrs	None	70%	81%	93%	93%	NA	NA	None	NA	NA	NA	NA	NA	NA	NA	NA	0.4	Deaths in < 5yo per 100,000 population	81.27272727	83.18181818	79.36363636	72.81818182	81	74.54545455	74.63636364	75.18181818	78.45454545	68.63636364	77.09090909	78.90909091	78.45454545	75.81818182	74
44	PEV (Pre-Erythrocytic Vaccine)	3	35%	2	1	Infants	6, 10, &, 14 weeks	2 yrs	70%	81%	93%	93%	NA	50%	5-17mo	0 yrs	None	70%	81%	93%	93%	NA	NA	None	NA	NA	NA	NA	NA	NA	NA	NA	0.4	DALYs per 100,000 population	7777.053095	7968.712181	7831.372366	7462.708887	7699.080286	7759.002271	7588.391952	7600.529762	7787.176601	7425.923649	7717.763181	7751.152823	7588.160896	7641.014934	7626.091327
44	PEV (Pre-Erythrocytic Vaccine)	3	35%	2	1	Infants	6, 10, &, 14 weeks	2 yrs	70%	81%	93%	93%	NA	50%	5-17mo	0 yrs	None	70%	81%	93%	93%	NA	NA	None	NA	NA	NA	NA	NA	NA	NA	NA	0.4	Income and productivity gains from delivering vaccine (US$ / dose)	-0.037038739	0.14546187	0.284947458	0.508729742	0.511948267	0.389467849	0.379061493	0.381728393	0.595428087	0.675392924	0.649451274	0.593503405	0.637424842	0.479982387	0.666963307
45	PEV (Pre-Erythrocytic Vaccine)	3	35%	2	1	Infants	6, 10, &, 14 weeks	2 yrs	70%	81%	93%	93%	NA	50%	5-17mo	0 yrs	None	50%	69%	85%	85%	NA	NA	None	NA	NA	NA	NA	NA	NA	NA	NA	0.4	Cases per 100,000 population	85655.72727	84850.63636	84827.18182	83305.63636	83284.09091	82789.72727	81720.45455	81896.72727	81859.72727	81518.18182	81802.81818	81610.18182	82081.18182	82137	82138.81818
45	PEV (Pre-Erythrocytic Vaccine)	3	35%	2	1	Infants	6, 10, &, 14 weeks	2 yrs	70%	81%	93%	93%	NA	50%	5-17mo	0 yrs	None	50%	69%	85%	85%	NA	NA	None	NA	NA	NA	NA	NA	NA	NA	NA	0.4	Severe Cases per 100,000 population	1511.363636	1469.909091	1447.636364	1447.636364	1442.363636	1426.090909	1420.272727	1423.363636	1438.090909	1429.727273	1419.090909	1419.272727	1443.363636	1447.727273	1431.272727
45	PEV (Pre-Erythrocytic Vaccine)	3	35%	2	1	Infants	6, 10, &, 14 weeks	2 yrs	70%	81%	93%	93%	NA	50%	5-17mo	0 yrs	None	50%	69%	85%	85%	NA	NA	None	NA	NA	NA	NA	NA	NA	NA	NA	0.4	Deaths per 100,000 population	315.3636364	302.2727273	303.1818182	291.6363636	308.6363636	292.8181818	291.8181818	291.4545455	295.4545455	304.5454545	294	294.0909091	303.8181818	296.1818182	301.4545455
45	PEV (Pre-Erythrocytic Vaccine)	3	35%	2	1	Infants	6, 10, &, 14 weeks	2 yrs	70%	81%	93%	93%	NA	50%	5-17mo	0 yrs	None	50%	69%	85%	85%	NA	NA	None	NA	NA	NA	NA	NA	NA	NA	NA	0.4	Cases in <5yo per 100,000 population	6649.454545	6242	6131.090909	5781.818182	5726.181818	5721.818182	5607	5687.727273	5627	5616.454545	5634.818182	5555	5639.545455	5594.545455	5585.909091
45	PEV (Pre-Erythrocytic Vaccine)	3	35%	2	1	Infants	6, 10, &, 14 weeks	2 yrs	70%	81%	93%	93%	NA	50%	5-17mo	0 yrs	None	50%	69%	85%	85%	NA	NA	None	NA	NA	NA	NA	NA	NA	NA	NA	0.4	Severe Cases in <5yo per 100,000 population	340.9090909	315.0909091	315.8181818	308.0909091	295.5454545	290.5454545	299.4545455	291.8181818	292.4545455	290.7272727	294.5454545	293.1818182	299	298.5454545	295.6363636
45	PEV (Pre-Erythrocytic Vaccine)	3	35%	2	1	Infants	6, 10, &, 14 weeks	2 yrs	70%	81%	93%	93%	NA	50%	5-17mo	0 yrs	None	50%	69%	85%	85%	NA	NA	None	NA	NA	NA	NA	NA	NA	NA	NA	0.4	Deaths in < 5yo per 100,000 population	80.36363636	81.09090909	79.45454545	71.54545455	75.36363636	74.72727273	74.18181818	70.63636364	69.18181818	75.72727273	75.36363636	78.54545455	77.63636364	77.63636364	75.27272727
45	PEV (Pre-Erythrocytic Vaccine)	3	35%	2	1	Infants	6, 10, &, 14 weeks	2 yrs	70%	81%	93%	93%	NA	50%	5-17mo	0 yrs	None	50%	69%	85%	85%	NA	NA	None	NA	NA	NA	NA	NA	NA	NA	NA	0.4	DALYs per 100,000 population	8007.584623	7749.141237	7716.905376	7430.22016	7836.920748	7410.87767	7449.792382	7432.448328	7489.294935	7754.957094	7456.538621	7493.923455	7750.78647	7539.679599	7670.616373
45	PEV (Pre-Erythrocytic Vaccine)	3	35%	2	1	Infants	6, 10, &, 14 weeks	2 yrs	70%	81%	93%	93%	NA	50%	5-17mo	0 yrs	None	50%	69%	85%	85%	NA	NA	None	NA	NA	NA	NA	NA	NA	NA	NA	0.4	Income and productivity gains from delivering vaccine (US$ / dose)	0.037145436	0.238151612	0.248487435	0.601711554	0.606682192	0.738719694	0.996131627	0.938652801	0.900282064	1.005975499	0.970401009	1.006709056	0.879508335	0.847889875	0.879211688
46	PEV (Pre-Erythrocytic Vaccine)	3	35%	2	1	Infants	6, 10, &, 14 weeks	2 yrs	50%	69%	85%	85%	NA	95%	5-17mo	0 yrs	None	89%	95%	97%	97%	NA	NA	None	NA	NA	NA	NA	NA	NA	NA	NA	0.4	Cases per 100,000 population	85590.66667	84517	84028	83904.91667	84090.91667	84371.66667	83947.75	83941.58333	83201.66667	82892.5	83298.91667	83463.91667	83423	83566.75	84152.41667
46	PEV (Pre-Erythrocytic Vaccine)	3	35%	2	1	Infants	6, 10, &, 14 weeks	2 yrs	50%	69%	85%	85%	NA	95%	5-17mo	0 yrs	None	89%	95%	97%	97%	NA	NA	None	NA	NA	NA	NA	NA	NA	NA	NA	0.4	Severe Cases per 100,000 population	1477.416667	1464.5	1445.083333	1448	1433.083333	1446.25	1468.916667	1456.333333	1428	1429.25	1472.166667	1461.666667	1450.583333	1456.583333	1464.25
46	PEV (Pre-Erythrocytic Vaccine)	3	35%	2	1	Infants	6, 10, &, 14 weeks	2 yrs	50%	69%	85%	85%	NA	95%	5-17mo	0 yrs	None	89%	95%	97%	97%	NA	NA	None	NA	NA	NA	NA	NA	NA	NA	NA	0.4	Deaths per 100,000 population	301.5	299.3333333	301.5833333	300	297.25	301.6666667	305.8333333	301.25	296.25	295.75	307.1666667	305.3333333	298	301.5	307.0833333
46	PEV (Pre-Erythrocytic Vaccine)	3	35%	2	1	Infants	6, 10, &, 14 weeks	2 yrs	50%	69%	85%	85%	NA	95%	5-17mo	0 yrs	None	89%	95%	97%	97%	NA	NA	None	NA	NA	NA	NA	NA	NA	NA	NA	0.4	Cases in <5yo per 100,000 population	6596.166667	6195.083333	5967.75	5916.5	5903.583333	5992	5940.583333	5939	5883.166667	5837.916667	5903.416667	5839.333333	5812	5837.75	5927.666667
46	PEV (Pre-Erythrocytic Vaccine)	3	35%	2	1	Infants	6, 10, &, 14 weeks	2 yrs	50%	69%	85%	85%	NA	95%	5-17mo	0 yrs	None	89%	95%	97%	97%	NA	NA	None	NA	NA	NA	NA	NA	NA	NA	NA	0.4	Severe Cases in <5yo per 100,000 population	334.5	320.5	312.25	310.6666667	302.75	304.0833333	308.0833333	309.6666667	296.25	300.4166667	314.6666667	310	299.8333333	310.75	299.0833333
46	PEV (Pre-Erythrocytic Vaccine)	3	35%	2	1	Infants	6, 10, &, 14 weeks	2 yrs	50%	69%	85%	85%	NA	95%	5-17mo	0 yrs	None	89%	95%	97%	97%	NA	NA	None	NA	NA	NA	NA	NA	NA	NA	NA	0.4	Deaths in < 5yo per 100,000 population	79.33333333	79.75	76.41666667	73.16666667	75.5	79.16666667	79.91666667	78.75	72.33333333	74.41666667	83.83333333	77.33333333	75.75	74.41666667	76.66666667
46	PEV (Pre-Erythrocytic Vaccine)	3	35%	2	1	Infants	6, 10, &, 14 weeks	2 yrs	50%	69%	85%	85%	NA	95%	5-17mo	0 yrs	None	89%	95%	97%	97%	NA	NA	None	NA	NA	NA	NA	NA	NA	NA	NA	0.4	DALYs per 100,000 population	7690.716874	7599.515307	7685.489387	7634.703698	7556.29357	7673.322058	7801.728916	7718.965092	7479.686134	7558.73493	7831.372684	7738.241411	7572.916597	7639.832729	7857.308037
46	PEV (Pre-Erythrocytic Vaccine)	3	35%	2	1	Infants	6, 10, &, 14 weeks	2 yrs	50%	69%	85%	85%	NA	95%	5-17mo	0 yrs	None	89%	95%	97%	97%	NA	NA	None	NA	NA	NA	NA	NA	NA	NA	NA	0.4	Income and productivity gains from delivering vaccine (US$ / dose)	0.057269248	0.391756651	0.521857708	0.566897938	0.528155351	0.440762202	0.524166842	0.518464083	0.735072302	0.827142777	0.706748022	0.64785893	0.702692021	0.618380986	0.452406132
47	PEV (Pre-Erythrocytic Vaccine)	3	35%	2	1	Infants	6, 10, &, 14 weeks	2 yrs	50%	69%	85%	85%	NA	95%	5-17mo	0 yrs	None	70%	81%	93%	93%	NA	NA	None	NA	NA	NA	NA	NA	NA	NA	NA	0.4	Cases per 100,000 population	85908.16667	84973.75	84626.75	83987.41667	83935.5	83972.16667	83751.16667	83625.66667	83062.33333	82830.66667	83235.08333	82936.83333	82898.83333	82282.25	82447.66667
47	PEV (Pre-Erythrocytic Vaccine)	3	35%	2	1	Infants	6, 10, &, 14 weeks	2 yrs	50%	69%	85%	85%	NA	95%	5-17mo	0 yrs	None	70%	81%	93%	93%	NA	NA	None	NA	NA	NA	NA	NA	NA	NA	NA	0.4	Severe Cases per 100,000 population	1486.333333	1464.75	1460.25	1449.583333	1452.5	1454.75	1454.916667	1450	1447	1454.75	1460.916667	1446.333333	1460.75	1441.083333	1443.666667
47	PEV (Pre-Erythrocytic Vaccine)	3	35%	2	1	Infants	6, 10, &, 14 weeks	2 yrs	50%	69%	85%	85%	NA	95%	5-17mo	0 yrs	None	70%	81%	93%	93%	NA	NA	None	NA	NA	NA	NA	NA	NA	NA	NA	0.4	Deaths per 100,000 population	308.1666667	309.6666667	309.1666667	293.4166667	302.9166667	306.5	299.9166667	302.75	298.5833333	296.25	297.75	301.9166667	300.4166667	296	301.6666667
47	PEV (Pre-Erythrocytic Vaccine)	3	35%	2	1	Infants	6, 10, &, 14 weeks	2 yrs	50%	69%	85%	85%	NA	95%	5-17mo	0 yrs	None	70%	81%	93%	93%	NA	NA	None	NA	NA	NA	NA	NA	NA	NA	NA	0.4	Cases in <5yo per 100,000 population	6622	6269.333333	6108.5	5901.5	5924.416667	5932.166667	5886.166667	5873.416667	5849.416667	5830.083333	5876.5	5844.083333	5849.5	5823.25	5765.25
47	PEV (Pre-Erythrocytic Vaccine)	3	35%	2	1	Infants	6, 10, &, 14 weeks	2 yrs	50%	69%	85%	85%	NA	95%	5-17mo	0 yrs	None	70%	81%	93%	93%	NA	NA	None	NA	NA	NA	NA	NA	NA	NA	NA	0.4	Severe Cases in <5yo per 100,000 population	335.75	323.6666667	308.5	312.4166667	310	311.0833333	313.6666667	308	304.4166667	303.0833333	316.3333333	304.9166667	306.1666667	310.0833333	302.8333333
47	PEV (Pre-Erythrocytic Vaccine)	3	35%	2	1	Infants	6, 10, &, 14 weeks	2 yrs	50%	69%	85%	85%	NA	95%	5-17mo	0 yrs	None	70%	81%	93%	93%	NA	NA	None	NA	NA	NA	NA	NA	NA	NA	NA	0.4	Deaths in < 5yo per 100,000 population	81.16666667	79.5	81.16666667	77.75	81.58333333	79.25	80.08333333	77.5	78.58333333	75.75	77.66666667	73.5	71.66666667	76.83333333	76.58333333
47	PEV (Pre-Erythrocytic Vaccine)	3	35%	2	1	Infants	6, 10, &, 14 weeks	2 yrs	50%	69%	85%	85%	NA	95%	5-17mo	0 yrs	None	70%	81%	93%	93%	NA	NA	None	NA	NA	NA	NA	NA	NA	NA	NA	0.4	DALYs per 100,000 population	7863.724572	7869.072244	7837.275735	7477.221852	7751.835968	7766.983371	7629.632267	7717.113948	7625.567391	7569.216539	7555.698329	7685.905536	7680.02537	7558.614098	7662.098218
47	PEV (Pre-Erythrocytic Vaccine)	3	35%	2	1	Infants	6, 10, &, 14 weeks	2 yrs	50%	69%	85%	85%	NA	95%	5-17mo	0 yrs	None	70%	81%	93%	93%	NA	NA	None	NA	NA	NA	NA	NA	NA	NA	NA	0.4	Income and productivity gains from delivering vaccine (US$ / dose)	-0.011740922	0.266334041	0.356478524	0.541840066	0.554603993	0.544100023	0.610571632	0.6085239	0.751463154	0.826108813	0.719446233	0.836445085	0.846609657	1.007992026	0.97155862
48	PEV (Pre-Erythrocytic Vaccine)	3	35%	2	1	Infants	6, 10, &, 14 weeks	2 yrs	50%	69%	85%	85%	NA	95%	5-17mo	0 yrs	None	50%	69%	85%	85%	NA	NA	None	NA	NA	NA	NA	NA	NA	NA	NA	0.4	Cases per 100,000 population	85942.27273	85772.18182	85288.18182	84656.09091	84119.81818	84241.27273	84043.63636	83911.09091	83339.09091	82955.27273	83085	83118.18182	83053.45455	82662.09091	83253
48	PEV (Pre-Erythrocytic Vaccine)	3	35%	2	1	Infants	6, 10, &, 14 weeks	2 yrs	50%	69%	85%	85%	NA	95%	5-17mo	0 yrs	None	50%	69%	85%	85%	NA	NA	None	NA	NA	NA	NA	NA	NA	NA	NA	0.4	Severe Cases per 100,000 population	1498.090909	1487.454545	1475.636364	1464.909091	1449.363636	1433.181818	1433.272727	1444.181818	1423.454545	1447.454545	1428.454545	1446.545455	1469.636364	1411.181818	1460.454545
48	PEV (Pre-Erythrocytic Vaccine)	3	35%	2	1	Infants	6, 10, &, 14 weeks	2 yrs	50%	69%	85%	85%	NA	95%	5-17mo	0 yrs	None	50%	69%	85%	85%	NA	NA	None	NA	NA	NA	NA	NA	NA	NA	NA	0.4	Deaths per 100,000 population	303.3636364	305.9090909	306.3636364	299.1818182	295.2727273	300.0909091	296.5454545	302.7272727	295.7272727	296.7272727	306.9090909	300.6363636	301	296.5454545	300.2727273
48	PEV (Pre-Erythrocytic Vaccine)	3	35%	2	1	Infants	6, 10, &, 14 weeks	2 yrs	50%	69%	85%	85%	NA	95%	5-17mo	0 yrs	None	50%	69%	85%	85%	NA	NA	None	NA	NA	NA	NA	NA	NA	NA	NA	0.4	Cases in <5yo per 100,000 population	6687.909091	6426.181818	6250.454545	6003.272727	5980.545455	5929.636364	5944.636364	5917.545455	5886.727273	5863.909091	5849.727273	5796.454545	5801.818182	5835.545455	5877.363636
48	PEV (Pre-Erythrocytic Vaccine)	3	35%	2	1	Infants	6, 10, &, 14 weeks	2 yrs	50%	69%	85%	85%	NA	95%	5-17mo	0 yrs	None	50%	69%	85%	85%	NA	NA	None	NA	NA	NA	NA	NA	NA	NA	NA	0.4	Severe Cases in <5yo per 100,000 population	346.7272727	328.4545455	316.0909091	313.5454545	310.2727273	308.8181818	298.4545455	306.8181818	295.5454545	306	305	307.8181818	302.8181818	297.3636364	298.0909091
48	PEV (Pre-Erythrocytic Vaccine)	3	35%	2	1	Infants	6, 10, &, 14 weeks	2 yrs	50%	69%	85%	85%	NA	95%	5-17mo	0 yrs	None	50%	69%	85%	85%	NA	NA	None	NA	NA	NA	NA	NA	NA	NA	NA	0.4	Deaths in < 5yo per 100,000 population	79.54545455	81.18181818	76.54545455	79.81818182	75.18181818	76.27272727	79.45454545	79.54545455	78.54545455	72.36363636	77.81818182	74.90909091	77.90909091	79.45454545	76.81818182
48	PEV (Pre-Erythrocytic Vaccine)	3	35%	2	1	Infants	6, 10, &, 14 weeks	2 yrs	50%	69%	85%	85%	NA	95%	5-17mo	0 yrs	None	50%	69%	85%	85%	NA	NA	None	NA	NA	NA	NA	NA	NA	NA	NA	0.4	DALYs per 100,000 population	7728.577293	7789.029315	7776.522237	7621.232845	7561.554594	7650.481129	7522.968294	7692.064121	7567.635739	7552.107388	7816.263154	7667.524495	7662.083263	7512.459518	7620.344473
48	PEV (Pre-Erythrocytic Vaccine)	3	35%	2	1	Infants	6, 10, &, 14 weeks	2 yrs	50%	69%	85%	85%	NA	95%	5-17mo	0 yrs	None	50%	69%	85%	85%	NA	NA	None	NA	NA	NA	NA	NA	NA	NA	NA	0.4	Income and productivity gains from delivering vaccine (US$ / dose)	-0.007976452	0.03610921	0.146445462	0.322599943	0.504919313	0.471986813	0.533235298	0.547244765	0.696996455	0.812947191	0.792798887	0.773173409	0.757697189	0.930430699	0.716296075
49	PEV (Pre-Erythrocytic Vaccine)	3	35%	2	1	Infants	6, 10, &, 14 weeks	2 yrs	50%	69%	85%	85%	NA	80%	5-17mo	0 yrs	None	89%	95%	97%	97%	NA	NA	None	NA	NA	NA	NA	NA	NA	NA	NA	0.4	Cases per 100,000 population	85818.45455	85005.81818	84538.54545	83423.09091	83340.81818	83637.18182	83579.18182	83362.18182	83298	83571.27273	83814.63636	83590.90909	83049.81818	83216.45455	83110.09091
49	PEV (Pre-Erythrocytic Vaccine)	3	35%	2	1	Infants	6, 10, &, 14 weeks	2 yrs	50%	69%	85%	85%	NA	80%	5-17mo	0 yrs	None	89%	95%	97%	97%	NA	NA	None	NA	NA	NA	NA	NA	NA	NA	NA	0.4	Severe Cases per 100,000 population	1491	1470.636364	1455.454545	1441.181818	1443.818182	1464.454545	1454.272727	1446.818182	1458.090909	1436.363636	1424.909091	1447.727273	1463.181818	1453.272727	1452.727273
49	PEV (Pre-Erythrocytic Vaccine)	3	35%	2	1	Infants	6, 10, &, 14 weeks	2 yrs	50%	69%	85%	85%	NA	80%	5-17mo	0 yrs	None	89%	95%	97%	97%	NA	NA	None	NA	NA	NA	NA	NA	NA	NA	NA	0.4	Deaths per 100,000 population	308.8181818	308.6363636	307.0909091	299.6363636	295.4545455	306.0909091	303.8181818	295.8181818	292.8181818	297.2727273	294.0909091	292.1818182	305.1818182	300.8181818	301.3636364
49	PEV (Pre-Erythrocytic Vaccine)	3	35%	2	1	Infants	6, 10, &, 14 weeks	2 yrs	50%	69%	85%	85%	NA	80%	5-17mo	0 yrs	None	89%	95%	97%	97%	NA	NA	None	NA	NA	NA	NA	NA	NA	NA	NA	0.4	Cases in <5yo per 100,000 population	6582.272727	6223.818182	6029.636364	5872.818182	5905.181818	5872.090909	5916.454545	5913.727273	5876.818182	5930.454545	5919.363636	5861.909091	5862.818182	5893.272727	5869.363636
49	PEV (Pre-Erythrocytic Vaccine)	3	35%	2	1	Infants	6, 10, &, 14 weeks	2 yrs	50%	69%	85%	85%	NA	80%	5-17mo	0 yrs	None	89%	95%	97%	97%	NA	NA	None	NA	NA	NA	NA	NA	NA	NA	NA	0.4	Severe Cases in <5yo per 100,000 population	335.7272727	318.0909091	309.6363636	307.3636364	309.0909091	309.1818182	316.6363636	312.5454545	307.6363636	307	298.3636364	313.5454545	293.2727273	308.4545455	305.1818182
49	PEV (Pre-Erythrocytic Vaccine)	3	35%	2	1	Infants	6, 10, &, 14 weeks	2 yrs	50%	69%	85%	85%	NA	80%	5-17mo	0 yrs	None	89%	95%	97%	97%	NA	NA	None	NA	NA	NA	NA	NA	NA	NA	NA	0.4	Deaths in < 5yo per 100,000 population	83.63636364	80.63636364	76.72727273	77	75.63636364	77	81.45454545	75.81818182	73.90909091	77.18181818	76.18181818	71.81818182	76.09090909	76.72727273	80
49	PEV (Pre-Erythrocytic Vaccine)	3	35%	2	1	Infants	6, 10, &, 14 weeks	2 yrs	50%	69%	85%	85%	NA	80%	5-17mo	0 yrs	None	89%	95%	97%	97%	NA	NA	None	NA	NA	NA	NA	NA	NA	NA	NA	0.4	DALYs per 100,000 population	7896.591902	7861.508196	7789.512463	7625.324422	7527.045383	7797.3571	7765.913728	7518.218244	7474.489412	7540.43308	7529.187443	7455.273327	7744.233233	7695.83984	7720.328916
49	PEV (Pre-Erythrocytic Vaccine)	3	35%	2	1	Infants	6, 10, &, 14 weeks	2 yrs	50%	69%	85%	85%	NA	80%	5-17mo	0 yrs	None	89%	95%	97%	97%	NA	NA	None	NA	NA	NA	NA	NA	NA	NA	NA	0.4	Income and productivity gains from delivering vaccine (US$ / dose)	0.006065111	0.256091639	0.371689734	0.720800123	0.758849795	0.646352861	0.670123732	0.708638136	0.690896681	0.633301878	0.585543824	0.647241836	0.817607013	0.750742225	0.772839701
50	PEV (Pre-Erythrocytic Vaccine)	3	35%	2	1	Infants	6, 10, &, 14 weeks	2 yrs	50%	69%	85%	85%	NA	80%	5-17mo	0 yrs	None	70%	81%	93%	93%	NA	NA	None	NA	NA	NA	NA	NA	NA	NA	NA	0.4	Cases per 100,000 population	86106.33333	85952.5	85079.5	84300.66667	84146.41667	84299.58333	84033	83618.5	82937.75	84034.83333	84504	83294.5	83254.41667	82885.16667	83301.16667
50	PEV (Pre-Erythrocytic Vaccine)	3	35%	2	1	Infants	6, 10, &, 14 weeks	2 yrs	50%	69%	85%	85%	NA	80%	5-17mo	0 yrs	None	70%	81%	93%	93%	NA	NA	None	NA	NA	NA	NA	NA	NA	NA	NA	0.4	Severe Cases per 100,000 population	1524.5	1501.916667	1475.666667	1469.583333	1438.75	1440.333333	1467.583333	1446.083333	1436.583333	1467.833333	1488.916667	1440.333333	1462	1449.666667	1458.083333
50	PEV (Pre-Erythrocytic Vaccine)	3	35%	2	1	Infants	6, 10, &, 14 weeks	2 yrs	50%	69%	85%	85%	NA	80%	5-17mo	0 yrs	None	70%	81%	93%	93%	NA	NA	None	NA	NA	NA	NA	NA	NA	NA	NA	0.4	Deaths per 100,000 population	305	304.0833333	305.75	305.6666667	300.25	298.5833333	301.6666667	296.25	299.0833333	295.75	310.75	305.6666667	305.9166667	301.25	301.3333333
50	PEV (Pre-Erythrocytic Vaccine)	3	35%	2	1	Infants	6, 10, &, 14 weeks	2 yrs	50%	69%	85%	85%	NA	80%	5-17mo	0 yrs	None	70%	81%	93%	93%	NA	NA	None	NA	NA	NA	NA	NA	NA	NA	NA	0.4	Cases in <5yo per 100,000 population	6603.333333	6341.166667	6136.166667	5957.5	5987.416667	5996.083333	5996.166667	5948.75	5890.833333	6038.5	5969.833333	5864.416667	5927.5	5855	5831.916667
50	PEV (Pre-Erythrocytic Vaccine)	3	35%	2	1	Infants	6, 10, &, 14 weeks	2 yrs	50%	69%	85%	85%	NA	80%	5-17mo	0 yrs	None	70%	81%	93%	93%	NA	NA	None	NA	NA	NA	NA	NA	NA	NA	NA	0.4	Severe Cases in <5yo per 100,000 population	349.75	323.25	318.4166667	315.6666667	304.8333333	309.6666667	307.4166667	307.6666667	298.4166667	307.3333333	329.6666667	309.25	310.3333333	311.6666667	313.6666667
50	PEV (Pre-Erythrocytic Vaccine)	3	35%	2	1	Infants	6, 10, &, 14 weeks	2 yrs	50%	69%	85%	85%	NA	80%	5-17mo	0 yrs	None	70%	81%	93%	93%	NA	NA	None	NA	NA	NA	NA	NA	NA	NA	NA	0.4	Deaths in < 5yo per 100,000 population	81.41666667	76.5	78.33333333	79.66666667	78.5	78	76.25	80.5	73.75	73.5	81.5	78.75	76.66666667	77.41666667	72.91666667
50	PEV (Pre-Erythrocytic Vaccine)	3	35%	2	1	Infants	6, 10, &, 14 weeks	2 yrs	50%	69%	85%	85%	NA	80%	5-17mo	0 yrs	None	70%	81%	93%	93%	NA	NA	None	NA	NA	NA	NA	NA	NA	NA	NA	0.4	DALYs per 100,000 population	7800.689417	7710.576766	7816.688755	7792.828742	7636.808492	7551.201007	7662.446236	7536.115547	7619.164621	7550.143423	7909.303663	7770.188822	7742.674445	7673.464326	7666.903957
50	PEV (Pre-Erythrocytic Vaccine)	3	35%	2	1	Infants	6, 10, &, 14 weeks	2 yrs	50%	69%	85%	85%	NA	80%	5-17mo	0 yrs	None	70%	81%	93%	93%	NA	NA	None	NA	NA	NA	NA	NA	NA	NA	NA	0.4	Income and productivity gains from delivering vaccine (US$ / dose)	-0.070662216	-0.05644305	0.20990224	0.442007107	0.512066406	0.469492205	0.518176096	0.649810586	0.839282322	0.485726699	0.344481716	0.747360601	0.74578881	0.851756098	0.722727441
51	PEV (Pre-Erythrocytic Vaccine)	3	35%	2	1	Infants	6, 10, &, 14 weeks	2 yrs	50%	69%	85%	85%	NA	80%	5-17mo	0 yrs	None	50%	69%	85%	85%	NA	NA	None	NA	NA	NA	NA	NA	NA	NA	NA	0.4	Cases per 100,000 population	85869.41667	85392.58333	85016.41667	84355.83333	84797.08333	84652.66667	83948.08333	84034.41667	83376.16667	83442.08333	83312.58333	83649.25	83575.25	83488.75	83532.41667
51	PEV (Pre-Erythrocytic Vaccine)	3	35%	2	1	Infants	6, 10, &, 14 weeks	2 yrs	50%	69%	85%	85%	NA	80%	5-17mo	0 yrs	None	50%	69%	85%	85%	NA	NA	None	NA	NA	NA	NA	NA	NA	NA	NA	0.4	Severe Cases per 100,000 population	1499.083333	1486.416667	1468.166667	1460.583333	1466.416667	1458.75	1441.916667	1448.416667	1425.75	1445.916667	1438.833333	1444.333333	1446.166667	1450.333333	1459.416667
51	PEV (Pre-Erythrocytic Vaccine)	3	35%	2	1	Infants	6, 10, &, 14 weeks	2 yrs	50%	69%	85%	85%	NA	80%	5-17mo	0 yrs	None	50%	69%	85%	85%	NA	NA	None	NA	NA	NA	NA	NA	NA	NA	NA	0.4	Deaths per 100,000 population	311.4166667	310.0833333	309.3333333	295.8333333	307.6666667	298.3333333	296.75	300.4166667	300.6666667	300.5	300.25	298.5	303.5	296.25	301.0833333
51	PEV (Pre-Erythrocytic Vaccine)	3	35%	2	1	Infants	6, 10, &, 14 weeks	2 yrs	50%	69%	85%	85%	NA	80%	5-17mo	0 yrs	None	50%	69%	85%	85%	NA	NA	None	NA	NA	NA	NA	NA	NA	NA	NA	0.4	Cases in <5yo per 100,000 population	6712.083333	6357.5	6229.25	5962.166667	6008.333333	6018.25	5962.75	5951.75	5907.083333	5899.416667	5884.5	5896	5913.666667	5928.5	5862.916667
51	PEV (Pre-Erythrocytic Vaccine)	3	35%	2	1	Infants	6, 10, &, 14 weeks	2 yrs	50%	69%	85%	85%	NA	80%	5-17mo	0 yrs	None	50%	69%	85%	85%	NA	NA	None	NA	NA	NA	NA	NA	NA	NA	NA	0.4	Severe Cases in <5yo per 100,000 population	333.5833333	331.9166667	321.1666667	314.8333333	317.3333333	306.25	315.8333333	308.75	301.9166667	306.9166667	299.6666667	305.9166667	297.5	303.25	303.6666667
51	PEV (Pre-Erythrocytic Vaccine)	3	35%	2	1	Infants	6, 10, &, 14 weeks	2 yrs	50%	69%	85%	85%	NA	80%	5-17mo	0 yrs	None	50%	69%	85%	85%	NA	NA	None	NA	NA	NA	NA	NA	NA	NA	NA	0.4	Deaths in < 5yo per 100,000 population	81	81.91666667	80.41666667	78.25	82.08333333	77.83333333	75.75	75.83333333	80.08333333	77.08333333	78.75	75.08333333	78.25	79.91666667	78.33333333
51	PEV (Pre-Erythrocytic Vaccine)	3	35%	2	1	Infants	6, 10, &, 14 weeks	2 yrs	50%	69%	85%	85%	NA	80%	5-17mo	0 yrs	None	50%	69%	85%	85%	NA	NA	None	NA	NA	NA	NA	NA	NA	NA	NA	0.4	DALYs per 100,000 population	7931.668115	7863.584173	7854.818649	7530.150233	7806.939685	7610.896355	7562.918172	7631.7995	7647.899437	7639.950632	7622.486807	7559.958128	7701.041443	7559.077762	7675.553978
51	PEV (Pre-Erythrocytic Vaccine)	3	35%	2	1	Infants	6, 10, &, 14 weeks	2 yrs	50%	69%	85%	85%	NA	80%	5-17mo	0 yrs	None	50%	69%	85%	85%	NA	NA	None	NA	NA	NA	NA	NA	NA	NA	NA	0.4	Income and productivity gains from delivering vaccine (US$ / dose)	0.005814209	0.151571054	0.248543495	0.420273987	0.305673817	0.35694499	0.570948059	0.504156647	0.69285084	0.674116606	0.729518229	0.634083385	0.656954133	0.680389448	0.640902333
52	PEV (Pre-Erythrocytic Vaccine)	3	35%	2	1	Infants	6, 10, &, 14 weeks	2 yrs	50%	69%	85%	85%	NA	50%	5-17mo	0 yrs	None	89%	95%	97%	97%	NA	NA	None	NA	NA	NA	NA	NA	NA	NA	NA	0.4	Cases per 100,000 population	85884.75	84972.16667	84627.08333	84180.66667	83997.58333	84181.33333	83335.66667	83209	82894.66667	82875.33333	82955.66667	82697	82742.75	83325.66667	82675.25
52	PEV (Pre-Erythrocytic Vaccine)	3	35%	2	1	Infants	6, 10, &, 14 weeks	2 yrs	50%	69%	85%	85%	NA	50%	5-17mo	0 yrs	None	89%	95%	97%	97%	NA	NA	None	NA	NA	NA	NA	NA	NA	NA	NA	0.4	Severe Cases per 100,000 population	1488.916667	1461.666667	1464	1443.5	1432.666667	1432.75	1429.5	1445.083333	1437	1429	1453.583333	1446.583333	1467.416667	1455.583333	1454.166667
52	PEV (Pre-Erythrocytic Vaccine)	3	35%	2	1	Infants	6, 10, &, 14 weeks	2 yrs	50%	69%	85%	85%	NA	50%	5-17mo	0 yrs	None	89%	95%	97%	97%	NA	NA	None	NA	NA	NA	NA	NA	NA	NA	NA	0.4	Deaths per 100,000 population	305.3333333	312.3333333	308.5	294.6666667	290.75	299.9166667	291.8333333	305.6666667	299.5	293.75	303.4166667	292.6666667	307.25	310.3333333	303.6666667
52	PEV (Pre-Erythrocytic Vaccine)	3	35%	2	1	Infants	6, 10, &, 14 weeks	2 yrs	50%	69%	85%	85%	NA	50%	5-17mo	0 yrs	None	89%	95%	97%	97%	NA	NA	None	NA	NA	NA	NA	NA	NA	NA	NA	0.4	Cases in <5yo per 100,000 population	6604.416667	6265.666667	6100.583333	5964.25	6038.166667	6047	5965.333333	5914.333333	5915.5	5961.666667	5905.5	5901.666667	5858.333333	5946.25	5888.25
52	PEV (Pre-Erythrocytic Vaccine)	3	35%	2	1	Infants	6, 10, &, 14 weeks	2 yrs	50%	69%	85%	85%	NA	50%	5-17mo	0 yrs	None	89%	95%	97%	97%	NA	NA	None	NA	NA	NA	NA	NA	NA	NA	NA	0.4	Severe Cases in <5yo per 100,000 population	338.75	310.4166667	312.4166667	314.75	304.1666667	314.5	308.4166667	313.5	314.5	309.75	305.5833333	314.4166667	314.6666667	308.25	313.1666667
52	PEV (Pre-Erythrocytic Vaccine)	3	35%	2	1	Infants	6, 10, &, 14 weeks	2 yrs	50%	69%	85%	85%	NA	50%	5-17mo	0 yrs	None	89%	95%	97%	97%	NA	NA	None	NA	NA	NA	NA	NA	NA	NA	NA	0.4	Deaths in < 5yo per 100,000 population	80.58333333	78.66666667	81.08333333	73.66666667	72.58333333	79.25	76.66666667	83.41666667	75.25	75	74.5	77.66666667	73.5	78.83333333	76.91666667
52	PEV (Pre-Erythrocytic Vaccine)	3	35%	2	1	Infants	6, 10, &, 14 weeks	2 yrs	50%	69%	85%	85%	NA	50%	5-17mo	0 yrs	None	89%	95%	97%	97%	NA	NA	None	NA	NA	NA	NA	NA	NA	NA	NA	0.4	DALYs per 100,000 population	7801.059857	7950.16901	7873.822511	7541.327596	7425.215107	7640.663001	7463.11816	7791.714047	7609.356729	7456.302755	7686.66222	7477.943999	7817.101086	7886.590551	7710.545617
52	PEV (Pre-Erythrocytic Vaccine)	3	35%	2	1	Infants	6, 10, &, 14 weeks	2 yrs	50%	69%	85%	85%	NA	50%	5-17mo	0 yrs	None	89%	95%	97%	97%	NA	NA	None	NA	NA	NA	NA	NA	NA	NA	NA	0.4	Income and productivity gains from delivering vaccine (US$ / dose)	-0.00830731	0.284916278	0.373350915	0.519086693	0.605319837	0.536138158	0.793338064	0.782319418	0.882062048	0.924717837	0.859904223	0.969079148	0.935251402	0.74864573	0.961606399
53	PEV (Pre-Erythrocytic Vaccine)	3	35%	2	1	Infants	6, 10, &, 14 weeks	2 yrs	50%	69%	85%	85%	NA	50%	5-17mo	0 yrs	None	70%	81%	93%	93%	NA	NA	None	NA	NA	NA	NA	NA	NA	NA	NA	0.4	Cases per 100,000 population	85793.5	85126.91667	84813.08333	84283.58333	84347.5	84504.83333	83787.91667	83312.91667	83137.66667	82939.66667	84137.83333	83870.83333	83662.5	83915.91667	83413.33333
53	PEV (Pre-Erythrocytic Vaccine)	3	35%	2	1	Infants	6, 10, &, 14 weeks	2 yrs	50%	69%	85%	85%	NA	50%	5-17mo	0 yrs	None	70%	81%	93%	93%	NA	NA	None	NA	NA	NA	NA	NA	NA	NA	NA	0.4	Severe Cases per 100,000 population	1499.333333	1482.083333	1471.25	1450.75	1473.416667	1457	1457.583333	1440.166667	1433	1457.333333	1454.083333	1450.666667	1463.5	1476.666667	1462.916667
53	PEV (Pre-Erythrocytic Vaccine)	3	35%	2	1	Infants	6, 10, &, 14 weeks	2 yrs	50%	69%	85%	85%	NA	50%	5-17mo	0 yrs	None	70%	81%	93%	93%	NA	NA	None	NA	NA	NA	NA	NA	NA	NA	NA	0.4	Deaths per 100,000 population	301.5	305.5	302.25	306.6666667	308.6666667	302.5833333	305.75	298	282.6666667	303.4166667	295	303.4166667	302	302.8333333	302.5
53	PEV (Pre-Erythrocytic Vaccine)	3	35%	2	1	Infants	6, 10, &, 14 weeks	2 yrs	50%	69%	85%	85%	NA	50%	5-17mo	0 yrs	None	70%	81%	93%	93%	NA	NA	None	NA	NA	NA	NA	NA	NA	NA	NA	0.4	Cases in <5yo per 100,000 population	6610.833333	6288.166667	6185.416667	5993.083333	6064.75	6053.333333	6012.083333	5908.333333	5911.5	5969	6025.5	5981.75	6011.333333	6049.333333	5992.083333
53	PEV (Pre-Erythrocytic Vaccine)	3	35%	2	1	Infants	6, 10, &, 14 weeks	2 yrs	50%	69%	85%	85%	NA	50%	5-17mo	0 yrs	None	70%	81%	93%	93%	NA	NA	None	NA	NA	NA	NA	NA	NA	NA	NA	0.4	Severe Cases in <5yo per 100,000 population	338.5	335.3333333	325.1666667	304.6666667	308.3333333	321.9166667	305.8333333	316.4166667	310.3333333	308.4166667	311	309.0833333	308.1666667	309.75	315.25
53	PEV (Pre-Erythrocytic Vaccine)	3	35%	2	1	Infants	6, 10, &, 14 weeks	2 yrs	50%	69%	85%	85%	NA	50%	5-17mo	0 yrs	None	70%	81%	93%	93%	NA	NA	None	NA	NA	NA	NA	NA	NA	NA	NA	0.4	Deaths in < 5yo per 100,000 population	78.16666667	78.66666667	76.33333333	79.66666667	84	77.33333333	79.75	79.5	74.91666667	76.5	74.66666667	75.5	78.41666667	76.5	75.41666667
53	PEV (Pre-Erythrocytic Vaccine)	3	35%	2	1	Infants	6, 10, &, 14 weeks	2 yrs	50%	69%	85%	85%	NA	50%	5-17mo	0 yrs	None	70%	81%	93%	93%	NA	NA	None	NA	NA	NA	NA	NA	NA	NA	NA	0.4	DALYs per 100,000 population	7709.405511	7751.831997	7733.729106	7787.453215	7854.219748	7695.7054	7719.950642	7579.909446	7238.954719	7709.642088	7524.924709	7685.931152	7647.628419	7688.74613	7702.97027
53	PEV (Pre-Erythrocytic Vaccine)	3	35%	2	1	Infants	6, 10, &, 14 weeks	2 yrs	50%	69%	85%	85%	NA	50%	5-17mo	0 yrs	None	70%	81%	93%	93%	NA	NA	None	NA	NA	NA	NA	NA	NA	NA	NA	0.4	Income and productivity gains from delivering vaccine (US$ / dose)	0.006031786	0.230239196	0.311383975	0.464242879	0.463420192	0.444773531	0.656396176	0.757345855	0.793121308	0.868583243	0.512128881	0.60342944	0.671480387	0.563960129	0.751472751
54	PEV (Pre-Erythrocytic Vaccine)	3	35%	2	1	Infants	6, 10, &, 14 weeks	2 yrs	50%	69%	85%	85%	NA	50%	5-17mo	0 yrs	None	50%	69%	85%	85%	NA	NA	None	NA	NA	NA	NA	NA	NA	NA	NA	0.4	Cases per 100,000 population	85660.41667	85294.08333	85036.5	84275.25	83924.83333	84227.33333	83896.83333	83721.83333	83745.5	84334.33333	83895	83660.58333	83887.08333	84057.66667	83629
54	PEV (Pre-Erythrocytic Vaccine)	3	35%	2	1	Infants	6, 10, &, 14 weeks	2 yrs	50%	69%	85%	85%	NA	50%	5-17mo	0 yrs	None	50%	69%	85%	85%	NA	NA	None	NA	NA	NA	NA	NA	NA	NA	NA	0.4	Severe Cases per 100,000 population	1502.166667	1481.416667	1452.25	1443.083333	1467	1466.25	1458.25	1468.083333	1463.333333	1463.25	1454.416667	1453.916667	1474.666667	1475.583333	1475.083333
54	PEV (Pre-Erythrocytic Vaccine)	3	35%	2	1	Infants	6, 10, &, 14 weeks	2 yrs	50%	69%	85%	85%	NA	50%	5-17mo	0 yrs	None	50%	69%	85%	85%	NA	NA	None	NA	NA	NA	NA	NA	NA	NA	NA	0.4	Deaths per 100,000 population	308.4166667	300.5	301.4166667	301.5833333	309.5833333	297	308	305.6666667	294.6666667	303.75	299.25	299.3333333	308.75	304.5833333	308.6666667
54	PEV (Pre-Erythrocytic Vaccine)	3	35%	2	1	Infants	6, 10, &, 14 weeks	2 yrs	50%	69%	85%	85%	NA	50%	5-17mo	0 yrs	None	50%	69%	85%	85%	NA	NA	None	NA	NA	NA	NA	NA	NA	NA	NA	0.4	Cases in <5yo per 100,000 population	6696.75	6308.083333	6261.5	6073	5996.833333	6122.333333	6012	6036.583333	5993.333333	6071.333333	6049.5	5941.666667	5944.083333	6064.083333	5926.5
54	PEV (Pre-Erythrocytic Vaccine)	3	35%	2	1	Infants	6, 10, &, 14 weeks	2 yrs	50%	69%	85%	85%	NA	50%	5-17mo	0 yrs	None	50%	69%	85%	85%	NA	NA	None	NA	NA	NA	NA	NA	NA	NA	NA	0.4	Severe Cases in <5yo per 100,000 population	342	331.9166667	315.0833333	309.5833333	318.9166667	323.6666667	306.75	328.3333333	309.25	319.4166667	314.5833333	314.4166667	309.1666667	315.0833333	317.75
54	PEV (Pre-Erythrocytic Vaccine)	3	35%	2	1	Infants	6, 10, &, 14 weeks	2 yrs	50%	69%	85%	85%	NA	50%	5-17mo	0 yrs	None	50%	69%	85%	85%	NA	NA	None	NA	NA	NA	NA	NA	NA	NA	NA	0.4	Deaths in < 5yo per 100,000 population	82.25	77.83333333	78.25	78.83333333	82.91666667	78.58333333	77	79.66666667	77.16666667	78.58333333	75.91666667	82.16666667	83.16666667	81.25	79.33333333
54	PEV (Pre-Erythrocytic Vaccine)	3	35%	2	1	Infants	6, 10, &, 14 weeks	2 yrs	50%	69%	85%	85%	NA	50%	5-17mo	0 yrs	None	50%	69%	85%	85%	NA	NA	None	NA	NA	NA	NA	NA	NA	NA	NA	0.4	DALYs per 100,000 population	7863.084168	7674.576146	7668.518443	7666.950036	7865.415097	7586.991268	7819.22131	7797.994786	7521.886078	7754.637032	7615.147948	7652.95253	7888.738163	7756.404218	7837.204859
54	PEV (Pre-Erythrocytic Vaccine)	3	35%	2	1	Infants	6, 10, &, 14 weeks	2 yrs	50%	69%	85%	85%	NA	50%	5-17mo	0 yrs	None	50%	69%	85%	85%	NA	NA	None	NA	NA	NA	NA	NA	NA	NA	NA	0.4	Income and productivity gains from delivering vaccine (US$ / dose)	0.045458209	0.156831188	0.273112928	0.483279152	0.589455303	0.504273955	0.602550396	0.638200366	0.57969146	0.425897309	0.585529432	0.643953236	0.572240181	0.5136031	0.639152333
55	PEV (Pre-Erythrocytic Vaccine)	3	35%	2	10	Infants	6, 10, &, 14 weeks	2 yrs	89%	95%	97%	97%	NA	95%	5-17mo	0 yrs	None	89%	95%	97%	97%	NA	NA	None	NA	NA	NA	NA	NA	NA	NA	NA	0.4	Cases per 100,000 population	138800.4545	136750.4545	135811.4545	134974.2727	134468.4545	134446.5455	134505.4545	134891.7273	135255.0909	135413	135507.5455	135977.9091	136608.1818	136579.7273	137029.8182
55	PEV (Pre-Erythrocytic Vaccine)	3	35%	2	10	Infants	6, 10, &, 14 weeks	2 yrs	89%	95%	97%	97%	NA	95%	5-17mo	0 yrs	None	89%	95%	97%	97%	NA	NA	None	NA	NA	NA	NA	NA	NA	NA	NA	0.4	Severe Cases per 100,000 population	1763.545455	1714	1705.636364	1693.636364	1710.272727	1729.090909	1769.454545	1780.818182	1796.545455	1796	1817.909091	1830.090909	1823.454545	1853.636364	1849.454545
55	PEV (Pre-Erythrocytic Vaccine)	3	35%	2	10	Infants	6, 10, &, 14 weeks	2 yrs	89%	95%	97%	97%	NA	95%	5-17mo	0 yrs	None	89%	95%	97%	97%	NA	NA	None	NA	NA	NA	NA	NA	NA	NA	NA	0.4	Deaths per 100,000 population	359.3636364	341.6363636	331.9090909	343.4545455	332.0909091	334.4545455	341.1818182	345.5454545	354.6363636	347.4545455	350.1818182	342.1818182	361.8181818	357.2727273	363.0909091
55	PEV (Pre-Erythrocytic Vaccine)	3	35%	2	10	Infants	6, 10, &, 14 weeks	2 yrs	89%	95%	97%	97%	NA	95%	5-17mo	0 yrs	None	89%	95%	97%	97%	NA	NA	None	NA	NA	NA	NA	NA	NA	NA	NA	0.4	Cases in <5yo per 100,000 population	29174.36364	27533.90909	26617.45455	26024.72727	25667.54545	25677.81818	25650.81818	25696.90909	25582.18182	25642.18182	25632.09091	25732.63636	25858.81818	25777.18182	25848.54545
55	PEV (Pre-Erythrocytic Vaccine)	3	35%	2	10	Infants	6, 10, &, 14 weeks	2 yrs	89%	95%	97%	97%	NA	95%	5-17mo	0 yrs	None	89%	95%	97%	97%	NA	NA	None	NA	NA	NA	NA	NA	NA	NA	NA	0.4	Severe Cases in <5yo per 100,000 population	1127.272727	1076.545455	1083.636364	1076.272727	1073.363636	1082.636364	1084.545455	1076.272727	1091	1079.363636	1080	1082	1085.454545	1096.181818	1091
55	PEV (Pre-Erythrocytic Vaccine)	3	35%	2	10	Infants	6, 10, &, 14 weeks	2 yrs	89%	95%	97%	97%	NA	95%	5-17mo	0 yrs	None	89%	95%	97%	97%	NA	NA	None	NA	NA	NA	NA	NA	NA	NA	NA	0.4	Deaths in < 5yo per 100,000 population	229.4545455	213.4545455	207.6363636	220.4545455	209.1818182	213.5454545	204.5454545	210.3636364	217.1818182	209	210.9090909	206.1818182	214.0909091	212.2727273	209.9090909
55	PEV (Pre-Erythrocytic Vaccine)	3	35%	2	10	Infants	6, 10, &, 14 weeks	2 yrs	89%	95%	97%	97%	NA	95%	5-17mo	0 yrs	None	89%	95%	97%	97%	NA	NA	None	NA	NA	NA	NA	NA	NA	NA	NA	0.4	DALYs per 100,000 population	9729.373722	9250.868638	9027.082109	9326.574488	9037.120088	9123.612297	9297.751483	9391.072203	9609.929837	9440.081032	9514.515555	9295.546509	9839.382875	9702.449276	9800.12949
55	PEV (Pre-Erythrocytic Vaccine)	3	35%	2	10	Infants	6, 10, &, 14 weeks	2 yrs	89%	95%	97%	97%	NA	95%	5-17mo	0 yrs	None	89%	95%	97%	97%	NA	NA	None	NA	NA	NA	NA	NA	NA	NA	NA	0.4	Income and productivity gains from delivering vaccine (US$ / dose)	0.149804641	0.484999893	0.569227473	0.670374319	0.717983457	0.722925594	0.691709198	0.621074038	0.527957038	0.491005589	0.477899784	0.375750175	0.277003666	0.249064281	0.167538834
56	PEV (Pre-Erythrocytic Vaccine)	3	35%	2	10	Infants	6, 10, &, 14 weeks	2 yrs	89%	95%	97%	97%	NA	95%	5-17mo	0 yrs	None	70%	81%	93%	93%	NA	NA	None	NA	NA	NA	NA	NA	NA	NA	NA	0.4	Cases per 100,000 population	138845.3636	137027.6364	135823.6364	135239	134838.5455	134409.4545	134657.3636	134884.9091	135156	135348.5455	135684.5455	135847.0909	136263.3636	136628.6364	136727.7273
56	PEV (Pre-Erythrocytic Vaccine)	3	35%	2	10	Infants	6, 10, &, 14 weeks	2 yrs	89%	95%	97%	97%	NA	95%	5-17mo	0 yrs	None	70%	81%	93%	93%	NA	NA	None	NA	NA	NA	NA	NA	NA	NA	NA	0.4	Severe Cases per 100,000 population	1785.636364	1713.909091	1691.545455	1699	1702.727273	1710.181818	1754.818182	1774.636364	1812.545455	1813.090909	1821	1804.454545	1825.909091	1830	1813.363636
56	PEV (Pre-Erythrocytic Vaccine)	3	35%	2	10	Infants	6, 10, &, 14 weeks	2 yrs	89%	95%	97%	97%	NA	95%	5-17mo	0 yrs	None	70%	81%	93%	93%	NA	NA	None	NA	NA	NA	NA	NA	NA	NA	NA	0.4	Deaths per 100,000 population	357.6363636	345.5454545	337.3636364	337.6363636	327.2727273	338.4545455	336.1818182	335.5454545	352	350.5454545	348.9090909	354.8181818	346.8181818	354.4545455	339.5454545
56	PEV (Pre-Erythrocytic Vaccine)	3	35%	2	10	Infants	6, 10, &, 14 weeks	2 yrs	89%	95%	97%	97%	NA	95%	5-17mo	0 yrs	None	70%	81%	93%	93%	NA	NA	None	NA	NA	NA	NA	NA	NA	NA	NA	0.4	Cases in <5yo per 100,000 population	29285.81818	27684.54545	26893.54545	26058.81818	25866.36364	25583.27273	25695.18182	25644.45455	25664.54545	25693.18182	25710.18182	25647.90909	25757.81818	25725.90909	25588.09091
56	PEV (Pre-Erythrocytic Vaccine)	3	35%	2	10	Infants	6, 10, &, 14 weeks	2 yrs	89%	95%	97%	97%	NA	95%	5-17mo	0 yrs	None	70%	81%	93%	93%	NA	NA	None	NA	NA	NA	NA	NA	NA	NA	NA	0.4	Severe Cases in <5yo per 100,000 population	1144.272727	1098	1060.272727	1083.727273	1063.909091	1071.272727	1094.181818	1079.727273	1092	1092.727273	1091.181818	1078.636364	1080.818182	1083.363636	1066.090909
56	PEV (Pre-Erythrocytic Vaccine)	3	35%	2	10	Infants	6, 10, &, 14 weeks	2 yrs	89%	95%	97%	97%	NA	95%	5-17mo	0 yrs	None	70%	81%	93%	93%	NA	NA	None	NA	NA	NA	NA	NA	NA	NA	NA	0.4	Deaths in < 5yo per 100,000 population	229.6363636	216.3636364	210.5454545	216.6363636	198.4545455	207.8181818	209	202.3636364	207.6363636	213.2727273	202.9090909	213.9090909	210.4545455	209.6363636	203
56	PEV (Pre-Erythrocytic Vaccine)	3	35%	2	10	Infants	6, 10, &, 14 weeks	2 yrs	89%	95%	97%	97%	NA	95%	5-17mo	0 yrs	None	70%	81%	93%	93%	NA	NA	None	NA	NA	NA	NA	NA	NA	NA	NA	0.4	DALYs per 100,000 population	9707.235485	9405.47763	9117.816846	9165.52137	8898.777477	9171.222779	9133.610236	9114.094549	9522.592243	9541.365629	9445.688148	9609.160439	9456.253921	9602.789563	9196.440528
56	PEV (Pre-Erythrocytic Vaccine)	3	35%	2	10	Infants	6, 10, &, 14 weeks	2 yrs	89%	95%	97%	97%	NA	95%	5-17mo	0 yrs	None	70%	81%	93%	93%	NA	NA	None	NA	NA	NA	NA	NA	NA	NA	NA	0.4	Income and productivity gains from delivering vaccine (US$ / dose)	0.150185583	0.457806179	0.589278081	0.630650373	0.696173141	0.733528679	0.67648312	0.624470267	0.547569382	0.506302279	0.44391438	0.424183662	0.323061915	0.260063408	0.203172517
57	PEV (Pre-Erythrocytic Vaccine)	3	35%	2	10	Infants	6, 10, &, 14 weeks	2 yrs	89%	95%	97%	97%	NA	95%	5-17mo	0 yrs	None	50%	69%	85%	85%	NA	NA	None	NA	NA	NA	NA	NA	NA	NA	NA	0.4	Cases per 100,000 population	139052.3636	137051.4545	136132.4545	135218.0909	134944.0909	134727.7273	134413.5455	134591.0909	134981.6364	135319.8182	135778.1818	135742.2727	135885.9091	136721	136952.3636
57	PEV (Pre-Erythrocytic Vaccine)	3	35%	2	10	Infants	6, 10, &, 14 weeks	2 yrs	89%	95%	97%	97%	NA	95%	5-17mo	0 yrs	None	50%	69%	85%	85%	NA	NA	None	NA	NA	NA	NA	NA	NA	NA	NA	0.4	Severe Cases per 100,000 population	1784.090909	1725.454545	1678.909091	1715.272727	1724.454545	1739.090909	1738.363636	1784.272727	1766.545455	1794.727273	1824.090909	1819.090909	1824.909091	1807.909091	1844.363636
57	PEV (Pre-Erythrocytic Vaccine)	3	35%	2	10	Infants	6, 10, &, 14 weeks	2 yrs	89%	95%	97%	97%	NA	95%	5-17mo	0 yrs	None	50%	69%	85%	85%	NA	NA	None	NA	NA	NA	NA	NA	NA	NA	NA	0.4	Deaths per 100,000 population	361.6363636	344.9090909	329.3636364	339	338	332.5454545	337	335	341.7272727	345.0909091	350	368.0909091	357.6363636	356.7272727	364.3636364
57	PEV (Pre-Erythrocytic Vaccine)	3	35%	2	10	Infants	6, 10, &, 14 weeks	2 yrs	89%	95%	97%	97%	NA	95%	5-17mo	0 yrs	None	50%	69%	85%	85%	NA	NA	None	NA	NA	NA	NA	NA	NA	NA	NA	0.4	Cases in <5yo per 100,000 population	29475.18182	27802	27020.63636	26142.09091	25853.27273	25761.27273	25623.09091	25600.90909	25653.27273	25623.72727	25790.81818	25673	25636.09091	25748.18182	25745.09091
57	PEV (Pre-Erythrocytic Vaccine)	3	35%	2	10	Infants	6, 10, &, 14 weeks	2 yrs	89%	95%	97%	97%	NA	95%	5-17mo	0 yrs	None	50%	69%	85%	85%	NA	NA	None	NA	NA	NA	NA	NA	NA	NA	NA	0.4	Severe Cases in <5yo per 100,000 population	1151.090909	1093.363636	1062.818182	1080.090909	1082.454545	1089.909091	1071.181818	1087.727273	1060.636364	1081.272727	1088.909091	1074.636364	1075.909091	1072.727273	1088.636364
57	PEV (Pre-Erythrocytic Vaccine)	3	35%	2	10	Infants	6, 10, &, 14 weeks	2 yrs	89%	95%	97%	97%	NA	95%	5-17mo	0 yrs	None	50%	69%	85%	85%	NA	NA	None	NA	NA	NA	NA	NA	NA	NA	NA	0.4	Deaths in < 5yo per 100,000 population	227.7272727	221.2727273	203.7272727	209.7272727	211.5454545	208.1818182	210.1818182	202.5454545	203.9090909	206.2727273	203.7272727	219.4545455	210.5454545	208.2727273	216.3636364
57	PEV (Pre-Erythrocytic Vaccine)	3	35%	2	10	Infants	6, 10, &, 14 weeks	2 yrs	89%	95%	97%	97%	NA	95%	5-17mo	0 yrs	None	50%	69%	85%	85%	NA	NA	None	NA	NA	NA	NA	NA	NA	NA	NA	0.4	DALYs per 100,000 population	9812.98527	9342.128872	8953.829348	9236.99668	9175.772395	9040.501977	9135.958425	9108.205763	9294.729971	9347.118365	9524.660619	9948.710222	9690.090969	9658.124497	9884.458552
57	PEV (Pre-Erythrocytic Vaccine)	3	35%	2	10	Infants	6, 10, &, 14 weeks	2 yrs	89%	95%	97%	97%	NA	95%	5-17mo	0 yrs	None	50%	69%	85%	85%	NA	NA	None	NA	NA	NA	NA	NA	NA	NA	NA	0.4	Income and productivity gains from delivering vaccine (US$ / dose)	0.142042146	0.466990332	0.552832147	0.624892348	0.65232062	0.673376878	0.706499305	0.666300909	0.605028006	0.521504505	0.438119754	0.418696794	0.379934255	0.253996308	0.161632655
58	PEV (Pre-Erythrocytic Vaccine)	3	35%	2	10	Infants	6, 10, &, 14 weeks	2 yrs	89%	95%	97%	97%	NA	80%	5-17mo	0 yrs	None	89%	95%	97%	97%	NA	NA	None	NA	NA	NA	NA	NA	NA	NA	NA	0.4	Cases per 100,000 population	138671.9091	137191.5455	135860	135443.9091	134948.2727	134631.3636	134685.9091	135071	135143.9091	135949.9091	136017.1818	136086.1818	136565.5455	136704.4545	136997.5455
58	PEV (Pre-Erythrocytic Vaccine)	3	35%	2	10	Infants	6, 10, &, 14 weeks	2 yrs	89%	95%	97%	97%	NA	80%	5-17mo	0 yrs	None	89%	95%	97%	97%	NA	NA	None	NA	NA	NA	NA	NA	NA	NA	NA	0.4	Severe Cases per 100,000 population	1765.545455	1720	1730.727273	1688.545455	1739	1736.727273	1747	1781.181818	1810.090909	1809.272727	1817.727273	1793	1828.454545	1840.090909	1845.090909
58	PEV (Pre-Erythrocytic Vaccine)	3	35%	2	10	Infants	6, 10, &, 14 weeks	2 yrs	89%	95%	97%	97%	NA	80%	5-17mo	0 yrs	None	89%	95%	97%	97%	NA	NA	None	NA	NA	NA	NA	NA	NA	NA	NA	0.4	Deaths per 100,000 population	363.6363636	336.7272727	331.8181818	328	346.1818182	346.7272727	343.9090909	344.5454545	362	353.4545455	359	347.3636364	357	354.7272727	361.1818182
58	PEV (Pre-Erythrocytic Vaccine)	3	35%	2	10	Infants	6, 10, &, 14 weeks	2 yrs	89%	95%	97%	97%	NA	80%	5-17mo	0 yrs	None	89%	95%	97%	97%	NA	NA	None	NA	NA	NA	NA	NA	NA	NA	NA	0.4	Cases in <5yo per 100,000 population	29142.63636	27628.36364	26824.36364	26187.63636	25968.09091	25834.90909	25872.54545	25867.45455	25797.63636	25991.63636	26003.90909	25991.54545	25885.90909	25939.09091	25944.09091
58	PEV (Pre-Erythrocytic Vaccine)	3	35%	2	10	Infants	6, 10, &, 14 weeks	2 yrs	89%	95%	97%	97%	NA	80%	5-17mo	0 yrs	None	89%	95%	97%	97%	NA	NA	None	NA	NA	NA	NA	NA	NA	NA	NA	0.4	Severe Cases in <5yo per 100,000 population	1135.818182	1095.181818	1087.636364	1067	1080.363636	1093.545455	1071.454545	1074.818182	1099.454545	1093.454545	1094.909091	1076	1086.272727	1097.272727	1091.545455
58	PEV (Pre-Erythrocytic Vaccine)	3	35%	2	10	Infants	6, 10, &, 14 weeks	2 yrs	89%	95%	97%	97%	NA	80%	5-17mo	0 yrs	None	89%	95%	97%	97%	NA	NA	None	NA	NA	NA	NA	NA	NA	NA	NA	0.4	Deaths in < 5yo per 100,000 population	233.4545455	218	207.3636364	206.6363636	222.1818182	217.9090909	207.8181818	210.1818182	218.6363636	213.9090909	215.0909091	204.3636364	216.1818182	214.5454545	215.9090909
58	PEV (Pre-Erythrocytic Vaccine)	3	35%	2	10	Infants	6, 10, &, 14 weeks	2 yrs	89%	95%	97%	97%	NA	80%	5-17mo	0 yrs	None	89%	95%	97%	97%	NA	NA	None	NA	NA	NA	NA	NA	NA	NA	NA	0.4	DALYs per 100,000 population	9853.383511	9196.865082	9021.077079	8914.678555	9399.36278	9390.030876	9325.104546	9334.252386	9805.106531	9603.895331	9739.495631	9464.518806	9663.228625	9611.913475	9813.276432
58	PEV (Pre-Erythrocytic Vaccine)	3	35%	2	10	Infants	6, 10, &, 14 weeks	2 yrs	89%	95%	97%	97%	NA	80%	5-17mo	0 yrs	None	89%	95%	97%	97%	NA	NA	None	NA	NA	NA	NA	NA	NA	NA	NA	0.4	Income and productivity gains from delivering vaccine (US$ / dose)	0.170412506	0.414345792	0.583537471	0.616651132	0.667984951	0.722325498	0.691678274	0.615206781	0.575049248	0.437213873	0.410894594	0.413601116	0.278225126	0.271566473	0.192410805
59	PEV (Pre-Erythrocytic Vaccine)	3	35%	2	10	Infants	6, 10, &, 14 weeks	2 yrs	89%	95%	97%	97%	NA	80%	5-17mo	0 yrs	None	70%	81%	93%	93%	NA	NA	None	NA	NA	NA	NA	NA	NA	NA	NA	0.4	Cases per 100,000 population	138919.3636	136900.4545	136140.6364	135614.0909	134894	134914.6364	134879.1818	134858.5455	135453.2727	135478.1818	135930.6364	136200.0909	136761.1818	136726.7273	137215.8182
59	PEV (Pre-Erythrocytic Vaccine)	3	35%	2	10	Infants	6, 10, &, 14 weeks	2 yrs	89%	95%	97%	97%	NA	80%	5-17mo	0 yrs	None	70%	81%	93%	93%	NA	NA	None	NA	NA	NA	NA	NA	NA	NA	NA	0.4	Severe Cases per 100,000 population	1780.636364	1739.545455	1729	1710.727273	1720.727273	1743.272727	1769.272727	1796.181818	1821.818182	1797.727273	1820.545455	1804.454545	1823.363636	1840.636364	1834.454545
59	PEV (Pre-Erythrocytic Vaccine)	3	35%	2	10	Infants	6, 10, &, 14 weeks	2 yrs	89%	95%	97%	97%	NA	80%	5-17mo	0 yrs	None	70%	81%	93%	93%	NA	NA	None	NA	NA	NA	NA	NA	NA	NA	NA	0.4	Deaths per 100,000 population	358.7272727	338.2727273	337.3636364	344.3636364	336.6363636	336.9090909	343.7272727	334.9090909	348.3636364	340.6363636	349.0909091	351.3636364	352.5454545	361.4545455	362.6363636
59	PEV (Pre-Erythrocytic Vaccine)	3	35%	2	10	Infants	6, 10, &, 14 weeks	2 yrs	89%	95%	97%	97%	NA	80%	5-17mo	0 yrs	None	70%	81%	93%	93%	NA	NA	None	NA	NA	NA	NA	NA	NA	NA	NA	0.4	Cases in <5yo per 100,000 population	29294	27648.54545	26892.45455	26506.18182	25960.45455	25902.09091	25845.63636	25766.54545	25859	25794	25838	25827.18182	25900.18182	25927.27273	26075.18182
59	PEV (Pre-Erythrocytic Vaccine)	3	35%	2	10	Infants	6, 10, &, 14 weeks	2 yrs	89%	95%	97%	97%	NA	80%	5-17mo	0 yrs	None	70%	81%	93%	93%	NA	NA	None	NA	NA	NA	NA	NA	NA	NA	NA	0.4	Severe Cases in <5yo per 100,000 population	1138.818182	1095	1094.454545	1068.545455	1084.454545	1090.181818	1086.545455	1098.181818	1103.818182	1083.454545	1098.727273	1082.727273	1074.272727	1096.636364	1085.363636
59	PEV (Pre-Erythrocytic Vaccine)	3	35%	2	10	Infants	6, 10, &, 14 weeks	2 yrs	89%	95%	97%	97%	NA	80%	5-17mo	0 yrs	None	70%	81%	93%	93%	NA	NA	None	NA	NA	NA	NA	NA	NA	NA	NA	0.4	Deaths in < 5yo per 100,000 population	229.6363636	208.1818182	209.2727273	214.7272727	210.7272727	205.6363636	212	205.7272727	213.7272727	204.5454545	210	212.9090909	208.2727273	211.9090909	213.8181818
59	PEV (Pre-Erythrocytic Vaccine)	3	35%	2	10	Infants	6, 10, &, 14 weeks	2 yrs	89%	95%	97%	97%	NA	80%	5-17mo	0 yrs	None	70%	81%	93%	93%	NA	NA	None	NA	NA	NA	NA	NA	NA	NA	NA	0.4	DALYs per 100,000 population	9712.324912	9181.375882	9155.655607	9317.883376	9164.322338	9143.348033	9328.971859	9113.495862	9474.983352	9289.707633	9481.527188	9570.605239	9582.66308	9753.286477	9824.064669
59	PEV (Pre-Erythrocytic Vaccine)	3	35%	2	10	Infants	6, 10, &, 14 weeks	2 yrs	89%	95%	97%	97%	NA	80%	5-17mo	0 yrs	None	70%	81%	93%	93%	NA	NA	None	NA	NA	NA	NA	NA	NA	NA	NA	0.4	Income and productivity gains from delivering vaccine (US$ / dose)	0.148884644	0.475467389	0.527447121	0.604112752	0.681079352	0.668978359	0.641331588	0.634167808	0.512434691	0.498837782	0.41038897	0.373164814	0.247327819	0.250135356	0.164451011
60	PEV (Pre-Erythrocytic Vaccine)	3	35%	2	10	Infants	6, 10, &, 14 weeks	2 yrs	89%	95%	97%	97%	NA	80%	5-17mo	0 yrs	None	50%	69%	85%	85%	NA	NA	None	NA	NA	NA	NA	NA	NA	NA	NA	0.4	Cases per 100,000 population	138867.9091	137354.1818	136146.5455	135756.6364	135039.1818	134800.5455	134734.8182	134932.6364	135281.5455	135531.4545	136099.2727	136119.3636	136684.3636	137055.9091	137300.4545
60	PEV (Pre-Erythrocytic Vaccine)	3	35%	2	10	Infants	6, 10, &, 14 weeks	2 yrs	89%	95%	97%	97%	NA	80%	5-17mo	0 yrs	None	50%	69%	85%	85%	NA	NA	None	NA	NA	NA	NA	NA	NA	NA	NA	0.4	Severe Cases per 100,000 population	1774.454545	1728.272727	1719.818182	1688.181818	1732.363636	1750.727273	1757.363636	1781.545455	1787.818182	1798	1815	1804.636364	1852.727273	1846	1845.363636
60	PEV (Pre-Erythrocytic Vaccine)	3	35%	2	10	Infants	6, 10, &, 14 weeks	2 yrs	89%	95%	97%	97%	NA	80%	5-17mo	0 yrs	None	50%	69%	85%	85%	NA	NA	None	NA	NA	NA	NA	NA	NA	NA	NA	0.4	Deaths per 100,000 population	356.2727273	347.0909091	339.9090909	340.4545455	341.2727273	340	348.8181818	341.4545455	351.1818182	353.1818182	353.5454545	361.3636364	356.8181818	358	352.7272727
60	PEV (Pre-Erythrocytic Vaccine)	3	35%	2	10	Infants	6, 10, &, 14 weeks	2 yrs	89%	95%	97%	97%	NA	80%	5-17mo	0 yrs	None	50%	69%	85%	85%	NA	NA	None	NA	NA	NA	NA	NA	NA	NA	NA	0.4	Cases in <5yo per 100,000 population	29409.72727	27930.81818	26987.54545	26436.27273	26036.90909	25891.81818	25844.63636	25822.63636	25873.36364	25878.72727	25911.09091	25819.63636	25948.63636	26007.90909	26063.36364
60	PEV (Pre-Erythrocytic Vaccine)	3	35%	2	10	Infants	6, 10, &, 14 weeks	2 yrs	89%	95%	97%	97%	NA	80%	5-17mo	0 yrs	None	50%	69%	85%	85%	NA	NA	None	NA	NA	NA	NA	NA	NA	NA	NA	0.4	Severe Cases in <5yo per 100,000 population	1146.818182	1106.727273	1090.454545	1065.454545	1087.727273	1101.454545	1087.636364	1086.636364	1086.727273	1064.545455	1091.909091	1077.545455	1108.727273	1101.454545	1097.636364
60	PEV (Pre-Erythrocytic Vaccine)	3	35%	2	10	Infants	6, 10, &, 14 weeks	2 yrs	89%	95%	97%	97%	NA	80%	5-17mo	0 yrs	None	50%	69%	85%	85%	NA	NA	None	NA	NA	NA	NA	NA	NA	NA	NA	0.4	Deaths in < 5yo per 100,000 population	225.0909091	217.7272727	212.8181818	214.8181818	215.4545455	212	215.4545455	207.2727273	213.9090909	210.9090909	218.6363636	219	212.9090909	208.3636364	211.7272727
60	PEV (Pre-Erythrocytic Vaccine)	3	35%	2	10	Infants	6, 10, &, 14 weeks	2 yrs	89%	95%	97%	97%	NA	80%	5-17mo	0 yrs	None	50%	69%	85%	85%	NA	NA	None	NA	NA	NA	NA	NA	NA	NA	NA	0.4	DALYs per 100,000 population	9663.043855	9414.100701	9234.984571	9232.865585	9254.472761	9250.898966	9469.333359	9250.942826	9541.75076	9583.743565	9598.280182	9835.193926	9704.851327	9667.533646	9579.557862
60	PEV (Pre-Erythrocytic Vaccine)	3	35%	2	10	Infants	6, 10, &, 14 weeks	2 yrs	89%	95%	97%	97%	NA	80%	5-17mo	0 yrs	None	50%	69%	85%	85%	NA	NA	None	NA	NA	NA	NA	NA	NA	NA	NA	0.4	Income and productivity gains from delivering vaccine (US$ / dose)	0.167836335	0.416596552	0.535367586	0.579963801	0.660591551	0.670533394	0.679726012	0.629103933	0.562494526	0.502476853	0.394640929	0.383039388	0.267351039	0.197610078	0.133060902
61	PEV (Pre-Erythrocytic Vaccine)	3	35%	2	10	Infants	6, 10, &, 14 weeks	2 yrs	89%	95%	97%	97%	NA	50%	5-17mo	0 yrs	None	89%	95%	97%	97%	NA	NA	None	NA	NA	NA	NA	NA	NA	NA	NA	0.4	Cases per 100,000 population	138837.9091	137170.2727	136042.1818	135759.5455	135547.0909	135391.3636	135334.5455	135631.4545	135824.7273	136229.6364	136568.2727	136355.9091	137052.2727	137068.2727	137449.1818
61	PEV (Pre-Erythrocytic Vaccine)	3	35%	2	10	Infants	6, 10, &, 14 weeks	2 yrs	89%	95%	97%	97%	NA	50%	5-17mo	0 yrs	None	89%	95%	97%	97%	NA	NA	None	NA	NA	NA	NA	NA	NA	NA	NA	0.4	Severe Cases per 100,000 population	1771.636364	1715.909091	1734.090909	1722.727273	1724.727273	1770.454545	1780.363636	1795.363636	1789.545455	1790.272727	1815.363636	1820.181818	1830.363636	1821.818182	1845.818182
61	PEV (Pre-Erythrocytic Vaccine)	3	35%	2	10	Infants	6, 10, &, 14 weeks	2 yrs	89%	95%	97%	97%	NA	50%	5-17mo	0 yrs	None	89%	95%	97%	97%	NA	NA	None	NA	NA	NA	NA	NA	NA	NA	NA	0.4	Deaths per 100,000 population	367.3636364	340.6363636	341.8181818	337.5454545	341.0909091	348.2727273	348.8181818	347.6363636	354.7272727	352.2727273	347.2727273	349.6363636	363.9090909	354.4545455	356.4545455
61	PEV (Pre-Erythrocytic Vaccine)	3	35%	2	10	Infants	6, 10, &, 14 weeks	2 yrs	89%	95%	97%	97%	NA	50%	5-17mo	0 yrs	None	89%	95%	97%	97%	NA	NA	None	NA	NA	NA	NA	NA	NA	NA	NA	0.4	Cases in <5yo per 100,000 population	29182.81818	27733.90909	26934.45455	26535	26495.36364	26375.54545	26148.72727	26304.54545	26314.18182	26357.18182	26303.81818	26234.18182	26424.09091	26350.09091	26424.81818
61	PEV (Pre-Erythrocytic Vaccine)	3	35%	2	10	Infants	6, 10, &, 14 weeks	2 yrs	89%	95%	97%	97%	NA	50%	5-17mo	0 yrs	None	89%	95%	97%	97%	NA	NA	None	NA	NA	NA	NA	NA	NA	NA	NA	0.4	Severe Cases in <5yo per 100,000 population	1133.363636	1088.545455	1099.181818	1087.090909	1090.545455	1115.363636	1113	1104.181818	1096.545455	1089.454545	1086.272727	1095.181818	1101.636364	1091	1113.727273
61	PEV (Pre-Erythrocytic Vaccine)	3	35%	2	10	Infants	6, 10, &, 14 weeks	2 yrs	89%	95%	97%	97%	NA	50%	5-17mo	0 yrs	None	89%	95%	97%	97%	NA	NA	None	NA	NA	NA	NA	NA	NA	NA	NA	0.4	Deaths in < 5yo per 100,000 population	235.1818182	211.9090909	216.0909091	212.5454545	214.3636364	212.4545455	217.5454545	213.1818182	224.9090909	216	207.6363636	214.3636364	220.4545455	213.9090909	213.9090909
61	PEV (Pre-Erythrocytic Vaccine)	3	35%	2	10	Infants	6, 10, &, 14 weeks	2 yrs	89%	95%	97%	97%	NA	50%	5-17mo	0 yrs	None	89%	95%	97%	97%	NA	NA	None	NA	NA	NA	NA	NA	NA	NA	NA	0.4	DALYs per 100,000 population	9945.39002	9218.335653	9285.731964	9169.771385	9266.189323	9447.047222	9479.271628	9446.229104	9642.06182	9571.554939	9464.582053	9523.639623	9869.877878	9642.42356	9709.971016
61	PEV (Pre-Erythrocytic Vaccine)	3	35%	2	10	Infants	6, 10, &, 14 weeks	2 yrs	89%	95%	97%	97%	NA	50%	5-17mo	0 yrs	None	89%	95%	97%	97%	NA	NA	None	NA	NA	NA	NA	NA	NA	NA	NA	0.4	Income and productivity gains from delivering vaccine (US$ / dose)	0.150998852	0.448210299	0.565360991	0.59118658	0.618246343	0.623306538	0.603036685	0.552566942	0.515660758	0.440515941	0.354424603	0.392447439	0.257934358	0.258332045	0.149940805
62	PEV (Pre-Erythrocytic Vaccine)	3	35%	2	10	Infants	6, 10, &, 14 weeks	2 yrs	89%	95%	97%	97%	NA	50%	5-17mo	0 yrs	None	70%	81%	93%	93%	NA	NA	None	NA	NA	NA	NA	NA	NA	NA	NA	0.4	Cases per 100,000 population	138983	137199.8182	136165	135598.7273	135301.5455	135288.0909	135503.2727	135834.6364	135764	136003.7273	136391.5455	136720	137057	137316.6364	137603.1818
62	PEV (Pre-Erythrocytic Vaccine)	3	35%	2	10	Infants	6, 10, &, 14 weeks	2 yrs	89%	95%	97%	97%	NA	50%	5-17mo	0 yrs	None	70%	81%	93%	93%	NA	NA	None	NA	NA	NA	NA	NA	NA	NA	NA	0.4	Severe Cases per 100,000 population	1786.545455	1735.545455	1708.727273	1740.636364	1725.181818	1756.454545	1764.363636	1797.363636	1788	1806.090909	1815.818182	1811.727273	1855.363636	1829.454545	1862
62	PEV (Pre-Erythrocytic Vaccine)	3	35%	2	10	Infants	6, 10, &, 14 weeks	2 yrs	89%	95%	97%	97%	NA	50%	5-17mo	0 yrs	None	70%	81%	93%	93%	NA	NA	None	NA	NA	NA	NA	NA	NA	NA	NA	0.4	Deaths per 100,000 population	361.5454545	337.5454545	344.9090909	345.3636364	342.1818182	342.7272727	344.3636364	346.0909091	351.0909091	353.9090909	347.6363636	346	355	358.3636364	354.5454545
62	PEV (Pre-Erythrocytic Vaccine)	3	35%	2	10	Infants	6, 10, &, 14 weeks	2 yrs	89%	95%	97%	97%	NA	50%	5-17mo	0 yrs	None	70%	81%	93%	93%	NA	NA	None	NA	NA	NA	NA	NA	NA	NA	NA	0.4	Cases in <5yo per 100,000 population	29375.63636	27768.36364	27016.81818	26517.09091	26354.36364	26319.27273	26289.54545	26258.36364	26328.81818	26280.81818	26366	26361.90909	26362.36364	26434.45455	26464.09091
62	PEV (Pre-Erythrocytic Vaccine)	3	35%	2	10	Infants	6, 10, &, 14 weeks	2 yrs	89%	95%	97%	97%	NA	50%	5-17mo	0 yrs	None	70%	81%	93%	93%	NA	NA	None	NA	NA	NA	NA	NA	NA	NA	NA	0.4	Severe Cases in <5yo per 100,000 population	1142.818182	1097.272727	1075.818182	1118	1082.909091	1107.090909	1093.636364	1102.727273	1093.454545	1092.454545	1099.454545	1085.909091	1133.272727	1095.727273	1106
62	PEV (Pre-Erythrocytic Vaccine)	3	35%	2	10	Infants	6, 10, &, 14 weeks	2 yrs	89%	95%	97%	97%	NA	50%	5-17mo	0 yrs	None	70%	81%	93%	93%	NA	NA	None	NA	NA	NA	NA	NA	NA	NA	NA	0.4	Deaths in < 5yo per 100,000 population	229.5454545	210.7272727	213.2727273	217.2727273	214.6363636	217.4545455	214.6363636	209.3636364	217.6363636	216.1818182	216.9090909	206.1818182	212.1818182	214.5454545	211.2727273
62	PEV (Pre-Erythrocytic Vaccine)	3	35%	2	10	Infants	6, 10, &, 14 weeks	2 yrs	89%	95%	97%	97%	NA	50%	5-17mo	0 yrs	None	70%	81%	93%	93%	NA	NA	None	NA	NA	NA	NA	NA	NA	NA	NA	0.4	DALYs per 100,000 population	9802.631561	9170.651021	9385.817058	9365.473515	9293.240825	9342.066068	9376.149986	9389.45996	9550.403365	9586.616286	9463.620027	9396.4093	9641.716146	9700.255828	9630.016746
62	PEV (Pre-Erythrocytic Vaccine)	3	35%	2	10	Infants	6, 10, &, 14 weeks	2 yrs	89%	95%	97%	97%	NA	50%	5-17mo	0 yrs	None	70%	81%	93%	93%	NA	NA	None	NA	NA	NA	NA	NA	NA	NA	NA	0.4	Income and productivity gains from delivering vaccine (US$ / dose)	0.138789177	0.441369719	0.569257695	0.61678511	0.667170032	0.642359713	0.58673158	0.512329693	0.526773382	0.472632846	0.398789588	0.326958669	0.234265986	0.207113373	0.123261697
63	PEV (Pre-Erythrocytic Vaccine)	3	35%	2	10	Infants	6, 10, &, 14 weeks	2 yrs	89%	95%	97%	97%	NA	50%	5-17mo	0 yrs	None	50%	69%	85%	85%	NA	NA	None	NA	NA	NA	NA	NA	NA	NA	NA	0.4	Cases per 100,000 population	139027.0909	137195.5455	136204.3636	135641.9091	135521.0909	135266.3636	135367.1818	135523.0909	135926.6364	136289.0909	136498.6364	136625.6364	136939.2727	137210.6364	137592.7273
63	PEV (Pre-Erythrocytic Vaccine)	3	35%	2	10	Infants	6, 10, &, 14 weeks	2 yrs	89%	95%	97%	97%	NA	50%	5-17mo	0 yrs	None	50%	69%	85%	85%	NA	NA	None	NA	NA	NA	NA	NA	NA	NA	NA	0.4	Severe Cases per 100,000 population	1789.636364	1729.272727	1729.272727	1702.454545	1752.818182	1774.636364	1781.545455	1792.818182	1794.818182	1826.181818	1810.272727	1828	1849.181818	1825.818182	1851.545455
63	PEV (Pre-Erythrocytic Vaccine)	3	35%	2	10	Infants	6, 10, &, 14 weeks	2 yrs	89%	95%	97%	97%	NA	50%	5-17mo	0 yrs	None	50%	69%	85%	85%	NA	NA	None	NA	NA	NA	NA	NA	NA	NA	NA	0.4	Deaths per 100,000 population	360.7272727	341.8181818	336.2727273	329.6363636	343.2727273	344.1818182	350.6363636	346	347.5454545	352.7272727	355.7272727	347.4545455	365.9090909	359.7272727	354.0909091
63	PEV (Pre-Erythrocytic Vaccine)	3	35%	2	10	Infants	6, 10, &, 14 weeks	2 yrs	89%	95%	97%	97%	NA	50%	5-17mo	0 yrs	None	50%	69%	85%	85%	NA	NA	None	NA	NA	NA	NA	NA	NA	NA	NA	0.4	Cases in <5yo per 100,000 population	29472.63636	27898.72727	27185.09091	26536.45455	26384.09091	26176.54545	26314.63636	26196.90909	26290.36364	26410.81818	26446.45455	26412	26368.09091	26374.81818	26447.72727
63	PEV (Pre-Erythrocytic Vaccine)	3	35%	2	10	Infants	6, 10, &, 14 weeks	2 yrs	89%	95%	97%	97%	NA	50%	5-17mo	0 yrs	None	50%	69%	85%	85%	NA	NA	None	NA	NA	NA	NA	NA	NA	NA	NA	0.4	Severe Cases in <5yo per 100,000 population	1161.636364	1092.181818	1098.090909	1075	1093.181818	1113.181818	1103.272727	1102.636364	1094.363636	1110.272727	1090.181818	1109.454545	1117.090909	1096.636364	1112.272727
63	PEV (Pre-Erythrocytic Vaccine)	3	35%	2	10	Infants	6, 10, &, 14 weeks	2 yrs	89%	95%	97%	97%	NA	50%	5-17mo	0 yrs	None	50%	69%	85%	85%	NA	NA	None	NA	NA	NA	NA	NA	NA	NA	NA	0.4	Deaths in < 5yo per 100,000 population	228.1818182	215.2727273	210.4545455	206	213.8181818	215.3636364	212.4545455	209.5454545	214.3636364	212	210.5454545	210.6363636	219	216.9090909	209.2727273
63	PEV (Pre-Erythrocytic Vaccine)	3	35%	2	10	Infants	6, 10, &, 14 weeks	2 yrs	89%	95%	97%	97%	NA	50%	5-17mo	0 yrs	None	50%	69%	85%	85%	NA	NA	None	NA	NA	NA	NA	NA	NA	NA	NA	0.4	DALYs per 100,000 population	9778.391677	9292.400341	9170.243932	8973.527774	9281.118663	9360.588079	9549.42432	9372.13171	9435.337245	9562.671303	9636.242222	9487.937039	9886.749496	9742.395447	9604.216081
63	PEV (Pre-Erythrocytic Vaccine)	3	35%	2	10	Infants	6, 10, &, 14 weeks	2 yrs	89%	95%	97%	97%	NA	50%	5-17mo	0 yrs	None	50%	69%	85%	85%	NA	NA	None	NA	NA	NA	NA	NA	NA	NA	NA	0.4	Income and productivity gains from delivering vaccine (US$ / dose)	0.134828543	0.45953528	0.57054412	0.621987671	0.608747175	0.637818697	0.613624076	0.574299398	0.506308694	0.407015579	0.395350189	0.341772649	0.267129541	0.223942694	0.127763679
64	PEV (Pre-Erythrocytic Vaccine)	3	35%	2	10	Infants	6, 10, &, 14 weeks	2 yrs	70%	81%	93%	93%	NA	95%	5-17mo	0 yrs	None	89%	95%	97%	97%	NA	NA	None	NA	NA	NA	NA	NA	NA	NA	NA	0.4	Cases per 100,000 population	138862.3636	137082.6364	136406.5455	135868.7273	135598	135515.9091	135689.5455	135918.0909	136124.0909	136418.9091	136862.9091	136879.5455	137105.6364	137427.2727	137649.1818
64	PEV (Pre-Erythrocytic Vaccine)	3	35%	2	10	Infants	6, 10, &, 14 weeks	2 yrs	70%	81%	93%	93%	NA	95%	5-17mo	0 yrs	None	89%	95%	97%	97%	NA	NA	None	NA	NA	NA	NA	NA	NA	NA	NA	0.4	Severe Cases per 100,000 population	1801.181818	1729.181818	1741.818182	1741.454545	1745.818182	1769.545455	1788.090909	1797.818182	1803.363636	1826.545455	1816.818182	1790.181818	1833.909091	1833.636364	1857.363636
64	PEV (Pre-Erythrocytic Vaccine)	3	35%	2	10	Infants	6, 10, &, 14 weeks	2 yrs	70%	81%	93%	93%	NA	95%	5-17mo	0 yrs	None	89%	95%	97%	97%	NA	NA	None	NA	NA	NA	NA	NA	NA	NA	NA	0.4	Deaths per 100,000 population	358.2727273	343.4545455	343.7272727	343.9090909	341.3636364	337.9090909	346	357.4545455	345.4545455	350.7272727	357.7272727	354.6363636	352.5454545	366.2727273	367.8181818
64	PEV (Pre-Erythrocytic Vaccine)	3	35%	2	10	Infants	6, 10, &, 14 weeks	2 yrs	70%	81%	93%	93%	NA	95%	5-17mo	0 yrs	None	89%	95%	97%	97%	NA	NA	None	NA	NA	NA	NA	NA	NA	NA	NA	0.4	Cases in <5yo per 100,000 population	29269.81818	27927.90909	27176.45455	26767.27273	26675.72727	26539.36364	26592.81818	26586.27273	26597.18182	26659.36364	26632.63636	26767	26592	26727.36364	26693.90909
64	PEV (Pre-Erythrocytic Vaccine)	3	35%	2	10	Infants	6, 10, &, 14 weeks	2 yrs	70%	81%	93%	93%	NA	95%	5-17mo	0 yrs	None	89%	95%	97%	97%	NA	NA	None	NA	NA	NA	NA	NA	NA	NA	NA	0.4	Severe Cases in <5yo per 100,000 population	1159.181818	1102.818182	1111.818182	1104.818182	1106	1116.363636	1109.363636	1112	1104.181818	1121.454545	1110.636364	1087.727273	1102.818182	1106.818182	1114.272727
64	PEV (Pre-Erythrocytic Vaccine)	3	35%	2	10	Infants	6, 10, &, 14 weeks	2 yrs	70%	81%	93%	93%	NA	95%	5-17mo	0 yrs	None	89%	95%	97%	97%	NA	NA	None	NA	NA	NA	NA	NA	NA	NA	NA	0.4	Deaths in < 5yo per 100,000 population	228	216.5454545	218.2727273	219.0909091	213.0909091	218.9090909	212.1818182	222.7272727	206.2727273	215.3636364	215.8181818	219.9090909	211	224	222.4545455
64	PEV (Pre-Erythrocytic Vaccine)	3	35%	2	10	Infants	6, 10, &, 14 weeks	2 yrs	70%	81%	93%	93%	NA	95%	5-17mo	0 yrs	None	89%	95%	97%	97%	NA	NA	None	NA	NA	NA	NA	NA	NA	NA	NA	0.4	DALYs per 100,000 population	9709.095272	9308.307068	9343.562601	9324.595632	9298.225786	9186.515086	9381.118224	9684.173638	9360.434948	9494.805088	9693.296723	9597.654725	9583.236458	9928.116712	9938.773848
64	PEV (Pre-Erythrocytic Vaccine)	3	35%	2	10	Infants	6, 10, &, 14 weeks	2 yrs	70%	81%	93%	93%	NA	95%	5-17mo	0 yrs	None	89%	95%	97%	97%	NA	NA	None	NA	NA	NA	NA	NA	NA	NA	NA	0.4	Income and productivity gains from delivering vaccine (US$ / dose)	0.154659971	0.554538269	0.60093417	0.656870835	0.726607852	0.720530054	0.652342979	0.613350956	0.552989218	0.471226423	0.384411716	0.413984002	0.287496649	0.242828161	0.152426985
65	PEV (Pre-Erythrocytic Vaccine)	3	35%	2	10	Infants	6, 10, &, 14 weeks	2 yrs	70%	81%	93%	93%	NA	95%	5-17mo	0 yrs	None	70%	81%	93%	93%	NA	NA	None	NA	NA	NA	NA	NA	NA	NA	NA	0.4	Cases per 100,000 population	138815.7273	137336.9091	136706.2727	135875.9091	135733.3636	135539.6364	135613	135924.2727	136140.6364	136396.6364	136801	137023.7273	137348.6364	137371.6364	137681.5455
65	PEV (Pre-Erythrocytic Vaccine)	3	35%	2	10	Infants	6, 10, &, 14 weeks	2 yrs	70%	81%	93%	93%	NA	95%	5-17mo	0 yrs	None	70%	81%	93%	93%	NA	NA	None	NA	NA	NA	NA	NA	NA	NA	NA	0.4	Severe Cases per 100,000 population	1785	1724.363636	1728.363636	1739.545455	1753.090909	1755.545455	1760.909091	1813.363636	1802.545455	1812	1814.636364	1838.181818	1836.090909	1836.181818	1829.636364
65	PEV (Pre-Erythrocytic Vaccine)	3	35%	2	10	Infants	6, 10, &, 14 weeks	2 yrs	70%	81%	93%	93%	NA	95%	5-17mo	0 yrs	None	70%	81%	93%	93%	NA	NA	None	NA	NA	NA	NA	NA	NA	NA	NA	0.4	Deaths per 100,000 population	354.6363636	338.4545455	339.9090909	346	348.1818182	336.9090909	340.4545455	352.6363636	345.5454545	345.2727273	357.5454545	356.0909091	364.3636364	355.6363636	364.1818182
65	PEV (Pre-Erythrocytic Vaccine)	3	35%	2	10	Infants	6, 10, &, 14 weeks	2 yrs	70%	81%	93%	93%	NA	95%	5-17mo	0 yrs	None	70%	81%	93%	93%	NA	NA	None	NA	NA	NA	NA	NA	NA	NA	NA	0.4	Cases in <5yo per 100,000 population	29299.81818	27982.45455	27385.18182	26829.81818	26791.63636	26576.81818	26604.90909	26568.09091	26585.63636	26607.45455	26660.72727	26759.36364	26843.18182	26827.09091	26682.81818
65	PEV (Pre-Erythrocytic Vaccine)	3	35%	2	10	Infants	6, 10, &, 14 weeks	2 yrs	70%	81%	93%	93%	NA	95%	5-17mo	0 yrs	None	70%	81%	93%	93%	NA	NA	None	NA	NA	NA	NA	NA	NA	NA	NA	0.4	Severe Cases in <5yo per 100,000 population	1148.545455	1092.636364	1101.363636	1102.545455	1108.818182	1101.636364	1087.181818	1127.454545	1101.454545	1117.454545	1102.909091	1116.545455	1103.545455	1109.909091	1103.181818
65	PEV (Pre-Erythrocytic Vaccine)	3	35%	2	10	Infants	6, 10, &, 14 weeks	2 yrs	70%	81%	93%	93%	NA	95%	5-17mo	0 yrs	None	70%	81%	93%	93%	NA	NA	None	NA	NA	NA	NA	NA	NA	NA	NA	0.4	Deaths in < 5yo per 100,000 population	228.7272727	214.8181818	211.9090909	216.5454545	220.7272727	211.0909091	212	220.7272727	212.2727273	212.3636364	218.9090909	214.5454545	218.5454545	215.2727273	218.0909091
65	PEV (Pre-Erythrocytic Vaccine)	3	35%	2	10	Infants	6, 10, &, 14 weeks	2 yrs	70%	81%	93%	93%	NA	95%	5-17mo	0 yrs	None	70%	81%	93%	93%	NA	NA	None	NA	NA	NA	NA	NA	NA	NA	NA	0.4	DALYs per 100,000 population	9613.956989	9225.457572	9218.13108	9355.538744	9454.972796	9135.342987	9257.383111	9568.661484	9375.336001	9381.246479	9699.316151	9684.235576	9854.990161	9647.137396	9833.353801
65	PEV (Pre-Erythrocytic Vaccine)	3	35%	2	10	Infants	6, 10, &, 14 weeks	2 yrs	70%	81%	93%	93%	NA	95%	5-17mo	0 yrs	None	70%	81%	93%	93%	NA	NA	None	NA	NA	NA	NA	NA	NA	NA	NA	0.4	Income and productivity gains from delivering vaccine (US$ / dose)	0.17726746	0.491791372	0.561533304	0.681593105	0.697899169	0.72324627	0.692842025	0.603221974	0.542537522	0.468213405	0.398708946	0.346668808	0.273273456	0.242350161	0.148029906
66	PEV (Pre-Erythrocytic Vaccine)	3	35%	2	10	Infants	6, 10, &, 14 weeks	2 yrs	70%	81%	93%	93%	NA	95%	5-17mo	0 yrs	None	50%	69%	85%	85%	NA	NA	None	NA	NA	NA	NA	NA	NA	NA	NA	0.4	Cases per 100,000 population	139263.3636	137741.9091	136633	136209.5455	135756.3636	135556.4545	135487.0909	135873	136261	136190.6364	136850.6364	136700	137092.7273	137401.2727	137869.3636
66	PEV (Pre-Erythrocytic Vaccine)	3	35%	2	10	Infants	6, 10, &, 14 weeks	2 yrs	70%	81%	93%	93%	NA	95%	5-17mo	0 yrs	None	50%	69%	85%	85%	NA	NA	None	NA	NA	NA	NA	NA	NA	NA	NA	0.4	Severe Cases per 100,000 population	1758.181818	1733.363636	1743.454545	1749.454545	1748.818182	1759.181818	1791.909091	1797.181818	1799	1812.909091	1830.636364	1836.363636	1818.090909	1829.272727	1835.909091
66	PEV (Pre-Erythrocytic Vaccine)	3	35%	2	10	Infants	6, 10, &, 14 weeks	2 yrs	70%	81%	93%	93%	NA	95%	5-17mo	0 yrs	None	50%	69%	85%	85%	NA	NA	None	NA	NA	NA	NA	NA	NA	NA	NA	0.4	Deaths per 100,000 population	357.3636364	347.6363636	346.6363636	348.2727273	337.2727273	350.8181818	352.5454545	337.8181818	354.7272727	348.6363636	358.6363636	356	354.0909091	356.7272727	355.5454545
66	PEV (Pre-Erythrocytic Vaccine)	3	35%	2	10	Infants	6, 10, &, 14 weeks	2 yrs	70%	81%	93%	93%	NA	95%	5-17mo	0 yrs	None	50%	69%	85%	85%	NA	NA	None	NA	NA	NA	NA	NA	NA	NA	NA	0.4	Cases in <5yo per 100,000 population	29563.27273	28203.18182	27448.63636	26939.54545	26700.63636	26557	26479.45455	26617.18182	26695.72727	26634.81818	26786.81818	26670.72727	26660.36364	26682	26771.90909
66	PEV (Pre-Erythrocytic Vaccine)	3	35%	2	10	Infants	6, 10, &, 14 weeks	2 yrs	70%	81%	93%	93%	NA	95%	5-17mo	0 yrs	None	50%	69%	85%	85%	NA	NA	None	NA	NA	NA	NA	NA	NA	NA	NA	0.4	Severe Cases in <5yo per 100,000 population	1128.545455	1105.454545	1113.454545	1109.818182	1107.909091	1100.636364	1115.454545	1106.909091	1103.636364	1122.636364	1121	1128.818182	1105.272727	1097.818182	1112.636364
66	PEV (Pre-Erythrocytic Vaccine)	3	35%	2	10	Infants	6, 10, &, 14 weeks	2 yrs	70%	81%	93%	93%	NA	95%	5-17mo	0 yrs	None	50%	69%	85%	85%	NA	NA	None	NA	NA	NA	NA	NA	NA	NA	NA	0.4	Deaths in < 5yo per 100,000 population	229.6363636	220	218.7272727	224.3636364	213.1818182	216	215.4545455	212.2727273	216.7272727	215.5454545	220.6363636	218.4545455	215	213.1818182	216.1818182
66	PEV (Pre-Erythrocytic Vaccine)	3	35%	2	10	Infants	6, 10, &, 14 weeks	2 yrs	70%	81%	93%	93%	NA	95%	5-17mo	0 yrs	None	50%	69%	85%	85%	NA	NA	None	NA	NA	NA	NA	NA	NA	NA	NA	0.4	DALYs per 100,000 population	9675.639136	9423.52567	9383.886804	9453.494019	9216.937667	9509.929992	9559.694519	9201.211459	9640.873089	9480.303672	9705.332918	9704.159256	9603.618902	9706.724686	9642.155112
66	PEV (Pre-Erythrocytic Vaccine)	3	35%	2	10	Infants	6, 10, &, 14 weeks	2 yrs	70%	81%	93%	93%	NA	95%	5-17mo	0 yrs	None	50%	69%	85%	85%	NA	NA	None	NA	NA	NA	NA	NA	NA	NA	NA	0.4	Income and productivity gains from delivering vaccine (US$ / dose)	0.141946322	0.428402287	0.577955093	0.607401145	0.683773773	0.709601876	0.680893385	0.633290174	0.516729102	0.539728486	0.390292773	0.411531572	0.320016026	0.233741846	0.122267402
67	PEV (Pre-Erythrocytic Vaccine)	3	35%	2	10	Infants	6, 10, &, 14 weeks	2 yrs	70%	81%	93%	93%	NA	80%	5-17mo	0 yrs	None	89%	95%	97%	97%	NA	NA	None	NA	NA	NA	NA	NA	NA	NA	NA	0.4	Cases per 100,000 population	138744.7273	137020	136462.1818	136281.8182	135986.0909	135820.1818	135662.0909	136377.4545	136466.5455	136513	136974.5455	137094.1818	137426.9091	137681.3636	137730.0909
67	PEV (Pre-Erythrocytic Vaccine)	3	35%	2	10	Infants	6, 10, &, 14 weeks	2 yrs	70%	81%	93%	93%	NA	80%	5-17mo	0 yrs	None	89%	95%	97%	97%	NA	NA	None	NA	NA	NA	NA	NA	NA	NA	NA	0.4	Severe Cases per 100,000 population	1783.272727	1734.272727	1751.818182	1728.545455	1752	1768	1757.454545	1789.636364	1811.454545	1841.909091	1840.818182	1829.545455	1835.727273	1851.272727	1851.818182
67	PEV (Pre-Erythrocytic Vaccine)	3	35%	2	10	Infants	6, 10, &, 14 weeks	2 yrs	70%	81%	93%	93%	NA	80%	5-17mo	0 yrs	None	89%	95%	97%	97%	NA	NA	None	NA	NA	NA	NA	NA	NA	NA	NA	0.4	Deaths per 100,000 population	357.3636364	340.4545455	350.9090909	338.5454545	342.2727273	341.6363636	350	347.4545455	350.6363636	348.4545455	357.9090909	354.2727273	358.9090909	356.6363636	360.8181818
67	PEV (Pre-Erythrocytic Vaccine)	3	35%	2	10	Infants	6, 10, &, 14 weeks	2 yrs	70%	81%	93%	93%	NA	80%	5-17mo	0 yrs	None	89%	95%	97%	97%	NA	NA	None	NA	NA	NA	NA	NA	NA	NA	NA	0.4	Cases in <5yo per 100,000 population	29256.63636	27859.27273	27318.63636	26982.27273	26860.27273	26758.09091	26719.63636	26911.63636	26826.72727	26822.54545	26827.81818	26900.09091	26911	26907.63636	26834.81818
67	PEV (Pre-Erythrocytic Vaccine)	3	35%	2	10	Infants	6, 10, &, 14 weeks	2 yrs	70%	81%	93%	93%	NA	80%	5-17mo	0 yrs	None	89%	95%	97%	97%	NA	NA	None	NA	NA	NA	NA	NA	NA	NA	NA	0.4	Severe Cases in <5yo per 100,000 population	1141.818182	1100.636364	1115.636364	1111.090909	1114.636364	1116.545455	1099.818182	1119.272727	1114	1134	1129.727273	1114.545455	1119	1116.363636	1122.181818
67	PEV (Pre-Erythrocytic Vaccine)	3	35%	2	10	Infants	6, 10, &, 14 weeks	2 yrs	70%	81%	93%	93%	NA	80%	5-17mo	0 yrs	None	89%	95%	97%	97%	NA	NA	None	NA	NA	NA	NA	NA	NA	NA	NA	0.4	Deaths in < 5yo per 100,000 population	226.8181818	217	224.5454545	213.8181818	213.9090909	215	224.1818182	216.5454545	218.7272727	214.1818182	220.2727273	216.5454545	216.0909091	214.2727273	210.9090909
67	PEV (Pre-Erythrocytic Vaccine)	3	35%	2	10	Infants	6, 10, &, 14 weeks	2 yrs	70%	81%	93%	93%	NA	80%	5-17mo	0 yrs	None	89%	95%	97%	97%	NA	NA	None	NA	NA	NA	NA	NA	NA	NA	NA	0.4	DALYs per 100,000 population	9689.04813	9243.411154	9526.740433	9168.85563	9325.693647	9304.052639	9506.576999	9426.855654	9544.786552	9492.93932	9703.605798	9634.513809	9740.960107	9671.703976	9791.171514
67	PEV (Pre-Erythrocytic Vaccine)	3	35%	2	10	Infants	6, 10, &, 14 weeks	2 yrs	70%	81%	93%	93%	NA	80%	5-17mo	0 yrs	None	89%	95%	97%	97%	NA	NA	None	NA	NA	NA	NA	NA	NA	NA	NA	0.4	Income and productivity gains from delivering vaccine (US$ / dose)	0.17172579	0.542234114	0.615368798	0.606715128	0.643669774	0.685557114	0.711651712	0.56976633	0.506235375	0.460931972	0.359057257	0.355855474	0.266024536	0.192505973	0.152014185
68	PEV (Pre-Erythrocytic Vaccine)	3	35%	2	10	Infants	6, 10, &, 14 weeks	2 yrs	70%	81%	93%	93%	NA	80%	5-17mo	0 yrs	None	70%	81%	93%	93%	NA	NA	None	NA	NA	NA	NA	NA	NA	NA	NA	0.4	Cases per 100,000 population	138895.1818	137435.6364	136735.5455	136247.9091	135828.5455	135762.2727	135790.3636	136112.2727	136442	136687.2727	137162.4545	137143.8182	137518.5455	137469.8182	137648
68	PEV (Pre-Erythrocytic Vaccine)	3	35%	2	10	Infants	6, 10, &, 14 weeks	2 yrs	70%	81%	93%	93%	NA	80%	5-17mo	0 yrs	None	70%	81%	93%	93%	NA	NA	None	NA	NA	NA	NA	NA	NA	NA	NA	0.4	Severe Cases per 100,000 population	1776.727273	1726.454545	1741.363636	1737	1789.272727	1764.727273	1756.181818	1792.363636	1791.454545	1834.545455	1827.727273	1813.181818	1844.454545	1827.909091	1832.454545
68	PEV (Pre-Erythrocytic Vaccine)	3	35%	2	10	Infants	6, 10, &, 14 weeks	2 yrs	70%	81%	93%	93%	NA	80%	5-17mo	0 yrs	None	70%	81%	93%	93%	NA	NA	None	NA	NA	NA	NA	NA	NA	NA	NA	0.4	Deaths per 100,000 population	354.8181818	335.8181818	349.6363636	338.7272727	339.5454545	339.2727273	347	343.3636364	347.8181818	354.0909091	346.9090909	357.8181818	360.0909091	358	362.3636364
68	PEV (Pre-Erythrocytic Vaccine)	3	35%	2	10	Infants	6, 10, &, 14 weeks	2 yrs	70%	81%	93%	93%	NA	80%	5-17mo	0 yrs	None	70%	81%	93%	93%	NA	NA	None	NA	NA	NA	NA	NA	NA	NA	NA	0.4	Cases in <5yo per 100,000 population	29317.63636	27988.63636	27506.90909	26927.18182	26879.81818	26733.36364	26731	26727.54545	26879.63636	26863.54545	26976.63636	26922.36364	26884.81818	26794.72727	26900.45455
68	PEV (Pre-Erythrocytic Vaccine)	3	35%	2	10	Infants	6, 10, &, 14 weeks	2 yrs	70%	81%	93%	93%	NA	80%	5-17mo	0 yrs	None	70%	81%	93%	93%	NA	NA	None	NA	NA	NA	NA	NA	NA	NA	NA	0.4	Severe Cases in <5yo per 100,000 population	1143.545455	1103.363636	1114.090909	1104.181818	1136.545455	1118	1087.909091	1116	1107.090909	1125.545455	1117.363636	1097.272727	1127	1111.545455	1105.181818
68	PEV (Pre-Erythrocytic Vaccine)	3	35%	2	10	Infants	6, 10, &, 14 weeks	2 yrs	70%	81%	93%	93%	NA	80%	5-17mo	0 yrs	None	70%	81%	93%	93%	NA	NA	None	NA	NA	NA	NA	NA	NA	NA	NA	0.4	Deaths in < 5yo per 100,000 population	230.6363636	212.7272727	219.9090909	212.1818182	211	212.4545455	214.5454545	210.5454545	216.2727273	214.2727273	213.0909091	215.6363636	221.0909091	216.9090909	219.3636364
68	PEV (Pre-Erythrocytic Vaccine)	3	35%	2	10	Infants	6, 10, &, 14 weeks	2 yrs	70%	81%	93%	93%	NA	80%	5-17mo	0 yrs	None	70%	81%	93%	93%	NA	NA	None	NA	NA	NA	NA	NA	NA	NA	NA	0.4	DALYs per 100,000 population	9613.443668	9116.217797	9494.74757	9173.329996	9238.341299	9224.520933	9422.112295	9335.694677	9447.815617	9623.935695	9426.932314	9714.444825	9760.845549	9712.735917	9846.425311
68	PEV (Pre-Erythrocytic Vaccine)	3	35%	2	10	Infants	6, 10, &, 14 weeks	2 yrs	70%	81%	93%	93%	NA	80%	5-17mo	0 yrs	None	70%	81%	93%	93%	NA	NA	None	NA	NA	NA	NA	NA	NA	NA	NA	0.4	Income and productivity gains from delivering vaccine (US$ / dose)	0.169607134	0.497244434	0.569857122	0.612491182	0.665465407	0.694353218	0.664324993	0.618697473	0.526909225	0.458956797	0.334876607	0.357870958	0.231005118	0.238165837	0.193453297
69	PEV (Pre-Erythrocytic Vaccine)	3	35%	2	10	Infants	6, 10, &, 14 weeks	2 yrs	70%	81%	93%	93%	NA	80%	5-17mo	0 yrs	None	50%	69%	85%	85%	NA	NA	None	NA	NA	NA	NA	NA	NA	NA	NA	0.4	Cases per 100,000 population	139181.4545	137607.4545	137067.8182	136213.2727	135957.6364	135762.3636	135768.5455	135856.3636	136334.6364	136558.2727	136889.7273	136989.2727	137251.1818	137582.7273	137810.4545
69	PEV (Pre-Erythrocytic Vaccine)	3	35%	2	10	Infants	6, 10, &, 14 weeks	2 yrs	70%	81%	93%	93%	NA	80%	5-17mo	0 yrs	None	50%	69%	85%	85%	NA	NA	None	NA	NA	NA	NA	NA	NA	NA	NA	0.4	Severe Cases per 100,000 population	1774.818182	1757.636364	1733	1752	1739.818182	1782.909091	1789.363636	1794	1827.818182	1817.909091	1828.636364	1819.818182	1864.909091	1833.181818	1842.181818
69	PEV (Pre-Erythrocytic Vaccine)	3	35%	2	10	Infants	6, 10, &, 14 weeks	2 yrs	70%	81%	93%	93%	NA	80%	5-17mo	0 yrs	None	50%	69%	85%	85%	NA	NA	None	NA	NA	NA	NA	NA	NA	NA	NA	0.4	Deaths per 100,000 population	362	345.1818182	344.6363636	342.0909091	338.5454545	347.1818182	357.6363636	344.4545455	354.8181818	339.7272727	344.5454545	348.6363636	367.4545455	345.4545455	360.8181818
69	PEV (Pre-Erythrocytic Vaccine)	3	35%	2	10	Infants	6, 10, &, 14 weeks	2 yrs	70%	81%	93%	93%	NA	80%	5-17mo	0 yrs	None	50%	69%	85%	85%	NA	NA	None	NA	NA	NA	NA	NA	NA	NA	NA	0.4	Cases in <5yo per 100,000 population	29610.72727	28229.36364	27619.63636	27071	26825.27273	26757.45455	26770.63636	26788.45455	26915.72727	26827.54545	26930.45455	26840.63636	26909.90909	27040.72727	26913.63636
69	PEV (Pre-Erythrocytic Vaccine)	3	35%	2	10	Infants	6, 10, &, 14 weeks	2 yrs	70%	81%	93%	93%	NA	80%	5-17mo	0 yrs	None	50%	69%	85%	85%	NA	NA	None	NA	NA	NA	NA	NA	NA	NA	NA	0.4	Severe Cases in <5yo per 100,000 population	1140.909091	1123.636364	1097.545455	1108.909091	1101.727273	1114.272727	1114.636364	1130.454545	1124.545455	1117.363636	1124.545455	1101.454545	1138.909091	1116.090909	1126
69	PEV (Pre-Erythrocytic Vaccine)	3	35%	2	10	Infants	6, 10, &, 14 weeks	2 yrs	70%	81%	93%	93%	NA	80%	5-17mo	0 yrs	None	50%	69%	85%	85%	NA	NA	None	NA	NA	NA	NA	NA	NA	NA	NA	0.4	Deaths in < 5yo per 100,000 population	237.5454545	220.1818182	216.9090909	213.3636364	212.1818182	216.9090909	221.1818182	217.5454545	217.2727273	208.4545455	210.3636364	212.3636364	218.2727273	212.2727273	219.8181818
69	PEV (Pre-Erythrocytic Vaccine)	3	35%	2	10	Infants	6, 10, &, 14 weeks	2 yrs	70%	81%	93%	93%	NA	80%	5-17mo	0 yrs	None	50%	69%	85%	85%	NA	NA	None	NA	NA	NA	NA	NA	NA	NA	NA	0.4	DALYs per 100,000 population	9782.22263	9388.47401	9343.507782	9301.719982	9197.627278	9426.814505	9690.03178	9365.269574	9642.841685	9265.285719	9383.594047	9467.943169	9946.142634	9386.513778	9808.86353
69	PEV (Pre-Erythrocytic Vaccine)	3	35%	2	10	Infants	6, 10, &, 14 weeks	2 yrs	70%	81%	93%	93%	NA	80%	5-17mo	0 yrs	None	50%	69%	85%	85%	NA	NA	None	NA	NA	NA	NA	NA	NA	NA	NA	0.4	Income and productivity gains from delivering vaccine (US$ / dose)	0.155633837	0.476768499	0.511206693	0.623592073	0.655274758	0.698472782	0.659267604	0.665517239	0.533081077	0.472064941	0.397311247	0.386305517	0.301535185	0.227976037	0.149524393
70	PEV (Pre-Erythrocytic Vaccine)	3	35%	2	10	Infants	6, 10, &, 14 weeks	2 yrs	70%	81%	93%	93%	NA	50%	5-17mo	0 yrs	None	89%	95%	97%	97%	NA	NA	None	NA	NA	NA	NA	NA	NA	NA	NA	0.4	Cases per 100,000 population	138815.6364	137301.4545	136642.5455	136454	136271.0909	136551.6364	136144.2727	136484	136748	136941.0909	137220.8182	137391.4545	137798.9091	137846.6364	138043.2727
70	PEV (Pre-Erythrocytic Vaccine)	3	35%	2	10	Infants	6, 10, &, 14 weeks	2 yrs	70%	81%	93%	93%	NA	50%	5-17mo	0 yrs	None	89%	95%	97%	97%	NA	NA	None	NA	NA	NA	NA	NA	NA	NA	NA	0.4	Severe Cases per 100,000 population	1796.818182	1757.181818	1732.363636	1766	1757.545455	1774.181818	1780.272727	1795.818182	1802.454545	1798	1831.090909	1808.818182	1853.272727	1857.636364	1842.727273
70	PEV (Pre-Erythrocytic Vaccine)	3	35%	2	10	Infants	6, 10, &, 14 weeks	2 yrs	70%	81%	93%	93%	NA	50%	5-17mo	0 yrs	None	89%	95%	97%	97%	NA	NA	None	NA	NA	NA	NA	NA	NA	NA	NA	0.4	Deaths per 100,000 population	356	336.5454545	341.9090909	344.6363636	333.5454545	351.6363636	355.9090909	347.6363636	355.9090909	342.1818182	347.5454545	345.5454545	362.3636364	357.3636364	373.0909091
70	PEV (Pre-Erythrocytic Vaccine)	3	35%	2	10	Infants	6, 10, &, 14 weeks	2 yrs	70%	81%	93%	93%	NA	50%	5-17mo	0 yrs	None	89%	95%	97%	97%	NA	NA	None	NA	NA	NA	NA	NA	NA	NA	NA	0.4	Cases in <5yo per 100,000 population	29269.36364	27927	27511.54545	27255.90909	27172.81818	27274.45455	27008	27098.09091	27260.27273	27132.81818	27162.27273	27233.18182	27263.27273	27229.18182	27340
70	PEV (Pre-Erythrocytic Vaccine)	3	35%	2	10	Infants	6, 10, &, 14 weeks	2 yrs	70%	81%	93%	93%	NA	50%	5-17mo	0 yrs	None	89%	95%	97%	97%	NA	NA	None	NA	NA	NA	NA	NA	NA	NA	NA	0.4	Severe Cases in <5yo per 100,000 population	1156.909091	1109.090909	1109.727273	1131.727273	1124.545455	1118.181818	1110.909091	1124	1109.636364	1122.636364	1126.636364	1116.181818	1135.090909	1133.636364	1123.181818
70	PEV (Pre-Erythrocytic Vaccine)	3	35%	2	10	Infants	6, 10, &, 14 weeks	2 yrs	70%	81%	93%	93%	NA	50%	5-17mo	0 yrs	None	89%	95%	97%	97%	NA	NA	None	NA	NA	NA	NA	NA	NA	NA	NA	0.4	Deaths in < 5yo per 100,000 population	227.9090909	209.1818182	214.1818182	218.9090909	212.4545455	224.4545455	223.2727273	220	219.8181818	213.7272727	214.4545455	210.7272727	222.8181818	217	227.1818182
70	PEV (Pre-Erythrocytic Vaccine)	3	35%	2	10	Infants	6, 10, &, 14 weeks	2 yrs	70%	81%	93%	93%	NA	50%	5-17mo	0 yrs	None	89%	95%	97%	97%	NA	NA	None	NA	NA	NA	NA	NA	NA	NA	NA	0.4	DALYs per 100,000 population	9645.735695	9168.25893	9284.850647	9368.327921	9082.593165	9542.814319	9696.364202	9465.377057	9607.588959	9299.456397	9423.543617	9382.249284	9816.077795	9703.610191	10105.97812
70	PEV (Pre-Erythrocytic Vaccine)	3	35%	2	10	Infants	6, 10, &, 14 weeks	2 yrs	70%	81%	93%	93%	NA	50%	5-17mo	0 yrs	None	89%	95%	97%	97%	NA	NA	None	NA	NA	NA	NA	NA	NA	NA	NA	0.4	Income and productivity gains from delivering vaccine (US$ / dose)	0.160587913	0.488409025	0.618015014	0.594581257	0.633096262	0.586142005	0.637786994	0.576967238	0.513429456	0.454556818	0.354190536	0.348521412	0.212029951	0.18716342	0.16111465
71	PEV (Pre-Erythrocytic Vaccine)	3	35%	2	10	Infants	6, 10, &, 14 weeks	2 yrs	70%	81%	93%	93%	NA	50%	5-17mo	0 yrs	None	70%	81%	93%	93%	NA	NA	None	NA	NA	NA	NA	NA	NA	NA	NA	0.4	Cases per 100,000 population	138827.9091	137445.3636	136775	136499.5455	136304.8182	136244.8182	136379.1818	136607.3636	136928.9091	137163.7273	137555.5455	137459.1818	137422.9091	137740	137924.9091
71	PEV (Pre-Erythrocytic Vaccine)	3	35%	2	10	Infants	6, 10, &, 14 weeks	2 yrs	70%	81%	93%	93%	NA	50%	5-17mo	0 yrs	None	70%	81%	93%	93%	NA	NA	None	NA	NA	NA	NA	NA	NA	NA	NA	0.4	Severe Cases per 100,000 population	1783.636364	1744.636364	1735.363636	1741	1749.181818	1779.545455	1797.272727	1793.272727	1819.727273	1833.363636	1811.545455	1841.272727	1802.454545	1844.363636	1864.090909
71	PEV (Pre-Erythrocytic Vaccine)	3	35%	2	10	Infants	6, 10, &, 14 weeks	2 yrs	70%	81%	93%	93%	NA	50%	5-17mo	0 yrs	None	70%	81%	93%	93%	NA	NA	None	NA	NA	NA	NA	NA	NA	NA	NA	0.4	Deaths per 100,000 population	364.2727273	345.2727273	336.1818182	342.1818182	347.0909091	344.5454545	354.2727273	351.0909091	351.7272727	358.2727273	361	370.3636364	355.1818182	365.6363636	352.4545455
71	PEV (Pre-Erythrocytic Vaccine)	3	35%	2	10	Infants	6, 10, &, 14 weeks	2 yrs	70%	81%	93%	93%	NA	50%	5-17mo	0 yrs	None	70%	81%	93%	93%	NA	NA	None	NA	NA	NA	NA	NA	NA	NA	NA	0.4	Cases in <5yo per 100,000 population	29285.72727	28175.81818	27569.63636	27145.81818	27192	27149.54545	27117.09091	27157.09091	27110.36364	27237.54545	27370.72727	27295.90909	27140.63636	27102.81818	27215.54545
71	PEV (Pre-Erythrocytic Vaccine)	3	35%	2	10	Infants	6, 10, &, 14 weeks	2 yrs	70%	81%	93%	93%	NA	50%	5-17mo	0 yrs	None	70%	81%	93%	93%	NA	NA	None	NA	NA	NA	NA	NA	NA	NA	NA	0.4	Severe Cases in <5yo per 100,000 population	1154	1101.272727	1101.272727	1107.909091	1114.727273	1130	1117.363636	1119.181818	1126.818182	1127.090909	1124.272727	1127.090909	1099.272727	1130.636364	1138.363636
71	PEV (Pre-Erythrocytic Vaccine)	3	35%	2	10	Infants	6, 10, &, 14 weeks	2 yrs	70%	81%	93%	93%	NA	50%	5-17mo	0 yrs	None	70%	81%	93%	93%	NA	NA	None	NA	NA	NA	NA	NA	NA	NA	NA	0.4	Deaths in < 5yo per 100,000 population	232.9090909	213	212.3636364	217.9090909	223.0909091	214.6363636	213.2727273	220.5454545	213.5454545	222	220.6363636	223	213.8181818	220.3636364	215.7272727
71	PEV (Pre-Erythrocytic Vaccine)	3	35%	2	10	Infants	6, 10, &, 14 weeks	2 yrs	70%	81%	93%	93%	NA	50%	5-17mo	0 yrs	None	70%	81%	93%	93%	NA	NA	None	NA	NA	NA	NA	NA	NA	NA	NA	0.4	DALYs per 100,000 population	9877.619993	9375.633136	9129.02988	9323.454427	9432.736886	9325.58988	9638.357556	9510.016931	9527.006144	9709.948579	9814.848472	10011.86902	9616.519806	9921.091289	9615.895122
71	PEV (Pre-Erythrocytic Vaccine)	3	35%	2	10	Infants	6, 10, &, 14 weeks	2 yrs	70%	81%	93%	93%	NA	50%	5-17mo	0 yrs	None	70%	81%	93%	93%	NA	NA	None	NA	NA	NA	NA	NA	NA	NA	NA	0.4	Income and productivity gains from delivering vaccine (US$ / dose)	0.169850869	0.504251062	0.590492879	0.605018632	0.646675766	0.644545703	0.565096947	0.563165858	0.439271897	0.389530178	0.31596657	0.332088913	0.329704426	0.223242651	0.169047494
72	PEV (Pre-Erythrocytic Vaccine)	3	35%	2	10	Infants	6, 10, &, 14 weeks	2 yrs	70%	81%	93%	93%	NA	50%	5-17mo	0 yrs	None	50%	69%	85%	85%	NA	NA	None	NA	NA	NA	NA	NA	NA	NA	NA	0.4	Cases per 100,000 population	139141.3636	137604.0909	136755.0909	136610.6364	136134.8182	136269.9091	136094	136742.1818	136875.8182	137168.2727	137405.4545	137434.6364	137594.0909	138059.1818	138124.7273
72	PEV (Pre-Erythrocytic Vaccine)	3	35%	2	10	Infants	6, 10, &, 14 weeks	2 yrs	70%	81%	93%	93%	NA	50%	5-17mo	0 yrs	None	50%	69%	85%	85%	NA	NA	None	NA	NA	NA	NA	NA	NA	NA	NA	0.4	Severe Cases per 100,000 population	1766	1728.636364	1743.272727	1733.454545	1750	1758.090909	1790.272727	1797.727273	1792.909091	1810.818182	1825.727273	1841.636364	1850.727273	1832.363636	1841.727273
72	PEV (Pre-Erythrocytic Vaccine)	3	35%	2	10	Infants	6, 10, &, 14 weeks	2 yrs	70%	81%	93%	93%	NA	50%	5-17mo	0 yrs	None	50%	69%	85%	85%	NA	NA	None	NA	NA	NA	NA	NA	NA	NA	NA	0.4	Deaths per 100,000 population	355.5454545	335.9090909	351.7272727	345.1818182	347.9090909	351.4545455	359.2727273	339.8181818	354.3636364	347.1818182	355	360.6363636	365.4545455	361.0909091	364.6363636
72	PEV (Pre-Erythrocytic Vaccine)	3	35%	2	10	Infants	6, 10, &, 14 weeks	2 yrs	70%	81%	93%	93%	NA	50%	5-17mo	0 yrs	None	50%	69%	85%	85%	NA	NA	None	NA	NA	NA	NA	NA	NA	NA	NA	0.4	Cases in <5yo per 100,000 population	29585.27273	28220.63636	27666.45455	27347.63636	27188	27195	27084.27273	27300	27186.54545	27214.09091	27280.72727	27221.45455	27107.54545	27309	27391.18182
72	PEV (Pre-Erythrocytic Vaccine)	3	35%	2	10	Infants	6, 10, &, 14 weeks	2 yrs	70%	81%	93%	93%	NA	50%	5-17mo	0 yrs	None	50%	69%	85%	85%	NA	NA	None	NA	NA	NA	NA	NA	NA	NA	NA	0.4	Severe Cases in <5yo per 100,000 population	1134.272727	1095.272727	1121.727273	1112.636364	1103.454545	1121.272727	1133.727273	1120.181818	1119.181818	1125.363636	1123	1129.727273	1130.272727	1122.363636	1120.454545
72	PEV (Pre-Erythrocytic Vaccine)	3	35%	2	10	Infants	6, 10, &, 14 weeks	2 yrs	70%	81%	93%	93%	NA	50%	5-17mo	0 yrs	None	50%	69%	85%	85%	NA	NA	None	NA	NA	NA	NA	NA	NA	NA	NA	0.4	Deaths in < 5yo per 100,000 population	228.5454545	208.4545455	223.2727273	220.9090909	220.8181818	221.3636364	225.9090909	213.4545455	222.2727273	216.7272727	220.1818182	220	222	216.7272727	225.6363636
72	PEV (Pre-Erythrocytic Vaccine)	3	35%	2	10	Infants	6, 10, &, 14 weeks	2 yrs	70%	81%	93%	93%	NA	50%	5-17mo	0 yrs	None	50%	69%	85%	85%	NA	NA	None	NA	NA	NA	NA	NA	NA	NA	NA	0.4	DALYs per 100,000 population	9629.341736	9119.903416	9526.107001	9376.630265	9456.729464	9538.332391	9728.38503	9244.281692	9618.761207	9443.980677	9660.069387	9780.25657	9921.630968	9761.688779	9876.324751
72	PEV (Pre-Erythrocytic Vaccine)	3	35%	2	10	Infants	6, 10, &, 14 weeks	2 yrs	70%	81%	93%	93%	NA	50%	5-17mo	0 yrs	None	50%	69%	85%	85%	NA	NA	None	NA	NA	NA	NA	NA	NA	NA	NA	0.4	Income and productivity gains from delivering vaccine (US$ / dose)	0.161286492	0.49026712	0.610896599	0.601234822	0.693365908	0.667556648	0.652672594	0.525509952	0.489475792	0.399993217	0.345134166	0.313836004	0.241309163	0.169937248	0.137909201
73	PEV (Pre-Erythrocytic Vaccine)	3	35%	2	10	Infants	6, 10, &, 14 weeks	2 yrs	50%	69%	85%	85%	NA	95%	5-17mo	0 yrs	None	89%	95%	97%	97%	NA	NA	None	NA	NA	NA	NA	NA	NA	NA	NA	0.4	Cases per 100,000 population	138791.8182	137582.9091	137160.5455	136880.1818	136938.1818	136913	136823.6364	137018.0909	137449.7273	137728.2727	137662.5455	137985.0909	138148.3636	138392.3636	138473.7273
73	PEV (Pre-Erythrocytic Vaccine)	3	35%	2	10	Infants	6, 10, &, 14 weeks	2 yrs	50%	69%	85%	85%	NA	95%	5-17mo	0 yrs	None	89%	95%	97%	97%	NA	NA	None	NA	NA	NA	NA	NA	NA	NA	NA	0.4	Severe Cases per 100,000 population	1776.272727	1752.727273	1751.454545	1731.272727	1789	1794.454545	1818.636364	1820.272727	1788	1852.272727	1816.090909	1811.545455	1839.545455	1828	1860
73	PEV (Pre-Erythrocytic Vaccine)	3	35%	2	10	Infants	6, 10, &, 14 weeks	2 yrs	50%	69%	85%	85%	NA	95%	5-17mo	0 yrs	None	89%	95%	97%	97%	NA	NA	None	NA	NA	NA	NA	NA	NA	NA	NA	0.4	Deaths per 100,000 population	355.9090909	341	348.7272727	345.2727273	350.6363636	350.4545455	358.7272727	343.7272727	349.6363636	362.8181818	359.8181818	356.7272727	359	355.4545455	376.5454545
73	PEV (Pre-Erythrocytic Vaccine)	3	35%	2	10	Infants	6, 10, &, 14 weeks	2 yrs	50%	69%	85%	85%	NA	95%	5-17mo	0 yrs	None	89%	95%	97%	97%	NA	NA	None	NA	NA	NA	NA	NA	NA	NA	NA	0.4	Cases in <5yo per 100,000 population	29243.27273	28239.81818	27900.18182	27535.45455	27850.27273	27696.81818	27573.72727	27681.81818	27746.81818	27708.36364	27673.09091	27691.36364	27632.27273	27738.09091	27753.36364
73	PEV (Pre-Erythrocytic Vaccine)	3	35%	2	10	Infants	6, 10, &, 14 weeks	2 yrs	50%	69%	85%	85%	NA	95%	5-17mo	0 yrs	None	89%	95%	97%	97%	NA	NA	None	NA	NA	NA	NA	NA	NA	NA	NA	0.4	Severe Cases in <5yo per 100,000 population	1143.454545	1119.636364	1112.363636	1115.363636	1139.090909	1134.181818	1153.090909	1144.636364	1117.636364	1145.454545	1137.181818	1110.727273	1147.090909	1129.363636	1158.545455
73	PEV (Pre-Erythrocytic Vaccine)	3	35%	2	10	Infants	6, 10, &, 14 weeks	2 yrs	50%	69%	85%	85%	NA	95%	5-17mo	0 yrs	None	89%	95%	97%	97%	NA	NA	None	NA	NA	NA	NA	NA	NA	NA	NA	0.4	Deaths in < 5yo per 100,000 population	228.7272727	218.5454545	215.5454545	220.9090909	221	217.6363636	224.0909091	215.4545455	219.9090909	222.5454545	227.2727273	217.2727273	224.0909091	222.8181818	234.1818182
73	PEV (Pre-Erythrocytic Vaccine)	3	35%	2	10	Infants	6, 10, &, 14 weeks	2 yrs	50%	69%	85%	85%	NA	95%	5-17mo	0 yrs	None	89%	95%	97%	97%	NA	NA	None	NA	NA	NA	NA	NA	NA	NA	NA	0.4	DALYs per 100,000 population	9648.287123	9280.026681	9478.059913	9349.416977	9514.393506	9502.177277	9716.812744	9352.342454	9516.595196	9811.758114	9776.849858	9691.140096	9743.176816	9652.290505	10207.52587
73	PEV (Pre-Erythrocytic Vaccine)	3	35%	2	10	Infants	6, 10, &, 14 weeks	2 yrs	50%	69%	85%	85%	NA	95%	5-17mo	0 yrs	None	89%	95%	97%	97%	NA	NA	None	NA	NA	NA	NA	NA	NA	NA	NA	0.4	Income and productivity gains from delivering vaccine (US$ / dose)	0.19473225	0.549893341	0.631545407	0.677900633	0.648509144	0.628771476	0.626304866	0.592945383	0.46937214	0.34026616	0.393778232	0.305828292	0.211112677	0.163076145	0.11859819
74	PEV (Pre-Erythrocytic Vaccine)	3	35%	2	10	Infants	6, 10, &, 14 weeks	2 yrs	50%	69%	85%	85%	NA	95%	5-17mo	0 yrs	None	70%	81%	93%	93%	NA	NA	None	NA	NA	NA	NA	NA	NA	NA	NA	0.4	Cases per 100,000 population	139056.2727	137689.7273	137245.3636	136963.6364	136785.4545	136746.5455	136751.7273	136947.3636	137093.6364	137562	137823.6364	137805.4545	138247.5455	138293.3636	138615
74	PEV (Pre-Erythrocytic Vaccine)	3	35%	2	10	Infants	6, 10, &, 14 weeks	2 yrs	50%	69%	85%	85%	NA	95%	5-17mo	0 yrs	None	70%	81%	93%	93%	NA	NA	None	NA	NA	NA	NA	NA	NA	NA	NA	0.4	Severe Cases per 100,000 population	1778.272727	1757	1762.636364	1769.363636	1770.727273	1791.454545	1797.272727	1811.454545	1822.363636	1841.272727	1849.909091	1845	1839.454545	1840.363636	1864.363636
74	PEV (Pre-Erythrocytic Vaccine)	3	35%	2	10	Infants	6, 10, &, 14 weeks	2 yrs	50%	69%	85%	85%	NA	95%	5-17mo	0 yrs	None	70%	81%	93%	93%	NA	NA	None	NA	NA	NA	NA	NA	NA	NA	NA	0.4	Deaths per 100,000 population	352.7272727	333	349.1818182	354.6363636	338.1818182	345.0909091	348	345.8181818	351.0909091	352.7272727	363	357.7272727	367.0909091	356.2727273	359
74	PEV (Pre-Erythrocytic Vaccine)	3	35%	2	10	Infants	6, 10, &, 14 weeks	2 yrs	50%	69%	85%	85%	NA	95%	5-17mo	0 yrs	None	70%	81%	93%	93%	NA	NA	None	NA	NA	NA	NA	NA	NA	NA	NA	0.4	Cases in <5yo per 100,000 population	29447.72727	28378.72727	27974.18182	27688.27273	27697.36364	27629.45455	27621.27273	27589.09091	27511.63636	27685.18182	27748.72727	27719.18182	27698.45455	27739.45455	27722.18182
74	PEV (Pre-Erythrocytic Vaccine)	3	35%	2	10	Infants	6, 10, &, 14 weeks	2 yrs	50%	69%	85%	85%	NA	95%	5-17mo	0 yrs	None	70%	81%	93%	93%	NA	NA	None	NA	NA	NA	NA	NA	NA	NA	NA	0.4	Severe Cases in <5yo per 100,000 population	1145.818182	1131.636364	1134.181818	1140.818182	1129.818182	1146.545455	1137.272727	1134.545455	1143.727273	1145.909091	1152.181818	1147.363636	1140.272727	1134	1150.363636
74	PEV (Pre-Erythrocytic Vaccine)	3	35%	2	10	Infants	6, 10, &, 14 weeks	2 yrs	50%	69%	85%	85%	NA	95%	5-17mo	0 yrs	None	70%	81%	93%	93%	NA	NA	None	NA	NA	NA	NA	NA	NA	NA	NA	0.4	Deaths in < 5yo per 100,000 population	226.0909091	209.3636364	223.3636364	226.1818182	220.7272727	221	218.4545455	216	220.4545455	216.3636364	230.7272727	227.0909091	229.4545455	218.2727273	225.7272727
74	PEV (Pre-Erythrocytic Vaccine)	3	35%	2	10	Infants	6, 10, &, 14 weeks	2 yrs	50%	69%	85%	85%	NA	95%	5-17mo	0 yrs	None	70%	81%	93%	93%	NA	NA	None	NA	NA	NA	NA	NA	NA	NA	NA	0.4	DALYs per 100,000 population	9585.905247	9060.166804	9474.946398	9619.008962	9216.352251	9388.926648	9428.514616	9390.271188	9502.387783	9613.593841	9865.975641	9695.668969	9964.496006	9678.567385	9724.299825
74	PEV (Pre-Erythrocytic Vaccine)	3	35%	2	10	Infants	6, 10, &, 14 weeks	2 yrs	50%	69%	85%	85%	NA	95%	5-17mo	0 yrs	None	70%	81%	93%	93%	NA	NA	None	NA	NA	NA	NA	NA	NA	NA	NA	0.4	Income and productivity gains from delivering vaccine (US$ / dose)	0.167179637	0.554625742	0.595872687	0.650551602	0.691725446	0.688478776	0.671690396	0.618200708	0.538192432	0.40472294	0.337713781	0.349086618	0.188134209	0.191089004	0.035570139
75	PEV (Pre-Erythrocytic Vaccine)	3	35%	2	10	Infants	6, 10, &, 14 weeks	2 yrs	50%	69%	85%	85%	NA	95%	5-17mo	0 yrs	None	50%	69%	85%	85%	NA	NA	None	NA	NA	NA	NA	NA	NA	NA	NA	0.4	Cases per 100,000 population	139026.0909	137770.5455	137224.6364	136965.3636	136711.3636	136970.3636	136847.6364	136948.4545	137178.9091	137406.7273	137921.5455	137816.4545	138095.6364	138185	138470.8182
75	PEV (Pre-Erythrocytic Vaccine)	3	35%	2	10	Infants	6, 10, &, 14 weeks	2 yrs	50%	69%	85%	85%	NA	95%	5-17mo	0 yrs	None	50%	69%	85%	85%	NA	NA	None	NA	NA	NA	NA	NA	NA	NA	NA	0.4	Severe Cases per 100,000 population	1805.636364	1776.181818	1768	1768.090909	1777.818182	1796.545455	1800.181818	1811.818182	1819	1819.818182	1831.636364	1858.181818	1843.545455	1862.090909	1841
75	PEV (Pre-Erythrocytic Vaccine)	3	35%	2	10	Infants	6, 10, &, 14 weeks	2 yrs	50%	69%	85%	85%	NA	95%	5-17mo	0 yrs	None	50%	69%	85%	85%	NA	NA	None	NA	NA	NA	NA	NA	NA	NA	NA	0.4	Deaths per 100,000 population	357.0909091	347.3636364	345.5454545	353.2727273	338.9090909	353.8181818	366.3636364	362.5454545	352.9090909	362.8181818	351.1818182	362.8181818	359.0909091	362.1818182	354.2727273
75	PEV (Pre-Erythrocytic Vaccine)	3	35%	2	10	Infants	6, 10, &, 14 weeks	2 yrs	50%	69%	85%	85%	NA	95%	5-17mo	0 yrs	None	50%	69%	85%	85%	NA	NA	None	NA	NA	NA	NA	NA	NA	NA	NA	0.4	Cases in <5yo per 100,000 population	29536.36364	28539.27273	27994.81818	27741.09091	27667.36364	27717.45455	27666.45455	27604.36364	27697.63636	27684.27273	27659	27684.27273	27745.18182	27687.63636	27658
75	PEV (Pre-Erythrocytic Vaccine)	3	35%	2	10	Infants	6, 10, &, 14 weeks	2 yrs	50%	69%	85%	85%	NA	95%	5-17mo	0 yrs	None	50%	69%	85%	85%	NA	NA	None	NA	NA	NA	NA	NA	NA	NA	NA	0.4	Severe Cases in <5yo per 100,000 population	1161.909091	1137.727273	1125.272727	1127.363636	1135.454545	1147.636364	1144	1135.454545	1132	1142.181818	1147.363636	1163.454545	1145.363636	1137.636364	1142.818182
75	PEV (Pre-Erythrocytic Vaccine)	3	35%	2	10	Infants	6, 10, &, 14 weeks	2 yrs	50%	69%	85%	85%	NA	95%	5-17mo	0 yrs	None	50%	69%	85%	85%	NA	NA	None	NA	NA	NA	NA	NA	NA	NA	NA	0.4	Deaths in < 5yo per 100,000 population	228.2727273	222.2727273	213.5454545	227	215.5454545	224.6363636	229.3636364	225.9090909	226.2727273	227.1818182	222	227.6363636	221.2727273	225.3636364	217.5454545
75	PEV (Pre-Erythrocytic Vaccine)	3	35%	2	10	Infants	6, 10, &, 14 weeks	2 yrs	50%	69%	85%	85%	NA	95%	5-17mo	0 yrs	None	50%	69%	85%	85%	NA	NA	None	NA	NA	NA	NA	NA	NA	NA	NA	0.4	DALYs per 100,000 population	9683.518151	9435.145061	9356.673342	9574.029209	9208.658545	9570.919303	9897.931132	9810.836186	9577.315207	9833.384802	9552.974558	9846.379027	9776.525517	9863.171292	9630.564851
75	PEV (Pre-Erythrocytic Vaccine)	3	35%	2	10	Infants	6, 10, &, 14 weeks	2 yrs	50%	69%	85%	85%	NA	95%	5-17mo	0 yrs	None	50%	69%	85%	85%	NA	NA	None	NA	NA	NA	NA	NA	NA	NA	NA	0.4	Income and productivity gains from delivering vaccine (US$ / dose)	0.188779933	0.572782894	0.606188449	0.652640777	0.705166476	0.62133753	0.625100589	0.622678608	0.549566611	0.453845453	0.285590542	0.316171027	0.254702889	0.212560199	0.091565052
76	PEV (Pre-Erythrocytic Vaccine)	3	35%	2	10	Infants	6, 10, &, 14 weeks	2 yrs	50%	69%	85%	85%	NA	80%	5-17mo	0 yrs	None	89%	95%	97%	97%	NA	NA	None	NA	NA	NA	NA	NA	NA	NA	NA	0.4	Cases per 100,000 population	139115.9091	137524.7273	136946.8182	136869.9091	136724	136804.9091	136919.3636	137180.8182	137376.9091	137936	138092.4545	137927.4545	138193.4545	138575.2727	138622.4545
76	PEV (Pre-Erythrocytic Vaccine)	3	35%	2	10	Infants	6, 10, &, 14 weeks	2 yrs	50%	69%	85%	85%	NA	80%	5-17mo	0 yrs	None	89%	95%	97%	97%	NA	NA	None	NA	NA	NA	NA	NA	NA	NA	NA	0.4	Severe Cases per 100,000 population	1778.454545	1772.181818	1759.272727	1774.727273	1796.818182	1792.272727	1796.090909	1821	1822.545455	1834.909091	1830.909091	1835.454545	1856.909091	1832.363636	1869.090909
76	PEV (Pre-Erythrocytic Vaccine)	3	35%	2	10	Infants	6, 10, &, 14 weeks	2 yrs	50%	69%	85%	85%	NA	80%	5-17mo	0 yrs	None	89%	95%	97%	97%	NA	NA	None	NA	NA	NA	NA	NA	NA	NA	NA	0.4	Deaths per 100,000 population	355.0909091	354.3636364	348.8181818	347.9090909	349.0909091	353.3636364	356.1818182	358.7272727	356.5454545	374.9090909	360.8181818	347.7272727	357.6363636	360	362.1818182
76	PEV (Pre-Erythrocytic Vaccine)	3	35%	2	10	Infants	6, 10, &, 14 weeks	2 yrs	50%	69%	85%	85%	NA	80%	5-17mo	0 yrs	None	89%	95%	97%	97%	NA	NA	None	NA	NA	NA	NA	NA	NA	NA	NA	0.4	Cases in <5yo per 100,000 population	29433.90909	28159.36364	27824	27703.45455	27781.36364	27597.18182	27704.27273	27643.27273	27750.18182	27824	27799.81818	27770.09091	27750.63636	27808.27273	27859.54545
76	PEV (Pre-Erythrocytic Vaccine)	3	35%	2	10	Infants	6, 10, &, 14 weeks	2 yrs	50%	69%	85%	85%	NA	80%	5-17mo	0 yrs	None	89%	95%	97%	97%	NA	NA	None	NA	NA	NA	NA	NA	NA	NA	NA	0.4	Severe Cases in <5yo per 100,000 population	1144.545455	1134.272727	1121.454545	1151	1147.090909	1148.909091	1128.454545	1140.181818	1122.727273	1140.727273	1141.909091	1143.818182	1151.090909	1143.818182	1151.363636
76	PEV (Pre-Erythrocytic Vaccine)	3	35%	2	10	Infants	6, 10, &, 14 weeks	2 yrs	50%	69%	85%	85%	NA	80%	5-17mo	0 yrs	None	89%	95%	97%	97%	NA	NA	None	NA	NA	NA	NA	NA	NA	NA	NA	0.4	Deaths in < 5yo per 100,000 population	223.4545455	225.5454545	220.5454545	222.6363636	216.0909091	225.1818182	224.7272727	221.3636364	219.7272727	235.3636364	223.9090909	220.4545455	219.7272727	229	226.9090909
76	PEV (Pre-Erythrocytic Vaccine)	3	35%	2	10	Infants	6, 10, &, 14 weeks	2 yrs	50%	69%	85%	85%	NA	80%	5-17mo	0 yrs	None	89%	95%	97%	97%	NA	NA	None	NA	NA	NA	NA	NA	NA	NA	NA	0.4	DALYs per 100,000 population	9614.392007	9644.763318	9460.406417	9427.26148	9470.114543	9619.767694	9663.636908	9714.058866	9665.038999	10175.90956	9786.454974	9438.077317	9698.62921	9737.007413	9827.158285
76	PEV (Pre-Erythrocytic Vaccine)	3	35%	2	10	Infants	6, 10, &, 14 weeks	2 yrs	50%	69%	85%	85%	NA	80%	5-17mo	0 yrs	None	89%	95%	97%	97%	NA	NA	None	NA	NA	NA	NA	NA	NA	NA	NA	0.4	Income and productivity gains from delivering vaccine (US$ / dose)	0.153614422	0.545448672	0.688912422	0.671298885	0.728876637	0.679346653	0.624840877	0.564462873	0.487452739	0.337665704	0.285654365	0.331429556	0.210266791	0.1353175	0.07266188
77	PEV (Pre-Erythrocytic Vaccine)	3	35%	2	10	Infants	6, 10, &, 14 weeks	2 yrs	50%	69%	85%	85%	NA	80%	5-17mo	0 yrs	None	70%	81%	93%	93%	NA	NA	None	NA	NA	NA	NA	NA	NA	NA	NA	0.4	Cases per 100,000 population	139100.8182	137917.8182	137280.6364	136928.6364	136839.3636	136875.0909	137250.7273	137296.7273	137310.9091	137451.0909	137928.9091	137719	137929.4545	138340.7273	138565.5455
77	PEV (Pre-Erythrocytic Vaccine)	3	35%	2	10	Infants	6, 10, &, 14 weeks	2 yrs	50%	69%	85%	85%	NA	80%	5-17mo	0 yrs	None	70%	81%	93%	93%	NA	NA	None	NA	NA	NA	NA	NA	NA	NA	NA	0.4	Severe Cases per 100,000 population	1765.363636	1761.909091	1755.090909	1767.545455	1769.363636	1785.545455	1810	1851.090909	1806.454545	1832.909091	1846.454545	1849.909091	1844.181818	1855.272727	1843.727273
77	PEV (Pre-Erythrocytic Vaccine)	3	35%	2	10	Infants	6, 10, &, 14 weeks	2 yrs	50%	69%	85%	85%	NA	80%	5-17mo	0 yrs	None	70%	81%	93%	93%	NA	NA	None	NA	NA	NA	NA	NA	NA	NA	NA	0.4	Deaths per 100,000 population	349.5454545	344	345.9090909	352.6363636	349.5454545	355.3636364	360.4545455	362.0909091	355.7272727	353.4545455	362.1818182	355.3636364	362.2727273	359.0909091	356.4545455
77	PEV (Pre-Erythrocytic Vaccine)	3	35%	2	10	Infants	6, 10, &, 14 weeks	2 yrs	50%	69%	85%	85%	NA	80%	5-17mo	0 yrs	None	70%	81%	93%	93%	NA	NA	None	NA	NA	NA	NA	NA	NA	NA	NA	0.4	Cases in <5yo per 100,000 population	29467.72727	28429.63636	28106.45455	27700.81818	27801.09091	27728.63636	27840.81818	27789.09091	27710.54545	27813.45455	27774.54545	27796.36364	27842.45455	27778.18182	27827
77	PEV (Pre-Erythrocytic Vaccine)	3	35%	2	10	Infants	6, 10, &, 14 weeks	2 yrs	50%	69%	85%	85%	NA	80%	5-17mo	0 yrs	None	70%	81%	93%	93%	NA	NA	None	NA	NA	NA	NA	NA	NA	NA	NA	0.4	Severe Cases in <5yo per 100,000 population	1146.272727	1124.454545	1119.363636	1136	1130.454545	1129.545455	1142.454545	1161.545455	1127.454545	1150.363636	1163.545455	1156.545455	1141.090909	1150.181818	1136.818182
77	PEV (Pre-Erythrocytic Vaccine)	3	35%	2	10	Infants	6, 10, &, 14 weeks	2 yrs	50%	69%	85%	85%	NA	80%	5-17mo	0 yrs	None	70%	81%	93%	93%	NA	NA	None	NA	NA	NA	NA	NA	NA	NA	NA	0.4	Deaths in < 5yo per 100,000 population	223.6363636	216.7272727	219	227.4545455	220.9090909	225	220.6363636	226.0909091	222.1818182	220.4545455	225.3636364	216.5454545	228.5454545	218.0909091	218.5454545
77	PEV (Pre-Erythrocytic Vaccine)	3	35%	2	10	Infants	6, 10, &, 14 weeks	2 yrs	50%	69%	85%	85%	NA	80%	5-17mo	0 yrs	None	70%	81%	93%	93%	NA	NA	None	NA	NA	NA	NA	NA	NA	NA	NA	0.4	DALYs per 100,000 population	9523.117221	9350.988065	9397.0316	9602.649332	9479.631147	9667.812046	9736.908932	9817.573176	9637.965818	9610.194853	9817.146522	9638.015906	9840.329673	9737.9453	9684.558625
77	PEV (Pre-Erythrocytic Vaccine)	3	35%	2	10	Infants	6, 10, &, 14 weeks	2 yrs	50%	69%	85%	85%	NA	80%	5-17mo	0 yrs	None	70%	81%	93%	93%	NA	NA	None	NA	NA	NA	NA	NA	NA	NA	NA	0.4	Income and productivity gains from delivering vaccine (US$ / dose)	0.16715218	0.498728019	0.644620988	0.64654432	0.697359642	0.672553388	0.548792189	0.506974676	0.542947732	0.470889368	0.324788567	0.392847181	0.308612016	0.166826971	0.09773774
78	PEV (Pre-Erythrocytic Vaccine)	3	35%	2	10	Infants	6, 10, &, 14 weeks	2 yrs	50%	69%	85%	85%	NA	80%	5-17mo	0 yrs	None	50%	69%	85%	85%	NA	NA	None	NA	NA	NA	NA	NA	NA	NA	NA	0.4	Cases per 100,000 population	139170.5455	137878.3636	137299.5455	137004.1818	136875.9091	136962.4545	136790.6364	137401.0909	137159.6364	137371.0909	137777.8182	138005.7273	138257.0909	138143.2727	138528.4545
78	PEV (Pre-Erythrocytic Vaccine)	3	35%	2	10	Infants	6, 10, &, 14 weeks	2 yrs	50%	69%	85%	85%	NA	80%	5-17mo	0 yrs	None	50%	69%	85%	85%	NA	NA	None	NA	NA	NA	NA	NA	NA	NA	NA	0.4	Severe Cases per 100,000 population	1804.454545	1754.818182	1759.636364	1765.363636	1779.363636	1778.636364	1799	1813.545455	1807	1823.909091	1825.636364	1849.272727	1837.727273	1864.454545	1871
78	PEV (Pre-Erythrocytic Vaccine)	3	35%	2	10	Infants	6, 10, &, 14 weeks	2 yrs	50%	69%	85%	85%	NA	80%	5-17mo	0 yrs	None	50%	69%	85%	85%	NA	NA	None	NA	NA	NA	NA	NA	NA	NA	NA	0.4	Deaths per 100,000 population	358.0909091	347.4545455	344.9090909	345	351.9090909	347	348.6363636	339.9090909	356.5454545	355.8181818	352.0909091	363.5454545	363.6363636	365.0909091	359
78	PEV (Pre-Erythrocytic Vaccine)	3	35%	2	10	Infants	6, 10, &, 14 weeks	2 yrs	50%	69%	85%	85%	NA	80%	5-17mo	0 yrs	None	50%	69%	85%	85%	NA	NA	None	NA	NA	NA	NA	NA	NA	NA	NA	0.4	Cases in <5yo per 100,000 population	29613.45455	28486.81818	28090.90909	27837.81818	27836.54545	27781.18182	27621.45455	27835.18182	27786.54545	27752.09091	27822.81818	27791.45455	27729.09091	27754.18182	27874.45455
78	PEV (Pre-Erythrocytic Vaccine)	3	35%	2	10	Infants	6, 10, &, 14 weeks	2 yrs	50%	69%	85%	85%	NA	80%	5-17mo	0 yrs	None	50%	69%	85%	85%	NA	NA	None	NA	NA	NA	NA	NA	NA	NA	NA	0.4	Severe Cases in <5yo per 100,000 population	1164.454545	1128.727273	1129.090909	1137.909091	1134.909091	1139.727273	1142.363636	1136.272727	1129	1136.181818	1135.090909	1164.545455	1136.272727	1158	1163.818182
78	PEV (Pre-Erythrocytic Vaccine)	3	35%	2	10	Infants	6, 10, &, 14 weeks	2 yrs	50%	69%	85%	85%	NA	80%	5-17mo	0 yrs	None	50%	69%	85%	85%	NA	NA	None	NA	NA	NA	NA	NA	NA	NA	NA	0.4	Deaths in < 5yo per 100,000 population	228.5454545	219.3636364	217.2727273	219.0909091	221.4545455	221	220	215.3636364	222	217.4545455	223.9090909	223.4545455	221	226.4545455	226.7272727
78	PEV (Pre-Erythrocytic Vaccine)	3	35%	2	10	Infants	6, 10, &, 14 weeks	2 yrs	50%	69%	85%	85%	NA	80%	5-17mo	0 yrs	None	50%	69%	85%	85%	NA	NA	None	NA	NA	NA	NA	NA	NA	NA	NA	0.4	DALYs per 100,000 population	9712.468235	9451.488188	9363.083865	9394.052142	9576.225948	9447.75627	9473.519556	9261.367793	9674.230201	9657.411072	9576.922429	9895.772843	9853.422182	9916.070266	9749.355345
78	PEV (Pre-Erythrocytic Vaccine)	3	35%	2	10	Infants	6, 10, &, 14 weeks	2 yrs	50%	69%	85%	85%	NA	80%	5-17mo	0 yrs	None	50%	69%	85%	85%	NA	NA	None	NA	NA	NA	NA	NA	NA	NA	NA	0.4	Income and productivity gains from delivering vaccine (US$ / dose)	0.155924891	0.534026529	0.632318822	0.680849501	0.706307204	0.690282209	0.680799343	0.545883173	0.581555129	0.513890887	0.393088511	0.29708668	0.194778128	0.224924316	0.099804219
79	PEV (Pre-Erythrocytic Vaccine)	3	35%	2	10	Infants	6, 10, &, 14 weeks	2 yrs	50%	69%	85%	85%	NA	50%	5-17mo	0 yrs	None	89%	95%	97%	97%	NA	NA	None	NA	NA	NA	NA	NA	NA	NA	NA	0.4	Cases per 100,000 population	138829.1818	137384.2727	137300.4545	137364.0909	137247.1818	137214	137337.4545	137302	137522.9091	137823.1818	138144.2727	138201.2727	138572.6364	138509.8182	138534.6364
79	PEV (Pre-Erythrocytic Vaccine)	3	35%	2	10	Infants	6, 10, &, 14 weeks	2 yrs	50%	69%	85%	85%	NA	50%	5-17mo	0 yrs	None	89%	95%	97%	97%	NA	NA	None	NA	NA	NA	NA	NA	NA	NA	NA	0.4	Severe Cases per 100,000 population	1763.090909	1783.545455	1746	1777.818182	1805.909091	1813.454545	1805.090909	1811.545455	1808.090909	1838.090909	1848.545455	1822.545455	1866.090909	1853.454545	1874.181818
79	PEV (Pre-Erythrocytic Vaccine)	3	35%	2	10	Infants	6, 10, &, 14 weeks	2 yrs	50%	69%	85%	85%	NA	50%	5-17mo	0 yrs	None	89%	95%	97%	97%	NA	NA	None	NA	NA	NA	NA	NA	NA	NA	NA	0.4	Deaths per 100,000 population	348.0909091	355.1818182	362.6363636	343.3636364	344.5454545	357.1818182	345.7272727	356.1818182	350.0909091	362.0909091	364.5454545	364.6363636	361.4545455	360.5454545	353.9090909
79	PEV (Pre-Erythrocytic Vaccine)	3	35%	2	10	Infants	6, 10, &, 14 weeks	2 yrs	50%	69%	85%	85%	NA	50%	5-17mo	0 yrs	None	89%	95%	97%	97%	NA	NA	None	NA	NA	NA	NA	NA	NA	NA	NA	0.4	Cases in <5yo per 100,000 population	29360.54545	28242.18182	28094	27994.90909	27967.81818	27987.90909	27936.09091	28031.45455	28026.90909	28008	28069.09091	28071.54545	28097.09091	28057.36364	28054.36364
79	PEV (Pre-Erythrocytic Vaccine)	3	35%	2	10	Infants	6, 10, &, 14 weeks	2 yrs	50%	69%	85%	85%	NA	50%	5-17mo	0 yrs	None	89%	95%	97%	97%	NA	NA	None	NA	NA	NA	NA	NA	NA	NA	NA	0.4	Severe Cases in <5yo per 100,000 population	1138	1145.363636	1126.181818	1144.363636	1159.090909	1150.636364	1152.545455	1152.454545	1141.818182	1143.454545	1147.818182	1137.727273	1172.909091	1146.818182	1164.272727
79	PEV (Pre-Erythrocytic Vaccine)	3	35%	2	10	Infants	6, 10, &, 14 weeks	2 yrs	50%	69%	85%	85%	NA	50%	5-17mo	0 yrs	None	89%	95%	97%	97%	NA	NA	None	NA	NA	NA	NA	NA	NA	NA	NA	0.4	Deaths in < 5yo per 100,000 population	223.4545455	226.1818182	232.0909091	217.1818182	221.6363636	225.8181818	219.7272727	226.9090909	217.1818182	224.8181818	224.9090909	227.9090909	224.9090909	218.7272727	216.5454545
79	PEV (Pre-Erythrocytic Vaccine)	3	35%	2	10	Infants	6, 10, &, 14 weeks	2 yrs	50%	69%	85%	85%	NA	50%	5-17mo	0 yrs	None	89%	95%	97%	97%	NA	NA	None	NA	NA	NA	NA	NA	NA	NA	NA	0.4	DALYs per 100,000 population	9457.38295	9627.567488	9830.634832	9334.495793	9374.293858	9684.879579	9409.690528	9660.8071	9520.068837	9829.660469	9852.128993	9882.650823	9846.518765	9798.65687	9583.175474
79	PEV (Pre-Erythrocytic Vaccine)	3	35%	2	10	Infants	6, 10, &, 14 weeks	2 yrs	50%	69%	85%	85%	NA	50%	5-17mo	0 yrs	None	89%	95%	97%	97%	NA	NA	None	NA	NA	NA	NA	NA	NA	NA	NA	0.4	Income and productivity gains from delivering vaccine (US$ / dose)	0.222589808	0.644342142	0.671291427	0.583057525	0.61597134	0.621135218	0.558126531	0.610132739	0.514285924	0.401116684	0.307712243	0.30905997	0.144661756	0.182486678	0.134291009
80	PEV (Pre-Erythrocytic Vaccine)	3	35%	2	10	Infants	6, 10, &, 14 weeks	2 yrs	50%	69%	85%	85%	NA	50%	5-17mo	0 yrs	None	70%	81%	93%	93%	NA	NA	None	NA	NA	NA	NA	NA	NA	NA	NA	0.4	Cases per 100,000 population	139101.1818	137556.4545	137409.4545	137316.4545	137145.5455	137431.4545	137034	137364.0909	137547.2727	138020.8182	138090.0909	138301.6364	138201.9091	138527.8182	138771.0909
80	PEV (Pre-Erythrocytic Vaccine)	3	35%	2	10	Infants	6, 10, &, 14 weeks	2 yrs	50%	69%	85%	85%	NA	50%	5-17mo	0 yrs	None	70%	81%	93%	93%	NA	NA	None	NA	NA	NA	NA	NA	NA	NA	NA	0.4	Severe Cases per 100,000 population	1797.090909	1738.909091	1785.454545	1773.909091	1785.636364	1792.090909	1803.545455	1792.636364	1837.909091	1836.545455	1847.818182	1828.545455	1834.181818	1856	1860.818182
80	PEV (Pre-Erythrocytic Vaccine)	3	35%	2	10	Infants	6, 10, &, 14 weeks	2 yrs	50%	69%	85%	85%	NA	50%	5-17mo	0 yrs	None	70%	81%	93%	93%	NA	NA	None	NA	NA	NA	NA	NA	NA	NA	NA	0.4	Deaths per 100,000 population	354.5454545	344.8181818	362.9090909	345.4545455	348.2727273	355.3636364	355.9090909	349.6363636	364.5454545	364.2727273	355.1818182	363.2727273	352	359.4545455	360.9090909
80	PEV (Pre-Erythrocytic Vaccine)	3	35%	2	10	Infants	6, 10, &, 14 weeks	2 yrs	50%	69%	85%	85%	NA	50%	5-17mo	0 yrs	None	70%	81%	93%	93%	NA	NA	None	NA	NA	NA	NA	NA	NA	NA	NA	0.4	Cases in <5yo per 100,000 population	29508.72727	28422.72727	28191.27273	27978.63636	28057.90909	28041.36364	27964.72727	28029.18182	27953.09091	28185.54545	27950.27273	28145.18182	28108.63636	27987.72727	28061.63636
80	PEV (Pre-Erythrocytic Vaccine)	3	35%	2	10	Infants	6, 10, &, 14 weeks	2 yrs	50%	69%	85%	85%	NA	50%	5-17mo	0 yrs	None	70%	81%	93%	93%	NA	NA	None	NA	NA	NA	NA	NA	NA	NA	NA	0.4	Severe Cases in <5yo per 100,000 population	1154.909091	1123.818182	1142.636364	1148.727273	1146.454545	1153.181818	1143.363636	1143	1145.818182	1149.272727	1155.363636	1153.545455	1141.090909	1145.909091	1167.272727
80	PEV (Pre-Erythrocytic Vaccine)	3	35%	2	10	Infants	6, 10, &, 14 weeks	2 yrs	50%	69%	85%	85%	NA	50%	5-17mo	0 yrs	None	70%	81%	93%	93%	NA	NA	None	NA	NA	NA	NA	NA	NA	NA	NA	0.4	Deaths in < 5yo per 100,000 population	225.2727273	218.1818182	232.4545455	219.0909091	225.8181818	227.8181818	227.2727273	222.7272727	223	228.8181818	223.3636364	226	219.2727273	222.5454545	226.5454545
80	PEV (Pre-Erythrocytic Vaccine)	3	35%	2	10	Infants	6, 10, &, 14 weeks	2 yrs	50%	69%	85%	85%	NA	50%	5-17mo	0 yrs	None	70%	81%	93%	93%	NA	NA	None	NA	NA	NA	NA	NA	NA	NA	NA	0.4	DALYs per 100,000 population	9614.574829	9357.509155	9833.747808	9365.391264	9462.065875	9639.357453	9650.085881	9457.098527	9882.412743	9870.039529	9675.372118	9858.395816	9575.246318	9729.757853	9809.752242
80	PEV (Pre-Erythrocytic Vaccine)	3	35%	2	10	Infants	6, 10, &, 14 weeks	2 yrs	50%	69%	85%	85%	NA	50%	5-17mo	0 yrs	None	70%	81%	93%	93%	NA	NA	None	NA	NA	NA	NA	NA	NA	NA	NA	0.4	Income and productivity gains from delivering vaccine (US$ / dose)	0.166816045	0.652947616	0.606971431	0.595115017	0.662815153	0.575675404	0.678314715	0.611878943	0.479824346	0.370513839	0.294896483	0.27672866	0.307653754	0.158635604	0.063518851
81	PEV (Pre-Erythrocytic Vaccine)	3	35%	2	10	Infants	6, 10, &, 14 weeks	2 yrs	50%	69%	85%	85%	NA	50%	5-17mo	0 yrs	None	50%	69%	85%	85%	NA	NA	None	NA	NA	NA	NA	NA	NA	NA	NA	0.4	Cases per 100,000 population	139071.0909	138162.1818	137674.1818	137293.4545	137492.0909	137220.9091	137026.5455	137512.3636	137676.8182	137825.5455	138145.0909	138127.6364	138269.2727	138673.2727	138566.1818
81	PEV (Pre-Erythrocytic Vaccine)	3	35%	2	10	Infants	6, 10, &, 14 weeks	2 yrs	50%	69%	85%	85%	NA	50%	5-17mo	0 yrs	None	50%	69%	85%	85%	NA	NA	None	NA	NA	NA	NA	NA	NA	NA	NA	0.4	Severe Cases per 100,000 population	1813.636364	1766.636364	1773.545455	1793	1791.181818	1802.181818	1824	1810.545455	1835	1842.363636	1851.727273	1804.090909	1846.636364	1853.090909	1834.363636
81	PEV (Pre-Erythrocytic Vaccine)	3	35%	2	10	Infants	6, 10, &, 14 weeks	2 yrs	50%	69%	85%	85%	NA	50%	5-17mo	0 yrs	None	50%	69%	85%	85%	NA	NA	None	NA	NA	NA	NA	NA	NA	NA	NA	0.4	Deaths per 100,000 population	356.5454545	350.3636364	348	350.3636364	355.9090909	359.1818182	359.8181818	349.3636364	366.0909091	355.9090909	367.0909091	356.1818182	365.0909091	367.0909091	362.9090909
81	PEV (Pre-Erythrocytic Vaccine)	3	35%	2	10	Infants	6, 10, &, 14 weeks	2 yrs	50%	69%	85%	85%	NA	50%	5-17mo	0 yrs	None	50%	69%	85%	85%	NA	NA	None	NA	NA	NA	NA	NA	NA	NA	NA	0.4	Cases in <5yo per 100,000 population	29567.09091	28596.90909	28255.09091	27931.18182	28196.45455	28033.81818	27938.36364	28108.90909	28040.45455	27993.54545	28173.27273	28004	28106.63636	28115.27273	28163.63636
81	PEV (Pre-Erythrocytic Vaccine)	3	35%	2	10	Infants	6, 10, &, 14 weeks	2 yrs	50%	69%	85%	85%	NA	50%	5-17mo	0 yrs	None	50%	69%	85%	85%	NA	NA	None	NA	NA	NA	NA	NA	NA	NA	NA	0.4	Severe Cases in <5yo per 100,000 population	1174.545455	1124.727273	1135.909091	1162.181818	1150.272727	1144.727273	1153.818182	1147.090909	1160.363636	1155	1156.454545	1119	1158.727273	1156.090909	1137.090909
81	PEV (Pre-Erythrocytic Vaccine)	3	35%	2	10	Infants	6, 10, &, 14 weeks	2 yrs	50%	69%	85%	85%	NA	50%	5-17mo	0 yrs	None	50%	69%	85%	85%	NA	NA	None	NA	NA	NA	NA	NA	NA	NA	NA	0.4	Deaths in < 5yo per 100,000 population	231	222	225.3636364	227.7272727	223.1818182	224.4545455	221.7272727	216.9090909	233.8181818	221.2727273	226.7272727	224.5454545	226.1818182	230.8181818	224.1818182
81	PEV (Pre-Erythrocytic Vaccine)	3	35%	2	10	Infants	6, 10, &, 14 weeks	2 yrs	50%	69%	85%	85%	NA	50%	5-17mo	0 yrs	None	50%	69%	85%	85%	NA	NA	None	NA	NA	NA	NA	NA	NA	NA	NA	0.4	DALYs per 100,000 population	9663.043735	9525.647908	9424.624908	9510.292492	9659.863042	9719.156024	9790.447391	9491.053639	9887.175661	9644.743956	9933.952142	9647.032867	9869.258286	9977.490665	9852.460581
81	PEV (Pre-Erythrocytic Vaccine)	3	35%	2	10	Infants	6, 10, &, 14 weeks	2 yrs	50%	69%	85%	85%	NA	50%	5-17mo	0 yrs	None	50%	69%	85%	85%	NA	NA	None	NA	NA	NA	NA	NA	NA	NA	NA	0.4	Income and productivity gains from delivering vaccine (US$ / dose)	0.178883413	0.471181247	0.547371636	0.589095651	0.572910128	0.627401635	0.64448655	0.559401836	0.463588109	0.402950575	0.326291952	0.329974231	0.295167813	0.13460234	0.148683083
82	PEV (Pre-Erythrocytic Vaccine)	3	35%	2	100	Infants	6, 10, &, 14 weeks	2 yrs	89%	95%	97%	97%	NA	95%	5-17mo	0 yrs	None	89%	95%	97%	97%	NA	NA	None	NA	NA	NA	NA	NA	NA	NA	NA	0.4	Cases per 100,000 population	109345.4545	108480.6636	108548.1273	109069.3091	110036.5818	111100.1273	112206.2182	113143.8091	113987.1182	114578.6727	115061.7	115493.2818	115726.3636	115947.9091	116083.2455
82	PEV (Pre-Erythrocytic Vaccine)	3	35%	2	100	Infants	6, 10, &, 14 weeks	2 yrs	89%	95%	97%	97%	NA	95%	5-17mo	0 yrs	None	89%	95%	97%	97%	NA	NA	None	NA	NA	NA	NA	NA	NA	NA	NA	0.4	Severe Cases per 100,000 population	1433.6	1462.154545	1529.945455	1572.445455	1601.936364	1619.1	1634.763636	1644.754545	1639.236364	1656.245455	1645.518182	1642.645455	1651	1641.163636	1640.181818
82	PEV (Pre-Erythrocytic Vaccine)	3	35%	2	100	Infants	6, 10, &, 14 weeks	2 yrs	89%	95%	97%	97%	NA	95%	5-17mo	0 yrs	None	89%	95%	97%	97%	NA	NA	None	NA	NA	NA	NA	NA	NA	NA	NA	0.4	Deaths per 100,000 population	349.0454545	346	353.6363636	358.8272727	362.3	365.6454545	367.0727273	369.8727273	371.3636364	373.0181818	372.6636364	368.3909091	373.8272727	370.5181818	370
82	PEV (Pre-Erythrocytic Vaccine)	3	35%	2	100	Infants	6, 10, &, 14 weeks	2 yrs	89%	95%	97%	97%	NA	95%	5-17mo	0 yrs	None	89%	95%	97%	97%	NA	NA	None	NA	NA	NA	NA	NA	NA	NA	NA	0.4	Cases in <5yo per 100,000 population	50568.26364	49649.95455	49727.93636	50144.16364	50368.53636	50603.09091	50625.04545	50644.83636	50657.25455	50677.34545	50679.54545	50729.76364	50698.93636	50728.55455	50727.56364
82	PEV (Pre-Erythrocytic Vaccine)	3	35%	2	100	Infants	6, 10, &, 14 weeks	2 yrs	89%	95%	97%	97%	NA	95%	5-17mo	0 yrs	None	89%	95%	97%	97%	NA	NA	None	NA	NA	NA	NA	NA	NA	NA	NA	0.4	Severe Cases in <5yo per 100,000 population	1314.854545	1344.227273	1411.554545	1452.518182	1469.172727	1475.527273	1479.663636	1482.218182	1474.490909	1488.809091	1477.5	1473.454545	1482.554545	1472.727273	1473.536364
82	PEV (Pre-Erythrocytic Vaccine)	3	35%	2	100	Infants	6, 10, &, 14 weeks	2 yrs	89%	95%	97%	97%	NA	95%	5-17mo	0 yrs	None	89%	95%	97%	97%	NA	NA	None	NA	NA	NA	NA	NA	NA	NA	NA	0.4	Deaths in < 5yo per 100,000 population	316.6909091	314.5	321.9454545	327.5636364	328.1818182	329.0181818	329.6454545	329.9545455	330.6454545	331.5636364	332.2545455	327.5454545	332.5	329.6363636	328.1
82	PEV (Pre-Erythrocytic Vaccine)	3	35%	2	100	Infants	6, 10, &, 14 weeks	2 yrs	89%	95%	97%	97%	NA	95%	5-17mo	0 yrs	None	89%	95%	97%	97%	NA	NA	None	NA	NA	NA	NA	NA	NA	NA	NA	0.4	DALYs per 100,000 population	9403.090112	9329.21185	9540.773965	9678.153956	9773.328838	9875.650986	9908.754401	9992.425439	10025.72695	10075.20487	10061.09591	9955.608798	10094.9957	10011.33887	10001.04646
82	PEV (Pre-Erythrocytic Vaccine)	3	35%	2	100	Infants	6, 10, &, 14 weeks	2 yrs	89%	95%	97%	97%	NA	95%	5-17mo	0 yrs	None	89%	95%	97%	97%	NA	NA	None	NA	NA	NA	NA	NA	NA	NA	NA	0.4	Income and productivity gains from delivering vaccine (US$ / dose)	0.215426543	0.371375639	0.321600731	0.249555528	0.059844831	-0.134259251	-0.355726741	-0.539193802	-0.69977546	-0.825436533	-0.904028176	-0.989440377	-1.040883153	-1.071838349	-1.105139802
83	PEV (Pre-Erythrocytic Vaccine)	3	35%	2	100	Infants	6, 10, &, 14 weeks	2 yrs	89%	95%	97%	97%	NA	95%	5-17mo	0 yrs	None	70%	81%	93%	93%	NA	NA	None	NA	NA	NA	NA	NA	NA	NA	NA	0.4	Cases per 100,000 population	109520.9091	108576.5818	108591.3727	108960.3182	109906.4818	111013.4909	112084	113116.5636	113891.6364	114482.8636	115035.9182	115360.1727	115647.5182	115917.1545	116030.4636
83	PEV (Pre-Erythrocytic Vaccine)	3	35%	2	100	Infants	6, 10, &, 14 weeks	2 yrs	89%	95%	97%	97%	NA	95%	5-17mo	0 yrs	None	70%	81%	93%	93%	NA	NA	None	NA	NA	NA	NA	NA	NA	NA	NA	0.4	Severe Cases per 100,000 population	1437.454545	1467.581818	1526.754545	1561.909091	1595.172727	1612.190909	1634.872727	1634.036364	1648.1	1641.836364	1647.2	1641.927273	1646.472727	1640.572727	1643.009091
83	PEV (Pre-Erythrocytic Vaccine)	3	35%	2	100	Infants	6, 10, &, 14 weeks	2 yrs	89%	95%	97%	97%	NA	95%	5-17mo	0 yrs	None	70%	81%	93%	93%	NA	NA	None	NA	NA	NA	NA	NA	NA	NA	NA	0.4	Deaths per 100,000 population	347.2909091	346.5363636	355.5	357.4181818	363.5636364	365.7545455	364.2727273	368.5727273	373.6636364	368.3363636	372.5545455	370.1727273	371.3454545	368.9454545	369.3636364
83	PEV (Pre-Erythrocytic Vaccine)	3	35%	2	100	Infants	6, 10, &, 14 weeks	2 yrs	89%	95%	97%	97%	NA	95%	5-17mo	0 yrs	None	70%	81%	93%	93%	NA	NA	None	NA	NA	NA	NA	NA	NA	NA	NA	0.4	Cases in <5yo per 100,000 population	50731.42727	49789.05455	49763.52727	50089.83636	50336.02727	50618.80909	50620.93636	50673.33636	50685.5	50664.21818	50703.7	50700.57273	50708.74545	50748.04545	50736.77273
83	PEV (Pre-Erythrocytic Vaccine)	3	35%	2	100	Infants	6, 10, &, 14 weeks	2 yrs	89%	95%	97%	97%	NA	95%	5-17mo	0 yrs	None	70%	81%	93%	93%	NA	NA	None	NA	NA	NA	NA	NA	NA	NA	NA	0.4	Severe Cases in <5yo per 100,000 population	1320.7	1350.636364	1408.754545	1443.554545	1464.354545	1470.654545	1479.3	1472.372727	1482.618182	1474.936364	1477.627273	1473.390909	1477.545455	1470.854545	1473.609091
83	PEV (Pre-Erythrocytic Vaccine)	3	35%	2	100	Infants	6, 10, &, 14 weeks	2 yrs	89%	95%	97%	97%	NA	95%	5-17mo	0 yrs	None	70%	81%	93%	93%	NA	NA	None	NA	NA	NA	NA	NA	NA	NA	NA	0.4	Deaths in < 5yo per 100,000 population	316.0909091	315.3454545	323.4545455	325.8090909	329.6545455	330.6909091	326.7636364	329.6454545	332.2636364	327.8636364	331.8181818	328.4727273	329.5818182	327.8636364	327.8818182
83	PEV (Pre-Erythrocytic Vaccine)	3	35%	2	100	Infants	6, 10, &, 14 weeks	2 yrs	89%	95%	97%	97%	NA	95%	5-17mo	0 yrs	None	70%	81%	93%	93%	NA	NA	None	NA	NA	NA	NA	NA	NA	NA	NA	0.4	DALYs per 100,000 population	9362.514628	9341.518377	9588.001712	9654.54326	9806.877397	9860.639937	9839.615901	9954.547515	10092.89892	9957.677203	10058.18991	9992.597547	10027.22557	9961.805725	9986.267948
83	PEV (Pre-Erythrocytic Vaccine)	3	35%	2	100	Infants	6, 10, &, 14 weeks	2 yrs	89%	95%	97%	97%	NA	95%	5-17mo	0 yrs	None	70%	81%	93%	93%	NA	NA	None	NA	NA	NA	NA	NA	NA	NA	NA	0.4	Income and productivity gains from delivering vaccine (US$ / dose)	0.207873713	0.365486848	0.318978272	0.270651091	0.084914547	-0.11117195	-0.331806271	-0.527726234	-0.683832281	-0.799937766	-0.902105958	-0.969932563	-1.021790659	-1.064895269	-1.092837065
84	PEV (Pre-Erythrocytic Vaccine)	3	35%	2	100	Infants	6, 10, &, 14 weeks	2 yrs	89%	95%	97%	97%	NA	95%	5-17mo	0 yrs	None	50%	69%	85%	85%	NA	NA	None	NA	NA	NA	NA	NA	NA	NA	NA	0.4	Cases per 100,000 population	109617.3077	108630.0769	108594.7231	108955.7692	109711.8615	110834.9538	111917.6	112873.8462	113694.6462	114416.1538	114972.4462	115374.9385	115651.1538	115916.6769	116003.7692
84	PEV (Pre-Erythrocytic Vaccine)	3	35%	2	100	Infants	6, 10, &, 14 weeks	2 yrs	89%	95%	97%	97%	NA	95%	5-17mo	0 yrs	None	50%	69%	85%	85%	NA	NA	None	NA	NA	NA	NA	NA	NA	NA	NA	0.4	Severe Cases per 100,000 population	1446.061538	1468.338462	1514.338462	1562.723077	1593.753846	1606.307692	1632.476923	1640.307692	1641.707692	1639.184615	1643.892308	1639.492308	1635.107692	1637.646154	1643.661538
84	PEV (Pre-Erythrocytic Vaccine)	3	35%	2	100	Infants	6, 10, &, 14 weeks	2 yrs	89%	95%	97%	97%	NA	95%	5-17mo	0 yrs	None	50%	69%	85%	85%	NA	NA	None	NA	NA	NA	NA	NA	NA	NA	NA	0.4	Deaths per 100,000 population	348.0615385	347.9846154	352.5230769	359.3846154	364.4923077	361.4	369.9692308	368.8307692	373.6153846	369.0461538	371.3076923	367.2615385	368.1384615	372.1538462	375.0923077
84	PEV (Pre-Erythrocytic Vaccine)	3	35%	2	100	Infants	6, 10, &, 14 weeks	2 yrs	89%	95%	97%	97%	NA	95%	5-17mo	0 yrs	None	50%	69%	85%	85%	NA	NA	None	NA	NA	NA	NA	NA	NA	NA	NA	0.4	Cases in <5yo per 100,000 population	50884.64615	49918.30769	49844.50769	50064.23077	50250.26154	50593.06154	50605.6	50612.8	50662.81538	50707.86154	50733.29231	50742.4	50727.73846	50708.15385	50715
84	PEV (Pre-Erythrocytic Vaccine)	3	35%	2	100	Infants	6, 10, &, 14 weeks	2 yrs	89%	95%	97%	97%	NA	95%	5-17mo	0 yrs	None	50%	69%	85%	85%	NA	NA	None	NA	NA	NA	NA	NA	NA	NA	NA	0.4	Severe Cases in <5yo per 100,000 population	1329.676923	1350.353846	1396.861538	1441.753846	1462.707692	1467.446154	1480.8	1478.723077	1473.353846	1471.4	1476.738462	1470.876923	1468.138462	1471.169231	1475.323077
84	PEV (Pre-Erythrocytic Vaccine)	3	35%	2	100	Infants	6, 10, &, 14 weeks	2 yrs	89%	95%	97%	97%	NA	95%	5-17mo	0 yrs	None	50%	69%	85%	85%	NA	NA	None	NA	NA	NA	NA	NA	NA	NA	NA	0.4	Deaths in < 5yo per 100,000 population	316.6615385	316.0769231	320.9692308	327.3692308	330.4307692	325.7538462	332.5538462	329.3846154	333	328.3230769	330.7384615	326.9846154	327.5692308	331.2461538	332.9076923
84	PEV (Pre-Erythrocytic Vaccine)	3	35%	2	100	Infants	6, 10, &, 14 weeks	2 yrs	89%	95%	97%	97%	NA	95%	5-17mo	0 yrs	None	50%	69%	85%	85%	NA	NA	None	NA	NA	NA	NA	NA	NA	NA	NA	0.4	DALYs per 100,000 population	9388.764047	9379.102934	9506.2437	9696.064263	9837.541099	9740.654858	9994.401554	9957.736045	10083.76661	9973.965851	10024.05199	9923.01534	9948.005447	10042.36775	10129.34554
84	PEV (Pre-Erythrocytic Vaccine)	3	35%	2	100	Infants	6, 10, &, 14 weeks	2 yrs	89%	95%	97%	97%	NA	95%	5-17mo	0 yrs	None	50%	69%	85%	85%	NA	NA	None	NA	NA	NA	NA	NA	NA	NA	NA	0.4	Income and productivity gains from delivering vaccine (US$ / dose)	0.213370042	0.379664677	0.331355464	0.267215374	0.116890976	-0.0786543	-0.296960982	-0.485926211	-0.645202611	-0.787210919	-0.879469905	-0.96273543	-1.019082613	-1.065382971	-1.090801365
85	PEV (Pre-Erythrocytic Vaccine)	3	35%	2	100	Infants	6, 10, &, 14 weeks	2 yrs	89%	95%	97%	97%	NA	80%	5-17mo	0 yrs	None	89%	95%	97%	97%	NA	NA	None	NA	NA	NA	NA	NA	NA	NA	NA	0.4	Cases per 100,000 population	109319.9091	108368.4091	108571.3636	109329.9091	110038	111163.1364	112187.7727	113096.9545	113826.3182	114431.4545	115102.4545	115504.7727	115602.2273	115797.2273	116039.8636
85	PEV (Pre-Erythrocytic Vaccine)	3	35%	2	100	Infants	6, 10, &, 14 weeks	2 yrs	89%	95%	97%	97%	NA	80%	5-17mo	0 yrs	None	89%	95%	97%	97%	NA	NA	None	NA	NA	NA	NA	NA	NA	NA	NA	0.4	Severe Cases per 100,000 population	1439.136364	1470.045455	1550.045455	1565.954545	1603.227273	1618.227273	1641.681818	1641.545455	1639.681818	1628.636364	1647.818182	1652.136364	1638.772727	1641.227273	1622.136364
85	PEV (Pre-Erythrocytic Vaccine)	3	35%	2	100	Infants	6, 10, &, 14 weeks	2 yrs	89%	95%	97%	97%	NA	80%	5-17mo	0 yrs	None	89%	95%	97%	97%	NA	NA	None	NA	NA	NA	NA	NA	NA	NA	NA	0.4	Deaths per 100,000 population	353.5	341.2272727	360.0454545	358.8181818	366.0909091	360.6818182	361.3181818	367.8636364	371.0909091	375.9545455	371.5454545	370.3181818	372	371.8181818	366.5454545
85	PEV (Pre-Erythrocytic Vaccine)	3	35%	2	100	Infants	6, 10, &, 14 weeks	2 yrs	89%	95%	97%	97%	NA	80%	5-17mo	0 yrs	None	89%	95%	97%	97%	NA	NA	None	NA	NA	NA	NA	NA	NA	NA	NA	0.4	Cases in <5yo per 100,000 population	50579.5	49715.68182	49815.13636	50403	50496.68182	50732.22727	50810.18182	50787.18182	50811.72727	50772.77273	50912.63636	50916.63636	50868.31818	50844.68182	50927.04545
85	PEV (Pre-Erythrocytic Vaccine)	3	35%	2	100	Infants	6, 10, &, 14 weeks	2 yrs	89%	95%	97%	97%	NA	80%	5-17mo	0 yrs	None	89%	95%	97%	97%	NA	NA	None	NA	NA	NA	NA	NA	NA	NA	NA	0.4	Severe Cases in <5yo per 100,000 population	1321	1355.181818	1435	1450.727273	1476.818182	1471.090909	1491.272727	1480.954545	1476.363636	1464.272727	1484.681818	1484.181818	1473.727273	1477.227273	1457.136364
85	PEV (Pre-Erythrocytic Vaccine)	3	35%	2	100	Infants	6, 10, &, 14 weeks	2 yrs	89%	95%	97%	97%	NA	80%	5-17mo	0 yrs	None	89%	95%	97%	97%	NA	NA	None	NA	NA	NA	NA	NA	NA	NA	NA	0.4	Deaths in < 5yo per 100,000 population	320.1818182	311.8636364	327	328.2272727	332.6818182	324.8636364	324.9545455	330.0909091	330.2272727	334.5	331	329.7272727	332.1818182	332.2727273	327.4545455
85	PEV (Pre-Erythrocytic Vaccine)	3	35%	2	100	Infants	6, 10, &, 14 weeks	2 yrs	89%	95%	97%	97%	NA	80%	5-17mo	0 yrs	None	89%	95%	97%	97%	NA	NA	None	NA	NA	NA	NA	NA	NA	NA	NA	0.4	DALYs per 100,000 population	9515.392515	9217.261373	9711.465373	9692.806568	9869.611727	9752.750784	9765.028494	9948.794619	9994.714016	10127.34683	10016.01684	10011.6668	10063.96742	10038.89634	9900.943114
85	PEV (Pre-Erythrocytic Vaccine)	3	35%	2	100	Infants	6, 10, &, 14 weeks	2 yrs	89%	95%	97%	97%	NA	80%	5-17mo	0 yrs	None	89%	95%	97%	97%	NA	NA	None	NA	NA	NA	NA	NA	NA	NA	NA	0.4	Income and productivity gains from delivering vaccine (US$ / dose)	0.220320597	0.400155699	0.32311005	0.231090513	0.074859874	-0.1342715	-0.343692517	-0.525738769	-0.670195249	-0.786197688	-0.909714428	-1.00075261	-1.021512855	-1.046159873	-1.090327866
86	PEV (Pre-Erythrocytic Vaccine)	3	35%	2	100	Infants	6, 10, &, 14 weeks	2 yrs	89%	95%	97%	97%	NA	80%	5-17mo	0 yrs	None	70%	81%	93%	93%	NA	NA	None	NA	NA	NA	NA	NA	NA	NA	NA	0.4	Cases per 100,000 population	109410.9211	108515.2368	108736.6053	109232.7632	110022.8684	111138.5789	112145.4211	112976.7632	113747.4474	114430.0526	114735.3158	115259.0526	115502.4211	115648.6579	115953.2105
86	PEV (Pre-Erythrocytic Vaccine)	3	35%	2	100	Infants	6, 10, &, 14 weeks	2 yrs	89%	95%	97%	97%	NA	80%	5-17mo	0 yrs	None	70%	81%	93%	93%	NA	NA	None	NA	NA	NA	NA	NA	NA	NA	NA	0.4	Severe Cases per 100,000 population	1441.736842	1471.157895	1522.421053	1568.5	1590.026316	1617.368421	1635.447368	1638.368421	1648.973684	1644.578947	1638.052632	1640.368421	1637.526316	1641.578947	1638.552632
86	PEV (Pre-Erythrocytic Vaccine)	3	35%	2	100	Infants	6, 10, &, 14 weeks	2 yrs	89%	95%	97%	97%	NA	80%	5-17mo	0 yrs	None	70%	81%	93%	93%	NA	NA	None	NA	NA	NA	NA	NA	NA	NA	NA	0.4	Deaths per 100,000 population	349.5526316	343.2105263	355.8157895	363.1578947	358.7631579	365.3157895	365.2894737	371.1052632	375.5263158	366.0526316	372.4210526	364.7894737	370.3684211	369.3421053	368.1052632
86	PEV (Pre-Erythrocytic Vaccine)	3	35%	2	100	Infants	6, 10, &, 14 weeks	2 yrs	89%	95%	97%	97%	NA	80%	5-17mo	0 yrs	None	70%	81%	93%	93%	NA	NA	None	NA	NA	NA	NA	NA	NA	NA	NA	0.4	Cases in <5yo per 100,000 population	50683.73684	49834.10526	49884.78947	50280	50492.86842	50758.73684	50793.42105	50762.5	50829.57895	50845.34211	50792.68421	50863.21053	50839.13158	50845.52632	50920.68421
86	PEV (Pre-Erythrocytic Vaccine)	3	35%	2	100	Infants	6, 10, &, 14 weeks	2 yrs	89%	95%	97%	97%	NA	80%	5-17mo	0 yrs	None	70%	81%	93%	93%	NA	NA	None	NA	NA	NA	NA	NA	NA	NA	NA	0.4	Severe Cases in <5yo per 100,000 population	1323.5	1356.184211	1405.315789	1447.342105	1461.078947	1475.710526	1483.921053	1474.605263	1484.736842	1477.657895	1476.026316	1474.947368	1475.157895	1475.210526	1474.368421
86	PEV (Pre-Erythrocytic Vaccine)	3	35%	2	100	Infants	6, 10, &, 14 weeks	2 yrs	89%	95%	97%	97%	NA	80%	5-17mo	0 yrs	None	70%	81%	93%	93%	NA	NA	None	NA	NA	NA	NA	NA	NA	NA	NA	0.4	Deaths in < 5yo per 100,000 population	317.0789474	312.7894737	324.0526316	330.2368421	324.9210526	330.9210526	328.8947368	332.4473684	335.4736842	327.0789474	330.7894737	323.8421053	328.7894737	329.8684211	326.7631579
86	PEV (Pre-Erythrocytic Vaccine)	3	35%	2	100	Infants	6, 10, &, 14 weeks	2 yrs	89%	95%	97%	97%	NA	80%	5-17mo	0 yrs	None	70%	81%	93%	93%	NA	NA	None	NA	NA	NA	NA	NA	NA	NA	NA	0.4	DALYs per 100,000 population	9431.40644	9265.55713	9588.685589	9794.326614	9680.10485	9848.938129	9864.641572	10020.92182	10125.98596	9899.035093	10062.6981	9875.142804	10010.21981	9970.097815	9937.236722
86	PEV (Pre-Erythrocytic Vaccine)	3	35%	2	100	Infants	6, 10, &, 14 weeks	2 yrs	89%	95%	97%	97%	NA	80%	5-17mo	0 yrs	None	70%	81%	93%	93%	NA	NA	None	NA	NA	NA	NA	NA	NA	NA	NA	0.4	Income and productivity gains from delivering vaccine (US$ / dose)	0.222123355	0.38735322	0.312237559	0.239911054	0.083303446	-0.129457413	-0.329474756	-0.503429243	-0.649131747	-0.795761181	-0.842166949	-0.953455076	-0.998580567	-1.023565135	-1.07892592
87	PEV (Pre-Erythrocytic Vaccine)	3	35%	2	100	Infants	6, 10, &, 14 weeks	2 yrs	89%	95%	97%	97%	NA	80%	5-17mo	0 yrs	None	50%	69%	85%	85%	NA	NA	None	NA	NA	NA	NA	NA	NA	NA	NA	0.4	Cases per 100,000 population	109582.2188	108734.9688	108624.625	108910.6563	109828.5	110951	111957.3438	112884.375	113620.8438	114365.1875	114850.1875	115212.9063	115359.0313	115656	115730.5313
87	PEV (Pre-Erythrocytic Vaccine)	3	35%	2	100	Infants	6, 10, &, 14 weeks	2 yrs	89%	95%	97%	97%	NA	80%	5-17mo	0 yrs	None	50%	69%	85%	85%	NA	NA	None	NA	NA	NA	NA	NA	NA	NA	NA	0.4	Severe Cases per 100,000 population	1450.34375	1466.375	1512.6875	1570.625	1589.5625	1625.6875	1626.625	1632.5	1657.75	1632.03125	1648.84375	1648.46875	1646	1633.1875	1646.46875
87	PEV (Pre-Erythrocytic Vaccine)	3	35%	2	100	Infants	6, 10, &, 14 weeks	2 yrs	89%	95%	97%	97%	NA	80%	5-17mo	0 yrs	None	50%	69%	85%	85%	NA	NA	None	NA	NA	NA	NA	NA	NA	NA	NA	0.4	Deaths per 100,000 population	351.375	352.3125	357.125	362.90625	362.28125	371.40625	365	369.1875	370.6875	365.53125	373.15625	372.15625	377.9375	363.59375	370.0625
87	PEV (Pre-Erythrocytic Vaccine)	3	35%	2	100	Infants	6, 10, &, 14 weeks	2 yrs	89%	95%	97%	97%	NA	80%	5-17mo	0 yrs	None	50%	69%	85%	85%	NA	NA	None	NA	NA	NA	NA	NA	NA	NA	NA	0.4	Cases in <5yo per 100,000 population	50878.3125	50019.90625	49915.875	50111.9375	50465.90625	50756.5	50798.5625	50771.125	50784.125	50815.5	50856.21875	50901.15625	50812.625	50914.25	50824.78125
87	PEV (Pre-Erythrocytic Vaccine)	3	35%	2	100	Infants	6, 10, &, 14 weeks	2 yrs	89%	95%	97%	97%	NA	80%	5-17mo	0 yrs	None	50%	69%	85%	85%	NA	NA	None	NA	NA	NA	NA	NA	NA	NA	NA	0.4	Severe Cases in <5yo per 100,000 population	1331.84375	1350.125	1395.3125	1449.53125	1460.125	1486.46875	1475.4375	1476.21875	1491.34375	1470.65625	1485.84375	1484.46875	1479.46875	1467.09375	1480.53125
87	PEV (Pre-Erythrocytic Vaccine)	3	35%	2	100	Infants	6, 10, &, 14 weeks	2 yrs	89%	95%	97%	97%	NA	80%	5-17mo	0 yrs	None	50%	69%	85%	85%	NA	NA	None	NA	NA	NA	NA	NA	NA	NA	NA	0.4	Deaths in < 5yo per 100,000 population	320.875	320.1875	325.28125	329.96875	328.90625	335.6875	326.78125	331.1875	330	325.15625	333.125	331.8125	336.65625	324.125	327.65625
87	PEV (Pre-Erythrocytic Vaccine)	3	35%	2	100	Infants	6, 10, &, 14 weeks	2 yrs	89%	95%	97%	97%	NA	80%	5-17mo	0 yrs	None	50%	69%	85%	85%	NA	NA	None	NA	NA	NA	NA	NA	NA	NA	NA	0.4	DALYs per 100,000 population	9479.948536	9483.107895	9634.820011	9779.711887	9776.077664	10015.45544	9836.055223	9985.746022	10009.88984	9867.93081	10078.79196	10037.48371	10194.93775	9840.174801	10006.66767
87	PEV (Pre-Erythrocytic Vaccine)	3	35%	2	100	Infants	6, 10, &, 14 weeks	2 yrs	89%	95%	97%	97%	NA	80%	5-17mo	0 yrs	None	50%	69%	85%	85%	NA	NA	None	NA	NA	NA	NA	NA	NA	NA	NA	0.4	Income and productivity gains from delivering vaccine (US$ / dose)	0.215835312	0.372236484	0.336066515	0.280360731	0.122656009	-0.088495216	-0.291019648	-0.481982455	-0.644318915	-0.772161815	-0.87086868	-0.940569466	-0.980260503	-1.014754368	-1.05183886
88	PEV (Pre-Erythrocytic Vaccine)	3	35%	2	100	Infants	6, 10, &, 14 weeks	2 yrs	89%	95%	97%	97%	NA	50%	5-17mo	0 yrs	None	89%	95%	97%	97%	NA	NA	None	NA	NA	NA	NA	NA	NA	NA	NA	0.4	Cases per 100,000 population	109245.3125	108496.0625	108955.3125	109515	110482.8125	111279.5625	112268.625	113166.125	113829.75	114307.1875	114751.75	115060.8125	115227.5625	115322.3125	115498.5625
88	PEV (Pre-Erythrocytic Vaccine)	3	35%	2	100	Infants	6, 10, &, 14 weeks	2 yrs	89%	95%	97%	97%	NA	50%	5-17mo	0 yrs	None	89%	95%	97%	97%	NA	NA	None	NA	NA	NA	NA	NA	NA	NA	NA	0.4	Severe Cases per 100,000 population	1443.25	1479.125	1535.5	1583.0625	1591.125	1621.8125	1633.375	1644.4375	1629.6875	1642.6875	1660.4375	1644.3125	1641.0625	1629.625	1634.8125
88	PEV (Pre-Erythrocytic Vaccine)	3	35%	2	100	Infants	6, 10, &, 14 weeks	2 yrs	89%	95%	97%	97%	NA	50%	5-17mo	0 yrs	None	89%	95%	97%	97%	NA	NA	None	NA	NA	NA	NA	NA	NA	NA	NA	0.4	Deaths per 100,000 population	353.6875	352.9375	356.3125	366.5625	355.375	354.625	376.8125	370.5	372.5625	372.6875	365.8125	366.75	374.9375	372.1875	366
88	PEV (Pre-Erythrocytic Vaccine)	3	35%	2	100	Infants	6, 10, &, 14 weeks	2 yrs	89%	95%	97%	97%	NA	50%	5-17mo	0 yrs	None	89%	95%	97%	97%	NA	NA	None	NA	NA	NA	NA	NA	NA	NA	NA	0.4	Cases in <5yo per 100,000 population	50517.6875	49783.8125	50098	50670.4375	50857.375	50963.1875	51063	51135.625	51169.375	51159.8125	51099.125	51137.4375	51162.875	51224.1875	51195
88	PEV (Pre-Erythrocytic Vaccine)	3	35%	2	100	Infants	6, 10, &, 14 weeks	2 yrs	89%	95%	97%	97%	NA	50%	5-17mo	0 yrs	None	89%	95%	97%	97%	NA	NA	None	NA	NA	NA	NA	NA	NA	NA	NA	0.4	Severe Cases in <5yo per 100,000 population	1322.0625	1368.0625	1420.625	1461.6875	1460.625	1483.375	1481.5625	1490.875	1466.1875	1484.4375	1498.9375	1476.3125	1475.25	1471.5	1474.0625
88	PEV (Pre-Erythrocytic Vaccine)	3	35%	2	100	Infants	6, 10, &, 14 weeks	2 yrs	89%	95%	97%	97%	NA	50%	5-17mo	0 yrs	None	89%	95%	97%	97%	NA	NA	None	NA	NA	NA	NA	NA	NA	NA	NA	0.4	Deaths in < 5yo per 100,000 population	320.25	322.75	322.1875	334.875	322.8125	321.1875	338.1875	330.8125	332.75	333.875	325.0625	329.0625	332.375	331.8125	326.9375
88	PEV (Pre-Erythrocytic Vaccine)	3	35%	2	100	Infants	6, 10, &, 14 weeks	2 yrs	89%	95%	97%	97%	NA	50%	5-17mo	0 yrs	None	89%	95%	97%	97%	NA	NA	None	NA	NA	NA	NA	NA	NA	NA	NA	0.4	DALYs per 100,000 population	9526.241985	9516.633142	9607.050378	9864.239837	9611.799255	9591.970979	10194.86963	10021.95264	10065.02206	10062.45786	9875.052093	9930.862917	10111.12166	10064.61208	9897.507345
88	PEV (Pre-Erythrocytic Vaccine)	3	35%	2	100	Infants	6, 10, &, 14 weeks	2 yrs	89%	95%	97%	97%	NA	50%	5-17mo	0 yrs	None	89%	95%	97%	97%	NA	NA	None	NA	NA	NA	NA	NA	NA	NA	NA	0.4	Income and productivity gains from delivering vaccine (US$ / dose)	0.228097429	0.391190362	0.300920829	0.225861213	0.025125356	-0.135833035	-0.348208205	-0.52267653	-0.650244205	-0.767832569	-0.860908613	-0.920959832	-0.956983666	-0.953666393	-0.994431992
89	PEV (Pre-Erythrocytic Vaccine)	3	35%	2	100	Infants	6, 10, &, 14 weeks	2 yrs	89%	95%	97%	97%	NA	50%	5-17mo	0 yrs	None	70%	81%	93%	93%	NA	NA	None	NA	NA	NA	NA	NA	NA	NA	NA	0.4	Cases per 100,000 population	109476.5	108678.85	108930.55	109446.65	110322.3	111291.75	112188.2	113029.95	113698.55	114239.05	114548.35	114914	115138.6	115266.5	115477.45
89	PEV (Pre-Erythrocytic Vaccine)	3	35%	2	100	Infants	6, 10, &, 14 weeks	2 yrs	89%	95%	97%	97%	NA	50%	5-17mo	0 yrs	None	70%	81%	93%	93%	NA	NA	None	NA	NA	NA	NA	NA	NA	NA	NA	0.4	Severe Cases per 100,000 population	1439.6	1474	1527.6	1563.4	1595.5	1611.6	1650.45	1631.2	1641.25	1633.9	1640.25	1623.1	1635.05	1655.75	1649.35
89	PEV (Pre-Erythrocytic Vaccine)	3	35%	2	100	Infants	6, 10, &, 14 weeks	2 yrs	89%	95%	97%	97%	NA	50%	5-17mo	0 yrs	None	70%	81%	93%	93%	NA	NA	None	NA	NA	NA	NA	NA	NA	NA	NA	0.4	Deaths per 100,000 population	352.3	352.2	354.45	360.15	363.75	372.45	373.2	363.4	373.55	367.45	375.95	374.95	366.95	367.55	366.35
89	PEV (Pre-Erythrocytic Vaccine)	3	35%	2	100	Infants	6, 10, &, 14 weeks	2 yrs	89%	95%	97%	97%	NA	50%	5-17mo	0 yrs	None	70%	81%	93%	93%	NA	NA	None	NA	NA	NA	NA	NA	NA	NA	NA	0.4	Cases in <5yo per 100,000 population	50771.25	49925.95	50093.95	50591.8	50829.05	51067	51016.9	51111.65	51092.15	51128.65	51072.85	51097.65	51150.6	51128.3	51143
89	PEV (Pre-Erythrocytic Vaccine)	3	35%	2	100	Infants	6, 10, &, 14 weeks	2 yrs	89%	95%	97%	97%	NA	50%	5-17mo	0 yrs	None	70%	81%	93%	93%	NA	NA	None	NA	NA	NA	NA	NA	NA	NA	NA	0.4	Severe Cases in <5yo per 100,000 population	1327.4	1356.25	1409	1444.9	1466.5	1475.75	1501.9	1477.5	1484.95	1473.5	1481	1461	1476.85	1497.95	1490.8
89	PEV (Pre-Erythrocytic Vaccine)	3	35%	2	100	Infants	6, 10, &, 14 weeks	2 yrs	89%	95%	97%	97%	NA	50%	5-17mo	0 yrs	None	70%	81%	93%	93%	NA	NA	None	NA	NA	NA	NA	NA	NA	NA	NA	0.4	Deaths in < 5yo per 100,000 population	321.55	319.45	322.15	327.3	330.05	339.05	338.85	326.65	334.6	329.15	336.6	333.65	327.8	327.7	329.65
89	PEV (Pre-Erythrocytic Vaccine)	3	35%	2	100	Infants	6, 10, &, 14 weeks	2 yrs	89%	95%	97%	97%	NA	50%	5-17mo	0 yrs	None	70%	81%	93%	93%	NA	NA	None	NA	NA	NA	NA	NA	NA	NA	NA	0.4	DALYs per 100,000 population	9491.778276	9488.899727	9568.78535	9698.793516	9822.607693	10071.52332	10075.14482	9842.630009	10075.36737	9896.839799	10151.98253	10124.19733	9913.364354	9918.750591	9902.119136
89	PEV (Pre-Erythrocytic Vaccine)	3	35%	2	100	Infants	6, 10, &, 14 weeks	2 yrs	89%	95%	97%	97%	NA	50%	5-17mo	0 yrs	None	70%	81%	93%	93%	NA	NA	None	NA	NA	NA	NA	NA	NA	NA	NA	0.4	Income and productivity gains from delivering vaccine (US$ / dose)	0.221429341	0.364456344	0.302582934	0.239361428	0.052597598	-0.127014516	-0.338589491	-0.492989132	-0.639617661	-0.745919586	-0.814397277	-0.878533736	-0.929163072	-0.966155764	-1.012130844
90	PEV (Pre-Erythrocytic Vaccine)	3	35%	2	100	Infants	6, 10, &, 14 weeks	2 yrs	89%	95%	97%	97%	NA	50%	5-17mo	0 yrs	None	50%	69%	85%	85%	NA	NA	None	NA	NA	NA	NA	NA	NA	NA	NA	0.4	Cases per 100,000 population	109635.75	108763.4423	108863.3077	109363.7692	110236.4423	111127.1731	112118.8077	112959.6538	113675.7115	114124.75	114630.2308	114997.9231	115222.7308	115308.4423	115488.2115
90	PEV (Pre-Erythrocytic Vaccine)	3	35%	2	100	Infants	6, 10, &, 14 weeks	2 yrs	89%	95%	97%	97%	NA	50%	5-17mo	0 yrs	None	50%	69%	85%	85%	NA	NA	None	NA	NA	NA	NA	NA	NA	NA	NA	0.4	Severe Cases per 100,000 population	1446.230769	1478.596154	1530	1558.788462	1591.903846	1615.576923	1614.25	1627.711538	1631.442308	1631.980769	1630.288462	1637.115385	1637.057692	1637.115385	1642.230769
90	PEV (Pre-Erythrocytic Vaccine)	3	35%	2	100	Infants	6, 10, &, 14 weeks	2 yrs	89%	95%	97%	97%	NA	50%	5-17mo	0 yrs	None	50%	69%	85%	85%	NA	NA	None	NA	NA	NA	NA	NA	NA	NA	NA	0.4	Deaths per 100,000 population	352.5576923	348.2884615	353.6538462	358.4230769	362.2692308	366.5769231	370.2692308	362.4230769	373.1730769	369.8846154	368.0576923	371.2884615	370.0384615	373.6346154	370.5
90	PEV (Pre-Erythrocytic Vaccine)	3	35%	2	100	Infants	6, 10, &, 14 weeks	2 yrs	89%	95%	97%	97%	NA	50%	5-17mo	0 yrs	None	50%	69%	85%	85%	NA	NA	None	NA	NA	NA	NA	NA	NA	NA	NA	0.4	Cases in <5yo per 100,000 population	50914	50040.76923	50096.69231	50487.5	50830.19231	50995.48077	51098.86538	51093.40385	51084.09615	51093.09615	51119.46154	51186.88462	51151.32692	51150.11538	51154.07692
90	PEV (Pre-Erythrocytic Vaccine)	3	35%	2	100	Infants	6, 10, &, 14 weeks	2 yrs	89%	95%	97%	97%	NA	50%	5-17mo	0 yrs	None	50%	69%	85%	85%	NA	NA	None	NA	NA	NA	NA	NA	NA	NA	NA	0.4	Severe Cases in <5yo per 100,000 population	1328.365385	1359.480769	1413.5	1441.538462	1463.807692	1476.903846	1466.153846	1475.980769	1475.846154	1475.403846	1474.365385	1476.307692	1481.288462	1476.961538	1481.365385
90	PEV (Pre-Erythrocytic Vaccine)	3	35%	2	100	Infants	6, 10, &, 14 weeks	2 yrs	89%	95%	97%	97%	NA	50%	5-17mo	0 yrs	None	50%	69%	85%	85%	NA	NA	None	NA	NA	NA	NA	NA	NA	NA	NA	0.4	Deaths in < 5yo per 100,000 population	320.4230769	316.8461538	320.8269231	328	330.5961538	330.6346154	333.0384615	324.8846154	334.3846154	330.1730769	328.7115385	330.8846154	331.2692308	334.0384615	331
90	PEV (Pre-Erythrocytic Vaccine)	3	35%	2	100	Infants	6, 10, &, 14 weeks	2 yrs	89%	95%	97%	97%	NA	50%	5-17mo	0 yrs	None	50%	69%	85%	85%	NA	NA	None	NA	NA	NA	NA	NA	NA	NA	NA	0.4	DALYs per 100,000 population	9506.299054	9399.43537	9545.492611	9666.905368	9783.46368	9891.524068	9990.441067	9787.943501	10070.75368	9991.095439	9947.044048	10028.3203	9993.272108	10074.51559	10007.79031
90	PEV (Pre-Erythrocytic Vaccine)	3	35%	2	100	Infants	6, 10, &, 14 weeks	2 yrs	89%	95%	97%	97%	NA	50%	5-17mo	0 yrs	None	50%	69%	85%	85%	NA	NA	None	NA	NA	NA	NA	NA	NA	NA	NA	0.4	Income and productivity gains from delivering vaccine (US$ / dose)	0.21283089	0.366991269	0.314586658	0.244560719	0.076101862	-0.103771878	-0.300263103	-0.483214351	-0.630154795	-0.728772579	-0.812605506	-0.904690125	-0.949399398	-0.960590322	-1.006403649
91	PEV (Pre-Erythrocytic Vaccine)	3	35%	2	100	Infants	6, 10, &, 14 weeks	2 yrs	70%	81%	93%	93%	NA	95%	5-17mo	0 yrs	None	89%	95%	97%	97%	NA	NA	None	NA	NA	NA	NA	NA	NA	NA	NA	0.4	Cases per 100,000 population	109508.4545	108835.4545	109102.5	109628.5	110511.5909	111471.1364	112294.6818	113000	113634.5909	114138.3636	114467.6364	114884.1818	114885.2727	115085.7273	115248.2273
91	PEV (Pre-Erythrocytic Vaccine)	3	35%	2	100	Infants	6, 10, &, 14 weeks	2 yrs	70%	81%	93%	93%	NA	95%	5-17mo	0 yrs	None	89%	95%	97%	97%	NA	NA	None	NA	NA	NA	NA	NA	NA	NA	NA	0.4	Severe Cases per 100,000 population	1443.772727	1476.181818	1527.272727	1591.727273	1595.090909	1599.5	1626.454545	1626.409091	1616.727273	1623.090909	1619.090909	1628.681818	1624.363636	1628.545455	1643.363636
91	PEV (Pre-Erythrocytic Vaccine)	3	35%	2	100	Infants	6, 10, &, 14 weeks	2 yrs	70%	81%	93%	93%	NA	95%	5-17mo	0 yrs	None	89%	95%	97%	97%	NA	NA	None	NA	NA	NA	NA	NA	NA	NA	NA	0.4	Deaths per 100,000 population	350.5909091	346.5	357.1363636	368.9090909	366.0454545	363.3181818	363.9090909	370	369.5454545	371.1363636	375.7727273	368.9090909	372.0454545	376.4545455	364.2272727
91	PEV (Pre-Erythrocytic Vaccine)	3	35%	2	100	Infants	6, 10, &, 14 weeks	2 yrs	70%	81%	93%	93%	NA	95%	5-17mo	0 yrs	None	89%	95%	97%	97%	NA	NA	None	NA	NA	NA	NA	NA	NA	NA	NA	0.4	Cases in <5yo per 100,000 population	50721.90909	50056.27273	50393.13636	50756	50896.04545	51096.90909	51127.40909	51131.5	51212	51211.36364	51109.31818	51224.81818	51122.95455	51160.13636	51159.86364
91	PEV (Pre-Erythrocytic Vaccine)	3	35%	2	100	Infants	6, 10, &, 14 weeks	2 yrs	70%	81%	93%	93%	NA	95%	5-17mo	0 yrs	None	89%	95%	97%	97%	NA	NA	None	NA	NA	NA	NA	NA	NA	NA	NA	0.4	Severe Cases in <5yo per 100,000 population	1328	1360.727273	1410.772727	1473.590909	1461	1460.181818	1476.545455	1472.5	1461.272727	1464.954545	1460.227273	1461.818182	1462.772727	1466.545455	1485.681818
91	PEV (Pre-Erythrocytic Vaccine)	3	35%	2	100	Infants	6, 10, &, 14 weeks	2 yrs	70%	81%	93%	93%	NA	95%	5-17mo	0 yrs	None	89%	95%	97%	97%	NA	NA	None	NA	NA	NA	NA	NA	NA	NA	NA	0.4	Deaths in < 5yo per 100,000 population	317.9545455	315	326.0909091	335.3181818	333.5909091	327.1363636	327.2272727	330.6363636	332.5909091	334.0909091	335.4545455	327.3181818	330.1818182	340.3636364	324.0454545
91	PEV (Pre-Erythrocytic Vaccine)	3	35%	2	100	Infants	6, 10, &, 14 weeks	2 yrs	70%	81%	93%	93%	NA	95%	5-17mo	0 yrs	None	89%	95%	97%	97%	NA	NA	None	NA	NA	NA	NA	NA	NA	NA	NA	0.4	DALYs per 100,000 population	9439.705121	9345.768823	9637.542044	9936.319417	9875.345782	9796.561108	9845.457441	9975.83422	9963.65477	10022.55154	10121.11931	9968.501986	10035.95471	10164.96729	9857.345399
91	PEV (Pre-Erythrocytic Vaccine)	3	35%	2	100	Infants	6, 10, &, 14 weeks	2 yrs	70%	81%	93%	93%	NA	95%	5-17mo	0 yrs	None	89%	95%	97%	97%	NA	NA	None	NA	NA	NA	NA	NA	NA	NA	NA	0.4	Income and productivity gains from delivering vaccine (US$ / dose)	0.222725694	0.408551067	0.340250959	0.254300565	0.019514764	-0.184305311	-0.388470046	-0.552289333	-0.693631209	-0.816711645	-0.901186209	-0.990684059	-1.008498621	-1.045556017	-1.099767517
92	PEV (Pre-Erythrocytic Vaccine)	3	35%	2	100	Infants	6, 10, &, 14 weeks	2 yrs	70%	81%	93%	93%	NA	95%	5-17mo	0 yrs	None	70%	81%	93%	93%	NA	NA	None	NA	NA	NA	NA	NA	NA	NA	NA	0.4	Cases per 100,000 population	109575.7333	109019.6	109289.8667	109815.1333	110515.1333	111432.0667	112332.9333	112942.5333	113708.5333	114095.2667	114458.1333	114974.8667	114917.4	115134.6667	115236.7333
92	PEV (Pre-Erythrocytic Vaccine)	3	35%	2	100	Infants	6, 10, &, 14 weeks	2 yrs	70%	81%	93%	93%	NA	95%	5-17mo	0 yrs	None	70%	81%	93%	93%	NA	NA	None	NA	NA	NA	NA	NA	NA	NA	NA	0.4	Severe Cases per 100,000 population	1454.266667	1489.466667	1540.466667	1551.133333	1587.666667	1596.866667	1607.333333	1611.666667	1622.8	1605.4	1616.333333	1640.466667	1628.933333	1625.933333	1615.333333
92	PEV (Pre-Erythrocytic Vaccine)	3	35%	2	100	Infants	6, 10, &, 14 weeks	2 yrs	70%	81%	93%	93%	NA	95%	5-17mo	0 yrs	None	70%	81%	93%	93%	NA	NA	None	NA	NA	NA	NA	NA	NA	NA	NA	0.4	Deaths per 100,000 population	346.3333333	348.4666667	353.1333333	353.2	368.8	365.4	367.3333333	370	370.6666667	367.7333333	369.2666667	374.2	368.7333333	368.9333333	377.3333333
92	PEV (Pre-Erythrocytic Vaccine)	3	35%	2	100	Infants	6, 10, &, 14 weeks	2 yrs	70%	81%	93%	93%	NA	95%	5-17mo	0 yrs	None	70%	81%	93%	93%	NA	NA	None	NA	NA	NA	NA	NA	NA	NA	NA	0.4	Cases in <5yo per 100,000 population	50841.53333	50224.33333	50461.6	50839.8	50936.33333	51137.8	51102.73333	51090.4	51188.4	51235.13333	51208	51247.66667	51182.46667	51216	51168.26667
92	PEV (Pre-Erythrocytic Vaccine)	3	35%	2	100	Infants	6, 10, &, 14 weeks	2 yrs	70%	81%	93%	93%	NA	95%	5-17mo	0 yrs	None	70%	81%	93%	93%	NA	NA	None	NA	NA	NA	NA	NA	NA	NA	NA	0.4	Severe Cases in <5yo per 100,000 population	1338.266667	1371.133333	1421.266667	1432	1458.4	1458	1461.933333	1457.533333	1468.333333	1446.866667	1455.8	1478.866667	1473.733333	1469.4	1456.8
92	PEV (Pre-Erythrocytic Vaccine)	3	35%	2	100	Infants	6, 10, &, 14 weeks	2 yrs	70%	81%	93%	93%	NA	95%	5-17mo	0 yrs	None	70%	81%	93%	93%	NA	NA	None	NA	NA	NA	NA	NA	NA	NA	NA	0.4	Deaths in < 5yo per 100,000 population	317.2	317.5333333	319.5333333	321.6	332.2666667	326.8666667	330.0666667	331.3333333	333.9333333	329.2	328.7333333	334.2	329.2666667	327.4666667	339.2
92	PEV (Pre-Erythrocytic Vaccine)	3	35%	2	100	Infants	6, 10, &, 14 weeks	2 yrs	70%	81%	93%	93%	NA	95%	5-17mo	0 yrs	None	70%	81%	93%	93%	NA	NA	None	NA	NA	NA	NA	NA	NA	NA	NA	0.4	DALYs per 100,000 population	9346.172382	9403.275182	9523.512859	9530.50682	9928.201828	9858.22236	9883.092424	9992.09431	9993.663125	9950.975086	9973.949098	10110.89212	9962.559251	9953.925854	10200.31416
92	PEV (Pre-Erythrocytic Vaccine)	3	35%	2	100	Infants	6, 10, &, 14 weeks	2 yrs	70%	81%	93%	93%	NA	95%	5-17mo	0 yrs	None	70%	81%	93%	93%	NA	NA	None	NA	NA	NA	NA	NA	NA	NA	NA	0.4	Income and productivity gains from delivering vaccine (US$ / dose)	0.226181617	0.362325936	0.308750644	0.220997123	0.041024829	-0.170484223	-0.390435636	-0.534866497	-0.70593052	-0.800372095	-0.88539496	-1.022130484	-1.012403022	-1.043975197	-1.072604296
93	PEV (Pre-Erythrocytic Vaccine)	3	35%	2	100	Infants	6, 10, &, 14 weeks	2 yrs	70%	81%	93%	93%	NA	95%	5-17mo	0 yrs	None	50%	69%	85%	85%	NA	NA	None	NA	NA	NA	NA	NA	NA	NA	NA	0.4	Cases per 100,000 population	109722.2963	109111.6296	109276.037	109600.4074	110366.4074	111218.7037	112118.3704	112838.4815	113514.4444	113947.7037	114506.8889	114704.5185	115013.8889	115069.963	115256
93	PEV (Pre-Erythrocytic Vaccine)	3	35%	2	100	Infants	6, 10, &, 14 weeks	2 yrs	70%	81%	93%	93%	NA	95%	5-17mo	0 yrs	None	50%	69%	85%	85%	NA	NA	None	NA	NA	NA	NA	NA	NA	NA	NA	0.4	Severe Cases per 100,000 population	1450.333333	1484.814815	1532	1549.814815	1581.222222	1600	1606.259259	1614.740741	1620.962963	1627.851852	1606.962963	1627.037037	1611.037037	1638.185185	1634.777778
93	PEV (Pre-Erythrocytic Vaccine)	3	35%	2	100	Infants	6, 10, &, 14 weeks	2 yrs	70%	81%	93%	93%	NA	95%	5-17mo	0 yrs	None	50%	69%	85%	85%	NA	NA	None	NA	NA	NA	NA	NA	NA	NA	NA	0.4	Deaths per 100,000 population	350.1481481	348.9259259	355.7037037	360.7777778	360.4444444	366.0740741	367.7777778	374.1111111	366.1481481	373.037037	371.4444444	373.9259259	372.7037037	374.4814815	373.8518519
93	PEV (Pre-Erythrocytic Vaccine)	3	35%	2	100	Infants	6, 10, &, 14 weeks	2 yrs	70%	81%	93%	93%	NA	95%	5-17mo	0 yrs	None	50%	69%	85%	85%	NA	NA	None	NA	NA	NA	NA	NA	NA	NA	NA	0.4	Cases in <5yo per 100,000 population	51034.25926	50354.14815	50454.14815	50737.14815	50913.22222	51096.37037	51141.55556	51150.85185	51179.25926	51135.96296	51201.07407	51169.03704	51236.66667	51249.66667	51181.33333
93	PEV (Pre-Erythrocytic Vaccine)	3	35%	2	100	Infants	6, 10, &, 14 weeks	2 yrs	70%	81%	93%	93%	NA	95%	5-17mo	0 yrs	None	50%	69%	85%	85%	NA	NA	None	NA	NA	NA	NA	NA	NA	NA	NA	0.4	Severe Cases in <5yo per 100,000 population	1335.481481	1370.851852	1415.703704	1431.814815	1454.814815	1463.962963	1460.074074	1463.407407	1460.703704	1468.814815	1449.481481	1469.185185	1454.222222	1478.481481	1475.555556
93	PEV (Pre-Erythrocytic Vaccine)	3	35%	2	100	Infants	6, 10, &, 14 weeks	2 yrs	70%	81%	93%	93%	NA	95%	5-17mo	0 yrs	None	50%	69%	85%	85%	NA	NA	None	NA	NA	NA	NA	NA	NA	NA	NA	0.4	Deaths in < 5yo per 100,000 population	318.5185185	318.8148148	325.1111111	328.0740741	327.6296296	332.2592593	330.3333333	336.0740741	327.8888889	334.5185185	332.1481481	334.037037	332.1851852	336.5185185	334.2962963
93	PEV (Pre-Erythrocytic Vaccine)	3	35%	2	100	Infants	6, 10, &, 14 weeks	2 yrs	70%	81%	93%	93%	NA	95%	5-17mo	0 yrs	None	50%	69%	85%	85%	NA	NA	None	NA	NA	NA	NA	NA	NA	NA	NA	0.4	DALYs per 100,000 population	9424.748409	9417.252841	9585.867899	9738.405527	9738.736898	9872.321995	9936.612254	10092.96954	9883.711955	10075.5023	10032.85605	10089.14336	10037.68569	10131.00275	10095.00974
93	PEV (Pre-Erythrocytic Vaccine)	3	35%	2	100	Infants	6, 10, &, 14 weeks	2 yrs	70%	81%	93%	93%	NA	95%	5-17mo	0 yrs	None	50%	69%	85%	85%	NA	NA	None	NA	NA	NA	NA	NA	NA	NA	NA	0.4	Income and productivity gains from delivering vaccine (US$ / dose)	0.237651959	0.373468043	0.304228827	0.259780395	0.069626107	-0.124718413	-0.330010555	-0.511130159	-0.670393244	-0.782539847	-0.895018309	-0.966887522	-1.015407477	-1.036523522	-1.085054352
94	PEV (Pre-Erythrocytic Vaccine)	3	35%	2	100	Infants	6, 10, &, 14 weeks	2 yrs	70%	81%	93%	93%	NA	80%	5-17mo	0 yrs	None	89%	95%	97%	97%	NA	NA	None	NA	NA	NA	NA	NA	NA	NA	NA	0.4	Cases per 100,000 population	109498.1389	108791.3889	109261.1944	109869.3333	110654.9444	111515.3889	112326.3333	113043.2222	113674.9167	114152.1667	114499.4444	114790.0556	114862.9722	115056.3056	115144
94	PEV (Pre-Erythrocytic Vaccine)	3	35%	2	100	Infants	6, 10, &, 14 weeks	2 yrs	70%	81%	93%	93%	NA	80%	5-17mo	0 yrs	None	89%	95%	97%	97%	NA	NA	None	NA	NA	NA	NA	NA	NA	NA	NA	0.4	Severe Cases per 100,000 population	1447.694444	1492.444444	1534.555556	1563.583333	1585.861111	1615.527778	1609.305556	1611.25	1619.472222	1622.527778	1621.388889	1623.222222	1621.777778	1625.611111	1611.5
94	PEV (Pre-Erythrocytic Vaccine)	3	35%	2	100	Infants	6, 10, &, 14 weeks	2 yrs	70%	81%	93%	93%	NA	80%	5-17mo	0 yrs	None	89%	95%	97%	97%	NA	NA	None	NA	NA	NA	NA	NA	NA	NA	NA	0.4	Deaths per 100,000 population	352.4722222	348.3055556	360.3611111	364.0833333	361.6388889	365.2222222	364.6111111	369.3333333	371.4166667	373.8055556	371.2222222	370.3333333	369.4444444	369.4166667	371.0833333
94	PEV (Pre-Erythrocytic Vaccine)	3	35%	2	100	Infants	6, 10, &, 14 weeks	2 yrs	70%	81%	93%	93%	NA	80%	5-17mo	0 yrs	None	89%	95%	97%	97%	NA	NA	None	NA	NA	NA	NA	NA	NA	NA	NA	0.4	Cases in <5yo per 100,000 population	50695.77778	50086.83333	50488.44444	50954.61111	51074.61111	51200	51213.22222	51180.5	51289.72222	51272.72222	51318.66667	51321.22222	51230.25	51288.77778	51313.13889
94	PEV (Pre-Erythrocytic Vaccine)	3	35%	2	100	Infants	6, 10, &, 14 weeks	2 yrs	70%	81%	93%	93%	NA	80%	5-17mo	0 yrs	None	89%	95%	97%	97%	NA	NA	None	NA	NA	NA	NA	NA	NA	NA	NA	0.4	Severe Cases in <5yo per 100,000 population	1334.444444	1372.916667	1415.5	1442.944444	1457.75	1476.083333	1463.444444	1459.333333	1462.138889	1466.666667	1464.583333	1470.222222	1460.944444	1470.611111	1458.472222
94	PEV (Pre-Erythrocytic Vaccine)	3	35%	2	100	Infants	6, 10, &, 14 weeks	2 yrs	70%	81%	93%	93%	NA	80%	5-17mo	0 yrs	None	89%	95%	97%	97%	NA	NA	None	NA	NA	NA	NA	NA	NA	NA	NA	0.4	Deaths in < 5yo per 100,000 population	321.1666667	315.6111111	328.9722222	330.5555556	328.6944444	331.0555556	328.8611111	332.75	332.4166667	334.3888889	331.6666667	332.8888889	329.5555556	331.5	332
94	PEV (Pre-Erythrocytic Vaccine)	3	35%	2	100	Infants	6, 10, &, 14 weeks	2 yrs	70%	81%	93%	93%	NA	80%	5-17mo	0 yrs	None	89%	95%	97%	97%	NA	NA	None	NA	NA	NA	NA	NA	NA	NA	NA	0.4	DALYs per 100,000 population	9494.873526	9393.463745	9711.221963	9813.109743	9749.773927	9853.595994	9849.27683	9963.189732	10025.64018	10084.54131	10028.71261	9990.776338	9957.76715	9978.559574	10008.94413
94	PEV (Pre-Erythrocytic Vaccine)	3	35%	2	100	Infants	6, 10, &, 14 weeks	2 yrs	70%	81%	93%	93%	NA	80%	5-17mo	0 yrs	None	89%	95%	97%	97%	NA	NA	None	NA	NA	NA	NA	NA	NA	NA	NA	0.4	Income and productivity gains from delivering vaccine (US$ / dose)	0.224450387	0.406711121	0.31942111	0.218687584	0.017006402	-0.191486982	-0.381340113	-0.571333519	-0.706680876	-0.839208404	-0.898475792	-0.975086056	-1.012488839	-1.04151312	-1.059748703
95	PEV (Pre-Erythrocytic Vaccine)	3	35%	2	100	Infants	6, 10, &, 14 weeks	2 yrs	70%	81%	93%	93%	NA	80%	5-17mo	0 yrs	None	70%	81%	93%	93%	NA	NA	None	NA	NA	NA	NA	NA	NA	NA	NA	0.4	Cases per 100,000 population	109591	108970.6452	109259.0161	109820.6129	110592.8387	111438.4839	112172.0484	112970.3871	113588	114020.1452	114446.4677	114784.0968	114884.5	115048.0484	115139.3387
95	PEV (Pre-Erythrocytic Vaccine)	3	35%	2	100	Infants	6, 10, &, 14 weeks	2 yrs	70%	81%	93%	93%	NA	80%	5-17mo	0 yrs	None	70%	81%	93%	93%	NA	NA	None	NA	NA	NA	NA	NA	NA	NA	NA	0.4	Severe Cases per 100,000 population	1454.564516	1489.016129	1532.064516	1562.225806	1590.129032	1607.564516	1611.096774	1614.354839	1618.741935	1627.274194	1617.483871	1617.596774	1621.467742	1617.516129	1622
95	PEV (Pre-Erythrocytic Vaccine)	3	35%	2	100	Infants	6, 10, &, 14 weeks	2 yrs	70%	81%	93%	93%	NA	80%	5-17mo	0 yrs	None	70%	81%	93%	93%	NA	NA	None	NA	NA	NA	NA	NA	NA	NA	NA	0.4	Deaths per 100,000 population	349.3548387	349.8709677	359.9516129	361.4677419	365.1774194	363.9354839	372.4193548	371.9516129	370.7580645	369.5322581	370.6451613	372.5967742	369.8709677	367.2580645	374.5483871
95	PEV (Pre-Erythrocytic Vaccine)	3	35%	2	100	Infants	6, 10, &, 14 weeks	2 yrs	70%	81%	93%	93%	NA	80%	5-17mo	0 yrs	None	70%	81%	93%	93%	NA	NA	None	NA	NA	NA	NA	NA	NA	NA	NA	0.4	Cases in <5yo per 100,000 population	50839.1129	50252.85484	50504.46774	50917.14516	51057.85484	51228.51613	51197.29032	51274.27419	51274.24194	51256.96774	51321.35484	51370.06452	51332.8871	51285.17742	51284.70968
95	PEV (Pre-Erythrocytic Vaccine)	3	35%	2	100	Infants	6, 10, &, 14 weeks	2 yrs	70%	81%	93%	93%	NA	80%	5-17mo	0 yrs	None	70%	81%	93%	93%	NA	NA	None	NA	NA	NA	NA	NA	NA	NA	NA	0.4	Severe Cases in <5yo per 100,000 population	1337.854839	1371	1416.080645	1444.258065	1460.629032	1470.354839	1464.983871	1463.032258	1465.516129	1473.435484	1461.612903	1464.548387	1464.032258	1461.5	1467.241935
95	PEV (Pre-Erythrocytic Vaccine)	3	35%	2	100	Infants	6, 10, &, 14 weeks	2 yrs	70%	81%	93%	93%	NA	80%	5-17mo	0 yrs	None	70%	81%	93%	93%	NA	NA	None	NA	NA	NA	NA	NA	NA	NA	NA	0.4	Deaths in < 5yo per 100,000 population	316.7580645	318.3870968	328.4032258	329.9354839	331.9354839	328.7419355	336.1290323	333.8709677	332.3709677	332.2096774	331.0967742	332.8387097	331.6451613	327.983871	335.6774194
95	PEV (Pre-Erythrocytic Vaccine)	3	35%	2	100	Infants	6, 10, &, 14 weeks	2 yrs	70%	81%	93%	93%	NA	80%	5-17mo	0 yrs	None	70%	81%	93%	93%	NA	NA	None	NA	NA	NA	NA	NA	NA	NA	NA	0.4	DALYs per 100,000 population	9424.015503	9437.636291	9700.470973	9747.512164	9844.397499	9825.044059	10052.01299	10035.29934	10015.60705	9981.560367	9999.479448	10065.2409	9989.383378	9907.936268	10104.40523
95	PEV (Pre-Erythrocytic Vaccine)	3	35%	2	100	Infants	6, 10, &, 14 weeks	2 yrs	70%	81%	93%	93%	NA	80%	5-17mo	0 yrs	None	70%	81%	93%	93%	NA	NA	None	NA	NA	NA	NA	NA	NA	NA	NA	0.4	Income and productivity gains from delivering vaccine (US$ / dose)	0.225881428	0.395602171	0.320672693	0.225953015	0.029305642	-0.166171408	-0.349186405	-0.540818136	-0.690492627	-0.805753101	-0.882989574	-0.970216074	-0.994959264	-1.040516217	-1.071672893
96	PEV (Pre-Erythrocytic Vaccine)	3	35%	2	100	Infants	6, 10, &, 14 weeks	2 yrs	70%	81%	93%	93%	NA	80%	5-17mo	0 yrs	None	50%	69%	85%	85%	NA	NA	None	NA	NA	NA	NA	NA	NA	NA	NA	0.4	Cases per 100,000 population	109721.9375	109023.875	109400.6875	109830.4375	110541.1875	111420.0625	112166.8125	112859.875	113681.9375	113997.875	114358.25	114651.375	114814	115059.75	115190.125
96	PEV (Pre-Erythrocytic Vaccine)	3	35%	2	100	Infants	6, 10, &, 14 weeks	2 yrs	70%	81%	93%	93%	NA	80%	5-17mo	0 yrs	None	50%	69%	85%	85%	NA	NA	None	NA	NA	NA	NA	NA	NA	NA	NA	0.4	Severe Cases per 100,000 population	1450.3125	1493.4375	1537.875	1555.6875	1597.125	1597.8125	1607.1875	1615.5625	1637.4375	1623	1611.75	1626.75	1638.3125	1613.5625	1631.9375
96	PEV (Pre-Erythrocytic Vaccine)	3	35%	2	100	Infants	6, 10, &, 14 weeks	2 yrs	70%	81%	93%	93%	NA	80%	5-17mo	0 yrs	None	50%	69%	85%	85%	NA	NA	None	NA	NA	NA	NA	NA	NA	NA	NA	0.4	Deaths per 100,000 population	352	352.75	353.75	353.4375	363.625	361.3125	367.5	369.9375	370.8125	378.6875	368.0625	367.75	373.375	371.3125	376.125
96	PEV (Pre-Erythrocytic Vaccine)	3	35%	2	100	Infants	6, 10, &, 14 weeks	2 yrs	70%	81%	93%	93%	NA	80%	5-17mo	0 yrs	None	50%	69%	85%	85%	NA	NA	None	NA	NA	NA	NA	NA	NA	NA	NA	0.4	Cases in <5yo per 100,000 population	50995.25	50405.6875	50565.4375	50876.4375	51022.8125	51232.125	51228.3125	51311.5625	51386.125	51374.875	51317.9375	51320.875	51287.0625	51392.6875	51343.1875
96	PEV (Pre-Erythrocytic Vaccine)	3	35%	2	100	Infants	6, 10, &, 14 weeks	2 yrs	70%	81%	93%	93%	NA	80%	5-17mo	0 yrs	None	50%	69%	85%	85%	NA	NA	None	NA	NA	NA	NA	NA	NA	NA	NA	0.4	Severe Cases in <5yo per 100,000 population	1335.125	1375.8125	1416.875	1436.625	1469.4375	1458.25	1458.8125	1460.5625	1478.375	1469.5	1453.6875	1469.3125	1486.8125	1464.6875	1470.25
96	PEV (Pre-Erythrocytic Vaccine)	3	35%	2	100	Infants	6, 10, &, 14 weeks	2 yrs	70%	81%	93%	93%	NA	80%	5-17mo	0 yrs	None	50%	69%	85%	85%	NA	NA	None	NA	NA	NA	NA	NA	NA	NA	NA	0.4	Deaths in < 5yo per 100,000 population	322.375	322.1875	320.8125	321.625	331.875	326.5	332.25	334.25	334.5	337.875	328.5	329.875	337.3125	332.4375	335.4375
96	PEV (Pre-Erythrocytic Vaccine)	3	35%	2	100	Infants	6, 10, &, 14 weeks	2 yrs	70%	81%	93%	93%	NA	80%	5-17mo	0 yrs	None	50%	69%	85%	85%	NA	NA	None	NA	NA	NA	NA	NA	NA	NA	NA	0.4	DALYs per 100,000 population	9467.538746	9520.1891	9544.525715	9561.874005	9810.74947	9756.78333	9929.195239	9984.579632	10004.43012	10209.53964	9939.109869	9946.95998	10074.54761	10020.56668	10139.29201
96	PEV (Pre-Erythrocytic Vaccine)	3	35%	2	100	Infants	6, 10, &, 14 weeks	2 yrs	70%	81%	93%	93%	NA	80%	5-17mo	0 yrs	None	50%	69%	85%	85%	NA	NA	None	NA	NA	NA	NA	NA	NA	NA	NA	0.4	Income and productivity gains from delivering vaccine (US$ / dose)	0.236285944	0.407534392	0.281021609	0.224652345	0.020942131	-0.156772079	-0.356490807	-0.503539318	-0.697809487	-0.774597261	-0.870021898	-0.956863319	-1.00438734	-1.024699187	-1.079156691
97	PEV (Pre-Erythrocytic Vaccine)	3	35%	2	100	Infants	6, 10, &, 14 weeks	2 yrs	70%	81%	93%	93%	NA	50%	5-17mo	0 yrs	None	89%	95%	97%	97%	NA	NA	None	NA	NA	NA	NA	NA	NA	NA	NA	0.4	Cases per 100,000 population	109469.4667	108941.6	109549.7333	110145.4667	110929.6	111582.7333	112350.4	113112.3333	113598.4667	113989.9333	114116.9333	114497.5333	114562.2667	114857.3333	115020.2
97	PEV (Pre-Erythrocytic Vaccine)	3	35%	2	100	Infants	6, 10, &, 14 weeks	2 yrs	70%	81%	93%	93%	NA	50%	5-17mo	0 yrs	None	89%	95%	97%	97%	NA	NA	None	NA	NA	NA	NA	NA	NA	NA	NA	0.4	Severe Cases per 100,000 population	1450.266667	1489.133333	1538.133333	1583.8	1589.866667	1602.4	1615.533333	1612.466667	1607.6	1616.266667	1614.933333	1618.8	1622.6	1611.666667	1617.866667
97	PEV (Pre-Erythrocytic Vaccine)	3	35%	2	100	Infants	6, 10, &, 14 weeks	2 yrs	70%	81%	93%	93%	NA	50%	5-17mo	0 yrs	None	89%	95%	97%	97%	NA	NA	None	NA	NA	NA	NA	NA	NA	NA	NA	0.4	Deaths per 100,000 population	350.7333333	351	358.9333333	359.3333333	360.8666667	364.8	375.3333333	365	369.8	365.8666667	370.9333333	361.5333333	368.6	377.0666667	367.8
97	PEV (Pre-Erythrocytic Vaccine)	3	35%	2	100	Infants	6, 10, &, 14 weeks	2 yrs	70%	81%	93%	93%	NA	50%	5-17mo	0 yrs	None	89%	95%	97%	97%	NA	NA	None	NA	NA	NA	NA	NA	NA	NA	NA	0.4	Cases in <5yo per 100,000 population	50699.13333	50186.2	50755.73333	51162.8	51359.53333	51351.46667	51385.93333	51511.53333	51547.93333	51502.06667	51416.2	51530.86667	51591.33333	51595.6	51589.86667
97	PEV (Pre-Erythrocytic Vaccine)	3	35%	2	100	Infants	6, 10, &, 14 weeks	2 yrs	70%	81%	93%	93%	NA	50%	5-17mo	0 yrs	None	89%	95%	97%	97%	NA	NA	None	NA	NA	NA	NA	NA	NA	NA	NA	0.4	Severe Cases in <5yo per 100,000 population	1331.133333	1373	1418.933333	1469.133333	1461.933333	1470.2	1470.933333	1467.466667	1457.533333	1461.666667	1460.266667	1460.666667	1471.466667	1461.4	1467.733333
97	PEV (Pre-Erythrocytic Vaccine)	3	35%	2	100	Infants	6, 10, &, 14 weeks	2 yrs	70%	81%	93%	93%	NA	50%	5-17mo	0 yrs	None	89%	95%	97%	97%	NA	NA	None	NA	NA	NA	NA	NA	NA	NA	NA	0.4	Deaths in < 5yo per 100,000 population	318.4666667	320.2666667	326.6666667	328.4	327.7333333	329.6666667	338.6	330.8666667	333.8	326.7333333	331.6666667	324.7333333	331.6	336.8	329.2666667
97	PEV (Pre-Erythrocytic Vaccine)	3	35%	2	100	Infants	6, 10, &, 14 weeks	2 yrs	70%	81%	93%	93%	NA	50%	5-17mo	0 yrs	None	89%	95%	97%	97%	NA	NA	None	NA	NA	NA	NA	NA	NA	NA	NA	0.4	DALYs per 100,000 population	9439.556471	9458.51391	9677.23312	9701.771753	9732.991387	9827.832213	10146.23037	9840.636259	10011.86499	9870.958744	9999.498612	9763.490419	9939.042851	10157.13275	9942.81412
97	PEV (Pre-Erythrocytic Vaccine)	3	35%	2	100	Infants	6, 10, &, 14 weeks	2 yrs	70%	81%	93%	93%	NA	50%	5-17mo	0 yrs	None	89%	95%	97%	97%	NA	NA	None	NA	NA	NA	NA	NA	NA	NA	NA	0.4	Income and productivity gains from delivering vaccine (US$ / dose)	0.234207143	0.39825791	0.291018297	0.173180034	-0.020727514	-0.185892055	-0.390158371	-0.55317648	-0.685404068	-0.79628448	-0.824097892	-0.917316108	-0.913952318	-0.989907898	-1.045866509
98	PEV (Pre-Erythrocytic Vaccine)	3	35%	2	100	Infants	6, 10, &, 14 weeks	2 yrs	70%	81%	93%	93%	NA	50%	5-17mo	0 yrs	None	70%	81%	93%	93%	NA	NA	None	NA	NA	NA	NA	NA	NA	NA	NA	0.4	Cases per 100,000 population	109566.9565	109174.1304	109389.0435	110078.4783	110850.3043	111614.8696	112297	113050.3478	113450.1304	113964.8261	114215.7826	114532.9565	114611.4348	114715.2609	114859.9565
98	PEV (Pre-Erythrocytic Vaccine)	3	35%	2	100	Infants	6, 10, &, 14 weeks	2 yrs	70%	81%	93%	93%	NA	50%	5-17mo	0 yrs	None	70%	81%	93%	93%	NA	NA	None	NA	NA	NA	NA	NA	NA	NA	NA	0.4	Severe Cases per 100,000 population	1463.086957	1493.391304	1548.869565	1576.434783	1579.826087	1601.086957	1613.913043	1620.565217	1596.782609	1599.217391	1603.173913	1621.26087	1609.217391	1622.086957	1625
98	PEV (Pre-Erythrocytic Vaccine)	3	35%	2	100	Infants	6, 10, &, 14 weeks	2 yrs	70%	81%	93%	93%	NA	50%	5-17mo	0 yrs	None	70%	81%	93%	93%	NA	NA	None	NA	NA	NA	NA	NA	NA	NA	NA	0.4	Deaths per 100,000 population	353.4782609	351.4347826	356.826087	361.9565217	369.3913043	364.5217391	367.3043478	368.8695652	371.6521739	359.4347826	370.7826087	364.3478261	368.3043478	370.8695652	376.2608696
98	PEV (Pre-Erythrocytic Vaccine)	3	35%	2	100	Infants	6, 10, &, 14 weeks	2 yrs	70%	81%	93%	93%	NA	50%	5-17mo	0 yrs	None	70%	81%	93%	93%	NA	NA	None	NA	NA	NA	NA	NA	NA	NA	NA	0.4	Cases in <5yo per 100,000 population	50860.82609	50415.82609	50613.86957	51233.52174	51378.21739	51482.43478	51499.21739	51568	51471.69565	51532.13043	51509.26087	51526.78261	51530.26087	51508.6087	51492.86957
98	PEV (Pre-Erythrocytic Vaccine)	3	35%	2	100	Infants	6, 10, &, 14 weeks	2 yrs	70%	81%	93%	93%	NA	50%	5-17mo	0 yrs	None	70%	81%	93%	93%	NA	NA	None	NA	NA	NA	NA	NA	NA	NA	NA	0.4	Severe Cases in <5yo per 100,000 population	1345.043478	1379.565217	1430.956522	1458.434783	1452.826087	1467.217391	1470.130435	1473.956522	1443.173913	1453.956522	1452.565217	1471.73913	1455.130435	1466.826087	1467.434783
98	PEV (Pre-Erythrocytic Vaccine)	3	35%	2	100	Infants	6, 10, &, 14 weeks	2 yrs	70%	81%	93%	93%	NA	50%	5-17mo	0 yrs	None	70%	81%	93%	93%	NA	NA	None	NA	NA	NA	NA	NA	NA	NA	NA	0.4	Deaths in < 5yo per 100,000 population	322.2608696	320.9130435	325.2173913	330	336.9565217	329.6086957	330.4782609	330.7826087	332.7391304	322.5217391	331.6521739	326.3478261	329.826087	330.7391304	337.0869565
98	PEV (Pre-Erythrocytic Vaccine)	3	35%	2	100	Infants	6, 10, &, 14 weeks	2 yrs	70%	81%	93%	93%	NA	50%	5-17mo	0 yrs	None	70%	81%	93%	93%	NA	NA	None	NA	NA	NA	NA	NA	NA	NA	NA	0.4	DALYs per 100,000 population	9532.675305	9476.762696	9663.926835	9779.274966	9959.056861	9838.684255	9895.410083	9941.718124	10051.04843	9709.301516	10018.87151	9841.299896	9925.13663	10016.73802	10145.71672
98	PEV (Pre-Erythrocytic Vaccine)	3	35%	2	100	Infants	6, 10, &, 14 weeks	2 yrs	70%	81%	93%	93%	NA	50%	5-17mo	0 yrs	None	70%	81%	93%	93%	NA	NA	None	NA	NA	NA	NA	NA	NA	NA	NA	0.4	Income and productivity gains from delivering vaccine (US$ / dose)	0.228192621	0.374497571	0.291769509	0.209213126	0.015197166	-0.182632474	-0.357152902	-0.543550009	-0.643641474	-0.781321475	-0.831023437	-0.933886183	-0.940598513	-0.965510373	-1.014612295
99	PEV (Pre-Erythrocytic Vaccine)	3	35%	2	100	Infants	6, 10, &, 14 weeks	2 yrs	70%	81%	93%	93%	NA	50%	5-17mo	0 yrs	None	50%	69%	85%	85%	NA	NA	None	NA	NA	NA	NA	NA	NA	NA	NA	0.4	Cases per 100,000 population	109798.5625	109139.4375	109451.25	110015.5	110763.25	111415.8125	112422.75	112783.75	113470.25	113782.25	114133.75	114471.6875	114592.3125	114561.4375	114855.3125
99	PEV (Pre-Erythrocytic Vaccine)	3	35%	2	100	Infants	6, 10, &, 14 weeks	2 yrs	70%	81%	93%	93%	NA	50%	5-17mo	0 yrs	None	50%	69%	85%	85%	NA	NA	None	NA	NA	NA	NA	NA	NA	NA	NA	0.4	Severe Cases per 100,000 population	1455	1487.4375	1519.25	1569	1581	1594.9375	1613.375	1615.0625	1621.3125	1618.5625	1627.25	1615.1875	1621.0625	1599.0625	1621.3125
99	PEV (Pre-Erythrocytic Vaccine)	3	35%	2	100	Infants	6, 10, &, 14 weeks	2 yrs	70%	81%	93%	93%	NA	50%	5-17mo	0 yrs	None	50%	69%	85%	85%	NA	NA	None	NA	NA	NA	NA	NA	NA	NA	NA	0.4	Deaths per 100,000 population	358.3125	347	354.625	358.75	365.5	361.625	367.75	374.0625	373.0625	364	372.1875	363.125	372.3125	362.6875	378.625
99	PEV (Pre-Erythrocytic Vaccine)	3	35%	2	100	Infants	6, 10, &, 14 weeks	2 yrs	70%	81%	93%	93%	NA	50%	5-17mo	0 yrs	None	50%	69%	85%	85%	NA	NA	None	NA	NA	NA	NA	NA	NA	NA	NA	0.4	Cases in <5yo per 100,000 population	51035.875	50458.5	50673.8125	51147.3125	51296.625	51487.25	51513.25	51442.0625	51436.3125	51455.625	51454.1875	51490.1875	51518.4375	51478.1875	51518.375
99	PEV (Pre-Erythrocytic Vaccine)	3	35%	2	100	Infants	6, 10, &, 14 weeks	2 yrs	70%	81%	93%	93%	NA	50%	5-17mo	0 yrs	None	50%	69%	85%	85%	NA	NA	None	NA	NA	NA	NA	NA	NA	NA	NA	0.4	Severe Cases in <5yo per 100,000 population	1340.25	1371	1404.875	1446.3125	1455.0625	1461.0625	1471.5	1462.625	1471.1875	1469.25	1474.9375	1461.25	1469.6875	1449.6875	1469.8125
99	PEV (Pre-Erythrocytic Vaccine)	3	35%	2	100	Infants	6, 10, &, 14 weeks	2 yrs	70%	81%	93%	93%	NA	50%	5-17mo	0 yrs	None	50%	69%	85%	85%	NA	NA	None	NA	NA	NA	NA	NA	NA	NA	NA	0.4	Deaths in < 5yo per 100,000 population	328.4375	317.25	322.8125	327.75	332.875	327.4375	330.9375	334.3125	335.125	326.875	333.375	325.25	335.375	324.875	339.1875
99	PEV (Pre-Erythrocytic Vaccine)	3	35%	2	100	Infants	6, 10, &, 14 weeks	2 yrs	70%	81%	93%	93%	NA	50%	5-17mo	0 yrs	None	50%	69%	85%	85%	NA	NA	None	NA	NA	NA	NA	NA	NA	NA	NA	0.4	DALYs per 100,000 population	9650.98449	9377.689839	9566.17258	9705.521058	9865.165891	9789.741597	9927.986142	10096.04152	10066.52801	9838.688357	10043.17747	9796.583326	10024.26416	9802.094491	10183.83596
99	PEV (Pre-Erythrocytic Vaccine)	3	35%	2	100	Infants	6, 10, &, 14 weeks	2 yrs	70%	81%	93%	93%	NA	50%	5-17mo	0 yrs	None	50%	69%	85%	85%	NA	NA	None	NA	NA	NA	NA	NA	NA	NA	NA	0.4	Income and productivity gains from delivering vaccine (US$ / dose)	0.230868528	0.384235297	0.313389133	0.206984613	0.025581814	-0.117829904	-0.396444902	-0.486341217	-0.671086526	-0.739207634	-0.844430646	-0.91745901	-0.942084597	-0.909805398	-1.005134705
100	PEV (Pre-Erythrocytic Vaccine)	3	35%	2	100	Infants	6, 10, &, 14 weeks	2 yrs	50%	69%	85%	85%	NA	95%	5-17mo	0 yrs	None	89%	95%	97%	97%	NA	NA	None	NA	NA	NA	NA	NA	NA	NA	NA	0.4	Cases per 100,000 population	109674.9655	109210.3793	109755.4138	110408.4828	111114.4483	111932.3103	112393.3793	113047.931	113440.5172	113719	114076	114129.5862	114281.5862	114474.1379	114496.6897
100	PEV (Pre-Erythrocytic Vaccine)	3	35%	2	100	Infants	6, 10, &, 14 weeks	2 yrs	50%	69%	85%	85%	NA	95%	5-17mo	0 yrs	None	89%	95%	97%	97%	NA	NA	None	NA	NA	NA	NA	NA	NA	NA	NA	0.4	Severe Cases per 100,000 population	1441.758621	1502.034483	1530.517241	1579.931034	1581.034483	1592.172414	1594.965517	1609.206897	1607.551724	1605.931034	1593.827586	1599.551724	1599.724138	1610.448276	1605.482759
100	PEV (Pre-Erythrocytic Vaccine)	3	35%	2	100	Infants	6, 10, &, 14 weeks	2 yrs	50%	69%	85%	85%	NA	95%	5-17mo	0 yrs	None	89%	95%	97%	97%	NA	NA	None	NA	NA	NA	NA	NA	NA	NA	NA	0.4	Deaths per 100,000 population	350.3793103	352.2758621	363.6206897	363.8965517	365.3793103	361.7931034	373	366.9655172	373.862069	372	374.4827586	369.8965517	367.9310345	375.0689655	373.5172414
100	PEV (Pre-Erythrocytic Vaccine)	3	35%	2	100	Infants	6, 10, &, 14 weeks	2 yrs	50%	69%	85%	85%	NA	95%	5-17mo	0 yrs	None	89%	95%	97%	97%	NA	NA	None	NA	NA	NA	NA	NA	NA	NA	NA	0.4	Cases in <5yo per 100,000 population	50883.62069	50449.37931	50964.17241	51486.68966	51515.96552	51664.55172	51556.86207	51658.17241	51663.89655	51600.7931	51713.68966	51657.44828	51607.2069	51699.82759	51706.2069
100	PEV (Pre-Erythrocytic Vaccine)	3	35%	2	100	Infants	6, 10, &, 14 weeks	2 yrs	50%	69%	85%	85%	NA	95%	5-17mo	0 yrs	None	89%	95%	97%	97%	NA	NA	None	NA	NA	NA	NA	NA	NA	NA	NA	0.4	Severe Cases in <5yo per 100,000 population	1325.827586	1385.551724	1415.241379	1461	1448	1454.827586	1446.896552	1461.793103	1463.310345	1458.586207	1444.310345	1448.862069	1452.724138	1462.655172	1456.517241
100	PEV (Pre-Erythrocytic Vaccine)	3	35%	2	100	Infants	6, 10, &, 14 weeks	2 yrs	50%	69%	85%	85%	NA	95%	5-17mo	0 yrs	None	89%	95%	97%	97%	NA	NA	None	NA	NA	NA	NA	NA	NA	NA	NA	0.4	Deaths in < 5yo per 100,000 population	318.7586207	322.0689655	332.1724138	331.0689655	333.1034483	326.8275862	335.5862069	331.1724138	336.3793103	334.6551724	336.1034483	331.1034483	329.3103448	337.2068966	335.2758621
100	PEV (Pre-Erythrocytic Vaccine)	3	35%	2	100	Infants	6, 10, &, 14 weeks	2 yrs	50%	69%	85%	85%	NA	95%	5-17mo	0 yrs	None	89%	95%	97%	97%	NA	NA	None	NA	NA	NA	NA	NA	NA	NA	NA	0.4	DALYs per 100,000 population	9435.093179	9488.318369	9798.044011	9814.240377	9845.651668	9760.480593	10068.10473	9900.580446	10096.81765	10026.13492	10100.91156	9992.070083	9955.785225	10113.28915	10088.65241
100	PEV (Pre-Erythrocytic Vaccine)	3	35%	2	100	Infants	6, 10, &, 14 weeks	2 yrs	50%	69%	85%	85%	NA	95%	5-17mo	0 yrs	None	89%	95%	97%	97%	NA	NA	None	NA	NA	NA	NA	NA	NA	NA	NA	0.4	Income and productivity gains from delivering vaccine (US$ / dose)	0.234137828	0.423025721	0.326453537	0.174096278	-0.037542416	-0.287730577	-0.441095531	-0.632222253	-0.744184921	-0.848846106	-0.914661168	-0.952762957	-1.001842625	-1.060720511	-1.074739693
101	PEV (Pre-Erythrocytic Vaccine)	3	35%	2	100	Infants	6, 10, &, 14 weeks	2 yrs	50%	69%	85%	85%	NA	95%	5-17mo	0 yrs	None	70%	81%	93%	93%	NA	NA	None	NA	NA	NA	NA	NA	NA	NA	NA	0.4	Cases per 100,000 population	109737.4375	109264.8125	109769.375	110297.5	111107.1875	111798.25	112228.3125	112990.8125	113278.8125	113705.625	113992.375	114139.9375	114324.9375	114268.9375	114432.5625
101	PEV (Pre-Erythrocytic Vaccine)	3	35%	2	100	Infants	6, 10, &, 14 weeks	2 yrs	50%	69%	85%	85%	NA	95%	5-17mo	0 yrs	None	70%	81%	93%	93%	NA	NA	None	NA	NA	NA	NA	NA	NA	NA	NA	0.4	Severe Cases per 100,000 population	1460.625	1493.5625	1549.875	1580.5625	1575.375	1610.5625	1592.25	1605.9375	1589.6875	1602.75	1613.5625	1611.5	1617.9375	1581	1611.3125
101	PEV (Pre-Erythrocytic Vaccine)	3	35%	2	100	Infants	6, 10, &, 14 weeks	2 yrs	50%	69%	85%	85%	NA	95%	5-17mo	0 yrs	None	70%	81%	93%	93%	NA	NA	None	NA	NA	NA	NA	NA	NA	NA	NA	0.4	Deaths per 100,000 population	356.6875	358.6875	362.3125	363.25	366.5625	378.625	370.875	370.8125	363.6875	372.875	361.5	376.25	364.4375	358.8125	373.6875
101	PEV (Pre-Erythrocytic Vaccine)	3	35%	2	100	Infants	6, 10, &, 14 weeks	2 yrs	50%	69%	85%	85%	NA	95%	5-17mo	0 yrs	None	70%	81%	93%	93%	NA	NA	None	NA	NA	NA	NA	NA	NA	NA	NA	0.4	Cases in <5yo per 100,000 population	50976	50632.1875	50963.9375	51406.0625	51551.8125	51632.4375	51578.5	51602.5625	51595.1875	51683.375	51691.9375	51695.5625	51650.75	51610.5	51665.5
101	PEV (Pre-Erythrocytic Vaccine)	3	35%	2	100	Infants	6, 10, &, 14 weeks	2 yrs	50%	69%	85%	85%	NA	95%	5-17mo	0 yrs	None	70%	81%	93%	93%	NA	NA	None	NA	NA	NA	NA	NA	NA	NA	NA	0.4	Severe Cases in <5yo per 100,000 population	1340.8125	1377	1432.8125	1468.75	1444.375	1471.5625	1452.8125	1463.25	1445.8125	1458.375	1465.5625	1460.375	1469.25	1432.8125	1464.3125
101	PEV (Pre-Erythrocytic Vaccine)	3	35%	2	100	Infants	6, 10, &, 14 weeks	2 yrs	50%	69%	85%	85%	NA	95%	5-17mo	0 yrs	None	70%	81%	93%	93%	NA	NA	None	NA	NA	NA	NA	NA	NA	NA	NA	0.4	Deaths in < 5yo per 100,000 population	324.25	327.5625	328.0625	331.1875	327.9375	341.875	332.5	335.1875	325.4375	335.25	326.375	339.3125	327.9375	323.5625	338.25
101	PEV (Pre-Erythrocytic Vaccine)	3	35%	2	100	Infants	6, 10, &, 14 weeks	2 yrs	50%	69%	85%	85%	NA	95%	5-17mo	0 yrs	None	70%	81%	93%	93%	NA	NA	None	NA	NA	NA	NA	NA	NA	NA	NA	0.4	DALYs per 100,000 population	9589.676721	9652.82893	9777.111492	9802.008489	9894.442861	10224.04032	9987.299114	9997.130527	9823.467629	10037.89166	9766.243263	10149.87156	9846.818465	9688.617566	10081.26187
101	PEV (Pre-Erythrocytic Vaccine)	3	35%	2	100	Infants	6, 10, &, 14 weeks	2 yrs	50%	69%	85%	85%	NA	95%	5-17mo	0 yrs	None	70%	81%	93%	93%	NA	NA	None	NA	NA	NA	NA	NA	NA	NA	NA	0.4	Income and productivity gains from delivering vaccine (US$ / dose)	0.231869453	0.450392733	0.314306248	0.204499895	-0.018931099	-0.242298649	-0.375720275	-0.627429086	-0.700138446	-0.825275883	-0.909712797	-0.957438083	-1.035052969	-0.981778166	-1.057858162
102	PEV (Pre-Erythrocytic Vaccine)	3	35%	2	100	Infants	6, 10, &, 14 weeks	2 yrs	50%	69%	85%	85%	NA	95%	5-17mo	0 yrs	None	50%	69%	85%	85%	NA	NA	None	NA	NA	NA	NA	NA	NA	NA	NA	0.4	Cases per 100,000 population	109943.2667	109654.2	109896.4	110386.1333	110943.8	111688.2667	112236.1333	112935.1333	113372.2667	113668.8667	113865.4	114310.2667	114227	114483	114572.0667
102	PEV (Pre-Erythrocytic Vaccine)	3	35%	2	100	Infants	6, 10, &, 14 weeks	2 yrs	50%	69%	85%	85%	NA	95%	5-17mo	0 yrs	None	50%	69%	85%	85%	NA	NA	None	NA	NA	NA	NA	NA	NA	NA	NA	0.4	Severe Cases per 100,000 population	1460.6	1505.666667	1540.333333	1561.6	1583.266667	1594.733333	1596.2	1600.133333	1596.133333	1600.2	1600.2	1605.4	1603.733333	1600.6	1610.933333
102	PEV (Pre-Erythrocytic Vaccine)	3	35%	2	100	Infants	6, 10, &, 14 weeks	2 yrs	50%	69%	85%	85%	NA	95%	5-17mo	0 yrs	None	50%	69%	85%	85%	NA	NA	None	NA	NA	NA	NA	NA	NA	NA	NA	0.4	Deaths per 100,000 population	351.0666667	356.9333333	357.5333333	367	367.2666667	370.4666667	359.6666667	374.2	365.4	369.2	365.8666667	363.2666667	365	373.9333333	373.3333333
102	PEV (Pre-Erythrocytic Vaccine)	3	35%	2	100	Infants	6, 10, &, 14 weeks	2 yrs	50%	69%	85%	85%	NA	95%	5-17mo	0 yrs	None	50%	69%	85%	85%	NA	NA	None	NA	NA	NA	NA	NA	NA	NA	NA	0.4	Cases in <5yo per 100,000 population	51141	50800.06667	51098.33333	51486.93333	51482.4	51682.8	51624.8	51654.33333	51657.33333	51675.33333	51586.13333	51721.46667	51616.73333	51661.4	51711.53333
102	PEV (Pre-Erythrocytic Vaccine)	3	35%	2	100	Infants	6, 10, &, 14 weeks	2 yrs	50%	69%	85%	85%	NA	95%	5-17mo	0 yrs	None	50%	69%	85%	85%	NA	NA	None	NA	NA	NA	NA	NA	NA	NA	NA	0.4	Severe Cases in <5yo per 100,000 population	1342.066667	1390.8	1416.933333	1442.2	1452.8	1461.2	1454.8	1455.333333	1454.4	1454.533333	1453.666667	1458.733333	1454.866667	1450.8	1466
102	PEV (Pre-Erythrocytic Vaccine)	3	35%	2	100	Infants	6, 10, &, 14 weeks	2 yrs	50%	69%	85%	85%	NA	95%	5-17mo	0 yrs	None	50%	69%	85%	85%	NA	NA	None	NA	NA	NA	NA	NA	NA	NA	NA	0.4	Deaths in < 5yo per 100,000 population	320.0666667	327.2666667	323.0666667	333.4	332.4	336.8	324.9333333	336.8	329.9333333	332.2	329.6666667	327.2666667	328.1333333	338.3333333	333.4666667
102	PEV (Pre-Erythrocytic Vaccine)	3	35%	2	100	Infants	6, 10, &, 14 weeks	2 yrs	50%	69%	85%	85%	NA	95%	5-17mo	0 yrs	None	50%	69%	85%	85%	NA	NA	None	NA	NA	NA	NA	NA	NA	NA	NA	0.4	DALYs per 100,000 population	9453.11015	9629.653607	9633.902294	9889.077343	9900.37703	9975.17306	9724.02298	10083.59227	9856.485515	9940.605968	9895.208206	9816.802365	9863.962978	10097.16084	10058.12705
102	PEV (Pre-Erythrocytic Vaccine)	3	35%	2	100	Infants	6, 10, &, 14 weeks	2 yrs	50%	69%	85%	85%	NA	95%	5-17mo	0 yrs	None	50%	69%	85%	85%	NA	NA	None	NA	NA	NA	NA	NA	NA	NA	NA	0.4	Income and productivity gains from delivering vaccine (US$ / dose)	0.223444935	0.351179229	0.27985129	0.194893488	-0.005184806	-0.199380949	-0.383711352	-0.590480236	-0.719946586	-0.800203789	-0.879723142	-1.011153034	-0.988785338	-1.035992286	-1.077516512
103	PEV (Pre-Erythrocytic Vaccine)	3	35%	2	100	Infants	6, 10, &, 14 weeks	2 yrs	50%	69%	85%	85%	NA	80%	5-17mo	0 yrs	None	89%	95%	97%	97%	NA	NA	None	NA	NA	NA	NA	NA	NA	NA	NA	0.4	Cases per 100,000 population	109607.1579	109270.3684	109898.2632	110500.1579	111237.0526	111981.3158	112549.0526	113184.3684	113373.1053	113723.9474	113942.1053	114069.2632	114316	114309.6842	114528.2632
103	PEV (Pre-Erythrocytic Vaccine)	3	35%	2	100	Infants	6, 10, &, 14 weeks	2 yrs	50%	69%	85%	85%	NA	80%	5-17mo	0 yrs	None	89%	95%	97%	97%	NA	NA	None	NA	NA	NA	NA	NA	NA	NA	NA	0.4	Severe Cases per 100,000 population	1436	1487.736842	1551.578947	1567.947368	1585.157895	1605.789474	1589.526316	1597.368421	1612.157895	1598.473684	1599.736842	1602.421053	1602.105263	1588.157895	1596.631579
103	PEV (Pre-Erythrocytic Vaccine)	3	35%	2	100	Infants	6, 10, &, 14 weeks	2 yrs	50%	69%	85%	85%	NA	80%	5-17mo	0 yrs	None	89%	95%	97%	97%	NA	NA	None	NA	NA	NA	NA	NA	NA	NA	NA	0.4	Deaths per 100,000 population	355.1578947	349.1578947	366.5263158	355.3157895	361.8421053	365.3684211	372.1578947	367.6842105	369.3684211	369.1578947	377.6842105	370.5263158	365.5789474	364.9473684	373.4210526
103	PEV (Pre-Erythrocytic Vaccine)	3	35%	2	100	Infants	6, 10, &, 14 weeks	2 yrs	50%	69%	85%	85%	NA	80%	5-17mo	0 yrs	None	89%	95%	97%	97%	NA	NA	None	NA	NA	NA	NA	NA	NA	NA	NA	0.4	Cases in <5yo per 100,000 population	50859.52632	50500.84211	51104.73684	51601.10526	51667.94737	51808.15789	51696.47368	51776.10526	51707.84211	51749.73684	51771.21053	51745	51805.78947	51773	51761.21053
103	PEV (Pre-Erythrocytic Vaccine)	3	35%	2	100	Infants	6, 10, &, 14 weeks	2 yrs	50%	69%	85%	85%	NA	80%	5-17mo	0 yrs	None	89%	95%	97%	97%	NA	NA	None	NA	NA	NA	NA	NA	NA	NA	NA	0.4	Severe Cases in <5yo per 100,000 population	1322.157895	1372.105263	1432.789474	1450.631579	1456.157895	1465.736842	1442.842105	1456.105263	1460.052632	1453.421053	1457.315789	1454.263158	1459.894737	1445.157895	1450.052632
103	PEV (Pre-Erythrocytic Vaccine)	3	35%	2	100	Infants	6, 10, &, 14 weeks	2 yrs	50%	69%	85%	85%	NA	80%	5-17mo	0 yrs	None	89%	95%	97%	97%	NA	NA	None	NA	NA	NA	NA	NA	NA	NA	NA	0.4	Deaths in < 5yo per 100,000 population	322.6842105	317.1052632	332.6315789	323.6315789	327.7894737	329.5789474	335.1052632	331	330.4736842	331.9473684	339.1578947	332.6842105	327.8947368	330.2105263	336.1052632
103	PEV (Pre-Erythrocytic Vaccine)	3	35%	2	100	Infants	6, 10, &, 14 weeks	2 yrs	50%	69%	85%	85%	NA	80%	5-17mo	0 yrs	None	89%	95%	97%	97%	NA	NA	None	NA	NA	NA	NA	NA	NA	NA	NA	0.4	DALYs per 100,000 population	9556.398253	9419.430353	9870.025315	9582.32288	9759.938994	9854.96911	10032.07038	9956.736257	9961.680697	9953.087118	10191.81892	10027.62269	9860.091653	9858.742891	10086.17434
103	PEV (Pre-Erythrocytic Vaccine)	3	35%	2	100	Infants	6, 10, &, 14 weeks	2 yrs	50%	69%	85%	85%	NA	80%	5-17mo	0 yrs	None	89%	95%	97%	97%	NA	NA	None	NA	NA	NA	NA	NA	NA	NA	NA	0.4	Income and productivity gains from delivering vaccine (US$ / dose)	0.250477571	0.426379454	0.283676822	0.175365925	-0.058668817	-0.286527694	-0.477939097	-0.651101052	-0.744235564	-0.833470334	-0.894298069	-0.924911262	-1.002927625	-0.986321175	-1.074555812
104	PEV (Pre-Erythrocytic Vaccine)	3	35%	2	100	Infants	6, 10, &, 14 weeks	2 yrs	50%	69%	85%	85%	NA	80%	5-17mo	0 yrs	None	70%	81%	93%	93%	NA	NA	None	NA	NA	NA	NA	NA	NA	NA	NA	0.4	Cases per 100,000 population	109776.7083	109451.5833	109910.7083	110399.75	111057.5	111736.2917	112390.5833	112872.3333	113320.7083	113650.0417	113861.8333	114170.75	114126.0833	114260.125	114540.5833
104	PEV (Pre-Erythrocytic Vaccine)	3	35%	2	100	Infants	6, 10, &, 14 weeks	2 yrs	50%	69%	85%	85%	NA	80%	5-17mo	0 yrs	None	70%	81%	93%	93%	NA	NA	None	NA	NA	NA	NA	NA	NA	NA	NA	0.4	Severe Cases per 100,000 population	1456.166667	1499	1546.666667	1555.333333	1577.416667	1605.125	1590.791667	1602.916667	1609.541667	1599.708333	1614.083333	1606.166667	1598.083333	1587.583333	1603.875
104	PEV (Pre-Erythrocytic Vaccine)	3	35%	2	100	Infants	6, 10, &, 14 weeks	2 yrs	50%	69%	85%	85%	NA	80%	5-17mo	0 yrs	None	70%	81%	93%	93%	NA	NA	None	NA	NA	NA	NA	NA	NA	NA	NA	0.4	Deaths per 100,000 population	349.0416667	361.75	366.2916667	361.1666667	364.3333333	368.625	372.375	364.4166667	368.5833333	372.625	371.3333333	372.25	360	365.3333333	372.6666667
104	PEV (Pre-Erythrocytic Vaccine)	3	35%	2	100	Infants	6, 10, &, 14 weeks	2 yrs	50%	69%	85%	85%	NA	80%	5-17mo	0 yrs	None	70%	81%	93%	93%	NA	NA	None	NA	NA	NA	NA	NA	NA	NA	NA	0.4	Cases in <5yo per 100,000 population	51052.125	50669.16667	51153.95833	51572.04167	51592.66667	51701.125	51686.125	51750.45833	51740.54167	51785.5	51751.45833	51855.5	51723	51724.66667	51783.66667
104	PEV (Pre-Erythrocytic Vaccine)	3	35%	2	100	Infants	6, 10, &, 14 weeks	2 yrs	50%	69%	85%	85%	NA	80%	5-17mo	0 yrs	None	70%	81%	93%	93%	NA	NA	None	NA	NA	NA	NA	NA	NA	NA	NA	0.4	Severe Cases in <5yo per 100,000 population	1335.916667	1382.416667	1428.416667	1441.041667	1448.791667	1472.208333	1451.583333	1459.75	1463.916667	1448.708333	1464.5	1457.375	1452.041667	1441.25	1459.083333
104	PEV (Pre-Erythrocytic Vaccine)	3	35%	2	100	Infants	6, 10, &, 14 weeks	2 yrs	50%	69%	85%	85%	NA	80%	5-17mo	0 yrs	None	70%	81%	93%	93%	NA	NA	None	NA	NA	NA	NA	NA	NA	NA	NA	0.4	Deaths in < 5yo per 100,000 population	314.9166667	329.625	332.625	330.2916667	330.8333333	335.2916667	336.25	329.1666667	332.5833333	334.875	334.0833333	334.5416667	325.625	329.2916667	335.375
104	PEV (Pre-Erythrocytic Vaccine)	3	35%	2	100	Infants	6, 10, &, 14 weeks	2 yrs	50%	69%	85%	85%	NA	80%	5-17mo	0 yrs	None	70%	81%	93%	93%	NA	NA	None	NA	NA	NA	NA	NA	NA	NA	NA	0.4	DALYs per 100,000 population	9405.234119	9757.706399	9866.963694	9749.773962	9836.262063	9950.688264	10016.58677	9830.201697	9971.058981	10056.46268	10005.72498	10040.27441	9740.638274	9869.644395	10060.55765
104	PEV (Pre-Erythrocytic Vaccine)	3	35%	2	100	Infants	6, 10, &, 14 weeks	2 yrs	50%	69%	85%	85%	NA	80%	5-17mo	0 yrs	None	70%	81%	93%	93%	NA	NA	None	NA	NA	NA	NA	NA	NA	NA	NA	0.4	Income and productivity gains from delivering vaccine (US$ / dose)	0.243244932	0.399604809	0.294391565	0.209993301	-0.008700874	-0.225555767	-0.416198502	-0.558913668	-0.711837559	-0.807118882	-0.880291101	-0.965607256	-0.962727633	-0.995044754	-1.074034044
105	PEV (Pre-Erythrocytic Vaccine)	3	35%	2	100	Infants	6, 10, &, 14 weeks	2 yrs	50%	69%	85%	85%	NA	80%	5-17mo	0 yrs	None	50%	69%	85%	85%	NA	NA	None	NA	NA	NA	NA	NA	NA	NA	NA	0.4	Cases per 100,000 population	109946.2258	109493.4839	109852.5484	110414.2258	110999.129	111747.4839	112312.9355	112895.6129	113372.1613	113562.6452	113800.4839	114094.3548	114175.8065	114315.7097	114326.1613
105	PEV (Pre-Erythrocytic Vaccine)	3	35%	2	100	Infants	6, 10, &, 14 weeks	2 yrs	50%	69%	85%	85%	NA	80%	5-17mo	0 yrs	None	50%	69%	85%	85%	NA	NA	None	NA	NA	NA	NA	NA	NA	NA	NA	0.4	Severe Cases per 100,000 population	1462.193548	1504.903226	1540.064516	1570.129032	1582.903226	1609.16129	1593.709677	1599.870968	1602.064516	1598.741935	1602.419355	1588.935484	1597.129032	1611.032258	1596.806452
105	PEV (Pre-Erythrocytic Vaccine)	3	35%	2	100	Infants	6, 10, &, 14 weeks	2 yrs	50%	69%	85%	85%	NA	80%	5-17mo	0 yrs	None	50%	69%	85%	85%	NA	NA	None	NA	NA	NA	NA	NA	NA	NA	NA	0.4	Deaths per 100,000 population	353.3225806	350.6774194	356.9032258	365.8064516	367.1290323	371.1935484	373.3225806	367.7741935	368.6129032	368.8064516	372.8709677	367.8387097	368.0645161	365.1612903	371.5806452
105	PEV (Pre-Erythrocytic Vaccine)	3	35%	2	100	Infants	6, 10, &, 14 weeks	2 yrs	50%	69%	85%	85%	NA	80%	5-17mo	0 yrs	None	50%	69%	85%	85%	NA	NA	None	NA	NA	NA	NA	NA	NA	NA	NA	0.4	Cases in <5yo per 100,000 population	51194.64516	50821.74194	51111.41935	51516.58065	51599.83871	51735.77419	51720.6129	51744.6129	51775.93548	51781.29032	51657.87097	51748.80645	51748.80645	51752.06452	51731.06452
105	PEV (Pre-Erythrocytic Vaccine)	3	35%	2	100	Infants	6, 10, &, 14 weeks	2 yrs	50%	69%	85%	85%	NA	80%	5-17mo	0 yrs	None	50%	69%	85%	85%	NA	NA	None	NA	NA	NA	NA	NA	NA	NA	NA	0.4	Severe Cases in <5yo per 100,000 population	1346.064516	1388.322581	1424.709677	1451	1451.935484	1474.806452	1451.612903	1457.16129	1456	1450.83871	1455.870968	1443.580645	1448.903226	1467.387097	1449.870968
105	PEV (Pre-Erythrocytic Vaccine)	3	35%	2	100	Infants	6, 10, &, 14 weeks	2 yrs	50%	69%	85%	85%	NA	80%	5-17mo	0 yrs	None	50%	69%	85%	85%	NA	NA	None	NA	NA	NA	NA	NA	NA	NA	NA	0.4	Deaths in < 5yo per 100,000 population	321	319.7741935	324.7741935	334.2903226	332.7741935	336.9354839	337.0645161	330.6774194	333	331.8387097	335.7741935	330	329.6774194	329.0322581	332.6774194
105	PEV (Pre-Erythrocytic Vaccine)	3	35%	2	100	Infants	6, 10, &, 14 weeks	2 yrs	50%	69%	85%	85%	NA	80%	5-17mo	0 yrs	None	50%	69%	85%	85%	NA	NA	None	NA	NA	NA	NA	NA	NA	NA	NA	0.4	DALYs per 100,000 population	9512.309743	9467.065184	9615.751922	9854.188081	9897.859634	10007.68119	10060.55033	9912.550263	9942.591993	9945.820343	10066.52019	9919.97138	9930.014386	9868.245168	10024.66637
105	PEV (Pre-Erythrocytic Vaccine)	3	35%	2	100	Infants	6, 10, &, 14 weeks	2 yrs	50%	69%	85%	85%	NA	80%	5-17mo	0 yrs	None	50%	69%	85%	85%	NA	NA	None	NA	NA	NA	NA	NA	NA	NA	NA	0.4	Income and productivity gains from delivering vaccine (US$ / dose)	0.230485702	0.41225069	0.30658281	0.191935164	0.001354056	-0.23430837	-0.395401775	-0.567991909	-0.723221216	-0.776881412	-0.86792572	-0.945313475	-0.963196336	-1.006252421	-1.027185423
106	PEV (Pre-Erythrocytic Vaccine)	3	35%	2	100	Infants	6, 10, &, 14 weeks	2 yrs	50%	69%	85%	85%	NA	50%	5-17mo	0 yrs	None	89%	95%	97%	97%	NA	NA	None	NA	NA	NA	NA	NA	NA	NA	NA	0.4	Cases per 100,000 population	109639	109384.589	110125.1096	110648.6575	111353.4795	111970.6438	112505.6164	112935.4658	113399.0548	113650.8082	113828.5342	114002.8082	114048.9041	114060.3699	114175.5753
106	PEV (Pre-Erythrocytic Vaccine)	3	35%	2	100	Infants	6, 10, &, 14 weeks	2 yrs	50%	69%	85%	85%	NA	50%	5-17mo	0 yrs	None	89%	95%	97%	97%	NA	NA	None	NA	NA	NA	NA	NA	NA	NA	NA	0.4	Severe Cases per 100,000 population	1438.849315	1491.849315	1541.356164	1576.589041	1589.452055	1589.315068	1598.972603	1598.09589	1591.972603	1595.657534	1591.575342	1592.287671	1600.191781	1595.671233	1603.958904
106	PEV (Pre-Erythrocytic Vaccine)	3	35%	2	100	Infants	6, 10, &, 14 weeks	2 yrs	50%	69%	85%	85%	NA	50%	5-17mo	0 yrs	None	89%	95%	97%	97%	NA	NA	None	NA	NA	NA	NA	NA	NA	NA	NA	0.4	Deaths per 100,000 population	349.8356164	354.9452055	361.6164384	367.5753425	365.369863	365.6438356	373.1506849	370.8767123	369.5890411	370.1369863	366.7534247	367.2465753	367.6849315	365.8082192	368.3013699
106	PEV (Pre-Erythrocytic Vaccine)	3	35%	2	100	Infants	6, 10, &, 14 weeks	2 yrs	50%	69%	85%	85%	NA	50%	5-17mo	0 yrs	None	89%	95%	97%	97%	NA	NA	None	NA	NA	NA	NA	NA	NA	NA	NA	0.4	Cases in <5yo per 100,000 population	50896.20548	50645.38356	51230.0137	51795.60274	51799.89041	51879.43836	51881.54795	51880.49315	51987.76712	51944.41096	51964.35616	51930.56164	51903.27397	51888.52055	51903.75342
106	PEV (Pre-Erythrocytic Vaccine)	3	35%	2	100	Infants	6, 10, &, 14 weeks	2 yrs	50%	69%	85%	85%	NA	50%	5-17mo	0 yrs	None	89%	95%	97%	97%	NA	NA	None	NA	NA	NA	NA	NA	NA	NA	NA	0.4	Severe Cases in <5yo per 100,000 population	1323.808219	1375.589041	1423.232877	1459.369863	1456.246575	1453.60274	1458	1456.232877	1449.931507	1452.123288	1449.287671	1452.90411	1457.082192	1455.630137	1461.753425
106	PEV (Pre-Erythrocytic Vaccine)	3	35%	2	100	Infants	6, 10, &, 14 weeks	2 yrs	50%	69%	85%	85%	NA	50%	5-17mo	0 yrs	None	89%	95%	97%	97%	NA	NA	None	NA	NA	NA	NA	NA	NA	NA	NA	0.4	Deaths in < 5yo per 100,000 population	317.7260274	322.1369863	328.9726027	336.3972603	330.8767123	330.7123288	336.4657534	334.7808219	333.1643836	333.3013699	331.3424658	331.2739726	331.369863	328.1643836	332.2876712
106	PEV (Pre-Erythrocytic Vaccine)	3	35%	2	100	Infants	6, 10, &, 14 weeks	2 yrs	50%	69%	85%	85%	NA	50%	5-17mo	0 yrs	None	89%	95%	97%	97%	NA	NA	None	NA	NA	NA	NA	NA	NA	NA	NA	0.4	DALYs per 100,000 population	9426.591987	9567.83406	9745.828173	9914.965315	9852.765918	9868.916509	10050.74088	10006.91764	9972.048013	9988.863125	9900.821701	9909.15604	9916.866297	9876.20229	9946.986898
106	PEV (Pre-Erythrocytic Vaccine)	3	35%	2	100	Infants	6, 10, &, 14 weeks	2 yrs	50%	69%	85%	85%	NA	50%	5-17mo	0 yrs	None	89%	95%	97%	97%	NA	NA	None	NA	NA	NA	NA	NA	NA	NA	NA	0.4	Income and productivity gains from delivering vaccine (US$ / dose)	0.25318126	0.433431175	0.259954187	0.161288894	-0.087772795	-0.273122511	-0.44143842	-0.58781401	-0.716343604	-0.807662921	-0.849746048	-0.918192075	-0.948121256	-0.934651943	-0.981514944
107	PEV (Pre-Erythrocytic Vaccine)	3	35%	2	100	Infants	6, 10, &, 14 weeks	2 yrs	50%	69%	85%	85%	NA	50%	5-17mo	0 yrs	None	70%	81%	93%	93%	NA	NA	None	NA	NA	NA	NA	NA	NA	NA	NA	0.4	Cases per 100,000 population	109767.4231	109486.4487	110032.2179	110600.3718	111333.2692	111968.5	112460.0128	112960.6026	113256.1282	113491.141	113751.4231	113951.9872	113987.7692	114120.3974	114214.1667
107	PEV (Pre-Erythrocytic Vaccine)	3	35%	2	100	Infants	6, 10, &, 14 weeks	2 yrs	50%	69%	85%	85%	NA	50%	5-17mo	0 yrs	None	70%	81%	93%	93%	NA	NA	None	NA	NA	NA	NA	NA	NA	NA	NA	0.4	Severe Cases per 100,000 population	1447.794872	1500.435897	1545.423077	1557.448718	1579.346154	1586.012821	1598.564103	1602.987179	1605.282051	1594.371795	1598.423077	1600.935897	1592.397436	1598.269231	1595.192308
107	PEV (Pre-Erythrocytic Vaccine)	3	35%	2	100	Infants	6, 10, &, 14 weeks	2 yrs	50%	69%	85%	85%	NA	50%	5-17mo	0 yrs	None	70%	81%	93%	93%	NA	NA	None	NA	NA	NA	NA	NA	NA	NA	NA	0.4	Deaths per 100,000 population	352.9487179	354.2435897	358.5128205	362.3846154	365.7435897	368.3461538	369.5641026	369.9230769	370.3974359	366.9487179	370.2307692	369.5641026	366.025641	366.5128205	369.9358974
107	PEV (Pre-Erythrocytic Vaccine)	3	35%	2	100	Infants	6, 10, &, 14 weeks	2 yrs	50%	69%	85%	85%	NA	50%	5-17mo	0 yrs	None	70%	81%	93%	93%	NA	NA	None	NA	NA	NA	NA	NA	NA	NA	NA	0.4	Cases in <5yo per 100,000 population	51013.20513	50779.24359	51246.44872	51731.83333	51800.5	51903.61538	51872.84615	51912.61538	51913.14103	51891.48718	51877.57692	51944.62821	51896.46154	51923.19231	51891.92308
107	PEV (Pre-Erythrocytic Vaccine)	3	35%	2	100	Infants	6, 10, &, 14 weeks	2 yrs	50%	69%	85%	85%	NA	50%	5-17mo	0 yrs	None	70%	81%	93%	93%	NA	NA	None	NA	NA	NA	NA	NA	NA	NA	NA	0.4	Severe Cases in <5yo per 100,000 population	1330.602564	1383.923077	1428.846154	1439.038462	1450.076923	1451.897436	1460.089744	1463.320513	1462.948718	1451.512821	1456.474359	1458.74359	1451.051282	1453.589744	1451.782051
107	PEV (Pre-Erythrocytic Vaccine)	3	35%	2	100	Infants	6, 10, &, 14 weeks	2 yrs	50%	69%	85%	85%	NA	50%	5-17mo	0 yrs	None	70%	81%	93%	93%	NA	NA	None	NA	NA	NA	NA	NA	NA	NA	NA	0.4	Deaths in < 5yo per 100,000 population	320.0512821	323.0512821	327.2692308	330.1923077	332.1794872	333.6923077	333.4871795	334.0128205	334.8461538	330.7820513	334.5641026	332.1410256	329.4615385	330.3974359	332.6538462
107	PEV (Pre-Erythrocytic Vaccine)	3	35%	2	100	Infants	6, 10, &, 14 weeks	2 yrs	50%	69%	85%	85%	NA	50%	5-17mo	0 yrs	None	70%	81%	93%	93%	NA	NA	None	NA	NA	NA	NA	NA	NA	NA	NA	0.4	DALYs per 100,000 population	9510.465213	9545.232989	9670.460716	9777.057819	9857.880535	9929.590081	9964.76971	9976.819688	9994.12459	9896.238118	9980.901444	9964.415503	9883.077502	9885.825992	9976.987585
107	PEV (Pre-Erythrocytic Vaccine)	3	35%	2	100	Infants	6, 10, &, 14 weeks	2 yrs	50%	69%	85%	85%	NA	50%	5-17mo	0 yrs	None	70%	81%	93%	93%	NA	NA	None	NA	NA	NA	NA	NA	NA	NA	NA	0.4	Income and productivity gains from delivering vaccine (US$ / dose)	0.243477885	0.415352372	0.284969288	0.182778042	-0.072165857	-0.263636849	-0.42822027	-0.59133829	-0.690000057	-0.771874641	-0.838595793	-0.90662528	-0.913655794	-0.958491291	-0.997265766
108	PEV (Pre-Erythrocytic Vaccine)	3	35%	2	100	Infants	6, 10, &, 14 weeks	2 yrs	50%	69%	85%	85%	NA	50%	5-17mo	0 yrs	None	50%	69%	85%	85%	NA	NA	None	NA	NA	NA	NA	NA	NA	NA	NA	0.4	Cases per 100,000 population	109963.0238	109676.7857	110105.5952	110593.5476	111164.4048	111749.6429	112427.881	112884.619	113250.0952	113525.6429	113720.9048	113974.9524	114026.6667	114131.881	114175.4286
108	PEV (Pre-Erythrocytic Vaccine)	3	35%	2	100	Infants	6, 10, &, 14 weeks	2 yrs	50%	69%	85%	85%	NA	50%	5-17mo	0 yrs	None	50%	69%	85%	85%	NA	NA	None	NA	NA	NA	NA	NA	NA	NA	NA	0.4	Severe Cases per 100,000 population	1446.809524	1497.095238	1550.690476	1556.309524	1576.904762	1591.738095	1592.357143	1582.595238	1599.428571	1592.666667	1600.357143	1605.357143	1580.738095	1602.309524	1595.071429
108	PEV (Pre-Erythrocytic Vaccine)	3	35%	2	100	Infants	6, 10, &, 14 weeks	2 yrs	50%	69%	85%	85%	NA	50%	5-17mo	0 yrs	None	50%	69%	85%	85%	NA	NA	None	NA	NA	NA	NA	NA	NA	NA	NA	0.4	Deaths per 100,000 population	350.8571429	354.952381	361.1428571	363.1428571	365.5952381	364.0238095	361.8809524	365.3333333	369.8333333	369.5238095	371.4285714	372.2380952	362.6190476	372.4761905	369.452381
108	PEV (Pre-Erythrocytic Vaccine)	3	35%	2	100	Infants	6, 10, &, 14 weeks	2 yrs	50%	69%	85%	85%	NA	50%	5-17mo	0 yrs	None	50%	69%	85%	85%	NA	NA	None	NA	NA	NA	NA	NA	NA	NA	NA	0.4	Cases in <5yo per 100,000 population	51198.04762	50924.30952	51297.11905	51701.54762	51714.66667	51853.04762	51886.78571	51919.59524	51861.83333	51879.45238	51895.30952	51916.16667	51896	51914.88095	51880.7381
108	PEV (Pre-Erythrocytic Vaccine)	3	35%	2	100	Infants	6, 10, &, 14 weeks	2 yrs	50%	69%	85%	85%	NA	50%	5-17mo	0 yrs	None	50%	69%	85%	85%	NA	NA	None	NA	NA	NA	NA	NA	NA	NA	NA	0.4	Severe Cases in <5yo per 100,000 population	1331.333333	1379.666667	1432.333333	1439.52381	1451.452381	1456.97619	1450.738095	1442.97619	1455.214286	1452.357143	1456.071429	1460.809524	1440.404762	1458.357143	1451.619048
108	PEV (Pre-Erythrocytic Vaccine)	3	35%	2	100	Infants	6, 10, &, 14 weeks	2 yrs	50%	69%	85%	85%	NA	50%	5-17mo	0 yrs	None	50%	69%	85%	85%	NA	NA	None	NA	NA	NA	NA	NA	NA	NA	NA	0.4	Deaths in < 5yo per 100,000 population	319.4047619	323.6904762	329.547619	332.1904762	333.5952381	329.6904762	328.3809524	331.2142857	333.1904762	333.1904762	334.1428571	336.2380952	326.3809524	334.952381	331.8095238
108	PEV (Pre-Erythrocytic Vaccine)	3	35%	2	100	Infants	6, 10, &, 14 weeks	2 yrs	50%	69%	85%	85%	NA	50%	5-17mo	0 yrs	None	50%	69%	85%	85%	NA	NA	None	NA	NA	NA	NA	NA	NA	NA	NA	0.4	DALYs per 100,000 population	9447.89927	9562.328383	9736.358479	9779.679745	9857.9528	9827.468473	9774.682077	9843.846778	9970.72518	9955.410798	10007.16786	10045.62123	9794.757906	10041.03725	9959.632319
108	PEV (Pre-Erythrocytic Vaccine)	3	35%	2	100	Infants	6, 10, &, 14 weeks	2 yrs	50%	69%	85%	85%	NA	50%	5-17mo	0 yrs	None	50%	69%	85%	85%	NA	NA	None	NA	NA	NA	NA	NA	NA	NA	NA	0.4	Income and productivity gains from delivering vaccine (US$ / dose)	0.232477001	0.38836202	0.260179056	0.18348421	-0.028165262	-0.207688142	-0.419270181	-0.551863774	-0.688967279	-0.778910754	-0.817167498	-0.924829159	-0.925922427	-0.95633211	-0.986386437
109	PEV (Pre-Erythrocytic Vaccine)	3	35%	4	0.1	Infants	6, 10, &, 14 weeks	2 yrs	89%	95%	97%	97%	NA	95%	5-17mo	0 yrs	None	89%	95%	97%	97%	NA	NA	None	NA	NA	NA	NA	NA	NA	NA	NA	0.4	Cases per 100,000 population	8603.963636	8489.845455	8439.590909	8303.754545	8229.490909	8176.381818	8038.690909	7962.190909	7850.554545	7843.290909	7842.490909	7816.572727	7812.972727	7783.327273	7743.090909
109	PEV (Pre-Erythrocytic Vaccine)	3	35%	4	0.1	Infants	6, 10, &, 14 weeks	2 yrs	89%	95%	97%	97%	NA	95%	5-17mo	0 yrs	None	89%	95%	97%	97%	NA	NA	None	NA	NA	NA	NA	NA	NA	NA	NA	0.4	Severe Cases per 100,000 population	147.3636364	145.9545455	142.8545455	139.3090909	136.7181818	136.6363636	135.5545455	135.6909091	132.4272727	133.5181818	132.3909091	134.5181818	134.9727273	133.1090909	132.8636364
109	PEV (Pre-Erythrocytic Vaccine)	3	35%	4	0.1	Infants	6, 10, &, 14 weeks	2 yrs	89%	95%	97%	97%	NA	95%	5-17mo	0 yrs	None	89%	95%	97%	97%	NA	NA	None	NA	NA	NA	NA	NA	NA	NA	NA	0.4	Deaths per 100,000 population	31.31818182	30.48181818	29.78181818	29.27272727	28.63636364	28.50909091	28.79090909	29.46363636	27.96363636	27.81818182	28.20909091	28.2	29.17272727	28.93636364	28.35454545
109	PEV (Pre-Erythrocytic Vaccine)	3	35%	4	0.1	Infants	6, 10, &, 14 weeks	2 yrs	89%	95%	97%	97%	NA	95%	5-17mo	0 yrs	None	89%	95%	97%	97%	NA	NA	None	NA	NA	NA	NA	NA	NA	NA	NA	0.4	Cases in <5yo per 100,000 population	660.9727273	603.0909091	559.5090909	520.3818182	505.9	488.2454545	485.8909091	481.7909091	475.5909091	471.1909091	470.1090909	467.1454545	465.0545455	467.1818182	464.6727273
109	PEV (Pre-Erythrocytic Vaccine)	3	35%	4	0.1	Infants	6, 10, &, 14 weeks	2 yrs	89%	95%	97%	97%	NA	95%	5-17mo	0 yrs	None	89%	95%	97%	97%	NA	NA	None	NA	NA	NA	NA	NA	NA	NA	NA	0.4	Severe Cases in <5yo per 100,000 population	33.84545455	30.99090909	28.96363636	27.03636364	26.7	26.23636364	25.94545455	25.02727273	24.54545455	25	25.10909091	24.61818182	24.53636364	24.36363636	24.26363636
109	PEV (Pre-Erythrocytic Vaccine)	3	35%	4	0.1	Infants	6, 10, &, 14 weeks	2 yrs	89%	95%	97%	97%	NA	95%	5-17mo	0 yrs	None	89%	95%	97%	97%	NA	NA	None	NA	NA	NA	NA	NA	NA	NA	NA	0.4	Deaths in < 5yo per 100,000 population	8.172727273	7.336363636	7.354545455	6.781818182	7.172727273	7.190909091	6.872727273	7.481818182	7.063636364	6.772727273	6.754545455	6.654545455	7.027272727	7.445454545	6.545454545
109	PEV (Pre-Erythrocytic Vaccine)	3	35%	4	0.1	Infants	6, 10, &, 14 weeks	2 yrs	89%	95%	97%	97%	NA	95%	5-17mo	0 yrs	None	89%	95%	97%	97%	NA	NA	None	NA	NA	NA	NA	NA	NA	NA	NA	0.4	DALYs per 100,000 population	792.9744185	774.2510094	760.3571971	746.5196909	729.4703176	730.190878	728.3783679	750.012229	713.9852142	703.9677661	716.6625159	714.5322121	735.8294461	729.8964488	718.3480579
109	PEV (Pre-Erythrocytic Vaccine)	3	35%	4	0.1	Infants	6, 10, &, 14 weeks	2 yrs	89%	95%	97%	97%	NA	95%	5-17mo	0 yrs	None	89%	95%	97%	97%	NA	NA	None	NA	NA	NA	NA	NA	NA	NA	NA	0.4	Income and productivity gains from delivering vaccine (US$ / dose)	-0.001158925	0.01740416	0.023636665	0.047640356	0.063101364	0.070957183	0.098648984	0.111178345	0.132325104	0.133476313	0.136641558	0.140083746	0.14130313	0.146281399	0.155097576
110	PEV (Pre-Erythrocytic Vaccine)	3	35%	4	0.1	Infants	6, 10, &, 14 weeks	2 yrs	89%	95%	97%	97%	NA	95%	5-17mo	0 yrs	None	70%	81%	93%	93%	NA	NA	None	NA	NA	NA	NA	NA	NA	NA	NA	0.4	Cases per 100,000 population	8563.972727	8437.9	8407.281818	8332.654545	8290.054545	8175.1	8023.709091	7915.172727	7894.381818	7886.454545	7841.645455	7800.227273	7760.436364	7784.8	7755.718182
110	PEV (Pre-Erythrocytic Vaccine)	3	35%	4	0.1	Infants	6, 10, &, 14 weeks	2 yrs	89%	95%	97%	97%	NA	95%	5-17mo	0 yrs	None	70%	81%	93%	93%	NA	NA	None	NA	NA	NA	NA	NA	NA	NA	NA	0.4	Severe Cases per 100,000 population	149.4909091	147.2181818	143.2	140.5272727	138.6636364	137.1909091	135.2	135.3727273	133.8	134.8818182	133.9090909	132.5636364	133.3	132.6909091	135.4181818
110	PEV (Pre-Erythrocytic Vaccine)	3	35%	4	0.1	Infants	6, 10, &, 14 weeks	2 yrs	89%	95%	97%	97%	NA	95%	5-17mo	0 yrs	None	70%	81%	93%	93%	NA	NA	None	NA	NA	NA	NA	NA	NA	NA	NA	0.4	Deaths per 100,000 population	30.4	30.64545455	30.02727273	29.35454545	28.83636364	29.15454545	28.39090909	28.59090909	28.22727273	29.17272727	28.19090909	27.83636364	28.04545455	28.52727273	28.89090909
110	PEV (Pre-Erythrocytic Vaccine)	3	35%	4	0.1	Infants	6, 10, &, 14 weeks	2 yrs	89%	95%	97%	97%	NA	95%	5-17mo	0 yrs	None	70%	81%	93%	93%	NA	NA	None	NA	NA	NA	NA	NA	NA	NA	NA	0.4	Cases in <5yo per 100,000 population	664.7272727	597.5	559.4181818	525.2909091	508.5727273	494	482.2727273	476.3181818	473.7454545	472.7272727	471.0454545	467.3454545	468.1636364	466.4181818	463.6
110	PEV (Pre-Erythrocytic Vaccine)	3	35%	4	0.1	Infants	6, 10, &, 14 weeks	2 yrs	89%	95%	97%	97%	NA	95%	5-17mo	0 yrs	None	70%	81%	93%	93%	NA	NA	None	NA	NA	NA	NA	NA	NA	NA	NA	0.4	Severe Cases in <5yo per 100,000 population	34.21818182	31.79090909	29.73636364	26.48181818	27.23636364	25.73636364	25.49090909	25.35454545	24.92727273	25.31818182	25.23636364	25.45454545	25.36363636	23.83636364	24.25454545
110	PEV (Pre-Erythrocytic Vaccine)	3	35%	4	0.1	Infants	6, 10, &, 14 weeks	2 yrs	89%	95%	97%	97%	NA	95%	5-17mo	0 yrs	None	70%	81%	93%	93%	NA	NA	None	NA	NA	NA	NA	NA	NA	NA	NA	0.4	Deaths in < 5yo per 100,000 population	7.854545455	7.881818182	7.4	7.536363636	7.536363636	7.190909091	7.027272727	7.009090909	6.927272727	7.009090909	6.663636364	7.3	6.872727273	6.4	6.936363636
110	PEV (Pre-Erythrocytic Vaccine)	3	35%	4	0.1	Infants	6, 10, &, 14 weeks	2 yrs	89%	95%	97%	97%	NA	95%	5-17mo	0 yrs	None	70%	81%	93%	93%	NA	NA	None	NA	NA	NA	NA	NA	NA	NA	NA	0.4	DALYs per 100,000 population	774.5135864	777.0111175	762.8995908	745.6881596	733.6416811	740.6905858	721.4611777	725.5844452	718.4826798	738.4056951	713.1508022	704.0684146	712.4572687	722.6140393	732.0672173
110	PEV (Pre-Erythrocytic Vaccine)	3	35%	4	0.1	Infants	6, 10, &, 14 weeks	2 yrs	89%	95%	97%	97%	NA	95%	5-17mo	0 yrs	None	70%	81%	93%	93%	NA	NA	None	NA	NA	NA	NA	NA	NA	NA	NA	0.4	Income and productivity gains from delivering vaccine (US$ / dose)	0.003527039	0.025856254	0.029983075	0.041496114	0.05049919	0.073242418	0.100636469	0.121526568	0.123568968	0.12466142	0.135201223	0.14472502	0.15236848	0.146638557	0.150881971
111	PEV (Pre-Erythrocytic Vaccine)	3	35%	4	0.1	Infants	6, 10, &, 14 weeks	2 yrs	89%	95%	97%	97%	NA	95%	5-17mo	0 yrs	None	50%	69%	85%	85%	NA	NA	None	NA	NA	NA	NA	NA	NA	NA	NA	0.4	Cases per 100,000 population	8581.936364	8541.263636	8440.581818	8319.627273	8245.209091	8228.618182	8102.527273	8021.909091	7965.290909	7866.709091	7859.563636	7827.3	7802.963636	7793.272727	7763.627273
111	PEV (Pre-Erythrocytic Vaccine)	3	35%	4	0.1	Infants	6, 10, &, 14 weeks	2 yrs	89%	95%	97%	97%	NA	95%	5-17mo	0 yrs	None	50%	69%	85%	85%	NA	NA	None	NA	NA	NA	NA	NA	NA	NA	NA	0.4	Severe Cases per 100,000 population	148.6272727	147.1363636	144.9818182	141.2909091	138.5090909	138.0090909	137.7	132.8181818	134.9181818	133.6454545	132.5363636	134.7454545	132.6909091	135.1363636	135.3636364
111	PEV (Pre-Erythrocytic Vaccine)	3	35%	4	0.1	Infants	6, 10, &, 14 weeks	2 yrs	89%	95%	97%	97%	NA	95%	5-17mo	0 yrs	None	50%	69%	85%	85%	NA	NA	None	NA	NA	NA	NA	NA	NA	NA	NA	0.4	Deaths per 100,000 population	30.77272727	30.17272727	30	28.94545455	29.34545455	28.45454545	28.78181818	28.49090909	27.91818182	28.17272727	28.09090909	27.18181818	28.35454545	29.43636364	28
111	PEV (Pre-Erythrocytic Vaccine)	3	35%	4	0.1	Infants	6, 10, &, 14 weeks	2 yrs	89%	95%	97%	97%	NA	95%	5-17mo	0 yrs	None	50%	69%	85%	85%	NA	NA	None	NA	NA	NA	NA	NA	NA	NA	NA	0.4	Cases in <5yo per 100,000 population	659.8272727	613.6636364	571.4363636	519.9272727	504.2636364	493.9454545	495.1181818	482.3545455	478.1818182	467.9818182	472.9818182	472.8909091	469.2636364	469.2272727	464.3454545
111	PEV (Pre-Erythrocytic Vaccine)	3	35%	4	0.1	Infants	6, 10, &, 14 weeks	2 yrs	89%	95%	97%	97%	NA	95%	5-17mo	0 yrs	None	50%	69%	85%	85%	NA	NA	None	NA	NA	NA	NA	NA	NA	NA	NA	0.4	Severe Cases in <5yo per 100,000 population	33.99090909	31.89090909	29.22727273	27.44545455	26.82727273	26.27272727	25.89090909	25.06363636	25.55454545	25.49090909	24.64545455	24.77272727	24.56363636	25.94545455	25.29090909
111	PEV (Pre-Erythrocytic Vaccine)	3	35%	4	0.1	Infants	6, 10, &, 14 weeks	2 yrs	89%	95%	97%	97%	NA	95%	5-17mo	0 yrs	None	50%	69%	85%	85%	NA	NA	None	NA	NA	NA	NA	NA	NA	NA	NA	0.4	Deaths in < 5yo per 100,000 population	8.045454545	7.727272727	7.545454545	6.836363636	7.336363636	6.981818182	7.336363636	6.990909091	7.054545455	7.345454545	6.490909091	6.290909091	6.672727273	6.990909091	6.718181818
111	PEV (Pre-Erythrocytic Vaccine)	3	35%	4	0.1	Infants	6, 10, &, 14 weeks	2 yrs	89%	95%	97%	97%	NA	95%	5-17mo	0 yrs	None	50%	69%	85%	85%	NA	NA	None	NA	NA	NA	NA	NA	NA	NA	NA	0.4	DALYs per 100,000 population	780.6969721	767.5222086	763.9821045	737.8974476	746.4417696	723.981782	732.129602	721.5017182	709.6651628	715.4185928	710.9313102	688.5785155	717.1576333	745.047019	711.777348
111	PEV (Pre-Erythrocytic Vaccine)	3	35%	4	0.1	Infants	6, 10, &, 14 weeks	2 yrs	89%	95%	97%	97%	NA	95%	5-17mo	0 yrs	None	50%	69%	85%	85%	NA	NA	None	NA	NA	NA	NA	NA	NA	NA	NA	0.4	Income and productivity gains from delivering vaccine (US$ / dose)	0.000940909	0.006590386	0.023247095	0.044072466	0.058281279	0.062822653	0.085972201	0.101829619	0.109311825	0.129188606	0.13270539	0.137570242	0.145221478	0.144037619	0.148093142
112	PEV (Pre-Erythrocytic Vaccine)	3	35%	4	0.1	Infants	6, 10, &, 14 weeks	2 yrs	89%	95%	97%	97%	NA	80%	5-17mo	0 yrs	None	89%	95%	97%	97%	NA	NA	None	NA	NA	NA	NA	NA	NA	NA	NA	0.4	Cases per 100,000 population	8610.454545	8587.963636	8413.309091	8284.536364	8212.936364	8091.936364	7999.781818	7935.509091	7851.981818	7848.590909	7869.672727	7781.863636	7751.954545	7743.027273	7669.672727
112	PEV (Pre-Erythrocytic Vaccine)	3	35%	4	0.1	Infants	6, 10, &, 14 weeks	2 yrs	89%	95%	97%	97%	NA	80%	5-17mo	0 yrs	None	89%	95%	97%	97%	NA	NA	None	NA	NA	NA	NA	NA	NA	NA	NA	0.4	Severe Cases per 100,000 population	147.6272727	145.6818182	145.8363636	140.2818182	138.9090909	134.0454545	135.5818182	132.8909091	133.0545455	134.7727273	133.3818182	133.8909091	134.1818182	135.5090909	131.5181818
112	PEV (Pre-Erythrocytic Vaccine)	3	35%	4	0.1	Infants	6, 10, &, 14 weeks	2 yrs	89%	95%	97%	97%	NA	80%	5-17mo	0 yrs	None	89%	95%	97%	97%	NA	NA	None	NA	NA	NA	NA	NA	NA	NA	NA	0.4	Deaths per 100,000 population	31.36363636	30.59090909	29.7	29.39090909	29.55454545	28.94545455	28.2	27.67272727	27.92727273	28.59090909	28.63636364	28.72727273	29.17272727	29.40909091	27.91818182
112	PEV (Pre-Erythrocytic Vaccine)	3	35%	4	0.1	Infants	6, 10, &, 14 weeks	2 yrs	89%	95%	97%	97%	NA	80%	5-17mo	0 yrs	None	89%	95%	97%	97%	NA	NA	None	NA	NA	NA	NA	NA	NA	NA	NA	0.4	Cases in <5yo per 100,000 population	662.1	613.3454545	559.4727273	520.9090909	502.9090909	489.6181818	484.3909091	479.4636364	482.0363636	471.8727273	478.8454545	474.3454545	469.9272727	472.0181818	462.1727273
112	PEV (Pre-Erythrocytic Vaccine)	3	35%	4	0.1	Infants	6, 10, &, 14 weeks	2 yrs	89%	95%	97%	97%	NA	80%	5-17mo	0 yrs	None	89%	95%	97%	97%	NA	NA	None	NA	NA	NA	NA	NA	NA	NA	NA	0.4	Severe Cases in <5yo per 100,000 population	34.03636364	30.86363636	29.90909091	27.57272727	26.71818182	26.00909091	25.16363636	24.84545455	25.37272727	26.12727273	24.44545455	24.80909091	25.26363636	24.67272727	24.09090909
112	PEV (Pre-Erythrocytic Vaccine)	3	35%	4	0.1	Infants	6, 10, &, 14 weeks	2 yrs	89%	95%	97%	97%	NA	80%	5-17mo	0 yrs	None	89%	95%	97%	97%	NA	NA	None	NA	NA	NA	NA	NA	NA	NA	NA	0.4	Deaths in < 5yo per 100,000 population	8.454545455	7.972727273	7.718181818	6.909090909	7.7	7.181818182	6.409090909	6.581818182	6.990909091	6.890909091	7.272727273	6.909090909	7.527272727	6.690909091	7.072727273
112	PEV (Pre-Erythrocytic Vaccine)	3	35%	4	0.1	Infants	6, 10, &, 14 weeks	2 yrs	89%	95%	97%	97%	NA	80%	5-17mo	0 yrs	None	89%	95%	97%	97%	NA	NA	None	NA	NA	NA	NA	NA	NA	NA	NA	0.4	DALYs per 100,000 population	794.8203348	778.8530964	758.0209433	747.6987691	747.2527423	737.9744634	714.0916701	700.5844473	711.4117724	724.5478777	725.733311	726.3626341	738.2737678	743.1178526	707.5919765
112	PEV (Pre-Erythrocytic Vaccine)	3	35%	4	0.1	Infants	6, 10, &, 14 weeks	2 yrs	89%	95%	97%	97%	NA	80%	5-17mo	0 yrs	None	89%	95%	97%	97%	NA	NA	None	NA	NA	NA	NA	NA	NA	NA	NA	0.4	Income and productivity gains from delivering vaccine (US$ / dose)	-0.001882651	-0.001858423	0.027160924	0.052472944	0.067800092	0.091842747	0.108284223	0.120496683	0.134757889	0.135104302	0.133708909	0.150437429	0.156695021	0.156333311	0.173266337
113	PEV (Pre-Erythrocytic Vaccine)	3	35%	4	0.1	Infants	6, 10, &, 14 weeks	2 yrs	89%	95%	97%	97%	NA	80%	5-17mo	0 yrs	None	70%	81%	93%	93%	NA	NA	None	NA	NA	NA	NA	NA	NA	NA	NA	0.4	Cases per 100,000 population	8536.227273	8401.2	8365.9	8253.090909	8232.881818	8160.754545	8043.509091	8015.2	7918.654545	7875.354545	7850.090909	7849.363636	7835.172727	7838.436364	7796.118182
113	PEV (Pre-Erythrocytic Vaccine)	3	35%	4	0.1	Infants	6, 10, &, 14 weeks	2 yrs	89%	95%	97%	97%	NA	80%	5-17mo	0 yrs	None	70%	81%	93%	93%	NA	NA	None	NA	NA	NA	NA	NA	NA	NA	NA	0.4	Severe Cases per 100,000 population	150.6	145.3727273	144.1636364	140.2272727	138.6545455	138.9181818	135.6272727	135.1090909	133.4909091	135.3	135.0363636	133.4363636	135.6818182	134.0636364	135.0181818
113	PEV (Pre-Erythrocytic Vaccine)	3	35%	4	0.1	Infants	6, 10, &, 14 weeks	2 yrs	89%	95%	97%	97%	NA	80%	5-17mo	0 yrs	None	70%	81%	93%	93%	NA	NA	None	NA	NA	NA	NA	NA	NA	NA	NA	0.4	Deaths per 100,000 population	31.08181818	29.41818182	30.30909091	29.20909091	29.48181818	28.99090909	29.08181818	28.30909091	28.37272727	28.94545455	28.67272727	29.05454545	28.88181818	28.34545455	28.99090909
113	PEV (Pre-Erythrocytic Vaccine)	3	35%	4	0.1	Infants	6, 10, &, 14 weeks	2 yrs	89%	95%	97%	97%	NA	80%	5-17mo	0 yrs	None	70%	81%	93%	93%	NA	NA	None	NA	NA	NA	NA	NA	NA	NA	NA	0.4	Cases in <5yo per 100,000 population	665.0909091	598.7818182	562.0181818	516.4636364	510.5181818	494.8272727	490.8636364	489.2818182	473.9	482.5818182	472.7090909	475.2363636	476.6454545	474.7181818	467.4181818
113	PEV (Pre-Erythrocytic Vaccine)	3	35%	4	0.1	Infants	6, 10, &, 14 weeks	2 yrs	89%	95%	97%	97%	NA	80%	5-17mo	0 yrs	None	70%	81%	93%	93%	NA	NA	None	NA	NA	NA	NA	NA	NA	NA	NA	0.4	Severe Cases in <5yo per 100,000 population	34.69090909	30.75454545	28.65454545	26.04545455	25.51818182	25.89090909	26.48181818	25.74545455	24.56363636	25.73636364	25.33636364	25.23636364	25.33636364	25.23636364	24.53636364
113	PEV (Pre-Erythrocytic Vaccine)	3	35%	4	0.1	Infants	6, 10, &, 14 weeks	2 yrs	89%	95%	97%	97%	NA	80%	5-17mo	0 yrs	None	70%	81%	93%	93%	NA	NA	None	NA	NA	NA	NA	NA	NA	NA	NA	0.4	Deaths in < 5yo per 100,000 population	8.309090909	7.5	7.254545455	7.045454545	6.909090909	6.827272727	6.945454545	6.790909091	6.990909091	7.536363636	7.1	7.236363636	7.054545455	6.490909091	6.654545455
113	PEV (Pre-Erythrocytic Vaccine)	3	35%	4	0.1	Infants	6, 10, &, 14 weeks	2 yrs	89%	95%	97%	97%	NA	80%	5-17mo	0 yrs	None	70%	81%	93%	93%	NA	NA	None	NA	NA	NA	NA	NA	NA	NA	NA	0.4	DALYs per 100,000 population	790.135296	749.1120767	767.4200749	742.1171614	749.805133	735.1091115	737.0233653	717.5077079	716.9039678	735.1131021	726.4325839	737.969904	729.2824803	720.0911611	736.2363447
113	PEV (Pre-Erythrocytic Vaccine)	3	35%	4	0.1	Infants	6, 10, &, 14 weeks	2 yrs	89%	95%	97%	97%	NA	80%	5-17mo	0 yrs	None	70%	81%	93%	93%	NA	NA	None	NA	NA	NA	NA	NA	NA	NA	NA	0.4	Income and productivity gains from delivering vaccine (US$ / dose)	0.007400383	0.034827649	0.038805144	0.057458673	0.064084852	0.076403478	0.100152687	0.10463757	0.121308714	0.131040894	0.135038039	0.137135386	0.140243457	0.138650422	0.14647284
114	PEV (Pre-Erythrocytic Vaccine)	3	35%	4	0.1	Infants	6, 10, &, 14 weeks	2 yrs	89%	95%	97%	97%	NA	80%	5-17mo	0 yrs	None	50%	69%	85%	85%	NA	NA	None	NA	NA	NA	NA	NA	NA	NA	NA	0.4	Cases per 100,000 population	8591	8503.963636	8442.872727	8368.9	8306.754545	8181.854545	8132.2	8010.145455	7911.109091	7809.881818	7775.6	7758.063636	7761.4	7764	7770.972727
114	PEV (Pre-Erythrocytic Vaccine)	3	35%	4	0.1	Infants	6, 10, &, 14 weeks	2 yrs	89%	95%	97%	97%	NA	80%	5-17mo	0 yrs	None	50%	69%	85%	85%	NA	NA	None	NA	NA	NA	NA	NA	NA	NA	NA	0.4	Severe Cases per 100,000 population	147.8181818	147.8545455	140.8181818	141.3272727	140.9272727	138.5727273	137.8727273	134.9363636	132.3545455	132.6727273	130.7545455	131.1181818	134.9363636	135.6909091	133.7363636
114	PEV (Pre-Erythrocytic Vaccine)	3	35%	4	0.1	Infants	6, 10, &, 14 weeks	2 yrs	89%	95%	97%	97%	NA	80%	5-17mo	0 yrs	None	50%	69%	85%	85%	NA	NA	None	NA	NA	NA	NA	NA	NA	NA	NA	0.4	Deaths per 100,000 population	30.44545455	31.30909091	29.05454545	29.05454545	28.93636364	29.09090909	29.99090909	28.71818182	27.75454545	27.75454545	27.99090909	27.89090909	29.00909091	28.09090909	28.24545455
114	PEV (Pre-Erythrocytic Vaccine)	3	35%	4	0.1	Infants	6, 10, &, 14 weeks	2 yrs	89%	95%	97%	97%	NA	80%	5-17mo	0 yrs	None	50%	69%	85%	85%	NA	NA	None	NA	NA	NA	NA	NA	NA	NA	NA	0.4	Cases in <5yo per 100,000 population	667.6454545	614.0909091	575.8636364	534.8727273	510.7090909	502.3	496.5909091	482.4272727	474.7545455	475.8363636	471.7272727	467.8181818	469.4545455	473.2545455	469.2363636
114	PEV (Pre-Erythrocytic Vaccine)	3	35%	4	0.1	Infants	6, 10, &, 14 weeks	2 yrs	89%	95%	97%	97%	NA	80%	5-17mo	0 yrs	None	50%	69%	85%	85%	NA	NA	None	NA	NA	NA	NA	NA	NA	NA	NA	0.4	Severe Cases in <5yo per 100,000 population	33.8	31.04545455	28.55454545	27.15454545	26.48181818	25.90909091	26.41818182	25.33636364	24.32727273	25.01818182	25.01818182	24.86363636	25.00909091	25.76363636	24.39090909
114	PEV (Pre-Erythrocytic Vaccine)	3	35%	4	0.1	Infants	6, 10, &, 14 weeks	2 yrs	89%	95%	97%	97%	NA	80%	5-17mo	0 yrs	None	50%	69%	85%	85%	NA	NA	None	NA	NA	NA	NA	NA	NA	NA	NA	0.4	Deaths in < 5yo per 100,000 population	8.236363636	7.881818182	6.981818182	7.227272727	6.9	6.845454545	7.281818182	7.290909091	6.927272727	6.590909091	7.136363636	6.763636364	7.245454545	6.872727273	6.5
114	PEV (Pre-Erythrocytic Vaccine)	3	35%	4	0.1	Infants	6, 10, &, 14 weeks	2 yrs	89%	95%	97%	97%	NA	80%	5-17mo	0 yrs	None	50%	69%	85%	85%	NA	NA	None	NA	NA	NA	NA	NA	NA	NA	NA	0.4	DALYs per 100,000 population	773.874573	798.0507651	739.8546389	739.3220186	735.2524165	739.2139744	761.0536555	732.0936897	706.8823641	705.8070573	712.4536595	704.9284339	737.6672793	713.5460186	716.8432654
114	PEV (Pre-Erythrocytic Vaccine)	3	35%	4	0.1	Infants	6, 10, &, 14 weeks	2 yrs	89%	95%	97%	97%	NA	80%	5-17mo	0 yrs	None	50%	69%	85%	85%	NA	NA	None	NA	NA	NA	NA	NA	NA	NA	NA	0.4	Income and productivity gains from delivering vaccine (US$ / dose)	0.001340127	0.014242208	0.025562296	0.037608462	0.048625145	0.072340246	0.081511295	0.104425678	0.123590406	0.144313092	0.153582231	0.155302757	0.153838294	0.15217353	0.151376631
115	PEV (Pre-Erythrocytic Vaccine)	3	35%	4	0.1	Infants	6, 10, &, 14 weeks	2 yrs	89%	95%	97%	97%	NA	50%	5-17mo	0 yrs	None	89%	95%	97%	97%	NA	NA	None	NA	NA	NA	NA	NA	NA	NA	NA	0.4	Cases per 100,000 population	8601.327273	8513.381818	8440.072727	8367.509091	8311.390909	8249.9	8098.763636	8066.509091	8046.936364	7954.090909	7984.954545	7900.218182	7769.418182	7821.254545	7748.8
115	PEV (Pre-Erythrocytic Vaccine)	3	35%	4	0.1	Infants	6, 10, &, 14 weeks	2 yrs	89%	95%	97%	97%	NA	50%	5-17mo	0 yrs	None	89%	95%	97%	97%	NA	NA	None	NA	NA	NA	NA	NA	NA	NA	NA	0.4	Severe Cases per 100,000 population	151.5909091	145.7181818	145.9545455	142.5090909	140.8181818	138.8	137.0909091	135.4545455	137.0454545	136.9545455	136.9818182	132.8272727	133.7818182	134.8454545	132.3272727
115	PEV (Pre-Erythrocytic Vaccine)	3	35%	4	0.1	Infants	6, 10, &, 14 weeks	2 yrs	89%	95%	97%	97%	NA	50%	5-17mo	0 yrs	None	89%	95%	97%	97%	NA	NA	None	NA	NA	NA	NA	NA	NA	NA	NA	0.4	Deaths per 100,000 population	31.17272727	30	30.28181818	29.56363636	29.97272727	29.21818182	28.38181818	29.19090909	28.46363636	28.57272727	29.39090909	29.11818182	27.92727273	28.24545455	27.41818182
115	PEV (Pre-Erythrocytic Vaccine)	3	35%	4	0.1	Infants	6, 10, &, 14 weeks	2 yrs	89%	95%	97%	97%	NA	50%	5-17mo	0 yrs	None	89%	95%	97%	97%	NA	NA	None	NA	NA	NA	NA	NA	NA	NA	NA	0.4	Cases in <5yo per 100,000 population	659.1818182	604.0818182	565.4545455	535.9727273	522.3818182	506.4090909	498.5909091	502.6	493.8	494.1727273	490.3727273	491.6818182	478.1363636	483.2545455	472.8454545
115	PEV (Pre-Erythrocytic Vaccine)	3	35%	4	0.1	Infants	6, 10, &, 14 weeks	2 yrs	89%	95%	97%	97%	NA	50%	5-17mo	0 yrs	None	89%	95%	97%	97%	NA	NA	None	NA	NA	NA	NA	NA	NA	NA	NA	0.4	Severe Cases in <5yo per 100,000 population	35.18181818	30.23636364	28.79090909	27.73636364	27.20909091	26.66363636	26.63636364	26.09090909	26.4	26.42727273	25.62727273	25.67272727	25.23636364	25.04545455	24.36363636
115	PEV (Pre-Erythrocytic Vaccine)	3	35%	4	0.1	Infants	6, 10, &, 14 weeks	2 yrs	89%	95%	97%	97%	NA	50%	5-17mo	0 yrs	None	89%	95%	97%	97%	NA	NA	None	NA	NA	NA	NA	NA	NA	NA	NA	0.4	Deaths in < 5yo per 100,000 population	8.263636364	7.754545455	7.490909091	7.2	7.163636364	7.327272727	6.972727273	6.936363636	7.290909091	6.727272727	7.118181818	7.090909091	6.854545455	6.645454545	6.845454545
115	PEV (Pre-Erythrocytic Vaccine)	3	35%	4	0.1	Infants	6, 10, &, 14 weeks	2 yrs	89%	95%	97%	97%	NA	50%	5-17mo	0 yrs	None	89%	95%	97%	97%	NA	NA	None	NA	NA	NA	NA	NA	NA	NA	NA	0.4	DALYs per 100,000 population	789.4501575	765.0132938	772.9176639	752.0245564	757.2113388	744.4884967	722.6770108	739.6415861	726.1543542	725.1384851	745.5689042	737.7141507	706.9252894	716.1900689	696.5300934
115	PEV (Pre-Erythrocytic Vaccine)	3	35%	4	0.1	Infants	6, 10, &, 14 weeks	2 yrs	89%	95%	97%	97%	NA	50%	5-17mo	0 yrs	None	89%	95%	97%	97%	NA	NA	None	NA	NA	NA	NA	NA	NA	NA	NA	0.4	Income and productivity gains from delivering vaccine (US$ / dose)	-0.003093928	0.012481772	0.023224841	0.037675638	0.0494621	0.061199701	0.091990501	0.100076409	0.099077817	0.120368108	0.11450761	0.135871107	0.161472753	0.148445812	0.16445342
116	PEV (Pre-Erythrocytic Vaccine)	3	35%	4	0.1	Infants	6, 10, &, 14 weeks	2 yrs	89%	95%	97%	97%	NA	50%	5-17mo	0 yrs	None	70%	81%	93%	93%	NA	NA	None	NA	NA	NA	NA	NA	NA	NA	NA	0.4	Cases per 100,000 population	8605.263636	8465.927273	8411.490909	8330.190909	8302.154545	8178.081818	8110.227273	8032.454545	8055.018182	7960.436364	7925.963636	7902.745455	7814.372727	7863.045455	7795.981818
116	PEV (Pre-Erythrocytic Vaccine)	3	35%	4	0.1	Infants	6, 10, &, 14 weeks	2 yrs	89%	95%	97%	97%	NA	50%	5-17mo	0 yrs	None	70%	81%	93%	93%	NA	NA	None	NA	NA	NA	NA	NA	NA	NA	NA	0.4	Severe Cases per 100,000 population	148.6818182	146.7454545	143.4727273	140.9181818	139.3727273	139.2	136.7636364	137.0545455	135.2363636	134.9727273	134.9727273	134.3363636	136.6909091	135.6636364	134.7
116	PEV (Pre-Erythrocytic Vaccine)	3	35%	4	0.1	Infants	6, 10, &, 14 weeks	2 yrs	89%	95%	97%	97%	NA	50%	5-17mo	0 yrs	None	70%	81%	93%	93%	NA	NA	None	NA	NA	NA	NA	NA	NA	NA	NA	0.4	Deaths per 100,000 population	30.55454545	30.16363636	29.61818182	29.69090909	29.48181818	29.36363636	28.89090909	28.97272727	28.5	28.88181818	28.90909091	27.80909091	29.57272727	28.69090909	29.08181818
116	PEV (Pre-Erythrocytic Vaccine)	3	35%	4	0.1	Infants	6, 10, &, 14 weeks	2 yrs	89%	95%	97%	97%	NA	50%	5-17mo	0 yrs	None	70%	81%	93%	93%	NA	NA	None	NA	NA	NA	NA	NA	NA	NA	NA	0.4	Cases in <5yo per 100,000 population	667.6727273	608.2363636	567.9909091	530.2454545	529.3090909	499.4454545	490.1909091	493.0363636	493	496.1272727	492.4545455	486.0272727	481.6181818	488.4454545	477.0363636
116	PEV (Pre-Erythrocytic Vaccine)	3	35%	4	0.1	Infants	6, 10, &, 14 weeks	2 yrs	89%	95%	97%	97%	NA	50%	5-17mo	0 yrs	None	70%	81%	93%	93%	NA	NA	None	NA	NA	NA	NA	NA	NA	NA	NA	0.4	Severe Cases in <5yo per 100,000 population	33.57272727	31.12727273	29.65454545	27.71818182	27.1	26.30909091	26.19090909	25.64545455	26.91818182	25.72727273	25.73636364	25.55454545	25.83636364	25.23636364	24.97272727
116	PEV (Pre-Erythrocytic Vaccine)	3	35%	4	0.1	Infants	6, 10, &, 14 weeks	2 yrs	89%	95%	97%	97%	NA	50%	5-17mo	0 yrs	None	70%	81%	93%	93%	NA	NA	None	NA	NA	NA	NA	NA	NA	NA	NA	0.4	Deaths in < 5yo per 100,000 population	8.009090909	7.6	7.254545455	7.163636364	6.863636364	7.254545455	6.990909091	7.109090909	7.745454545	7.136363636	7.109090909	6.718181818	7.336363636	6.736363636	6.990909091
116	PEV (Pre-Erythrocytic Vaccine)	3	35%	4	0.1	Infants	6, 10, &, 14 weeks	2 yrs	89%	95%	97%	97%	NA	50%	5-17mo	0 yrs	None	70%	81%	93%	93%	NA	NA	None	NA	NA	NA	NA	NA	NA	NA	NA	0.4	DALYs per 100,000 population	778.0268644	767.4937835	751.6782854	754.3781554	748.5386929	746.146216	732.0740868	733.2189963	725.5365874	730.0523422	733.8470404	707.8045413	748.8774143	727.9201497	736.1463788
116	PEV (Pre-Erythrocytic Vaccine)	3	35%	4	0.1	Infants	6, 10, &, 14 weeks	2 yrs	89%	95%	97%	97%	NA	50%	5-17mo	0 yrs	None	70%	81%	93%	93%	NA	NA	None	NA	NA	NA	NA	NA	NA	NA	NA	0.4	Income and productivity gains from delivering vaccine (US$ / dose)	-0.001973334	0.023336707	0.031854626	0.04670613	0.053113272	0.076532834	0.089447619	0.103922434	0.099085645	0.119675058	0.129298974	0.132981857	0.149933624	0.140407735	0.154193331
117	PEV (Pre-Erythrocytic Vaccine)	3	35%	4	0.1	Infants	6, 10, &, 14 weeks	2 yrs	89%	95%	97%	97%	NA	50%	5-17mo	0 yrs	None	50%	69%	85%	85%	NA	NA	None	NA	NA	NA	NA	NA	NA	NA	NA	0.4	Cases per 100,000 population	8569.072727	8494.1	8423.336364	8309.163636	8229.472727	8193.981818	8177.645455	8092.118182	7970.381818	7877.818182	7890.954545	7939.963636	7943.818182	7864.3	7786.354545
117	PEV (Pre-Erythrocytic Vaccine)	3	35%	4	0.1	Infants	6, 10, &, 14 weeks	2 yrs	89%	95%	97%	97%	NA	50%	5-17mo	0 yrs	None	50%	69%	85%	85%	NA	NA	None	NA	NA	NA	NA	NA	NA	NA	NA	0.4	Severe Cases per 100,000 population	149.5818182	145.1636364	144.0818182	141.1909091	138.8727273	138.7090909	137.4272727	136.8454545	134.0454545	132.1	133.1545455	137.3090909	137.5181818	134.3636364	135.8545455
117	PEV (Pre-Erythrocytic Vaccine)	3	35%	4	0.1	Infants	6, 10, &, 14 weeks	2 yrs	89%	95%	97%	97%	NA	50%	5-17mo	0 yrs	None	50%	69%	85%	85%	NA	NA	None	NA	NA	NA	NA	NA	NA	NA	NA	0.4	Deaths per 100,000 population	31.12727273	29.8	29.60909091	30.29090909	28.7	28.63636364	28.55454545	28.32727273	28.44545455	28.98181818	28.74545455	28.47272727	29.68181818	28.97272727	28.4
117	PEV (Pre-Erythrocytic Vaccine)	3	35%	4	0.1	Infants	6, 10, &, 14 weeks	2 yrs	89%	95%	97%	97%	NA	50%	5-17mo	0 yrs	None	50%	69%	85%	85%	NA	NA	None	NA	NA	NA	NA	NA	NA	NA	NA	0.4	Cases in <5yo per 100,000 population	660.2727273	609.9363636	575.7090909	530.1636364	518.1	508.6090909	505.1272727	505.8454545	497.4363636	482.7090909	485.1272727	487.3727273	492.7636364	488.2909091	484.2363636
117	PEV (Pre-Erythrocytic Vaccine)	3	35%	4	0.1	Infants	6, 10, &, 14 weeks	2 yrs	89%	95%	97%	97%	NA	50%	5-17mo	0 yrs	None	50%	69%	85%	85%	NA	NA	None	NA	NA	NA	NA	NA	NA	NA	NA	0.4	Severe Cases in <5yo per 100,000 population	34.15454545	31.61818182	29.32727273	27.04545455	27.91818182	26.36363636	26.7	26.91818182	25.78181818	24.83636364	25.69090909	25.41818182	26.08181818	25.66363636	25.23636364
117	PEV (Pre-Erythrocytic Vaccine)	3	35%	4	0.1	Infants	6, 10, &, 14 weeks	2 yrs	89%	95%	97%	97%	NA	50%	5-17mo	0 yrs	None	50%	69%	85%	85%	NA	NA	None	NA	NA	NA	NA	NA	NA	NA	NA	0.4	Deaths in < 5yo per 100,000 population	8.463636364	7.881818182	7.318181818	8.009090909	6.854545455	6.590909091	7.163636364	6.763636364	7.318181818	7.081818182	7.027272727	6.881818182	7.709090909	6.990909091	6.872727273
117	PEV (Pre-Erythrocytic Vaccine)	3	35%	4	0.1	Infants	6, 10, &, 14 weeks	2 yrs	89%	95%	97%	97%	NA	50%	5-17mo	0 yrs	None	50%	69%	85%	85%	NA	NA	None	NA	NA	NA	NA	NA	NA	NA	NA	0.4	DALYs per 100,000 population	790.9680937	759.2948112	757.3872401	773.2151371	731.5305124	724.9919894	726.5634027	718.7089629	722.2523	735.3775395	728.2498013	716.7914853	752.85428	734.0123966	722.3147181
117	PEV (Pre-Erythrocytic Vaccine)	3	35%	4	0.1	Infants	6, 10, &, 14 weeks	2 yrs	89%	95%	97%	97%	NA	50%	5-17mo	0 yrs	None	50%	69%	85%	85%	NA	NA	None	NA	NA	NA	NA	NA	NA	NA	NA	0.4	Income and productivity gains from delivering vaccine (US$ / dose)	0.002151686	0.019283359	0.028512154	0.052455512	0.068005967	0.074577991	0.077210415	0.092176656	0.118836045	0.137107268	0.135920066	0.123228623	0.123803626	0.141295627	0.15744916
118	PEV (Pre-Erythrocytic Vaccine)	3	35%	4	0.1	Infants	6, 10, &, 14 weeks	2 yrs	70%	81%	93%	93%	NA	95%	5-17mo	0 yrs	None	89%	95%	97%	97%	NA	NA	None	NA	NA	NA	NA	NA	NA	NA	NA	0.4	Cases per 100,000 population	8583.518182	8476.263636	8419.854545	8280.690909	8265.090909	8245.590909	8128.863636	8066.254545	7967.863636	7887.618182	7891.218182	7807.709091	7873.445455	7827.6	7808.2
118	PEV (Pre-Erythrocytic Vaccine)	3	35%	4	0.1	Infants	6, 10, &, 14 weeks	2 yrs	70%	81%	93%	93%	NA	95%	5-17mo	0 yrs	None	89%	95%	97%	97%	NA	NA	None	NA	NA	NA	NA	NA	NA	NA	NA	0.4	Severe Cases per 100,000 population	148.6818182	146.4636364	145.3090909	139.7	140.4909091	140.3181818	139.5272727	135.3	137.9545455	132.9454545	134.1090909	133.2363636	137.5545455	136.4909091	136.8090909
118	PEV (Pre-Erythrocytic Vaccine)	3	35%	4	0.1	Infants	6, 10, &, 14 weeks	2 yrs	70%	81%	93%	93%	NA	95%	5-17mo	0 yrs	None	89%	95%	97%	97%	NA	NA	None	NA	NA	NA	NA	NA	NA	NA	NA	0.4	Deaths per 100,000 population	30.37272727	30.87272727	29.97272727	29.36363636	28.81818182	28.71818182	28.62727273	28.90909091	28.26363636	27.72727273	28.36363636	27.70909091	29.08181818	29.3	28.95454545
118	PEV (Pre-Erythrocytic Vaccine)	3	35%	4	0.1	Infants	6, 10, &, 14 weeks	2 yrs	70%	81%	93%	93%	NA	95%	5-17mo	0 yrs	None	89%	95%	97%	97%	NA	NA	None	NA	NA	NA	NA	NA	NA	NA	NA	0.4	Cases in <5yo per 100,000 population	662.3181818	609.6363636	577.4272727	541.8727273	533.6818182	530.2545455	523.5545455	517.9636364	513.5818182	503.6545455	508.5090909	496.1363636	504	499.1363636	504.0090909
118	PEV (Pre-Erythrocytic Vaccine)	3	35%	4	0.1	Infants	6, 10, &, 14 weeks	2 yrs	70%	81%	93%	93%	NA	95%	5-17mo	0 yrs	None	89%	95%	97%	97%	NA	NA	None	NA	NA	NA	NA	NA	NA	NA	NA	0.4	Severe Cases in <5yo per 100,000 population	33.61818182	31.5	30.43636364	27.57272727	27.8	27.52727273	28.12727273	26.26363636	26.59090909	25.89090909	25.87272727	26.26363636	26.1	25.64545455	26.11818182
118	PEV (Pre-Erythrocytic Vaccine)	3	35%	4	0.1	Infants	6, 10, &, 14 weeks	2 yrs	70%	81%	93%	93%	NA	95%	5-17mo	0 yrs	None	89%	95%	97%	97%	NA	NA	None	NA	NA	NA	NA	NA	NA	NA	NA	0.4	Deaths in < 5yo per 100,000 population	8.218181818	7.645454545	7.372727273	6.972727273	7.172727273	6.909090909	7.827272727	7.1	6.827272727	7.318181818	7.045454545	6.890909091	7.2	6.863636364	6.9
118	PEV (Pre-Erythrocytic Vaccine)	3	35%	4	0.1	Infants	6, 10, &, 14 weeks	2 yrs	70%	81%	93%	93%	NA	95%	5-17mo	0 yrs	None	89%	95%	97%	97%	NA	NA	None	NA	NA	NA	NA	NA	NA	NA	NA	0.4	DALYs per 100,000 population	770.2199053	781.1304728	762.2196387	744.5890448	732.9091921	726.7995853	729.730272	734.8365037	718.411473	703.2790622	717.6320924	703.714358	739.8236416	744.2595573	736.3280862
118	PEV (Pre-Erythrocytic Vaccine)	3	35%	4	0.1	Infants	6, 10, &, 14 weeks	2 yrs	70%	81%	93%	93%	NA	95%	5-17mo	0 yrs	None	89%	95%	97%	97%	NA	NA	None	NA	NA	NA	NA	NA	NA	NA	NA	0.4	Income and productivity gains from delivering vaccine (US$ / dose)	0.000682622	0.024099934	0.033527398	0.065613604	0.070644763	0.07293936	0.10007584	0.116539386	0.135840695	0.156275827	0.155973433	0.17663758	0.161440076	0.171320862	0.176493151
119	PEV (Pre-Erythrocytic Vaccine)	3	35%	4	0.1	Infants	6, 10, &, 14 weeks	2 yrs	70%	81%	93%	93%	NA	95%	5-17mo	0 yrs	None	70%	81%	93%	93%	NA	NA	None	NA	NA	NA	NA	NA	NA	NA	NA	0.4	Cases per 100,000 population	8576.981818	8447.872727	8400.518182	8399.645455	8329.109091	8304.927273	8231.227273	8128	8098.281818	8031.145455	7975.6	7924.1	7938.790909	7888.190909	7879.618182
119	PEV (Pre-Erythrocytic Vaccine)	3	35%	4	0.1	Infants	6, 10, &, 14 weeks	2 yrs	70%	81%	93%	93%	NA	95%	5-17mo	0 yrs	None	70%	81%	93%	93%	NA	NA	None	NA	NA	NA	NA	NA	NA	NA	NA	0.4	Severe Cases per 100,000 population	149.6090909	145.6909091	143.9727273	143.7090909	142.4727273	140.2272727	138.5636364	139.5636364	139.7181818	137.7181818	138.0090909	135.0363636	135.9	137.1272727	137.0636364
119	PEV (Pre-Erythrocytic Vaccine)	3	35%	4	0.1	Infants	6, 10, &, 14 weeks	2 yrs	70%	81%	93%	93%	NA	95%	5-17mo	0 yrs	None	70%	81%	93%	93%	NA	NA	None	NA	NA	NA	NA	NA	NA	NA	NA	0.4	Deaths per 100,000 population	31.27272727	30.20909091	29.00909091	30.03636364	29.97272727	29.79090909	29.2	28.85454545	29.84545455	29.76363636	28.90909091	29.34545455	28.11818182	29.31818182	29.01818182
119	PEV (Pre-Erythrocytic Vaccine)	3	35%	4	0.1	Infants	6, 10, &, 14 weeks	2 yrs	70%	81%	93%	93%	NA	95%	5-17mo	0 yrs	None	70%	81%	93%	93%	NA	NA	None	NA	NA	NA	NA	NA	NA	NA	NA	0.4	Cases in <5yo per 100,000 population	664.1727273	613.6	576.3545455	547.2090909	538.8636364	535.8090909	528.5272727	522.4363636	519.4545455	513.7727273	513.7	508.0636364	509.9181818	505.5272727	503.0090909
119	PEV (Pre-Erythrocytic Vaccine)	3	35%	4	0.1	Infants	6, 10, &, 14 weeks	2 yrs	70%	81%	93%	93%	NA	95%	5-17mo	0 yrs	None	70%	81%	93%	93%	NA	NA	None	NA	NA	NA	NA	NA	NA	NA	NA	0.4	Severe Cases in <5yo per 100,000 population	33.21818182	30.69090909	29.59090909	28.11818182	27.93636364	26.95454545	27.06363636	27.64545455	27.25454545	27.44545455	26.68181818	26.09090909	26.33636364	26.48181818	26.92727273
119	PEV (Pre-Erythrocytic Vaccine)	3	35%	4	0.1	Infants	6, 10, &, 14 weeks	2 yrs	70%	81%	93%	93%	NA	95%	5-17mo	0 yrs	None	70%	81%	93%	93%	NA	NA	None	NA	NA	NA	NA	NA	NA	NA	NA	0.4	Deaths in < 5yo per 100,000 population	8.272727273	7.736363636	7.663636364	7.409090909	7.409090909	7.772727273	7.490909091	7.227272727	7.545454545	7.5	7.245454545	7.127272727	6.818181818	7.327272727	7.127272727
119	PEV (Pre-Erythrocytic Vaccine)	3	35%	4	0.1	Infants	6, 10, &, 14 weeks	2 yrs	70%	81%	93%	93%	NA	95%	5-17mo	0 yrs	None	70%	81%	93%	93%	NA	NA	None	NA	NA	NA	NA	NA	NA	NA	NA	0.4	DALYs per 100,000 population	795.9500472	770.5722156	738.3555516	763.3247852	760.3549615	760.0601018	741.7509688	733.392522	754.3815615	756.2679251	736.0286689	744.9028758	714.2835532	741.0533221	734.0590516
119	PEV (Pre-Erythrocytic Vaccine)	3	35%	4	0.1	Infants	6, 10, &, 14 weeks	2 yrs	70%	81%	93%	93%	NA	95%	5-17mo	0 yrs	None	70%	81%	93%	93%	NA	NA	None	NA	NA	NA	NA	NA	NA	NA	NA	0.4	Income and productivity gains from delivering vaccine (US$ / dose)	0.001334183	0.030112067	0.040193167	0.035160535	0.054253928	0.060766543	0.077618424	0.099432366	0.104959019	0.122233338	0.135270389	0.151609367	0.146984808	0.156461097	0.158424174
120	PEV (Pre-Erythrocytic Vaccine)	3	35%	4	0.1	Infants	6, 10, &, 14 weeks	2 yrs	70%	81%	93%	93%	NA	95%	5-17mo	0 yrs	None	50%	69%	85%	85%	NA	NA	None	NA	NA	NA	NA	NA	NA	NA	NA	0.4	Cases per 100,000 population	8572.481818	8520.127273	8452.718182	8398.527273	8325.572727	8270.072727	8222.136364	8191.709091	8125.836364	8063.481818	8019.963636	7867.445455	7859.209091	7861.445455	7916.490909
120	PEV (Pre-Erythrocytic Vaccine)	3	35%	4	0.1	Infants	6, 10, &, 14 weeks	2 yrs	70%	81%	93%	93%	NA	95%	5-17mo	0 yrs	None	50%	69%	85%	85%	NA	NA	None	NA	NA	NA	NA	NA	NA	NA	NA	0.4	Severe Cases per 100,000 population	150.9181818	148.1636364	144.1909091	141.6636364	141.3363636	140.8545455	137.9818182	138.4454545	137.9	136.9363636	137.5454545	136.5272727	135.8090909	136.4272727	138.1818182
120	PEV (Pre-Erythrocytic Vaccine)	3	35%	4	0.1	Infants	6, 10, &, 14 weeks	2 yrs	70%	81%	93%	93%	NA	95%	5-17mo	0 yrs	None	50%	69%	85%	85%	NA	NA	None	NA	NA	NA	NA	NA	NA	NA	NA	0.4	Deaths per 100,000 population	31.76363636	30.84545455	29.6	29.04545455	29.41818182	30.08181818	27.81818182	28.30909091	29.07272727	28.1	28.7	29.35454545	28.70909091	29.24545455	29.1
120	PEV (Pre-Erythrocytic Vaccine)	3	35%	4	0.1	Infants	6, 10, &, 14 weeks	2 yrs	70%	81%	93%	93%	NA	95%	5-17mo	0 yrs	None	50%	69%	85%	85%	NA	NA	None	NA	NA	NA	NA	NA	NA	NA	NA	0.4	Cases in <5yo per 100,000 population	667.1454545	615.4909091	586.5727273	548.7727273	540.7818182	530.3272727	525.4090909	528.3272727	521.3	517.2272727	523.0636364	501.1	502.9909091	505.6272727	506.2909091
120	PEV (Pre-Erythrocytic Vaccine)	3	35%	4	0.1	Infants	6, 10, &, 14 weeks	2 yrs	70%	81%	93%	93%	NA	95%	5-17mo	0 yrs	None	50%	69%	85%	85%	NA	NA	None	NA	NA	NA	NA	NA	NA	NA	NA	0.4	Severe Cases in <5yo per 100,000 population	34.40909091	31.8	29.89090909	28.36363636	28.30909091	27.83636364	26.95454545	27.92727273	27.39090909	26.99090909	26.83636364	26.32727273	26.03636364	26.23636364	27.03636364
120	PEV (Pre-Erythrocytic Vaccine)	3	35%	4	0.1	Infants	6, 10, &, 14 weeks	2 yrs	70%	81%	93%	93%	NA	95%	5-17mo	0 yrs	None	50%	69%	85%	85%	NA	NA	None	NA	NA	NA	NA	NA	NA	NA	NA	0.4	Deaths in < 5yo per 100,000 population	8.5	7.890909091	7.172727273	7.309090909	7.4	7.354545455	6.963636364	7.263636364	7.336363636	6.972727273	7.390909091	7.227272727	7.445454545	7.536363636	6.963636364
120	PEV (Pre-Erythrocytic Vaccine)	3	35%	4	0.1	Infants	6, 10, &, 14 weeks	2 yrs	70%	81%	93%	93%	NA	95%	5-17mo	0 yrs	None	50%	69%	85%	85%	NA	NA	None	NA	NA	NA	NA	NA	NA	NA	NA	0.4	DALYs per 100,000 population	807.338102	785.8669922	753.7978206	739.1533566	746.3897757	763.795651	709.7232862	720.3980643	744.803958	718.74243	731.2026341	742.079266	726.340707	740.0176509	734.0327093
120	PEV (Pre-Erythrocytic Vaccine)	3	35%	4	0.1	Infants	6, 10, &, 14 weeks	2 yrs	70%	81%	93%	93%	NA	95%	5-17mo	0 yrs	None	50%	69%	85%	85%	NA	NA	None	NA	NA	NA	NA	NA	NA	NA	NA	0.4	Income and productivity gains from delivering vaccine (US$ / dose)	0.002615127	0.013934779	0.025718254	0.03840271	0.055807129	0.067945982	0.07868148	0.08604946	0.09963235	0.11444624	0.126302411	0.160788308	0.165377826	0.163322534	0.148507963
121	PEV (Pre-Erythrocytic Vaccine)	3	35%	4	0.1	Infants	6, 10, &, 14 weeks	2 yrs	70%	81%	93%	93%	NA	80%	5-17mo	0 yrs	None	89%	95%	97%	97%	NA	NA	None	NA	NA	NA	NA	NA	NA	NA	NA	0.4	Cases per 100,000 population	8582.563636	8463.772727	8323.2	8323.918182	8349.663636	8273.345455	8186.518182	8119.1	8087.672727	8034.336364	7993.790909	8007.954545	7962.918182	7940.127273	7953.518182
121	PEV (Pre-Erythrocytic Vaccine)	3	35%	4	0.1	Infants	6, 10, &, 14 weeks	2 yrs	70%	81%	93%	93%	NA	80%	5-17mo	0 yrs	None	89%	95%	97%	97%	NA	NA	None	NA	NA	NA	NA	NA	NA	NA	NA	0.4	Severe Cases per 100,000 population	148.7818182	147.0727273	139.6090909	139.7090909	141.0363636	140.1272727	140.1090909	138.3818182	139.2545455	138.4272727	138.0181818	138.4818182	139.5909091	137.2818182	137.5636364
121	PEV (Pre-Erythrocytic Vaccine)	3	35%	4	0.1	Infants	6, 10, &, 14 weeks	2 yrs	70%	81%	93%	93%	NA	80%	5-17mo	0 yrs	None	89%	95%	97%	97%	NA	NA	None	NA	NA	NA	NA	NA	NA	NA	NA	0.4	Deaths per 100,000 population	31.44545455	29.85454545	29.05454545	29.55454545	29.80909091	29.67272727	28.39090909	29.38181818	29.05454545	28.76363636	29.10909091	29.17272727	30.03636364	29.2	28.9
121	PEV (Pre-Erythrocytic Vaccine)	3	35%	4	0.1	Infants	6, 10, &, 14 weeks	2 yrs	70%	81%	93%	93%	NA	80%	5-17mo	0 yrs	None	89%	95%	97%	97%	NA	NA	None	NA	NA	NA	NA	NA	NA	NA	NA	0.4	Cases in <5yo per 100,000 population	652.1818182	609.1636364	563.5181818	539.1	549.6	535.8	528.7454545	518.0181818	516.8636364	520.7545455	519.1454545	516.8090909	513.7909091	509.6636364	509.1727273
121	PEV (Pre-Erythrocytic Vaccine)	3	35%	4	0.1	Infants	6, 10, &, 14 weeks	2 yrs	70%	81%	93%	93%	NA	80%	5-17mo	0 yrs	None	89%	95%	97%	97%	NA	NA	None	NA	NA	NA	NA	NA	NA	NA	NA	0.4	Severe Cases in <5yo per 100,000 population	32.71818182	31.21818182	28.57272727	27.95454545	28.12727273	27.80909091	27.70909091	27.27272727	27.90909091	28	27.67272727	27.75454545	27.48181818	26.95454545	26.59090909
121	PEV (Pre-Erythrocytic Vaccine)	3	35%	4	0.1	Infants	6, 10, &, 14 weeks	2 yrs	70%	81%	93%	93%	NA	80%	5-17mo	0 yrs	None	89%	95%	97%	97%	NA	NA	None	NA	NA	NA	NA	NA	NA	NA	NA	0.4	Deaths in < 5yo per 100,000 population	8.109090909	8.081818182	7.745454545	7.218181818	7.354545455	7.690909091	7.190909091	7.263636364	7.418181818	7.581818182	7.390909091	7.372727273	7.509090909	7.790909091	7.109090909
121	PEV (Pre-Erythrocytic Vaccine)	3	35%	4	0.1	Infants	6, 10, &, 14 weeks	2 yrs	70%	81%	93%	93%	NA	80%	5-17mo	0 yrs	None	89%	95%	97%	97%	NA	NA	None	NA	NA	NA	NA	NA	NA	NA	NA	0.4	DALYs per 100,000 population	799.0492921	763.4281631	745.8577038	748.0701269	757.5948281	754.8713845	722.923911	744.0498457	738.815484	729.3902467	741.9537484	740.3569953	763.29279	738.2129131	730.8726923
121	PEV (Pre-Erythrocytic Vaccine)	3	35%	4	0.1	Infants	6, 10, &, 14 weeks	2 yrs	70%	81%	93%	93%	NA	80%	5-17mo	0 yrs	None	89%	95%	97%	97%	NA	NA	None	NA	NA	NA	NA	NA	NA	NA	NA	0.4	Income and productivity gains from delivering vaccine (US$ / dose)	-0.001170545	0.02575352	0.058973271	0.056812183	0.052318098	0.069640428	0.08848955	0.104756714	0.108849984	0.123762471	0.135206287	0.131474424	0.141441057	0.146106219	0.14446997
122	PEV (Pre-Erythrocytic Vaccine)	3	35%	4	0.1	Infants	6, 10, &, 14 weeks	2 yrs	70%	81%	93%	93%	NA	80%	5-17mo	0 yrs	None	70%	81%	93%	93%	NA	NA	None	NA	NA	NA	NA	NA	NA	NA	NA	0.4	Cases per 100,000 population	8595.436364	8532.436364	8465.354545	8384.027273	8271.409091	8274.5	8161.063636	8144.454545	8065.563636	7973.981818	7988.627273	7977.972727	7907.054545	7889.836364	7928.363636
122	PEV (Pre-Erythrocytic Vaccine)	3	35%	4	0.1	Infants	6, 10, &, 14 weeks	2 yrs	70%	81%	93%	93%	NA	80%	5-17mo	0 yrs	None	70%	81%	93%	93%	NA	NA	None	NA	NA	NA	NA	NA	NA	NA	NA	0.4	Severe Cases per 100,000 population	148.3909091	145.2727273	144.4181818	142.2636364	140.5727273	142.4	140.7	136.8818182	135.0090909	135.6818182	138.3454545	134.9909091	135.5090909	135.0181818	138.3636364
122	PEV (Pre-Erythrocytic Vaccine)	3	35%	4	0.1	Infants	6, 10, &, 14 weeks	2 yrs	70%	81%	93%	93%	NA	80%	5-17mo	0 yrs	None	70%	81%	93%	93%	NA	NA	None	NA	NA	NA	NA	NA	NA	NA	NA	0.4	Deaths per 100,000 population	31.18181818	30.31818182	29.7	28.92727273	29.89090909	29.42727273	29.6	27.97272727	27.97272727	28.66363636	30.20909091	28.40909091	29.34545455	28.35454545	29.27272727
122	PEV (Pre-Erythrocytic Vaccine)	3	35%	4	0.1	Infants	6, 10, &, 14 weeks	2 yrs	70%	81%	93%	93%	NA	80%	5-17mo	0 yrs	None	70%	81%	93%	93%	NA	NA	None	NA	NA	NA	NA	NA	NA	NA	NA	0.4	Cases in <5yo per 100,000 population	669.8545455	614.8090909	575.9545455	554.4181818	543.2818182	533.4909091	526.1545455	524.9727273	517.8727273	516.7545455	515.9272727	522.8272727	507.9454545	507.6090909	514.3636364
122	PEV (Pre-Erythrocytic Vaccine)	3	35%	4	0.1	Infants	6, 10, &, 14 weeks	2 yrs	70%	81%	93%	93%	NA	80%	5-17mo	0 yrs	None	70%	81%	93%	93%	NA	NA	None	NA	NA	NA	NA	NA	NA	NA	NA	0.4	Severe Cases in <5yo per 100,000 population	33.36363636	31.90909091	30.70909091	27.19090909	28.08181818	27.90909091	27.40909091	27.79090909	26.20909091	26.41818182	27.18181818	26.46363636	27.19090909	26.07272727	27.07272727
122	PEV (Pre-Erythrocytic Vaccine)	3	35%	4	0.1	Infants	6, 10, &, 14 weeks	2 yrs	70%	81%	93%	93%	NA	80%	5-17mo	0 yrs	None	70%	81%	93%	93%	NA	NA	None	NA	NA	NA	NA	NA	NA	NA	NA	0.4	Deaths in < 5yo per 100,000 population	8.436363636	7.972727273	7.518181818	6.709090909	7.045454545	7.627272727	7.163636364	6.927272727	7.136363636	7.190909091	7.272727273	7.109090909	7.545454545	6.881818182	7.190909091
122	PEV (Pre-Erythrocytic Vaccine)	3	35%	4	0.1	Infants	6, 10, &, 14 weeks	2 yrs	70%	81%	93%	93%	NA	80%	5-17mo	0 yrs	None	70%	81%	93%	93%	NA	NA	None	NA	NA	NA	NA	NA	NA	NA	NA	0.4	DALYs per 100,000 population	796.2307305	773.3389745	755.7186393	733.6105812	760.3250556	749.3954154	751.6699093	713.6612885	713.7831701	730.5169431	762.8580352	724.286466	742.9667412	716.4411637	743.6842022
122	PEV (Pre-Erythrocytic Vaccine)	3	35%	4	0.1	Infants	6, 10, &, 14 weeks	2 yrs	70%	81%	93%	93%	NA	80%	5-17mo	0 yrs	None	70%	81%	93%	93%	NA	NA	None	NA	NA	NA	NA	NA	NA	NA	NA	0.4	Income and productivity gains from delivering vaccine (US$ / dose)	-0.000629321	0.013604603	0.024099173	0.042695938	0.070933799	0.067221495	0.093369862	0.099217124	0.115833415	0.139453992	0.135165238	0.141327729	0.158182709	0.160124559	0.151504773
123	PEV (Pre-Erythrocytic Vaccine)	3	35%	4	0.1	Infants	6, 10, &, 14 weeks	2 yrs	70%	81%	93%	93%	NA	80%	5-17mo	0 yrs	None	50%	69%	85%	85%	NA	NA	None	NA	NA	NA	NA	NA	NA	NA	NA	0.4	Cases per 100,000 population	8575.527273	8521.327273	8471.890909	8384.290909	8299.463636	8218.227273	8126.681818	8083.772727	8006.6	7966.754545	7957.609091	7866.609091	7861.090909	7844.436364	7874.409091
123	PEV (Pre-Erythrocytic Vaccine)	3	35%	4	0.1	Infants	6, 10, &, 14 weeks	2 yrs	70%	81%	93%	93%	NA	80%	5-17mo	0 yrs	None	50%	69%	85%	85%	NA	NA	None	NA	NA	NA	NA	NA	NA	NA	NA	0.4	Severe Cases per 100,000 population	150.2636364	148.9818182	146.8909091	142.4	141.4	139.1	137.5454545	137.3272727	136.0909091	134.6545455	136.8272727	135.2545455	134.5272727	136.4636364	139.7454545
123	PEV (Pre-Erythrocytic Vaccine)	3	35%	4	0.1	Infants	6, 10, &, 14 weeks	2 yrs	70%	81%	93%	93%	NA	80%	5-17mo	0 yrs	None	50%	69%	85%	85%	NA	NA	None	NA	NA	NA	NA	NA	NA	NA	NA	0.4	Deaths per 100,000 population	31.57272727	30.71818182	29.92727273	30.38181818	29.37272727	29.02727273	28.86363636	27.67272727	28.99090909	27.49090909	29.36363636	28.11818182	28.89090909	29.00909091	29.28181818
123	PEV (Pre-Erythrocytic Vaccine)	3	35%	4	0.1	Infants	6, 10, &, 14 weeks	2 yrs	70%	81%	93%	93%	NA	80%	5-17mo	0 yrs	None	50%	69%	85%	85%	NA	NA	None	NA	NA	NA	NA	NA	NA	NA	NA	0.4	Cases in <5yo per 100,000 population	666.5090909	618.7363636	584.9090909	554.5363636	542.5545455	532.5363636	525.0727273	519.6090909	513.8272727	510	514.0363636	502.6454545	505.8272727	504.8181818	506.2818182
123	PEV (Pre-Erythrocytic Vaccine)	3	35%	4	0.1	Infants	6, 10, &, 14 weeks	2 yrs	70%	81%	93%	93%	NA	80%	5-17mo	0 yrs	None	50%	69%	85%	85%	NA	NA	None	NA	NA	NA	NA	NA	NA	NA	NA	0.4	Severe Cases in <5yo per 100,000 population	34.84545455	31.56363636	31.01818182	28.17272727	28.56363636	27.99090909	26.98181818	27.02727273	26.21818182	26.92727273	28.15454545	25.99090909	26.44545455	25.83636364	26.5
123	PEV (Pre-Erythrocytic Vaccine)	3	35%	4	0.1	Infants	6, 10, &, 14 weeks	2 yrs	70%	81%	93%	93%	NA	80%	5-17mo	0 yrs	None	50%	69%	85%	85%	NA	NA	None	NA	NA	NA	NA	NA	NA	NA	NA	0.4	Deaths in < 5yo per 100,000 population	8.827272727	7.790909091	7.581818182	7.545454545	7.590909091	7.127272727	6.990909091	6.645454545	7.027272727	6.890909091	7.509090909	6.490909091	7.3	7.381818182	7.1
123	PEV (Pre-Erythrocytic Vaccine)	3	35%	4	0.1	Infants	6, 10, &, 14 weeks	2 yrs	70%	81%	93%	93%	NA	80%	5-17mo	0 yrs	None	50%	69%	85%	85%	NA	NA	None	NA	NA	NA	NA	NA	NA	NA	NA	0.4	DALYs per 100,000 population	803.2141785	778.1888015	760.0864603	769.4908195	749.5070241	738.2863286	732.0580914	701.1571231	735.9772783	703.3140905	746.5498889	710.8037463	733.5858711	737.0321847	743.8352414
123	PEV (Pre-Erythrocytic Vaccine)	3	35%	4	0.1	Infants	6, 10, &, 14 weeks	2 yrs	70%	81%	93%	93%	NA	80%	5-17mo	0 yrs	None	50%	69%	85%	85%	NA	NA	None	NA	NA	NA	NA	NA	NA	NA	NA	0.4	Income and productivity gains from delivering vaccine (US$ / dose)	0.001929467	0.012247234	0.022189114	0.04288743	0.062722045	0.083858556	0.103794794	0.112457216	0.130762807	0.140697511	0.14465262	0.164388218	0.168658988	0.170007961	0.161918968
124	PEV (Pre-Erythrocytic Vaccine)	3	35%	4	0.1	Infants	6, 10, &, 14 weeks	2 yrs	70%	81%	93%	93%	NA	50%	5-17mo	0 yrs	None	89%	95%	97%	97%	NA	NA	None	NA	NA	NA	NA	NA	NA	NA	NA	0.4	Cases per 100,000 population	8588.745455	8449.790909	8444.045455	8356.863636	8305.590909	8242.472727	8241.3	8165.845455	8064.827273	8062.818182	8077.954545	8082.2	7999.4	8051.872727	8017.7
124	PEV (Pre-Erythrocytic Vaccine)	3	35%	4	0.1	Infants	6, 10, &, 14 weeks	2 yrs	70%	81%	93%	93%	NA	50%	5-17mo	0 yrs	None	89%	95%	97%	97%	NA	NA	None	NA	NA	NA	NA	NA	NA	NA	NA	0.4	Severe Cases per 100,000 population	149.0272727	145.9636364	144.2636364	141.4363636	141.0272727	142.3727273	141.0545455	138.6363636	135.3727273	136.8727273	138.3636364	140.3454545	138.1545455	138.6181818	140.0090909
124	PEV (Pre-Erythrocytic Vaccine)	3	35%	4	0.1	Infants	6, 10, &, 14 weeks	2 yrs	70%	81%	93%	93%	NA	50%	5-17mo	0 yrs	None	89%	95%	97%	97%	NA	NA	None	NA	NA	NA	NA	NA	NA	NA	NA	0.4	Deaths per 100,000 population	31.39090909	30.78181818	30.58181818	29.76363636	29.20909091	29.27272727	29.58181818	27.74545455	27.94545455	29.69090909	30.22727273	28.10909091	28.90909091	28.62727273	29.51818182
124	PEV (Pre-Erythrocytic Vaccine)	3	35%	4	0.1	Infants	6, 10, &, 14 weeks	2 yrs	70%	81%	93%	93%	NA	50%	5-17mo	0 yrs	None	89%	95%	97%	97%	NA	NA	None	NA	NA	NA	NA	NA	NA	NA	NA	0.4	Cases in <5yo per 100,000 population	659.9	607.8909091	582.7090909	550.9727273	546.5818182	536.6363636	542.8454545	533.7545455	530.5909091	528.2090909	526.4363636	534.5636364	521.0818182	528.0454545	521.1545455
124	PEV (Pre-Erythrocytic Vaccine)	3	35%	4	0.1	Infants	6, 10, &, 14 weeks	2 yrs	70%	81%	93%	93%	NA	50%	5-17mo	0 yrs	None	89%	95%	97%	97%	NA	NA	None	NA	NA	NA	NA	NA	NA	NA	NA	0.4	Severe Cases in <5yo per 100,000 population	33.89090909	30.92727273	30.28181818	28.47272727	28.33636364	28.80909091	28.7	27.78181818	26.52727273	27.2	27.33636364	28.2	26.52727273	27.89090909	27.43636364
124	PEV (Pre-Erythrocytic Vaccine)	3	35%	4	0.1	Infants	6, 10, &, 14 weeks	2 yrs	70%	81%	93%	93%	NA	50%	5-17mo	0 yrs	None	89%	95%	97%	97%	NA	NA	None	NA	NA	NA	NA	NA	NA	NA	NA	0.4	Deaths in < 5yo per 100,000 population	8.427272727	7.654545455	7.681818182	7.418181818	7.218181818	7.363636364	7.445454545	7.2	7.2	7.363636364	7.827272727	7.1	7.481818182	6.672727273	7.1
124	PEV (Pre-Erythrocytic Vaccine)	3	35%	4	0.1	Infants	6, 10, &, 14 weeks	2 yrs	70%	81%	93%	93%	NA	50%	5-17mo	0 yrs	None	89%	95%	97%	97%	NA	NA	None	NA	NA	NA	NA	NA	NA	NA	NA	0.4	DALYs per 100,000 population	798.7135128	780.7692988	778.5325107	755.5603597	743.8307957	745.0210101	750.6280452	706.096291	715.7700442	751.3624163	763.6306722	712.9927266	735.1567857	726.7062749	745.9596107
124	PEV (Pre-Erythrocytic Vaccine)	3	35%	4	0.1	Infants	6, 10, &, 14 weeks	2 yrs	70%	81%	93%	93%	NA	50%	5-17mo	0 yrs	None	89%	95%	97%	97%	NA	NA	None	NA	NA	NA	NA	NA	NA	NA	NA	0.4	Income and productivity gains from delivering vaccine (US$ / dose)	-0.000491027	0.033759648	0.030887727	0.051965802	0.066252634	0.078398027	0.08128116	0.097558848	0.124305936	0.123174587	0.120510904	0.118524943	0.138784606	0.127546193	0.132756094
125	PEV (Pre-Erythrocytic Vaccine)	3	35%	4	0.1	Infants	6, 10, &, 14 weeks	2 yrs	70%	81%	93%	93%	NA	50%	5-17mo	0 yrs	None	70%	81%	93%	93%	NA	NA	None	NA	NA	NA	NA	NA	NA	NA	NA	0.4	Cases per 100,000 population	8580.954545	8500.172727	8432.063636	8359.718182	8286.845455	8275.127273	8258.909091	8217.218182	8197.627273	8064.309091	8018.254545	8012.3	8025.3	7984.618182	7973.863636
125	PEV (Pre-Erythrocytic Vaccine)	3	35%	4	0.1	Infants	6, 10, &, 14 weeks	2 yrs	70%	81%	93%	93%	NA	50%	5-17mo	0 yrs	None	70%	81%	93%	93%	NA	NA	None	NA	NA	NA	NA	NA	NA	NA	NA	0.4	Severe Cases per 100,000 population	149.5727273	149	142.6909091	143.4545455	139.4636364	140.7909091	141	142.3727273	139.9818182	139.1545455	136.4	138.6545455	138.9909091	136.9545455	137.2727273
125	PEV (Pre-Erythrocytic Vaccine)	3	35%	4	0.1	Infants	6, 10, &, 14 weeks	2 yrs	70%	81%	93%	93%	NA	50%	5-17mo	0 yrs	None	70%	81%	93%	93%	NA	NA	None	NA	NA	NA	NA	NA	NA	NA	NA	0.4	Deaths per 100,000 population	31.53636364	30.23636364	29.56363636	30.31818182	29.01818182	29.88181818	27.48181818	29.44545455	28.87272727	29.62727273	29.44545455	28.54545455	28.94545455	28.66363636	28.94545455
125	PEV (Pre-Erythrocytic Vaccine)	3	35%	4	0.1	Infants	6, 10, &, 14 weeks	2 yrs	70%	81%	93%	93%	NA	50%	5-17mo	0 yrs	None	70%	81%	93%	93%	NA	NA	None	NA	NA	NA	NA	NA	NA	NA	NA	0.4	Cases in <5yo per 100,000 population	664.3181818	618.2909091	584.5545455	554.9454545	550.1	540.1545455	540.5	542.4545455	529.8454545	527.6545455	523.0090909	526.3181818	520.7454545	518.6818182	516.9727273
125	PEV (Pre-Erythrocytic Vaccine)	3	35%	4	0.1	Infants	6, 10, &, 14 weeks	2 yrs	70%	81%	93%	93%	NA	50%	5-17mo	0 yrs	None	70%	81%	93%	93%	NA	NA	None	NA	NA	NA	NA	NA	NA	NA	NA	0.4	Severe Cases in <5yo per 100,000 population	33.55454545	32.21818182	29.66363636	27.65454545	28.05454545	27.69090909	27.76363636	29.53636364	27.16363636	27.70909091	26.33636364	27.39090909	27.46363636	27.41818182	27.08181818
125	PEV (Pre-Erythrocytic Vaccine)	3	35%	4	0.1	Infants	6, 10, &, 14 weeks	2 yrs	70%	81%	93%	93%	NA	50%	5-17mo	0 yrs	None	70%	81%	93%	93%	NA	NA	None	NA	NA	NA	NA	NA	NA	NA	NA	0.4	Deaths in < 5yo per 100,000 population	8.190909091	7.927272727	7.936363636	7.363636364	7.190909091	7.518181818	6.863636364	7.918181818	6.809090909	7.354545455	7.618181818	7.127272727	7.418181818	7.218181818	7.2
125	PEV (Pre-Erythrocytic Vaccine)	3	35%	4	0.1	Infants	6, 10, &, 14 weeks	2 yrs	70%	81%	93%	93%	NA	50%	5-17mo	0 yrs	None	70%	81%	93%	93%	NA	NA	None	NA	NA	NA	NA	NA	NA	NA	NA	0.4	DALYs per 100,000 population	802.7170709	770.2257901	754.1880489	770.9037762	739.5941755	759.8711197	705.849598	750.5205961	735.8912205	754.1011559	748.1108557	726.6233142	736.3238029	726.5898767	733.6098652
125	PEV (Pre-Erythrocytic Vaccine)	3	35%	4	0.1	Infants	6, 10, &, 14 weeks	2 yrs	70%	81%	93%	93%	NA	50%	5-17mo	0 yrs	None	70%	81%	93%	93%	NA	NA	None	NA	NA	NA	NA	NA	NA	NA	NA	0.4	Income and productivity gains from delivering vaccine (US$ / dose)	0.000112437	0.017867459	0.034752999	0.049802675	0.072071883	0.07044626	0.075706478	0.082638071	0.086701692	0.119917548	0.132952125	0.135630333	0.131209475	0.140966909	0.144904409
126	PEV (Pre-Erythrocytic Vaccine)	3	35%	4	0.1	Infants	6, 10, &, 14 weeks	2 yrs	70%	81%	93%	93%	NA	50%	5-17mo	0 yrs	None	50%	69%	85%	85%	NA	NA	None	NA	NA	NA	NA	NA	NA	NA	NA	0.4	Cases per 100,000 population	8562.363636	8525.345455	8493.736364	8390.772727	8301.090909	8292.636364	8202.354545	8161.945455	8164.827273	8122.6	8067.2	7964.5	7927.418182	7942.909091	7934.863636
126	PEV (Pre-Erythrocytic Vaccine)	3	35%	4	0.1	Infants	6, 10, &, 14 weeks	2 yrs	70%	81%	93%	93%	NA	50%	5-17mo	0 yrs	None	50%	69%	85%	85%	NA	NA	None	NA	NA	NA	NA	NA	NA	NA	NA	0.4	Severe Cases per 100,000 population	150.3272727	148.1454545	145.7363636	143.1545455	140.4363636	141.9363636	140.3636364	140.6	140.4909091	139.5727273	138.3818182	138.2363636	137.1272727	137.5363636	136.6090909
126	PEV (Pre-Erythrocytic Vaccine)	3	35%	4	0.1	Infants	6, 10, &, 14 weeks	2 yrs	70%	81%	93%	93%	NA	50%	5-17mo	0 yrs	None	50%	69%	85%	85%	NA	NA	None	NA	NA	NA	NA	NA	NA	NA	NA	0.4	Deaths per 100,000 population	31.56363636	30.40909091	30.79090909	29.28181818	30.02727273	29.49090909	28.51818182	29.75454545	29.49090909	29.75454545	29.41818182	29.69090909	28.55454545	28.95454545	29.49090909
126	PEV (Pre-Erythrocytic Vaccine)	3	35%	4	0.1	Infants	6, 10, &, 14 weeks	2 yrs	70%	81%	93%	93%	NA	50%	5-17mo	0 yrs	None	50%	69%	85%	85%	NA	NA	None	NA	NA	NA	NA	NA	NA	NA	NA	0.4	Cases in <5yo per 100,000 population	666.3363636	626.6818182	595.1	558.7363636	552.9181818	539.3818182	534.8090909	535.1818182	533.5545455	528.0181818	533.3545455	518.4	514.4090909	519.5	513.3909091
126	PEV (Pre-Erythrocytic Vaccine)	3	35%	4	0.1	Infants	6, 10, &, 14 weeks	2 yrs	70%	81%	93%	93%	NA	50%	5-17mo	0 yrs	None	50%	69%	85%	85%	NA	NA	None	NA	NA	NA	NA	NA	NA	NA	NA	0.4	Severe Cases in <5yo per 100,000 population	34.11818182	32	30.60909091	28.22727273	27.90909091	28.82727273	28.33636364	28.54545455	29.15454545	28.17272727	28.09090909	27.22727273	27.82727273	26.82727273	26.65454545
126	PEV (Pre-Erythrocytic Vaccine)	3	35%	4	0.1	Infants	6, 10, &, 14 weeks	2 yrs	70%	81%	93%	93%	NA	50%	5-17mo	0 yrs	None	50%	69%	85%	85%	NA	NA	None	NA	NA	NA	NA	NA	NA	NA	NA	0.4	Deaths in < 5yo per 100,000 population	8.527272727	7.572727273	8.090909091	7.454545455	7.418181818	7.263636364	6.927272727	7.418181818	7.381818182	7.590909091	7.8	7.681818182	6.990909091	7.190909091	6.972727273
126	PEV (Pre-Erythrocytic Vaccine)	3	35%	4	0.1	Infants	6, 10, &, 14 weeks	2 yrs	70%	81%	93%	93%	NA	50%	5-17mo	0 yrs	None	50%	69%	85%	85%	NA	NA	None	NA	NA	NA	NA	NA	NA	NA	NA	0.4	DALYs per 100,000 population	800.8796429	776.1352731	782.2033069	747.7521508	760.7468465	752.9297403	729.1534313	757.8992036	753.6603906	757.2962923	749.8542903	756.3052351	723.6761438	732.4444005	747.1887406
126	PEV (Pre-Erythrocytic Vaccine)	3	35%	4	0.1	Infants	6, 10, &, 14 weeks	2 yrs	70%	81%	93%	93%	NA	50%	5-17mo	0 yrs	None	50%	69%	85%	85%	NA	NA	None	NA	NA	NA	NA	NA	NA	NA	NA	0.4	Income and productivity gains from delivering vaccine (US$ / dose)	0.003859585	0.014254335	0.019139681	0.042600484	0.068380627	0.066298834	0.089653993	0.098064702	0.094953013	0.107274417	0.12253022	0.148427323	0.159484414	0.153426087	0.157571038
127	PEV (Pre-Erythrocytic Vaccine)	3	35%	4	0.1	Infants	6, 10, &, 14 weeks	2 yrs	50%	69%	85%	85%	NA	95%	5-17mo	0 yrs	None	89%	95%	97%	97%	NA	NA	None	NA	NA	NA	NA	NA	NA	NA	NA	0.4	Cases per 100,000 population	8556.345455	8488.709091	8392.463636	8362.445455	8303.718182	8360.018182	8362.063636	8319.418182	8218.609091	8184.845455	8158.5	8079.6	8104.418182	8110.309091	8019.318182
127	PEV (Pre-Erythrocytic Vaccine)	3	35%	4	0.1	Infants	6, 10, &, 14 weeks	2 yrs	50%	69%	85%	85%	NA	95%	5-17mo	0 yrs	None	89%	95%	97%	97%	NA	NA	None	NA	NA	NA	NA	NA	NA	NA	NA	0.4	Severe Cases per 100,000 population	149.5545455	146.5636364	142.9272727	144.4909091	142.1454545	142.3727273	143.3727273	143.1	140.6090909	139.6090909	139.2818182	139.4727273	139.6090909	138.4909091	139.8636364
127	PEV (Pre-Erythrocytic Vaccine)	3	35%	4	0.1	Infants	6, 10, &, 14 weeks	2 yrs	50%	69%	85%	85%	NA	95%	5-17mo	0 yrs	None	89%	95%	97%	97%	NA	NA	None	NA	NA	NA	NA	NA	NA	NA	NA	0.4	Deaths per 100,000 population	29.60909091	30.54545455	30.89090909	30.2	29.45454545	30.68181818	29.96363636	28.81818182	29.66363636	29.11818182	28.83636364	29.25454545	29.21818182	28.54545455	29.53636364
127	PEV (Pre-Erythrocytic Vaccine)	3	35%	4	0.1	Infants	6, 10, &, 14 weeks	2 yrs	50%	69%	85%	85%	NA	95%	5-17mo	0 yrs	None	89%	95%	97%	97%	NA	NA	None	NA	NA	NA	NA	NA	NA	NA	NA	0.4	Cases in <5yo per 100,000 population	660.1090909	615.2	583.4545455	564.7454545	561.0363636	566.6909091	571.7454545	570.9090909	560.6	557.8727273	562.7727273	547.3363636	551.8181818	557.5363636	545.0272727
127	PEV (Pre-Erythrocytic Vaccine)	3	35%	4	0.1	Infants	6, 10, &, 14 weeks	2 yrs	50%	69%	85%	85%	NA	95%	5-17mo	0 yrs	None	89%	95%	97%	97%	NA	NA	None	NA	NA	NA	NA	NA	NA	NA	NA	0.4	Severe Cases in <5yo per 100,000 population	33.77272727	31.39090909	29.58181818	29.17272727	29.01818182	29.98181818	30.85454545	31.13636364	28.42727273	28.43636364	29.34545455	28.83636364	28.54545455	28.20909091	28.04545455
127	PEV (Pre-Erythrocytic Vaccine)	3	35%	4	0.1	Infants	6, 10, &, 14 weeks	2 yrs	50%	69%	85%	85%	NA	95%	5-17mo	0 yrs	None	89%	95%	97%	97%	NA	NA	None	NA	NA	NA	NA	NA	NA	NA	NA	0.4	Deaths in < 5yo per 100,000 population	7.645454545	7.927272727	7.781818182	7.263636364	6.963636364	7.472727273	7.727272727	6.990909091	7.527272727	6.809090909	7.536363636	7.7	7.727272727	7.136363636	7.654545455
127	PEV (Pre-Erythrocytic Vaccine)	3	35%	4	0.1	Infants	6, 10, &, 14 weeks	2 yrs	50%	69%	85%	85%	NA	95%	5-17mo	0 yrs	None	89%	95%	97%	97%	NA	NA	None	NA	NA	NA	NA	NA	NA	NA	NA	0.4	DALYs per 100,000 population	758.3664402	777.3501674	784.3677566	765.1726805	752.0814905	776.699632	765.7914444	731.8599657	756.6163632	737.7814122	730.2956257	747.8650607	740.185758	727.1859607	748.8355005
127	PEV (Pre-Erythrocytic Vaccine)	3	35%	4	0.1	Infants	6, 10, &, 14 weeks	2 yrs	50%	69%	85%	85%	NA	95%	5-17mo	0 yrs	None	89%	95%	97%	97%	NA	NA	None	NA	NA	NA	NA	NA	NA	NA	NA	0.4	Income and productivity gains from delivering vaccine (US$ / dose)	0.004209254	0.028031522	0.055244157	0.060847264	0.080516874	0.065669626	0.063777153	0.074716634	0.100797029	0.113831075	0.124162031	0.145996461	0.139609457	0.138308457	0.1650577
128	PEV (Pre-Erythrocytic Vaccine)	3	35%	4	0.1	Infants	6, 10, &, 14 weeks	2 yrs	50%	69%	85%	85%	NA	95%	5-17mo	0 yrs	None	70%	81%	93%	93%	NA	NA	None	NA	NA	NA	NA	NA	NA	NA	NA	0.4	Cases per 100,000 population	8605.472727	8549.172727	8508.854545	8413.736364	8364.109091	8334.209091	8255.7	8249.718182	8300.854545	8171.409091	8163.018182	8098.045455	8146.590909	8074.8	8019.027273
128	PEV (Pre-Erythrocytic Vaccine)	3	35%	4	0.1	Infants	6, 10, &, 14 weeks	2 yrs	50%	69%	85%	85%	NA	95%	5-17mo	0 yrs	None	70%	81%	93%	93%	NA	NA	None	NA	NA	NA	NA	NA	NA	NA	NA	0.4	Severe Cases per 100,000 population	150.7272727	146.1636364	146.8272727	143.3909091	144.0727273	143.4272727	140.3727273	141.4454545	142.9727273	141.3090909	139.4454545	138.8636364	139.9363636	140.3636364	140.2181818
128	PEV (Pre-Erythrocytic Vaccine)	3	35%	4	0.1	Infants	6, 10, &, 14 weeks	2 yrs	50%	69%	85%	85%	NA	95%	5-17mo	0 yrs	None	70%	81%	93%	93%	NA	NA	None	NA	NA	NA	NA	NA	NA	NA	NA	0.4	Deaths per 100,000 population	31.31818182	31.12727273	30.99090909	30.25454545	30.75454545	29.95454545	29.31818182	29.31818182	30.39090909	28.90909091	29.36363636	29.28181818	30.08181818	28.41818182	29.36363636
128	PEV (Pre-Erythrocytic Vaccine)	3	35%	4	0.1	Infants	6, 10, &, 14 weeks	2 yrs	50%	69%	85%	85%	NA	95%	5-17mo	0 yrs	None	70%	81%	93%	93%	NA	NA	None	NA	NA	NA	NA	NA	NA	NA	NA	0.4	Cases in <5yo per 100,000 population	664.8818182	627.0181818	594.8272727	574.2454545	565.3909091	567.2909091	560.2	560.6545455	571.2272727	555.2272727	561.9818182	553.0909091	552.8909091	551.3454545	539.6545455
128	PEV (Pre-Erythrocytic Vaccine)	3	35%	4	0.1	Infants	6, 10, &, 14 weeks	2 yrs	50%	69%	85%	85%	NA	95%	5-17mo	0 yrs	None	70%	81%	93%	93%	NA	NA	None	NA	NA	NA	NA	NA	NA	NA	NA	0.4	Severe Cases in <5yo per 100,000 population	34.81818182	30.81818182	29.99090909	29.30909091	30.25454545	28.85454545	28.89090909	30.24545455	29.99090909	28.67272727	28.69090909	28.92727273	28.43636364	28.55454545	29.56363636
128	PEV (Pre-Erythrocytic Vaccine)	3	35%	4	0.1	Infants	6, 10, &, 14 weeks	2 yrs	50%	69%	85%	85%	NA	95%	5-17mo	0 yrs	None	70%	81%	93%	93%	NA	NA	None	NA	NA	NA	NA	NA	NA	NA	NA	0.4	Deaths in < 5yo per 100,000 population	8.5	7.981818182	7.981818182	7.818181818	7.772727273	7.590909091	7.254545455	7.881818182	7.718181818	7.090909091	7.509090909	7.318181818	8.1	7.090909091	7.445454545
128	PEV (Pre-Erythrocytic Vaccine)	3	35%	4	0.1	Infants	6, 10, &, 14 weeks	2 yrs	50%	69%	85%	85%	NA	95%	5-17mo	0 yrs	None	70%	81%	93%	93%	NA	NA	None	NA	NA	NA	NA	NA	NA	NA	NA	0.4	DALYs per 100,000 population	797.4593459	789.0869468	786.17016	771.230568	781.0660013	757.3437667	747.7764854	746.6122483	769.8733341	735.2688769	744.8397393	743.317158	765.8559606	725.8662099	745.6486787
128	PEV (Pre-Erythrocytic Vaccine)	3	35%	4	0.1	Infants	6, 10, &, 14 weeks	2 yrs	50%	69%	85%	85%	NA	95%	5-17mo	0 yrs	None	70%	81%	93%	93%	NA	NA	None	NA	NA	NA	NA	NA	NA	NA	NA	0.4	Income and productivity gains from delivering vaccine (US$ / dose)	-0.004706658	0.012022639	0.018057419	0.047330538	0.06238172	0.072175245	0.094654505	0.093985013	0.078103256	0.114065623	0.123099745	0.142500249	0.127394848	0.145311584	0.163239555
129	PEV (Pre-Erythrocytic Vaccine)	3	35%	4	0.1	Infants	6, 10, &, 14 weeks	2 yrs	50%	69%	85%	85%	NA	95%	5-17mo	0 yrs	None	50%	69%	85%	85%	NA	NA	None	NA	NA	NA	NA	NA	NA	NA	NA	0.4	Cases per 100,000 population	8595.063636	8494.245455	8460.954545	8362.081818	8339.009091	8315.845455	8227.190909	8169.190909	8095.163636	8073.372727	8029.918182	8007.018182	8026.690909	8005.954545	8019.918182
129	PEV (Pre-Erythrocytic Vaccine)	3	35%	4	0.1	Infants	6, 10, &, 14 weeks	2 yrs	50%	69%	85%	85%	NA	95%	5-17mo	0 yrs	None	50%	69%	85%	85%	NA	NA	None	NA	NA	NA	NA	NA	NA	NA	NA	0.4	Severe Cases per 100,000 population	149.7363636	147.6545455	142.6818182	143.1363636	140.9181818	143.1636364	141.6272727	139.0454545	138.7454545	139.4181818	139.1727273	139.4181818	140.6818182	139.9272727	138.5
129	PEV (Pre-Erythrocytic Vaccine)	3	35%	4	0.1	Infants	6, 10, &, 14 weeks	2 yrs	50%	69%	85%	85%	NA	95%	5-17mo	0 yrs	None	50%	69%	85%	85%	NA	NA	None	NA	NA	NA	NA	NA	NA	NA	NA	0.4	Deaths per 100,000 population	30.96363636	30.86363636	29.36363636	29.66363636	30.07272727	30.67272727	29.50909091	30.04545455	28.50909091	29.00909091	29.48181818	28.58181818	29.22727273	29.50909091	28.83636364
129	PEV (Pre-Erythrocytic Vaccine)	3	35%	4	0.1	Infants	6, 10, &, 14 weeks	2 yrs	50%	69%	85%	85%	NA	95%	5-17mo	0 yrs	None	50%	69%	85%	85%	NA	NA	None	NA	NA	NA	NA	NA	NA	NA	NA	0.4	Cases in <5yo per 100,000 population	667.1727273	629.8818182	598.0090909	575.2090909	570.7727273	566.9363636	553.0090909	554.2090909	544.6636364	548.7363636	541.7818182	542.3272727	542.2818182	542.1090909	544.4090909
129	PEV (Pre-Erythrocytic Vaccine)	3	35%	4	0.1	Infants	6, 10, &, 14 weeks	2 yrs	50%	69%	85%	85%	NA	95%	5-17mo	0 yrs	None	50%	69%	85%	85%	NA	NA	None	NA	NA	NA	NA	NA	NA	NA	NA	0.4	Severe Cases in <5yo per 100,000 population	33.80909091	31.56363636	30.6	29.38181818	29.87272727	30.07272727	28.86363636	28.02727273	28.81818182	28.64545455	28.74545455	29.47272727	29.04545455	28.7	28.24545455
129	PEV (Pre-Erythrocytic Vaccine)	3	35%	4	0.1	Infants	6, 10, &, 14 weeks	2 yrs	50%	69%	85%	85%	NA	95%	5-17mo	0 yrs	None	50%	69%	85%	85%	NA	NA	None	NA	NA	NA	NA	NA	NA	NA	NA	0.4	Deaths in < 5yo per 100,000 population	8.272727273	7.872727273	7.945454545	7.727272727	7.454545455	8.045454545	7.445454545	7.818181818	7.590909091	7.218181818	7.372727273	7.254545455	7.109090909	7.690909091	7.281818182
129	PEV (Pre-Erythrocytic Vaccine)	3	35%	4	0.1	Infants	6, 10, &, 14 weeks	2 yrs	50%	69%	85%	85%	NA	95%	5-17mo	0 yrs	None	50%	69%	85%	85%	NA	NA	None	NA	NA	NA	NA	NA	NA	NA	NA	0.4	DALYs per 100,000 population	791.5565371	785.378531	751.015333	757.1312212	762.8535575	780.6000541	747.6047749	764.5328858	727.7344344	736.2248791	751.8454065	728.8561701	741.8104468	752.5448086	733.190273
[truncated: 154,489 more rows]
[truncated: 5 more columns]
