# Supplementary material for: Modeling the public health impact of malaria vaccines for developers and policymakers
Source: BMC Infect Dis. 2013 Jul 1;13:295. doi: 10.1186/1471-2334-13-295 (PMC3711926; doi:10.1186/1471-2334-13-295)
Supplement: Additional file 10 — Vaccine_Strategy 6. Reference data from Swiss TPH on vaccine impact: Vaccine_Strategy 6. [file 1471-2334-13-295-S10.txt]

scenario_nr	TypeofVaccine	DosesperTx	PredictedEfficacyAgainstClinicalDisease	VxDecayRateyrs	EIR	Cohort1	VxSchedule1	BoostDoseVxSchedule1	TotalCoverage1	Dose#11	Dose#21	Dose#31	Dose#41	BoostDoseCompliance1	Cohort2	InterventionTime2	BoostDoseVxSchedule2	TotalCoverage2	Dose#12	Dose#22	Dose#32	Dose#42	BoostDoseCompliance2	Cohort3	InterventionTime3	BoostDoseVxSchedule3	TotalCoverage3	Dose#13	Dose#23	Dose#33	Dose#43	BoostDoseCompliance3	STIObservedEfficacy	MalariaOutput	y1	y2	y3	y4	y5	y6	y7	y8	y9	y10	y11	y12	y13	y14	y15
1	PEV (Pre-Erythrocytic Vaccine)	3	35%	2	0.1	Infants	6, 10, &, 14 weeks	2 yrs	89%	95%	97%	97%	NA	95%	1-5yo	0 yrs	None	89%	95%	97%	97%	NA	NA	None	NA	NA	NA	NA	NA	NA	NA	NA	0.4	Cases per 100,000 population	8427.627273	8239.3	8235.590909	8152.8	8199.672727	8184.636364	8193.245455	8185.772727	8113.154545	8193.354545	8182.536364	8135.509091	8099.018182	8069.681818	8187.309091
1	PEV (Pre-Erythrocytic Vaccine)	3	35%	2	0.1	Infants	6, 10, &, 14 weeks	2 yrs	89%	95%	97%	97%	NA	95%	1-5yo	0 yrs	None	89%	95%	97%	97%	NA	NA	None	NA	NA	NA	NA	NA	NA	NA	NA	0.4	Severe Cases per 100,000 population	144.0909091	139.2636364	139.5454545	139.3454545	141.1727273	139.7818182	140.7909091	140.4545455	139.2272727	140.9	141.8363636	141.5909091	139.3636364	141.6727273	143.3272727
1	PEV (Pre-Erythrocytic Vaccine)	3	35%	2	0.1	Infants	6, 10, &, 14 weeks	2 yrs	89%	95%	97%	97%	NA	95%	1-5yo	0 yrs	None	89%	95%	97%	97%	NA	NA	None	NA	NA	NA	NA	NA	NA	NA	NA	0.4	Deaths per 100,000 population	30.33636364	30.07272727	29.45454545	29.05454545	28.68181818	29.8	29.22727273	29.23636364	28.72727273	29.93636364	29.9	29.79090909	29.21818182	30.48181818	30.23636364
1	PEV (Pre-Erythrocytic Vaccine)	3	35%	2	0.1	Infants	6, 10, &, 14 weeks	2 yrs	89%	95%	97%	97%	NA	95%	1-5yo	0 yrs	None	89%	95%	97%	97%	NA	NA	None	NA	NA	NA	NA	NA	NA	NA	NA	0.4	Cases in <5yo per 100,000 population	557.3727273	531.8636364	553.0090909	541	537.6545455	521.1727273	529.0090909	524.0363636	514.5090909	523.5545455	521.8454545	518.6363636	515.2636364	519.9454545	521.1090909
1	PEV (Pre-Erythrocytic Vaccine)	3	35%	2	0.1	Infants	6, 10, &, 14 weeks	2 yrs	89%	95%	97%	97%	NA	95%	1-5yo	0 yrs	None	89%	95%	97%	97%	NA	NA	None	NA	NA	NA	NA	NA	NA	NA	NA	0.4	Severe Cases in <5yo per 100,000 population	28.52727273	27.47272727	29.27272727	28.69090909	28.77272727	26.43636364	26.82727273	28.45454545	27.06363636	27.15454545	27.59090909	26.71818182	26.36363636	27.71818182	27.47272727
1	PEV (Pre-Erythrocytic Vaccine)	3	35%	2	0.1	Infants	6, 10, &, 14 weeks	2 yrs	89%	95%	97%	97%	NA	95%	1-5yo	0 yrs	None	89%	95%	97%	97%	NA	NA	None	NA	NA	NA	NA	NA	NA	NA	NA	0.4	Deaths in < 5yo per 100,000 population	7.5	7.372727273	7.618181818	7.745454545	6.827272727	7.436363636	7.454545455	7.3	6.972727273	6.954545455	7.3	7.309090909	6.8	7.618181818	7.163636364
1	PEV (Pre-Erythrocytic Vaccine)	3	35%	2	0.1	Infants	6, 10, &, 14 weeks	2 yrs	89%	95%	97%	97%	NA	95%	1-5yo	0 yrs	None	89%	95%	97%	97%	NA	NA	None	NA	NA	NA	NA	NA	NA	NA	NA	0.4	DALYs per 100,000 population	767.8010887	760.8080634	746.1375692	741.7679357	729.1285094	756.3997771	740.4393312	745.6647796	732.5573466	757.7880334	761.6209249	753.243926	745.9034458	771.6583372	767.8782587
1	PEV (Pre-Erythrocytic Vaccine)	3	35%	2	0.1	Infants	6, 10, &, 14 weeks	2 yrs	89%	95%	97%	97%	NA	95%	1-5yo	0 yrs	None	89%	95%	97%	97%	NA	NA	None	NA	NA	NA	NA	NA	NA	NA	NA	0.4	Income and productivity gains from delivering vaccine (US$ / dose)	0.008563139	0.068606039	0.064281458	0.07984846	0.070471111	0.070706193	0.069723863	0.069747921	0.081506673	0.066743154	0.070191071	0.078591044	0.086918525	0.09071377	0.068242989
2	PEV (Pre-Erythrocytic Vaccine)	3	35%	2	0.1	Infants	6, 10, &, 14 weeks	2 yrs	89%	95%	97%	97%	NA	95%	1-5yo	0 yrs	None	70%	81%	93%	93%	NA	NA	None	NA	NA	NA	NA	NA	NA	NA	NA	0.4	Cases per 100,000 population	8477.681818	8326.345455	8212.772727	8150.554545	8155.309091	8199.463636	8198.672727	8167.181818	8155.009091	8122.381818	8135.3	8075.381818	7983.118182	8088.681818	8130.663636
2	PEV (Pre-Erythrocytic Vaccine)	3	35%	2	0.1	Infants	6, 10, &, 14 weeks	2 yrs	89%	95%	97%	97%	NA	95%	1-5yo	0 yrs	None	70%	81%	93%	93%	NA	NA	None	NA	NA	NA	NA	NA	NA	NA	NA	0.4	Severe Cases per 100,000 population	144.1	142.7	138.3545455	140.0454545	140.0363636	139.2909091	139.4	140.8363636	141.0272727	141.3818182	141.0363636	140.4909091	139.9818182	141.4272727	142.6454545
2	PEV (Pre-Erythrocytic Vaccine)	3	35%	2	0.1	Infants	6, 10, &, 14 weeks	2 yrs	89%	95%	97%	97%	NA	95%	1-5yo	0 yrs	None	70%	81%	93%	93%	NA	NA	None	NA	NA	NA	NA	NA	NA	NA	NA	0.4	Deaths per 100,000 population	30.45454545	30.9	29.40909091	28.51818182	29.45454545	29.53636364	29.29090909	29.23636364	29.25454545	29.50909091	29	29.3	30.17272727	30.28181818	30.13636364
2	PEV (Pre-Erythrocytic Vaccine)	3	35%	2	0.1	Infants	6, 10, &, 14 weeks	2 yrs	89%	95%	97%	97%	NA	95%	1-5yo	0 yrs	None	70%	81%	93%	93%	NA	NA	None	NA	NA	NA	NA	NA	NA	NA	NA	0.4	Cases in <5yo per 100,000 population	575.2545455	548.7181818	555.8	546.6636364	538.2727273	525.4181818	518.8181818	528.8454545	524.0272727	523.1818182	521.1909091	512.0545455	505.3272727	517.6	514.1727273
2	PEV (Pre-Erythrocytic Vaccine)	3	35%	2	0.1	Infants	6, 10, &, 14 weeks	2 yrs	89%	95%	97%	97%	NA	95%	1-5yo	0 yrs	None	70%	81%	93%	93%	NA	NA	None	NA	NA	NA	NA	NA	NA	NA	NA	0.4	Severe Cases in <5yo per 100,000 population	29.20909091	28.64545455	28.50909091	28.92727273	28.79090909	27.71818182	26.84545455	27.41818182	28.09090909	26.67272727	27.57272727	26.58181818	27.43636364	26.82727273	27.70909091
2	PEV (Pre-Erythrocytic Vaccine)	3	35%	2	0.1	Infants	6, 10, &, 14 weeks	2 yrs	89%	95%	97%	97%	NA	95%	1-5yo	0 yrs	None	70%	81%	93%	93%	NA	NA	None	NA	NA	NA	NA	NA	NA	NA	NA	0.4	Deaths in < 5yo per 100,000 population	7.845454545	7.372727273	7.572727273	7.6	7.654545455	7.454545455	7.145454545	7.209090909	7.245454545	7.136363636	7.127272727	6.672727273	7.381818182	7.636363636	7.554545455
2	PEV (Pre-Erythrocytic Vaccine)	3	35%	2	0.1	Infants	6, 10, &, 14 weeks	2 yrs	89%	95%	97%	97%	NA	95%	1-5yo	0 yrs	None	70%	81%	93%	93%	NA	NA	None	NA	NA	NA	NA	NA	NA	NA	NA	0.4	DALYs per 100,000 population	776.0832768	783.041334	747.0622061	727.821155	750.6765671	752.9336065	743.2105131	744.1195553	744.0402548	752.9939711	739.6312577	738.9404105	765.2400029	768.9199163	764.7960441
2	PEV (Pre-Erythrocytic Vaccine)	3	35%	2	0.1	Infants	6, 10, &, 14 weeks	2 yrs	89%	95%	97%	97%	NA	95%	1-5yo	0 yrs	None	70%	81%	93%	93%	NA	NA	None	NA	NA	NA	NA	NA	NA	NA	NA	0.4	Income and productivity gains from delivering vaccine (US$ / dose)	0.005957554	0.050188839	0.069674313	0.080193466	0.08040878	0.068681516	0.06856026	0.072893835	0.07302316	0.080098131	0.07944348	0.09125082	0.108634976	0.088092434	0.080112825
3	PEV (Pre-Erythrocytic Vaccine)	3	35%	2	0.1	Infants	6, 10, &, 14 weeks	2 yrs	89%	95%	97%	97%	NA	95%	1-5yo	0 yrs	None	50%	69%	85%	85%	NA	NA	None	NA	NA	NA	NA	NA	NA	NA	NA	0.4	Cases per 100,000 population	8520.745455	8357.872727	8307.681818	8287.218182	8192.663636	8187.963636	8179.236364	8180.9	8165.509091	8033.027273	8059.645455	8116.654545	8163.845455	8166.5	8116.154545
3	PEV (Pre-Erythrocytic Vaccine)	3	35%	2	0.1	Infants	6, 10, &, 14 weeks	2 yrs	89%	95%	97%	97%	NA	95%	1-5yo	0 yrs	None	50%	69%	85%	85%	NA	NA	None	NA	NA	NA	NA	NA	NA	NA	NA	0.4	Severe Cases per 100,000 population	143.0818182	141.4454545	139.4545455	142.7272727	138.4818182	138.3363636	139.8818182	137.5	142.2272727	139.1727273	140.9272727	142.5909091	143.5909091	141.9818182	140.6454545
3	PEV (Pre-Erythrocytic Vaccine)	3	35%	2	0.1	Infants	6, 10, &, 14 weeks	2 yrs	89%	95%	97%	97%	NA	95%	1-5yo	0 yrs	None	50%	69%	85%	85%	NA	NA	None	NA	NA	NA	NA	NA	NA	NA	NA	0.4	Deaths per 100,000 population	30.48181818	29.88181818	28.62727273	29.03636364	29.26363636	29.06363636	29.68181818	29.22727273	30.42727273	28.88181818	29.55454545	29.34545455	30.18181818	30.09090909	29.79090909
3	PEV (Pre-Erythrocytic Vaccine)	3	35%	2	0.1	Infants	6, 10, &, 14 weeks	2 yrs	89%	95%	97%	97%	NA	95%	1-5yo	0 yrs	None	50%	69%	85%	85%	NA	NA	None	NA	NA	NA	NA	NA	NA	NA	NA	0.4	Cases in <5yo per 100,000 population	584.7090909	559.2636364	563.1545455	560.1	532.7545455	521.7363636	525.8636364	523.6636364	520.8727273	509.5181818	516.8090909	516.6	522.5818182	525.6454545	517.4818182
3	PEV (Pre-Erythrocytic Vaccine)	3	35%	2	0.1	Infants	6, 10, &, 14 weeks	2 yrs	89%	95%	97%	97%	NA	95%	1-5yo	0 yrs	None	50%	69%	85%	85%	NA	NA	None	NA	NA	NA	NA	NA	NA	NA	NA	0.4	Severe Cases in <5yo per 100,000 population	29.83636364	28.51818182	29.10909091	28.83636364	27.18181818	27.20909091	28.06363636	26.8	27.05454545	27.34545455	27.57272727	27.57272727	26.91818182	26.81818182	26.31818182
3	PEV (Pre-Erythrocytic Vaccine)	3	35%	2	0.1	Infants	6, 10, &, 14 weeks	2 yrs	89%	95%	97%	97%	NA	95%	1-5yo	0 yrs	None	50%	69%	85%	85%	NA	NA	None	NA	NA	NA	NA	NA	NA	NA	NA	0.4	Deaths in < 5yo per 100,000 population	7.581818182	7.418181818	7.372727273	7.772727273	7.327272727	7.4	7.4	7.245454545	7.4	7.018181818	7.209090909	6.8	6.954545455	7.227272727	6.936363636
3	PEV (Pre-Erythrocytic Vaccine)	3	35%	2	0.1	Infants	6, 10, &, 14 weeks	2 yrs	89%	95%	97%	97%	NA	95%	1-5yo	0 yrs	None	50%	69%	85%	85%	NA	NA	None	NA	NA	NA	NA	NA	NA	NA	NA	0.4	DALYs per 100,000 population	774.9514555	762.8461739	731.2537138	744.1244922	743.6001269	738.4098667	750.8054369	740.3390533	771.6208469	737.6030374	750.9272263	743.0605006	767.0490058	766.002208	756.6904182
3	PEV (Pre-Erythrocytic Vaccine)	3	35%	2	0.1	Infants	6, 10, &, 14 weeks	2 yrs	89%	95%	97%	97%	NA	95%	1-5yo	0 yrs	None	50%	69%	85%	85%	NA	NA	None	NA	NA	NA	NA	NA	NA	NA	NA	0.4	Income and productivity gains from delivering vaccine (US$ / dose)	0.004009349	0.044226037	0.052192585	0.054102825	0.073934024	0.072172462	0.073172069	0.072208661	0.070764339	0.098136704	0.093725583	0.081943139	0.073394263	0.074829231	0.083247907
4	PEV (Pre-Erythrocytic Vaccine)	3	35%	2	0.1	Infants	6, 10, &, 14 weeks	2 yrs	89%	95%	97%	97%	NA	80%	1-5yo	0 yrs	None	89%	95%	97%	97%	NA	NA	None	NA	NA	NA	NA	NA	NA	NA	NA	0.4	Cases per 100,000 population	8452.009091	8256.8	8251.763636	8224.318182	8170.745455	8136.054545	8140.563636	8127.490909	8155.763636	8155.563636	8225.645455	8207.5	8216.3	8223.536364	8241.727273
4	PEV (Pre-Erythrocytic Vaccine)	3	35%	2	0.1	Infants	6, 10, &, 14 weeks	2 yrs	89%	95%	97%	97%	NA	80%	1-5yo	0 yrs	None	89%	95%	97%	97%	NA	NA	None	NA	NA	NA	NA	NA	NA	NA	NA	0.4	Severe Cases per 100,000 population	143.6363636	140.5363636	139.0090909	138.9454545	138.4909091	137.6363636	139.8	140.3727273	141.0909091	141.5909091	141.3181818	143.3090909	145.8636364	143.9909091	143.2
4	PEV (Pre-Erythrocytic Vaccine)	3	35%	2	0.1	Infants	6, 10, &, 14 weeks	2 yrs	89%	95%	97%	97%	NA	80%	1-5yo	0 yrs	None	89%	95%	97%	97%	NA	NA	None	NA	NA	NA	NA	NA	NA	NA	NA	0.4	Deaths per 100,000 population	29.90909091	30.34545455	29.70909091	28.41818182	29.89090909	28.99090909	29.39090909	28.46363636	29.17272727	29.37272727	29.51818182	29.5	30.5	29.51818182	30.05454545
4	PEV (Pre-Erythrocytic Vaccine)	3	35%	2	0.1	Infants	6, 10, &, 14 weeks	2 yrs	89%	95%	97%	97%	NA	80%	1-5yo	0 yrs	None	89%	95%	97%	97%	NA	NA	None	NA	NA	NA	NA	NA	NA	NA	NA	0.4	Cases in <5yo per 100,000 population	557.2363636	535.4272727	551.2636364	556.8090909	542.1	529.6272727	526.0454545	526.8909091	524.2454545	530.3363636	530.5454545	529.6818182	538.4636364	533.7090909	535.1727273
4	PEV (Pre-Erythrocytic Vaccine)	3	35%	2	0.1	Infants	6, 10, &, 14 weeks	2 yrs	89%	95%	97%	97%	NA	80%	1-5yo	0 yrs	None	89%	95%	97%	97%	NA	NA	None	NA	NA	NA	NA	NA	NA	NA	NA	0.4	Severe Cases in <5yo per 100,000 population	28.93636364	28.79090909	28.39090909	28.4	28.20909091	27.89090909	28.26363636	27.74545455	28.62727273	27.9	26.86363636	27.45454545	28.62727273	27.40909091	27.48181818
4	PEV (Pre-Erythrocytic Vaccine)	3	35%	2	0.1	Infants	6, 10, &, 14 weeks	2 yrs	89%	95%	97%	97%	NA	80%	1-5yo	0 yrs	None	89%	95%	97%	97%	NA	NA	None	NA	NA	NA	NA	NA	NA	NA	NA	0.4	Deaths in < 5yo per 100,000 population	7.663636364	7.4	7.290909091	7.081818182	7.818181818	7.436363636	7.5	7.118181818	7.236363636	7.081818182	7.118181818	6.990909091	7.272727273	7.036363636	7.127272727
4	PEV (Pre-Erythrocytic Vaccine)	3	35%	2	0.1	Infants	6, 10, &, 14 weeks	2 yrs	89%	95%	97%	97%	NA	80%	1-5yo	0 yrs	None	89%	95%	97%	97%	NA	NA	None	NA	NA	NA	NA	NA	NA	NA	NA	0.4	DALYs per 100,000 population	764.9185269	767.054455	755.1727441	718.8352926	760.4503219	734.3844862	747.9956366	724.3888923	745.3817574	745.8901361	751.011504	750.2254756	776.8495139	750.1214734	761.8531579
4	PEV (Pre-Erythrocytic Vaccine)	3	35%	2	0.1	Infants	6, 10, &, 14 weeks	2 yrs	89%	95%	97%	97%	NA	80%	1-5yo	0 yrs	None	89%	95%	97%	97%	NA	NA	None	NA	NA	NA	NA	NA	NA	NA	NA	0.4	Income and productivity gains from delivering vaccine (US$ / dose)	0.006490193	0.065345597	0.063041869	0.06981976	0.079157669	0.084315004	0.082712029	0.083671981	0.074359884	0.076916714	0.064119719	0.065662446	0.064866816	0.062805385	0.060223158
5	PEV (Pre-Erythrocytic Vaccine)	3	35%	2	0.1	Infants	6, 10, &, 14 weeks	2 yrs	89%	95%	97%	97%	NA	80%	1-5yo	0 yrs	None	70%	81%	93%	93%	NA	NA	None	NA	NA	NA	NA	NA	NA	NA	NA	0.4	Cases per 100,000 population	8458.072727	8294.345455	8263.172727	8187.118182	8181.218182	8206.7	8167.5	8207.372727	8223.381818	8235.745455	8185.936364	8135.690909	8154.190909	8250.2	8248.190909
5	PEV (Pre-Erythrocytic Vaccine)	3	35%	2	0.1	Infants	6, 10, &, 14 weeks	2 yrs	89%	95%	97%	97%	NA	80%	1-5yo	0 yrs	None	70%	81%	93%	93%	NA	NA	None	NA	NA	NA	NA	NA	NA	NA	NA	0.4	Severe Cases per 100,000 population	146.0090909	140.9363636	140.5545455	138.9090909	139.5636364	141.7	140.5727273	140.6	140.7454545	140.1636364	144.3272727	141.4727273	142.0090909	143.6	144.9818182
5	PEV (Pre-Erythrocytic Vaccine)	3	35%	2	0.1	Infants	6, 10, &, 14 weeks	2 yrs	89%	95%	97%	97%	NA	80%	1-5yo	0 yrs	None	70%	81%	93%	93%	NA	NA	None	NA	NA	NA	NA	NA	NA	NA	NA	0.4	Deaths per 100,000 population	30.68181818	29.36363636	29.54545455	29.19090909	29.65454545	28.9	30.28181818	30.02727273	29.11818182	29.88181818	29.88181818	30.10909091	30.07272727	30.59090909	29.60909091
5	PEV (Pre-Erythrocytic Vaccine)	3	35%	2	0.1	Infants	6, 10, &, 14 weeks	2 yrs	89%	95%	97%	97%	NA	80%	1-5yo	0 yrs	None	70%	81%	93%	93%	NA	NA	None	NA	NA	NA	NA	NA	NA	NA	NA	0.4	Cases in <5yo per 100,000 population	572.8636364	544.8	564.4272727	551.6181818	536.8636364	529.0636364	524.2636364	522.1727273	534.7454545	536.5363636	529.7727273	529.9545455	527.9181818	536.7727273	530.0181818
5	PEV (Pre-Erythrocytic Vaccine)	3	35%	2	0.1	Infants	6, 10, &, 14 weeks	2 yrs	89%	95%	97%	97%	NA	80%	1-5yo	0 yrs	None	70%	81%	93%	93%	NA	NA	None	NA	NA	NA	NA	NA	NA	NA	NA	0.4	Severe Cases in <5yo per 100,000 population	30.1	28.64545455	29.38181818	28.6	27.9	28.54545455	28.34545455	27.50909091	27.6	27.94545455	28.91818182	27.89090909	27.18181818	28.72727273	28.74545455
5	PEV (Pre-Erythrocytic Vaccine)	3	35%	2	0.1	Infants	6, 10, &, 14 weeks	2 yrs	89%	95%	97%	97%	NA	80%	1-5yo	0 yrs	None	70%	81%	93%	93%	NA	NA	None	NA	NA	NA	NA	NA	NA	NA	NA	0.4	Deaths in < 5yo per 100,000 population	7.781818182	7.418181818	7.554545455	7.563636364	7.490909091	7.145454545	7.472727273	7.1	6.972727273	7.227272727	7.445454545	7.809090909	7.445454545	7.736363636	7.409090909
5	PEV (Pre-Erythrocytic Vaccine)	3	35%	2	0.1	Infants	6, 10, &, 14 weeks	2 yrs	89%	95%	97%	97%	NA	80%	1-5yo	0 yrs	None	70%	81%	93%	93%	NA	NA	None	NA	NA	NA	NA	NA	NA	NA	NA	0.4	DALYs per 100,000 population	776.2924594	746.0906758	749.9772203	741.1916294	751.6018145	739.3230133	767.6109255	763.9096254	738.3933951	760.1769513	760.6169163	768.5397748	767.5996149	779.6745316	756.6383616
5	PEV (Pre-Erythrocytic Vaccine)	3	35%	2	0.1	Infants	6, 10, &, 14 weeks	2 yrs	89%	95%	97%	97%	NA	80%	1-5yo	0 yrs	None	70%	81%	93%	93%	NA	NA	None	NA	NA	NA	NA	NA	NA	NA	NA	0.4	Income and productivity gains from delivering vaccine (US$ / dose)	0.007180142	0.058193897	0.061324106	0.076691341	0.076568874	0.068348776	0.076555395	0.067547264	0.063276676	0.062098293	0.070254886	0.081332749	0.077395887	0.058664657	0.056664586
6	PEV (Pre-Erythrocytic Vaccine)	3	35%	2	0.1	Infants	6, 10, &, 14 weeks	2 yrs	89%	95%	97%	97%	NA	80%	1-5yo	0 yrs	None	50%	69%	85%	85%	NA	NA	None	NA	NA	NA	NA	NA	NA	NA	NA	0.4	Cases per 100,000 population	8518.4	8335.081818	8317.381818	8230.345455	8135.954545	8197.818182	8230.272727	8205.418182	8206.572727	8172.563636	8156.790909	8076.309091	8070.490909	8141.545455	8243.709091
6	PEV (Pre-Erythrocytic Vaccine)	3	35%	2	0.1	Infants	6, 10, &, 14 weeks	2 yrs	89%	95%	97%	97%	NA	80%	1-5yo	0 yrs	None	50%	69%	85%	85%	NA	NA	None	NA	NA	NA	NA	NA	NA	NA	NA	0.4	Severe Cases per 100,000 population	145.6545455	140.6363636	141.0636364	139.5181818	141.8727273	141.8545455	142.4454545	141.1909091	140.2181818	141.8727273	142.2909091	140.5909091	137.3454545	141.4818182	144.9272727
6	PEV (Pre-Erythrocytic Vaccine)	3	35%	2	0.1	Infants	6, 10, &, 14 weeks	2 yrs	89%	95%	97%	97%	NA	80%	1-5yo	0 yrs	None	50%	69%	85%	85%	NA	NA	None	NA	NA	NA	NA	NA	NA	NA	NA	0.4	Deaths per 100,000 population	30.34545455	28.81818182	29.28181818	28.79090909	29.56363636	29.40909091	30.12727273	29.21818182	29.30909091	29.90909091	29.71818182	29.22727273	28.87272727	28.85454545	29.66363636
6	PEV (Pre-Erythrocytic Vaccine)	3	35%	2	0.1	Infants	6, 10, &, 14 weeks	2 yrs	89%	95%	97%	97%	NA	80%	1-5yo	0 yrs	None	50%	69%	85%	85%	NA	NA	None	NA	NA	NA	NA	NA	NA	NA	NA	0.4	Cases in <5yo per 100,000 population	588.4636364	556.6909091	564.9181818	559	538.5	532.7363636	537.4272727	529.3636364	538.4090909	528.0909091	528.2727273	522.3818182	516.3454545	528.0272727	529.2363636
6	PEV (Pre-Erythrocytic Vaccine)	3	35%	2	0.1	Infants	6, 10, &, 14 weeks	2 yrs	89%	95%	97%	97%	NA	80%	1-5yo	0 yrs	None	50%	69%	85%	85%	NA	NA	None	NA	NA	NA	NA	NA	NA	NA	NA	0.4	Severe Cases in <5yo per 100,000 population	30.23636364	29.15454545	30.59090909	28.52727273	29.68181818	28.15454545	28.66363636	27.2	27.4	27.76363636	28.03636364	27.76363636	26.7	27.05454545	27.71818182
6	PEV (Pre-Erythrocytic Vaccine)	3	35%	2	0.1	Infants	6, 10, &, 14 weeks	2 yrs	89%	95%	97%	97%	NA	80%	1-5yo	0 yrs	None	50%	69%	85%	85%	NA	NA	None	NA	NA	NA	NA	NA	NA	NA	NA	0.4	Deaths in < 5yo per 100,000 population	7.372727273	7.545454545	7.618181818	6.981818182	7.572727273	7.354545455	7.354545455	7.409090909	7.518181818	6.945454545	7.472727273	7.2	7.181818182	6.827272727	6.890909091
6	PEV (Pre-Erythrocytic Vaccine)	3	35%	2	0.1	Infants	6, 10, &, 14 weeks	2 yrs	89%	95%	97%	97%	NA	80%	1-5yo	0 yrs	None	50%	69%	85%	85%	NA	NA	None	NA	NA	NA	NA	NA	NA	NA	NA	0.4	DALYs per 100,000 population	771.0239805	733.0642676	744.7067574	732.4897199	746.6220533	748.6941995	766.1735226	740.6154108	750.7039514	758.7435692	754.4296088	744.8879634	733.5394893	731.3601344	755.6499575
6	PEV (Pre-Erythrocytic Vaccine)	3	35%	2	0.1	Infants	6, 10, &, 14 weeks	2 yrs	89%	95%	97%	97%	NA	80%	1-5yo	0 yrs	None	50%	69%	85%	85%	NA	NA	None	NA	NA	NA	NA	NA	NA	NA	NA	0.4	Income and productivity gains from delivering vaccine (US$ / dose)	0.003397722	0.05084795	0.0502894	0.067648114	0.084934157	0.071049061	0.064533354	0.066710673	0.066295514	0.072101666	0.076543588	0.093477472	0.095926554	0.080131065	0.058479666
7	PEV (Pre-Erythrocytic Vaccine)	3	35%	2	0.1	Infants	6, 10, &, 14 weeks	2 yrs	89%	95%	97%	97%	NA	50%	1-5yo	0 yrs	None	89%	95%	97%	97%	NA	NA	None	NA	NA	NA	NA	NA	NA	NA	NA	0.4	Cases per 100,000 population	8429.727273	8285.718182	8275.2	8228.563636	8176.009091	8130.336364	8193.245455	8109.536364	8189.218182	8196.436364	8197.354545	8225.427273	8214.136364	8296.063636	8249.563636
7	PEV (Pre-Erythrocytic Vaccine)	3	35%	2	0.1	Infants	6, 10, &, 14 weeks	2 yrs	89%	95%	97%	97%	NA	50%	1-5yo	0 yrs	None	89%	95%	97%	97%	NA	NA	None	NA	NA	NA	NA	NA	NA	NA	NA	0.4	Severe Cases per 100,000 population	144.4363636	139.4181818	139.6636364	140.8272727	138.4636364	138.9363636	141.2727273	139.7909091	142.6	142.6181818	143.4636364	142.7454545	141.4090909	145.5636364	144.1727273
7	PEV (Pre-Erythrocytic Vaccine)	3	35%	2	0.1	Infants	6, 10, &, 14 weeks	2 yrs	89%	95%	97%	97%	NA	50%	1-5yo	0 yrs	None	89%	95%	97%	97%	NA	NA	None	NA	NA	NA	NA	NA	NA	NA	NA	0.4	Deaths per 100,000 population	29.92727273	29.73636364	29.22727273	28.30909091	28.40909091	28.41818182	29.09090909	28.40909091	29.23636364	29.51818182	29.99090909	29.55454545	29.05454545	30.16363636	29.50909091
7	PEV (Pre-Erythrocytic Vaccine)	3	35%	2	0.1	Infants	6, 10, &, 14 weeks	2 yrs	89%	95%	97%	97%	NA	50%	1-5yo	0 yrs	None	89%	95%	97%	97%	NA	NA	None	NA	NA	NA	NA	NA	NA	NA	NA	0.4	Cases in <5yo per 100,000 population	560.3272727	529.1363636	562.8272727	558.3	552.1272727	537.5090909	538.9636364	537.4454545	539.2272727	540.3	536.2272727	545.1727273	542.0727273	547.3909091	536.8636364
7	PEV (Pre-Erythrocytic Vaccine)	3	35%	2	0.1	Infants	6, 10, &, 14 weeks	2 yrs	89%	95%	97%	97%	NA	50%	1-5yo	0 yrs	None	89%	95%	97%	97%	NA	NA	None	NA	NA	NA	NA	NA	NA	NA	NA	0.4	Severe Cases in <5yo per 100,000 population	28.58181818	27.16363636	29.13636364	28.86363636	27.97272727	28	27.73636364	28.40909091	28.64545455	29.11818182	28.08181818	28.29090909	28.54545455	28.09090909	28.55454545
7	PEV (Pre-Erythrocytic Vaccine)	3	35%	2	0.1	Infants	6, 10, &, 14 weeks	2 yrs	89%	95%	97%	97%	NA	50%	1-5yo	0 yrs	None	89%	95%	97%	97%	NA	NA	None	NA	NA	NA	NA	NA	NA	NA	NA	0.4	Deaths in < 5yo per 100,000 population	7.945454545	7.581818182	7.727272727	7.154545455	7.427272727	7.154545455	7.181818182	6.509090909	7.290909091	7.109090909	7.272727273	7.554545455	7.163636364	7.045454545	7.281818182
7	PEV (Pre-Erythrocytic Vaccine)	3	35%	2	0.1	Infants	6, 10, &, 14 weeks	2 yrs	89%	95%	97%	97%	NA	50%	1-5yo	0 yrs	None	89%	95%	97%	97%	NA	NA	None	NA	NA	NA	NA	NA	NA	NA	NA	0.4	DALYs per 100,000 population	763.1502308	753.8164912	744.933605	720.5929589	723.3414005	723.1997034	740.3068587	719.2743605	747.7097525	751.2321436	764.9096399	755.2537739	739.8007299	761.1151379	754.6566676
7	PEV (Pre-Erythrocytic Vaccine)	3	35%	2	0.1	Infants	6, 10, &, 14 weeks	2 yrs	89%	95%	97%	97%	NA	50%	1-5yo	0 yrs	None	89%	95%	97%	97%	NA	NA	None	NA	NA	NA	NA	NA	NA	NA	NA	0.4	Income and productivity gains from delivering vaccine (US$ / dose)	0.008274518	0.058480488	0.061460532	0.070055769	0.082152292	0.089673368	0.076265491	0.091898657	0.072782028	0.072224203	0.071348421	0.068332224	0.069484756	0.050026134	0.061770537
8	PEV (Pre-Erythrocytic Vaccine)	3	35%	2	0.1	Infants	6, 10, &, 14 weeks	2 yrs	89%	95%	97%	97%	NA	50%	1-5yo	0 yrs	None	70%	81%	93%	93%	NA	NA	None	NA	NA	NA	NA	NA	NA	NA	NA	0.4	Cases per 100,000 population	8480.845455	8291.054545	8260.145455	8243.563636	8246.572727	8253.190909	8156.118182	8152.181818	8150.790909	8138.7	8177.863636	8097.881818	8189.581818	8273.554545	8252.945455
8	PEV (Pre-Erythrocytic Vaccine)	3	35%	2	0.1	Infants	6, 10, &, 14 weeks	2 yrs	89%	95%	97%	97%	NA	50%	1-5yo	0 yrs	None	70%	81%	93%	93%	NA	NA	None	NA	NA	NA	NA	NA	NA	NA	NA	0.4	Severe Cases per 100,000 population	144.9090909	141.4090909	140.7727273	140.2636364	141.1909091	140.6545455	137.7636364	142	141.6454545	144.0636364	141.7090909	142.6454545	143.9	143.5727273	145.1545455
8	PEV (Pre-Erythrocytic Vaccine)	3	35%	2	0.1	Infants	6, 10, &, 14 weeks	2 yrs	89%	95%	97%	97%	NA	50%	1-5yo	0 yrs	None	70%	81%	93%	93%	NA	NA	None	NA	NA	NA	NA	NA	NA	NA	NA	0.4	Deaths per 100,000 population	29.68181818	29.64545455	29.15454545	28.51818182	29.85454545	29.63636364	28.97272727	29.60909091	29.92727273	29.45454545	29.81818182	29.33636364	29.78181818	30.15454545	30.87272727
8	PEV (Pre-Erythrocytic Vaccine)	3	35%	2	0.1	Infants	6, 10, &, 14 weeks	2 yrs	89%	95%	97%	97%	NA	50%	1-5yo	0 yrs	None	70%	81%	93%	93%	NA	NA	None	NA	NA	NA	NA	NA	NA	NA	NA	0.4	Cases in <5yo per 100,000 population	576.1	543.6272727	564.3090909	557.0727273	558.0454545	550.3454545	540.2	537.8181818	537.4090909	542.6636364	540.6909091	533.0818182	537.1181818	542.8363636	542.9090909
8	PEV (Pre-Erythrocytic Vaccine)	3	35%	2	0.1	Infants	6, 10, &, 14 weeks	2 yrs	89%	95%	97%	97%	NA	50%	1-5yo	0 yrs	None	70%	81%	93%	93%	NA	NA	None	NA	NA	NA	NA	NA	NA	NA	NA	0.4	Severe Cases in <5yo per 100,000 population	29.87272727	28.43636364	29.88181818	29.66363636	28.23636364	28.52727273	27.59090909	27.99090909	27.88181818	28.68181818	28.60909091	27.95454545	28.26363636	29.48181818	27.75454545
8	PEV (Pre-Erythrocytic Vaccine)	3	35%	2	0.1	Infants	6, 10, &, 14 weeks	2 yrs	89%	95%	97%	97%	NA	50%	1-5yo	0 yrs	None	70%	81%	93%	93%	NA	NA	None	NA	NA	NA	NA	NA	NA	NA	NA	0.4	Deaths in < 5yo per 100,000 population	7.281818182	7.427272727	7.418181818	7.109090909	7.218181818	7.554545455	7.190909091	7.554545455	7.227272727	7.045454545	7.781818182	7.081818182	6.563636364	7.927272727	7.427272727
8	PEV (Pre-Erythrocytic Vaccine)	3	35%	2	0.1	Infants	6, 10, &, 14 weeks	2 yrs	89%	95%	97%	97%	NA	50%	1-5yo	0 yrs	None	70%	81%	93%	93%	NA	NA	None	NA	NA	NA	NA	NA	NA	NA	NA	0.4	DALYs per 100,000 population	755.7230809	758.2582251	741.1625625	722.3026101	761.1084128	755.480936	739.667481	751.7556322	756.6310845	752.4273549	756.2191788	746.8459468	754.0646627	766.8599714	781.1940649
8	PEV (Pre-Erythrocytic Vaccine)	3	35%	2	0.1	Infants	6, 10, &, 14 weeks	2 yrs	89%	95%	97%	97%	NA	50%	1-5yo	0 yrs	None	70%	81%	93%	93%	NA	NA	None	NA	NA	NA	NA	NA	NA	NA	NA	0.4	Income and productivity gains from delivering vaccine (US$ / dose)	0.005565335	0.059031096	0.064661202	0.06713754	0.066375645	0.065007289	0.084977543	0.081664504	0.081542202	0.082508451	0.07638532	0.093018514	0.074078336	0.057184097	0.06045923
9	PEV (Pre-Erythrocytic Vaccine)	3	35%	2	0.1	Infants	6, 10, &, 14 weeks	2 yrs	89%	95%	97%	97%	NA	50%	1-5yo	0 yrs	None	50%	69%	85%	85%	NA	NA	None	NA	NA	NA	NA	NA	NA	NA	NA	0.4	Cases per 100,000 population	8497.863636	8269.963636	8259.145455	8260.081818	8238.936364	8255.5	8240.463636	8221.9	8182.790909	8198.518182	8201.445455	8237.654545	8286.563636	8284.672727	8254.763636
9	PEV (Pre-Erythrocytic Vaccine)	3	35%	2	0.1	Infants	6, 10, &, 14 weeks	2 yrs	89%	95%	97%	97%	NA	50%	1-5yo	0 yrs	None	50%	69%	85%	85%	NA	NA	None	NA	NA	NA	NA	NA	NA	NA	NA	0.4	Severe Cases per 100,000 population	143.6454545	138.8818182	139.8363636	140.9090909	139.6363636	141.1818182	139.7454545	141.7727273	140.2454545	142.1	143.1363636	145.0181818	145.2636364	144.4	143.1545455
9	PEV (Pre-Erythrocytic Vaccine)	3	35%	2	0.1	Infants	6, 10, &, 14 weeks	2 yrs	89%	95%	97%	97%	NA	50%	1-5yo	0 yrs	None	50%	69%	85%	85%	NA	NA	None	NA	NA	NA	NA	NA	NA	NA	NA	0.4	Deaths per 100,000 population	29.26363636	29.32727273	29.25454545	29.51818182	29.22727273	29.19090909	29.32727273	29.47272727	30.05454545	29.50909091	30.51818182	29.59090909	29.44545455	29.87272727	29.53636364
9	PEV (Pre-Erythrocytic Vaccine)	3	35%	2	0.1	Infants	6, 10, &, 14 weeks	2 yrs	89%	95%	97%	97%	NA	50%	1-5yo	0 yrs	None	50%	69%	85%	85%	NA	NA	None	NA	NA	NA	NA	NA	NA	NA	NA	0.4	Cases in <5yo per 100,000 population	584.9090909	554.4181818	571.6181818	567.3272727	553.3272727	547.5	549.4727273	546.5181818	546.7636364	540.7181818	536.4909091	538.5363636	546.7454545	545.0636364	545.9636364
9	PEV (Pre-Erythrocytic Vaccine)	3	35%	2	0.1	Infants	6, 10, &, 14 weeks	2 yrs	89%	95%	97%	97%	NA	50%	1-5yo	0 yrs	None	50%	69%	85%	85%	NA	NA	None	NA	NA	NA	NA	NA	NA	NA	NA	0.4	Severe Cases in <5yo per 100,000 population	30.23636364	28.90909091	29.41818182	29.73636364	28.21818182	28.7	28.22727273	28.84545455	28.11818182	28.2	28.30909091	29.09090909	29.53636364	28.12727273	28.77272727
9	PEV (Pre-Erythrocytic Vaccine)	3	35%	2	0.1	Infants	6, 10, &, 14 weeks	2 yrs	89%	95%	97%	97%	NA	50%	1-5yo	0 yrs	None	50%	69%	85%	85%	NA	NA	None	NA	NA	NA	NA	NA	NA	NA	NA	0.4	Deaths in < 5yo per 100,000 population	7.854545455	7.7	7.672727273	7.527272727	7.2	7.681818182	7.936363636	7.254545455	7.590909091	7.027272727	7.536363636	6.672727273	7.445454545	7.227272727	7.145454545
9	PEV (Pre-Erythrocytic Vaccine)	3	35%	2	0.1	Infants	6, 10, &, 14 weeks	2 yrs	89%	95%	97%	97%	NA	50%	1-5yo	0 yrs	None	50%	69%	85%	85%	NA	NA	None	NA	NA	NA	NA	NA	NA	NA	NA	0.4	DALYs per 100,000 population	745.8351975	742.1949575	745.8453428	754.1870276	742.394036	742.282857	748.9045375	751.7446048	764.1743226	746.4710889	776.4030111	754.5373568	750.9165373	759.6899798	748.1578465
9	PEV (Pre-Erythrocytic Vaccine)	3	35%	2	0.1	Infants	6, 10, &, 14 weeks	2 yrs	89%	95%	97%	97%	NA	50%	1-5yo	0 yrs	None	50%	69%	85%	85%	NA	NA	None	NA	NA	NA	NA	NA	NA	NA	NA	0.4	Income and productivity gains from delivering vaccine (US$ / dose)	0.005072987	0.065106394	0.06444124	0.064556519	0.070112689	0.064029194	0.067039734	0.067796833	0.076117958	0.072268348	0.07203055	0.063535324	0.05462118	0.052575	0.060378768
10	PEV (Pre-Erythrocytic Vaccine)	3	35%	2	0.1	Infants	6, 10, &, 14 weeks	2 yrs	70%	81%	93%	93%	NA	95%	1-5yo	0 yrs	None	89%	95%	97%	97%	NA	NA	None	NA	NA	NA	NA	NA	NA	NA	NA	0.4	Cases per 100,000 population	8456.272727	8242.290909	8260.054545	8123.927273	8212.490909	8190.4	8205.054545	8237.536364	8221.681818	8256.036364	8267.190909	8184.509091	8179.136364	8232.990909	8278.945455
10	PEV (Pre-Erythrocytic Vaccine)	3	35%	2	0.1	Infants	6, 10, &, 14 weeks	2 yrs	70%	81%	93%	93%	NA	95%	1-5yo	0 yrs	None	89%	95%	97%	97%	NA	NA	None	NA	NA	NA	NA	NA	NA	NA	NA	0.4	Severe Cases per 100,000 population	144.1272727	140.5272727	139.1090909	139.5727273	140.3090909	140.9181818	140.2	142.8727273	141.7363636	142.4727273	144.7181818	144.0454545	143.7181818	144.3727273	146.2545455
10	PEV (Pre-Erythrocytic Vaccine)	3	35%	2	0.1	Infants	6, 10, &, 14 weeks	2 yrs	70%	81%	93%	93%	NA	95%	1-5yo	0 yrs	None	89%	95%	97%	97%	NA	NA	None	NA	NA	NA	NA	NA	NA	NA	NA	0.4	Deaths per 100,000 population	30.47272727	29.03636364	29.96363636	29.43636364	29.84545455	29.59090909	28.88181818	30.66363636	30.18181818	28.42727273	30.62727273	28.85454545	29.59090909	30.27272727	29.61818182
10	PEV (Pre-Erythrocytic Vaccine)	3	35%	2	0.1	Infants	6, 10, &, 14 weeks	2 yrs	70%	81%	93%	93%	NA	95%	1-5yo	0 yrs	None	89%	95%	97%	97%	NA	NA	None	NA	NA	NA	NA	NA	NA	NA	NA	0.4	Cases in <5yo per 100,000 population	562.1636364	540.8909091	573.3727273	559.7181818	556.8181818	548.3727273	557.7090909	553.5090909	549.7090909	558.9363636	554.2	548.6636364	545.9636364	548.4727273	553.0727273
10	PEV (Pre-Erythrocytic Vaccine)	3	35%	2	0.1	Infants	6, 10, &, 14 weeks	2 yrs	70%	81%	93%	93%	NA	95%	1-5yo	0 yrs	None	89%	95%	97%	97%	NA	NA	None	NA	NA	NA	NA	NA	NA	NA	NA	0.4	Severe Cases in <5yo per 100,000 population	28.38181818	28.8	29.53636364	29.38181818	30.02727273	28.80909091	29	28.51818182	28.66363636	28.69090909	28.35454545	28.43636364	28.89090909	28.97272727	29.36363636
10	PEV (Pre-Erythrocytic Vaccine)	3	35%	2	0.1	Infants	6, 10, &, 14 weeks	2 yrs	70%	81%	93%	93%	NA	95%	1-5yo	0 yrs	None	89%	95%	97%	97%	NA	NA	None	NA	NA	NA	NA	NA	NA	NA	NA	0.4	Deaths in < 5yo per 100,000 population	7.836363636	7.427272727	7.781818182	7.763636364	7.518181818	7.227272727	7.363636364	7.372727273	7.463636364	7.2	7.4	6.936363636	7.536363636	7.454545455	7.118181818
10	PEV (Pre-Erythrocytic Vaccine)	3	35%	2	0.1	Infants	6, 10, &, 14 weeks	2 yrs	70%	81%	93%	93%	NA	95%	1-5yo	0 yrs	None	89%	95%	97%	97%	NA	NA	None	NA	NA	NA	NA	NA	NA	NA	NA	0.4	DALYs per 100,000 population	777.4019004	738.560554	761.2137772	748.3659305	755.4117223	749.1650581	735.1467768	779.8708918	766.1014208	723.07329	781.2354733	735.0019616	753.7563699	772.307396	752.012744
10	PEV (Pre-Erythrocytic Vaccine)	3	35%	2	0.1	Infants	6, 10, &, 14 weeks	2 yrs	70%	81%	93%	93%	NA	95%	1-5yo	0 yrs	None	89%	95%	97%	97%	NA	NA	None	NA	NA	NA	NA	NA	NA	NA	NA	0.4	Income and productivity gains from delivering vaccine (US$ / dose)	0.006769115	0.083720992	0.075234334	0.107005412	0.085259493	0.089545815	0.086673566	0.074608576	0.077327385	0.070417339	0.066507762	0.087286153	0.089060275	0.073683892	0.062672701
11	PEV (Pre-Erythrocytic Vaccine)	3	35%	2	0.1	Infants	6, 10, &, 14 weeks	2 yrs	70%	81%	93%	93%	NA	95%	1-5yo	0 yrs	None	70%	81%	93%	93%	NA	NA	None	NA	NA	NA	NA	NA	NA	NA	NA	0.4	Cases per 100,000 population	8473.636364	8265.672727	8261.6	8201.454545	8208.836364	8166.272727	8137.836364	8158.4	8117.554545	8242.263636	8229.090909	8247.390909	8285.836364	8314.1	8271.181818
11	PEV (Pre-Erythrocytic Vaccine)	3	35%	2	0.1	Infants	6, 10, &, 14 weeks	2 yrs	70%	81%	93%	93%	NA	95%	1-5yo	0 yrs	None	70%	81%	93%	93%	NA	NA	None	NA	NA	NA	NA	NA	NA	NA	NA	0.4	Severe Cases per 100,000 population	144.0727273	140.4818182	140.4181818	140.1272727	141.9090909	139.2090909	140.3909091	142.9	140.1	144.3272727	142.1363636	145.2272727	145.1454545	146.0272727	146.7909091
11	PEV (Pre-Erythrocytic Vaccine)	3	35%	2	0.1	Infants	6, 10, &, 14 weeks	2 yrs	70%	81%	93%	93%	NA	95%	1-5yo	0 yrs	None	70%	81%	93%	93%	NA	NA	None	NA	NA	NA	NA	NA	NA	NA	NA	0.4	Deaths per 100,000 population	30.13636364	30.06363636	29.93636364	29.41818182	30.03636364	29.36363636	29.37272727	29.59090909	29.11818182	29.78181818	29.54545455	30.25454545	31.39090909	31.24545455	31.06363636
11	PEV (Pre-Erythrocytic Vaccine)	3	35%	2	0.1	Infants	6, 10, &, 14 weeks	2 yrs	70%	81%	93%	93%	NA	95%	1-5yo	0 yrs	None	70%	81%	93%	93%	NA	NA	None	NA	NA	NA	NA	NA	NA	NA	NA	0.4	Cases in <5yo per 100,000 population	578.4272727	544.8454545	569.8090909	570.8363636	561.8636364	552.8272727	545.8909091	548.8818182	545.1727273	554.7545455	555.7909091	554.4363636	552.1090909	561.5090909	554.3181818
11	PEV (Pre-Erythrocytic Vaccine)	3	35%	2	0.1	Infants	6, 10, &, 14 weeks	2 yrs	70%	81%	93%	93%	NA	95%	1-5yo	0 yrs	None	70%	81%	93%	93%	NA	NA	None	NA	NA	NA	NA	NA	NA	NA	NA	0.4	Severe Cases in <5yo per 100,000 population	29.1	29.06363636	30.09090909	30.20909091	30.1	27.8	27.73636364	28.67272727	28.46363636	29.33636364	28.30909091	29.2	28.13636364	29.37272727	28.97272727
11	PEV (Pre-Erythrocytic Vaccine)	3	35%	2	0.1	Infants	6, 10, &, 14 weeks	2 yrs	70%	81%	93%	93%	NA	95%	1-5yo	0 yrs	None	70%	81%	93%	93%	NA	NA	None	NA	NA	NA	NA	NA	NA	NA	NA	0.4	Deaths in < 5yo per 100,000 population	7.827272727	7.518181818	7.927272727	7.536363636	7.663636364	7.436363636	7.418181818	7.336363636	7.1	7.236363636	7.709090909	7.845454545	7.654545455	7.909090909	7.2
11	PEV (Pre-Erythrocytic Vaccine)	3	35%	2	0.1	Infants	6, 10, &, 14 weeks	2 yrs	70%	81%	93%	93%	NA	95%	1-5yo	0 yrs	None	70%	81%	93%	93%	NA	NA	None	NA	NA	NA	NA	NA	NA	NA	NA	0.4	DALYs per 100,000 population	767.4824545	766.6627307	759.1818277	748.2481272	764.5344541	745.0453115	748.2618377	749.8795659	741.0461542	753.6256231	753.1412314	773.8060411	799.9606238	794.8243776	785.7308817
11	PEV (Pre-Erythrocytic Vaccine)	3	35%	2	0.1	Infants	6, 10, &, 14 weeks	2 yrs	70%	81%	93%	93%	NA	95%	1-5yo	0 yrs	None	70%	81%	93%	93%	NA	NA	None	NA	NA	NA	NA	NA	NA	NA	NA	0.4	Income and productivity gains from delivering vaccine (US$ / dose)	0.00689089	0.077382876	0.072656643	0.08911199	0.085612933	0.096698427	0.100642644	0.092799599	0.102324537	0.072375244	0.076305576	0.070782872	0.063577898	0.055304835	0.065276864
12	PEV (Pre-Erythrocytic Vaccine)	3	35%	2	0.1	Infants	6, 10, &, 14 weeks	2 yrs	70%	81%	93%	93%	NA	95%	1-5yo	0 yrs	None	50%	69%	85%	85%	NA	NA	None	NA	NA	NA	NA	NA	NA	NA	NA	0.4	Cases per 100,000 population	8488.409091	8252.436364	8264.081818	8177.918182	8211.063636	8179.236364	8212.609091	8253.472727	8291.472727	8220.3	8224.009091	8212.254545	8267.954545	8292.854545	8308.127273
12	PEV (Pre-Erythrocytic Vaccine)	3	35%	2	0.1	Infants	6, 10, &, 14 weeks	2 yrs	70%	81%	93%	93%	NA	95%	1-5yo	0 yrs	None	50%	69%	85%	85%	NA	NA	None	NA	NA	NA	NA	NA	NA	NA	NA	0.4	Severe Cases per 100,000 population	147.1	140.9272727	141.4727273	139.5818182	143.4272727	141.6636364	139.0545455	140.1181818	145.5181818	141.5636364	145.3727273	143.0727273	143.2545455	145.3181818	144.9363636
12	PEV (Pre-Erythrocytic Vaccine)	3	35%	2	0.1	Infants	6, 10, &, 14 weeks	2 yrs	70%	81%	93%	93%	NA	95%	1-5yo	0 yrs	None	50%	69%	85%	85%	NA	NA	None	NA	NA	NA	NA	NA	NA	NA	NA	0.4	Deaths per 100,000 population	30.31818182	30.53636364	29.97272727	29.29090909	29.53636364	29.67272727	29.09090909	28.33636364	29.95454545	29.37272727	31.07272727	29.78181818	29.97272727	30.12727273	30.61818182
12	PEV (Pre-Erythrocytic Vaccine)	3	35%	2	0.1	Infants	6, 10, &, 14 weeks	2 yrs	70%	81%	93%	93%	NA	95%	1-5yo	0 yrs	None	50%	69%	85%	85%	NA	NA	None	NA	NA	NA	NA	NA	NA	NA	NA	0.4	Cases in <5yo per 100,000 population	594.2090909	555.3090909	574.8363636	571.2363636	559.3545455	553.6181818	553.9818182	555.2363636	558.5363636	554.0818182	556	555.0272727	557.5727273	558.6818182	553.7727273
12	PEV (Pre-Erythrocytic Vaccine)	3	35%	2	0.1	Infants	6, 10, &, 14 weeks	2 yrs	70%	81%	93%	93%	NA	95%	1-5yo	0 yrs	None	50%	69%	85%	85%	NA	NA	None	NA	NA	NA	NA	NA	NA	NA	NA	0.4	Severe Cases in <5yo per 100,000 population	30.80909091	28.93636364	29.49090909	29.74545455	29.13636364	29	28.08181818	28.8	29.70909091	28.9	29.38181818	27.70909091	28.44545455	28.6	29.59090909
12	PEV (Pre-Erythrocytic Vaccine)	3	35%	2	0.1	Infants	6, 10, &, 14 weeks	2 yrs	70%	81%	93%	93%	NA	95%	1-5yo	0 yrs	None	50%	69%	85%	85%	NA	NA	None	NA	NA	NA	NA	NA	NA	NA	NA	0.4	Deaths in < 5yo per 100,000 population	7.254545455	7.681818182	7.354545455	7.754545455	7.618181818	8.027272727	7.627272727	7.163636364	7.381818182	7.354545455	7.3	6.672727273	7.636363636	7.5	7.772727273
12	PEV (Pre-Erythrocytic Vaccine)	3	35%	2	0.1	Infants	6, 10, &, 14 weeks	2 yrs	70%	81%	93%	93%	NA	95%	1-5yo	0 yrs	None	50%	69%	85%	85%	NA	NA	None	NA	NA	NA	NA	NA	NA	NA	NA	0.4	DALYs per 100,000 population	770.6915319	775.0348907	763.2696569	742.5600884	753.2360915	751.1679905	742.122706	725.3911618	764.7521672	750.2317808	788.2114434	756.5766793	763.7782275	768.0627484	779.5020581
12	PEV (Pre-Erythrocytic Vaccine)	3	35%	2	0.1	Infants	6, 10, &, 14 weeks	2 yrs	70%	81%	93%	93%	NA	95%	1-5yo	0 yrs	None	50%	69%	85%	85%	NA	NA	None	NA	NA	NA	NA	NA	NA	NA	NA	0.4	Income and productivity gains from delivering vaccine (US$ / dose)	0.00606212	0.083074104	0.073470717	0.09436395	0.084597345	0.091697016	0.085339907	0.072261527	0.058871668	0.079407278	0.077981876	0.082528103	0.069792605	0.060580624	0.057673966
13	PEV (Pre-Erythrocytic Vaccine)	3	35%	2	0.1	Infants	6, 10, &, 14 weeks	2 yrs	70%	81%	93%	93%	NA	80%	1-5yo	0 yrs	None	89%	95%	97%	97%	NA	NA	None	NA	NA	NA	NA	NA	NA	NA	NA	0.4	Cases per 100,000 population	8457.445455	8294.2	8317.527273	8254.054545	8271.236364	8250.663636	8237.381818	8242.845455	8258.281818	8249.545455	8274.536364	8264.254545	8237.181818	8244.809091	8236.818182
13	PEV (Pre-Erythrocytic Vaccine)	3	35%	2	0.1	Infants	6, 10, &, 14 weeks	2 yrs	70%	81%	93%	93%	NA	80%	1-5yo	0 yrs	None	89%	95%	97%	97%	NA	NA	None	NA	NA	NA	NA	NA	NA	NA	NA	0.4	Severe Cases per 100,000 population	145.7545455	140.9090909	141.1090909	142.2818182	141.3090909	139.5545455	141.2	141.7181818	143.1636364	143.8909091	145.5545455	144.1818182	144.6909091	144.1181818	142.1818182
13	PEV (Pre-Erythrocytic Vaccine)	3	35%	2	0.1	Infants	6, 10, &, 14 weeks	2 yrs	70%	81%	93%	93%	NA	80%	1-5yo	0 yrs	None	89%	95%	97%	97%	NA	NA	None	NA	NA	NA	NA	NA	NA	NA	NA	0.4	Deaths per 100,000 population	30.95454545	29.02727273	29.55454545	29.98181818	29.06363636	28.24545455	29.47272727	29.71818182	29.34545455	29.40909091	29.65454545	29.90909091	30.24545455	30.14545455	30.12727273
13	PEV (Pre-Erythrocytic Vaccine)	3	35%	2	0.1	Infants	6, 10, &, 14 weeks	2 yrs	70%	81%	93%	93%	NA	80%	1-5yo	0 yrs	None	89%	95%	97%	97%	NA	NA	None	NA	NA	NA	NA	NA	NA	NA	NA	0.4	Cases in <5yo per 100,000 population	565.0909091	540.7363636	577.0454545	579.3090909	564.1181818	560.2727273	554.2	558.9727273	564.1272727	550.3272727	563.4545455	564.3	558.1	558.6181818	556.2
13	PEV (Pre-Erythrocytic Vaccine)	3	35%	2	0.1	Infants	6, 10, &, 14 weeks	2 yrs	70%	81%	93%	93%	NA	80%	1-5yo	0 yrs	None	89%	95%	97%	97%	NA	NA	None	NA	NA	NA	NA	NA	NA	NA	NA	0.4	Severe Cases in <5yo per 100,000 population	28.67272727	28.36363636	30.10909091	30.09090909	30.30909091	28.72727273	29.07272727	28.21818182	28.22727273	29.06363636	29.73636364	29.04545455	29.16363636	29.01818182	29.62727273
13	PEV (Pre-Erythrocytic Vaccine)	3	35%	2	0.1	Infants	6, 10, &, 14 weeks	2 yrs	70%	81%	93%	93%	NA	80%	1-5yo	0 yrs	None	89%	95%	97%	97%	NA	NA	None	NA	NA	NA	NA	NA	NA	NA	NA	0.4	Deaths in < 5yo per 100,000 population	7.572727273	7.363636364	7.854545455	7.518181818	7.245454545	7.272727273	7.581818182	7.745454545	7.263636364	7.381818182	7.209090909	7.527272727	7.681818182	7.263636364	7.818181818
13	PEV (Pre-Erythrocytic Vaccine)	3	35%	2	0.1	Infants	6, 10, &, 14 weeks	2 yrs	70%	81%	93%	93%	NA	80%	1-5yo	0 yrs	None	89%	95%	97%	97%	NA	NA	None	NA	NA	NA	NA	NA	NA	NA	NA	0.4	DALYs per 100,000 population	786.1191982	736.5947005	752.9913926	760.9907657	740.9213539	720.0417679	750.6155937	757.8096441	748.7345409	747.59229	755.1132076	758.7140593	766.758574	765.4662688	766.3821889
13	PEV (Pre-Erythrocytic Vaccine)	3	35%	2	0.1	Infants	6, 10, &, 14 weeks	2 yrs	70%	81%	93%	93%	NA	80%	1-5yo	0 yrs	None	89%	95%	97%	97%	NA	NA	None	NA	NA	NA	NA	NA	NA	NA	NA	0.4	Income and productivity gains from delivering vaccine (US$ / dose)	0.006946258	0.069263646	0.062047885	0.078719769	0.072468939	0.078044086	0.07943277	0.076617811	0.069645642	0.071895678	0.068012828	0.070571288	0.076767481	0.075992796	0.078507383
14	PEV (Pre-Erythrocytic Vaccine)	3	35%	2	0.1	Infants	6, 10, &, 14 weeks	2 yrs	70%	81%	93%	93%	NA	80%	1-5yo	0 yrs	None	70%	81%	93%	93%	NA	NA	None	NA	NA	NA	NA	NA	NA	NA	NA	0.4	Cases per 100,000 population	8475.954545	8309.890909	8304.509091	8191.545455	8216.772727	8236.409091	8235	8261.154545	8282.981818	8261.890909	8245.763636	8243.972727	8289.363636	8227.818182	8165.390909
14	PEV (Pre-Erythrocytic Vaccine)	3	35%	2	0.1	Infants	6, 10, &, 14 weeks	2 yrs	70%	81%	93%	93%	NA	80%	1-5yo	0 yrs	None	70%	81%	93%	93%	NA	NA	None	NA	NA	NA	NA	NA	NA	NA	NA	0.4	Severe Cases per 100,000 population	144.3818182	142.3363636	140.7818182	141.3727273	141.5454545	141.9272727	140.8363636	143.7818182	142.3727273	144	145.0818182	147.4272727	145.4	143.4	143.5363636
14	PEV (Pre-Erythrocytic Vaccine)	3	35%	2	0.1	Infants	6, 10, &, 14 weeks	2 yrs	70%	81%	93%	93%	NA	80%	1-5yo	0 yrs	None	70%	81%	93%	93%	NA	NA	None	NA	NA	NA	NA	NA	NA	NA	NA	0.4	Deaths per 100,000 population	29.87272727	30.20909091	29.23636364	29.22727273	29.42727273	29.05454545	30.2	29.51818182	29.6	30.04545455	29.15454545	30.1	30.26363636	30.48181818	30.09090909
14	PEV (Pre-Erythrocytic Vaccine)	3	35%	2	0.1	Infants	6, 10, &, 14 weeks	2 yrs	70%	81%	93%	93%	NA	80%	1-5yo	0 yrs	None	70%	81%	93%	93%	NA	NA	None	NA	NA	NA	NA	NA	NA	NA	NA	0.4	Cases in <5yo per 100,000 population	574.3909091	548.8818182	575.9090909	573.3454545	566.8454545	561.0090909	561.4818182	567.7090909	558.8454545	560.7272727	556.8818182	554.0636364	564.5909091	555.2454545	554.6727273
14	PEV (Pre-Erythrocytic Vaccine)	3	35%	2	0.1	Infants	6, 10, &, 14 weeks	2 yrs	70%	81%	93%	93%	NA	80%	1-5yo	0 yrs	None	70%	81%	93%	93%	NA	NA	None	NA	NA	NA	NA	NA	NA	NA	NA	0.4	Severe Cases in <5yo per 100,000 population	29.76363636	29.27272727	29.40909091	30.03636364	30.18181818	28.71818182	28.54545455	30.05454545	29.43636364	29.38181818	30.32727273	29.75454545	29.16363636	28.70909091	29.14545455
14	PEV (Pre-Erythrocytic Vaccine)	3	35%	2	0.1	Infants	6, 10, &, 14 weeks	2 yrs	70%	81%	93%	93%	NA	80%	1-5yo	0 yrs	None	70%	81%	93%	93%	NA	NA	None	NA	NA	NA	NA	NA	NA	NA	NA	0.4	Deaths in < 5yo per 100,000 population	7.645454545	7.945454545	7.3	7.318181818	7.627272727	7.263636364	7.3	7.481818182	7.654545455	7.690909091	7.381818182	7.354545455	6.881818182	7.745454545	7.272727273
14	PEV (Pre-Erythrocytic Vaccine)	3	35%	2	0.1	Infants	6, 10, &, 14 weeks	2 yrs	70%	81%	93%	93%	NA	80%	1-5yo	0 yrs	None	70%	81%	93%	93%	NA	NA	None	NA	NA	NA	NA	NA	NA	NA	NA	0.4	DALYs per 100,000 population	757.7199396	767.2234618	743.758595	743.6975088	749.3713986	738.1702832	767.9488722	748.7129088	755.360041	766.4161103	742.0314303	766.328016	765.3404982	773.950902	765.2708764
14	PEV (Pre-Erythrocytic Vaccine)	3	35%	2	0.1	Infants	6, 10, &, 14 weeks	2 yrs	70%	81%	93%	93%	NA	80%	1-5yo	0 yrs	None	70%	81%	93%	93%	NA	NA	None	NA	NA	NA	NA	NA	NA	NA	NA	0.4	Income and productivity gains from delivering vaccine (US$ / dose)	0.006729758	0.067452708	0.065987065	0.093050465	0.087003667	0.079389709	0.08092458	0.071741846	0.064794641	0.068447442	0.072642869	0.073188843	0.06506908	0.079396345	0.09407934
15	PEV (Pre-Erythrocytic Vaccine)	3	35%	2	0.1	Infants	6, 10, &, 14 weeks	2 yrs	70%	81%	93%	93%	NA	80%	1-5yo	0 yrs	None	50%	69%	85%	85%	NA	NA	None	NA	NA	NA	NA	NA	NA	NA	NA	0.4	Cases per 100,000 population	8509.927273	8349.318182	8299.690909	8240.763636	8264.909091	8315.6	8308.554545	8279.936364	8208.763636	8193.545455	8208.872727	8259.818182	8290.163636	8357.309091	8355.290909
15	PEV (Pre-Erythrocytic Vaccine)	3	35%	2	0.1	Infants	6, 10, &, 14 weeks	2 yrs	70%	81%	93%	93%	NA	80%	1-5yo	0 yrs	None	50%	69%	85%	85%	NA	NA	None	NA	NA	NA	NA	NA	NA	NA	NA	0.4	Severe Cases per 100,000 population	145.6909091	140.6545455	140.8636364	141.2818182	141.0181818	142.8818182	143.0090909	145.5909091	143.4727273	142.3181818	141.6727273	143.5818182	145.7545455	145.8818182	147.2545455
15	PEV (Pre-Erythrocytic Vaccine)	3	35%	2	0.1	Infants	6, 10, &, 14 weeks	2 yrs	70%	81%	93%	93%	NA	80%	1-5yo	0 yrs	None	50%	69%	85%	85%	NA	NA	None	NA	NA	NA	NA	NA	NA	NA	NA	0.4	Deaths per 100,000 population	30.03636364	30.72727273	30.28181818	29.02727273	30.5	28.71818182	29.13636364	30.23636364	30.27272727	29.07272727	29.18181818	29.28181818	29.50909091	30.41818182	30.1
15	PEV (Pre-Erythrocytic Vaccine)	3	35%	2	0.1	Infants	6, 10, &, 14 weeks	2 yrs	70%	81%	93%	93%	NA	80%	1-5yo	0 yrs	None	50%	69%	85%	85%	NA	NA	None	NA	NA	NA	NA	NA	NA	NA	NA	0.4	Cases in <5yo per 100,000 population	591.5090909	570.9818182	579.4545455	586.9818182	566.2	564.9363636	567.8363636	565.4727273	559.6363636	551.6272727	549.6272727	562.6	562.5909091	570.7090909	564.6636364
15	PEV (Pre-Erythrocytic Vaccine)	3	35%	2	0.1	Infants	6, 10, &, 14 weeks	2 yrs	70%	81%	93%	93%	NA	80%	1-5yo	0 yrs	None	50%	69%	85%	85%	NA	NA	None	NA	NA	NA	NA	NA	NA	NA	NA	0.4	Severe Cases in <5yo per 100,000 population	30.73636364	29.63636364	29.82727273	30.20909091	29.61818182	29.60909091	29.64545455	29.84545455	29.34545455	29.40909091	28.81818182	29.40909091	29.23636364	29.97272727	29.73636364
15	PEV (Pre-Erythrocytic Vaccine)	3	35%	2	0.1	Infants	6, 10, &, 14 weeks	2 yrs	70%	81%	93%	93%	NA	80%	1-5yo	0 yrs	None	50%	69%	85%	85%	NA	NA	None	NA	NA	NA	NA	NA	NA	NA	NA	0.4	Deaths in < 5yo per 100,000 population	7.509090909	7.945454545	7.727272727	7.263636364	7.827272727	7.054545455	7.409090909	8.209090909	7.445454545	7.463636364	7.327272727	7.254545455	7.754545455	7.990909091	7.463636364
15	PEV (Pre-Erythrocytic Vaccine)	3	35%	2	0.1	Infants	6, 10, &, 14 weeks	2 yrs	70%	81%	93%	93%	NA	80%	1-5yo	0 yrs	None	50%	69%	85%	85%	NA	NA	None	NA	NA	NA	NA	NA	NA	NA	NA	0.4	DALYs per 100,000 population	761.3573488	781.4926019	768.5648592	738.7821924	777.6206982	733.5033627	742.9470964	769.6021823	767.8776405	738.3843083	743.3046856	746.713245	752.6325181	775.6536634	766.111294
15	PEV (Pre-Erythrocytic Vaccine)	3	35%	2	0.1	Infants	6, 10, &, 14 weeks	2 yrs	70%	81%	93%	93%	NA	80%	1-5yo	0 yrs	None	50%	69%	85%	85%	NA	NA	None	NA	NA	NA	NA	NA	NA	NA	NA	0.4	Income and productivity gains from delivering vaccine (US$ / dose)	0.004503925	0.059512754	0.067176164	0.083861913	0.075529953	0.060747636	0.062441448	0.066612959	0.08306085	0.084884241	0.083131644	0.072784504	0.06408663	0.047870558	0.04706199
16	PEV (Pre-Erythrocytic Vaccine)	3	35%	2	0.1	Infants	6, 10, &, 14 weeks	2 yrs	70%	81%	93%	93%	NA	50%	1-5yo	0 yrs	None	89%	95%	97%	97%	NA	NA	None	NA	NA	NA	NA	NA	NA	NA	NA	0.4	Cases per 100,000 population	8450.7	8261.290909	8315.472727	8341.718182	8313.045455	8311.781818	8314.072727	8275.409091	8216.645455	8253.072727	8297.145455	8279.036364	8264.790909	8314.909091	8321.481818
16	PEV (Pre-Erythrocytic Vaccine)	3	35%	2	0.1	Infants	6, 10, &, 14 weeks	2 yrs	70%	81%	93%	93%	NA	50%	1-5yo	0 yrs	None	89%	95%	97%	97%	NA	NA	None	NA	NA	NA	NA	NA	NA	NA	NA	0.4	Severe Cases per 100,000 population	144.1454545	140.5363636	141.1818182	142.2727273	144.9363636	141.4727273	143.4636364	143.2090909	143.5636364	144.3	144.2909091	144.3181818	142.9545455	144.4363636	144.4090909
16	PEV (Pre-Erythrocytic Vaccine)	3	35%	2	0.1	Infants	6, 10, &, 14 weeks	2 yrs	70%	81%	93%	93%	NA	50%	1-5yo	0 yrs	None	89%	95%	97%	97%	NA	NA	None	NA	NA	NA	NA	NA	NA	NA	NA	0.4	Deaths per 100,000 population	31	29.21818182	28.94545455	29.71818182	29.96363636	30.49090909	29.61818182	29.79090909	28.68181818	30.20909091	29.60909091	30.25454545	30.03636364	30.47272727	29.89090909
16	PEV (Pre-Erythrocytic Vaccine)	3	35%	2	0.1	Infants	6, 10, &, 14 weeks	2 yrs	70%	81%	93%	93%	NA	50%	1-5yo	0 yrs	None	89%	95%	97%	97%	NA	NA	None	NA	NA	NA	NA	NA	NA	NA	NA	0.4	Cases in <5yo per 100,000 population	565.0272727	541.9909091	573.7636364	592.0727273	584.4545455	569.8363636	576.4090909	572.3181818	562	564.7727273	569.3454545	574.7272727	567.9	576.2	569.3090909
16	PEV (Pre-Erythrocytic Vaccine)	3	35%	2	0.1	Infants	6, 10, &, 14 weeks	2 yrs	70%	81%	93%	93%	NA	50%	1-5yo	0 yrs	None	89%	95%	97%	97%	NA	NA	None	NA	NA	NA	NA	NA	NA	NA	NA	0.4	Severe Cases in <5yo per 100,000 population	29.1	28.32727273	29.66363636	30.67272727	30.50909091	29.37272727	30.03636364	29.74545455	30.02727273	29.45454545	29.16363636	29.41818182	29.22727273	29.9	28.86363636
16	PEV (Pre-Erythrocytic Vaccine)	3	35%	2	0.1	Infants	6, 10, &, 14 weeks	2 yrs	70%	81%	93%	93%	NA	50%	1-5yo	0 yrs	None	89%	95%	97%	97%	NA	NA	None	NA	NA	NA	NA	NA	NA	NA	NA	0.4	Deaths in < 5yo per 100,000 population	7.890909091	7.4	7.4	7.772727273	7.490909091	7.936363636	7.136363636	7.163636364	7.681818182	7.618181818	7.527272727	7.754545455	7.445454545	8.090909091	7.263636364
16	PEV (Pre-Erythrocytic Vaccine)	3	35%	2	0.1	Infants	6, 10, &, 14 weeks	2 yrs	70%	81%	93%	93%	NA	50%	1-5yo	0 yrs	None	89%	95%	97%	97%	NA	NA	None	NA	NA	NA	NA	NA	NA	NA	NA	0.4	DALYs per 100,000 population	786.5035724	740.4840467	737.8023204	758.3871826	759.5368689	775.3707592	754.5430513	759.2636856	734.4140975	769.392326	754.672142	768.0386846	759.4724828	773.4351456	761.8793534
16	PEV (Pre-Erythrocytic Vaccine)	3	35%	2	0.1	Infants	6, 10, &, 14 weeks	2 yrs	70%	81%	93%	93%	NA	50%	1-5yo	0 yrs	None	89%	95%	97%	97%	NA	NA	None	NA	NA	NA	NA	NA	NA	NA	NA	0.4	Income and productivity gains from delivering vaccine (US$ / dose)	0.008108027	0.079228179	0.064266198	0.058683563	0.066670952	0.067137655	0.064884692	0.072812797	0.081603926	0.075001298	0.06630466	0.072619632	0.076191807	0.061559116	0.059489267
17	PEV (Pre-Erythrocytic Vaccine)	3	35%	2	0.1	Infants	6, 10, &, 14 weeks	2 yrs	70%	81%	93%	93%	NA	50%	1-5yo	0 yrs	None	70%	81%	93%	93%	NA	NA	None	NA	NA	NA	NA	NA	NA	NA	NA	0.4	Cases per 100,000 population	8477.972727	8277.072727	8256.081818	8202.254545	8233.572727	8249.072727	8188.909091	8256.945455	8349.6	8354.081818	8336.627273	8379.045455	8376.736364	8431.063636	8366.036364
17	PEV (Pre-Erythrocytic Vaccine)	3	35%	2	0.1	Infants	6, 10, &, 14 weeks	2 yrs	70%	81%	93%	93%	NA	50%	1-5yo	0 yrs	None	70%	81%	93%	93%	NA	NA	None	NA	NA	NA	NA	NA	NA	NA	NA	0.4	Severe Cases per 100,000 population	144.2818182	138.8272727	141.3363636	141	142.6727273	140.2454545	140.8545455	143.4818182	147.7272727	144.8363636	146.1181818	146.3545455	148.4181818	147.4090909	146.9363636
17	PEV (Pre-Erythrocytic Vaccine)	3	35%	2	0.1	Infants	6, 10, &, 14 weeks	2 yrs	70%	81%	93%	93%	NA	50%	1-5yo	0 yrs	None	70%	81%	93%	93%	NA	NA	None	NA	NA	NA	NA	NA	NA	NA	NA	0.4	Deaths per 100,000 population	29.71818182	29.39090909	29.22727273	28.88181818	29.38181818	29.66363636	29.17272727	29.82727273	30.92727273	29.96363636	30.76363636	30.59090909	30.38181818	31.16363636	30.49090909
17	PEV (Pre-Erythrocytic Vaccine)	3	35%	2	0.1	Infants	6, 10, &, 14 weeks	2 yrs	70%	81%	93%	93%	NA	50%	1-5yo	0 yrs	None	70%	81%	93%	93%	NA	NA	None	NA	NA	NA	NA	NA	NA	NA	NA	0.4	Cases in <5yo per 100,000 population	576	546.3454545	578.7909091	584.2363636	578.5636364	569.1272727	562.4818182	571.3454545	575.9909091	575.6636364	575.4090909	575.5090909	577.2545455	585.9909091	575.8818182
17	PEV (Pre-Erythrocytic Vaccine)	3	35%	2	0.1	Infants	6, 10, &, 14 weeks	2 yrs	70%	81%	93%	93%	NA	50%	1-5yo	0 yrs	None	70%	81%	93%	93%	NA	NA	None	NA	NA	NA	NA	NA	NA	NA	NA	0.4	Severe Cases in <5yo per 100,000 population	28.80909091	28.71818182	30.93636364	30.32727273	29.76363636	28.64545455	29.3	29.55454545	31.4	30.21818182	29.84545455	29.80909091	30.43636364	30.05454545	30.76363636
17	PEV (Pre-Erythrocytic Vaccine)	3	35%	2	0.1	Infants	6, 10, &, 14 weeks	2 yrs	70%	81%	93%	93%	NA	50%	1-5yo	0 yrs	None	70%	81%	93%	93%	NA	NA	None	NA	NA	NA	NA	NA	NA	NA	NA	0.4	Deaths in < 5yo per 100,000 population	7.490909091	7.509090909	7.372727273	7.554545455	7.509090909	7.754545455	7.645454545	7.454545455	7.918181818	7.636363636	7.581818182	7.672727273	7.972727273	7.618181818	7.490909091
17	PEV (Pre-Erythrocytic Vaccine)	3	35%	2	0.1	Infants	6, 10, &, 14 weeks	2 yrs	70%	81%	93%	93%	NA	50%	1-5yo	0 yrs	None	70%	81%	93%	93%	NA	NA	None	NA	NA	NA	NA	NA	NA	NA	NA	0.4	DALYs per 100,000 population	752.325919	747.3893851	744.5024719	735.9951633	742.4158964	758.3124631	744.5446386	755.8272087	785.6954504	761.2495744	779.7145854	780.4531795	776.9744301	793.247781	775.7427651
17	PEV (Pre-Erythrocytic Vaccine)	3	35%	2	0.1	Infants	6, 10, &, 14 weeks	2 yrs	70%	81%	93%	93%	NA	50%	1-5yo	0 yrs	None	70%	81%	93%	93%	NA	NA	None	NA	NA	NA	NA	NA	NA	NA	NA	0.4	Income and productivity gains from delivering vaccine (US$ / dose)	0.006415862	0.075489116	0.081337786	0.095716151	0.087306043	0.082426655	0.097057374	0.076459125	0.049428365	0.050526813	0.055680816	0.046592048	0.044416095	0.033308943	0.047411282
18	PEV (Pre-Erythrocytic Vaccine)	3	35%	2	0.1	Infants	6, 10, &, 14 weeks	2 yrs	70%	81%	93%	93%	NA	50%	1-5yo	0 yrs	None	50%	69%	85%	85%	NA	NA	None	NA	NA	NA	NA	NA	NA	NA	NA	0.4	Cases per 100,000 population	8490.6	8351.627273	8317.363636	8292	8300.881818	8323.763636	8291.336364	8259.872727	8334.018182	8300.718182	8336.227273	8306.9	8359.445455	8329.054545	8318.163636
18	PEV (Pre-Erythrocytic Vaccine)	3	35%	2	0.1	Infants	6, 10, &, 14 weeks	2 yrs	70%	81%	93%	93%	NA	50%	1-5yo	0 yrs	None	50%	69%	85%	85%	NA	NA	None	NA	NA	NA	NA	NA	NA	NA	NA	0.4	Severe Cases per 100,000 population	145.6454545	143.3272727	142.3818182	141.2545455	142.7909091	142.4363636	142.6909091	142.3181818	143.6272727	142.5454545	144.7545455	144.7090909	146.2909091	147.4	144.9272727
18	PEV (Pre-Erythrocytic Vaccine)	3	35%	2	0.1	Infants	6, 10, &, 14 weeks	2 yrs	70%	81%	93%	93%	NA	50%	1-5yo	0 yrs	None	50%	69%	85%	85%	NA	NA	None	NA	NA	NA	NA	NA	NA	NA	NA	0.4	Deaths per 100,000 population	31.01818182	29.34545455	30.23636364	28.70909091	30	29.82727273	29.96363636	28.93636364	29.73636364	30.00909091	30.13636364	30.36363636	30.44545455	30.17272727	29.75454545
18	PEV (Pre-Erythrocytic Vaccine)	3	35%	2	0.1	Infants	6, 10, &, 14 weeks	2 yrs	70%	81%	93%	93%	NA	50%	1-5yo	0 yrs	None	50%	69%	85%	85%	NA	NA	None	NA	NA	NA	NA	NA	NA	NA	NA	0.4	Cases in <5yo per 100,000 population	592.3363636	572.4272727	589.0363636	587.7818182	582.3636364	573.6909091	571.0636364	571.0181818	576.5727273	573.0272727	573.8363636	575.1727273	573.2	579.9727273	572.1727273
18	PEV (Pre-Erythrocytic Vaccine)	3	35%	2	0.1	Infants	6, 10, &, 14 weeks	2 yrs	70%	81%	93%	93%	NA	50%	1-5yo	0 yrs	None	50%	69%	85%	85%	NA	NA	None	NA	NA	NA	NA	NA	NA	NA	NA	0.4	Severe Cases in <5yo per 100,000 population	30.18181818	30.36363636	31.06363636	30.53636364	30.67272727	29.08181818	29.72727273	30.46363636	29.67272727	29.31818182	30.26363636	30.06363636	30.58181818	30.58181818	29.35454545
18	PEV (Pre-Erythrocytic Vaccine)	3	35%	2	0.1	Infants	6, 10, &, 14 weeks	2 yrs	70%	81%	93%	93%	NA	50%	1-5yo	0 yrs	None	50%	69%	85%	85%	NA	NA	None	NA	NA	NA	NA	NA	NA	NA	NA	0.4	Deaths in < 5yo per 100,000 population	7.745454545	7.909090909	8.163636364	7.018181818	7.154545455	7.627272727	7.127272727	7.527272727	7.254545455	7.445454545	7.227272727	7.690909091	7.745454545	7.636363636	7.309090909
18	PEV (Pre-Erythrocytic Vaccine)	3	35%	2	0.1	Infants	6, 10, &, 14 weeks	2 yrs	70%	81%	93%	93%	NA	50%	1-5yo	0 yrs	None	50%	69%	85%	85%	NA	NA	None	NA	NA	NA	NA	NA	NA	NA	NA	0.4	DALYs per 100,000 population	786.4839513	748.478846	771.1420509	731.3169227	763.0724369	757.8859538	763.7825353	739.4362194	760.8922257	760.5679504	764.3495624	772.3691657	774.7192094	770.9049062	755.7393708
18	PEV (Pre-Erythrocytic Vaccine)	3	35%	2	0.1	Infants	6, 10, &, 14 weeks	2 yrs	70%	81%	93%	93%	NA	50%	1-5yo	0 yrs	None	50%	69%	85%	85%	NA	NA	None	NA	NA	NA	NA	NA	NA	NA	NA	0.4	Income and productivity gains from delivering vaccine (US$ / dose)	0.006601792	0.05789846	0.064489256	0.070998724	0.071162619	0.063072278	0.071045133	0.075601761	0.053863545	0.066514439	0.056948918	0.065650041	0.050963875	0.057662747	0.060728752
19	PEV (Pre-Erythrocytic Vaccine)	3	35%	2	0.1	Infants	6, 10, &, 14 weeks	2 yrs	50%	69%	85%	85%	NA	95%	1-5yo	0 yrs	None	89%	95%	97%	97%	NA	NA	None	NA	NA	NA	NA	NA	NA	NA	NA	0.4	Cases per 100,000 population	8455.190909	8216.354545	8199.081818	8102.718182	8169.190909	8212.363636	8246.727273	8239.809091	8192.754545	8240.809091	8246.981818	8364.518182	8328.909091	8372.190909	8394.5
19	PEV (Pre-Erythrocytic Vaccine)	3	35%	2	0.1	Infants	6, 10, &, 14 weeks	2 yrs	50%	69%	85%	85%	NA	95%	1-5yo	0 yrs	None	89%	95%	97%	97%	NA	NA	None	NA	NA	NA	NA	NA	NA	NA	NA	0.4	Severe Cases per 100,000 population	142.6545455	139.0727273	139.9818182	139.6454545	140.3	142.2454545	143.1727273	142.8	144.5454545	145.8363636	145.0454545	147.3181818	145.6181818	145.6545455	148.9
19	PEV (Pre-Erythrocytic Vaccine)	3	35%	2	0.1	Infants	6, 10, &, 14 weeks	2 yrs	50%	69%	85%	85%	NA	95%	1-5yo	0 yrs	None	89%	95%	97%	97%	NA	NA	None	NA	NA	NA	NA	NA	NA	NA	NA	0.4	Deaths per 100,000 population	29.6	29.69090909	28.76363636	29.17272727	28.78181818	30.33636364	30.72727273	29.48181818	29.47272727	30.81818182	30.29090909	30.89090909	30.3	30.21818182	31.17272727
19	PEV (Pre-Erythrocytic Vaccine)	3	35%	2	0.1	Infants	6, 10, &, 14 weeks	2 yrs	50%	69%	85%	85%	NA	95%	1-5yo	0 yrs	None	89%	95%	97%	97%	NA	NA	None	NA	NA	NA	NA	NA	NA	NA	NA	0.4	Cases in <5yo per 100,000 population	561.9181818	540.1272727	574.3727273	578.0818182	585.7	578.3090909	582.2	584.7363636	572.5	579.4636364	577.9	582.0818182	580.8363636	590.5181818	586.6181818
19	PEV (Pre-Erythrocytic Vaccine)	3	35%	2	0.1	Infants	6, 10, &, 14 weeks	2 yrs	50%	69%	85%	85%	NA	95%	1-5yo	0 yrs	None	89%	95%	97%	97%	NA	NA	None	NA	NA	NA	NA	NA	NA	NA	NA	0.4	Severe Cases in <5yo per 100,000 population	28.40909091	28.44545455	30.26363636	30.39090909	30.62727273	29.29090909	30.61818182	29.69090909	30.47272727	30.97272727	29.7	31.19090909	29.95454545	30.88181818	30.72727273
19	PEV (Pre-Erythrocytic Vaccine)	3	35%	2	0.1	Infants	6, 10, &, 14 weeks	2 yrs	50%	69%	85%	85%	NA	95%	1-5yo	0 yrs	None	89%	95%	97%	97%	NA	NA	None	NA	NA	NA	NA	NA	NA	NA	NA	0.4	Deaths in < 5yo per 100,000 population	7.354545455	7.345454545	7.454545455	7.472727273	7.663636364	7.554545455	7.990909091	7.7	7.627272727	7.7	8.127272727	7.7	7.318181818	7.781818182	8.172727273
19	PEV (Pre-Erythrocytic Vaccine)	3	35%	2	0.1	Infants	6, 10, &, 14 weeks	2 yrs	50%	69%	85%	85%	NA	95%	1-5yo	0 yrs	None	89%	95%	97%	97%	NA	NA	None	NA	NA	NA	NA	NA	NA	NA	NA	0.4	DALYs per 100,000 population	754.918223	754.3216254	732.4835422	740.1917566	734.2475262	767.1896067	781.226496	753.7021503	748.8099416	781.2447991	777.6925893	787.8222153	766.4398497	767.5458244	790.4856968
19	PEV (Pre-Erythrocytic Vaccine)	3	35%	2	0.1	Infants	6, 10, &, 14 weeks	2 yrs	50%	69%	85%	85%	NA	95%	1-5yo	0 yrs	None	89%	95%	97%	97%	NA	NA	None	NA	NA	NA	NA	NA	NA	NA	NA	0.4	Income and productivity gains from delivering vaccine (US$ / dose)	0.007742466	0.114791033	0.113636385	0.146090942	0.128859268	0.111563288	0.100360676	0.100252021	0.109162585	0.095651057	0.094966429	0.058914214	0.072591162	0.057922323	0.049731984
20	PEV (Pre-Erythrocytic Vaccine)	3	35%	2	0.1	Infants	6, 10, &, 14 weeks	2 yrs	50%	69%	85%	85%	NA	95%	1-5yo	0 yrs	None	70%	81%	93%	93%	NA	NA	None	NA	NA	NA	NA	NA	NA	NA	NA	0.4	Cases per 100,000 population	8458.418182	8251.554545	8265.963636	8220.081818	8262.454545	8222.772727	8264.609091	8352.081818	8266.8	8248.063636	8250.145455	8299.445455	8358.254545	8419.045455	8368.554545
20	PEV (Pre-Erythrocytic Vaccine)	3	35%	2	0.1	Infants	6, 10, &, 14 weeks	2 yrs	50%	69%	85%	85%	NA	95%	1-5yo	0 yrs	None	70%	81%	93%	93%	NA	NA	None	NA	NA	NA	NA	NA	NA	NA	NA	0.4	Severe Cases per 100,000 population	145.6272727	141.3545455	141.5545455	139.3363636	143.3	143.1363636	141.2818182	143.6909091	145.6727273	145.6272727	145.8818182	146.1272727	145.5363636	148.0090909	146.7363636
20	PEV (Pre-Erythrocytic Vaccine)	3	35%	2	0.1	Infants	6, 10, &, 14 weeks	2 yrs	50%	69%	85%	85%	NA	95%	1-5yo	0 yrs	None	70%	81%	93%	93%	NA	NA	None	NA	NA	NA	NA	NA	NA	NA	NA	0.4	Deaths per 100,000 population	30.51818182	28.77272727	29.32727273	29.64545455	30.05454545	29.82727273	29.31818182	29.50909091	30.34545455	30.57272727	30.38181818	29.36363636	29.96363636	30.82727273	29.85454545
20	PEV (Pre-Erythrocytic Vaccine)	3	35%	2	0.1	Infants	6, 10, &, 14 weeks	2 yrs	50%	69%	85%	85%	NA	95%	1-5yo	0 yrs	None	70%	81%	93%	93%	NA	NA	None	NA	NA	NA	NA	NA	NA	NA	NA	0.4	Cases in <5yo per 100,000 population	571.9090909	557.0272727	589.6	587.7454545	588.0727273	582.1727273	582.2545455	592.6272727	583.3181818	575.5090909	578.0363636	583.5	585.4090909	587.8636364	586.0636364
20	PEV (Pre-Erythrocytic Vaccine)	3	35%	2	0.1	Infants	6, 10, &, 14 weeks	2 yrs	50%	69%	85%	85%	NA	95%	1-5yo	0 yrs	None	70%	81%	93%	93%	NA	NA	None	NA	NA	NA	NA	NA	NA	NA	NA	0.4	Severe Cases in <5yo per 100,000 population	29.75454545	28.59090909	30.99090909	29.39090909	30.67272727	30.21818182	30.33636364	30.25454545	31.80909091	30.33636364	30.49090909	29.97272727	30.12727273	30.47272727	29.75454545
20	PEV (Pre-Erythrocytic Vaccine)	3	35%	2	0.1	Infants	6, 10, &, 14 weeks	2 yrs	50%	69%	85%	85%	NA	95%	1-5yo	0 yrs	None	70%	81%	93%	93%	NA	NA	None	NA	NA	NA	NA	NA	NA	NA	NA	0.4	Deaths in < 5yo per 100,000 population	7.427272727	7.436363636	7.781818182	7.672727273	7.5	7.8	7.463636364	7.609090909	7.872727273	7.954545455	7.827272727	7.645454545	7.336363636	7.609090909	7.427272727
20	PEV (Pre-Erythrocytic Vaccine)	3	35%	2	0.1	Infants	6, 10, &, 14 weeks	2 yrs	50%	69%	85%	85%	NA	95%	1-5yo	0 yrs	None	70%	81%	93%	93%	NA	NA	None	NA	NA	NA	NA	NA	NA	NA	NA	0.4	DALYs per 100,000 population	776.4785612	728.5256418	747.7563823	753.6548466	759.19809	762.0019869	744.208515	752.9528039	771.918299	775.5523181	774.1101313	747.1615597	762.4740591	781.6198871	760.2377374
20	PEV (Pre-Erythrocytic Vaccine)	3	35%	2	0.1	Infants	6, 10, &, 14 weeks	2 yrs	50%	69%	85%	85%	NA	95%	1-5yo	0 yrs	None	70%	81%	93%	93%	NA	NA	None	NA	NA	NA	NA	NA	NA	NA	NA	0.4	Income and productivity gains from delivering vaccine (US$ / dose)	0.008356613	0.104640744	0.096803493	0.112181839	0.096634518	0.106810972	0.095167414	0.066136154	0.087382316	0.091892008	0.093537382	0.079136858	0.061946266	0.04141345	0.059367338
21	PEV (Pre-Erythrocytic Vaccine)	3	35%	2	0.1	Infants	6, 10, &, 14 weeks	2 yrs	50%	69%	85%	85%	NA	95%	1-5yo	0 yrs	None	50%	69%	85%	85%	NA	NA	None	NA	NA	NA	NA	NA	NA	NA	NA	0.4	Cases per 100,000 population	8468.990909	8336.9	8316.109091	8321.209091	8240.427273	8302.718182	8255.063636	8285.463636	8304.7	8294.872727	8312.863636	8260.690909	8303.072727	8344.854545	8384.581818
21	PEV (Pre-Erythrocytic Vaccine)	3	35%	2	0.1	Infants	6, 10, &, 14 weeks	2 yrs	50%	69%	85%	85%	NA	95%	1-5yo	0 yrs	None	50%	69%	85%	85%	NA	NA	None	NA	NA	NA	NA	NA	NA	NA	NA	0.4	Severe Cases per 100,000 population	144.8636364	140.1727273	142.2181818	142.5909091	143.3090909	141.9	142.6636364	141.9818182	144.4727273	142.2	145.9545455	144.3	145.9909091	148.9363636	147.5
21	PEV (Pre-Erythrocytic Vaccine)	3	35%	2	0.1	Infants	6, 10, &, 14 weeks	2 yrs	50%	69%	85%	85%	NA	95%	1-5yo	0 yrs	None	50%	69%	85%	85%	NA	NA	None	NA	NA	NA	NA	NA	NA	NA	NA	0.4	Deaths per 100,000 population	30.60909091	29.24545455	30.18181818	29.03636364	29.86363636	29.10909091	28.88181818	30.11818182	29.24545455	29.78181818	30.9	30.05454545	30.16363636	31.12727273	29.66363636
21	PEV (Pre-Erythrocytic Vaccine)	3	35%	2	0.1	Infants	6, 10, &, 14 weeks	2 yrs	50%	69%	85%	85%	NA	95%	1-5yo	0 yrs	None	50%	69%	85%	85%	NA	NA	None	NA	NA	NA	NA	NA	NA	NA	NA	0.4	Cases in <5yo per 100,000 population	586.4	565.4727273	594.3090909	603.4181818	584.5181818	588.7818182	580.4	586.7454545	582.0454545	581.9181818	584.6272727	578.6545455	585.3272727	590.3909091	589.0545455
21	PEV (Pre-Erythrocytic Vaccine)	3	35%	2	0.1	Infants	6, 10, &, 14 weeks	2 yrs	50%	69%	85%	85%	NA	95%	1-5yo	0 yrs	None	50%	69%	85%	85%	NA	NA	None	NA	NA	NA	NA	NA	NA	NA	NA	0.4	Severe Cases in <5yo per 100,000 population	30.38181818	28.42727273	30.45454545	31.40909091	30.6	30.09090909	30.38181818	30.67272727	30.30909091	29.56363636	31.03636364	29.79090909	29.95454545	30.25454545	30.74545455
21	PEV (Pre-Erythrocytic Vaccine)	3	35%	2	0.1	Infants	6, 10, &, 14 weeks	2 yrs	50%	69%	85%	85%	NA	95%	1-5yo	0 yrs	None	50%	69%	85%	85%	NA	NA	None	NA	NA	NA	NA	NA	NA	NA	NA	0.4	Deaths in < 5yo per 100,000 population	7.745454545	7.6	7.627272727	7.4	7.918181818	7.718181818	7.545454545	7.772727273	7.954545455	7.672727273	7.845454545	7.881818182	7.745454545	8.045454545	7.245454545
21	PEV (Pre-Erythrocytic Vaccine)	3	35%	2	0.1	Infants	6, 10, &, 14 weeks	2 yrs	50%	69%	85%	85%	NA	95%	1-5yo	0 yrs	None	50%	69%	85%	85%	NA	NA	None	NA	NA	NA	NA	NA	NA	NA	NA	0.4	DALYs per 100,000 population	782.5493142	742.949363	765.2199704	740.2504663	758.8517567	739.3859979	736.4867247	764.9859852	749.7382072	759.7377723	788.9990641	767.9290456	769.7139881	789.9786014	756.2787889
21	PEV (Pre-Erythrocytic Vaccine)	3	35%	2	0.1	Infants	6, 10, &, 14 weeks	2 yrs	50%	69%	85%	85%	NA	95%	1-5yo	0 yrs	None	50%	69%	85%	85%	NA	NA	None	NA	NA	NA	NA	NA	NA	NA	NA	0.4	Income and productivity gains from delivering vaccine (US$ / dose)	0.00833417	0.078481965	0.079742536	0.080496348	0.104233399	0.085587672	0.09725538	0.087317592	0.075001729	0.081758536	0.073990609	0.091012602	0.080585409	0.064360369	0.053455903
22	PEV (Pre-Erythrocytic Vaccine)	3	35%	2	0.1	Infants	6, 10, &, 14 weeks	2 yrs	50%	69%	85%	85%	NA	80%	1-5yo	0 yrs	None	89%	95%	97%	97%	NA	NA	None	NA	NA	NA	NA	NA	NA	NA	NA	0.4	Cases per 100,000 population	8450.941667	8274.308333	8208.741667	8222.641667	8254.741667	8312.516667	8259.358333	8295.641667	8307.441667	8295.8	8312.275	8276.191667	8342.008333	8401.358333	8441.375
22	PEV (Pre-Erythrocytic Vaccine)	3	35%	2	0.1	Infants	6, 10, &, 14 weeks	2 yrs	50%	69%	85%	85%	NA	80%	1-5yo	0 yrs	None	89%	95%	97%	97%	NA	NA	None	NA	NA	NA	NA	NA	NA	NA	NA	0.4	Severe Cases per 100,000 population	143.1583333	140.7083333	140.8916667	140.55	141.4833333	144.5583333	143.7833333	145.625	145.2666667	146.0833333	146.3666667	146.2333333	146.4	148.6916667	147.725
22	PEV (Pre-Erythrocytic Vaccine)	3	35%	2	0.1	Infants	6, 10, &, 14 weeks	2 yrs	50%	69%	85%	85%	NA	80%	1-5yo	0 yrs	None	89%	95%	97%	97%	NA	NA	None	NA	NA	NA	NA	NA	NA	NA	NA	0.4	Deaths per 100,000 population	30.46666667	29.575	29.60833333	28.825	29.55833333	29.59166667	30.09166667	29.775	30.5	31.425	31.45833333	29.91666667	30.39166667	30.825	30.5
22	PEV (Pre-Erythrocytic Vaccine)	3	35%	2	0.1	Infants	6, 10, &, 14 weeks	2 yrs	50%	69%	85%	85%	NA	80%	1-5yo	0 yrs	None	89%	95%	97%	97%	NA	NA	None	NA	NA	NA	NA	NA	NA	NA	NA	0.4	Cases in <5yo per 100,000 population	560.3333333	554.3833333	577.7833333	586.125	592.9583333	585.2416667	585.0583333	586.6833333	585.2083333	591.7583333	584.875	579.4	586.275	593.6	597.7166667
22	PEV (Pre-Erythrocytic Vaccine)	3	35%	2	0.1	Infants	6, 10, &, 14 weeks	2 yrs	50%	69%	85%	85%	NA	80%	1-5yo	0 yrs	None	89%	95%	97%	97%	NA	NA	None	NA	NA	NA	NA	NA	NA	NA	NA	0.4	Severe Cases in <5yo per 100,000 population	28.425	28.98333333	30.05833333	30.55	30.01666667	30.74166667	31.03333333	31.675	29.93333333	31.03333333	31.09166667	31.08333333	31.38333333	31.075	31.175
22	PEV (Pre-Erythrocytic Vaccine)	3	35%	2	0.1	Infants	6, 10, &, 14 weeks	2 yrs	50%	69%	85%	85%	NA	80%	1-5yo	0 yrs	None	89%	95%	97%	97%	NA	NA	None	NA	NA	NA	NA	NA	NA	NA	NA	0.4	Deaths in < 5yo per 100,000 population	7.675	7.816666667	7.566666667	7.333333333	7.591666667	7.691666667	7.833333333	7.758333333	7.683333333	7.933333333	8.583333333	7.658333333	7.775	7.916666667	7.833333333
22	PEV (Pre-Erythrocytic Vaccine)	3	35%	2	0.1	Infants	6, 10, &, 14 weeks	2 yrs	50%	69%	85%	85%	NA	80%	1-5yo	0 yrs	None	89%	95%	97%	97%	NA	NA	None	NA	NA	NA	NA	NA	NA	NA	NA	0.4	DALYs per 100,000 population	776.229533	753.7704141	754.3681701	732.9574604	751.7716517	752.3066949	763.0133414	759.9651984	777.0952563	797.7174335	796.6343908	763.5505603	771.58171	786.5750623	774.316727
22	PEV (Pre-Erythrocytic Vaccine)	3	35%	2	0.1	Infants	6, 10, &, 14 weeks	2 yrs	50%	69%	85%	85%	NA	80%	1-5yo	0 yrs	None	89%	95%	97%	97%	NA	NA	None	NA	NA	NA	NA	NA	NA	NA	NA	0.4	Income and productivity gains from delivering vaccine (US$ / dose)	0.008143628	0.097725208	0.113501681	0.110841207	0.104761953	0.079602067	0.096467284	0.082637826	0.076999654	0.082543762	0.077868996	0.086595821	0.069568663	0.047476048	0.03922445
23	PEV (Pre-Erythrocytic Vaccine)	3	35%	2	0.1	Infants	6, 10, &, 14 weeks	2 yrs	50%	69%	85%	85%	NA	80%	1-5yo	0 yrs	None	70%	81%	93%	93%	NA	NA	None	NA	NA	NA	NA	NA	NA	NA	NA	0.4	Cases per 100,000 population	8435.783333	8246.633333	8283.316667	8271.958333	8273.816667	8275.016667	8243.033333	8227.675	8235.033333	8229.775	8277.816667	8305.216667	8326.866667	8351.466667	8320.075
23	PEV (Pre-Erythrocytic Vaccine)	3	35%	2	0.1	Infants	6, 10, &, 14 weeks	2 yrs	50%	69%	85%	85%	NA	80%	1-5yo	0 yrs	None	70%	81%	93%	93%	NA	NA	None	NA	NA	NA	NA	NA	NA	NA	NA	0.4	Severe Cases per 100,000 population	143.9666667	140.9416667	142.1666667	141.225	142.3666667	141.45	142.4083333	143.7333333	143.1416667	145.0083333	146.825	144.3833333	146.275	145.8	147.3416667
23	PEV (Pre-Erythrocytic Vaccine)	3	35%	2	0.1	Infants	6, 10, &, 14 weeks	2 yrs	50%	69%	85%	85%	NA	80%	1-5yo	0 yrs	None	70%	81%	93%	93%	NA	NA	None	NA	NA	NA	NA	NA	NA	NA	NA	0.4	Deaths per 100,000 population	30.4	29.50833333	29.93333333	29.15833333	30.1	29.38333333	29.95833333	29.71666667	30.48333333	30.45833333	31.05	29.89166667	30.29166667	29.99166667	30.44166667
23	PEV (Pre-Erythrocytic Vaccine)	3	35%	2	0.1	Infants	6, 10, &, 14 weeks	2 yrs	50%	69%	85%	85%	NA	80%	1-5yo	0 yrs	None	70%	81%	93%	93%	NA	NA	None	NA	NA	NA	NA	NA	NA	NA	NA	0.4	Cases in <5yo per 100,000 population	572.1333333	553.575	586.6166667	596.2166667	595.275	578.9583333	585.5916667	581.2833333	580.6666667	574.9166667	584.625	587.3833333	594.9416667	584.3666667	590.6833333
23	PEV (Pre-Erythrocytic Vaccine)	3	35%	2	0.1	Infants	6, 10, &, 14 weeks	2 yrs	50%	69%	85%	85%	NA	80%	1-5yo	0 yrs	None	70%	81%	93%	93%	NA	NA	None	NA	NA	NA	NA	NA	NA	NA	NA	0.4	Severe Cases in <5yo per 100,000 population	30.10833333	29.55	30.45833333	29.875	31	30.05833333	29.96666667	31.125	30.20833333	30.075	30.9	30.525	31.25833333	30.98333333	30.94166667
23	PEV (Pre-Erythrocytic Vaccine)	3	35%	2	0.1	Infants	6, 10, &, 14 weeks	2 yrs	50%	69%	85%	85%	NA	80%	1-5yo	0 yrs	None	70%	81%	93%	93%	NA	NA	None	NA	NA	NA	NA	NA	NA	NA	NA	0.4	Deaths in < 5yo per 100,000 population	7.95	7.466666667	7.55	8.016666667	7.816666667	7.85	7.558333333	7.775	8.216666667	7.908333333	7.958333333	7.666666667	7.491666667	7.675	7.683333333
23	PEV (Pre-Erythrocytic Vaccine)	3	35%	2	0.1	Infants	6, 10, &, 14 weeks	2 yrs	50%	69%	85%	85%	NA	80%	1-5yo	0 yrs	None	70%	81%	93%	93%	NA	NA	None	NA	NA	NA	NA	NA	NA	NA	NA	0.4	DALYs per 100,000 population	773.9641295	751.095239	762.7578328	747.7728779	765.36326	750.2856575	763.0914918	755.2450116	774.5611681	772.6658684	785.1494931	760.9912353	768.5043937	766.525344	771.0166992
23	PEV (Pre-Erythrocytic Vaccine)	3	35%	2	0.1	Infants	6, 10, &, 14 weeks	2 yrs	50%	69%	85%	85%	NA	80%	1-5yo	0 yrs	None	70%	81%	93%	93%	NA	NA	None	NA	NA	NA	NA	NA	NA	NA	NA	0.4	Income and productivity gains from delivering vaccine (US$ / dose)	0.010121392	0.106384191	0.088268618	0.097362353	0.098263157	0.093505097	0.10290073	0.104341827	0.100573021	0.098478076	0.087352416	0.082909926	0.07674173	0.064457922	0.07307181
24	PEV (Pre-Erythrocytic Vaccine)	3	35%	2	0.1	Infants	6, 10, &, 14 weeks	2 yrs	50%	69%	85%	85%	NA	80%	1-5yo	0 yrs	None	50%	69%	85%	85%	NA	NA	None	NA	NA	NA	NA	NA	NA	NA	NA	0.4	Cases per 100,000 population	8478.509091	8295.818182	8270.181818	8247.1	8180.172727	8280.672727	8329.2	8334.481818	8365.081818	8305.181818	8318.872727	8367.390909	8359.572727	8371.845455	8403.509091
24	PEV (Pre-Erythrocytic Vaccine)	3	35%	2	0.1	Infants	6, 10, &, 14 weeks	2 yrs	50%	69%	85%	85%	NA	80%	1-5yo	0 yrs	None	50%	69%	85%	85%	NA	NA	None	NA	NA	NA	NA	NA	NA	NA	NA	0.4	Severe Cases per 100,000 population	143.9818182	141.9454545	142.5	141.9090909	141.0727273	144.0727273	143.9454545	143.8363636	146.0454545	144.5727273	145.2545455	148.3	147.6	147.1090909	147.8727273
24	PEV (Pre-Erythrocytic Vaccine)	3	35%	2	0.1	Infants	6, 10, &, 14 weeks	2 yrs	50%	69%	85%	85%	NA	80%	1-5yo	0 yrs	None	50%	69%	85%	85%	NA	NA	None	NA	NA	NA	NA	NA	NA	NA	NA	0.4	Deaths per 100,000 population	29.66363636	29.54545455	28.81818182	29.47272727	29.00909091	30.48181818	29.3	29.69090909	29.92727273	29.78181818	30.5	30.23636364	30.28181818	30.75454545	31.40909091
24	PEV (Pre-Erythrocytic Vaccine)	3	35%	2	0.1	Infants	6, 10, &, 14 weeks	2 yrs	50%	69%	85%	85%	NA	80%	1-5yo	0 yrs	None	50%	69%	85%	85%	NA	NA	None	NA	NA	NA	NA	NA	NA	NA	NA	0.4	Cases in <5yo per 100,000 population	586.2363636	561.7	587.6363636	597.1636364	582.1	587.2363636	588.1181818	589.1727273	593.2909091	591.0818182	589.4636364	589.6272727	593.2090909	589.3363636	589.0454545
24	PEV (Pre-Erythrocytic Vaccine)	3	35%	2	0.1	Infants	6, 10, &, 14 weeks	2 yrs	50%	69%	85%	85%	NA	80%	1-5yo	0 yrs	None	50%	69%	85%	85%	NA	NA	None	NA	NA	NA	NA	NA	NA	NA	NA	0.4	Severe Cases in <5yo per 100,000 population	29.97272727	30.50909091	31.3	30.98181818	29.61818182	30.06363636	29.89090909	30.48181818	30.60909091	30.11818182	29.87272727	31.52727273	29.60909091	31.63636364	31.31818182
24	PEV (Pre-Erythrocytic Vaccine)	3	35%	2	0.1	Infants	6, 10, &, 14 weeks	2 yrs	50%	69%	85%	85%	NA	80%	1-5yo	0 yrs	None	50%	69%	85%	85%	NA	NA	None	NA	NA	NA	NA	NA	NA	NA	NA	0.4	Deaths in < 5yo per 100,000 population	7.318181818	8.1	7.554545455	7.854545455	7.354545455	7.654545455	7.181818182	7.909090909	7.927272727	7.818181818	7.745454545	7.909090909	7.454545455	7.863636364	7.918181818
24	PEV (Pre-Erythrocytic Vaccine)	3	35%	2	0.1	Infants	6, 10, &, 14 weeks	2 yrs	50%	69%	85%	85%	NA	80%	1-5yo	0 yrs	None	50%	69%	85%	85%	NA	NA	None	NA	NA	NA	NA	NA	NA	NA	NA	0.4	DALYs per 100,000 population	755.5837518	751.605087	732.1675476	749.3585323	739.8620365	774.9559562	747.1971239	761.605626	764.8450498	760.8558054	771.8349342	774.3521247	771.6808406	781.0023512	797.2318898
24	PEV (Pre-Erythrocytic Vaccine)	3	35%	2	0.1	Infants	6, 10, &, 14 weeks	2 yrs	50%	69%	85%	85%	NA	80%	1-5yo	0 yrs	None	50%	69%	85%	85%	NA	NA	None	NA	NA	NA	NA	NA	NA	NA	NA	0.4	Income and productivity gains from delivering vaccine (US$ / dose)	0.007743801	0.090225326	0.09492037	0.104773371	0.124919375	0.091729418	0.076854045	0.071600013	0.058235481	0.077960321	0.077445754	0.059479566	0.06204857	0.060355986	0.050234806
25	PEV (Pre-Erythrocytic Vaccine)	3	35%	2	0.1	Infants	6, 10, &, 14 weeks	2 yrs	50%	69%	85%	85%	NA	50%	1-5yo	0 yrs	None	89%	95%	97%	97%	NA	NA	None	NA	NA	NA	NA	NA	NA	NA	NA	0.4	Cases per 100,000 population	8425.208333	8272.033333	8290.066667	8212.608333	8241.966667	8283.258333	8277.766667	8289.383333	8246.4	8268.316667	8357.225	8323.191667	8323.241667	8357.616667	8385.366667
25	PEV (Pre-Erythrocytic Vaccine)	3	35%	2	0.1	Infants	6, 10, &, 14 weeks	2 yrs	50%	69%	85%	85%	NA	50%	1-5yo	0 yrs	None	89%	95%	97%	97%	NA	NA	None	NA	NA	NA	NA	NA	NA	NA	NA	0.4	Severe Cases per 100,000 population	143.15	141.775	143.2416667	143.2833333	141.9916667	144.475	144.1916667	146.875	143.3916667	146.7916667	146.575	148.0833333	145.5833333	146.8583333	149.4
25	PEV (Pre-Erythrocytic Vaccine)	3	35%	2	0.1	Infants	6, 10, &, 14 weeks	2 yrs	50%	69%	85%	85%	NA	50%	1-5yo	0 yrs	None	89%	95%	97%	97%	NA	NA	None	NA	NA	NA	NA	NA	NA	NA	NA	0.4	Deaths per 100,000 population	30.29166667	29.69166667	29.69166667	29.94166667	30.05	30.05	29.29166667	31.06666667	29.66666667	30.4	31.08333333	31.175	30.30833333	30.725	30.5
25	PEV (Pre-Erythrocytic Vaccine)	3	35%	2	0.1	Infants	6, 10, &, 14 weeks	2 yrs	50%	69%	85%	85%	NA	50%	1-5yo	0 yrs	None	89%	95%	97%	97%	NA	NA	None	NA	NA	NA	NA	NA	NA	NA	NA	0.4	Cases in <5yo per 100,000 population	562.5166667	551.5666667	588.55	597.0583333	590.9833333	588.025	594.8083333	594.5583333	591.5083333	589.1166667	600.2916667	592.4083333	593.2166667	596.8166667	595.85
25	PEV (Pre-Erythrocytic Vaccine)	3	35%	2	0.1	Infants	6, 10, &, 14 weeks	2 yrs	50%	69%	85%	85%	NA	50%	1-5yo	0 yrs	None	89%	95%	97%	97%	NA	NA	None	NA	NA	NA	NA	NA	NA	NA	NA	0.4	Severe Cases in <5yo per 100,000 population	28.88333333	29.89166667	30.53333333	31.90833333	30.6	31.375	30.85	31.34166667	29.775	30.86666667	31.25833333	30.95833333	30.85	31.00833333	31.69166667
25	PEV (Pre-Erythrocytic Vaccine)	3	35%	2	0.1	Infants	6, 10, &, 14 weeks	2 yrs	50%	69%	85%	85%	NA	50%	1-5yo	0 yrs	None	89%	95%	97%	97%	NA	NA	None	NA	NA	NA	NA	NA	NA	NA	NA	0.4	Deaths in < 5yo per 100,000 population	7.166666667	7.683333333	7.633333333	7.883333333	7.791666667	7.908333333	7.508333333	7.708333333	7.691666667	7.591666667	8.233333333	7.708333333	7.866666667	7.816666667	7.566666667
25	PEV (Pre-Erythrocytic Vaccine)	3	35%	2	0.1	Infants	6, 10, &, 14 weeks	2 yrs	50%	69%	85%	85%	NA	50%	1-5yo	0 yrs	None	89%	95%	97%	97%	NA	NA	None	NA	NA	NA	NA	NA	NA	NA	NA	0.4	DALYs per 100,000 population	767.1855285	752.8444421	753.1226952	764.3153496	763.4617139	764.429067	743.7910947	790.1135126	755.7900695	773.3413041	792.8425631	792.7542449	772.2475966	777.8554543	778.3807767
25	PEV (Pre-Erythrocytic Vaccine)	3	35%	2	0.1	Infants	6, 10, &, 14 weeks	2 yrs	50%	69%	85%	85%	NA	50%	1-5yo	0 yrs	None	89%	95%	97%	97%	NA	NA	None	NA	NA	NA	NA	NA	NA	NA	NA	0.4	Income and productivity gains from delivering vaccine (US$ / dose)	0.010859683	0.097014553	0.09013714	0.11796067	0.110412239	0.094080405	0.096053801	0.088861572	0.10189121	0.091239824	0.067934095	0.076355539	0.078294401	0.068571002	0.056418111
26	PEV (Pre-Erythrocytic Vaccine)	3	35%	2	0.1	Infants	6, 10, &, 14 weeks	2 yrs	50%	69%	85%	85%	NA	50%	1-5yo	0 yrs	None	70%	81%	93%	93%	NA	NA	None	NA	NA	NA	NA	NA	NA	NA	NA	0.4	Cases per 100,000 population	8442.481818	8263.154545	8239.4	8174.290909	8181.481818	8243.718182	8197.318182	8239.145455	8297.754545	8252.1	8288.781818	8288.263636	8284.463636	8293.872727	8395.172727
26	PEV (Pre-Erythrocytic Vaccine)	3	35%	2	0.1	Infants	6, 10, &, 14 weeks	2 yrs	50%	69%	85%	85%	NA	50%	1-5yo	0 yrs	None	70%	81%	93%	93%	NA	NA	None	NA	NA	NA	NA	NA	NA	NA	NA	0.4	Severe Cases per 100,000 population	144.2363636	141.1181818	142.1181818	141.2090909	141.8727273	143.6727273	142.9818182	142.8636364	147.1181818	145.4363636	145.3818182	146.3818182	147.4090909	145.4090909	147.7727273
26	PEV (Pre-Erythrocytic Vaccine)	3	35%	2	0.1	Infants	6, 10, &, 14 weeks	2 yrs	50%	69%	85%	85%	NA	50%	1-5yo	0 yrs	None	70%	81%	93%	93%	NA	NA	None	NA	NA	NA	NA	NA	NA	NA	NA	0.4	Deaths per 100,000 population	30.19090909	29.13636364	29.65454545	30.26363636	29.78181818	30.02727273	29.44545455	29.86363636	30.89090909	30.35454545	31	28.76363636	29.75454545	30.37272727	30.60909091
26	PEV (Pre-Erythrocytic Vaccine)	3	35%	2	0.1	Infants	6, 10, &, 14 weeks	2 yrs	50%	69%	85%	85%	NA	50%	1-5yo	0 yrs	None	70%	81%	93%	93%	NA	NA	None	NA	NA	NA	NA	NA	NA	NA	NA	0.4	Cases in <5yo per 100,000 population	575.1272727	555.9545455	586.3727273	594.5363636	594	582.6545455	587.9454545	587.0545455	587.9454545	587.5545455	588.8363636	587.2636364	591.0545455	584.1545455	601.5
26	PEV (Pre-Erythrocytic Vaccine)	3	35%	2	0.1	Infants	6, 10, &, 14 weeks	2 yrs	50%	69%	85%	85%	NA	50%	1-5yo	0 yrs	None	70%	81%	93%	93%	NA	NA	None	NA	NA	NA	NA	NA	NA	NA	NA	0.4	Severe Cases in <5yo per 100,000 population	30.1	29.28181818	31.02727273	31.04545455	30.32727273	30.8	30.52727273	30.86363636	31.48181818	30.44545455	30.25454545	30.38181818	30.41818182	29.37272727	30.6
26	PEV (Pre-Erythrocytic Vaccine)	3	35%	2	0.1	Infants	6, 10, &, 14 weeks	2 yrs	50%	69%	85%	85%	NA	50%	1-5yo	0 yrs	None	70%	81%	93%	93%	NA	NA	None	NA	NA	NA	NA	NA	NA	NA	NA	0.4	Deaths in < 5yo per 100,000 population	7.872727273	7.409090909	8.163636364	7.418181818	7.590909091	7.654545455	7.909090909	7.8	7.636363636	7.536363636	7.9	7.345454545	7.509090909	7.718181818	7.790909091
26	PEV (Pre-Erythrocytic Vaccine)	3	35%	2	0.1	Infants	6, 10, &, 14 weeks	2 yrs	50%	69%	85%	85%	NA	50%	1-5yo	0 yrs	None	70%	81%	93%	93%	NA	NA	None	NA	NA	NA	NA	NA	NA	NA	NA	0.4	DALYs per 100,000 population	769.0485336	738.5394667	755.952749	766.647013	754.8061328	762.8702382	749.5900583	759.8807538	787.6506092	769.9293838	785.5145076	737.9876394	761.4976397	772.2335906	782.8350892
26	PEV (Pre-Erythrocytic Vaccine)	3	35%	2	0.1	Infants	6, 10, &, 14 weeks	2 yrs	50%	69%	85%	85%	NA	50%	1-5yo	0 yrs	None	70%	81%	93%	93%	NA	NA	None	NA	NA	NA	NA	NA	NA	NA	NA	0.4	Income and productivity gains from delivering vaccine (US$ / dose)	0.009837976	0.099849519	0.108433774	0.132468706	0.132608086	0.106792891	0.123141476	0.105883722	0.080018603	0.100192503	0.088398751	0.08777075	0.090194176	0.08571749	0.055012644
27	PEV (Pre-Erythrocytic Vaccine)	3	35%	2	0.1	Infants	6, 10, &, 14 weeks	2 yrs	50%	69%	85%	85%	NA	50%	1-5yo	0 yrs	None	50%	69%	85%	85%	NA	NA	None	NA	NA	NA	NA	NA	NA	NA	NA	0.4	Cases per 100,000 population	8498.425	8381.283333	8300.391667	8232.883333	8285.675	8360.675	8335.833333	8364.033333	8418.65	8381.775	8367.108333	8310.65	8309.925	8364.158333	8343.266667
27	PEV (Pre-Erythrocytic Vaccine)	3	35%	2	0.1	Infants	6, 10, &, 14 weeks	2 yrs	50%	69%	85%	85%	NA	50%	1-5yo	0 yrs	None	50%	69%	85%	85%	NA	NA	None	NA	NA	NA	NA	NA	NA	NA	NA	0.4	Severe Cases per 100,000 population	143.0583333	144.4	142.4833333	141.025	141.8666667	144.0333333	149.1	144.4916667	144.95	148.2333333	146.5166667	144.5	145.5333333	145.775	146.7833333
27	PEV (Pre-Erythrocytic Vaccine)	3	35%	2	0.1	Infants	6, 10, &, 14 weeks	2 yrs	50%	69%	85%	85%	NA	50%	1-5yo	0 yrs	None	50%	69%	85%	85%	NA	NA	None	NA	NA	NA	NA	NA	NA	NA	NA	0.4	Deaths per 100,000 population	30.38333333	29.625	29.18333333	28.34166667	29.625	29.75	30.925	29.18333333	29.20833333	30.825	30.70833333	29.98333333	30.24166667	29.9	30.74166667
27	PEV (Pre-Erythrocytic Vaccine)	3	35%	2	0.1	Infants	6, 10, &, 14 weeks	2 yrs	50%	69%	85%	85%	NA	50%	1-5yo	0 yrs	None	50%	69%	85%	85%	NA	NA	None	NA	NA	NA	NA	NA	NA	NA	NA	0.4	Cases in <5yo per 100,000 population	589.3416667	578.8083333	595.95	598.3416667	599.0583333	598.7666667	600.975	599.6666667	605.9833333	601.1	599.5333333	598.0666667	593.65	597.4833333	593.7166667
27	PEV (Pre-Erythrocytic Vaccine)	3	35%	2	0.1	Infants	6, 10, &, 14 weeks	2 yrs	50%	69%	85%	85%	NA	50%	1-5yo	0 yrs	None	50%	69%	85%	85%	NA	NA	None	NA	NA	NA	NA	NA	NA	NA	NA	0.4	Severe Cases in <5yo per 100,000 population	30.36666667	30.61666667	30.90833333	30.63333333	30.675	31.58333333	31.83333333	31.18333333	30.725	32.09166667	31.20833333	30.49166667	29.88333333	31.875	31.725
27	PEV (Pre-Erythrocytic Vaccine)	3	35%	2	0.1	Infants	6, 10, &, 14 weeks	2 yrs	50%	69%	85%	85%	NA	50%	1-5yo	0 yrs	None	50%	69%	85%	85%	NA	NA	None	NA	NA	NA	NA	NA	NA	NA	NA	0.4	Deaths in < 5yo per 100,000 population	7.666666667	7.441666667	7.608333333	7.15	7.866666667	7.516666667	8.125	7.708333333	7.6	8.225	8.1	7.933333333	7.766666667	7.883333333	7.758333333
27	PEV (Pre-Erythrocytic Vaccine)	3	35%	2	0.1	Infants	6, 10, &, 14 weeks	2 yrs	50%	69%	85%	85%	NA	50%	1-5yo	0 yrs	None	50%	69%	85%	85%	NA	NA	None	NA	NA	NA	NA	NA	NA	NA	NA	0.4	DALYs per 100,000 population	773.2432754	752.4486735	742.2713093	721.3634364	754.099645	754.8429635	783.7401706	741.6377991	746.4755612	789.3373565	780.3732144	765.0592385	769.5766893	760.8348176	783.2877605
27	PEV (Pre-Erythrocytic Vaccine)	3	35%	2	0.1	Infants	6, 10, &, 14 weeks	2 yrs	50%	69%	85%	85%	NA	50%	1-5yo	0 yrs	None	50%	69%	85%	85%	NA	NA	None	NA	NA	NA	NA	NA	NA	NA	NA	0.4	Income and productivity gains from delivering vaccine (US$ / dose)	0.006355496	0.06272947	0.088906724	0.11352396	0.097601328	0.071653267	0.074817645	0.065523792	0.046498856	0.05727162	0.063373271	0.08344145	0.081955618	0.065506448	0.072168597
28	PEV (Pre-Erythrocytic Vaccine)	3	35%	2	1	Infants	6, 10, &, 14 weeks	2 yrs	89%	95%	97%	97%	NA	95%	1-5yo	0 yrs	None	89%	95%	97%	97%	NA	NA	None	NA	NA	NA	NA	NA	NA	NA	NA	0.4	Cases per 100,000 population	84276.27273	82393	82355.90909	81528	81996.72727	81846.36364	81932.45455	81857.72727	81131.54545	81933.54545	81825.36364	81355.09091	80990.18182	80696.81818	81873.09091
28	PEV (Pre-Erythrocytic Vaccine)	3	35%	2	1	Infants	6, 10, &, 14 weeks	2 yrs	89%	95%	97%	97%	NA	95%	1-5yo	0 yrs	None	89%	95%	97%	97%	NA	NA	None	NA	NA	NA	NA	NA	NA	NA	NA	0.4	Severe Cases per 100,000 population	1440.909091	1392.636364	1395.454545	1393.454545	1411.727273	1397.818182	1407.909091	1404.545455	1392.272727	1409	1418.363636	1415.909091	1393.636364	1416.727273	1433.272727
28	PEV (Pre-Erythrocytic Vaccine)	3	35%	2	1	Infants	6, 10, &, 14 weeks	2 yrs	89%	95%	97%	97%	NA	95%	1-5yo	0 yrs	None	89%	95%	97%	97%	NA	NA	None	NA	NA	NA	NA	NA	NA	NA	NA	0.4	Deaths per 100,000 population	303.3636364	300.7272727	294.5454545	290.5454545	286.8181818	298	292.2727273	292.3636364	287.2727273	299.3636364	299	297.9090909	292.1818182	304.8181818	302.3636364
28	PEV (Pre-Erythrocytic Vaccine)	3	35%	2	1	Infants	6, 10, &, 14 weeks	2 yrs	89%	95%	97%	97%	NA	95%	1-5yo	0 yrs	None	89%	95%	97%	97%	NA	NA	None	NA	NA	NA	NA	NA	NA	NA	NA	0.4	Cases in <5yo per 100,000 population	5573.727273	5318.636364	5530.090909	5410	5376.545455	5211.727273	5290.090909	5240.363636	5145.090909	5235.545455	5218.454545	5186.363636	5152.636364	5199.454545	5211.090909
28	PEV (Pre-Erythrocytic Vaccine)	3	35%	2	1	Infants	6, 10, &, 14 weeks	2 yrs	89%	95%	97%	97%	NA	95%	1-5yo	0 yrs	None	89%	95%	97%	97%	NA	NA	None	NA	NA	NA	NA	NA	NA	NA	NA	0.4	Severe Cases in <5yo per 100,000 population	285.2727273	274.7272727	292.7272727	286.9090909	287.7272727	264.3636364	268.2727273	284.5454545	270.6363636	271.5454545	275.9090909	267.1818182	263.6363636	277.1818182	274.7272727
28	PEV (Pre-Erythrocytic Vaccine)	3	35%	2	1	Infants	6, 10, &, 14 weeks	2 yrs	89%	95%	97%	97%	NA	95%	1-5yo	0 yrs	None	89%	95%	97%	97%	NA	NA	None	NA	NA	NA	NA	NA	NA	NA	NA	0.4	Deaths in < 5yo per 100,000 population	75	73.72727273	76.18181818	77.45454545	68.27272727	74.36363636	74.54545455	73	69.72727273	69.54545455	73	73.09090909	68	76.18181818	71.63636364
28	PEV (Pre-Erythrocytic Vaccine)	3	35%	2	1	Infants	6, 10, &, 14 weeks	2 yrs	89%	95%	97%	97%	NA	95%	1-5yo	0 yrs	None	89%	95%	97%	97%	NA	NA	None	NA	NA	NA	NA	NA	NA	NA	NA	0.4	DALYs per 100,000 population	7678.010887	7608.080634	7461.375692	7417.679357	7291.285094	7563.997771	7404.393312	7456.647796	7325.573466	7577.880334	7616.209249	7532.43926	7459.034458	7716.583372	7678.782587
28	PEV (Pre-Erythrocytic Vaccine)	3	35%	2	1	Infants	6, 10, &, 14 weeks	2 yrs	89%	95%	97%	97%	NA	95%	1-5yo	0 yrs	None	89%	95%	97%	97%	NA	NA	None	NA	NA	NA	NA	NA	NA	NA	NA	0.4	Income and productivity gains from delivering vaccine (US$ / dose)	0.085631387	0.686060387	0.642814584	0.798484599	0.704711109	0.707061931	0.697238625	0.697479206	0.815066733	0.667431541	0.701910712	0.78591044	0.869185252	0.907137697	0.682429893
29	PEV (Pre-Erythrocytic Vaccine)	3	35%	2	1	Infants	6, 10, &, 14 weeks	2 yrs	89%	95%	97%	97%	NA	95%	1-5yo	0 yrs	None	70%	81%	93%	93%	NA	NA	None	NA	NA	NA	NA	NA	NA	NA	NA	0.4	Cases per 100,000 population	84776.81818	83263.45455	82127.72727	81505.54545	81553.09091	81994.63636	81986.72727	81671.81818	81550.09091	81223.81818	81353	80753.81818	79831.18182	80886.81818	81306.63636
29	PEV (Pre-Erythrocytic Vaccine)	3	35%	2	1	Infants	6, 10, &, 14 weeks	2 yrs	89%	95%	97%	97%	NA	95%	1-5yo	0 yrs	None	70%	81%	93%	93%	NA	NA	None	NA	NA	NA	NA	NA	NA	NA	NA	0.4	Severe Cases per 100,000 population	1441	1427	1383.545455	1400.454545	1400.363636	1392.909091	1394	1408.363636	1410.272727	1413.818182	1410.363636	1404.909091	1399.818182	1414.272727	1426.454545
29	PEV (Pre-Erythrocytic Vaccine)	3	35%	2	1	Infants	6, 10, &, 14 weeks	2 yrs	89%	95%	97%	97%	NA	95%	1-5yo	0 yrs	None	70%	81%	93%	93%	NA	NA	None	NA	NA	NA	NA	NA	NA	NA	NA	0.4	Deaths per 100,000 population	304.5454545	309	294.0909091	285.1818182	294.5454545	295.3636364	292.9090909	292.3636364	292.5454545	295.0909091	290	293	301.7272727	302.8181818	301.3636364
29	PEV (Pre-Erythrocytic Vaccine)	3	35%	2	1	Infants	6, 10, &, 14 weeks	2 yrs	89%	95%	97%	97%	NA	95%	1-5yo	0 yrs	None	70%	81%	93%	93%	NA	NA	None	NA	NA	NA	NA	NA	NA	NA	NA	0.4	Cases in <5yo per 100,000 population	5752.545455	5487.181818	5558	5466.636364	5382.727273	5254.181818	5188.181818	5288.454545	5240.272727	5231.818182	5211.909091	5120.545455	5053.272727	5176	5141.727273
29	PEV (Pre-Erythrocytic Vaccine)	3	35%	2	1	Infants	6, 10, &, 14 weeks	2 yrs	89%	95%	97%	97%	NA	95%	1-5yo	0 yrs	None	70%	81%	93%	93%	NA	NA	None	NA	NA	NA	NA	NA	NA	NA	NA	0.4	Severe Cases in <5yo per 100,000 population	292.0909091	286.4545455	285.0909091	289.2727273	287.9090909	277.1818182	268.4545455	274.1818182	280.9090909	266.7272727	275.7272727	265.8181818	274.3636364	268.2727273	277.0909091
29	PEV (Pre-Erythrocytic Vaccine)	3	35%	2	1	Infants	6, 10, &, 14 weeks	2 yrs	89%	95%	97%	97%	NA	95%	1-5yo	0 yrs	None	70%	81%	93%	93%	NA	NA	None	NA	NA	NA	NA	NA	NA	NA	NA	0.4	Deaths in < 5yo per 100,000 population	78.45454545	73.72727273	75.72727273	76	76.54545455	74.54545455	71.45454545	72.09090909	72.45454545	71.36363636	71.27272727	66.72727273	73.81818182	76.36363636	75.54545455
29	PEV (Pre-Erythrocytic Vaccine)	3	35%	2	1	Infants	6, 10, &, 14 weeks	2 yrs	89%	95%	97%	97%	NA	95%	1-5yo	0 yrs	None	70%	81%	93%	93%	NA	NA	None	NA	NA	NA	NA	NA	NA	NA	NA	0.4	DALYs per 100,000 population	7760.832768	7830.41334	7470.622061	7278.21155	7506.765671	7529.336065	7432.105131	7441.195553	7440.402548	7529.939711	7396.312577	7389.404105	7652.400029	7689.199163	7647.960441
29	PEV (Pre-Erythrocytic Vaccine)	3	35%	2	1	Infants	6, 10, &, 14 weeks	2 yrs	89%	95%	97%	97%	NA	95%	1-5yo	0 yrs	None	70%	81%	93%	93%	NA	NA	None	NA	NA	NA	NA	NA	NA	NA	NA	0.4	Income and productivity gains from delivering vaccine (US$ / dose)	0.059575542	0.501888387	0.696743131	0.801934656	0.804087798	0.686815161	0.685602601	0.728938354	0.730231598	0.800981311	0.794434796	0.9125082	1.086349756	0.880924336	0.80112825
30	PEV (Pre-Erythrocytic Vaccine)	3	35%	2	1	Infants	6, 10, &, 14 weeks	2 yrs	89%	95%	97%	97%	NA	95%	1-5yo	0 yrs	None	50%	69%	85%	85%	NA	NA	None	NA	NA	NA	NA	NA	NA	NA	NA	0.4	Cases per 100,000 population	85207.45455	83578.72727	83076.81818	82872.18182	81926.63636	81879.63636	81792.36364	81809	81655.09091	80330.27273	80596.45455	81166.54545	81638.45455	81665	81161.54545
30	PEV (Pre-Erythrocytic Vaccine)	3	35%	2	1	Infants	6, 10, &, 14 weeks	2 yrs	89%	95%	97%	97%	NA	95%	1-5yo	0 yrs	None	50%	69%	85%	85%	NA	NA	None	NA	NA	NA	NA	NA	NA	NA	NA	0.4	Severe Cases per 100,000 population	1430.818182	1414.454545	1394.545455	1427.272727	1384.818182	1383.363636	1398.818182	1375	1422.272727	1391.727273	1409.272727	1425.909091	1435.909091	1419.818182	1406.454545
30	PEV (Pre-Erythrocytic Vaccine)	3	35%	2	1	Infants	6, 10, &, 14 weeks	2 yrs	89%	95%	97%	97%	NA	95%	1-5yo	0 yrs	None	50%	69%	85%	85%	NA	NA	None	NA	NA	NA	NA	NA	NA	NA	NA	0.4	Deaths per 100,000 population	304.8181818	298.8181818	286.2727273	290.3636364	292.6363636	290.6363636	296.8181818	292.2727273	304.2727273	288.8181818	295.5454545	293.4545455	301.8181818	300.9090909	297.9090909
30	PEV (Pre-Erythrocytic Vaccine)	3	35%	2	1	Infants	6, 10, &, 14 weeks	2 yrs	89%	95%	97%	97%	NA	95%	1-5yo	0 yrs	None	50%	69%	85%	85%	NA	NA	None	NA	NA	NA	NA	NA	NA	NA	NA	0.4	Cases in <5yo per 100,000 population	5847.090909	5592.636364	5631.545455	5601	5327.545455	5217.363636	5258.636364	5236.636364	5208.727273	5095.181818	5168.090909	5166	5225.818182	5256.454545	5174.818182
30	PEV (Pre-Erythrocytic Vaccine)	3	35%	2	1	Infants	6, 10, &, 14 weeks	2 yrs	89%	95%	97%	97%	NA	95%	1-5yo	0 yrs	None	50%	69%	85%	85%	NA	NA	None	NA	NA	NA	NA	NA	NA	NA	NA	0.4	Severe Cases in <5yo per 100,000 population	298.3636364	285.1818182	291.0909091	288.3636364	271.8181818	272.0909091	280.6363636	268	270.5454545	273.4545455	275.7272727	275.7272727	269.1818182	268.1818182	263.1818182
30	PEV (Pre-Erythrocytic Vaccine)	3	35%	2	1	Infants	6, 10, &, 14 weeks	2 yrs	89%	95%	97%	97%	NA	95%	1-5yo	0 yrs	None	50%	69%	85%	85%	NA	NA	None	NA	NA	NA	NA	NA	NA	NA	NA	0.4	Deaths in < 5yo per 100,000 population	75.81818182	74.18181818	73.72727273	77.72727273	73.27272727	74	74	72.45454545	74	70.18181818	72.09090909	68	69.54545455	72.27272727	69.36363636
30	PEV (Pre-Erythrocytic Vaccine)	3	35%	2	1	Infants	6, 10, &, 14 weeks	2 yrs	89%	95%	97%	97%	NA	95%	1-5yo	0 yrs	None	50%	69%	85%	85%	NA	NA	None	NA	NA	NA	NA	NA	NA	NA	NA	0.4	DALYs per 100,000 population	7749.514555	7628.461739	7312.537138	7441.244922	7436.001269	7384.098667	7508.054369	7403.390533	7716.208469	7376.030374	7509.272263	7430.605006	7670.490058	7660.02208	7566.904182
30	PEV (Pre-Erythrocytic Vaccine)	3	35%	2	1	Infants	6, 10, &, 14 weeks	2 yrs	89%	95%	97%	97%	NA	95%	1-5yo	0 yrs	None	50%	69%	85%	85%	NA	NA	None	NA	NA	NA	NA	NA	NA	NA	NA	0.4	Income and productivity gains from delivering vaccine (US$ / dose)	0.040093486	0.442260375	0.521925851	0.541028251	0.739340243	0.72172462	0.73172069	0.722086615	0.707643395	0.981367038	0.937255832	0.819431389	0.733942626	0.748292315	0.832479065
31	PEV (Pre-Erythrocytic Vaccine)	3	35%	2	1	Infants	6, 10, &, 14 weeks	2 yrs	89%	95%	97%	97%	NA	80%	1-5yo	0 yrs	None	89%	95%	97%	97%	NA	NA	None	NA	NA	NA	NA	NA	NA	NA	NA	0.4	Cases per 100,000 population	84520.09091	82568	82517.63636	82243.18182	81707.45455	81360.54545	81405.63636	81274.90909	81557.63636	81555.63636	82256.45455	82075	82163	82235.36364	82417.27273
31	PEV (Pre-Erythrocytic Vaccine)	3	35%	2	1	Infants	6, 10, &, 14 weeks	2 yrs	89%	95%	97%	97%	NA	80%	1-5yo	0 yrs	None	89%	95%	97%	97%	NA	NA	None	NA	NA	NA	NA	NA	NA	NA	NA	0.4	Severe Cases per 100,000 population	1436.363636	1405.363636	1390.090909	1389.454545	1384.909091	1376.363636	1398	1403.727273	1410.909091	1415.909091	1413.181818	1433.090909	1458.636364	1439.909091	1432
31	PEV (Pre-Erythrocytic Vaccine)	3	35%	2	1	Infants	6, 10, &, 14 weeks	2 yrs	89%	95%	97%	97%	NA	80%	1-5yo	0 yrs	None	89%	95%	97%	97%	NA	NA	None	NA	NA	NA	NA	NA	NA	NA	NA	0.4	Deaths per 100,000 population	299.0909091	303.4545455	297.0909091	284.1818182	298.9090909	289.9090909	293.9090909	284.6363636	291.7272727	293.7272727	295.1818182	295	305	295.1818182	300.5454545
31	PEV (Pre-Erythrocytic Vaccine)	3	35%	2	1	Infants	6, 10, &, 14 weeks	2 yrs	89%	95%	97%	97%	NA	80%	1-5yo	0 yrs	None	89%	95%	97%	97%	NA	NA	None	NA	NA	NA	NA	NA	NA	NA	NA	0.4	Cases in <5yo per 100,000 population	5572.363636	5354.272727	5512.636364	5568.090909	5421	5296.272727	5260.454545	5268.909091	5242.454545	5303.363636	5305.454545	5296.818182	5384.636364	5337.090909	5351.727273
31	PEV (Pre-Erythrocytic Vaccine)	3	35%	2	1	Infants	6, 10, &, 14 weeks	2 yrs	89%	95%	97%	97%	NA	80%	1-5yo	0 yrs	None	89%	95%	97%	97%	NA	NA	None	NA	NA	NA	NA	NA	NA	NA	NA	0.4	Severe Cases in <5yo per 100,000 population	289.3636364	287.9090909	283.9090909	284	282.0909091	278.9090909	282.6363636	277.4545455	286.2727273	279	268.6363636	274.5454545	286.2727273	274.0909091	274.8181818
31	PEV (Pre-Erythrocytic Vaccine)	3	35%	2	1	Infants	6, 10, &, 14 weeks	2 yrs	89%	95%	97%	97%	NA	80%	1-5yo	0 yrs	None	89%	95%	97%	97%	NA	NA	None	NA	NA	NA	NA	NA	NA	NA	NA	0.4	Deaths in < 5yo per 100,000 population	76.63636364	74	72.90909091	70.81818182	78.18181818	74.36363636	75	71.18181818	72.36363636	70.81818182	71.18181818	69.90909091	72.72727273	70.36363636	71.27272727
31	PEV (Pre-Erythrocytic Vaccine)	3	35%	2	1	Infants	6, 10, &, 14 weeks	2 yrs	89%	95%	97%	97%	NA	80%	1-5yo	0 yrs	None	89%	95%	97%	97%	NA	NA	None	NA	NA	NA	NA	NA	NA	NA	NA	0.4	DALYs per 100,000 population	7649.185269	7670.54455	7551.727441	7188.352926	7604.503219	7343.844862	7479.956366	7243.888923	7453.817574	7458.901361	7510.11504	7502.254756	7768.495139	7501.214734	7618.531579
31	PEV (Pre-Erythrocytic Vaccine)	3	35%	2	1	Infants	6, 10, &, 14 weeks	2 yrs	89%	95%	97%	97%	NA	80%	1-5yo	0 yrs	None	89%	95%	97%	97%	NA	NA	None	NA	NA	NA	NA	NA	NA	NA	NA	0.4	Income and productivity gains from delivering vaccine (US$ / dose)	0.064901928	0.653455968	0.630418694	0.698197601	0.791576691	0.843150036	0.827120288	0.836719808	0.743598839	0.769167137	0.641197192	0.656624462	0.648668157	0.628053854	0.602231584
32	PEV (Pre-Erythrocytic Vaccine)	3	35%	2	1	Infants	6, 10, &, 14 weeks	2 yrs	89%	95%	97%	97%	NA	80%	1-5yo	0 yrs	None	70%	81%	93%	93%	NA	NA	None	NA	NA	NA	NA	NA	NA	NA	NA	0.4	Cases per 100,000 population	84580.72727	82943.45455	82631.72727	81871.18182	81812.18182	82067	81675	82073.72727	82233.81818	82357.45455	81859.36364	81356.90909	81541.90909	82502	82481.90909
32	PEV (Pre-Erythrocytic Vaccine)	3	35%	2	1	Infants	6, 10, &, 14 weeks	2 yrs	89%	95%	97%	97%	NA	80%	1-5yo	0 yrs	None	70%	81%	93%	93%	NA	NA	None	NA	NA	NA	NA	NA	NA	NA	NA	0.4	Severe Cases per 100,000 population	1460.090909	1409.363636	1405.545455	1389.090909	1395.636364	1417	1405.727273	1406	1407.454545	1401.636364	1443.272727	1414.727273	1420.090909	1436	1449.818182
32	PEV (Pre-Erythrocytic Vaccine)	3	35%	2	1	Infants	6, 10, &, 14 weeks	2 yrs	89%	95%	97%	97%	NA	80%	1-5yo	0 yrs	None	70%	81%	93%	93%	NA	NA	None	NA	NA	NA	NA	NA	NA	NA	NA	0.4	Deaths per 100,000 population	306.8181818	293.6363636	295.4545455	291.9090909	296.5454545	289	302.8181818	300.2727273	291.1818182	298.8181818	298.8181818	301.0909091	300.7272727	305.9090909	296.0909091
32	PEV (Pre-Erythrocytic Vaccine)	3	35%	2	1	Infants	6, 10, &, 14 weeks	2 yrs	89%	95%	97%	97%	NA	80%	1-5yo	0 yrs	None	70%	81%	93%	93%	NA	NA	None	NA	NA	NA	NA	NA	NA	NA	NA	0.4	Cases in <5yo per 100,000 population	5728.636364	5448	5644.272727	5516.181818	5368.636364	5290.636364	5242.636364	5221.727273	5347.454545	5365.363636	5297.727273	5299.545455	5279.181818	5367.727273	5300.181818
32	PEV (Pre-Erythrocytic Vaccine)	3	35%	2	1	Infants	6, 10, &, 14 weeks	2 yrs	89%	95%	97%	97%	NA	80%	1-5yo	0 yrs	None	70%	81%	93%	93%	NA	NA	None	NA	NA	NA	NA	NA	NA	NA	NA	0.4	Severe Cases in <5yo per 100,000 population	301	286.4545455	293.8181818	286	279	285.4545455	283.4545455	275.0909091	276	279.4545455	289.1818182	278.9090909	271.8181818	287.2727273	287.4545455
32	PEV (Pre-Erythrocytic Vaccine)	3	35%	2	1	Infants	6, 10, &, 14 weeks	2 yrs	89%	95%	97%	97%	NA	80%	1-5yo	0 yrs	None	70%	81%	93%	93%	NA	NA	None	NA	NA	NA	NA	NA	NA	NA	NA	0.4	Deaths in < 5yo per 100,000 population	77.81818182	74.18181818	75.54545455	75.63636364	74.90909091	71.45454545	74.72727273	71	69.72727273	72.27272727	74.45454545	78.09090909	74.45454545	77.36363636	74.09090909
32	PEV (Pre-Erythrocytic Vaccine)	3	35%	2	1	Infants	6, 10, &, 14 weeks	2 yrs	89%	95%	97%	97%	NA	80%	1-5yo	0 yrs	None	70%	81%	93%	93%	NA	NA	None	NA	NA	NA	NA	NA	NA	NA	NA	0.4	DALYs per 100,000 population	7762.924594	7460.906758	7499.772203	7411.916294	7516.018145	7393.230133	7676.109255	7639.096254	7383.933951	7601.769513	7606.169163	7685.397748	7675.996149	7796.745316	7566.383616
32	PEV (Pre-Erythrocytic Vaccine)	3	35%	2	1	Infants	6, 10, &, 14 weeks	2 yrs	89%	95%	97%	97%	NA	80%	1-5yo	0 yrs	None	70%	81%	93%	93%	NA	NA	None	NA	NA	NA	NA	NA	NA	NA	NA	0.4	Income and productivity gains from delivering vaccine (US$ / dose)	0.071801422	0.581938967	0.61324106	0.76691341	0.765688738	0.68348776	0.76555395	0.67547264	0.632766765	0.62098293	0.702548857	0.813327487	0.773958874	0.586646568	0.566645862
33	PEV (Pre-Erythrocytic Vaccine)	3	35%	2	1	Infants	6, 10, &, 14 weeks	2 yrs	89%	95%	97%	97%	NA	80%	1-5yo	0 yrs	None	50%	69%	85%	85%	NA	NA	None	NA	NA	NA	NA	NA	NA	NA	NA	0.4	Cases per 100,000 population	85184	83350.81818	83173.81818	82303.45455	81359.54545	81978.18182	82302.72727	82054.18182	82065.72727	81725.63636	81567.90909	80763.09091	80704.90909	81415.45455	82437.09091
33	PEV (Pre-Erythrocytic Vaccine)	3	35%	2	1	Infants	6, 10, &, 14 weeks	2 yrs	89%	95%	97%	97%	NA	80%	1-5yo	0 yrs	None	50%	69%	85%	85%	NA	NA	None	NA	NA	NA	NA	NA	NA	NA	NA	0.4	Severe Cases per 100,000 population	1456.545455	1406.363636	1410.636364	1395.181818	1418.727273	1418.545455	1424.454545	1411.909091	1402.181818	1418.727273	1422.909091	1405.909091	1373.454545	1414.818182	1449.272727
33	PEV (Pre-Erythrocytic Vaccine)	3	35%	2	1	Infants	6, 10, &, 14 weeks	2 yrs	89%	95%	97%	97%	NA	80%	1-5yo	0 yrs	None	50%	69%	85%	85%	NA	NA	None	NA	NA	NA	NA	NA	NA	NA	NA	0.4	Deaths per 100,000 population	303.4545455	288.1818182	292.8181818	287.9090909	295.6363636	294.0909091	301.2727273	292.1818182	293.0909091	299.0909091	297.1818182	292.2727273	288.7272727	288.5454545	296.6363636
33	PEV (Pre-Erythrocytic Vaccine)	3	35%	2	1	Infants	6, 10, &, 14 weeks	2 yrs	89%	95%	97%	97%	NA	80%	1-5yo	0 yrs	None	50%	69%	85%	85%	NA	NA	None	NA	NA	NA	NA	NA	NA	NA	NA	0.4	Cases in <5yo per 100,000 population	5884.636364	5566.909091	5649.181818	5590	5385	5327.363636	5374.272727	5293.636364	5384.090909	5280.909091	5282.727273	5223.818182	5163.454545	5280.272727	5292.363636
33	PEV (Pre-Erythrocytic Vaccine)	3	35%	2	1	Infants	6, 10, &, 14 weeks	2 yrs	89%	95%	97%	97%	NA	80%	1-5yo	0 yrs	None	50%	69%	85%	85%	NA	NA	None	NA	NA	NA	NA	NA	NA	NA	NA	0.4	Severe Cases in <5yo per 100,000 population	302.3636364	291.5454545	305.9090909	285.2727273	296.8181818	281.5454545	286.6363636	272	274	277.6363636	280.3636364	277.6363636	267	270.5454545	277.1818182
33	PEV (Pre-Erythrocytic Vaccine)	3	35%	2	1	Infants	6, 10, &, 14 weeks	2 yrs	89%	95%	97%	97%	NA	80%	1-5yo	0 yrs	None	50%	69%	85%	85%	NA	NA	None	NA	NA	NA	NA	NA	NA	NA	NA	0.4	Deaths in < 5yo per 100,000 population	73.72727273	75.45454545	76.18181818	69.81818182	75.72727273	73.54545455	73.54545455	74.09090909	75.18181818	69.45454545	74.72727273	72	71.81818182	68.27272727	68.90909091
33	PEV (Pre-Erythrocytic Vaccine)	3	35%	2	1	Infants	6, 10, &, 14 weeks	2 yrs	89%	95%	97%	97%	NA	80%	1-5yo	0 yrs	None	50%	69%	85%	85%	NA	NA	None	NA	NA	NA	NA	NA	NA	NA	NA	0.4	DALYs per 100,000 population	7710.239805	7330.642676	7447.067574	7324.897199	7466.220533	7486.941995	7661.735226	7406.154108	7507.039514	7587.435692	7544.296088	7448.879634	7335.394893	7313.601344	7556.499575
33	PEV (Pre-Erythrocytic Vaccine)	3	35%	2	1	Infants	6, 10, &, 14 weeks	2 yrs	89%	95%	97%	97%	NA	80%	1-5yo	0 yrs	None	50%	69%	85%	85%	NA	NA	None	NA	NA	NA	NA	NA	NA	NA	NA	0.4	Income and productivity gains from delivering vaccine (US$ / dose)	0.033977222	0.508479504	0.502894002	0.676481141	0.84934157	0.710490605	0.645333544	0.667106733	0.662955141	0.721016659	0.765435883	0.934774716	0.959265536	0.801310648	0.584796664
34	PEV (Pre-Erythrocytic Vaccine)	3	35%	2	1	Infants	6, 10, &, 14 weeks	2 yrs	89%	95%	97%	97%	NA	50%	1-5yo	0 yrs	None	89%	95%	97%	97%	NA	NA	None	NA	NA	NA	NA	NA	NA	NA	NA	0.4	Cases per 100,000 population	84297.27273	82857.18182	82752	82285.63636	81760.09091	81303.36364	81932.45455	81095.36364	81892.18182	81964.36364	81973.54545	82254.27273	82141.36364	82960.63636	82495.63636
34	PEV (Pre-Erythrocytic Vaccine)	3	35%	2	1	Infants	6, 10, &, 14 weeks	2 yrs	89%	95%	97%	97%	NA	50%	1-5yo	0 yrs	None	89%	95%	97%	97%	NA	NA	None	NA	NA	NA	NA	NA	NA	NA	NA	0.4	Severe Cases per 100,000 population	1444.363636	1394.181818	1396.636364	1408.272727	1384.636364	1389.363636	1412.727273	1397.909091	1426	1426.181818	1434.636364	1427.454545	1414.090909	1455.636364	1441.727273
34	PEV (Pre-Erythrocytic Vaccine)	3	35%	2	1	Infants	6, 10, &, 14 weeks	2 yrs	89%	95%	97%	97%	NA	50%	1-5yo	0 yrs	None	89%	95%	97%	97%	NA	NA	None	NA	NA	NA	NA	NA	NA	NA	NA	0.4	Deaths per 100,000 population	299.2727273	297.3636364	292.2727273	283.0909091	284.0909091	284.1818182	290.9090909	284.0909091	292.3636364	295.1818182	299.9090909	295.5454545	290.5454545	301.6363636	295.0909091
34	PEV (Pre-Erythrocytic Vaccine)	3	35%	2	1	Infants	6, 10, &, 14 weeks	2 yrs	89%	95%	97%	97%	NA	50%	1-5yo	0 yrs	None	89%	95%	97%	97%	NA	NA	None	NA	NA	NA	NA	NA	NA	NA	NA	0.4	Cases in <5yo per 100,000 population	5603.272727	5291.363636	5628.272727	5583	5521.272727	5375.090909	5389.636364	5374.454545	5392.272727	5403	5362.272727	5451.727273	5420.727273	5473.909091	5368.636364
34	PEV (Pre-Erythrocytic Vaccine)	3	35%	2	1	Infants	6, 10, &, 14 weeks	2 yrs	89%	95%	97%	97%	NA	50%	1-5yo	0 yrs	None	89%	95%	97%	97%	NA	NA	None	NA	NA	NA	NA	NA	NA	NA	NA	0.4	Severe Cases in <5yo per 100,000 population	285.8181818	271.6363636	291.3636364	288.6363636	279.7272727	280	277.3636364	284.0909091	286.4545455	291.1818182	280.8181818	282.9090909	285.4545455	280.9090909	285.5454545
34	PEV (Pre-Erythrocytic Vaccine)	3	35%	2	1	Infants	6, 10, &, 14 weeks	2 yrs	89%	95%	97%	97%	NA	50%	1-5yo	0 yrs	None	89%	95%	97%	97%	NA	NA	None	NA	NA	NA	NA	NA	NA	NA	NA	0.4	Deaths in < 5yo per 100,000 population	79.45454545	75.81818182	77.27272727	71.54545455	74.27272727	71.54545455	71.81818182	65.09090909	72.90909091	71.09090909	72.72727273	75.54545455	71.63636364	70.45454545	72.81818182
34	PEV (Pre-Erythrocytic Vaccine)	3	35%	2	1	Infants	6, 10, &, 14 weeks	2 yrs	89%	95%	97%	97%	NA	50%	1-5yo	0 yrs	None	89%	95%	97%	97%	NA	NA	None	NA	NA	NA	NA	NA	NA	NA	NA	0.4	DALYs per 100,000 population	7631.502308	7538.164912	7449.33605	7205.929589	7233.414005	7231.997034	7403.068587	7192.743605	7477.097525	7512.321436	7649.096399	7552.537739	7398.007299	7611.151379	7546.566676
34	PEV (Pre-Erythrocytic Vaccine)	3	35%	2	1	Infants	6, 10, &, 14 weeks	2 yrs	89%	95%	97%	97%	NA	50%	1-5yo	0 yrs	None	89%	95%	97%	97%	NA	NA	None	NA	NA	NA	NA	NA	NA	NA	NA	0.4	Income and productivity gains from delivering vaccine (US$ / dose)	0.082745177	0.584804884	0.614605319	0.70055769	0.821522922	0.896733677	0.762654913	0.918986568	0.72782028	0.722242034	0.713484211	0.683322237	0.694847558	0.50026134	0.617705371
35	PEV (Pre-Erythrocytic Vaccine)	3	35%	2	1	Infants	6, 10, &, 14 weeks	2 yrs	89%	95%	97%	97%	NA	50%	1-5yo	0 yrs	None	70%	81%	93%	93%	NA	NA	None	NA	NA	NA	NA	NA	NA	NA	NA	0.4	Cases per 100,000 population	84808.45455	82910.54545	82601.45455	82435.63636	82465.72727	82531.90909	81561.18182	81521.81818	81507.90909	81387	81778.63636	80978.81818	81895.81818	82735.54545	82529.45455
35	PEV (Pre-Erythrocytic Vaccine)	3	35%	2	1	Infants	6, 10, &, 14 weeks	2 yrs	89%	95%	97%	97%	NA	50%	1-5yo	0 yrs	None	70%	81%	93%	93%	NA	NA	None	NA	NA	NA	NA	NA	NA	NA	NA	0.4	Severe Cases per 100,000 population	1449.090909	1414.090909	1407.727273	1402.636364	1411.909091	1406.545455	1377.636364	1420	1416.454545	1440.636364	1417.090909	1426.454545	1439	1435.727273	1451.545455
35	PEV (Pre-Erythrocytic Vaccine)	3	35%	2	1	Infants	6, 10, &, 14 weeks	2 yrs	89%	95%	97%	97%	NA	50%	1-5yo	0 yrs	None	70%	81%	93%	93%	NA	NA	None	NA	NA	NA	NA	NA	NA	NA	NA	0.4	Deaths per 100,000 population	296.8181818	296.4545455	291.5454545	285.1818182	298.5454545	296.3636364	289.7272727	296.0909091	299.2727273	294.5454545	298.1818182	293.3636364	297.8181818	301.5454545	308.7272727
35	PEV (Pre-Erythrocytic Vaccine)	3	35%	2	1	Infants	6, 10, &, 14 weeks	2 yrs	89%	95%	97%	97%	NA	50%	1-5yo	0 yrs	None	70%	81%	93%	93%	NA	NA	None	NA	NA	NA	NA	NA	NA	NA	NA	0.4	Cases in <5yo per 100,000 population	5761	5436.272727	5643.090909	5570.727273	5580.454545	5503.454545	5402	5378.181818	5374.090909	5426.636364	5406.909091	5330.818182	5371.181818	5428.363636	5429.090909
35	PEV (Pre-Erythrocytic Vaccine)	3	35%	2	1	Infants	6, 10, &, 14 weeks	2 yrs	89%	95%	97%	97%	NA	50%	1-5yo	0 yrs	None	70%	81%	93%	93%	NA	NA	None	NA	NA	NA	NA	NA	NA	NA	NA	0.4	Severe Cases in <5yo per 100,000 population	298.7272727	284.3636364	298.8181818	296.6363636	282.3636364	285.2727273	275.9090909	279.9090909	278.8181818	286.8181818	286.0909091	279.5454545	282.6363636	294.8181818	277.5454545
35	PEV (Pre-Erythrocytic Vaccine)	3	35%	2	1	Infants	6, 10, &, 14 weeks	2 yrs	89%	95%	97%	97%	NA	50%	1-5yo	0 yrs	None	70%	81%	93%	93%	NA	NA	None	NA	NA	NA	NA	NA	NA	NA	NA	0.4	Deaths in < 5yo per 100,000 population	72.81818182	74.27272727	74.18181818	71.09090909	72.18181818	75.54545455	71.90909091	75.54545455	72.27272727	70.45454545	77.81818182	70.81818182	65.63636364	79.27272727	74.27272727
35	PEV (Pre-Erythrocytic Vaccine)	3	35%	2	1	Infants	6, 10, &, 14 weeks	2 yrs	89%	95%	97%	97%	NA	50%	1-5yo	0 yrs	None	70%	81%	93%	93%	NA	NA	None	NA	NA	NA	NA	NA	NA	NA	NA	0.4	DALYs per 100,000 population	7557.230809	7582.582251	7411.625625	7223.026101	7611.084128	7554.80936	7396.67481	7517.556322	7566.310845	7524.273549	7562.191788	7468.459468	7540.646627	7668.599714	7811.940649
35	PEV (Pre-Erythrocytic Vaccine)	3	35%	2	1	Infants	6, 10, &, 14 weeks	2 yrs	89%	95%	97%	97%	NA	50%	1-5yo	0 yrs	None	70%	81%	93%	93%	NA	NA	None	NA	NA	NA	NA	NA	NA	NA	NA	0.4	Income and productivity gains from delivering vaccine (US$ / dose)	0.055653351	0.590310955	0.64661202	0.671375404	0.663756454	0.650072889	0.849775432	0.81664504	0.815422018	0.825084506	0.763853199	0.930185144	0.740783364	0.571840967	0.6045923
36	PEV (Pre-Erythrocytic Vaccine)	3	35%	2	1	Infants	6, 10, &, 14 weeks	2 yrs	89%	95%	97%	97%	NA	50%	1-5yo	0 yrs	None	50%	69%	85%	85%	NA	NA	None	NA	NA	NA	NA	NA	NA	NA	NA	0.4	Cases per 100,000 population	84978.63636	82699.63636	82591.45455	82600.81818	82389.36364	82555	82404.63636	82219	81827.90909	81985.18182	82014.45455	82376.54545	82865.63636	82846.72727	82547.63636
36	PEV (Pre-Erythrocytic Vaccine)	3	35%	2	1	Infants	6, 10, &, 14 weeks	2 yrs	89%	95%	97%	97%	NA	50%	1-5yo	0 yrs	None	50%	69%	85%	85%	NA	NA	None	NA	NA	NA	NA	NA	NA	NA	NA	0.4	Severe Cases per 100,000 population	1436.454545	1388.818182	1398.363636	1409.090909	1396.363636	1411.818182	1397.454545	1417.727273	1402.454545	1421	1431.363636	1450.181818	1452.636364	1444	1431.545455
36	PEV (Pre-Erythrocytic Vaccine)	3	35%	2	1	Infants	6, 10, &, 14 weeks	2 yrs	89%	95%	97%	97%	NA	50%	1-5yo	0 yrs	None	50%	69%	85%	85%	NA	NA	None	NA	NA	NA	NA	NA	NA	NA	NA	0.4	Deaths per 100,000 population	292.6363636	293.2727273	292.5454545	295.1818182	292.2727273	291.9090909	293.2727273	294.7272727	300.5454545	295.0909091	305.1818182	295.9090909	294.4545455	298.7272727	295.3636364
36	PEV (Pre-Erythrocytic Vaccine)	3	35%	2	1	Infants	6, 10, &, 14 weeks	2 yrs	89%	95%	97%	97%	NA	50%	1-5yo	0 yrs	None	50%	69%	85%	85%	NA	NA	None	NA	NA	NA	NA	NA	NA	NA	NA	0.4	Cases in <5yo per 100,000 population	5849.090909	5544.181818	5716.181818	5673.272727	5533.272727	5475	5494.727273	5465.181818	5467.636364	5407.181818	5364.909091	5385.363636	5467.454545	5450.636364	5459.636364
36	PEV (Pre-Erythrocytic Vaccine)	3	35%	2	1	Infants	6, 10, &, 14 weeks	2 yrs	89%	95%	97%	97%	NA	50%	1-5yo	0 yrs	None	50%	69%	85%	85%	NA	NA	None	NA	NA	NA	NA	NA	NA	NA	NA	0.4	Severe Cases in <5yo per 100,000 population	302.3636364	289.0909091	294.1818182	297.3636364	282.1818182	287	282.2727273	288.4545455	281.1818182	282	283.0909091	290.9090909	295.3636364	281.2727273	287.7272727
36	PEV (Pre-Erythrocytic Vaccine)	3	35%	2	1	Infants	6, 10, &, 14 weeks	2 yrs	89%	95%	97%	97%	NA	50%	1-5yo	0 yrs	None	50%	69%	85%	85%	NA	NA	None	NA	NA	NA	NA	NA	NA	NA	NA	0.4	Deaths in < 5yo per 100,000 population	78.54545455	77	76.72727273	75.27272727	72	76.81818182	79.36363636	72.54545455	75.90909091	70.27272727	75.36363636	66.72727273	74.45454545	72.27272727	71.45454545
36	PEV (Pre-Erythrocytic Vaccine)	3	35%	2	1	Infants	6, 10, &, 14 weeks	2 yrs	89%	95%	97%	97%	NA	50%	1-5yo	0 yrs	None	50%	69%	85%	85%	NA	NA	None	NA	NA	NA	NA	NA	NA	NA	NA	0.4	DALYs per 100,000 population	7458.351975	7421.949575	7458.453428	7541.870276	7423.94036	7422.82857	7489.045375	7517.446048	7641.743226	7464.710889	7764.030111	7545.373568	7509.165373	7596.899798	7481.578465
36	PEV (Pre-Erythrocytic Vaccine)	3	35%	2	1	Infants	6, 10, &, 14 weeks	2 yrs	89%	95%	97%	97%	NA	50%	1-5yo	0 yrs	None	50%	69%	85%	85%	NA	NA	None	NA	NA	NA	NA	NA	NA	NA	NA	0.4	Income and productivity gains from delivering vaccine (US$ / dose)	0.050729868	0.651063937	0.644412396	0.645565192	0.701126893	0.640291935	0.670397341	0.677968332	0.761179584	0.722683483	0.720305503	0.635353238	0.546211798	0.525749995	0.603787682
37	PEV (Pre-Erythrocytic Vaccine)	3	35%	2	1	Infants	6, 10, &, 14 weeks	2 yrs	70%	81%	93%	93%	NA	95%	1-5yo	0 yrs	None	89%	95%	97%	97%	NA	NA	None	NA	NA	NA	NA	NA	NA	NA	NA	0.4	Cases per 100,000 population	84562.72727	82422.90909	82600.54545	81239.27273	82124.90909	81904	82050.54545	82375.36364	82216.81818	82560.36364	82671.90909	81845.09091	81791.36364	82329.90909	82789.45455
37	PEV (Pre-Erythrocytic Vaccine)	3	35%	2	1	Infants	6, 10, &, 14 weeks	2 yrs	70%	81%	93%	93%	NA	95%	1-5yo	0 yrs	None	89%	95%	97%	97%	NA	NA	None	NA	NA	NA	NA	NA	NA	NA	NA	0.4	Severe Cases per 100,000 population	1441.272727	1405.272727	1391.090909	1395.727273	1403.090909	1409.181818	1402	1428.727273	1417.363636	1424.727273	1447.181818	1440.454545	1437.181818	1443.727273	1462.545455
37	PEV (Pre-Erythrocytic Vaccine)	3	35%	2	1	Infants	6, 10, &, 14 weeks	2 yrs	70%	81%	93%	93%	NA	95%	1-5yo	0 yrs	None	89%	95%	97%	97%	NA	NA	None	NA	NA	NA	NA	NA	NA	NA	NA	0.4	Deaths per 100,000 population	304.7272727	290.3636364	299.6363636	294.3636364	298.4545455	295.9090909	288.8181818	306.6363636	301.8181818	284.2727273	306.2727273	288.5454545	295.9090909	302.7272727	296.1818182
37	PEV (Pre-Erythrocytic Vaccine)	3	35%	2	1	Infants	6, 10, &, 14 weeks	2 yrs	70%	81%	93%	93%	NA	95%	1-5yo	0 yrs	None	89%	95%	97%	97%	NA	NA	None	NA	NA	NA	NA	NA	NA	NA	NA	0.4	Cases in <5yo per 100,000 population	5621.636364	5408.909091	5733.727273	5597.181818	5568.181818	5483.727273	5577.090909	5535.090909	5497.090909	5589.363636	5542	5486.636364	5459.636364	5484.727273	5530.727273
37	PEV (Pre-Erythrocytic Vaccine)	3	35%	2	1	Infants	6, 10, &, 14 weeks	2 yrs	70%	81%	93%	93%	NA	95%	1-5yo	0 yrs	None	89%	95%	97%	97%	NA	NA	None	NA	NA	NA	NA	NA	NA	NA	NA	0.4	Severe Cases in <5yo per 100,000 population	283.8181818	288	295.3636364	293.8181818	300.2727273	288.0909091	290	285.1818182	286.6363636	286.9090909	283.5454545	284.3636364	288.9090909	289.7272727	293.6363636
37	PEV (Pre-Erythrocytic Vaccine)	3	35%	2	1	Infants	6, 10, &, 14 weeks	2 yrs	70%	81%	93%	93%	NA	95%	1-5yo	0 yrs	None	89%	95%	97%	97%	NA	NA	None	NA	NA	NA	NA	NA	NA	NA	NA	0.4	Deaths in < 5yo per 100,000 population	78.36363636	74.27272727	77.81818182	77.63636364	75.18181818	72.27272727	73.63636364	73.72727273	74.63636364	72	74	69.36363636	75.36363636	74.54545455	71.18181818
37	PEV (Pre-Erythrocytic Vaccine)	3	35%	2	1	Infants	6, 10, &, 14 weeks	2 yrs	70%	81%	93%	93%	NA	95%	1-5yo	0 yrs	None	89%	95%	97%	97%	NA	NA	None	NA	NA	NA	NA	NA	NA	NA	NA	0.4	DALYs per 100,000 population	7774.019004	7385.60554	7612.137772	7483.659305	7554.117223	7491.650581	7351.467768	7798.708918	7661.014208	7230.7329	7812.354733	7350.019616	7537.563699	7723.07396	7520.12744
37	PEV (Pre-Erythrocytic Vaccine)	3	35%	2	1	Infants	6, 10, &, 14 weeks	2 yrs	70%	81%	93%	93%	NA	95%	1-5yo	0 yrs	None	89%	95%	97%	97%	NA	NA	None	NA	NA	NA	NA	NA	NA	NA	NA	0.4	Income and productivity gains from delivering vaccine (US$ / dose)	0.067691152	0.83720992	0.752343344	1.07005412	0.852594932	0.895458149	0.866735662	0.746085761	0.77327385	0.704173392	0.665077625	0.872861527	0.890602748	0.736838925	0.626727009
38	PEV (Pre-Erythrocytic Vaccine)	3	35%	2	1	Infants	6, 10, &, 14 weeks	2 yrs	70%	81%	93%	93%	NA	95%	1-5yo	0 yrs	None	70%	81%	93%	93%	NA	NA	None	NA	NA	NA	NA	NA	NA	NA	NA	0.4	Cases per 100,000 population	84736.36364	82656.72727	82616	82014.54545	82088.36364	81662.72727	81378.36364	81584	81175.54545	82422.63636	82290.90909	82473.90909	82858.36364	83141	82711.81818
38	PEV (Pre-Erythrocytic Vaccine)	3	35%	2	1	Infants	6, 10, &, 14 weeks	2 yrs	70%	81%	93%	93%	NA	95%	1-5yo	0 yrs	None	70%	81%	93%	93%	NA	NA	None	NA	NA	NA	NA	NA	NA	NA	NA	0.4	Severe Cases per 100,000 population	1440.727273	1404.818182	1404.181818	1401.272727	1419.090909	1392.090909	1403.909091	1429	1401	1443.272727	1421.363636	1452.272727	1451.454545	1460.272727	1467.909091
38	PEV (Pre-Erythrocytic Vaccine)	3	35%	2	1	Infants	6, 10, &, 14 weeks	2 yrs	70%	81%	93%	93%	NA	95%	1-5yo	0 yrs	None	70%	81%	93%	93%	NA	NA	None	NA	NA	NA	NA	NA	NA	NA	NA	0.4	Deaths per 100,000 population	301.3636364	300.6363636	299.3636364	294.1818182	300.3636364	293.6363636	293.7272727	295.9090909	291.1818182	297.8181818	295.4545455	302.5454545	313.9090909	312.4545455	310.6363636
38	PEV (Pre-Erythrocytic Vaccine)	3	35%	2	1	Infants	6, 10, &, 14 weeks	2 yrs	70%	81%	93%	93%	NA	95%	1-5yo	0 yrs	None	70%	81%	93%	93%	NA	NA	None	NA	NA	NA	NA	NA	NA	NA	NA	0.4	Cases in <5yo per 100,000 population	5784.272727	5448.454545	5698.090909	5708.363636	5618.636364	5528.272727	5458.909091	5488.818182	5451.727273	5547.545455	5557.909091	5544.363636	5521.090909	5615.090909	5543.181818
38	PEV (Pre-Erythrocytic Vaccine)	3	35%	2	1	Infants	6, 10, &, 14 weeks	2 yrs	70%	81%	93%	93%	NA	95%	1-5yo	0 yrs	None	70%	81%	93%	93%	NA	NA	None	NA	NA	NA	NA	NA	NA	NA	NA	0.4	Severe Cases in <5yo per 100,000 population	291	290.6363636	300.9090909	302.0909091	301	278	277.3636364	286.7272727	284.6363636	293.3636364	283.0909091	292	281.3636364	293.7272727	289.7272727
38	PEV (Pre-Erythrocytic Vaccine)	3	35%	2	1	Infants	6, 10, &, 14 weeks	2 yrs	70%	81%	93%	93%	NA	95%	1-5yo	0 yrs	None	70%	81%	93%	93%	NA	NA	None	NA	NA	NA	NA	NA	NA	NA	NA	0.4	Deaths in < 5yo per 100,000 population	78.27272727	75.18181818	79.27272727	75.36363636	76.63636364	74.36363636	74.18181818	73.36363636	71	72.36363636	77.09090909	78.45454545	76.54545455	79.09090909	72
38	PEV (Pre-Erythrocytic Vaccine)	3	35%	2	1	Infants	6, 10, &, 14 weeks	2 yrs	70%	81%	93%	93%	NA	95%	1-5yo	0 yrs	None	70%	81%	93%	93%	NA	NA	None	NA	NA	NA	NA	NA	NA	NA	NA	0.4	DALYs per 100,000 population	7674.824545	7666.627307	7591.818277	7482.481272	7645.344541	7450.453115	7482.618377	7498.795659	7410.461542	7536.256231	7531.412314	7738.060411	7999.606238	7948.243776	7857.308817
38	PEV (Pre-Erythrocytic Vaccine)	3	35%	2	1	Infants	6, 10, &, 14 weeks	2 yrs	70%	81%	93%	93%	NA	95%	1-5yo	0 yrs	None	70%	81%	93%	93%	NA	NA	None	NA	NA	NA	NA	NA	NA	NA	NA	0.4	Income and productivity gains from delivering vaccine (US$ / dose)	0.068908903	0.773828765	0.726566431	0.891119905	0.856129328	0.966984272	1.006426441	0.927995987	1.023245368	0.723752439	0.763055759	0.707828717	0.635778982	0.553048353	0.652768643
39	PEV (Pre-Erythrocytic Vaccine)	3	35%	2	1	Infants	6, 10, &, 14 weeks	2 yrs	70%	81%	93%	93%	NA	95%	1-5yo	0 yrs	None	50%	69%	85%	85%	NA	NA	None	NA	NA	NA	NA	NA	NA	NA	NA	0.4	Cases per 100,000 population	84884.09091	82524.36364	82640.81818	81779.18182	82110.63636	81792.36364	82126.09091	82534.72727	82914.72727	82203	82240.09091	82122.54545	82679.54545	82928.54545	83081.27273
39	PEV (Pre-Erythrocytic Vaccine)	3	35%	2	1	Infants	6, 10, &, 14 weeks	2 yrs	70%	81%	93%	93%	NA	95%	1-5yo	0 yrs	None	50%	69%	85%	85%	NA	NA	None	NA	NA	NA	NA	NA	NA	NA	NA	0.4	Severe Cases per 100,000 population	1471	1409.272727	1414.727273	1395.818182	1434.272727	1416.636364	1390.545455	1401.181818	1455.181818	1415.636364	1453.727273	1430.727273	1432.545455	1453.181818	1449.363636
39	PEV (Pre-Erythrocytic Vaccine)	3	35%	2	1	Infants	6, 10, &, 14 weeks	2 yrs	70%	81%	93%	93%	NA	95%	1-5yo	0 yrs	None	50%	69%	85%	85%	NA	NA	None	NA	NA	NA	NA	NA	NA	NA	NA	0.4	Deaths per 100,000 population	303.1818182	305.3636364	299.7272727	292.9090909	295.3636364	296.7272727	290.9090909	283.3636364	299.5454545	293.7272727	310.7272727	297.8181818	299.7272727	301.2727273	306.1818182
39	PEV (Pre-Erythrocytic Vaccine)	3	35%	2	1	Infants	6, 10, &, 14 weeks	2 yrs	70%	81%	93%	93%	NA	95%	1-5yo	0 yrs	None	50%	69%	85%	85%	NA	NA	None	NA	NA	NA	NA	NA	NA	NA	NA	0.4	Cases in <5yo per 100,000 population	5942.090909	5553.090909	5748.363636	5712.363636	5593.545455	5536.181818	5539.818182	5552.363636	5585.363636	5540.818182	5560	5550.272727	5575.727273	5586.818182	5537.727273
39	PEV (Pre-Erythrocytic Vaccine)	3	35%	2	1	Infants	6, 10, &, 14 weeks	2 yrs	70%	81%	93%	93%	NA	95%	1-5yo	0 yrs	None	50%	69%	85%	85%	NA	NA	None	NA	NA	NA	NA	NA	NA	NA	NA	0.4	Severe Cases in <5yo per 100,000 population	308.0909091	289.3636364	294.9090909	297.4545455	291.3636364	290	280.8181818	288	297.0909091	289	293.8181818	277.0909091	284.4545455	286	295.9090909
39	PEV (Pre-Erythrocytic Vaccine)	3	35%	2	1	Infants	6, 10, &, 14 weeks	2 yrs	70%	81%	93%	93%	NA	95%	1-5yo	0 yrs	None	50%	69%	85%	85%	NA	NA	None	NA	NA	NA	NA	NA	NA	NA	NA	0.4	Deaths in < 5yo per 100,000 population	72.54545455	76.81818182	73.54545455	77.54545455	76.18181818	80.27272727	76.27272727	71.63636364	73.81818182	73.54545455	73	66.72727273	76.36363636	75	77.72727273
39	PEV (Pre-Erythrocytic Vaccine)	3	35%	2	1	Infants	6, 10, &, 14 weeks	2 yrs	70%	81%	93%	93%	NA	95%	1-5yo	0 yrs	None	50%	69%	85%	85%	NA	NA	None	NA	NA	NA	NA	NA	NA	NA	NA	0.4	DALYs per 100,000 population	7706.915319	7750.348907	7632.696569	7425.600884	7532.360915	7511.679905	7421.22706	7253.911618	7647.521672	7502.317808	7882.114434	7565.766793	7637.782275	7680.627484	7795.020581
39	PEV (Pre-Erythrocytic Vaccine)	3	35%	2	1	Infants	6, 10, &, 14 weeks	2 yrs	70%	81%	93%	93%	NA	95%	1-5yo	0 yrs	None	50%	69%	85%	85%	NA	NA	None	NA	NA	NA	NA	NA	NA	NA	NA	0.4	Income and productivity gains from delivering vaccine (US$ / dose)	0.060621196	0.830741038	0.734707169	0.943639499	0.845973449	0.916970163	0.853399065	0.722615266	0.588716675	0.794072785	0.779818759	0.825281029	0.697926051	0.605806238	0.576739656
40	PEV (Pre-Erythrocytic Vaccine)	3	35%	2	1	Infants	6, 10, &, 14 weeks	2 yrs	70%	81%	93%	93%	NA	80%	1-5yo	0 yrs	None	89%	95%	97%	97%	NA	NA	None	NA	NA	NA	NA	NA	NA	NA	NA	0.4	Cases per 100,000 population	84574.45455	82942	83175.27273	82540.54545	82712.36364	82506.63636	82373.81818	82428.45455	82582.81818	82495.45455	82745.36364	82642.54545	82371.81818	82448.09091	82368.18182
40	PEV (Pre-Erythrocytic Vaccine)	3	35%	2	1	Infants	6, 10, &, 14 weeks	2 yrs	70%	81%	93%	93%	NA	80%	1-5yo	0 yrs	None	89%	95%	97%	97%	NA	NA	None	NA	NA	NA	NA	NA	NA	NA	NA	0.4	Severe Cases per 100,000 population	1457.545455	1409.090909	1411.090909	1422.818182	1413.090909	1395.545455	1412	1417.181818	1431.636364	1438.909091	1455.545455	1441.818182	1446.909091	1441.181818	1421.818182
40	PEV (Pre-Erythrocytic Vaccine)	3	35%	2	1	Infants	6, 10, &, 14 weeks	2 yrs	70%	81%	93%	93%	NA	80%	1-5yo	0 yrs	None	89%	95%	97%	97%	NA	NA	None	NA	NA	NA	NA	NA	NA	NA	NA	0.4	Deaths per 100,000 population	309.5454545	290.2727273	295.5454545	299.8181818	290.6363636	282.4545455	294.7272727	297.1818182	293.4545455	294.0909091	296.5454545	299.0909091	302.4545455	301.4545455	301.2727273
40	PEV (Pre-Erythrocytic Vaccine)	3	35%	2	1	Infants	6, 10, &, 14 weeks	2 yrs	70%	81%	93%	93%	NA	80%	1-5yo	0 yrs	None	89%	95%	97%	97%	NA	NA	None	NA	NA	NA	NA	NA	NA	NA	NA	0.4	Cases in <5yo per 100,000 population	5650.909091	5407.363636	5770.454545	5793.090909	5641.181818	5602.727273	5542	5589.727273	5641.272727	5503.272727	5634.545455	5643	5581	5586.181818	5562
40	PEV (Pre-Erythrocytic Vaccine)	3	35%	2	1	Infants	6, 10, &, 14 weeks	2 yrs	70%	81%	93%	93%	NA	80%	1-5yo	0 yrs	None	89%	95%	97%	97%	NA	NA	None	NA	NA	NA	NA	NA	NA	NA	NA	0.4	Severe Cases in <5yo per 100,000 population	286.7272727	283.6363636	301.0909091	300.9090909	303.0909091	287.2727273	290.7272727	282.1818182	282.2727273	290.6363636	297.3636364	290.4545455	291.6363636	290.1818182	296.2727273
40	PEV (Pre-Erythrocytic Vaccine)	3	35%	2	1	Infants	6, 10, &, 14 weeks	2 yrs	70%	81%	93%	93%	NA	80%	1-5yo	0 yrs	None	89%	95%	97%	97%	NA	NA	None	NA	NA	NA	NA	NA	NA	NA	NA	0.4	Deaths in < 5yo per 100,000 population	75.72727273	73.63636364	78.54545455	75.18181818	72.45454545	72.72727273	75.81818182	77.45454545	72.63636364	73.81818182	72.09090909	75.27272727	76.81818182	72.63636364	78.18181818
40	PEV (Pre-Erythrocytic Vaccine)	3	35%	2	1	Infants	6, 10, &, 14 weeks	2 yrs	70%	81%	93%	93%	NA	80%	1-5yo	0 yrs	None	89%	95%	97%	97%	NA	NA	None	NA	NA	NA	NA	NA	NA	NA	NA	0.4	DALYs per 100,000 population	7861.191982	7365.947005	7529.913926	7609.907657	7409.213539	7200.417679	7506.155937	7578.096441	7487.345409	7475.9229	7551.132076	7587.140593	7667.58574	7654.662688	7663.821889
40	PEV (Pre-Erythrocytic Vaccine)	3	35%	2	1	Infants	6, 10, &, 14 weeks	2 yrs	70%	81%	93%	93%	NA	80%	1-5yo	0 yrs	None	89%	95%	97%	97%	NA	NA	None	NA	NA	NA	NA	NA	NA	NA	NA	0.4	Income and productivity gains from delivering vaccine (US$ / dose)	0.06946258	0.692636457	0.620478855	0.787197688	0.724689388	0.780440865	0.7943277	0.766178108	0.696456419	0.718956776	0.680128282	0.705712885	0.76767481	0.759927955	0.785073828
41	PEV (Pre-Erythrocytic Vaccine)	3	35%	2	1	Infants	6, 10, &, 14 weeks	2 yrs	70%	81%	93%	93%	NA	80%	1-5yo	0 yrs	None	70%	81%	93%	93%	NA	NA	None	NA	NA	NA	NA	NA	NA	NA	NA	0.4	Cases per 100,000 population	84759.54545	83098.90909	83045.09091	81915.45455	82167.72727	82364.09091	82350	82611.54545	82829.81818	82618.90909	82457.63636	82439.72727	82893.63636	82278.18182	81653.90909
41	PEV (Pre-Erythrocytic Vaccine)	3	35%	2	1	Infants	6, 10, &, 14 weeks	2 yrs	70%	81%	93%	93%	NA	80%	1-5yo	0 yrs	None	70%	81%	93%	93%	NA	NA	None	NA	NA	NA	NA	NA	NA	NA	NA	0.4	Severe Cases per 100,000 population	1443.818182	1423.363636	1407.818182	1413.727273	1415.454545	1419.272727	1408.363636	1437.818182	1423.727273	1440	1450.818182	1474.272727	1454	1434	1435.363636
41	PEV (Pre-Erythrocytic Vaccine)	3	35%	2	1	Infants	6, 10, &, 14 weeks	2 yrs	70%	81%	93%	93%	NA	80%	1-5yo	0 yrs	None	70%	81%	93%	93%	NA	NA	None	NA	NA	NA	NA	NA	NA	NA	NA	0.4	Deaths per 100,000 population	298.7272727	302.0909091	292.3636364	292.2727273	294.2727273	290.5454545	302	295.1818182	296	300.4545455	291.5454545	301	302.6363636	304.8181818	300.9090909
41	PEV (Pre-Erythrocytic Vaccine)	3	35%	2	1	Infants	6, 10, &, 14 weeks	2 yrs	70%	81%	93%	93%	NA	80%	1-5yo	0 yrs	None	70%	81%	93%	93%	NA	NA	None	NA	NA	NA	NA	NA	NA	NA	NA	0.4	Cases in <5yo per 100,000 population	5743.909091	5488.818182	5759.090909	5733.454545	5668.454545	5610.090909	5614.818182	5677.090909	5588.454545	5607.272727	5568.818182	5540.636364	5645.909091	5552.454545	5546.727273
41	PEV (Pre-Erythrocytic Vaccine)	3	35%	2	1	Infants	6, 10, &, 14 weeks	2 yrs	70%	81%	93%	93%	NA	80%	1-5yo	0 yrs	None	70%	81%	93%	93%	NA	NA	None	NA	NA	NA	NA	NA	NA	NA	NA	0.4	Severe Cases in <5yo per 100,000 population	297.6363636	292.7272727	294.0909091	300.3636364	301.8181818	287.1818182	285.4545455	300.5454545	294.3636364	293.8181818	303.2727273	297.5454545	291.6363636	287.0909091	291.4545455
41	PEV (Pre-Erythrocytic Vaccine)	3	35%	2	1	Infants	6, 10, &, 14 weeks	2 yrs	70%	81%	93%	93%	NA	80%	1-5yo	0 yrs	None	70%	81%	93%	93%	NA	NA	None	NA	NA	NA	NA	NA	NA	NA	NA	0.4	Deaths in < 5yo per 100,000 population	76.45454545	79.45454545	73	73.18181818	76.27272727	72.63636364	73	74.81818182	76.54545455	76.90909091	73.81818182	73.54545455	68.81818182	77.45454545	72.72727273
41	PEV (Pre-Erythrocytic Vaccine)	3	35%	2	1	Infants	6, 10, &, 14 weeks	2 yrs	70%	81%	93%	93%	NA	80%	1-5yo	0 yrs	None	70%	81%	93%	93%	NA	NA	None	NA	NA	NA	NA	NA	NA	NA	NA	0.4	DALYs per 100,000 population	7577.199396	7672.234618	7437.58595	7436.975088	7493.713986	7381.702832	7679.488722	7487.129088	7553.60041	7664.161103	7420.314303	7663.28016	7653.404982	7739.50902	7652.708764
41	PEV (Pre-Erythrocytic Vaccine)	3	35%	2	1	Infants	6, 10, &, 14 weeks	2 yrs	70%	81%	93%	93%	NA	80%	1-5yo	0 yrs	None	70%	81%	93%	93%	NA	NA	None	NA	NA	NA	NA	NA	NA	NA	NA	0.4	Income and productivity gains from delivering vaccine (US$ / dose)	0.067297584	0.674527075	0.659870654	0.930504649	0.870036674	0.793897094	0.8092458	0.717418461	0.647946408	0.684474421	0.726428685	0.731888432	0.650690803	0.793963449	0.940793397
42	PEV (Pre-Erythrocytic Vaccine)	3	35%	2	1	Infants	6, 10, &, 14 weeks	2 yrs	70%	81%	93%	93%	NA	80%	1-5yo	0 yrs	None	50%	69%	85%	85%	NA	NA	None	NA	NA	NA	NA	NA	NA	NA	NA	0.4	Cases per 100,000 population	85099.27273	83493.18182	82996.90909	82407.63636	82649.09091	83156	83085.54545	82799.36364	82087.63636	81935.45455	82088.72727	82598.18182	82901.63636	83573.09091	83552.90909
42	PEV (Pre-Erythrocytic Vaccine)	3	35%	2	1	Infants	6, 10, &, 14 weeks	2 yrs	70%	81%	93%	93%	NA	80%	1-5yo	0 yrs	None	50%	69%	85%	85%	NA	NA	None	NA	NA	NA	NA	NA	NA	NA	NA	0.4	Severe Cases per 100,000 population	1456.909091	1406.545455	1408.636364	1412.818182	1410.181818	1428.818182	1430.090909	1455.909091	1434.727273	1423.181818	1416.727273	1435.818182	1457.545455	1458.818182	1472.545455
42	PEV (Pre-Erythrocytic Vaccine)	3	35%	2	1	Infants	6, 10, &, 14 weeks	2 yrs	70%	81%	93%	93%	NA	80%	1-5yo	0 yrs	None	50%	69%	85%	85%	NA	NA	None	NA	NA	NA	NA	NA	NA	NA	NA	0.4	Deaths per 100,000 population	300.3636364	307.2727273	302.8181818	290.2727273	305	287.1818182	291.3636364	302.3636364	302.7272727	290.7272727	291.8181818	292.8181818	295.0909091	304.1818182	301
42	PEV (Pre-Erythrocytic Vaccine)	3	35%	2	1	Infants	6, 10, &, 14 weeks	2 yrs	70%	81%	93%	93%	NA	80%	1-5yo	0 yrs	None	50%	69%	85%	85%	NA	NA	None	NA	NA	NA	NA	NA	NA	NA	NA	0.4	Cases in <5yo per 100,000 population	5915.090909	5709.818182	5794.545455	5869.818182	5662	5649.363636	5678.363636	5654.727273	5596.363636	5516.272727	5496.272727	5626	5625.909091	5707.090909	5646.636364
42	PEV (Pre-Erythrocytic Vaccine)	3	35%	2	1	Infants	6, 10, &, 14 weeks	2 yrs	70%	81%	93%	93%	NA	80%	1-5yo	0 yrs	None	50%	69%	85%	85%	NA	NA	None	NA	NA	NA	NA	NA	NA	NA	NA	0.4	Severe Cases in <5yo per 100,000 population	307.3636364	296.3636364	298.2727273	302.0909091	296.1818182	296.0909091	296.4545455	298.4545455	293.4545455	294.0909091	288.1818182	294.0909091	292.3636364	299.7272727	297.3636364
42	PEV (Pre-Erythrocytic Vaccine)	3	35%	2	1	Infants	6, 10, &, 14 weeks	2 yrs	70%	81%	93%	93%	NA	80%	1-5yo	0 yrs	None	50%	69%	85%	85%	NA	NA	None	NA	NA	NA	NA	NA	NA	NA	NA	0.4	Deaths in < 5yo per 100,000 population	75.09090909	79.45454545	77.27272727	72.63636364	78.27272727	70.54545455	74.09090909	82.09090909	74.45454545	74.63636364	73.27272727	72.54545455	77.54545455	79.90909091	74.63636364
42	PEV (Pre-Erythrocytic Vaccine)	3	35%	2	1	Infants	6, 10, &, 14 weeks	2 yrs	70%	81%	93%	93%	NA	80%	1-5yo	0 yrs	None	50%	69%	85%	85%	NA	NA	None	NA	NA	NA	NA	NA	NA	NA	NA	0.4	DALYs per 100,000 population	7613.573488	7814.926019	7685.648592	7387.821924	7776.206982	7335.033627	7429.470964	7696.021823	7678.776405	7383.843083	7433.046856	7467.13245	7526.325181	7756.536634	7661.11294
42	PEV (Pre-Erythrocytic Vaccine)	3	35%	2	1	Infants	6, 10, &, 14 weeks	2 yrs	70%	81%	93%	93%	NA	80%	1-5yo	0 yrs	None	50%	69%	85%	85%	NA	NA	None	NA	NA	NA	NA	NA	NA	NA	NA	0.4	Income and productivity gains from delivering vaccine (US$ / dose)	0.045039252	0.595127542	0.671761643	0.838619126	0.755299534	0.607476364	0.624414483	0.666129586	0.8306085	0.84884241	0.831316444	0.727845045	0.6408663	0.478705575	0.470619896
43	PEV (Pre-Erythrocytic Vaccine)	3	35%	2	1	Infants	6, 10, &, 14 weeks	2 yrs	70%	81%	93%	93%	NA	50%	1-5yo	0 yrs	None	89%	95%	97%	97%	NA	NA	None	NA	NA	NA	NA	NA	NA	NA	NA	0.4	Cases per 100,000 population	84507	82612.90909	83154.72727	83417.18182	83130.45455	83117.81818	83140.72727	82754.09091	82166.45455	82530.72727	82971.45455	82790.36364	82647.90909	83149.09091	83214.81818
43	PEV (Pre-Erythrocytic Vaccine)	3	35%	2	1	Infants	6, 10, &, 14 weeks	2 yrs	70%	81%	93%	93%	NA	50%	1-5yo	0 yrs	None	89%	95%	97%	97%	NA	NA	None	NA	NA	NA	NA	NA	NA	NA	NA	0.4	Severe Cases per 100,000 population	1441.454545	1405.363636	1411.818182	1422.727273	1449.363636	1414.727273	1434.636364	1432.090909	1435.636364	1443	1442.909091	1443.181818	1429.545455	1444.363636	1444.090909
43	PEV (Pre-Erythrocytic Vaccine)	3	35%	2	1	Infants	6, 10, &, 14 weeks	2 yrs	70%	81%	93%	93%	NA	50%	1-5yo	0 yrs	None	89%	95%	97%	97%	NA	NA	None	NA	NA	NA	NA	NA	NA	NA	NA	0.4	Deaths per 100,000 population	310	292.1818182	289.4545455	297.1818182	299.6363636	304.9090909	296.1818182	297.9090909	286.8181818	302.0909091	296.0909091	302.5454545	300.3636364	304.7272727	298.9090909
43	PEV (Pre-Erythrocytic Vaccine)	3	35%	2	1	Infants	6, 10, &, 14 weeks	2 yrs	70%	81%	93%	93%	NA	50%	1-5yo	0 yrs	None	89%	95%	97%	97%	NA	NA	None	NA	NA	NA	NA	NA	NA	NA	NA	0.4	Cases in <5yo per 100,000 population	5650.272727	5419.909091	5737.636364	5920.727273	5844.545455	5698.363636	5764.090909	5723.181818	5620	5647.727273	5693.454545	5747.272727	5679	5762	5693.090909
43	PEV (Pre-Erythrocytic Vaccine)	3	35%	2	1	Infants	6, 10, &, 14 weeks	2 yrs	70%	81%	93%	93%	NA	50%	1-5yo	0 yrs	None	89%	95%	97%	97%	NA	NA	None	NA	NA	NA	NA	NA	NA	NA	NA	0.4	Severe Cases in <5yo per 100,000 population	291	283.2727273	296.6363636	306.7272727	305.0909091	293.7272727	300.3636364	297.4545455	300.2727273	294.5454545	291.6363636	294.1818182	292.2727273	299	288.6363636
43	PEV (Pre-Erythrocytic Vaccine)	3	35%	2	1	Infants	6, 10, &, 14 weeks	2 yrs	70%	81%	93%	93%	NA	50%	1-5yo	0 yrs	None	89%	95%	97%	97%	NA	NA	None	NA	NA	NA	NA	NA	NA	NA	NA	0.4	Deaths in < 5yo per 100,000 population	78.90909091	74	74	77.72727273	74.90909091	79.36363636	71.36363636	71.63636364	76.81818182	76.18181818	75.27272727	77.54545455	74.45454545	80.90909091	72.63636364
43	PEV (Pre-Erythrocytic Vaccine)	3	35%	2	1	Infants	6, 10, &, 14 weeks	2 yrs	70%	81%	93%	93%	NA	50%	1-5yo	0 yrs	None	89%	95%	97%	97%	NA	NA	None	NA	NA	NA	NA	NA	NA	NA	NA	0.4	DALYs per 100,000 population	7865.035724	7404.840467	7378.023204	7583.871826	7595.368689	7753.707592	7545.430513	7592.636856	7344.140975	7693.92326	7546.72142	7680.386846	7594.724828	7734.351456	7618.793534
43	PEV (Pre-Erythrocytic Vaccine)	3	35%	2	1	Infants	6, 10, &, 14 weeks	2 yrs	70%	81%	93%	93%	NA	50%	1-5yo	0 yrs	None	89%	95%	97%	97%	NA	NA	None	NA	NA	NA	NA	NA	NA	NA	NA	0.4	Income and productivity gains from delivering vaccine (US$ / dose)	0.081080269	0.792281793	0.642661977	0.586835633	0.666709518	0.671376551	0.648846922	0.728127965	0.816039261	0.750012979	0.6630466	0.726196322	0.761918071	0.615591162	0.594892667
44	PEV (Pre-Erythrocytic Vaccine)	3	35%	2	1	Infants	6, 10, &, 14 weeks	2 yrs	70%	81%	93%	93%	NA	50%	1-5yo	0 yrs	None	70%	81%	93%	93%	NA	NA	None	NA	NA	NA	NA	NA	NA	NA	NA	0.4	Cases per 100,000 population	84779.72727	82770.72727	82560.81818	82022.54545	82335.72727	82490.72727	81889.09091	82569.45455	83496	83540.81818	83366.27273	83790.45455	83767.36364	84310.63636	83660.36364
44	PEV (Pre-Erythrocytic Vaccine)	3	35%	2	1	Infants	6, 10, &, 14 weeks	2 yrs	70%	81%	93%	93%	NA	50%	1-5yo	0 yrs	None	70%	81%	93%	93%	NA	NA	None	NA	NA	NA	NA	NA	NA	NA	NA	0.4	Severe Cases per 100,000 population	1442.818182	1388.272727	1413.363636	1410	1426.727273	1402.454545	1408.545455	1434.818182	1477.272727	1448.363636	1461.181818	1463.545455	1484.181818	1474.090909	1469.363636
44	PEV (Pre-Erythrocytic Vaccine)	3	35%	2	1	Infants	6, 10, &, 14 weeks	2 yrs	70%	81%	93%	93%	NA	50%	1-5yo	0 yrs	None	70%	81%	93%	93%	NA	NA	None	NA	NA	NA	NA	NA	NA	NA	NA	0.4	Deaths per 100,000 population	297.1818182	293.9090909	292.2727273	288.8181818	293.8181818	296.6363636	291.7272727	298.2727273	309.2727273	299.6363636	307.6363636	305.9090909	303.8181818	311.6363636	304.9090909
44	PEV (Pre-Erythrocytic Vaccine)	3	35%	2	1	Infants	6, 10, &, 14 weeks	2 yrs	70%	81%	93%	93%	NA	50%	1-5yo	0 yrs	None	70%	81%	93%	93%	NA	NA	None	NA	NA	NA	NA	NA	NA	NA	NA	0.4	Cases in <5yo per 100,000 population	5760	5463.454545	5787.909091	5842.363636	5785.636364	5691.272727	5624.818182	5713.454545	5759.909091	5756.636364	5754.090909	5755.090909	5772.545455	5859.909091	5758.818182
44	PEV (Pre-Erythrocytic Vaccine)	3	35%	2	1	Infants	6, 10, &, 14 weeks	2 yrs	70%	81%	93%	93%	NA	50%	1-5yo	0 yrs	None	70%	81%	93%	93%	NA	NA	None	NA	NA	NA	NA	NA	NA	NA	NA	0.4	Severe Cases in <5yo per 100,000 population	288.0909091	287.1818182	309.3636364	303.2727273	297.6363636	286.4545455	293	295.5454545	314	302.1818182	298.4545455	298.0909091	304.3636364	300.5454545	307.6363636
44	PEV (Pre-Erythrocytic Vaccine)	3	35%	2	1	Infants	6, 10, &, 14 weeks	2 yrs	70%	81%	93%	93%	NA	50%	1-5yo	0 yrs	None	70%	81%	93%	93%	NA	NA	None	NA	NA	NA	NA	NA	NA	NA	NA	0.4	Deaths in < 5yo per 100,000 population	74.90909091	75.09090909	73.72727273	75.54545455	75.09090909	77.54545455	76.45454545	74.54545455	79.18181818	76.36363636	75.81818182	76.72727273	79.72727273	76.18181818	74.90909091
44	PEV (Pre-Erythrocytic Vaccine)	3	35%	2	1	Infants	6, 10, &, 14 weeks	2 yrs	70%	81%	93%	93%	NA	50%	1-5yo	0 yrs	None	70%	81%	93%	93%	NA	NA	None	NA	NA	NA	NA	NA	NA	NA	NA	0.4	DALYs per 100,000 population	7523.25919	7473.893851	7445.024719	7359.951633	7424.158964	7583.124631	7445.446386	7558.272087	7856.954504	7612.495744	7797.145854	7804.531795	7769.744301	7932.47781	7757.427651
44	PEV (Pre-Erythrocytic Vaccine)	3	35%	2	1	Infants	6, 10, &, 14 weeks	2 yrs	70%	81%	93%	93%	NA	50%	1-5yo	0 yrs	None	70%	81%	93%	93%	NA	NA	None	NA	NA	NA	NA	NA	NA	NA	NA	0.4	Income and productivity gains from delivering vaccine (US$ / dose)	0.064158621	0.754891161	0.81337786	0.957161507	0.873060426	0.824266549	0.970573736	0.76459125	0.494283654	0.505268129	0.556808165	0.465920482	0.44416095	0.333089431	0.474112821
45	PEV (Pre-Erythrocytic Vaccine)	3	35%	2	1	Infants	6, 10, &, 14 weeks	2 yrs	70%	81%	93%	93%	NA	50%	1-5yo	0 yrs	None	50%	69%	85%	85%	NA	NA	None	NA	NA	NA	NA	NA	NA	NA	NA	0.4	Cases per 100,000 population	84906	83516.27273	83173.63636	82920	83008.81818	83237.63636	82913.36364	82598.72727	83340.18182	83007.18182	83362.27273	83069	83594.45455	83290.54545	83181.63636
45	PEV (Pre-Erythrocytic Vaccine)	3	35%	2	1	Infants	6, 10, &, 14 weeks	2 yrs	70%	81%	93%	93%	NA	50%	1-5yo	0 yrs	None	50%	69%	85%	85%	NA	NA	None	NA	NA	NA	NA	NA	NA	NA	NA	0.4	Severe Cases per 100,000 population	1456.454545	1433.272727	1423.818182	1412.545455	1427.909091	1424.363636	1426.909091	1423.181818	1436.272727	1425.454545	1447.545455	1447.090909	1462.909091	1474	1449.272727
45	PEV (Pre-Erythrocytic Vaccine)	3	35%	2	1	Infants	6, 10, &, 14 weeks	2 yrs	70%	81%	93%	93%	NA	50%	1-5yo	0 yrs	None	50%	69%	85%	85%	NA	NA	None	NA	NA	NA	NA	NA	NA	NA	NA	0.4	Deaths per 100,000 population	310.1818182	293.4545455	302.3636364	287.0909091	300	298.2727273	299.6363636	289.3636364	297.3636364	300.0909091	301.3636364	303.6363636	304.4545455	301.7272727	297.5454545
45	PEV (Pre-Erythrocytic Vaccine)	3	35%	2	1	Infants	6, 10, &, 14 weeks	2 yrs	70%	81%	93%	93%	NA	50%	1-5yo	0 yrs	None	50%	69%	85%	85%	NA	NA	None	NA	NA	NA	NA	NA	NA	NA	NA	0.4	Cases in <5yo per 100,000 population	5923.363636	5724.272727	5890.363636	5877.818182	5823.636364	5736.909091	5710.636364	5710.181818	5765.727273	5730.272727	5738.363636	5751.727273	5732	5799.727273	5721.727273
45	PEV (Pre-Erythrocytic Vaccine)	3	35%	2	1	Infants	6, 10, &, 14 weeks	2 yrs	70%	81%	93%	93%	NA	50%	1-5yo	0 yrs	None	50%	69%	85%	85%	NA	NA	None	NA	NA	NA	NA	NA	NA	NA	NA	0.4	Severe Cases in <5yo per 100,000 population	301.8181818	303.6363636	310.6363636	305.3636364	306.7272727	290.8181818	297.2727273	304.6363636	296.7272727	293.1818182	302.6363636	300.6363636	305.8181818	305.8181818	293.5454545
45	PEV (Pre-Erythrocytic Vaccine)	3	35%	2	1	Infants	6, 10, &, 14 weeks	2 yrs	70%	81%	93%	93%	NA	50%	1-5yo	0 yrs	None	50%	69%	85%	85%	NA	NA	None	NA	NA	NA	NA	NA	NA	NA	NA	0.4	Deaths in < 5yo per 100,000 population	77.45454545	79.09090909	81.63636364	70.18181818	71.54545455	76.27272727	71.27272727	75.27272727	72.54545455	74.45454545	72.27272727	76.90909091	77.45454545	76.36363636	73.09090909
45	PEV (Pre-Erythrocytic Vaccine)	3	35%	2	1	Infants	6, 10, &, 14 weeks	2 yrs	70%	81%	93%	93%	NA	50%	1-5yo	0 yrs	None	50%	69%	85%	85%	NA	NA	None	NA	NA	NA	NA	NA	NA	NA	NA	0.4	DALYs per 100,000 population	7864.839513	7484.78846	7711.420509	7313.169227	7630.724369	7578.859538	7637.825353	7394.362194	7608.922257	7605.679504	7643.495624	7723.691657	7747.192094	7709.049062	7557.393708
45	PEV (Pre-Erythrocytic Vaccine)	3	35%	2	1	Infants	6, 10, &, 14 weeks	2 yrs	70%	81%	93%	93%	NA	50%	1-5yo	0 yrs	None	50%	69%	85%	85%	NA	NA	None	NA	NA	NA	NA	NA	NA	NA	NA	0.4	Income and productivity gains from delivering vaccine (US$ / dose)	0.066017923	0.578984605	0.644892564	0.709987242	0.711626185	0.630722776	0.710451333	0.756017605	0.538635447	0.665144387	0.569489176	0.656500412	0.509638752	0.576627471	0.60728752
46	PEV (Pre-Erythrocytic Vaccine)	3	35%	2	1	Infants	6, 10, &, 14 weeks	2 yrs	50%	69%	85%	85%	NA	95%	1-5yo	0 yrs	None	89%	95%	97%	97%	NA	NA	None	NA	NA	NA	NA	NA	NA	NA	NA	0.4	Cases per 100,000 population	84551.90909	82163.54545	81990.81818	81027.18182	81691.90909	82123.63636	82467.27273	82398.09091	81927.54545	82408.09091	82469.81818	83645.18182	83289.09091	83721.90909	83945
46	PEV (Pre-Erythrocytic Vaccine)	3	35%	2	1	Infants	6, 10, &, 14 weeks	2 yrs	50%	69%	85%	85%	NA	95%	1-5yo	0 yrs	None	89%	95%	97%	97%	NA	NA	None	NA	NA	NA	NA	NA	NA	NA	NA	0.4	Severe Cases per 100,000 population	1426.545455	1390.727273	1399.818182	1396.454545	1403	1422.454545	1431.727273	1428	1445.454545	1458.363636	1450.454545	1473.181818	1456.181818	1456.545455	1489
46	PEV (Pre-Erythrocytic Vaccine)	3	35%	2	1	Infants	6, 10, &, 14 weeks	2 yrs	50%	69%	85%	85%	NA	95%	1-5yo	0 yrs	None	89%	95%	97%	97%	NA	NA	None	NA	NA	NA	NA	NA	NA	NA	NA	0.4	Deaths per 100,000 population	296	296.9090909	287.6363636	291.7272727	287.8181818	303.3636364	307.2727273	294.8181818	294.7272727	308.1818182	302.9090909	308.9090909	303	302.1818182	311.7272727
46	PEV (Pre-Erythrocytic Vaccine)	3	35%	2	1	Infants	6, 10, &, 14 weeks	2 yrs	50%	69%	85%	85%	NA	95%	1-5yo	0 yrs	None	89%	95%	97%	97%	NA	NA	None	NA	NA	NA	NA	NA	NA	NA	NA	0.4	Cases in <5yo per 100,000 population	5619.181818	5401.272727	5743.727273	5780.818182	5857	5783.090909	5822	5847.363636	5725	5794.636364	5779	5820.818182	5808.363636	5905.181818	5866.181818
46	PEV (Pre-Erythrocytic Vaccine)	3	35%	2	1	Infants	6, 10, &, 14 weeks	2 yrs	50%	69%	85%	85%	NA	95%	1-5yo	0 yrs	None	89%	95%	97%	97%	NA	NA	None	NA	NA	NA	NA	NA	NA	NA	NA	0.4	Severe Cases in <5yo per 100,000 population	284.0909091	284.4545455	302.6363636	303.9090909	306.2727273	292.9090909	306.1818182	296.9090909	304.7272727	309.7272727	297	311.9090909	299.5454545	308.8181818	307.2727273
46	PEV (Pre-Erythrocytic Vaccine)	3	35%	2	1	Infants	6, 10, &, 14 weeks	2 yrs	50%	69%	85%	85%	NA	95%	1-5yo	0 yrs	None	89%	95%	97%	97%	NA	NA	None	NA	NA	NA	NA	NA	NA	NA	NA	0.4	Deaths in < 5yo per 100,000 population	73.54545455	73.45454545	74.54545455	74.72727273	76.63636364	75.54545455	79.90909091	77	76.27272727	77	81.27272727	77	73.18181818	77.81818182	81.72727273
46	PEV (Pre-Erythrocytic Vaccine)	3	35%	2	1	Infants	6, 10, &, 14 weeks	2 yrs	50%	69%	85%	85%	NA	95%	1-5yo	0 yrs	None	89%	95%	97%	97%	NA	NA	None	NA	NA	NA	NA	NA	NA	NA	NA	0.4	DALYs per 100,000 population	7549.18223	7543.216254	7324.835422	7401.917566	7342.475262	7671.896067	7812.26496	7537.021503	7488.099416	7812.447991	7776.925893	7878.222153	7664.398497	7675.458244	7904.856968
46	PEV (Pre-Erythrocytic Vaccine)	3	35%	2	1	Infants	6, 10, &, 14 weeks	2 yrs	50%	69%	85%	85%	NA	95%	1-5yo	0 yrs	None	89%	95%	97%	97%	NA	NA	None	NA	NA	NA	NA	NA	NA	NA	NA	0.4	Income and productivity gains from delivering vaccine (US$ / dose)	0.077424663	1.147910325	1.136363847	1.460909422	1.28859268	1.115632884	1.003606757	1.002520211	1.091625849	0.95651057	0.949664294	0.589142135	0.725911622	0.579223227	0.497319843
47	PEV (Pre-Erythrocytic Vaccine)	3	35%	2	1	Infants	6, 10, &, 14 weeks	2 yrs	50%	69%	85%	85%	NA	95%	1-5yo	0 yrs	None	70%	81%	93%	93%	NA	NA	None	NA	NA	NA	NA	NA	NA	NA	NA	0.4	Cases per 100,000 population	84584.18182	82515.54545	82659.63636	82200.81818	82624.54545	82227.72727	82646.09091	83520.81818	82668	82480.63636	82501.45455	82994.45455	83582.54545	84190.45455	83685.54545
47	PEV (Pre-Erythrocytic Vaccine)	3	35%	2	1	Infants	6, 10, &, 14 weeks	2 yrs	50%	69%	85%	85%	NA	95%	1-5yo	0 yrs	None	70%	81%	93%	93%	NA	NA	None	NA	NA	NA	NA	NA	NA	NA	NA	0.4	Severe Cases per 100,000 population	1456.272727	1413.545455	1415.545455	1393.363636	1433	1431.363636	1412.818182	1436.909091	1456.727273	1456.272727	1458.818182	1461.272727	1455.363636	1480.090909	1467.363636
47	PEV (Pre-Erythrocytic Vaccine)	3	35%	2	1	Infants	6, 10, &, 14 weeks	2 yrs	50%	69%	85%	85%	NA	95%	1-5yo	0 yrs	None	70%	81%	93%	93%	NA	NA	None	NA	NA	NA	NA	NA	NA	NA	NA	0.4	Deaths per 100,000 population	305.1818182	287.7272727	293.2727273	296.4545455	300.5454545	298.2727273	293.1818182	295.0909091	303.4545455	305.7272727	303.8181818	293.6363636	299.6363636	308.2727273	298.5454545
47	PEV (Pre-Erythrocytic Vaccine)	3	35%	2	1	Infants	6, 10, &, 14 weeks	2 yrs	50%	69%	85%	85%	NA	95%	1-5yo	0 yrs	None	70%	81%	93%	93%	NA	NA	None	NA	NA	NA	NA	NA	NA	NA	NA	0.4	Cases in <5yo per 100,000 population	5719.090909	5570.272727	5896	5877.454545	5880.727273	5821.727273	5822.545455	5926.272727	5833.181818	5755.090909	5780.363636	5835	5854.090909	5878.636364	5860.636364
47	PEV (Pre-Erythrocytic Vaccine)	3	35%	2	1	Infants	6, 10, &, 14 weeks	2 yrs	50%	69%	85%	85%	NA	95%	1-5yo	0 yrs	None	70%	81%	93%	93%	NA	NA	None	NA	NA	NA	NA	NA	NA	NA	NA	0.4	Severe Cases in <5yo per 100,000 population	297.5454545	285.9090909	309.9090909	293.9090909	306.7272727	302.1818182	303.3636364	302.5454545	318.0909091	303.3636364	304.9090909	299.7272727	301.2727273	304.7272727	297.5454545
47	PEV (Pre-Erythrocytic Vaccine)	3	35%	2	1	Infants	6, 10, &, 14 weeks	2 yrs	50%	69%	85%	85%	NA	95%	1-5yo	0 yrs	None	70%	81%	93%	93%	NA	NA	None	NA	NA	NA	NA	NA	NA	NA	NA	0.4	Deaths in < 5yo per 100,000 population	74.27272727	74.36363636	77.81818182	76.72727273	75	78	74.63636364	76.09090909	78.72727273	79.54545455	78.27272727	76.45454545	73.36363636	76.09090909	74.27272727
47	PEV (Pre-Erythrocytic Vaccine)	3	35%	2	1	Infants	6, 10, &, 14 weeks	2 yrs	50%	69%	85%	85%	NA	95%	1-5yo	0 yrs	None	70%	81%	93%	93%	NA	NA	None	NA	NA	NA	NA	NA	NA	NA	NA	0.4	DALYs per 100,000 population	7764.785612	7285.256418	7477.563823	7536.548466	7591.9809	7620.019869	7442.08515	7529.528039	7719.18299	7755.523181	7741.101313	7471.615597	7624.740591	7816.198871	7602.377374
47	PEV (Pre-Erythrocytic Vaccine)	3	35%	2	1	Infants	6, 10, &, 14 weeks	2 yrs	50%	69%	85%	85%	NA	95%	1-5yo	0 yrs	None	70%	81%	93%	93%	NA	NA	None	NA	NA	NA	NA	NA	NA	NA	NA	0.4	Income and productivity gains from delivering vaccine (US$ / dose)	0.083566134	1.046407442	0.968034932	1.121818387	0.966345181	1.068109724	0.951674141	0.66136154	0.873823155	0.918920083	0.935373823	0.791368576	0.619462658	0.414134503	0.593673378
48	PEV (Pre-Erythrocytic Vaccine)	3	35%	2	1	Infants	6, 10, &, 14 weeks	2 yrs	50%	69%	85%	85%	NA	95%	1-5yo	0 yrs	None	50%	69%	85%	85%	NA	NA	None	NA	NA	NA	NA	NA	NA	NA	NA	0.4	Cases per 100,000 population	84689.90909	83369	83161.09091	83212.09091	82404.27273	83027.18182	82550.63636	82854.63636	83047	82948.72727	83128.63636	82606.90909	83030.72727	83448.54545	83845.81818
48	PEV (Pre-Erythrocytic Vaccine)	3	35%	2	1	Infants	6, 10, &, 14 weeks	2 yrs	50%	69%	85%	85%	NA	95%	1-5yo	0 yrs	None	50%	69%	85%	85%	NA	NA	None	NA	NA	NA	NA	NA	NA	NA	NA	0.4	Severe Cases per 100,000 population	1448.636364	1401.727273	1422.181818	1425.909091	1433.090909	1419	1426.636364	1419.818182	1444.727273	1422	1459.545455	1443	1459.909091	1489.363636	1475
48	PEV (Pre-Erythrocytic Vaccine)	3	35%	2	1	Infants	6, 10, &, 14 weeks	2 yrs	50%	69%	85%	85%	NA	95%	1-5yo	0 yrs	None	50%	69%	85%	85%	NA	NA	None	NA	NA	NA	NA	NA	NA	NA	NA	0.4	Deaths per 100,000 population	306.0909091	292.4545455	301.8181818	290.3636364	298.6363636	291.0909091	288.8181818	301.1818182	292.4545455	297.8181818	309	300.5454545	301.6363636	311.2727273	296.6363636
48	PEV (Pre-Erythrocytic Vaccine)	3	35%	2	1	Infants	6, 10, &, 14 weeks	2 yrs	50%	69%	85%	85%	NA	95%	1-5yo	0 yrs	None	50%	69%	85%	85%	NA	NA	None	NA	NA	NA	NA	NA	NA	NA	NA	0.4	Cases in <5yo per 100,000 population	5864	5654.727273	5943.090909	6034.181818	5845.181818	5887.818182	5804	5867.454545	5820.454545	5819.181818	5846.272727	5786.545455	5853.272727	5903.909091	5890.545455
48	PEV (Pre-Erythrocytic Vaccine)	3	35%	2	1	Infants	6, 10, &, 14 weeks	2 yrs	50%	69%	85%	85%	NA	95%	1-5yo	0 yrs	None	50%	69%	85%	85%	NA	NA	None	NA	NA	NA	NA	NA	NA	NA	NA	0.4	Severe Cases in <5yo per 100,000 population	303.8181818	284.2727273	304.5454545	314.0909091	306	300.9090909	303.8181818	306.7272727	303.0909091	295.6363636	310.3636364	297.9090909	299.5454545	302.5454545	307.4545455
48	PEV (Pre-Erythrocytic Vaccine)	3	35%	2	1	Infants	6, 10, &, 14 weeks	2 yrs	50%	69%	85%	85%	NA	95%	1-5yo	0 yrs	None	50%	69%	85%	85%	NA	NA	None	NA	NA	NA	NA	NA	NA	NA	NA	0.4	Deaths in < 5yo per 100,000 population	77.45454545	76	76.27272727	74	79.18181818	77.18181818	75.45454545	77.72727273	79.54545455	76.72727273	78.45454545	78.81818182	77.45454545	80.45454545	72.45454545
48	PEV (Pre-Erythrocytic Vaccine)	3	35%	2	1	Infants	6, 10, &, 14 weeks	2 yrs	50%	69%	85%	85%	NA	95%	1-5yo	0 yrs	None	50%	69%	85%	85%	NA	NA	None	NA	NA	NA	NA	NA	NA	NA	NA	0.4	DALYs per 100,000 population	7825.493142	7429.49363	7652.199704	7402.504663	7588.517567	7393.859979	7364.867247	7649.859852	7497.382072	7597.377723	7889.990641	7679.290456	7697.139881	7899.786014	7562.787889
48	PEV (Pre-Erythrocytic Vaccine)	3	35%	2	1	Infants	6, 10, &, 14 weeks	2 yrs	50%	69%	85%	85%	NA	95%	1-5yo	0 yrs	None	50%	69%	85%	85%	NA	NA	None	NA	NA	NA	NA	NA	NA	NA	NA	0.4	Income and productivity gains from delivering vaccine (US$ / dose)	0.083341698	0.784819646	0.797425359	0.804963484	1.042333992	0.855876719	0.972553804	0.873175918	0.750017286	0.817585363	0.73990609	0.910126018	0.805854086	0.643603688	0.534559029
49	PEV (Pre-Erythrocytic Vaccine)	3	35%	2	1	Infants	6, 10, &, 14 weeks	2 yrs	50%	69%	85%	85%	NA	80%	1-5yo	0 yrs	None	89%	95%	97%	97%	NA	NA	None	NA	NA	NA	NA	NA	NA	NA	NA	0.4	Cases per 100,000 population	84509.41667	82743.08333	82087.41667	82226.41667	82547.41667	83125.16667	82593.58333	82956.41667	83074.41667	82958	83122.75	82761.91667	83420.08333	84013.58333	84413.75
49	PEV (Pre-Erythrocytic Vaccine)	3	35%	2	1	Infants	6, 10, &, 14 weeks	2 yrs	50%	69%	85%	85%	NA	80%	1-5yo	0 yrs	None	89%	95%	97%	97%	NA	NA	None	NA	NA	NA	NA	NA	NA	NA	NA	0.4	Severe Cases per 100,000 population	1431.583333	1407.083333	1408.916667	1405.5	1414.833333	1445.583333	1437.833333	1456.25	1452.666667	1460.833333	1463.666667	1462.333333	1464	1486.916667	1477.25
49	PEV (Pre-Erythrocytic Vaccine)	3	35%	2	1	Infants	6, 10, &, 14 weeks	2 yrs	50%	69%	85%	85%	NA	80%	1-5yo	0 yrs	None	89%	95%	97%	97%	NA	NA	None	NA	NA	NA	NA	NA	NA	NA	NA	0.4	Deaths per 100,000 population	304.6666667	295.75	296.0833333	288.25	295.5833333	295.9166667	300.9166667	297.75	305	314.25	314.5833333	299.1666667	303.9166667	308.25	305
49	PEV (Pre-Erythrocytic Vaccine)	3	35%	2	1	Infants	6, 10, &, 14 weeks	2 yrs	50%	69%	85%	85%	NA	80%	1-5yo	0 yrs	None	89%	95%	97%	97%	NA	NA	None	NA	NA	NA	NA	NA	NA	NA	NA	0.4	Cases in <5yo per 100,000 population	5603.333333	5543.833333	5777.833333	5861.25	5929.583333	5852.416667	5850.583333	5866.833333	5852.083333	5917.583333	5848.75	5794	5862.75	5936	5977.166667
49	PEV (Pre-Erythrocytic Vaccine)	3	35%	2	1	Infants	6, 10, &, 14 weeks	2 yrs	50%	69%	85%	85%	NA	80%	1-5yo	0 yrs	None	89%	95%	97%	97%	NA	NA	None	NA	NA	NA	NA	NA	NA	NA	NA	0.4	Severe Cases in <5yo per 100,000 population	284.25	289.8333333	300.5833333	305.5	300.1666667	307.4166667	310.3333333	316.75	299.3333333	310.3333333	310.9166667	310.8333333	313.8333333	310.75	311.75
49	PEV (Pre-Erythrocytic Vaccine)	3	35%	2	1	Infants	6, 10, &, 14 weeks	2 yrs	50%	69%	85%	85%	NA	80%	1-5yo	0 yrs	None	89%	95%	97%	97%	NA	NA	None	NA	NA	NA	NA	NA	NA	NA	NA	0.4	Deaths in < 5yo per 100,000 population	76.75	78.16666667	75.66666667	73.33333333	75.91666667	76.91666667	78.33333333	77.58333333	76.83333333	79.33333333	85.83333333	76.58333333	77.75	79.16666667	78.33333333
49	PEV (Pre-Erythrocytic Vaccine)	3	35%	2	1	Infants	6, 10, &, 14 weeks	2 yrs	50%	69%	85%	85%	NA	80%	1-5yo	0 yrs	None	89%	95%	97%	97%	NA	NA	None	NA	NA	NA	NA	NA	NA	NA	NA	0.4	DALYs per 100,000 population	7762.29533	7537.704141	7543.681701	7329.574604	7517.716517	7523.066949	7630.133414	7599.651984	7770.952563	7977.174335	7966.343908	7635.505603	7715.8171	7865.750623	7743.16727
49	PEV (Pre-Erythrocytic Vaccine)	3	35%	2	1	Infants	6, 10, &, 14 weeks	2 yrs	50%	69%	85%	85%	NA	80%	1-5yo	0 yrs	None	89%	95%	97%	97%	NA	NA	None	NA	NA	NA	NA	NA	NA	NA	NA	0.4	Income and productivity gains from delivering vaccine (US$ / dose)	0.081436282	0.977252081	1.135016815	1.108412067	1.047619534	0.796020669	0.964672839	0.826378256	0.769996539	0.825437618	0.778689956	0.865958206	0.695686632	0.474760485	0.392244501
50	PEV (Pre-Erythrocytic Vaccine)	3	35%	2	1	Infants	6, 10, &, 14 weeks	2 yrs	50%	69%	85%	85%	NA	80%	1-5yo	0 yrs	None	70%	81%	93%	93%	NA	NA	None	NA	NA	NA	NA	NA	NA	NA	NA	0.4	Cases per 100,000 population	84357.83333	82466.33333	82833.16667	82719.58333	82738.16667	82750.16667	82430.33333	82276.75	82350.33333	82297.75	82778.16667	83052.16667	83268.66667	83514.66667	83200.75
50	PEV (Pre-Erythrocytic Vaccine)	3	35%	2	1	Infants	6, 10, &, 14 weeks	2 yrs	50%	69%	85%	85%	NA	80%	1-5yo	0 yrs	None	70%	81%	93%	93%	NA	NA	None	NA	NA	NA	NA	NA	NA	NA	NA	0.4	Severe Cases per 100,000 population	1439.666667	1409.416667	1421.666667	1412.25	1423.666667	1414.5	1424.083333	1437.333333	1431.416667	1450.083333	1468.25	1443.833333	1462.75	1458	1473.416667
50	PEV (Pre-Erythrocytic Vaccine)	3	35%	2	1	Infants	6, 10, &, 14 weeks	2 yrs	50%	69%	85%	85%	NA	80%	1-5yo	0 yrs	None	70%	81%	93%	93%	NA	NA	None	NA	NA	NA	NA	NA	NA	NA	NA	0.4	Deaths per 100,000 population	304	295.0833333	299.3333333	291.5833333	301	293.8333333	299.5833333	297.1666667	304.8333333	304.5833333	310.5	298.9166667	302.9166667	299.9166667	304.4166667
50	PEV (Pre-Erythrocytic Vaccine)	3	35%	2	1	Infants	6, 10, &, 14 weeks	2 yrs	50%	69%	85%	85%	NA	80%	1-5yo	0 yrs	None	70%	81%	93%	93%	NA	NA	None	NA	NA	NA	NA	NA	NA	NA	NA	0.4	Cases in <5yo per 100,000 population	5721.333333	5535.75	5866.166667	5962.166667	5952.75	5789.583333	5855.916667	5812.833333	5806.666667	5749.166667	5846.25	5873.833333	5949.416667	5843.666667	5906.833333
50	PEV (Pre-Erythrocytic Vaccine)	3	35%	2	1	Infants	6, 10, &, 14 weeks	2 yrs	50%	69%	85%	85%	NA	80%	1-5yo	0 yrs	None	70%	81%	93%	93%	NA	NA	None	NA	NA	NA	NA	NA	NA	NA	NA	0.4	Severe Cases in <5yo per 100,000 population	301.0833333	295.5	304.5833333	298.75	310	300.5833333	299.6666667	311.25	302.0833333	300.75	309	305.25	312.5833333	309.8333333	309.4166667
50	PEV (Pre-Erythrocytic Vaccine)	3	35%	2	1	Infants	6, 10, &, 14 weeks	2 yrs	50%	69%	85%	85%	NA	80%	1-5yo	0 yrs	None	70%	81%	93%	93%	NA	NA	None	NA	NA	NA	NA	NA	NA	NA	NA	0.4	Deaths in < 5yo per 100,000 population	79.5	74.66666667	75.5	80.16666667	78.16666667	78.5	75.58333333	77.75	82.16666667	79.08333333	79.58333333	76.66666667	74.91666667	76.75	76.83333333
50	PEV (Pre-Erythrocytic Vaccine)	3	35%	2	1	Infants	6, 10, &, 14 weeks	2 yrs	50%	69%	85%	85%	NA	80%	1-5yo	0 yrs	None	70%	81%	93%	93%	NA	NA	None	NA	NA	NA	NA	NA	NA	NA	NA	0.4	DALYs per 100,000 population	7739.641295	7510.95239	7627.578328	7477.728779	7653.6326	7502.856575	7630.914918	7552.450116	7745.611681	7726.658684	7851.494931	7609.912353	7685.043937	7665.25344	7710.166992
50	PEV (Pre-Erythrocytic Vaccine)	3	35%	2	1	Infants	6, 10, &, 14 weeks	2 yrs	50%	69%	85%	85%	NA	80%	1-5yo	0 yrs	None	70%	81%	93%	93%	NA	NA	None	NA	NA	NA	NA	NA	NA	NA	NA	0.4	Income and productivity gains from delivering vaccine (US$ / dose)	0.101213918	1.063841905	0.882686179	0.973623532	0.982631568	0.935050973	1.029007304	1.043418266	1.005730213	0.984780758	0.873524165	0.829099261	0.767417299	0.644579221	0.730718097
51	PEV (Pre-Erythrocytic Vaccine)	3	35%	2	1	Infants	6, 10, &, 14 weeks	2 yrs	50%	69%	85%	85%	NA	80%	1-5yo	0 yrs	None	50%	69%	85%	85%	NA	NA	None	NA	NA	NA	NA	NA	NA	NA	NA	0.4	Cases per 100,000 population	84785.09091	82958.18182	82701.81818	82471	81801.72727	82806.72727	83292	83344.81818	83650.81818	83051.81818	83188.72727	83673.90909	83595.72727	83718.45455	84035.09091
51	PEV (Pre-Erythrocytic Vaccine)	3	35%	2	1	Infants	6, 10, &, 14 weeks	2 yrs	50%	69%	85%	85%	NA	80%	1-5yo	0 yrs	None	50%	69%	85%	85%	NA	NA	None	NA	NA	NA	NA	NA	NA	NA	NA	0.4	Severe Cases per 100,000 population	1439.818182	1419.454545	1425	1419.090909	1410.727273	1440.727273	1439.454545	1438.363636	1460.454545	1445.727273	1452.545455	1483	1476	1471.090909	1478.727273
51	PEV (Pre-Erythrocytic Vaccine)	3	35%	2	1	Infants	6, 10, &, 14 weeks	2 yrs	50%	69%	85%	85%	NA	80%	1-5yo	0 yrs	None	50%	69%	85%	85%	NA	NA	None	NA	NA	NA	NA	NA	NA	NA	NA	0.4	Deaths per 100,000 population	296.6363636	295.4545455	288.1818182	294.7272727	290.0909091	304.8181818	293	296.9090909	299.2727273	297.8181818	305	302.3636364	302.8181818	307.5454545	314.0909091
51	PEV (Pre-Erythrocytic Vaccine)	3	35%	2	1	Infants	6, 10, &, 14 weeks	2 yrs	50%	69%	85%	85%	NA	80%	1-5yo	0 yrs	None	50%	69%	85%	85%	NA	NA	None	NA	NA	NA	NA	NA	NA	NA	NA	0.4	Cases in <5yo per 100,000 population	5862.363636	5617	5876.363636	5971.636364	5821	5872.363636	5881.181818	5891.727273	5932.909091	5910.818182	5894.636364	5896.272727	5932.090909	5893.363636	5890.454545
51	PEV (Pre-Erythrocytic Vaccine)	3	35%	2	1	Infants	6, 10, &, 14 weeks	2 yrs	50%	69%	85%	85%	NA	80%	1-5yo	0 yrs	None	50%	69%	85%	85%	NA	NA	None	NA	NA	NA	NA	NA	NA	NA	NA	0.4	Severe Cases in <5yo per 100,000 population	299.7272727	305.0909091	313	309.8181818	296.1818182	300.6363636	298.9090909	304.8181818	306.0909091	301.1818182	298.7272727	315.2727273	296.0909091	316.3636364	313.1818182
51	PEV (Pre-Erythrocytic Vaccine)	3	35%	2	1	Infants	6, 10, &, 14 weeks	2 yrs	50%	69%	85%	85%	NA	80%	1-5yo	0 yrs	None	50%	69%	85%	85%	NA	NA	None	NA	NA	NA	NA	NA	NA	NA	NA	0.4	Deaths in < 5yo per 100,000 population	73.18181818	81	75.54545455	78.54545455	73.54545455	76.54545455	71.81818182	79.09090909	79.27272727	78.18181818	77.45454545	79.09090909	74.54545455	78.63636364	79.18181818
51	PEV (Pre-Erythrocytic Vaccine)	3	35%	2	1	Infants	6, 10, &, 14 weeks	2 yrs	50%	69%	85%	85%	NA	80%	1-5yo	0 yrs	None	50%	69%	85%	85%	NA	NA	None	NA	NA	NA	NA	NA	NA	NA	NA	0.4	DALYs per 100,000 population	7555.837518	7516.05087	7321.675476	7493.585323	7398.620365	7749.559562	7471.971239	7616.05626	7648.450498	7608.558054	7718.349342	7743.521247	7716.808406	7810.023512	7972.318898
51	PEV (Pre-Erythrocytic Vaccine)	3	35%	2	1	Infants	6, 10, &, 14 weeks	2 yrs	50%	69%	85%	85%	NA	80%	1-5yo	0 yrs	None	50%	69%	85%	85%	NA	NA	None	NA	NA	NA	NA	NA	NA	NA	NA	0.4	Income and productivity gains from delivering vaccine (US$ / dose)	0.077438012	0.902253255	0.949203704	1.047733714	1.249193751	0.917294177	0.768540453	0.716000128	0.582354809	0.779603209	0.774457538	0.594795661	0.620485701	0.603559862	0.502348063
52	PEV (Pre-Erythrocytic Vaccine)	3	35%	2	1	Infants	6, 10, &, 14 weeks	2 yrs	50%	69%	85%	85%	NA	50%	1-5yo	0 yrs	None	89%	95%	97%	97%	NA	NA	None	NA	NA	NA	NA	NA	NA	NA	NA	0.4	Cases per 100,000 population	84252.08333	82720.33333	82900.66667	82126.08333	82419.66667	82832.58333	82777.66667	82893.83333	82464	82683.16667	83572.25	83231.91667	83232.41667	83576.16667	83853.66667
52	PEV (Pre-Erythrocytic Vaccine)	3	35%	2	1	Infants	6, 10, &, 14 weeks	2 yrs	50%	69%	85%	85%	NA	50%	1-5yo	0 yrs	None	89%	95%	97%	97%	NA	NA	None	NA	NA	NA	NA	NA	NA	NA	NA	0.4	Severe Cases per 100,000 population	1431.5	1417.75	1432.416667	1432.833333	1419.916667	1444.75	1441.916667	1468.75	1433.916667	1467.916667	1465.75	1480.833333	1455.833333	1468.583333	1494
52	PEV (Pre-Erythrocytic Vaccine)	3	35%	2	1	Infants	6, 10, &, 14 weeks	2 yrs	50%	69%	85%	85%	NA	50%	1-5yo	0 yrs	None	89%	95%	97%	97%	NA	NA	None	NA	NA	NA	NA	NA	NA	NA	NA	0.4	Deaths per 100,000 population	302.9166667	296.9166667	296.9166667	299.4166667	300.5	300.5	292.9166667	310.6666667	296.6666667	304	310.8333333	311.75	303.0833333	307.25	305
52	PEV (Pre-Erythrocytic Vaccine)	3	35%	2	1	Infants	6, 10, &, 14 weeks	2 yrs	50%	69%	85%	85%	NA	50%	1-5yo	0 yrs	None	89%	95%	97%	97%	NA	NA	None	NA	NA	NA	NA	NA	NA	NA	NA	0.4	Cases in <5yo per 100,000 population	5625.166667	5515.666667	5885.5	5970.583333	5909.833333	5880.25	5948.083333	5945.583333	5915.083333	5891.166667	6002.916667	5924.083333	5932.166667	5968.166667	5958.5
52	PEV (Pre-Erythrocytic Vaccine)	3	35%	2	1	Infants	6, 10, &, 14 weeks	2 yrs	50%	69%	85%	85%	NA	50%	1-5yo	0 yrs	None	89%	95%	97%	97%	NA	NA	None	NA	NA	NA	NA	NA	NA	NA	NA	0.4	Severe Cases in <5yo per 100,000 population	288.8333333	298.9166667	305.3333333	319.0833333	306	313.75	308.5	313.4166667	297.75	308.6666667	312.5833333	309.5833333	308.5	310.0833333	316.9166667
52	PEV (Pre-Erythrocytic Vaccine)	3	35%	2	1	Infants	6, 10, &, 14 weeks	2 yrs	50%	69%	85%	85%	NA	50%	1-5yo	0 yrs	None	89%	95%	97%	97%	NA	NA	None	NA	NA	NA	NA	NA	NA	NA	NA	0.4	Deaths in < 5yo per 100,000 population	71.66666667	76.83333333	76.33333333	78.83333333	77.91666667	79.08333333	75.08333333	77.08333333	76.91666667	75.91666667	82.33333333	77.08333333	78.66666667	78.16666667	75.66666667
52	PEV (Pre-Erythrocytic Vaccine)	3	35%	2	1	Infants	6, 10, &, 14 weeks	2 yrs	50%	69%	85%	85%	NA	50%	1-5yo	0 yrs	None	89%	95%	97%	97%	NA	NA	None	NA	NA	NA	NA	NA	NA	NA	NA	0.4	DALYs per 100,000 population	7671.855285	7528.444421	7531.226952	7643.153496	7634.617139	7644.29067	7437.910947	7901.135126	7557.900695	7733.413041	7928.425631	7927.542449	7722.475966	7778.554543	7783.807767
52	PEV (Pre-Erythrocytic Vaccine)	3	35%	2	1	Infants	6, 10, &, 14 weeks	2 yrs	50%	69%	85%	85%	NA	50%	1-5yo	0 yrs	None	89%	95%	97%	97%	NA	NA	None	NA	NA	NA	NA	NA	NA	NA	NA	0.4	Income and productivity gains from delivering vaccine (US$ / dose)	0.10859683	0.970145527	0.901371397	1.179606698	1.104122386	0.940804055	0.960538013	0.888615721	1.018912102	0.912398238	0.679340948	0.763555393	0.782944012	0.685710016	0.564181113
53	PEV (Pre-Erythrocytic Vaccine)	3	35%	2	1	Infants	6, 10, &, 14 weeks	2 yrs	50%	69%	85%	85%	NA	50%	1-5yo	0 yrs	None	70%	81%	93%	93%	NA	NA	None	NA	NA	NA	NA	NA	NA	NA	NA	0.4	Cases per 100,000 population	84424.81818	82631.54545	82394	81742.90909	81814.81818	82437.18182	81973.18182	82391.45455	82977.54545	82521	82887.81818	82882.63636	82844.63636	82938.72727	83951.72727
53	PEV (Pre-Erythrocytic Vaccine)	3	35%	2	1	Infants	6, 10, &, 14 weeks	2 yrs	50%	69%	85%	85%	NA	50%	1-5yo	0 yrs	None	70%	81%	93%	93%	NA	NA	None	NA	NA	NA	NA	NA	NA	NA	NA	0.4	Severe Cases per 100,000 population	1442.363636	1411.181818	1421.181818	1412.090909	1418.727273	1436.727273	1429.818182	1428.636364	1471.181818	1454.363636	1453.818182	1463.818182	1474.090909	1454.090909	1477.727273
53	PEV (Pre-Erythrocytic Vaccine)	3	35%	2	1	Infants	6, 10, &, 14 weeks	2 yrs	50%	69%	85%	85%	NA	50%	1-5yo	0 yrs	None	70%	81%	93%	93%	NA	NA	None	NA	NA	NA	NA	NA	NA	NA	NA	0.4	Deaths per 100,000 population	301.9090909	291.3636364	296.5454545	302.6363636	297.8181818	300.2727273	294.4545455	298.6363636	308.9090909	303.5454545	310	287.6363636	297.5454545	303.7272727	306.0909091
53	PEV (Pre-Erythrocytic Vaccine)	3	35%	2	1	Infants	6, 10, &, 14 weeks	2 yrs	50%	69%	85%	85%	NA	50%	1-5yo	0 yrs	None	70%	81%	93%	93%	NA	NA	None	NA	NA	NA	NA	NA	NA	NA	NA	0.4	Cases in <5yo per 100,000 population	5751.272727	5559.545455	5863.727273	5945.363636	5940	5826.545455	5879.454545	5870.545455	5879.454545	5875.545455	5888.363636	5872.636364	5910.545455	5841.545455	6015
53	PEV (Pre-Erythrocytic Vaccine)	3	35%	2	1	Infants	6, 10, &, 14 weeks	2 yrs	50%	69%	85%	85%	NA	50%	1-5yo	0 yrs	None	70%	81%	93%	93%	NA	NA	None	NA	NA	NA	NA	NA	NA	NA	NA	0.4	Severe Cases in <5yo per 100,000 population	301	292.8181818	310.2727273	310.4545455	303.2727273	308	305.2727273	308.6363636	314.8181818	304.4545455	302.5454545	303.8181818	304.1818182	293.7272727	306
53	PEV (Pre-Erythrocytic Vaccine)	3	35%	2	1	Infants	6, 10, &, 14 weeks	2 yrs	50%	69%	85%	85%	NA	50%	1-5yo	0 yrs	None	70%	81%	93%	93%	NA	NA	None	NA	NA	NA	NA	NA	NA	NA	NA	0.4	Deaths in < 5yo per 100,000 population	78.72727273	74.09090909	81.63636364	74.18181818	75.90909091	76.54545455	79.09090909	78	76.36363636	75.36363636	79	73.45454545	75.09090909	77.18181818	77.90909091
53	PEV (Pre-Erythrocytic Vaccine)	3	35%	2	1	Infants	6, 10, &, 14 weeks	2 yrs	50%	69%	85%	85%	NA	50%	1-5yo	0 yrs	None	70%	81%	93%	93%	NA	NA	None	NA	NA	NA	NA	NA	NA	NA	NA	0.4	DALYs per 100,000 population	7690.485336	7385.394667	7559.52749	7666.47013	7548.061328	7628.702382	7495.900583	7598.807538	7876.506092	7699.293838	7855.145076	7379.876394	7614.976397	7722.335906	7828.350892
53	PEV (Pre-Erythrocytic Vaccine)	3	35%	2	1	Infants	6, 10, &, 14 weeks	2 yrs	50%	69%	85%	85%	NA	50%	1-5yo	0 yrs	None	70%	81%	93%	93%	NA	NA	None	NA	NA	NA	NA	NA	NA	NA	NA	0.4	Income and productivity gains from delivering vaccine (US$ / dose)	0.098379765	0.998495186	1.084337738	1.324687062	1.326080858	1.067928913	1.231414759	1.05883722	0.800186032	1.001925032	0.883987512	0.877707496	0.901941755	0.857174904	0.550126441
54	PEV (Pre-Erythrocytic Vaccine)	3	35%	2	1	Infants	6, 10, &, 14 weeks	2 yrs	50%	69%	85%	85%	NA	50%	1-5yo	0 yrs	None	50%	69%	85%	85%	NA	NA	None	NA	NA	NA	NA	NA	NA	NA	NA	0.4	Cases per 100,000 population	84984.25	83812.83333	83003.91667	82328.83333	82856.75	83606.75	83358.33333	83640.33333	84186.5	83817.75	83671.08333	83106.5	83099.25	83641.58333	83432.66667
54	PEV (Pre-Erythrocytic Vaccine)	3	35%	2	1	Infants	6, 10, &, 14 weeks	2 yrs	50%	69%	85%	85%	NA	50%	1-5yo	0 yrs	None	50%	69%	85%	85%	NA	NA	None	NA	NA	NA	NA	NA	NA	NA	NA	0.4	Severe Cases per 100,000 population	1430.583333	1444	1424.833333	1410.25	1418.666667	1440.333333	1491	1444.916667	1449.5	1482.333333	1465.166667	1445	1455.333333	1457.75	1467.833333
54	PEV (Pre-Erythrocytic Vaccine)	3	35%	2	1	Infants	6, 10, &, 14 weeks	2 yrs	50%	69%	85%	85%	NA	50%	1-5yo	0 yrs	None	50%	69%	85%	85%	NA	NA	None	NA	NA	NA	NA	NA	NA	NA	NA	0.4	Deaths per 100,000 population	303.8333333	296.25	291.8333333	283.4166667	296.25	297.5	309.25	291.8333333	292.0833333	308.25	307.0833333	299.8333333	302.4166667	299	307.4166667
54	PEV (Pre-Erythrocytic Vaccine)	3	35%	2	1	Infants	6, 10, &, 14 weeks	2 yrs	50%	69%	85%	85%	NA	50%	1-5yo	0 yrs	None	50%	69%	85%	85%	NA	NA	None	NA	NA	NA	NA	NA	NA	NA	NA	0.4	Cases in <5yo per 100,000 population	5893.416667	5788.083333	5959.5	5983.416667	5990.583333	5987.666667	6009.75	5996.666667	6059.833333	6011	5995.333333	5980.666667	5936.5	5974.833333	5937.166667
54	PEV (Pre-Erythrocytic Vaccine)	3	35%	2	1	Infants	6, 10, &, 14 weeks	2 yrs	50%	69%	85%	85%	NA	50%	1-5yo	0 yrs	None	50%	69%	85%	85%	NA	NA	None	NA	NA	NA	NA	NA	NA	NA	NA	0.4	Severe Cases in <5yo per 100,000 population	303.6666667	306.1666667	309.0833333	306.3333333	306.75	315.8333333	318.3333333	311.8333333	307.25	320.9166667	312.0833333	304.9166667	298.8333333	318.75	317.25
54	PEV (Pre-Erythrocytic Vaccine)	3	35%	2	1	Infants	6, 10, &, 14 weeks	2 yrs	50%	69%	85%	85%	NA	50%	1-5yo	0 yrs	None	50%	69%	85%	85%	NA	NA	None	NA	NA	NA	NA	NA	NA	NA	NA	0.4	Deaths in < 5yo per 100,000 population	76.66666667	74.41666667	76.08333333	71.5	78.66666667	75.16666667	81.25	77.08333333	76	82.25	81	79.33333333	77.66666667	78.83333333	77.58333333
54	PEV (Pre-Erythrocytic Vaccine)	3	35%	2	1	Infants	6, 10, &, 14 weeks	2 yrs	50%	69%	85%	85%	NA	50%	1-5yo	0 yrs	None	50%	69%	85%	85%	NA	NA	None	NA	NA	NA	NA	NA	NA	NA	NA	0.4	DALYs per 100,000 population	7732.432754	7524.486735	7422.713093	7213.634364	7540.99645	7548.429635	7837.401706	7416.377991	7464.755612	7893.373565	7803.732144	7650.592385	7695.766893	7608.348176	7832.877605
54	PEV (Pre-Erythrocytic Vaccine)	3	35%	2	1	Infants	6, 10, &, 14 weeks	2 yrs	50%	69%	85%	85%	NA	50%	1-5yo	0 yrs	None	50%	69%	85%	85%	NA	NA	None	NA	NA	NA	NA	NA	NA	NA	NA	0.4	Income and productivity gains from delivering vaccine (US$ / dose)	0.063554964	0.627294696	0.88906724	1.135239596	0.97601328	0.716532671	0.748176453	0.655237915	0.464988557	0.572716203	0.633732715	0.834414499	0.819556181	0.655064484	0.721685972
55	PEV (Pre-Erythrocytic Vaccine)	3	35%	2	10	Infants	6, 10, &, 14 weeks	2 yrs	89%	95%	97%	97%	NA	95%	1-5yo	0 yrs	None	89%	95%	97%	97%	NA	NA	None	NA	NA	NA	NA	NA	NA	NA	NA	0.4	Cases per 100,000 population	134479.2727	132999.0909	133559.8182	134172.0909	134639	134783.8182	134922.1818	135562.3636	135711.0909	136207.3636	136880.4545	136774	137053.7273	137603.8182	137680.6364
55	PEV (Pre-Erythrocytic Vaccine)	3	35%	2	10	Infants	6, 10, &, 14 weeks	2 yrs	89%	95%	97%	97%	NA	95%	1-5yo	0 yrs	None	89%	95%	97%	97%	NA	NA	None	NA	NA	NA	NA	NA	NA	NA	NA	0.4	Severe Cases per 100,000 population	1638.909091	1648.818182	1691.818182	1724.090909	1749.272727	1765.363636	1771.818182	1785.545455	1812.363636	1834.545455	1821.454545	1834.909091	1822.090909	1842.454545	1839.818182
55	PEV (Pre-Erythrocytic Vaccine)	3	35%	2	10	Infants	6, 10, &, 14 weeks	2 yrs	89%	95%	97%	97%	NA	95%	1-5yo	0 yrs	None	89%	95%	97%	97%	NA	NA	None	NA	NA	NA	NA	NA	NA	NA	NA	0.4	Deaths per 100,000 population	328.5454545	334.2727273	327.0909091	336.7272727	339.1818182	342.7272727	344.2727273	357.7272727	345.8181818	350.7272727	340.9090909	359.1818182	357.5454545	365.7272727	366
55	PEV (Pre-Erythrocytic Vaccine)	3	35%	2	10	Infants	6, 10, &, 14 weeks	2 yrs	89%	95%	97%	97%	NA	95%	1-5yo	0 yrs	None	89%	95%	97%	97%	NA	NA	None	NA	NA	NA	NA	NA	NA	NA	NA	0.4	Cases in <5yo per 100,000 population	25983.63636	25619.27273	26257.90909	26170.90909	25853.81818	25621.63636	25677.09091	25674.36364	25644.27273	25712.90909	25799.18182	25699	25787.81818	25908.63636	25772.27273
55	PEV (Pre-Erythrocytic Vaccine)	3	35%	2	10	Infants	6, 10, &, 14 weeks	2 yrs	89%	95%	97%	97%	NA	95%	1-5yo	0 yrs	None	89%	95%	97%	97%	NA	NA	None	NA	NA	NA	NA	NA	NA	NA	NA	0.4	Severe Cases in <5yo per 100,000 population	1032.636364	1044.181818	1071.818182	1084.727273	1079.363636	1082.545455	1075.545455	1083.818182	1084.818182	1089.363636	1088.909091	1084.454545	1073.727273	1093.181818	1085.545455
55	PEV (Pre-Erythrocytic Vaccine)	3	35%	2	10	Infants	6, 10, &, 14 weeks	2 yrs	89%	95%	97%	97%	NA	95%	1-5yo	0 yrs	None	89%	95%	97%	97%	NA	NA	None	NA	NA	NA	NA	NA	NA	NA	NA	0.4	Deaths in < 5yo per 100,000 population	215.4545455	210.9090909	201.7272727	209.7272727	211.0909091	207	211.3636364	213.8181818	205.6363636	207.7272727	204.4545455	216	212.1818182	218.3636364	213.1818182
55	PEV (Pre-Erythrocytic Vaccine)	3	35%	2	10	Infants	6, 10, &, 14 weeks	2 yrs	89%	95%	97%	97%	NA	95%	1-5yo	0 yrs	None	89%	95%	97%	97%	NA	NA	None	NA	NA	NA	NA	NA	NA	NA	NA	0.4	DALYs per 100,000 population	8887.236257	9053.718827	8891.069651	9169.817881	9224.624422	9312.989474	9358.966753	9689.45521	9400.401115	9532.831911	9283.238704	9760.120796	9708.506207	9931.394868	9892.746905
55	PEV (Pre-Erythrocytic Vaccine)	3	35%	2	10	Infants	6, 10, &, 14 weeks	2 yrs	89%	95%	97%	97%	NA	95%	1-5yo	0 yrs	None	89%	95%	97%	97%	NA	NA	None	NA	NA	NA	NA	NA	NA	NA	NA	0.4	Income and productivity gains from delivering vaccine (US$ / dose)	0.30171963	1.184371346	0.964817774	0.827509166	0.69968387	0.63911669	0.59375726	0.485066955	0.434359811	0.331647258	0.209346769	0.228188545	0.174549056	0.07960602	0.044772536
56	PEV (Pre-Erythrocytic Vaccine)	3	35%	2	10	Infants	6, 10, &, 14 weeks	2 yrs	89%	95%	97%	97%	NA	95%	1-5yo	0 yrs	None	70%	81%	93%	93%	NA	NA	None	NA	NA	NA	NA	NA	NA	NA	NA	0.4	Cases per 100,000 population	134901.0909	133371.8182	134292.7273	134383.5455	134255.4545	134658.0909	134967.6364	135403.3636	135604.9091	135978.6364	136477.5455	136651.5455	136997.6364	137391.0909	137650.4545
56	PEV (Pre-Erythrocytic Vaccine)	3	35%	2	10	Infants	6, 10, &, 14 weeks	2 yrs	89%	95%	97%	97%	NA	95%	1-5yo	0 yrs	None	70%	81%	93%	93%	NA	NA	None	NA	NA	NA	NA	NA	NA	NA	NA	0.4	Severe Cases per 100,000 population	1656.818182	1665.090909	1707.636364	1729.090909	1722.363636	1764.636364	1774.545455	1805.363636	1794.363636	1813	1839.727273	1850.454545	1855.545455	1834.545455	1828
56	PEV (Pre-Erythrocytic Vaccine)	3	35%	2	10	Infants	6, 10, &, 14 weeks	2 yrs	89%	95%	97%	97%	NA	95%	1-5yo	0 yrs	None	70%	81%	93%	93%	NA	NA	None	NA	NA	NA	NA	NA	NA	NA	NA	0.4	Deaths per 100,000 population	344.0909091	342.7272727	328.1818182	334.4545455	347.1818182	346.9090909	338.5454545	345.5454545	358.1818182	359.0909091	348.5454545	356.4545455	355.3636364	360.5454545	359.1818182
56	PEV (Pre-Erythrocytic Vaccine)	3	35%	2	10	Infants	6, 10, &, 14 weeks	2 yrs	89%	95%	97%	97%	NA	95%	1-5yo	0 yrs	None	70%	81%	93%	93%	NA	NA	None	NA	NA	NA	NA	NA	NA	NA	NA	0.4	Cases in <5yo per 100,000 population	26337.27273	25874.09091	26518.90909	26296.09091	25851.36364	25611.54545	25589.09091	25556.63636	25738.54545	25629.81818	25629.72727	25742.72727	25718.81818	25754.09091	25784.18182
56	PEV (Pre-Erythrocytic Vaccine)	3	35%	2	10	Infants	6, 10, &, 14 weeks	2 yrs	89%	95%	97%	97%	NA	95%	1-5yo	0 yrs	None	70%	81%	93%	93%	NA	NA	None	NA	NA	NA	NA	NA	NA	NA	NA	0.4	Severe Cases in <5yo per 100,000 population	1042.545455	1052.363636	1071.818182	1072.818182	1063.272727	1084.272727	1080.181818	1093.727273	1086.363636	1081.090909	1091.272727	1096.909091	1096.909091	1091.909091	1081.272727
56	PEV (Pre-Erythrocytic Vaccine)	3	35%	2	10	Infants	6, 10, &, 14 weeks	2 yrs	89%	95%	97%	97%	NA	95%	1-5yo	0 yrs	None	70%	81%	93%	93%	NA	NA	None	NA	NA	NA	NA	NA	NA	NA	NA	0.4	Deaths in < 5yo per 100,000 population	220.8181818	214.6363636	206.4545455	206.0909091	213.5454545	215.1818182	200.8181818	208.2727273	214.9090909	216.2727273	209.5454545	212.5454545	213.9090909	213.4545455	208.5454545
56	PEV (Pre-Erythrocytic Vaccine)	3	35%	2	10	Infants	6, 10, &, 14 weeks	2 yrs	89%	95%	97%	97%	NA	95%	1-5yo	0 yrs	None	70%	81%	93%	93%	NA	NA	None	NA	NA	NA	NA	NA	NA	NA	NA	0.4	DALYs per 100,000 population	9339.824155	9295.335769	8922.599904	9087.625216	9438.783619	9409.716143	9193.023637	9370.173599	9697.836791	9720.581166	9507.82678	9710.174083	9635.146409	9738.715828	9721.581992
56	PEV (Pre-Erythrocytic Vaccine)	3	35%	2	10	Infants	6, 10, &, 14 weeks	2 yrs	89%	95%	97%	97%	NA	95%	1-5yo	0 yrs	None	70%	81%	93%	93%	NA	NA	None	NA	NA	NA	NA	NA	NA	NA	NA	0.4	Income and productivity gains from delivering vaccine (US$ / dose)	0.298397717	1.115811197	0.851640852	0.796188758	0.783152209	0.664869512	0.589004017	0.492602827	0.469747351	0.368817808	0.260387733	0.245555341	0.165238964	0.10510901	0.057369083
57	PEV (Pre-Erythrocytic Vaccine)	3	35%	2	10	Infants	6, 10, &, 14 weeks	2 yrs	89%	95%	97%	97%	NA	95%	1-5yo	0 yrs	None	50%	69%	85%	85%	NA	NA	None	NA	NA	NA	NA	NA	NA	NA	NA	0.4	Cases per 100,000 population	135691.2727	133917.3636	134449.4545	134452.7273	134599.1818	134614.0909	134808.9091	135217.5455	135598.0909	135955.0909	136471.7273	136598.4545	137183	137372.3636	137303.1818
57	PEV (Pre-Erythrocytic Vaccine)	3	35%	2	10	Infants	6, 10, &, 14 weeks	2 yrs	89%	95%	97%	97%	NA	95%	1-5yo	0 yrs	None	50%	69%	85%	85%	NA	NA	None	NA	NA	NA	NA	NA	NA	NA	NA	0.4	Severe Cases per 100,000 population	1704	1679.454545	1732.636364	1732.090909	1710.272727	1768.727273	1769.090909	1798	1784.818182	1811.909091	1830.909091	1829.545455	1834.454545	1831.363636	1838.181818
57	PEV (Pre-Erythrocytic Vaccine)	3	35%	2	10	Infants	6, 10, &, 14 weeks	2 yrs	89%	95%	97%	97%	NA	95%	1-5yo	0 yrs	None	50%	69%	85%	85%	NA	NA	None	NA	NA	NA	NA	NA	NA	NA	NA	0.4	Deaths per 100,000 population	343.7272727	338.5454545	343.2727273	339.5454545	334.6363636	337.0909091	352.9090909	345.5454545	342	354.3636364	366.0909091	346.6363636	353.9090909	361.0909091	355.9090909
57	PEV (Pre-Erythrocytic Vaccine)	3	35%	2	10	Infants	6, 10, &, 14 weeks	2 yrs	89%	95%	97%	97%	NA	95%	1-5yo	0 yrs	None	50%	69%	85%	85%	NA	NA	None	NA	NA	NA	NA	NA	NA	NA	NA	0.4	Cases in <5yo per 100,000 population	26879.36364	26361.27273	26631.63636	26314.54545	25792.27273	25599.63636	25569.45455	25617.27273	25630.27273	25683.90909	25831.27273	25774.36364	25840.27273	25792.27273	25705
57	PEV (Pre-Erythrocytic Vaccine)	3	35%	2	10	Infants	6, 10, &, 14 weeks	2 yrs	89%	95%	97%	97%	NA	95%	1-5yo	0 yrs	None	50%	69%	85%	85%	NA	NA	None	NA	NA	NA	NA	NA	NA	NA	NA	0.4	Severe Cases in <5yo per 100,000 population	1073.454545	1060.909091	1090.363636	1087.909091	1041.727273	1100.727273	1079.818182	1090.454545	1074	1082.818182	1085.181818	1078.818182	1090.272727	1089.545455	1082.727273
57	PEV (Pre-Erythrocytic Vaccine)	3	35%	2	10	Infants	6, 10, &, 14 weeks	2 yrs	89%	95%	97%	97%	NA	95%	1-5yo	0 yrs	None	50%	69%	85%	85%	NA	NA	None	NA	NA	NA	NA	NA	NA	NA	NA	0.4	Deaths in < 5yo per 100,000 population	218.0909091	219.2727273	208.9090909	211.7272727	208.1818182	207.0909091	216.2727273	210.3636364	205.8181818	207.8181818	217.8181818	205.2727273	206.9090909	216	208.1818182
57	PEV (Pre-Erythrocytic Vaccine)	3	35%	2	10	Infants	6, 10, &, 14 weeks	2 yrs	89%	95%	97%	97%	NA	95%	1-5yo	0 yrs	None	50%	69%	85%	85%	NA	NA	None	NA	NA	NA	NA	NA	NA	NA	NA	0.4	DALYs per 100,000 population	9290.080778	9204.95464	9318.858842	9210.800542	9114.26326	9154.394968	9575.016405	9382.102637	9313.764103	9608.144715	9914.173603	9438.894822	9622.907401	9799.6519	9630.467232
57	PEV (Pre-Erythrocytic Vaccine)	3	35%	2	10	Infants	6, 10, &, 14 weeks	2 yrs	89%	95%	97%	97%	NA	95%	1-5yo	0 yrs	None	50%	69%	85%	85%	NA	NA	None	NA	NA	NA	NA	NA	NA	NA	NA	0.4	Income and productivity gains from delivering vaccine (US$ / dose)	0.266283666	1.057922268	0.824189906	0.788787128	0.709648748	0.672423378	0.615591692	0.530957269	0.472728597	0.393617317	0.291987345	0.269373061	0.150360232	0.1162069	0.10890365
58	PEV (Pre-Erythrocytic Vaccine)	3	35%	2	10	Infants	6, 10, &, 14 weeks	2 yrs	89%	95%	97%	97%	NA	80%	1-5yo	0 yrs	None	89%	95%	97%	97%	NA	NA	None	NA	NA	NA	NA	NA	NA	NA	NA	0.4	Cases per 100,000 population	134372.2727	132862.7273	133770.0909	134314.2727	134732.2727	135146	135335.5455	135560.5455	136297.8182	136665.6364	136927.1818	137102.1818	137048.8182	137255.2727	137768.6364
58	PEV (Pre-Erythrocytic Vaccine)	3	35%	2	10	Infants	6, 10, &, 14 weeks	2 yrs	89%	95%	97%	97%	NA	80%	1-5yo	0 yrs	None	89%	95%	97%	97%	NA	NA	None	NA	NA	NA	NA	NA	NA	NA	NA	0.4	Severe Cases per 100,000 population	1631.909091	1665.090909	1698.454545	1698.727273	1747.727273	1770.727273	1780.454545	1804.818182	1803.272727	1846.636364	1841.272727	1818.363636	1838.090909	1849	1827
58	PEV (Pre-Erythrocytic Vaccine)	3	35%	2	10	Infants	6, 10, &, 14 weeks	2 yrs	89%	95%	97%	97%	NA	80%	1-5yo	0 yrs	None	89%	95%	97%	97%	NA	NA	None	NA	NA	NA	NA	NA	NA	NA	NA	0.4	Deaths per 100,000 population	328.4545455	331.9090909	341.1818182	325.6363636	346.9090909	341.0909091	350.7272727	344.7272727	352.1818182	357.2727273	349.7272727	352.9090909	348.8181818	362.0909091	353.2727273
58	PEV (Pre-Erythrocytic Vaccine)	3	35%	2	10	Infants	6, 10, &, 14 weeks	2 yrs	89%	95%	97%	97%	NA	80%	1-5yo	0 yrs	None	89%	95%	97%	97%	NA	NA	None	NA	NA	NA	NA	NA	NA	NA	NA	0.4	Cases in <5yo per 100,000 population	25932.27273	25584.90909	26369	26279.54545	25993.63636	25817.54545	25823.18182	25831.36364	26003.36364	25970.36364	26036.63636	26003.36364	25967.72727	25891.45455	26026.36364
58	PEV (Pre-Erythrocytic Vaccine)	3	35%	2	10	Infants	6, 10, &, 14 weeks	2 yrs	89%	95%	97%	97%	NA	80%	1-5yo	0 yrs	None	89%	95%	97%	97%	NA	NA	None	NA	NA	NA	NA	NA	NA	NA	NA	0.4	Severe Cases in <5yo per 100,000 population	1021.181818	1048.363636	1072.818182	1058.818182	1072	1094.545455	1079.181818	1093.181818	1075.727273	1102.181818	1107.818182	1091.181818	1100.363636	1087.363636	1085.727273
58	PEV (Pre-Erythrocytic Vaccine)	3	35%	2	10	Infants	6, 10, &, 14 weeks	2 yrs	89%	95%	97%	97%	NA	80%	1-5yo	0 yrs	None	89%	95%	97%	97%	NA	NA	None	NA	NA	NA	NA	NA	NA	NA	NA	0.4	Deaths in < 5yo per 100,000 population	211.5454545	208.3636364	212.8181818	199.7272727	210.7272727	212	214.3636364	210.1818182	213.5454545	214.7272727	207.7272727	209.7272727	207.1818182	212	207.2727273
58	PEV (Pre-Erythrocytic Vaccine)	3	35%	2	10	Infants	6, 10, &, 14 weeks	2 yrs	89%	95%	97%	97%	NA	80%	1-5yo	0 yrs	None	89%	95%	97%	97%	NA	NA	None	NA	NA	NA	NA	NA	NA	NA	NA	0.4	DALYs per 100,000 population	8931.994389	9014.891517	9254.328496	8871.660243	9406.001812	9251.350237	9502.907271	9359.669596	9562.02077	9700.592219	9485.964827	9607.218189	9443.134796	9836.531494	9564.079585
58	PEV (Pre-Erythrocytic Vaccine)	3	35%	2	10	Infants	6, 10, &, 14 weeks	2 yrs	89%	95%	97%	97%	NA	80%	1-5yo	0 yrs	None	89%	95%	97%	97%	NA	NA	None	NA	NA	NA	NA	NA	NA	NA	NA	0.4	Income and productivity gains from delivering vaccine (US$ / dose)	0.307368975	1.211203288	0.955308451	0.84145241	0.706858329	0.581185948	0.541119036	0.509603454	0.362439928	0.263622527	0.226004698	0.194090268	0.196467453	0.144119016	0.047800415
59	PEV (Pre-Erythrocytic Vaccine)	3	35%	2	10	Infants	6, 10, &, 14 weeks	2 yrs	89%	95%	97%	97%	NA	80%	1-5yo	0 yrs	None	70%	81%	93%	93%	NA	NA	None	NA	NA	NA	NA	NA	NA	NA	NA	0.4	Cases per 100,000 population	135134.1818	133505.8182	134011.9091	134232.1818	134664	135126	135161	135722	135919.4545	136407.0909	136898.8182	136744.5455	137092.3636	137645	137930.9091
59	PEV (Pre-Erythrocytic Vaccine)	3	35%	2	10	Infants	6, 10, &, 14 weeks	2 yrs	89%	95%	97%	97%	NA	80%	1-5yo	0 yrs	None	70%	81%	93%	93%	NA	NA	None	NA	NA	NA	NA	NA	NA	NA	NA	0.4	Severe Cases per 100,000 population	1648.727273	1675.909091	1720.545455	1717.727273	1761.454545	1778.727273	1785.727273	1795.181818	1793.818182	1821.363636	1829.909091	1831.090909	1817.181818	1845.818182	1849.090909
59	PEV (Pre-Erythrocytic Vaccine)	3	35%	2	10	Infants	6, 10, &, 14 weeks	2 yrs	89%	95%	97%	97%	NA	80%	1-5yo	0 yrs	None	70%	81%	93%	93%	NA	NA	None	NA	NA	NA	NA	NA	NA	NA	NA	0.4	Deaths per 100,000 population	340.1818182	332.4545455	341.7272727	340.0909091	342.3636364	340.5454545	350.7272727	348.7272727	348.1818182	346.2727273	354.3636364	358.8181818	346.3636364	357.7272727	357.5454545
59	PEV (Pre-Erythrocytic Vaccine)	3	35%	2	10	Infants	6, 10, &, 14 weeks	2 yrs	89%	95%	97%	97%	NA	80%	1-5yo	0 yrs	None	70%	81%	93%	93%	NA	NA	None	NA	NA	NA	NA	NA	NA	NA	NA	0.4	Cases in <5yo per 100,000 population	26362.45455	25952.36364	26498.81818	26177.36364	26001.72727	25883.09091	25793.54545	25911.63636	25833.18182	25920.72727	25957.45455	25894.45455	25942.45455	26049.27273	26046.81818
59	PEV (Pre-Erythrocytic Vaccine)	3	35%	2	10	Infants	6, 10, &, 14 weeks	2 yrs	89%	95%	97%	97%	NA	80%	1-5yo	0 yrs	None	70%	81%	93%	93%	NA	NA	None	NA	NA	NA	NA	NA	NA	NA	NA	0.4	Severe Cases in <5yo per 100,000 population	1033.090909	1064.727273	1084	1070.818182	1084.909091	1093.636364	1087.636364	1095.181818	1084.363636	1098.181818	1098.636364	1101.909091	1091.909091	1085.545455	1107.272727
59	PEV (Pre-Erythrocytic Vaccine)	3	35%	2	10	Infants	6, 10, &, 14 weeks	2 yrs	89%	95%	97%	97%	NA	80%	1-5yo	0 yrs	None	70%	81%	93%	93%	NA	NA	None	NA	NA	NA	NA	NA	NA	NA	NA	0.4	Deaths in < 5yo per 100,000 population	213.4545455	209.2727273	216	207.8181818	212.2727273	206.9090909	212.5454545	211.9090909	212.5454545	207.9090909	214.4545455	210.7272727	209.8181818	209.2727273	218.4545455
59	PEV (Pre-Erythrocytic Vaccine)	3	35%	2	10	Infants	6, 10, &, 14 weeks	2 yrs	89%	95%	97%	97%	NA	80%	1-5yo	0 yrs	None	70%	81%	93%	93%	NA	NA	None	NA	NA	NA	NA	NA	NA	NA	NA	0.4	DALYs per 100,000 population	9240.507717	9032.94682	9265.467243	9260.330075	9304.946014	9243.173657	9497.884697	9479.34626	9460.490867	9417.056396	9621.107694	9758.205579	9428.530602	9723.38854	9707.759094
59	PEV (Pre-Erythrocytic Vaccine)	3	35%	2	10	Infants	6, 10, &, 14 weeks	2 yrs	89%	95%	97%	97%	NA	80%	1-5yo	0 yrs	None	70%	81%	93%	93%	NA	NA	None	NA	NA	NA	NA	NA	NA	NA	NA	0.4	Income and productivity gains from delivering vaccine (US$ / dose)	0.281785762	1.098389571	0.921336985	0.841286698	0.704875961	0.608919272	0.569973424	0.485524551	0.427831882	0.318478971	0.222482561	0.253874005	0.188365912	0.073331155	0.017171607
60	PEV (Pre-Erythrocytic Vaccine)	3	35%	2	10	Infants	6, 10, &, 14 weeks	2 yrs	89%	95%	97%	97%	NA	80%	1-5yo	0 yrs	None	50%	69%	85%	85%	NA	NA	None	NA	NA	NA	NA	NA	NA	NA	NA	0.4	Cases per 100,000 population	135525.7273	134063	134647.0909	134669.7273	134882.8182	134860.6364	135056.9091	135702.3636	135899	136333.0909	136648.3636	136703.4545	136909.0909	137523.0909	137709
60	PEV (Pre-Erythrocytic Vaccine)	3	35%	2	10	Infants	6, 10, &, 14 weeks	2 yrs	89%	95%	97%	97%	NA	80%	1-5yo	0 yrs	None	50%	69%	85%	85%	NA	NA	None	NA	NA	NA	NA	NA	NA	NA	NA	0.4	Severe Cases per 100,000 population	1701.545455	1677.181818	1707.272727	1729.272727	1721.545455	1764.545455	1786.181818	1818.272727	1791.818182	1810.272727	1823.909091	1836.727273	1824.272727	1860.181818	1855
60	PEV (Pre-Erythrocytic Vaccine)	3	35%	2	10	Infants	6, 10, &, 14 weeks	2 yrs	89%	95%	97%	97%	NA	80%	1-5yo	0 yrs	None	50%	69%	85%	85%	NA	NA	None	NA	NA	NA	NA	NA	NA	NA	NA	0.4	Deaths per 100,000 population	344.5454545	344.7272727	327.8181818	334.1818182	340.3636364	346.1818182	352.0909091	346	346.7272727	356.3636364	354.9090909	351.4545455	364.1818182	354.6363636	353.6363636
60	PEV (Pre-Erythrocytic Vaccine)	3	35%	2	10	Infants	6, 10, &, 14 weeks	2 yrs	89%	95%	97%	97%	NA	80%	1-5yo	0 yrs	None	50%	69%	85%	85%	NA	NA	None	NA	NA	NA	NA	NA	NA	NA	NA	0.4	Cases in <5yo per 100,000 population	26838.09091	26382.36364	26682.27273	26380.90909	26055.09091	25758.90909	25787.63636	25892.90909	25971.81818	25955.36364	26054.54545	25871.18182	25958	26016.09091	25994.54545
60	PEV (Pre-Erythrocytic Vaccine)	3	35%	2	10	Infants	6, 10, &, 14 weeks	2 yrs	89%	95%	97%	97%	NA	80%	1-5yo	0 yrs	None	50%	69%	85%	85%	NA	NA	None	NA	NA	NA	NA	NA	NA	NA	NA	0.4	Severe Cases in <5yo per 100,000 population	1078.454545	1071.909091	1076.636364	1075.363636	1058.363636	1090.454545	1085	1102.090909	1082.272727	1086.181818	1103.727273	1089.090909	1091	1111.090909	1102.181818
60	PEV (Pre-Erythrocytic Vaccine)	3	35%	2	10	Infants	6, 10, &, 14 weeks	2 yrs	89%	95%	97%	97%	NA	80%	1-5yo	0 yrs	None	50%	69%	85%	85%	NA	NA	None	NA	NA	NA	NA	NA	NA	NA	NA	0.4	Deaths in < 5yo per 100,000 population	219.3636364	216.1818182	204.8181818	200.6363636	208.4545455	217.2727273	211.3636364	211.5454545	203.8181818	213.9090909	212.1818182	206.4545455	219.0909091	211.0909091	209.8181818
60	PEV (Pre-Erythrocytic Vaccine)	3	35%	2	10	Infants	6, 10, &, 14 weeks	2 yrs	89%	95%	97%	97%	NA	80%	1-5yo	0 yrs	None	50%	69%	85%	85%	NA	NA	None	NA	NA	NA	NA	NA	NA	NA	NA	0.4	DALYs per 100,000 population	9336.751934	9358.460643	8892.431786	9080.440048	9225.459195	9408.272671	9579.955883	9379.435209	9425.038771	9654.38882	9627.900381	9502.590041	9875.617184	9658.723968	9608.490756
60	PEV (Pre-Erythrocytic Vaccine)	3	35%	2	10	Infants	6, 10, &, 14 weeks	2 yrs	89%	95%	97%	97%	NA	80%	1-5yo	0 yrs	None	50%	69%	85%	85%	NA	NA	None	NA	NA	NA	NA	NA	NA	NA	NA	0.4	Income and productivity gains from delivering vaccine (US$ / dose)	0.278703174	1.0254678	0.801064457	0.759030863	0.695521976	0.64419966	0.594484855	0.471676578	0.438789651	0.35183659	0.299645512	0.252637562	0.226950486	0.087862406	0.053178371
61	PEV (Pre-Erythrocytic Vaccine)	3	35%	2	10	Infants	6, 10, &, 14 weeks	2 yrs	89%	95%	97%	97%	NA	50%	1-5yo	0 yrs	None	89%	95%	97%	97%	NA	NA	None	NA	NA	NA	NA	NA	NA	NA	NA	0.4	Cases per 100,000 population	134434	133005.1818	134085.7273	134602.8182	135150.7273	135648	135601.0909	136323.9091	136881.2727	137255.0909	137355.5455	137491	137801.1818	138054.9091	138262.3636
61	PEV (Pre-Erythrocytic Vaccine)	3	35%	2	10	Infants	6, 10, &, 14 weeks	2 yrs	89%	95%	97%	97%	NA	50%	1-5yo	0 yrs	None	89%	95%	97%	97%	NA	NA	None	NA	NA	NA	NA	NA	NA	NA	NA	0.4	Severe Cases per 100,000 population	1644.636364	1659.181818	1696.454545	1744.272727	1758.454545	1783	1811.363636	1805.181818	1820.181818	1820.727273	1842.545455	1825.727273	1843.272727	1836.363636	1851.181818
61	PEV (Pre-Erythrocytic Vaccine)	3	35%	2	10	Infants	6, 10, &, 14 weeks	2 yrs	89%	95%	97%	97%	NA	50%	1-5yo	0 yrs	None	89%	95%	97%	97%	NA	NA	None	NA	NA	NA	NA	NA	NA	NA	NA	0.4	Deaths per 100,000 population	348.0909091	331.6363636	336.5454545	333	336.9090909	353.1818182	355.2727273	349.1818182	354.4545455	352.2727273	353	347.2727273	365.7272727	359.2727273	360.9090909
61	PEV (Pre-Erythrocytic Vaccine)	3	35%	2	10	Infants	6, 10, &, 14 weeks	2 yrs	89%	95%	97%	97%	NA	50%	1-5yo	0 yrs	None	89%	95%	97%	97%	NA	NA	None	NA	NA	NA	NA	NA	NA	NA	NA	0.4	Cases in <5yo per 100,000 population	25866.63636	25700.27273	26567.09091	26591	26393.72727	26363.09091	26287	26315	26449.09091	26433	26467.09091	26354.81818	26523.27273	26393.18182	26435.45455
61	PEV (Pre-Erythrocytic Vaccine)	3	35%	2	10	Infants	6, 10, &, 14 weeks	2 yrs	89%	95%	97%	97%	NA	50%	1-5yo	0 yrs	None	89%	95%	97%	97%	NA	NA	None	NA	NA	NA	NA	NA	NA	NA	NA	0.4	Severe Cases in <5yo per 100,000 population	1026.727273	1048.454545	1066.545455	1090.181818	1076.636364	1100.181818	1109.363636	1094.636364	1099.545455	1108.636364	1124.636364	1088.181818	1111.545455	1083.181818	1109.363636
61	PEV (Pre-Erythrocytic Vaccine)	3	35%	2	10	Infants	6, 10, &, 14 weeks	2 yrs	89%	95%	97%	97%	NA	50%	1-5yo	0 yrs	None	89%	95%	97%	97%	NA	NA	None	NA	NA	NA	NA	NA	NA	NA	NA	0.4	Deaths in < 5yo per 100,000 population	221.1818182	208.1818182	209.6363636	206.3636364	204.8181818	214.1818182	217.4545455	213.0909091	214.6363636	206.6363636	217.0909091	209.2727273	220.5454545	209.0909091	219.1818182
61	PEV (Pre-Erythrocytic Vaccine)	3	35%	2	10	Infants	6, 10, &, 14 weeks	2 yrs	89%	95%	97%	97%	NA	50%	1-5yo	0 yrs	None	89%	95%	97%	97%	NA	NA	None	NA	NA	NA	NA	NA	NA	NA	NA	0.4	DALYs per 100,000 population	9420.873061	9013.56375	9103.271258	9062.378751	9152.015828	9575.853226	9639.477274	9464.215354	9647.298569	9567.569668	9589.827469	9455.455268	9901.766161	9737.894331	9809.922438
61	PEV (Pre-Erythrocytic Vaccine)	3	35%	2	10	Infants	6, 10, &, 14 weeks	2 yrs	89%	95%	97%	97%	NA	50%	1-5yo	0 yrs	None	89%	95%	97%	97%	NA	NA	None	NA	NA	NA	NA	NA	NA	NA	NA	0.4	Income and productivity gains from delivering vaccine (US$ / dose)	0.305515515	1.192391114	0.955627132	0.831703658	0.671775808	0.574432713	0.541888205	0.40849906	0.287757505	0.212612878	0.187600751	0.170744755	0.104419355	0.05238651	-0.022189596
62	PEV (Pre-Erythrocytic Vaccine)	3	35%	2	10	Infants	6, 10, &, 14 weeks	2 yrs	89%	95%	97%	97%	NA	50%	1-5yo	0 yrs	None	70%	81%	93%	93%	NA	NA	None	NA	NA	NA	NA	NA	NA	NA	NA	0.4	Cases per 100,000 population	135010.7273	133445	134232.2727	134568.1818	135043.3636	135362.9091	135720.8182	136219.7273	136630.4545	136939.0909	137327.0909	137471.2727	137807.8182	137998.8182	138409.3636
62	PEV (Pre-Erythrocytic Vaccine)	3	35%	2	10	Infants	6, 10, &, 14 weeks	2 yrs	89%	95%	97%	97%	NA	50%	1-5yo	0 yrs	None	70%	81%	93%	93%	NA	NA	None	NA	NA	NA	NA	NA	NA	NA	NA	0.4	Severe Cases per 100,000 population	1670.818182	1653.363636	1687.272727	1750.818182	1768.727273	1775.545455	1803.545455	1824.727273	1836.636364	1838.363636	1829.090909	1810.363636	1840.090909	1875.818182	1863.636364
62	PEV (Pre-Erythrocytic Vaccine)	3	35%	2	10	Infants	6, 10, &, 14 weeks	2 yrs	89%	95%	97%	97%	NA	50%	1-5yo	0 yrs	None	70%	81%	93%	93%	NA	NA	None	NA	NA	NA	NA	NA	NA	NA	NA	0.4	Deaths per 100,000 population	345.1818182	341.9090909	334.9090909	333	342.2727273	343.4545455	353.2727273	354.8181818	356.7272727	356.2727273	349.5454545	353.7272727	363.7272727	369.5454545	358.9090909
62	PEV (Pre-Erythrocytic Vaccine)	3	35%	2	10	Infants	6, 10, &, 14 weeks	2 yrs	89%	95%	97%	97%	NA	50%	1-5yo	0 yrs	None	70%	81%	93%	93%	NA	NA	None	NA	NA	NA	NA	NA	NA	NA	NA	0.4	Cases in <5yo per 100,000 population	26313.09091	26006.72727	26635.90909	26528.18182	26341.45455	26267.81818	26337.27273	26306.90909	26330.72727	26355.09091	26354.18182	26390.63636	26375.45455	26507.27273	26563.81818
62	PEV (Pre-Erythrocytic Vaccine)	3	35%	2	10	Infants	6, 10, &, 14 weeks	2 yrs	89%	95%	97%	97%	NA	50%	1-5yo	0 yrs	None	70%	81%	93%	93%	NA	NA	None	NA	NA	NA	NA	NA	NA	NA	NA	0.4	Severe Cases in <5yo per 100,000 population	1049.545455	1046.454545	1071.363636	1103.545455	1095.454545	1106.454545	1104.909091	1111.272727	1105.363636	1117	1097.090909	1085	1099.363636	1122.181818	1114.818182
62	PEV (Pre-Erythrocytic Vaccine)	3	35%	2	10	Infants	6, 10, &, 14 weeks	2 yrs	89%	95%	97%	97%	NA	50%	1-5yo	0 yrs	None	70%	81%	93%	93%	NA	NA	None	NA	NA	NA	NA	NA	NA	NA	NA	0.4	Deaths in < 5yo per 100,000 population	219	212.5454545	209.7272727	210.8181818	211.7272727	207.8181818	215.2727273	210.8181818	214.9090909	218.3636364	211.0909091	207.7272727	215.0909091	220	213.6363636
62	PEV (Pre-Erythrocytic Vaccine)	3	35%	2	10	Infants	6, 10, &, 14 weeks	2 yrs	89%	95%	97%	97%	NA	50%	1-5yo	0 yrs	None	70%	81%	93%	93%	NA	NA	None	NA	NA	NA	NA	NA	NA	NA	NA	0.4	DALYs per 100,000 population	9366.429428	9259.097497	9092.807669	9041.938577	9321.088727	9298.055392	9626.374474	9663.669122	9673.860254	9672.857668	9516.082239	9605.961839	9844.948102	10015.57935	9738.621605
62	PEV (Pre-Erythrocytic Vaccine)	3	35%	2	10	Infants	6, 10, &, 14 weeks	2 yrs	89%	95%	97%	97%	NA	50%	1-5yo	0 yrs	None	70%	81%	93%	93%	NA	NA	None	NA	NA	NA	NA	NA	NA	NA	NA	0.4	Income and productivity gains from delivering vaccine (US$ / dose)	0.287992289	1.141240167	0.935459996	0.800858371	0.689774409	0.620744522	0.521401172	0.431821101	0.34206544	0.27007831	0.191552888	0.17851464	0.090289273	0.045223529	-0.048732752
63	PEV (Pre-Erythrocytic Vaccine)	3	35%	2	10	Infants	6, 10, &, 14 weeks	2 yrs	89%	95%	97%	97%	NA	50%	1-5yo	0 yrs	None	50%	69%	85%	85%	NA	NA	None	NA	NA	NA	NA	NA	NA	NA	NA	0.4	Cases per 100,000 population	135426.0909	133924.4545	134462.9091	134786.0909	135293.1818	135640.8182	135905	136203	136537.0909	137023.2727	137052.3636	137255.7273	137741.4545	137676.2727	137992.3636
63	PEV (Pre-Erythrocytic Vaccine)	3	35%	2	10	Infants	6, 10, &, 14 weeks	2 yrs	89%	95%	97%	97%	NA	50%	1-5yo	0 yrs	None	50%	69%	85%	85%	NA	NA	None	NA	NA	NA	NA	NA	NA	NA	NA	0.4	Severe Cases per 100,000 population	1692.545455	1678.909091	1703.818182	1733.454545	1765.363636	1776.272727	1795.090909	1811.727273	1804.090909	1837.272727	1847.727273	1822.272727	1836.909091	1835.636364	1847.727273
63	PEV (Pre-Erythrocytic Vaccine)	3	35%	2	10	Infants	6, 10, &, 14 weeks	2 yrs	89%	95%	97%	97%	NA	50%	1-5yo	0 yrs	None	50%	69%	85%	85%	NA	NA	None	NA	NA	NA	NA	NA	NA	NA	NA	0.4	Deaths per 100,000 population	351.1818182	341.8181818	345.0909091	340.8181818	343.1818182	335.2727273	343.2727273	349.0909091	346	356.7272727	355.4545455	343.9090909	356.2727273	352.9090909	365.2727273
63	PEV (Pre-Erythrocytic Vaccine)	3	35%	2	10	Infants	6, 10, &, 14 weeks	2 yrs	89%	95%	97%	97%	NA	50%	1-5yo	0 yrs	None	50%	69%	85%	85%	NA	NA	None	NA	NA	NA	NA	NA	NA	NA	NA	0.4	Cases in <5yo per 100,000 population	26864.90909	26306.18182	26755.54545	26695.36364	26483.81818	26190.90909	26317.54545	26331.45455	26353.72727	26451.90909	26375.45455	26381.45455	26469.45455	26371.09091	26534.45455
63	PEV (Pre-Erythrocytic Vaccine)	3	35%	2	10	Infants	6, 10, &, 14 weeks	2 yrs	89%	95%	97%	97%	NA	50%	1-5yo	0 yrs	None	50%	69%	85%	85%	NA	NA	None	NA	NA	NA	NA	NA	NA	NA	NA	0.4	Severe Cases in <5yo per 100,000 population	1071.909091	1063	1079.454545	1088.818182	1089.818182	1096.363636	1110	1115.454545	1099.272727	1125	1111.818182	1102.545455	1110.181818	1103.818182	1103.727273
63	PEV (Pre-Erythrocytic Vaccine)	3	35%	2	10	Infants	6, 10, &, 14 weeks	2 yrs	89%	95%	97%	97%	NA	50%	1-5yo	0 yrs	None	50%	69%	85%	85%	NA	NA	None	NA	NA	NA	NA	NA	NA	NA	NA	0.4	Deaths in < 5yo per 100,000 population	224.1818182	218.0909091	216	216.2727273	214.9090909	204.2727273	210.0909091	213.4545455	210.2727273	217.3636364	215.9090909	206.3636364	217.1818182	213.2727273	222.9090909
63	PEV (Pre-Erythrocytic Vaccine)	3	35%	2	10	Infants	6, 10, &, 14 weeks	2 yrs	89%	95%	97%	97%	NA	50%	1-5yo	0 yrs	None	50%	69%	85%	85%	NA	NA	None	NA	NA	NA	NA	NA	NA	NA	NA	0.4	DALYs per 100,000 population	9496.833962	9283.163544	9338.843319	9232.850165	9307.678077	9098.965581	9328.572663	9478.852111	9421.055828	9705.168447	9633.283233	9370.650347	9682.120589	9595.630795	9905.445687
63	PEV (Pre-Erythrocytic Vaccine)	3	35%	2	10	Infants	6, 10, &, 14 weeks	2 yrs	89%	95%	97%	97%	NA	50%	1-5yo	0 yrs	None	50%	69%	85%	85%	NA	NA	None	NA	NA	NA	NA	NA	NA	NA	NA	0.4	Income and productivity gains from delivering vaccine (US$ / dose)	0.293540719	1.056649588	0.896715271	0.807792306	0.658770765	0.560372276	0.486099433	0.448619011	0.358655703	0.266713047	0.244817481	0.226305862	0.108583731	0.113114856	0.049560541
64	PEV (Pre-Erythrocytic Vaccine)	3	35%	2	10	Infants	6, 10, &, 14 weeks	2 yrs	70%	81%	93%	93%	NA	95%	1-5yo	0 yrs	None	89%	95%	97%	97%	NA	NA	None	NA	NA	NA	NA	NA	NA	NA	NA	0.4	Cases per 100,000 population	134365.8182	133321.8182	134552	135130.2727	135452.4545	135838.4545	136317.9091	136718.6364	137112.0909	137376.5455	137510.0909	137714.3636	137930.4545	138166.6364	138339.6364
64	PEV (Pre-Erythrocytic Vaccine)	3	35%	2	10	Infants	6, 10, &, 14 weeks	2 yrs	70%	81%	93%	93%	NA	95%	1-5yo	0 yrs	None	89%	95%	97%	97%	NA	NA	None	NA	NA	NA	NA	NA	NA	NA	NA	0.4	Severe Cases per 100,000 population	1673.090909	1670.909091	1718.909091	1753.818182	1775.909091	1796	1796.636364	1818.090909	1829.272727	1827.181818	1858.363636	1832.727273	1834.727273	1831.272727	1860.818182
64	PEV (Pre-Erythrocytic Vaccine)	3	35%	2	10	Infants	6, 10, &, 14 weeks	2 yrs	70%	81%	93%	93%	NA	95%	1-5yo	0 yrs	None	89%	95%	97%	97%	NA	NA	None	NA	NA	NA	NA	NA	NA	NA	NA	0.4	Deaths per 100,000 population	338	337	344.4545455	345.1818182	344.0909091	354.6363636	352.7272727	353.3636364	360.7272727	351.8181818	357.3636364	360.4545455	358	367	362.3636364
64	PEV (Pre-Erythrocytic Vaccine)	3	35%	2	10	Infants	6, 10, &, 14 weeks	2 yrs	70%	81%	93%	93%	NA	95%	1-5yo	0 yrs	None	89%	95%	97%	97%	NA	NA	None	NA	NA	NA	NA	NA	NA	NA	NA	0.4	Cases in <5yo per 100,000 population	25898.36364	25962.45455	26895.18182	26983.72727	26747.09091	26509.72727	26648	26735.27273	26677.63636	26794.90909	26629.72727	26684.72727	26831.45455	26763.54545	26855.63636
64	PEV (Pre-Erythrocytic Vaccine)	3	35%	2	10	Infants	6, 10, &, 14 weeks	2 yrs	70%	81%	93%	93%	NA	95%	1-5yo	0 yrs	None	89%	95%	97%	97%	NA	NA	None	NA	NA	NA	NA	NA	NA	NA	NA	0.4	Severe Cases in <5yo per 100,000 population	1037.090909	1054.090909	1103.454545	1096.272727	1108.272727	1112.545455	1097.727273	1123.090909	1114.090909	1094.727273	1123.909091	1115.272727	1110	1092.363636	1128.272727
64	PEV (Pre-Erythrocytic Vaccine)	3	35%	2	10	Infants	6, 10, &, 14 weeks	2 yrs	70%	81%	93%	93%	NA	95%	1-5yo	0 yrs	None	89%	95%	97%	97%	NA	NA	None	NA	NA	NA	NA	NA	NA	NA	NA	0.4	Deaths in < 5yo per 100,000 population	211.0909091	209.6363636	217.2727273	221.7272727	213.0909091	223	219	221.9090909	218.2727273	208	215.2727273	220	213.8181818	215.5454545	223
64	PEV (Pre-Erythrocytic Vaccine)	3	35%	2	10	Infants	6, 10, &, 14 weeks	2 yrs	70%	81%	93%	93%	NA	95%	1-5yo	0 yrs	None	89%	95%	97%	97%	NA	NA	None	NA	NA	NA	NA	NA	NA	NA	NA	0.4	DALYs per 100,000 population	9190.412412	9141.221457	9333.900265	9393.999667	9328.436535	9652.689387	9592.325611	9590.121999	9768.471783	9565.994689	9719.380416	9768.311835	9716.054721	9914.787146	9856.087715
64	PEV (Pre-Erythrocytic Vaccine)	3	35%	2	10	Infants	6, 10, &, 14 weeks	2 yrs	70%	81%	93%	93%	NA	95%	1-5yo	0 yrs	None	89%	95%	97%	97%	NA	NA	None	NA	NA	NA	NA	NA	NA	NA	NA	0.4	Income and productivity gains from delivering vaccine (US$ / dose)	0.311966753	1.379407469	1.022072684	0.861733208	0.749737974	0.618372335	0.497052723	0.429528057	0.327065051	0.268419414	0.18271045	0.177315297	0.135692913	0.073410549	0.00665666
65	PEV (Pre-Erythrocytic Vaccine)	3	35%	2	10	Infants	6, 10, &, 14 weeks	2 yrs	70%	81%	93%	93%	NA	95%	1-5yo	0 yrs	None	70%	81%	93%	93%	NA	NA	None	NA	NA	NA	NA	NA	NA	NA	NA	0.4	Cases per 100,000 population	134985.4545	133623.2727	134564.2727	135000.8182	135476.0909	136175.6364	136125.2727	136409.1818	136840	137439.2727	137643.3636	137574	138011.6364	138024.5455	138234.6364
65	PEV (Pre-Erythrocytic Vaccine)	3	35%	2	10	Infants	6, 10, &, 14 weeks	2 yrs	70%	81%	93%	93%	NA	95%	1-5yo	0 yrs	None	70%	81%	93%	93%	NA	NA	None	NA	NA	NA	NA	NA	NA	NA	NA	0.4	Severe Cases per 100,000 population	1670.454545	1687.090909	1731.909091	1745.727273	1793.181818	1778.909091	1793.181818	1812.818182	1833.909091	1810.363636	1822.363636	1819.272727	1846.909091	1844	1867.454545
65	PEV (Pre-Erythrocytic Vaccine)	3	35%	2	10	Infants	6, 10, &, 14 weeks	2 yrs	70%	81%	93%	93%	NA	95%	1-5yo	0 yrs	None	70%	81%	93%	93%	NA	NA	None	NA	NA	NA	NA	NA	NA	NA	NA	0.4	Deaths per 100,000 population	343.1818182	332.7272727	340.6363636	344.0909091	355.2727273	357.4545455	348.8181818	359.4545455	359.5454545	347.8181818	371.7272727	362	356.4545455	354.3636364	362.2727273
65	PEV (Pre-Erythrocytic Vaccine)	3	35%	2	10	Infants	6, 10, &, 14 weeks	2 yrs	70%	81%	93%	93%	NA	95%	1-5yo	0 yrs	None	70%	81%	93%	93%	NA	NA	None	NA	NA	NA	NA	NA	NA	NA	NA	0.4	Cases in <5yo per 100,000 population	26397.18182	26150.36364	26978.72727	26926.09091	26728.45455	26665.63636	26580.18182	26591.90909	26715.81818	26760.27273	26729.54545	26755.63636	26807.09091	26776.18182	26837.54545
65	PEV (Pre-Erythrocytic Vaccine)	3	35%	2	10	Infants	6, 10, &, 14 weeks	2 yrs	70%	81%	93%	93%	NA	95%	1-5yo	0 yrs	None	70%	81%	93%	93%	NA	NA	None	NA	NA	NA	NA	NA	NA	NA	NA	0.4	Severe Cases in <5yo per 100,000 population	1057	1070.818182	1105.545455	1107.181818	1113.727273	1108.090909	1097.727273	1103.818182	1117.181818	1096.272727	1109.454545	1106.272727	1119.454545	1116.090909	1122.727273
65	PEV (Pre-Erythrocytic Vaccine)	3	35%	2	10	Infants	6, 10, &, 14 weeks	2 yrs	70%	81%	93%	93%	NA	95%	1-5yo	0 yrs	None	70%	81%	93%	93%	NA	NA	None	NA	NA	NA	NA	NA	NA	NA	NA	0.4	Deaths in < 5yo per 100,000 population	221.9090909	211.5454545	213.2727273	212.5454545	226.2727273	220.3636364	215.7272727	219.7272727	221.0909091	212.1818182	224.0909091	218.7272727	215.1818182	212.8181818	218.2727273
65	PEV (Pre-Erythrocytic Vaccine)	3	35%	2	10	Infants	6, 10, &, 14 weeks	2 yrs	70%	81%	93%	93%	NA	95%	1-5yo	0 yrs	None	70%	81%	93%	93%	NA	NA	None	NA	NA	NA	NA	NA	NA	NA	NA	0.4	DALYs per 100,000 population	9296.253464	9030.065199	9277.54371	9308.836749	9628.558153	9706.790362	9485.399707	9769.379782	9735.332703	9447.686345	10048.52653	9788.896105	9667.27062	9631.095442	9823.757574
65	PEV (Pre-Erythrocytic Vaccine)	3	35%	2	10	Infants	6, 10, &, 14 weeks	2 yrs	70%	81%	93%	93%	NA	95%	1-5yo	0 yrs	None	70%	81%	93%	93%	NA	NA	None	NA	NA	NA	NA	NA	NA	NA	NA	0.4	Income and productivity gains from delivering vaccine (US$ / dose)	0.30765328	1.30699006	1.012223459	0.893537956	0.706067983	0.572421481	0.553876391	0.487544476	0.369426305	0.257534048	0.201174055	0.234108922	0.107817186	0.099833591	0.034367486
66	PEV (Pre-Erythrocytic Vaccine)	3	35%	2	10	Infants	6, 10, &, 14 weeks	2 yrs	70%	81%	93%	93%	NA	95%	1-5yo	0 yrs	None	50%	69%	85%	85%	NA	NA	None	NA	NA	NA	NA	NA	NA	NA	NA	0.4	Cases per 100,000 population	135582.9091	134300.2727	134934.7273	135284.4545	135418	135854.9091	136120.4545	136426.3636	136860.9091	137163.2727	137482.6364	137624.7273	137854.7273	138059.3636	138292.2727
66	PEV (Pre-Erythrocytic Vaccine)	3	35%	2	10	Infants	6, 10, &, 14 weeks	2 yrs	70%	81%	93%	93%	NA	95%	1-5yo	0 yrs	None	50%	69%	85%	85%	NA	NA	None	NA	NA	NA	NA	NA	NA	NA	NA	0.4	Severe Cases per 100,000 population	1697.818182	1712.181818	1725.272727	1732.545455	1757	1788.090909	1785	1803.545455	1810.363636	1831.272727	1844.545455	1839.545455	1838.090909	1840.181818	1849.636364
66	PEV (Pre-Erythrocytic Vaccine)	3	35%	2	10	Infants	6, 10, &, 14 weeks	2 yrs	70%	81%	93%	93%	NA	95%	1-5yo	0 yrs	None	50%	69%	85%	85%	NA	NA	None	NA	NA	NA	NA	NA	NA	NA	NA	0.4	Deaths per 100,000 population	350.5454545	346.5454545	335.6363636	342.1818182	345.8181818	351.6363636	357.9090909	349.9090909	351.0909091	358	356.4545455	357.9090909	359.5454545	356.0909091	364.3636364
66	PEV (Pre-Erythrocytic Vaccine)	3	35%	2	10	Infants	6, 10, &, 14 weeks	2 yrs	70%	81%	93%	93%	NA	95%	1-5yo	0 yrs	None	50%	69%	85%	85%	NA	NA	None	NA	NA	NA	NA	NA	NA	NA	NA	0.4	Cases in <5yo per 100,000 population	26910.36364	26622.36364	27082.27273	26991.45455	26632.90909	26654	26591.72727	26552.72727	26652.81818	26755.54545	26786.90909	26810.45455	26694.09091	26795.18182	26809.18182
66	PEV (Pre-Erythrocytic Vaccine)	3	35%	2	10	Infants	6, 10, &, 14 weeks	2 yrs	70%	81%	93%	93%	NA	95%	1-5yo	0 yrs	None	50%	69%	85%	85%	NA	NA	None	NA	NA	NA	NA	NA	NA	NA	NA	0.4	Severe Cases in <5yo per 100,000 population	1058.727273	1098	1097.363636	1094.454545	1098.909091	1102.727273	1106.636364	1108.818182	1100	1099.545455	1117.181818	1110.545455	1107.181818	1104.545455	1124.818182
66	PEV (Pre-Erythrocytic Vaccine)	3	35%	2	10	Infants	6, 10, &, 14 weeks	2 yrs	70%	81%	93%	93%	NA	95%	1-5yo	0 yrs	None	50%	69%	85%	85%	NA	NA	None	NA	NA	NA	NA	NA	NA	NA	NA	0.4	Deaths in < 5yo per 100,000 population	221	217.9090909	212.7272727	214.4545455	212.1818182	220.2727273	218.3636364	215.4545455	211.9090909	217.2727273	215	213.6363636	219.3636364	215.6363636	217.8181818
66	PEV (Pre-Erythrocytic Vaccine)	3	35%	2	10	Infants	6, 10, &, 14 weeks	2 yrs	70%	81%	93%	93%	NA	95%	1-5yo	0 yrs	None	50%	69%	85%	85%	NA	NA	None	NA	NA	NA	NA	NA	NA	NA	NA	0.4	DALYs per 100,000 population	9450.598013	9427.109617	9082.507274	9267.027532	9371.942629	9543.755431	9727.597146	9496.566509	9542.413648	9731.208654	9670.504233	9698.141697	9758.879427	9692.036252	9859.369194
66	PEV (Pre-Erythrocytic Vaccine)	3	35%	2	10	Infants	6, 10, &, 14 weeks	2 yrs	70%	81%	93%	93%	NA	95%	1-5yo	0 yrs	None	50%	69%	85%	85%	NA	NA	None	NA	NA	NA	NA	NA	NA	NA	NA	0.4	Income and productivity gains from delivering vaccine (US$ / dose)	0.297406167	1.173415773	0.945065908	0.844898524	0.746011246	0.638708699	0.54404107	0.482310025	0.378768379	0.298931746	0.242875953	0.202465765	0.12790276	0.097066294	0.022975982
67	PEV (Pre-Erythrocytic Vaccine)	3	35%	2	10	Infants	6, 10, &, 14 weeks	2 yrs	70%	81%	93%	93%	NA	80%	1-5yo	0 yrs	None	89%	95%	97%	97%	NA	NA	None	NA	NA	NA	NA	NA	NA	NA	NA	0.4	Cases per 100,000 population	134238.8182	133190.3636	134561.5455	135034.5455	135719	136189.6364	136264.9091	136861.8182	137137.2727	137625.4545	137835.7273	137997.1818	138275.0909	138504.6364	138425.5455
67	PEV (Pre-Erythrocytic Vaccine)	3	35%	2	10	Infants	6, 10, &, 14 weeks	2 yrs	70%	81%	93%	93%	NA	80%	1-5yo	0 yrs	None	89%	95%	97%	97%	NA	NA	None	NA	NA	NA	NA	NA	NA	NA	NA	0.4	Severe Cases per 100,000 population	1666.909091	1649.090909	1747.363636	1727.909091	1788	1772.545455	1805.090909	1819.636364	1840	1838.363636	1858.636364	1846.363636	1858.545455	1846.818182	1864
67	PEV (Pre-Erythrocytic Vaccine)	3	35%	2	10	Infants	6, 10, &, 14 weeks	2 yrs	70%	81%	93%	93%	NA	80%	1-5yo	0 yrs	None	89%	95%	97%	97%	NA	NA	None	NA	NA	NA	NA	NA	NA	NA	NA	0.4	Deaths per 100,000 population	339.8181818	333.9090909	338	347.0909091	355.5454545	352.7272727	356.1818182	359.5454545	353.7272727	356.8181818	357	357	362.2727273	359.3636364	360.2727273
67	PEV (Pre-Erythrocytic Vaccine)	3	35%	2	10	Infants	6, 10, &, 14 weeks	2 yrs	70%	81%	93%	93%	NA	80%	1-5yo	0 yrs	None	89%	95%	97%	97%	NA	NA	None	NA	NA	NA	NA	NA	NA	NA	NA	0.4	Cases in <5yo per 100,000 population	25995.63636	25995.18182	26963.72727	27063.27273	26896.27273	26810.09091	26697.18182	26818.90909	26769.54545	26827.09091	26852.90909	26899.54545	26915.09091	26936.72727	26966.54545
67	PEV (Pre-Erythrocytic Vaccine)	3	35%	2	10	Infants	6, 10, &, 14 weeks	2 yrs	70%	81%	93%	93%	NA	80%	1-5yo	0 yrs	None	89%	95%	97%	97%	NA	NA	None	NA	NA	NA	NA	NA	NA	NA	NA	0.4	Severe Cases in <5yo per 100,000 population	1039.272727	1039.454545	1117.272727	1074.545455	1119.363636	1097.909091	1115.545455	1117.272727	1128	1125.909091	1118	1114.909091	1125.727273	1126.454545	1131.818182
67	PEV (Pre-Erythrocytic Vaccine)	3	35%	2	10	Infants	6, 10, &, 14 weeks	2 yrs	70%	81%	93%	93%	NA	80%	1-5yo	0 yrs	None	89%	95%	97%	97%	NA	NA	None	NA	NA	NA	NA	NA	NA	NA	NA	0.4	Deaths in < 5yo per 100,000 population	217	209.3636364	217.3636364	217.6363636	220.4545455	217.9090909	218	222	221.7272727	222.0909091	213	218.9090909	219.3636364	218.0909091	219.0909091
67	PEV (Pre-Erythrocytic Vaccine)	3	35%	2	10	Infants	6, 10, &, 14 weeks	2 yrs	70%	81%	93%	93%	NA	80%	1-5yo	0 yrs	None	89%	95%	97%	97%	NA	NA	None	NA	NA	NA	NA	NA	NA	NA	NA	0.4	DALYs per 100,000 population	9219.417051	9062.568749	9192.101145	9452.755629	9645.766245	9577.766048	9664.36534	9748.612944	9627.690082	9687.667286	9661.747118	9709.842091	9824.576107	9771.19975	9770.308277
67	PEV (Pre-Erythrocytic Vaccine)	3	35%	2	10	Infants	6, 10, &, 14 weeks	2 yrs	70%	81%	93%	93%	NA	80%	1-5yo	0 yrs	None	89%	95%	97%	97%	NA	NA	None	NA	NA	NA	NA	NA	NA	NA	NA	0.4	Income and productivity gains from delivering vaccine (US$ / dose)	0.335354712	1.447555261	1.028427356	0.914820662	0.692052663	0.59966692	0.520675761	0.42624499	0.315354153	0.193863732	0.143965259	0.120845073	0.037697024	-0.012857839	0.004066765
68	PEV (Pre-Erythrocytic Vaccine)	3	35%	2	10	Infants	6, 10, &, 14 weeks	2 yrs	70%	81%	93%	93%	NA	80%	1-5yo	0 yrs	None	70%	81%	93%	93%	NA	NA	None	NA	NA	NA	NA	NA	NA	NA	NA	0.4	Cases per 100,000 population	134874	133501.6364	134639	135312.3636	135775.4545	136244.8182	136412.6364	136750.0909	137028	137440.9091	137529.9091	137862.5455	138128.1818	138234.9091	138312.6364
68	PEV (Pre-Erythrocytic Vaccine)	3	35%	2	10	Infants	6, 10, &, 14 weeks	2 yrs	70%	81%	93%	93%	NA	80%	1-5yo	0 yrs	None	70%	81%	93%	93%	NA	NA	None	NA	NA	NA	NA	NA	NA	NA	NA	0.4	Severe Cases per 100,000 population	1670.909091	1673.454545	1733.454545	1753.636364	1786.363636	1793.363636	1805.363636	1850.363636	1829.090909	1844.363636	1826.545455	1825.272727	1856.090909	1845.454545	1839.818182
68	PEV (Pre-Erythrocytic Vaccine)	3	35%	2	10	Infants	6, 10, &, 14 weeks	2 yrs	70%	81%	93%	93%	NA	80%	1-5yo	0 yrs	None	70%	81%	93%	93%	NA	NA	None	NA	NA	NA	NA	NA	NA	NA	NA	0.4	Deaths per 100,000 population	339.4545455	334.9090909	339.8181818	346.4545455	348.0909091	361.7272727	355.5454545	352.9090909	348.4545455	358.8181818	354.1818182	349.1818182	364.4545455	354.7272727	356.1818182
68	PEV (Pre-Erythrocytic Vaccine)	3	35%	2	10	Infants	6, 10, &, 14 weeks	2 yrs	70%	81%	93%	93%	NA	80%	1-5yo	0 yrs	None	70%	81%	93%	93%	NA	NA	None	NA	NA	NA	NA	NA	NA	NA	NA	0.4	Cases in <5yo per 100,000 population	26348.36364	26157.09091	26993.72727	27066.36364	26902.36364	26858.90909	26820.72727	26855.18182	26836.63636	26878.18182	26848.36364	26917	26821	26942.54545	26870.90909
68	PEV (Pre-Erythrocytic Vaccine)	3	35%	2	10	Infants	6, 10, &, 14 weeks	2 yrs	70%	81%	93%	93%	NA	80%	1-5yo	0 yrs	None	70%	81%	93%	93%	NA	NA	None	NA	NA	NA	NA	NA	NA	NA	NA	0.4	Severe Cases in <5yo per 100,000 population	1051.454545	1063.090909	1105.363636	1106.818182	1115.454545	1112.636364	1118.272727	1134	1121.090909	1125.181818	1106.090909	1110.818182	1121.818182	1113.363636	1124.727273
68	PEV (Pre-Erythrocytic Vaccine)	3	35%	2	10	Infants	6, 10, &, 14 weeks	2 yrs	70%	81%	93%	93%	NA	80%	1-5yo	0 yrs	None	70%	81%	93%	93%	NA	NA	None	NA	NA	NA	NA	NA	NA	NA	NA	0.4	Deaths in < 5yo per 100,000 population	214	213.4545455	216.0909091	219.0909091	214.2727273	222	213.6363636	214.7272727	212.7272727	218.6363636	215	211.0909091	222.3636364	211.2727273	218.6363636
68	PEV (Pre-Erythrocytic Vaccine)	3	35%	2	10	Infants	6, 10, &, 14 weeks	2 yrs	70%	81%	93%	93%	NA	80%	1-5yo	0 yrs	None	70%	81%	93%	93%	NA	NA	None	NA	NA	NA	NA	NA	NA	NA	NA	0.4	DALYs per 100,000 population	9198.627302	9124.091616	9272.534295	9395.053054	9442.410493	9781.066661	9623.16078	9569.181357	9466.955617	9719.896454	9615.349655	9486.656159	9824.253598	9639.199141	9691.108962
68	PEV (Pre-Erythrocytic Vaccine)	3	35%	2	10	Infants	6, 10, &, 14 weeks	2 yrs	70%	81%	93%	93%	NA	80%	1-5yo	0 yrs	None	70%	81%	93%	93%	NA	NA	None	NA	NA	NA	NA	NA	NA	NA	NA	0.4	Income and productivity gains from delivering vaccine (US$ / dose)	0.314362238	1.352005554	1.019688156	0.839461942	0.702148706	0.584431465	0.49472455	0.438154646	0.364275812	0.248603335	0.241746696	0.163598111	0.068033171	0.05926989	0.026723612
69	PEV (Pre-Erythrocytic Vaccine)	3	35%	2	10	Infants	6, 10, &, 14 weeks	2 yrs	70%	81%	93%	93%	NA	80%	1-5yo	0 yrs	None	50%	69%	85%	85%	NA	NA	None	NA	NA	NA	NA	NA	NA	NA	NA	0.4	Cases per 100,000 population	135657	134384.6364	135190.8182	135529.9091	135500.1818	136045.5455	136295.8182	136826.7273	136900.4545	137418.1818	137664.2727	137722.5455	138073	138231.4545	138557.4545
69	PEV (Pre-Erythrocytic Vaccine)	3	35%	2	10	Infants	6, 10, &, 14 weeks	2 yrs	70%	81%	93%	93%	NA	80%	1-5yo	0 yrs	None	50%	69%	85%	85%	NA	NA	None	NA	NA	NA	NA	NA	NA	NA	NA	0.4	Severe Cases per 100,000 population	1711.545455	1675	1726.818182	1760.727273	1787	1784.545455	1813.090909	1829	1823	1818.818182	1815.818182	1833.545455	1838	1830.727273	1842.545455
69	PEV (Pre-Erythrocytic Vaccine)	3	35%	2	10	Infants	6, 10, &, 14 weeks	2 yrs	70%	81%	93%	93%	NA	80%	1-5yo	0 yrs	None	50%	69%	85%	85%	NA	NA	None	NA	NA	NA	NA	NA	NA	NA	NA	0.4	Deaths per 100,000 population	348.8181818	333.9090909	337.9090909	362.6363636	349.9090909	355.8181818	348.4545455	349.7272727	357.6363636	353.5454545	348.8181818	357.2727273	354.2727273	353.6363636	364.9090909
69	PEV (Pre-Erythrocytic Vaccine)	3	35%	2	10	Infants	6, 10, &, 14 weeks	2 yrs	70%	81%	93%	93%	NA	80%	1-5yo	0 yrs	None	50%	69%	85%	85%	NA	NA	None	NA	NA	NA	NA	NA	NA	NA	NA	0.4	Cases in <5yo per 100,000 population	26797.72727	26716.45455	27271.90909	27106.18182	26821.54545	26738.90909	26811.45455	26878.81818	26815.18182	26977.72727	26992.63636	26967.36364	26910	26968.36364	27022.72727
69	PEV (Pre-Erythrocytic Vaccine)	3	35%	2	10	Infants	6, 10, &, 14 weeks	2 yrs	70%	81%	93%	93%	NA	80%	1-5yo	0 yrs	None	50%	69%	85%	85%	NA	NA	None	NA	NA	NA	NA	NA	NA	NA	NA	0.4	Severe Cases in <5yo per 100,000 population	1078.636364	1073	1106	1109.090909	1115.090909	1111.545455	1113.727273	1119.909091	1122.909091	1115.272727	1100.272727	1114.909091	1118.454545	1111.818182	1126.636364
69	PEV (Pre-Erythrocytic Vaccine)	3	35%	2	10	Infants	6, 10, &, 14 weeks	2 yrs	70%	81%	93%	93%	NA	80%	1-5yo	0 yrs	None	50%	69%	85%	85%	NA	NA	None	NA	NA	NA	NA	NA	NA	NA	NA	0.4	Deaths in < 5yo per 100,000 population	220.1818182	215.6363636	215.9090909	227.8181818	216	222.0909091	210.7272727	214.8181818	217.1818182	220.1818182	211.0909091	215.5454545	216.6363636	215.2727273	221
69	PEV (Pre-Erythrocytic Vaccine)	3	35%	2	10	Infants	6, 10, &, 14 weeks	2 yrs	70%	81%	93%	93%	NA	80%	1-5yo	0 yrs	None	50%	69%	85%	85%	NA	NA	None	NA	NA	NA	NA	NA	NA	NA	NA	0.4	DALYs per 100,000 population	9466.430722	9078.847514	9168.135894	9793.169161	9488.678268	9649.311719	9491.117138	9484.065405	9716.998566	9614.78965	9454.778201	9662.579117	9614.769449	9643.650244	9890.249607
69	PEV (Pre-Erythrocytic Vaccine)	3	35%	2	10	Infants	6, 10, &, 14 weeks	2 yrs	70%	81%	93%	93%	NA	80%	1-5yo	0 yrs	None	50%	69%	85%	85%	NA	NA	None	NA	NA	NA	NA	NA	NA	NA	NA	0.4	Income and productivity gains from delivering vaccine (US$ / dose)	0.280884256	1.20856783	0.922992533	0.796044093	0.737856617	0.615175148	0.53215784	0.423131237	0.38593122	0.291972749	0.221389726	0.202665228	0.109073975	0.089849305	-0.003390227
70	PEV (Pre-Erythrocytic Vaccine)	3	35%	2	10	Infants	6, 10, &, 14 weeks	2 yrs	70%	81%	93%	93%	NA	50%	1-5yo	0 yrs	None	89%	95%	97%	97%	NA	NA	None	NA	NA	NA	NA	NA	NA	NA	NA	0.4	Cases per 100,000 population	134322.0909	133259.5455	134526.7273	135419.4545	136122.8182	136512.3636	136930	137421.3636	137561	137873.6364	138275.1818	138388.7273	138711.1818	138797.9091	138845.6364
70	PEV (Pre-Erythrocytic Vaccine)	3	35%	2	10	Infants	6, 10, &, 14 weeks	2 yrs	70%	81%	93%	93%	NA	50%	1-5yo	0 yrs	None	89%	95%	97%	97%	NA	NA	None	NA	NA	NA	NA	NA	NA	NA	NA	0.4	Severe Cases per 100,000 population	1660.272727	1680	1733.545455	1775.181818	1783.636364	1807.636364	1815	1831.090909	1888.272727	1803.727273	1864.181818	1856.545455	1847.727273	1876.636364	1837
70	PEV (Pre-Erythrocytic Vaccine)	3	35%	2	10	Infants	6, 10, &, 14 weeks	2 yrs	70%	81%	93%	93%	NA	50%	1-5yo	0 yrs	None	89%	95%	97%	97%	NA	NA	None	NA	NA	NA	NA	NA	NA	NA	NA	0.4	Deaths per 100,000 population	336.2727273	338.8181818	338	343.9090909	352.7272727	352.5454545	357.1818182	356.7272727	364.7272727	367.4545455	364.0909091	359.2727273	364	365.5454545	354.5454545
70	PEV (Pre-Erythrocytic Vaccine)	3	35%	2	10	Infants	6, 10, &, 14 weeks	2 yrs	70%	81%	93%	93%	NA	50%	1-5yo	0 yrs	None	89%	95%	97%	97%	NA	NA	None	NA	NA	NA	NA	NA	NA	NA	NA	0.4	Cases in <5yo per 100,000 population	25935	25997.09091	27111.45455	27409.09091	27142.63636	27119.09091	27172.27273	27186.36364	27265.45455	27197.81818	27249.27273	27354.18182	27313.45455	27302.45455	27260.54545
70	PEV (Pre-Erythrocytic Vaccine)	3	35%	2	10	Infants	6, 10, &, 14 weeks	2 yrs	70%	81%	93%	93%	NA	50%	1-5yo	0 yrs	None	89%	95%	97%	97%	NA	NA	None	NA	NA	NA	NA	NA	NA	NA	NA	0.4	Severe Cases in <5yo per 100,000 population	1036.818182	1068.727273	1111.909091	1119.272727	1105.909091	1116.727273	1123.545455	1129.272727	1152	1103.363636	1145	1139.727273	1124.818182	1128.909091	1116.636364
70	PEV (Pre-Erythrocytic Vaccine)	3	35%	2	10	Infants	6, 10, &, 14 weeks	2 yrs	70%	81%	93%	93%	NA	50%	1-5yo	0 yrs	None	89%	95%	97%	97%	NA	NA	None	NA	NA	NA	NA	NA	NA	NA	NA	0.4	Deaths in < 5yo per 100,000 population	212.2727273	212	215	217.5454545	219.2727273	216.3636364	220.0909091	218.5454545	222.0909091	229.0909091	222	221.5454545	223.6363636	222.9090909	215.9090909
70	PEV (Pre-Erythrocytic Vaccine)	3	35%	2	10	Infants	6, 10, &, 14 weeks	2 yrs	70%	81%	93%	93%	NA	50%	1-5yo	0 yrs	None	89%	95%	97%	97%	NA	NA	None	NA	NA	NA	NA	NA	NA	NA	NA	0.4	DALYs per 100,000 population	9111.147908	9185.962479	9200.235473	9368.51788	9573.10114	9557.602129	9682.125302	9707.468419	9897.221811	9954.468154	9852.159006	9741.860625	9882.557414	9920.270271	9612.894992
70	PEV (Pre-Erythrocytic Vaccine)	3	35%	2	10	Infants	6, 10, &, 14 weeks	2 yrs	70%	81%	93%	93%	NA	50%	1-5yo	0 yrs	None	89%	95%	97%	97%	NA	NA	None	NA	NA	NA	NA	NA	NA	NA	NA	0.4	Income and productivity gains from delivering vaccine (US$ / dose)	0.332322355	1.413420487	1.112147444	0.874950012	0.652464328	0.568904908	0.459738369	0.332428329	0.250128947	0.217018835	0.093255475	0.075649491	-0.000401333	-0.056350168	-0.04437903
71	PEV (Pre-Erythrocytic Vaccine)	3	35%	2	10	Infants	6, 10, &, 14 weeks	2 yrs	70%	81%	93%	93%	NA	50%	1-5yo	0 yrs	None	70%	81%	93%	93%	NA	NA	None	NA	NA	NA	NA	NA	NA	NA	NA	0.4	Cases per 100,000 population	135194	133855.6364	134940.6364	135518.8182	136127.9091	136479.0909	136808.8182	137343.7273	137614.7273	137698.0909	138007.7273	138107.7273	138343.2727	138466.5455	138724
71	PEV (Pre-Erythrocytic Vaccine)	3	35%	2	10	Infants	6, 10, &, 14 weeks	2 yrs	70%	81%	93%	93%	NA	50%	1-5yo	0 yrs	None	70%	81%	93%	93%	NA	NA	None	NA	NA	NA	NA	NA	NA	NA	NA	0.4	Severe Cases per 100,000 population	1678.727273	1692.454545	1737.818182	1774.727273	1766.818182	1798.909091	1817	1829.363636	1822.454545	1846	1839.454545	1825.363636	1855.818182	1810.909091	1832.454545
71	PEV (Pre-Erythrocytic Vaccine)	3	35%	2	10	Infants	6, 10, &, 14 weeks	2 yrs	70%	81%	93%	93%	NA	50%	1-5yo	0 yrs	None	70%	81%	93%	93%	NA	NA	None	NA	NA	NA	NA	NA	NA	NA	NA	0.4	Deaths per 100,000 population	356	338.4545455	348.6363636	347.0909091	340	347	351	353.3636364	359.4545455	353.8181818	351.1818182	356.2727273	358.9090909	357.9090909	355.9090909
71	PEV (Pre-Erythrocytic Vaccine)	3	35%	2	10	Infants	6, 10, &, 14 weeks	2 yrs	70%	81%	93%	93%	NA	50%	1-5yo	0 yrs	None	70%	81%	93%	93%	NA	NA	None	NA	NA	NA	NA	NA	NA	NA	NA	0.4	Cases in <5yo per 100,000 population	26551.36364	26320.90909	27107.36364	27359.09091	27277.36364	27080.81818	27052.18182	27229.63636	27246	27231.72727	27313.27273	27171.09091	27222.45455	27277.63636	27286.72727
71	PEV (Pre-Erythrocytic Vaccine)	3	35%	2	10	Infants	6, 10, &, 14 weeks	2 yrs	70%	81%	93%	93%	NA	50%	1-5yo	0 yrs	None	70%	81%	93%	93%	NA	NA	None	NA	NA	NA	NA	NA	NA	NA	NA	0.4	Severe Cases in <5yo per 100,000 population	1058.181818	1082.818182	1113.545455	1132.818182	1102.909091	1122.363636	1117.090909	1120.818182	1121.909091	1128.363636	1131.181818	1117	1131.636364	1113.727273	1123.909091
71	PEV (Pre-Erythrocytic Vaccine)	3	35%	2	10	Infants	6, 10, &, 14 weeks	2 yrs	70%	81%	93%	93%	NA	50%	1-5yo	0 yrs	None	70%	81%	93%	93%	NA	NA	None	NA	NA	NA	NA	NA	NA	NA	NA	0.4	Deaths in < 5yo per 100,000 population	227.0909091	213.5454545	217.7272727	216.2727273	214.2727273	217.5454545	212.8181818	214.2727273	220.2727273	210.4545455	215	217.3636364	219.7272727	216.2727273	214.7272727
71	PEV (Pre-Erythrocytic Vaccine)	3	35%	2	10	Infants	6, 10, &, 14 weeks	2 yrs	70%	81%	93%	93%	NA	50%	1-5yo	0 yrs	None	70%	81%	93%	93%	NA	NA	None	NA	NA	NA	NA	NA	NA	NA	NA	0.4	DALYs per 100,000 population	9657.253239	9184.848394	9427.794314	9418.537508	9257.451832	9413.92802	9562.763223	9578.601979	9729.632978	9576.230464	9520.452277	9687.81846	9751.154247	9681.958062	9652.179361
71	PEV (Pre-Erythrocytic Vaccine)	3	35%	2	10	Infants	6, 10, &, 14 weeks	2 yrs	70%	81%	93%	93%	NA	50%	1-5yo	0 yrs	None	70%	81%	93%	93%	NA	NA	None	NA	NA	NA	NA	NA	NA	NA	NA	0.4	Income and productivity gains from delivering vaccine (US$ / dose)	0.299949185	1.297135242	0.989926544	0.862873456	0.710807809	0.562641041	0.454850076	0.36908308	0.281774095	0.245867878	0.174371278	0.145008266	0.070492716	0.086382613	-0.029991166
72	PEV (Pre-Erythrocytic Vaccine)	3	35%	2	10	Infants	6, 10, &, 14 weeks	2 yrs	70%	81%	93%	93%	NA	50%	1-5yo	0 yrs	None	50%	69%	85%	85%	NA	NA	None	NA	NA	NA	NA	NA	NA	NA	NA	0.4	Cases per 100,000 population	135493.3636	134382.3636	135265.0909	135851.5455	136236.3636	136396.9091	136660	137243.7273	137472.5455	137719.5455	138109.3636	138122.9091	138344.7273	138588.5455	138730.5455
72	PEV (Pre-Erythrocytic Vaccine)	3	35%	2	10	Infants	6, 10, &, 14 weeks	2 yrs	70%	81%	93%	93%	NA	50%	1-5yo	0 yrs	None	50%	69%	85%	85%	NA	NA	None	NA	NA	NA	NA	NA	NA	NA	NA	0.4	Severe Cases per 100,000 population	1695.727273	1687.818182	1748.636364	1782.545455	1775.909091	1788.454545	1813	1813.181818	1843.909091	1850.454545	1853.727273	1850.363636	1846.545455	1828.818182	1818.545455
72	PEV (Pre-Erythrocytic Vaccine)	3	35%	2	10	Infants	6, 10, &, 14 weeks	2 yrs	70%	81%	93%	93%	NA	50%	1-5yo	0 yrs	None	50%	69%	85%	85%	NA	NA	None	NA	NA	NA	NA	NA	NA	NA	NA	0.4	Deaths per 100,000 population	339.1818182	352.6363636	352.5454545	345.0909091	340.2727273	347.3636364	356.8181818	348	361.7272727	365	358.5454545	362.9090909	351.0909091	357.8181818	364.1818182
72	PEV (Pre-Erythrocytic Vaccine)	3	35%	2	10	Infants	6, 10, &, 14 weeks	2 yrs	70%	81%	93%	93%	NA	50%	1-5yo	0 yrs	None	50%	69%	85%	85%	NA	NA	None	NA	NA	NA	NA	NA	NA	NA	NA	0.4	Cases in <5yo per 100,000 population	26830.27273	26624.81818	27349	27470.36364	27234.72727	27090.27273	27112.09091	27272.27273	27247.09091	27265.27273	27300.09091	27211.45455	27289.45455	27305.27273	27322.45455
72	PEV (Pre-Erythrocytic Vaccine)	3	35%	2	10	Infants	6, 10, &, 14 weeks	2 yrs	70%	81%	93%	93%	NA	50%	1-5yo	0 yrs	None	50%	69%	85%	85%	NA	NA	None	NA	NA	NA	NA	NA	NA	NA	NA	0.4	Severe Cases in <5yo per 100,000 population	1073.090909	1075.090909	1113.909091	1124.181818	1109.454545	1120	1121.636364	1120.818182	1141.181818	1141.272727	1133.909091	1137.272727	1123.727273	1121.090909	1105.636364
72	PEV (Pre-Erythrocytic Vaccine)	3	35%	2	10	Infants	6, 10, &, 14 weeks	2 yrs	70%	81%	93%	93%	NA	50%	1-5yo	0 yrs	None	50%	69%	85%	85%	NA	NA	None	NA	NA	NA	NA	NA	NA	NA	NA	0.4	Deaths in < 5yo per 100,000 population	212.3636364	222.6363636	222.6363636	214.8181818	213.0909091	214.9090909	223.8181818	217.1818182	221.7272727	223.9090909	224.0909091	225.6363636	214.1818182	215.0909091	219.8181818
72	PEV (Pre-Erythrocytic Vaccine)	3	35%	2	10	Infants	6, 10, &, 14 weeks	2 yrs	70%	81%	93%	93%	NA	50%	1-5yo	0 yrs	None	50%	69%	85%	85%	NA	NA	None	NA	NA	NA	NA	NA	NA	NA	NA	0.4	DALYs per 100,000 population	9187.634182	9550.108205	9560.847952	9391.164997	9277.977372	9423.757377	9684.963512	9451.179698	9817.61493	9922.131293	9762.625063	9832.483343	9517.586389	9716.882537	9870.617399
72	PEV (Pre-Erythrocytic Vaccine)	3	35%	2	10	Infants	6, 10, &, 14 weeks	2 yrs	70%	81%	93%	93%	NA	50%	1-5yo	0 yrs	None	50%	69%	85%	85%	NA	NA	None	NA	NA	NA	NA	NA	NA	NA	NA	0.4	Income and productivity gains from delivering vaccine (US$ / dose)	0.303891437	1.191700789	0.940602298	0.77471357	0.65518322	0.600259507	0.492654145	0.382808561	0.305017964	0.242618822	0.139463852	0.134082679	0.086017541	0.042632794	-0.014823505
73	PEV (Pre-Erythrocytic Vaccine)	3	35%	2	10	Infants	6, 10, &, 14 weeks	2 yrs	50%	69%	85%	85%	NA	95%	1-5yo	0 yrs	None	89%	95%	97%	97%	NA	NA	None	NA	NA	NA	NA	NA	NA	NA	NA	0.4	Cases per 100,000 population	134535.25	133479.4167	134940.3333	135743.3333	136565.1667	137000.4167	137329	137845.75	138044.3333	138307.4167	138683.25	138767.3333	138977.4167	139236	139220.4167
73	PEV (Pre-Erythrocytic Vaccine)	3	35%	2	10	Infants	6, 10, &, 14 weeks	2 yrs	50%	69%	85%	85%	NA	95%	1-5yo	0 yrs	None	89%	95%	97%	97%	NA	NA	None	NA	NA	NA	NA	NA	NA	NA	NA	0.4	Severe Cases per 100,000 population	1665.5	1695.083333	1763.166667	1751	1810.333333	1829.333333	1841.25	1853.833333	1830.833333	1836.5	1846.916667	1838.75	1853.666667	1856.333333	1891.666667
73	PEV (Pre-Erythrocytic Vaccine)	3	35%	2	10	Infants	6, 10, &, 14 weeks	2 yrs	50%	69%	85%	85%	NA	95%	1-5yo	0 yrs	None	89%	95%	97%	97%	NA	NA	None	NA	NA	NA	NA	NA	NA	NA	NA	0.4	Deaths per 100,000 population	352.4166667	350.1666667	352.1666667	350.0833333	360	356.0833333	351.9166667	361.1666667	360.5	367.1666667	368.1666667	370.25	372.6666667	361.25	373.25
73	PEV (Pre-Erythrocytic Vaccine)	3	35%	2	10	Infants	6, 10, &, 14 weeks	2 yrs	50%	69%	85%	85%	NA	95%	1-5yo	0 yrs	None	89%	95%	97%	97%	NA	NA	None	NA	NA	NA	NA	NA	NA	NA	NA	0.4	Cases in <5yo per 100,000 population	25999.25	26143.75	27409.91667	27688.66667	27697.58333	27596.33333	27615.41667	27670.58333	27581.66667	27715.41667	27689.25	27730.41667	27738.91667	27830.66667	27869.25
73	PEV (Pre-Erythrocytic Vaccine)	3	35%	2	10	Infants	6, 10, &, 14 weeks	2 yrs	50%	69%	85%	85%	NA	95%	1-5yo	0 yrs	None	89%	95%	97%	97%	NA	NA	None	NA	NA	NA	NA	NA	NA	NA	NA	0.4	Severe Cases in <5yo per 100,000 population	1033	1081.083333	1136.333333	1110.916667	1135.083333	1145.916667	1147	1143.166667	1135.916667	1138	1154.666667	1136.666667	1151.166667	1138.5	1164.166667
73	PEV (Pre-Erythrocytic Vaccine)	3	35%	2	10	Infants	6, 10, &, 14 weeks	2 yrs	50%	69%	85%	85%	NA	95%	1-5yo	0 yrs	None	89%	95%	97%	97%	NA	NA	None	NA	NA	NA	NA	NA	NA	NA	NA	0.4	Deaths in < 5yo per 100,000 population	227.5833333	223.4166667	226.5	219.5833333	226.0833333	220.75	217.8333333	223.4166667	222.9166667	229.5	232.5	229.25	230.3333333	221.9166667	224.5
73	PEV (Pre-Erythrocytic Vaccine)	3	35%	2	10	Infants	6, 10, &, 14 weeks	2 yrs	50%	69%	85%	85%	NA	95%	1-5yo	0 yrs	None	89%	95%	97%	97%	NA	NA	None	NA	NA	NA	NA	NA	NA	NA	NA	0.4	DALYs per 100,000 population	9560.426677	9481.029466	9574.147424	9492.380365	9797.948742	9656.533832	9568.97152	9765.811695	9765.0539	9954.984996	9991.970026	10017.96007	10101.78904	9799.388563	10115.99175
73	PEV (Pre-Erythrocytic Vaccine)	3	35%	2	10	Infants	6, 10, &, 14 weeks	2 yrs	50%	69%	85%	85%	NA	95%	1-5yo	0 yrs	None	89%	95%	97%	97%	NA	NA	None	NA	NA	NA	NA	NA	NA	NA	NA	0.4	Income and productivity gains from delivering vaccine (US$ / dose)	0.324190653	1.727483254	1.226594046	1.03301919	0.734030304	0.59297629	0.44885486	0.331695429	0.259849128	0.190890061	0.072674805	0.057780033	-0.008259517	-0.084537916	-0.132883953
74	PEV (Pre-Erythrocytic Vaccine)	3	35%	2	10	Infants	6, 10, &, 14 weeks	2 yrs	50%	69%	85%	85%	NA	95%	1-5yo	0 yrs	None	70%	81%	93%	93%	NA	NA	None	NA	NA	NA	NA	NA	NA	NA	NA	0.4	Cases per 100,000 population	134984.2727	134009.2727	135297.0909	136119.6364	136578.0909	137043.1818	137380.7273	137818.7273	137909.7273	138218	138478.0909	138469.5455	138651.2727	138863.3636	138796.6364
74	PEV (Pre-Erythrocytic Vaccine)	3	35%	2	10	Infants	6, 10, &, 14 weeks	2 yrs	50%	69%	85%	85%	NA	95%	1-5yo	0 yrs	None	70%	81%	93%	93%	NA	NA	None	NA	NA	NA	NA	NA	NA	NA	NA	0.4	Severe Cases per 100,000 population	1674.545455	1692	1756.363636	1785.727273	1809	1796.090909	1803.545455	1843.090909	1837.636364	1824.454545	1833	1840.545455	1850.090909	1848.181818	1844.818182
74	PEV (Pre-Erythrocytic Vaccine)	3	35%	2	10	Infants	6, 10, &, 14 weeks	2 yrs	50%	69%	85%	85%	NA	95%	1-5yo	0 yrs	None	70%	81%	93%	93%	NA	NA	None	NA	NA	NA	NA	NA	NA	NA	NA	0.4	Deaths per 100,000 population	339.8181818	346.5454545	349.7272727	366.9090909	353.4545455	356.5454545	360.3636364	354.4545455	359.9090909	364.7272727	353.7272727	352.3636364	358.7272727	360.0909091	363.3636364
74	PEV (Pre-Erythrocytic Vaccine)	3	35%	2	10	Infants	6, 10, &, 14 weeks	2 yrs	50%	69%	85%	85%	NA	95%	1-5yo	0 yrs	None	70%	81%	93%	93%	NA	NA	None	NA	NA	NA	NA	NA	NA	NA	NA	0.4	Cases in <5yo per 100,000 population	26412.27273	26559.45455	27565.63636	27870.90909	27700.72727	27578.09091	27644.54545	27719	27624.09091	27675.45455	27740	27799.09091	27673.54545	27713.90909	27644.09091
74	PEV (Pre-Erythrocytic Vaccine)	3	35%	2	10	Infants	6, 10, &, 14 weeks	2 yrs	50%	69%	85%	85%	NA	95%	1-5yo	0 yrs	None	70%	81%	93%	93%	NA	NA	None	NA	NA	NA	NA	NA	NA	NA	NA	0.4	Severe Cases in <5yo per 100,000 population	1054.272727	1079.909091	1118.636364	1132	1119.454545	1129.818182	1134.454545	1133.454545	1141.090909	1128.636364	1138	1132.636364	1139.181818	1150.545455	1139.545455
74	PEV (Pre-Erythrocytic Vaccine)	3	35%	2	10	Infants	6, 10, &, 14 weeks	2 yrs	50%	69%	85%	85%	NA	95%	1-5yo	0 yrs	None	70%	81%	93%	93%	NA	NA	None	NA	NA	NA	NA	NA	NA	NA	NA	0.4	Deaths in < 5yo per 100,000 population	214.3636364	221.5454545	224	229	217.2727273	222.2727273	223.7272727	218.8181818	225.0909091	223.8181818	219.0909091	220	221.1818182	223.9090909	225
74	PEV (Pre-Erythrocytic Vaccine)	3	35%	2	10	Infants	6, 10, &, 14 weeks	2 yrs	50%	69%	85%	85%	NA	95%	1-5yo	0 yrs	None	70%	81%	93%	93%	NA	NA	None	NA	NA	NA	NA	NA	NA	NA	NA	0.4	DALYs per 100,000 population	9208.475957	9427.613809	9461.461757	9922.179487	9608.288493	9687.117016	9765.378454	9630.831612	9805.675027	9892.499728	9595.587812	9589.548939	9752.914522	9774.006483	9850.926353
74	PEV (Pre-Erythrocytic Vaccine)	3	35%	2	10	Infants	6, 10, &, 14 weeks	2 yrs	50%	69%	85%	85%	NA	95%	1-5yo	0 yrs	None	70%	81%	93%	93%	NA	NA	None	NA	NA	NA	NA	NA	NA	NA	NA	0.4	Income and productivity gains from delivering vaccine (US$ / dose)	0.323139678	1.600165549	1.147683117	0.91617301	0.726912154	0.614556675	0.478040397	0.347521077	0.292881325	0.21145851	0.165563609	0.156340226	0.069997202	0.014044062	-0.002730779
75	PEV (Pre-Erythrocytic Vaccine)	3	35%	2	10	Infants	6, 10, &, 14 weeks	2 yrs	50%	69%	85%	85%	NA	95%	1-5yo	0 yrs	None	50%	69%	85%	85%	NA	NA	None	NA	NA	NA	NA	NA	NA	NA	NA	0.4	Cases per 100,000 population	135611.4545	134607.1818	135580.1818	136033.1818	136489	137150	137107.4545	137520.1818	137759.3636	138214.3636	138501.2727	138657.8182	138772.7273	138874.0909	138975.9091
75	PEV (Pre-Erythrocytic Vaccine)	3	35%	2	10	Infants	6, 10, &, 14 weeks	2 yrs	50%	69%	85%	85%	NA	95%	1-5yo	0 yrs	None	50%	69%	85%	85%	NA	NA	None	NA	NA	NA	NA	NA	NA	NA	NA	0.4	Severe Cases per 100,000 population	1703.636364	1686	1785.454545	1768.636364	1795.545455	1805.181818	1831.545455	1826.909091	1846.545455	1824.181818	1843.727273	1852.181818	1867.909091	1846.454545	1851.909091
75	PEV (Pre-Erythrocytic Vaccine)	3	35%	2	10	Infants	6, 10, &, 14 weeks	2 yrs	50%	69%	85%	85%	NA	95%	1-5yo	0 yrs	None	50%	69%	85%	85%	NA	NA	None	NA	NA	NA	NA	NA	NA	NA	NA	0.4	Deaths per 100,000 population	341.0909091	344.0909091	352.1818182	355.0909091	357.4545455	357.9090909	359.6363636	361.4545455	356	362.0909091	358.7272727	365.6363636	360.0909091	369.2727273	361.2727273
75	PEV (Pre-Erythrocytic Vaccine)	3	35%	2	10	Infants	6, 10, &, 14 weeks	2 yrs	50%	69%	85%	85%	NA	95%	1-5yo	0 yrs	None	50%	69%	85%	85%	NA	NA	None	NA	NA	NA	NA	NA	NA	NA	NA	0.4	Cases in <5yo per 100,000 population	26952.63636	26891.63636	27658.72727	27830.63636	27662.27273	27586.54545	27516.27273	27526	27623.90909	27662.72727	27715.36364	27750.63636	27903.18182	27783.09091	27792.54545
75	PEV (Pre-Erythrocytic Vaccine)	3	35%	2	10	Infants	6, 10, &, 14 weeks	2 yrs	50%	69%	85%	85%	NA	95%	1-5yo	0 yrs	None	50%	69%	85%	85%	NA	NA	None	NA	NA	NA	NA	NA	NA	NA	NA	0.4	Severe Cases in <5yo per 100,000 population	1077.545455	1093.181818	1148.181818	1113.272727	1129.545455	1135.363636	1133.636364	1146.090909	1142.181818	1138	1134.818182	1138	1147.090909	1147.363636	1139.545455
75	PEV (Pre-Erythrocytic Vaccine)	3	35%	2	10	Infants	6, 10, &, 14 weeks	2 yrs	50%	69%	85%	85%	NA	95%	1-5yo	0 yrs	None	50%	69%	85%	85%	NA	NA	None	NA	NA	NA	NA	NA	NA	NA	NA	0.4	Deaths in < 5yo per 100,000 population	215	222.2727273	223.9090909	223.7272727	224.1818182	226.3636364	221.6363636	223.0909091	222	224.4545455	217.7272727	230.6363636	219.2727273	229.6363636	221.8181818
75	PEV (Pre-Erythrocytic Vaccine)	3	35%	2	10	Infants	6, 10, &, 14 weeks	2 yrs	50%	69%	85%	85%	NA	95%	1-5yo	0 yrs	None	50%	69%	85%	85%	NA	NA	None	NA	NA	NA	NA	NA	NA	NA	NA	0.4	DALYs per 100,000 population	9224.782051	9364.751752	9582.914834	9650.32878	9722.388476	9707.107653	9784.768837	9782.521209	9654.306945	9815.82564	9713.222945	9882.128637	9778.612155	10007.22778	9780.209964
75	PEV (Pre-Erythrocytic Vaccine)	3	35%	2	10	Infants	6, 10, &, 14 weeks	2 yrs	50%	69%	85%	85%	NA	95%	1-5yo	0 yrs	None	50%	69%	85%	85%	NA	NA	None	NA	NA	NA	NA	NA	NA	NA	NA	0.4	Income and productivity gains from delivering vaccine (US$ / dose)	0.314105271	1.457296425	1.04076573	0.929187448	0.754306345	0.540748931	0.508165262	0.409539008	0.304172083	0.224025936	0.125122834	0.086630151	0.024403802	0.017999047	-0.031621972
76	PEV (Pre-Erythrocytic Vaccine)	3	35%	2	10	Infants	6, 10, &, 14 weeks	2 yrs	50%	69%	85%	85%	NA	80%	1-5yo	0 yrs	None	89%	95%	97%	97%	NA	NA	None	NA	NA	NA	NA	NA	NA	NA	NA	0.4	Cases per 100,000 population	134419.2727	133422.5455	135217.8182	135885.2727	136617.1818	137096.3636	137535.1818	137791.1818	138350.1818	138570.8182	138955.1818	138959.0909	138948.4545	139084.4545	139298.2727
76	PEV (Pre-Erythrocytic Vaccine)	3	35%	2	10	Infants	6, 10, &, 14 weeks	2 yrs	50%	69%	85%	85%	NA	80%	1-5yo	0 yrs	None	89%	95%	97%	97%	NA	NA	None	NA	NA	NA	NA	NA	NA	NA	NA	0.4	Severe Cases per 100,000 population	1639.181818	1666.545455	1733.545455	1790.363636	1805.363636	1827.181818	1821.181818	1868.090909	1835.363636	1846.909091	1839.363636	1872.363636	1850.727273	1848.636364	1864.454545
76	PEV (Pre-Erythrocytic Vaccine)	3	35%	2	10	Infants	6, 10, &, 14 weeks	2 yrs	50%	69%	85%	85%	NA	80%	1-5yo	0 yrs	None	89%	95%	97%	97%	NA	NA	None	NA	NA	NA	NA	NA	NA	NA	NA	0.4	Deaths per 100,000 population	342.0909091	341.7272727	336.1818182	350.8181818	351.8181818	356.2727273	359.5454545	370.7272727	357.4545455	352	359.7272727	356.7272727	362.9090909	363.4545455	360.7272727
76	PEV (Pre-Erythrocytic Vaccine)	3	35%	2	10	Infants	6, 10, &, 14 weeks	2 yrs	50%	69%	85%	85%	NA	80%	1-5yo	0 yrs	None	89%	95%	97%	97%	NA	NA	None	NA	NA	NA	NA	NA	NA	NA	NA	0.4	Cases in <5yo per 100,000 population	26039.18182	26161	27529.36364	27806.72727	27780.81818	27632.72727	27721.27273	27753.09091	27817	27897.09091	27920.54545	27969.09091	27918.27273	27934.18182	27959.63636
76	PEV (Pre-Erythrocytic Vaccine)	3	35%	2	10	Infants	6, 10, &, 14 weeks	2 yrs	50%	69%	85%	85%	NA	80%	1-5yo	0 yrs	None	89%	95%	97%	97%	NA	NA	None	NA	NA	NA	NA	NA	NA	NA	NA	0.4	Severe Cases in <5yo per 100,000 population	1020.363636	1064	1102.727273	1138.636364	1131.636364	1142.363636	1136	1155.272727	1136	1142.454545	1140.363636	1165.181818	1134.727273	1146.909091	1154.545455
76	PEV (Pre-Erythrocytic Vaccine)	3	35%	2	10	Infants	6, 10, &, 14 weeks	2 yrs	50%	69%	85%	85%	NA	80%	1-5yo	0 yrs	None	89%	95%	97%	97%	NA	NA	None	NA	NA	NA	NA	NA	NA	NA	NA	0.4	Deaths in < 5yo per 100,000 population	217.1818182	217.1818182	213.3636364	219.5454545	219.2727273	218.4545455	222.1818182	225.6363636	217.8181818	217.0909091	223.3636364	217.9090909	221.1818182	223.2727273	225.7272727
76	PEV (Pre-Erythrocytic Vaccine)	3	35%	2	10	Infants	6, 10, &, 14 weeks	2 yrs	50%	69%	85%	85%	NA	80%	1-5yo	0 yrs	None	89%	95%	97%	97%	NA	NA	None	NA	NA	NA	NA	NA	NA	NA	NA	0.4	DALYs per 100,000 population	9227.477193	9252.754251	9140.532407	9516.93449	9559.999207	9619.19418	9787.767893	10044.93972	9696.414095	9558.794542	9771.392881	9677.870663	9831.138115	9854.627992	9765.516481
76	PEV (Pre-Erythrocytic Vaccine)	3	35%	2	10	Infants	6, 10, &, 14 weeks	2 yrs	50%	69%	85%	85%	NA	80%	1-5yo	0 yrs	None	89%	95%	97%	97%	NA	NA	None	NA	NA	NA	NA	NA	NA	NA	NA	0.4	Income and productivity gains from delivering vaccine (US$ / dose)	0.343318971	1.751543656	1.199521545	0.989027203	0.740598807	0.563388011	0.43258056	0.327992615	0.20117487	0.115084261	0.022106435	0.015401905	0.020491032	-0.007672926	-0.115448578
77	PEV (Pre-Erythrocytic Vaccine)	3	35%	2	10	Infants	6, 10, &, 14 weeks	2 yrs	50%	69%	85%	85%	NA	80%	1-5yo	0 yrs	None	70%	81%	93%	93%	NA	NA	None	NA	NA	NA	NA	NA	NA	NA	NA	0.4	Cases per 100,000 population	135105.9091	133734.2727	135159.8182	136214.8182	136870.1818	136890	137443.2727	137767.0909	138286.2727	138403.3636	138768.2727	138830.2727	138880.3636	139137.3636	139213.3636
77	PEV (Pre-Erythrocytic Vaccine)	3	35%	2	10	Infants	6, 10, &, 14 weeks	2 yrs	50%	69%	85%	85%	NA	80%	1-5yo	0 yrs	None	70%	81%	93%	93%	NA	NA	None	NA	NA	NA	NA	NA	NA	NA	NA	0.4	Severe Cases per 100,000 population	1687.909091	1692.363636	1759.727273	1767.727273	1801.181818	1818.545455	1809.454545	1828.090909	1848	1825.363636	1858.454545	1836.454545	1854.909091	1834	1873.818182
77	PEV (Pre-Erythrocytic Vaccine)	3	35%	2	10	Infants	6, 10, &, 14 weeks	2 yrs	50%	69%	85%	85%	NA	80%	1-5yo	0 yrs	None	70%	81%	93%	93%	NA	NA	None	NA	NA	NA	NA	NA	NA	NA	NA	0.4	Deaths per 100,000 population	345.9090909	337.2727273	347.2727273	354.3636364	354	354.7272727	351.3636364	359.9090909	356.7272727	358.3636364	362.1818182	362	368.5454545	360.9090909	364.5454545
77	PEV (Pre-Erythrocytic Vaccine)	3	35%	2	10	Infants	6, 10, &, 14 weeks	2 yrs	50%	69%	85%	85%	NA	80%	1-5yo	0 yrs	None	70%	81%	93%	93%	NA	NA	None	NA	NA	NA	NA	NA	NA	NA	NA	0.4	Cases in <5yo per 100,000 population	26441.81818	26520.54545	27564.63636	27922.18182	27789.90909	27645.63636	27717.27273	27739.81818	27894.90909	27916.27273	27940.18182	27912.27273	27858.81818	27940.81818	27891.27273
77	PEV (Pre-Erythrocytic Vaccine)	3	35%	2	10	Infants	6, 10, &, 14 weeks	2 yrs	50%	69%	85%	85%	NA	80%	1-5yo	0 yrs	None	70%	81%	93%	93%	NA	NA	None	NA	NA	NA	NA	NA	NA	NA	NA	0.4	Severe Cases in <5yo per 100,000 population	1057.090909	1086.090909	1131.454545	1120.636364	1136.454545	1131.909091	1129	1136.272727	1143.636364	1124.909091	1157.181818	1132.272727	1141.090909	1129.909091	1157.181818
77	PEV (Pre-Erythrocytic Vaccine)	3	35%	2	10	Infants	6, 10, &, 14 weeks	2 yrs	50%	69%	85%	85%	NA	80%	1-5yo	0 yrs	None	70%	81%	93%	93%	NA	NA	None	NA	NA	NA	NA	NA	NA	NA	NA	0.4	Deaths in < 5yo per 100,000 population	216.9090909	213.1818182	221.0909091	225.3636364	224.2727273	223.1818182	217.6363636	223.7272727	218.7272727	223.3636364	227.0909091	227.1818182	233.4545455	223	224
77	PEV (Pre-Erythrocytic Vaccine)	3	35%	2	10	Infants	6, 10, &, 14 weeks	2 yrs	50%	69%	85%	85%	NA	80%	1-5yo	0 yrs	None	70%	81%	93%	93%	NA	NA	None	NA	NA	NA	NA	NA	NA	NA	NA	0.4	DALYs per 100,000 population	9347.72389	9160.038453	9410.603889	9602.353686	9614.281135	9623.996158	9562.178754	9762.833715	9690.068088	9683.631328	9865.359041	9824.904368	9959.02471	9810.104687	9891.759563
77	PEV (Pre-Erythrocytic Vaccine)	3	35%	2	10	Infants	6, 10, &, 14 weeks	2 yrs	50%	69%	85%	85%	NA	80%	1-5yo	0 yrs	None	70%	81%	93%	93%	NA	NA	None	NA	NA	NA	NA	NA	NA	NA	NA	0.4	Income and productivity gains from delivering vaccine (US$ / dose)	0.312938058	1.67500046	1.208383741	0.919338309	0.681894363	0.652460418	0.470657352	0.393903251	0.210700936	0.19008061	0.048231539	0.085114166	0.026681406	-0.034513618	-0.098963269
78	PEV (Pre-Erythrocytic Vaccine)	3	35%	2	10	Infants	6, 10, &, 14 weeks	2 yrs	50%	69%	85%	85%	NA	80%	1-5yo	0 yrs	None	50%	69%	85%	85%	NA	NA	None	NA	NA	NA	NA	NA	NA	NA	NA	0.4	Cases per 100,000 population	135484.2727	134717.9091	135837.7273	136535.2727	136616.1818	137181.7273	137536	137799.7273	137897.1818	138154.2727	138629.4545	138604.3636	138867.6364	138880.5455	138899.9091
78	PEV (Pre-Erythrocytic Vaccine)	3	35%	2	10	Infants	6, 10, &, 14 weeks	2 yrs	50%	69%	85%	85%	NA	80%	1-5yo	0 yrs	None	50%	69%	85%	85%	NA	NA	None	NA	NA	NA	NA	NA	NA	NA	NA	0.4	Severe Cases per 100,000 population	1695.818182	1709.181818	1761.363636	1769.545455	1788.181818	1826	1834.181818	1804.636364	1833.818182	1852.909091	1851.272727	1845.454545	1850.636364	1862.090909	1834.454545
78	PEV (Pre-Erythrocytic Vaccine)	3	35%	2	10	Infants	6, 10, &, 14 weeks	2 yrs	50%	69%	85%	85%	NA	80%	1-5yo	0 yrs	None	50%	69%	85%	85%	NA	NA	None	NA	NA	NA	NA	NA	NA	NA	NA	0.4	Deaths per 100,000 population	347	340.3636364	341.5454545	362.5454545	353.5454545	347.4545455	354.8181818	354.7272727	350.4545455	363.6363636	356.1818182	357.2727273	369.1818182	361.9090909	360.2727273
78	PEV (Pre-Erythrocytic Vaccine)	3	35%	2	10	Infants	6, 10, &, 14 weeks	2 yrs	50%	69%	85%	85%	NA	80%	1-5yo	0 yrs	None	50%	69%	85%	85%	NA	NA	None	NA	NA	NA	NA	NA	NA	NA	NA	0.4	Cases in <5yo per 100,000 population	26855.36364	26916.36364	27873.81818	28026.09091	27750.18182	27775.81818	27836.63636	27795.81818	27705.63636	27829.72727	27747	27806.63636	27823.09091	27787.18182	27882.27273
78	PEV (Pre-Erythrocytic Vaccine)	3	35%	2	10	Infants	6, 10, &, 14 weeks	2 yrs	50%	69%	85%	85%	NA	80%	1-5yo	0 yrs	None	50%	69%	85%	85%	NA	NA	None	NA	NA	NA	NA	NA	NA	NA	NA	0.4	Severe Cases in <5yo per 100,000 population	1067.363636	1103.181818	1132.909091	1135.090909	1127.090909	1141.818182	1138.181818	1124	1139.181818	1155.818182	1138	1129.545455	1136.636364	1157.363636	1141
78	PEV (Pre-Erythrocytic Vaccine)	3	35%	2	10	Infants	6, 10, &, 14 weeks	2 yrs	50%	69%	85%	85%	NA	80%	1-5yo	0 yrs	None	50%	69%	85%	85%	NA	NA	None	NA	NA	NA	NA	NA	NA	NA	NA	0.4	Deaths in < 5yo per 100,000 population	217.1818182	213	218.4545455	232.4545455	225.3636364	217.8181818	222	220.9090909	216.3636364	227.8181818	218.5454545	217.9090909	231.3636364	219.9090909	221.7272727
78	PEV (Pre-Erythrocytic Vaccine)	3	35%	2	10	Infants	6, 10, &, 14 weeks	2 yrs	50%	69%	85%	85%	NA	80%	1-5yo	0 yrs	None	50%	69%	85%	85%	NA	NA	None	NA	NA	NA	NA	NA	NA	NA	NA	0.4	DALYs per 100,000 population	9399.950139	9207.895407	9282.690363	9833.108074	9575.093646	9435.21549	9650.021557	9632.723726	9536.811592	9866.313901	9684.473683	9673.659856	10014.26144	9812.044529	9774.536678
78	PEV (Pre-Erythrocytic Vaccine)	3	35%	2	10	Infants	6, 10, &, 14 weeks	2 yrs	50%	69%	85%	85%	NA	80%	1-5yo	0 yrs	None	50%	69%	85%	85%	NA	NA	None	NA	NA	NA	NA	NA	NA	NA	NA	0.4	Income and productivity gains from delivering vaccine (US$ / dose)	0.32103887	1.396712285	1.03458869	0.835048157	0.754321082	0.569367511	0.434036442	0.39368369	0.323339375	0.250166705	0.091604965	0.115351813	0.028320075	-0.006429522	0.015357742
79	PEV (Pre-Erythrocytic Vaccine)	3	35%	2	10	Infants	6, 10, &, 14 weeks	2 yrs	50%	69%	85%	85%	NA	50%	1-5yo	0 yrs	None	89%	95%	97%	97%	NA	NA	None	NA	NA	NA	NA	NA	NA	NA	NA	0.4	Cases per 100,000 population	134500.3636	133837.2727	135231.2727	135974.8182	136901.8182	137414.6364	137547.9091	138167.3636	138349.1818	138765.3636	139044.1818	139315.1818	139408.3636	139528.1818	139629.6364
79	PEV (Pre-Erythrocytic Vaccine)	3	35%	2	10	Infants	6, 10, &, 14 weeks	2 yrs	50%	69%	85%	85%	NA	50%	1-5yo	0 yrs	None	89%	95%	97%	97%	NA	NA	None	NA	NA	NA	NA	NA	NA	NA	NA	0.4	Severe Cases per 100,000 population	1661.727273	1661.090909	1748.545455	1798.363636	1806.818182	1849.363636	1840.636364	1841.454545	1856	1843.090909	1861	1851.090909	1851.818182	1846	1859
79	PEV (Pre-Erythrocytic Vaccine)	3	35%	2	10	Infants	6, 10, &, 14 weeks	2 yrs	50%	69%	85%	85%	NA	50%	1-5yo	0 yrs	None	89%	95%	97%	97%	NA	NA	None	NA	NA	NA	NA	NA	NA	NA	NA	0.4	Deaths per 100,000 population	344.7272727	339	344.8181818	360.8181818	356.2727273	352.4545455	350.2727273	352.9090909	366.1818182	361.4545455	367.8181818	358.2727273	362	356	371.6363636
79	PEV (Pre-Erythrocytic Vaccine)	3	35%	2	10	Infants	6, 10, &, 14 weeks	2 yrs	50%	69%	85%	85%	NA	50%	1-5yo	0 yrs	None	89%	95%	97%	97%	NA	NA	None	NA	NA	NA	NA	NA	NA	NA	NA	0.4	Cases in <5yo per 100,000 population	25975.63636	26391.27273	27541.90909	27947.45455	28087.54545	27975	27870	28025.09091	28029.81818	28133.18182	28104.90909	28149.72727	28155.63636	28274.90909	28197.90909
79	PEV (Pre-Erythrocytic Vaccine)	3	35%	2	10	Infants	6, 10, &, 14 weeks	2 yrs	50%	69%	85%	85%	NA	50%	1-5yo	0 yrs	None	89%	95%	97%	97%	NA	NA	None	NA	NA	NA	NA	NA	NA	NA	NA	0.4	Severe Cases in <5yo per 100,000 population	1033.636364	1065.545455	1124	1139.636364	1136.727273	1153.272727	1159	1149.818182	1148.090909	1141.272727	1156.909091	1149.272727	1151.818182	1151.909091	1164.909091
79	PEV (Pre-Erythrocytic Vaccine)	3	35%	2	10	Infants	6, 10, &, 14 weeks	2 yrs	50%	69%	85%	85%	NA	50%	1-5yo	0 yrs	None	89%	95%	97%	97%	NA	NA	None	NA	NA	NA	NA	NA	NA	NA	NA	0.4	Deaths in < 5yo per 100,000 population	221.6363636	213.9090909	221.1818182	231	226.9090909	218.6363636	216.4545455	221.3636364	227.1818182	221.6363636	228.6363636	218.2727273	221.5454545	219.7272727	233.2727273
79	PEV (Pre-Erythrocytic Vaccine)	3	35%	2	10	Infants	6, 10, &, 14 weeks	2 yrs	50%	69%	85%	85%	NA	50%	1-5yo	0 yrs	None	89%	95%	97%	97%	NA	NA	None	NA	NA	NA	NA	NA	NA	NA	NA	0.4	DALYs per 100,000 population	9331.655871	9166.244698	9351.961429	9808.618544	9634.954669	9546.417188	9493.999587	9591.326172	9938.699194	9777.850619	9944.04163	9710.923482	9817.55132	9675.579238	10093.55265
79	PEV (Pre-Erythrocytic Vaccine)	3	35%	2	10	Infants	6, 10, &, 14 weeks	2 yrs	50%	69%	85%	85%	NA	50%	1-5yo	0 yrs	None	89%	95%	97%	97%	NA	NA	None	NA	NA	NA	NA	NA	NA	NA	NA	0.4	Income and productivity gains from delivering vaccine (US$ / dose)	0.339420591	1.676129603	1.24171346	0.981464323	0.722865467	0.541490699	0.446237913	0.310544881	0.223575938	0.117734446	0.011409935	-0.045997688	-0.090892808	-0.109945716	-0.190813247
80	PEV (Pre-Erythrocytic Vaccine)	3	35%	2	10	Infants	6, 10, &, 14 weeks	2 yrs	50%	69%	85%	85%	NA	50%	1-5yo	0 yrs	None	70%	81%	93%	93%	NA	NA	None	NA	NA	NA	NA	NA	NA	NA	NA	0.4	Cases per 100,000 population	135184.8182	134015.2727	135406.7273	136318.4545	136857.6364	137390.6364	137753	138172.3636	138310.8182	138862.8182	139037	138807.9091	139164.4545	139458.8182	139265.9091
80	PEV (Pre-Erythrocytic Vaccine)	3	35%	2	10	Infants	6, 10, &, 14 weeks	2 yrs	50%	69%	85%	85%	NA	50%	1-5yo	0 yrs	None	70%	81%	93%	93%	NA	NA	None	NA	NA	NA	NA	NA	NA	NA	NA	0.4	Severe Cases per 100,000 population	1650.181818	1684.181818	1736.636364	1786.636364	1827.818182	1875.272727	1815.363636	1829.727273	1852.727273	1824.272727	1858.636364	1872.727273	1869.090909	1847.727273	1865.818182
80	PEV (Pre-Erythrocytic Vaccine)	3	35%	2	10	Infants	6, 10, &, 14 weeks	2 yrs	50%	69%	85%	85%	NA	50%	1-5yo	0 yrs	None	70%	81%	93%	93%	NA	NA	None	NA	NA	NA	NA	NA	NA	NA	NA	0.4	Deaths per 100,000 population	337	334.4545455	356.8181818	346.0909091	357.7272727	349.7272727	350	358.4545455	357.1818182	356	360.2727273	363.6363636	358.0909091	357	363.4545455
80	PEV (Pre-Erythrocytic Vaccine)	3	35%	2	10	Infants	6, 10, &, 14 weeks	2 yrs	50%	69%	85%	85%	NA	50%	1-5yo	0 yrs	None	70%	81%	93%	93%	NA	NA	None	NA	NA	NA	NA	NA	NA	NA	NA	0.4	Cases in <5yo per 100,000 population	26442.36364	26581.45455	27640.54545	27974.09091	27958	27969.90909	27972.54545	28034.63636	28110.09091	28135.09091	28147.09091	28094.09091	28218.36364	28148.36364	28143.81818
80	PEV (Pre-Erythrocytic Vaccine)	3	35%	2	10	Infants	6, 10, &, 14 weeks	2 yrs	50%	69%	85%	85%	NA	50%	1-5yo	0 yrs	None	70%	81%	93%	93%	NA	NA	None	NA	NA	NA	NA	NA	NA	NA	NA	0.4	Severe Cases in <5yo per 100,000 population	1032.181818	1077.181818	1115.454545	1147.090909	1145.909091	1175	1136	1141	1157.272727	1137.454545	1164.090909	1162.818182	1154.818182	1137.363636	1155.909091
80	PEV (Pre-Erythrocytic Vaccine)	3	35%	2	10	Infants	6, 10, &, 14 weeks	2 yrs	50%	69%	85%	85%	NA	50%	1-5yo	0 yrs	None	70%	81%	93%	93%	NA	NA	None	NA	NA	NA	NA	NA	NA	NA	NA	0.4	Deaths in < 5yo per 100,000 population	211	211.9090909	229.3636364	223.4545455	224.2727273	216.4545455	220.3636364	226.3636364	224.8181818	222	224.1818182	226.9090909	222.6363636	219.9090909	226.4545455
80	PEV (Pre-Erythrocytic Vaccine)	3	35%	2	10	Infants	6, 10, &, 14 weeks	2 yrs	50%	69%	85%	85%	NA	50%	1-5yo	0 yrs	None	70%	81%	93%	93%	NA	NA	None	NA	NA	NA	NA	NA	NA	NA	NA	0.4	DALYs per 100,000 population	9143.974029	9074.551326	9661.030578	9398.894407	9699.376436	9486.487767	9517.518747	9722.597324	9715.790004	9653.280664	9768.329139	9853.435734	9736.325337	9688.865615	9871.879123
80	PEV (Pre-Erythrocytic Vaccine)	3	35%	2	10	Infants	6, 10, &, 14 weeks	2 yrs	50%	69%	85%	85%	NA	50%	1-5yo	0 yrs	None	70%	81%	93%	93%	NA	NA	None	NA	NA	NA	NA	NA	NA	NA	NA	0.4	Income and productivity gains from delivering vaccine (US$ / dose)	0.316375878	1.613155779	1.197334639	0.923744229	0.73027389	0.503964802	0.424284129	0.307967758	0.253623397	0.097807448	0.01696642	0.080574396	-0.036026528	-0.119956591	-0.076303383
81	PEV (Pre-Erythrocytic Vaccine)	3	35%	2	10	Infants	6, 10, &, 14 weeks	2 yrs	50%	69%	85%	85%	NA	50%	1-5yo	0 yrs	None	50%	69%	85%	85%	NA	NA	None	NA	NA	NA	NA	NA	NA	NA	NA	0.4	Cases per 100,000 population	135695.2727	134703.2727	136031.0909	136392.3636	137066.0909	137477.3636	137738.1818	138054.6364	138417.7273	138817.0909	138729.1818	138689.5455	139152.3636	139222.7273	139081.2727
81	PEV (Pre-Erythrocytic Vaccine)	3	35%	2	10	Infants	6, 10, &, 14 weeks	2 yrs	50%	69%	85%	85%	NA	50%	1-5yo	0 yrs	None	50%	69%	85%	85%	NA	NA	None	NA	NA	NA	NA	NA	NA	NA	NA	0.4	Severe Cases per 100,000 population	1706.181818	1714.909091	1745	1771.363636	1785.363636	1822.181818	1802.909091	1852.636364	1829.454545	1850.909091	1841.636364	1855.909091	1849.363636	1851.818182	1861
81	PEV (Pre-Erythrocytic Vaccine)	3	35%	2	10	Infants	6, 10, &, 14 weeks	2 yrs	50%	69%	85%	85%	NA	50%	1-5yo	0 yrs	None	50%	69%	85%	85%	NA	NA	None	NA	NA	NA	NA	NA	NA	NA	NA	0.4	Deaths per 100,000 population	349.9090909	343.0909091	356.1818182	343.0909091	344.5454545	354.8181818	349.2727273	366	361.9090909	373	367.5454545	363.3636364	365	372.3636364	350.0909091
81	PEV (Pre-Erythrocytic Vaccine)	3	35%	2	10	Infants	6, 10, &, 14 weeks	2 yrs	50%	69%	85%	85%	NA	50%	1-5yo	0 yrs	None	50%	69%	85%	85%	NA	NA	None	NA	NA	NA	NA	NA	NA	NA	NA	0.4	Cases in <5yo per 100,000 population	26959.18182	26977.72727	27984.18182	28073.63636	27995	28055.36364	27915.27273	28096.54545	28033.81818	28213.36364	28133.90909	28019.72727	28159.63636	28067.45455	28073.45455
81	PEV (Pre-Erythrocytic Vaccine)	3	35%	2	10	Infants	6, 10, &, 14 weeks	2 yrs	50%	69%	85%	85%	NA	50%	1-5yo	0 yrs	None	50%	69%	85%	85%	NA	NA	None	NA	NA	NA	NA	NA	NA	NA	NA	0.4	Severe Cases in <5yo per 100,000 population	1075.272727	1089	1126.909091	1131.818182	1131.181818	1149.636364	1133.909091	1161.363636	1142.545455	1158.727273	1132.272727	1164.909091	1165.454545	1153.636364	1159.454545
81	PEV (Pre-Erythrocytic Vaccine)	3	35%	2	10	Infants	6, 10, &, 14 weeks	2 yrs	50%	69%	85%	85%	NA	50%	1-5yo	0 yrs	None	50%	69%	85%	85%	NA	NA	None	NA	NA	NA	NA	NA	NA	NA	NA	0.4	Deaths in < 5yo per 100,000 population	223.0909091	216.7272727	229.5454545	222.2727273	214.7272727	223	215.2727273	227.8181818	231.6363636	231	222.5454545	223.1818182	228.8181818	231.6363636	220.7272727
81	PEV (Pre-Erythrocytic Vaccine)	3	35%	2	10	Infants	6, 10, &, 14 weeks	2 yrs	50%	69%	85%	85%	NA	50%	1-5yo	0 yrs	None	50%	69%	85%	85%	NA	NA	None	NA	NA	NA	NA	NA	NA	NA	NA	0.4	DALYs per 100,000 population	9486.682083	9294.972721	9670.409256	9329.103986	9324.49114	9623.636317	9512.804335	9927.268063	9822.305175	10123.6962	9928.59889	9845.653351	9921.88224	10058.70952	9506.839572
81	PEV (Pre-Erythrocytic Vaccine)	3	35%	2	10	Infants	6, 10, &, 14 weeks	2 yrs	50%	69%	85%	85%	NA	50%	1-5yo	0 yrs	None	50%	69%	85%	85%	NA	NA	None	NA	NA	NA	NA	NA	NA	NA	NA	0.4	Income and productivity gains from delivering vaccine (US$ / dose)	0.313317605	1.41141639	1.040119813	0.90730868	0.695979142	0.54650359	0.412548874	0.35034566	0.231912677	0.099464595	0.121868681	0.114175956	0.000904753	-0.028380296	-0.034919318
82	PEV (Pre-Erythrocytic Vaccine)	3	35%	2	100	Infants	6, 10, &, 14 weeks	2 yrs	89%	95%	97%	97%	NA	95%	1-5yo	0 yrs	None	89%	95%	97%	97%	NA	NA	None	NA	NA	NA	NA	NA	NA	NA	NA	0.4	Cases per 100,000 population	105825.5469	107657.4844	109714.2188	110795.6563	111798.4375	112727.5313	113559.3594	114192.3438	114735.6719	115182.4219	115575.4063	115809	115942.8438	116046.5313	116213.7031
82	PEV (Pre-Erythrocytic Vaccine)	3	35%	2	100	Infants	6, 10, &, 14 weeks	2 yrs	89%	95%	97%	97%	NA	95%	1-5yo	0 yrs	None	89%	95%	97%	97%	NA	NA	None	NA	NA	NA	NA	NA	NA	NA	NA	0.4	Severe Cases per 100,000 population	1407.46875	1479.65625	1541.984375	1582.421875	1603.515625	1629.828125	1628.578125	1640.265625	1645	1642.765625	1637	1649.953125	1643.71875	1649.9375	1647.65625
82	PEV (Pre-Erythrocytic Vaccine)	3	35%	2	100	Infants	6, 10, &, 14 weeks	2 yrs	89%	95%	97%	97%	NA	95%	1-5yo	0 yrs	None	89%	95%	97%	97%	NA	NA	None	NA	NA	NA	NA	NA	NA	NA	NA	0.4	Deaths per 100,000 population	341.921875	351.421875	359.796875	358.15625	366.90625	367	369.5625	371.9375	369.34375	373.21875	368.046875	367.140625	367.71875	371.53125	370.28125
82	PEV (Pre-Erythrocytic Vaccine)	3	35%	2	100	Infants	6, 10, &, 14 weeks	2 yrs	89%	95%	97%	97%	NA	95%	1-5yo	0 yrs	None	89%	95%	97%	97%	NA	NA	None	NA	NA	NA	NA	NA	NA	NA	NA	0.4	Cases in <5yo per 100,000 population	47678.3125	49217.57813	50123.6875	50017.65625	50233.9375	50644.92188	50706.29688	50682.875	50682.4375	50722.84375	50723.39063	50727.60938	50732.45313	50688.8125	50772.71875
82	PEV (Pre-Erythrocytic Vaccine)	3	35%	2	100	Infants	6, 10, &, 14 weeks	2 yrs	89%	95%	97%	97%	NA	95%	1-5yo	0 yrs	None	89%	95%	97%	97%	NA	NA	None	NA	NA	NA	NA	NA	NA	NA	NA	0.4	Severe Cases in <5yo per 100,000 population	1295.75	1358.53125	1407.8125	1441.78125	1461.3125	1483.21875	1473.90625	1475.5625	1477.9375	1475.109375	1469.140625	1482.6875	1473.8125	1482.828125	1477.609375
82	PEV (Pre-Erythrocytic Vaccine)	3	35%	2	100	Infants	6, 10, &, 14 weeks	2 yrs	89%	95%	97%	97%	NA	95%	1-5yo	0 yrs	None	89%	95%	97%	97%	NA	NA	None	NA	NA	NA	NA	NA	NA	NA	NA	0.4	Deaths in < 5yo per 100,000 population	310.71875	319.96875	325.359375	322.765625	330.34375	329.859375	331.15625	331.40625	328.171875	331.875	328	325.40625	326.921875	329.453125	328.515625
82	PEV (Pre-Erythrocytic Vaccine)	3	35%	2	100	Infants	6, 10, &, 14 weeks	2 yrs	89%	95%	97%	97%	NA	95%	1-5yo	0 yrs	None	89%	95%	97%	97%	NA	NA	None	NA	NA	NA	NA	NA	NA	NA	NA	0.4	DALYs per 100,000 population	9205.107245	9470.629386	9697.179779	9660.706894	9905.516687	9906.859874	9983.19353	10044.98302	9984.140221	10073.81354	9936.415152	9915.871859	9928.680126	10029.58532	10005.12289
82	PEV (Pre-Erythrocytic Vaccine)	3	35%	2	100	Infants	6, 10, &, 14 weeks	2 yrs	89%	95%	97%	97%	NA	95%	1-5yo	0 yrs	None	89%	95%	97%	97%	NA	NA	None	NA	NA	NA	NA	NA	NA	NA	NA	0.4	Income and productivity gains from delivering vaccine (US$ / dose)	0.267487009	0.524424383	0.125488095	-0.106790154	-0.303959991	-0.451548715	-0.609154381	-0.736742242	-0.850421968	-0.931223211	-0.998974327	-1.057556466	-1.0795326	-1.096377188	-1.128877427
83	PEV (Pre-Erythrocytic Vaccine)	3	35%	2	100	Infants	6, 10, &, 14 weeks	2 yrs	89%	95%	97%	97%	NA	95%	1-5yo	0 yrs	None	70%	81%	93%	93%	NA	NA	None	NA	NA	NA	NA	NA	NA	NA	NA	0.4	Cases per 100,000 population	106344.6389	107829.6111	109564.1111	110533.5278	111580.6389	112555.6389	113321.5833	114081.2778	114661.1667	115091.1389	115551.8056	115650.4444	115903.1389	116153.4167	116318.5556
83	PEV (Pre-Erythrocytic Vaccine)	3	35%	2	100	Infants	6, 10, &, 14 weeks	2 yrs	89%	95%	97%	97%	NA	95%	1-5yo	0 yrs	None	70%	81%	93%	93%	NA	NA	None	NA	NA	NA	NA	NA	NA	NA	NA	0.4	Severe Cases per 100,000 population	1411.555556	1471.444444	1547.138889	1583.805556	1603.305556	1635.416667	1634.444444	1644.75	1637.944444	1635.194444	1645.916667	1651.222222	1643.222222	1641.305556	1648.555556
83	PEV (Pre-Erythrocytic Vaccine)	3	35%	2	100	Infants	6, 10, &, 14 weeks	2 yrs	89%	95%	97%	97%	NA	95%	1-5yo	0 yrs	None	70%	81%	93%	93%	NA	NA	None	NA	NA	NA	NA	NA	NA	NA	NA	0.4	Deaths per 100,000 population	346.5277778	350.0555556	360.5	364.1388889	362.5	370.2777778	364.4166667	368.0833333	372.2222222	366.2777778	371.0833333	376.0555556	376.7222222	372.2777778	374.1111111
83	PEV (Pre-Erythrocytic Vaccine)	3	35%	2	100	Infants	6, 10, &, 14 weeks	2 yrs	89%	95%	97%	97%	NA	95%	1-5yo	0 yrs	None	70%	81%	93%	93%	NA	NA	None	NA	NA	NA	NA	NA	NA	NA	NA	0.4	Cases in <5yo per 100,000 population	48123.88889	49365.16667	50071.91667	49917.61111	50257.05556	50627.02778	50680.41667	50737.13889	50681.5	50675.77778	50720.69444	50670.61111	50688.38889	50744.58333	50796.80556
83	PEV (Pre-Erythrocytic Vaccine)	3	35%	2	100	Infants	6, 10, &, 14 weeks	2 yrs	89%	95%	97%	97%	NA	95%	1-5yo	0 yrs	None	70%	81%	93%	93%	NA	NA	None	NA	NA	NA	NA	NA	NA	NA	NA	0.4	Severe Cases in <5yo per 100,000 population	1294.833333	1348.055556	1415.027778	1440.555556	1466.305556	1490.055556	1478.25	1481.833333	1471.805556	1466.666667	1474.027778	1481.694444	1475.333333	1477.361111	1480.333333
83	PEV (Pre-Erythrocytic Vaccine)	3	35%	2	100	Infants	6, 10, &, 14 weeks	2 yrs	89%	95%	97%	97%	NA	95%	1-5yo	0 yrs	None	70%	81%	93%	93%	NA	NA	None	NA	NA	NA	NA	NA	NA	NA	NA	0.4	Deaths in < 5yo per 100,000 population	315.6388889	316.1388889	325.6388889	326.7777778	325.8055556	333.8333333	326.8333333	328	331.0833333	325.1944444	330.7222222	333.9722222	334.8055556	331.6388889	332.0833333
83	PEV (Pre-Erythrocytic Vaccine)	3	35%	2	100	Infants	6, 10, &, 14 weeks	2 yrs	89%	95%	97%	97%	NA	95%	1-5yo	0 yrs	None	70%	81%	93%	93%	NA	NA	None	NA	NA	NA	NA	NA	NA	NA	NA	0.4	DALYs per 100,000 population	9335.498763	9429.903416	9709.379133	9832.09494	9774.345131	10001.02902	9859.764693	9943.307086	10062.43123	9898.449982	10023.44307	10150.59439	10170.75938	10057.55086	10108.95775
83	PEV (Pre-Erythrocytic Vaccine)	3	35%	2	100	Infants	6, 10, &, 14 weeks	2 yrs	89%	95%	97%	97%	NA	95%	1-5yo	0 yrs	None	70%	81%	93%	93%	NA	NA	None	NA	NA	NA	NA	NA	NA	NA	NA	0.4	Income and productivity gains from delivering vaccine (US$ / dose)	0.259076496	0.509570452	0.144384212	-0.066251477	-0.251984635	-0.425988268	-0.569860017	-0.71456382	-0.83209724	-0.922403586	-1.002136009	-1.028571698	-1.073674473	-1.111667734	-1.146139274
84	PEV (Pre-Erythrocytic Vaccine)	3	35%	2	100	Infants	6, 10, &, 14 weeks	2 yrs	89%	95%	97%	97%	NA	95%	1-5yo	0 yrs	None	50%	69%	85%	85%	NA	NA	None	NA	NA	NA	NA	NA	NA	NA	NA	0.4	Cases per 100,000 population	106811.9333	108232.3333	109607.7333	110296.2	111331.7333	112162.2667	113050.1333	113779.4	114496.7333	115094.3333	115401.2667	115717.1333	115841.8667	116092.8	116182.6
84	PEV (Pre-Erythrocytic Vaccine)	3	35%	2	100	Infants	6, 10, &, 14 weeks	2 yrs	89%	95%	97%	97%	NA	95%	1-5yo	0 yrs	None	50%	69%	85%	85%	NA	NA	None	NA	NA	NA	NA	NA	NA	NA	NA	0.4	Severe Cases per 100,000 population	1416.133333	1476.866667	1531.333333	1579.066667	1585.733333	1626.266667	1651.066667	1640.133333	1665.866667	1640.8	1627.333333	1639.266667	1631.466667	1642.866667	1638.6
84	PEV (Pre-Erythrocytic Vaccine)	3	35%	2	100	Infants	6, 10, &, 14 weeks	2 yrs	89%	95%	97%	97%	NA	95%	1-5yo	0 yrs	None	50%	69%	85%	85%	NA	NA	None	NA	NA	NA	NA	NA	NA	NA	NA	0.4	Deaths per 100,000 population	348.5333333	343.8666667	351.0666667	362.8666667	356.2	369.6666667	369.1333333	364.4666667	376.4	372.7333333	363.2	365.6	364.4	366.8	367.5333333
84	PEV (Pre-Erythrocytic Vaccine)	3	35%	2	100	Infants	6, 10, &, 14 weeks	2 yrs	89%	95%	97%	97%	NA	95%	1-5yo	0 yrs	None	50%	69%	85%	85%	NA	NA	None	NA	NA	NA	NA	NA	NA	NA	NA	0.4	Cases in <5yo per 100,000 population	48566	49623.73333	50137.33333	49896.66667	50225.86667	50598.33333	50647.46667	50561.26667	50707.26667	50743.73333	50691.66667	50719.93333	50655.53333	50748.13333	50716.6
84	PEV (Pre-Erythrocytic Vaccine)	3	35%	2	100	Infants	6, 10, &, 14 weeks	2 yrs	89%	95%	97%	97%	NA	95%	1-5yo	0 yrs	None	50%	69%	85%	85%	NA	NA	None	NA	NA	NA	NA	NA	NA	NA	NA	0.4	Severe Cases in <5yo per 100,000 population	1301.4	1357.466667	1405.2	1440.733333	1446.866667	1478.4	1494.933333	1476	1494.8	1473.333333	1459.666667	1470.066667	1467.533333	1475.733333	1471.533333
84	PEV (Pre-Erythrocytic Vaccine)	3	35%	2	100	Infants	6, 10, &, 14 weeks	2 yrs	89%	95%	97%	97%	NA	95%	1-5yo	0 yrs	None	50%	69%	85%	85%	NA	NA	None	NA	NA	NA	NA	NA	NA	NA	NA	0.4	Deaths in < 5yo per 100,000 population	318.7333333	311.0666667	318.3333333	328.6666667	320.3333333	333.9333333	328.8	326.4	336.4	333.3333333	322.2666667	324.6666667	323.4666667	324.3333333	328.2
84	PEV (Pre-Erythrocytic Vaccine)	3	35%	2	100	Infants	6, 10, &, 14 weeks	2 yrs	89%	95%	97%	97%	NA	95%	1-5yo	0 yrs	None	50%	69%	85%	85%	NA	NA	None	NA	NA	NA	NA	NA	NA	NA	NA	0.4	DALYs per 100,000 population	9381.077989	9281.00893	9460.488649	9780.32655	9616.285431	9976.443893	9989.620698	9824.752946	10162.44907	10069.98467	9791.25307	9882.959834	9847.591046	9916.464733	9928.917763
84	PEV (Pre-Erythrocytic Vaccine)	3	35%	2	100	Infants	6, 10, &, 14 weeks	2 yrs	89%	95%	97%	97%	NA	95%	1-5yo	0 yrs	None	50%	69%	85%	85%	NA	NA	None	NA	NA	NA	NA	NA	NA	NA	NA	0.4	Income and productivity gains from delivering vaccine (US$ / dose)	0.257287818	0.447754255	0.155724334	-0.024949468	-0.197116374	-0.350886437	-0.52483958	-0.672428375	-0.810096782	-0.910993913	-0.960088034	-1.040341405	-1.064226122	-1.100112264	-1.130231147
85	PEV (Pre-Erythrocytic Vaccine)	3	35%	2	100	Infants	6, 10, &, 14 weeks	2 yrs	89%	95%	97%	97%	NA	80%	1-5yo	0 yrs	None	89%	95%	97%	97%	NA	NA	None	NA	NA	NA	NA	NA	NA	NA	NA	0.4	Cases per 100,000 population	105808.6667	107679.2222	109759.6667	110864.9259	111923.7778	112791.2593	113582.7778	114271.7037	114704.7037	115109.8148	115428	115644.7778	115788.037	116027.1111	116074.6296
85	PEV (Pre-Erythrocytic Vaccine)	3	35%	2	100	Infants	6, 10, &, 14 weeks	2 yrs	89%	95%	97%	97%	NA	80%	1-5yo	0 yrs	None	89%	95%	97%	97%	NA	NA	None	NA	NA	NA	NA	NA	NA	NA	NA	0.4	Severe Cases per 100,000 population	1412.037037	1480.074074	1552.259259	1591.37037	1611.555556	1614.37037	1639.444444	1634.185185	1632.518519	1644.481481	1632.074074	1651	1638.37037	1650.296296	1641.444444
85	PEV (Pre-Erythrocytic Vaccine)	3	35%	2	100	Infants	6, 10, &, 14 weeks	2 yrs	89%	95%	97%	97%	NA	80%	1-5yo	0 yrs	None	89%	95%	97%	97%	NA	NA	None	NA	NA	NA	NA	NA	NA	NA	NA	0.4	Deaths per 100,000 population	338.7777778	346.962963	354.9259259	360.5185185	362.1851852	370.0740741	365.8888889	371.7407407	370.4074074	372.0740741	369.9259259	372.5185185	370.6666667	374.1481481	376.4074074
85	PEV (Pre-Erythrocytic Vaccine)	3	35%	2	100	Infants	6, 10, &, 14 weeks	2 yrs	89%	95%	97%	97%	NA	80%	1-5yo	0 yrs	None	89%	95%	97%	97%	NA	NA	None	NA	NA	NA	NA	NA	NA	NA	NA	0.4	Cases in <5yo per 100,000 population	47650.59259	49304	50197.92593	50121.14815	50418.81481	50821.7037	50863.62963	50860.18519	50827	50899.18519	50881.7037	50861.51852	50854.77778	50935.03704	50885.40741
85	PEV (Pre-Erythrocytic Vaccine)	3	35%	2	100	Infants	6, 10, &, 14 weeks	2 yrs	89%	95%	97%	97%	NA	80%	1-5yo	0 yrs	None	89%	95%	97%	97%	NA	NA	None	NA	NA	NA	NA	NA	NA	NA	NA	0.4	Severe Cases in <5yo per 100,000 population	1299.703704	1358.518519	1419.407407	1449.148148	1470.777778	1469.740741	1487.555556	1475.888889	1474.62963	1480.259259	1472.703704	1485.296296	1474.518519	1485.148148	1475.888889
85	PEV (Pre-Erythrocytic Vaccine)	3	35%	2	100	Infants	6, 10, &, 14 weeks	2 yrs	89%	95%	97%	97%	NA	80%	1-5yo	0 yrs	None	89%	95%	97%	97%	NA	NA	None	NA	NA	NA	NA	NA	NA	NA	NA	0.4	Deaths in < 5yo per 100,000 population	307.037037	314.6666667	322.5185185	326.2592593	328.6296296	331.8888889	328.4814815	333.1851852	329.962963	331.3703704	328.5925926	332.0740741	329.1851852	333.8888889	333.037037
85	PEV (Pre-Erythrocytic Vaccine)	3	35%	2	100	Infants	6, 10, &, 14 weeks	2 yrs	89%	95%	97%	97%	NA	80%	1-5yo	0 yrs	None	89%	95%	97%	97%	NA	NA	None	NA	NA	NA	NA	NA	NA	NA	NA	0.4	DALYs per 100,000 population	9118.109231	9346.186559	9593.151484	9719.893124	9778.026341	9967.31502	9873.638061	10035.64538	10000.75011	10052.26054	9992.200805	10055.78498	10012.36939	10086.31472	10150.43892
85	PEV (Pre-Erythrocytic Vaccine)	3	35%	2	100	Infants	6, 10, &, 14 weeks	2 yrs	89%	95%	97%	97%	NA	80%	1-5yo	0 yrs	None	89%	95%	97%	97%	NA	NA	None	NA	NA	NA	NA	NA	NA	NA	NA	0.4	Income and productivity gains from delivering vaccine (US$ / dose)	0.266159086	0.526952472	0.122059904	-0.119324501	-0.316527839	-0.448965422	-0.606209061	-0.748687435	-0.839935813	-0.923093485	-0.974845984	-1.025082196	-1.05689079	-1.089296792	-1.110228524
86	PEV (Pre-Erythrocytic Vaccine)	3	35%	2	100	Infants	6, 10, &, 14 weeks	2 yrs	89%	95%	97%	97%	NA	80%	1-5yo	0 yrs	None	70%	81%	93%	93%	NA	NA	None	NA	NA	NA	NA	NA	NA	NA	NA	0.4	Cases per 100,000 population	106310.0556	107944.5556	109702.3333	110637.6667	111688.5	112588.3333	113312.3889	113981	114494.1667	114970.7222	115495.5556	115596.5556	115722.4444	115931.6111	115960.6667
86	PEV (Pre-Erythrocytic Vaccine)	3	35%	2	100	Infants	6, 10, &, 14 weeks	2 yrs	89%	95%	97%	97%	NA	80%	1-5yo	0 yrs	None	70%	81%	93%	93%	NA	NA	None	NA	NA	NA	NA	NA	NA	NA	NA	0.4	Severe Cases per 100,000 population	1418.055556	1476.277778	1555	1575.611111	1612.722222	1624.277778	1632.888889	1634.5	1649.222222	1640.388889	1650.055556	1649	1647.666667	1647.333333	1636.055556
86	PEV (Pre-Erythrocytic Vaccine)	3	35%	2	100	Infants	6, 10, &, 14 weeks	2 yrs	89%	95%	97%	97%	NA	80%	1-5yo	0 yrs	None	70%	81%	93%	93%	NA	NA	None	NA	NA	NA	NA	NA	NA	NA	NA	0.4	Deaths per 100,000 population	349.8888889	350.2777778	356.4444444	352.3333333	370.0555556	365.1666667	375.8333333	369.6666667	370.3888889	364.8333333	366.1666667	376.4444444	373	370.2222222	367.5
86	PEV (Pre-Erythrocytic Vaccine)	3	35%	2	100	Infants	6, 10, &, 14 weeks	2 yrs	89%	95%	97%	97%	NA	80%	1-5yo	0 yrs	None	70%	81%	93%	93%	NA	NA	None	NA	NA	NA	NA	NA	NA	NA	NA	0.4	Cases in <5yo per 100,000 population	48091.22222	49367.83333	50154.33333	50035.16667	50385	50776.83333	50779.44444	50775.27778	50815.55556	50831.83333	50870.22222	50868.88889	50853.72222	50915.83333	50866.72222
86	PEV (Pre-Erythrocytic Vaccine)	3	35%	2	100	Infants	6, 10, &, 14 weeks	2 yrs	89%	95%	97%	97%	NA	80%	1-5yo	0 yrs	None	70%	81%	93%	93%	NA	NA	None	NA	NA	NA	NA	NA	NA	NA	NA	0.4	Severe Cases in <5yo per 100,000 population	1304.444444	1356.166667	1422.111111	1439.055556	1476.444444	1482.833333	1477.277778	1476.055556	1480	1475.777778	1483.222222	1481.111111	1475.333333	1482.277778	1467.111111
86	PEV (Pre-Erythrocytic Vaccine)	3	35%	2	100	Infants	6, 10, &, 14 weeks	2 yrs	89%	95%	97%	97%	NA	80%	1-5yo	0 yrs	None	70%	81%	93%	93%	NA	NA	None	NA	NA	NA	NA	NA	NA	NA	NA	0.4	Deaths in < 5yo per 100,000 population	318.8333333	317.9444444	323.8888889	317.6666667	333.4444444	328.2222222	337.4444444	331.0555556	329.7222222	323.8888889	328.4444444	334.2222222	332.8888889	330.1111111	327.3333333
86	PEV (Pre-Erythrocytic Vaccine)	3	35%	2	100	Infants	6, 10, &, 14 weeks	2 yrs	89%	95%	97%	97%	NA	80%	1-5yo	0 yrs	None	70%	81%	93%	93%	NA	NA	None	NA	NA	NA	NA	NA	NA	NA	NA	0.4	DALYs per 100,000 population	9425.508897	9446.665336	9634.549375	9509.132383	9972.85985	9854.241117	10118.43273	9980.680197	10003.757	9858.045158	9890.836073	10157.734	10088.0637	9982.679312	9915.723459
86	PEV (Pre-Erythrocytic Vaccine)	3	35%	2	100	Infants	6, 10, &, 14 weeks	2 yrs	89%	95%	97%	97%	NA	80%	1-5yo	0 yrs	None	70%	81%	93%	93%	NA	NA	None	NA	NA	NA	NA	NA	NA	NA	NA	0.4	Income and productivity gains from delivering vaccine (US$ / dose)	0.258959319	0.473857032	0.133675668	-0.074855376	-0.272083776	-0.419238786	-0.562115859	-0.698441859	-0.806039198	-0.899353306	-0.99484801	-1.02693206	-1.051272709	-1.07874601	-1.085564671
87	PEV (Pre-Erythrocytic Vaccine)	3	35%	2	100	Infants	6, 10, &, 14 weeks	2 yrs	89%	95%	97%	97%	NA	80%	1-5yo	0 yrs	None	50%	69%	85%	85%	NA	NA	None	NA	NA	NA	NA	NA	NA	NA	NA	0.4	Cases per 100,000 population	106863.08	108115.56	109599.12	110336.8	111434.88	112303.2	113136.08	113866.32	114466.48	114928.12	115228.44	115516.4	115634.6	115868.4	116023
87	PEV (Pre-Erythrocytic Vaccine)	3	35%	2	100	Infants	6, 10, &, 14 weeks	2 yrs	89%	95%	97%	97%	NA	80%	1-5yo	0 yrs	None	50%	69%	85%	85%	NA	NA	None	NA	NA	NA	NA	NA	NA	NA	NA	0.4	Severe Cases per 100,000 population	1427.68	1478.72	1526.68	1567.68	1605.92	1621.72	1640.24	1634.48	1634.76	1644.2	1644.12	1636.44	1634.76	1629.08	1650.68
87	PEV (Pre-Erythrocytic Vaccine)	3	35%	2	100	Infants	6, 10, &, 14 weeks	2 yrs	89%	95%	97%	97%	NA	80%	1-5yo	0 yrs	None	50%	69%	85%	85%	NA	NA	None	NA	NA	NA	NA	NA	NA	NA	NA	0.4	Deaths per 100,000 population	351.64	352.08	354.56	358.32	366.72	369	364.72	368.08	372.44	378.56	376.28	368.84	368.32	368.08	364.6
87	PEV (Pre-Erythrocytic Vaccine)	3	35%	2	100	Infants	6, 10, &, 14 weeks	2 yrs	89%	95%	97%	97%	NA	80%	1-5yo	0 yrs	None	50%	69%	85%	85%	NA	NA	None	NA	NA	NA	NA	NA	NA	NA	NA	0.4	Cases in <5yo per 100,000 population	48586.32	49642.96	50104	49950.84	50340.68	50793.04	50845.96	50869.36	50866.76	50851.6	50893.48	50903.04	50870.48	50920.96	50883.68
87	PEV (Pre-Erythrocytic Vaccine)	3	35%	2	100	Infants	6, 10, &, 14 weeks	2 yrs	89%	95%	97%	97%	NA	80%	1-5yo	0 yrs	None	50%	69%	85%	85%	NA	NA	None	NA	NA	NA	NA	NA	NA	NA	NA	0.4	Severe Cases in <5yo per 100,000 population	1312.84	1358.64	1394.6	1430.36	1466.4	1480.16	1488.84	1475.44	1471.48	1479.6	1475.44	1472.12	1469.48	1463.16	1488.6
87	PEV (Pre-Erythrocytic Vaccine)	3	35%	2	100	Infants	6, 10, &, 14 weeks	2 yrs	89%	95%	97%	97%	NA	80%	1-5yo	0 yrs	None	50%	69%	85%	85%	NA	NA	None	NA	NA	NA	NA	NA	NA	NA	NA	0.4	Deaths in < 5yo per 100,000 population	319.16	322.04	319.64	322.92	330.32	333.6	326.24	330.96	331.12	338.28	334.32	328.72	329.64	328.16	323.16
87	PEV (Pre-Erythrocytic Vaccine)	3	35%	2	100	Infants	6, 10, &, 14 weeks	2 yrs	89%	95%	97%	97%	NA	80%	1-5yo	0 yrs	None	50%	69%	85%	85%	NA	NA	None	NA	NA	NA	NA	NA	NA	NA	NA	0.4	DALYs per 100,000 population	9458.815168	9498.682336	9573.357351	9679.06182	9894.175075	9957.857399	9848.777194	9952.952095	10052.26459	10224.24882	10183.18927	9974.016766	9952.874997	9944.840027	9848.396168
87	PEV (Pre-Erythrocytic Vaccine)	3	35%	2	100	Infants	6, 10, &, 14 weeks	2 yrs	89%	95%	97%	97%	NA	80%	1-5yo	0 yrs	None	50%	69%	85%	85%	NA	NA	None	NA	NA	NA	NA	NA	NA	NA	NA	0.4	Income and productivity gains from delivering vaccine (US$ / dose)	0.255145344	0.482934578	0.153396184	-0.013772131	-0.227036412	-0.358806178	-0.52506794	-0.658674476	-0.788017009	-0.884308432	-0.937239589	-0.996564909	-1.01772377	-1.053126483	-1.098005571
88	PEV (Pre-Erythrocytic Vaccine)	3	35%	2	100	Infants	6, 10, &, 14 weeks	2 yrs	89%	95%	97%	97%	NA	50%	1-5yo	0 yrs	None	89%	95%	97%	97%	NA	NA	None	NA	NA	NA	NA	NA	NA	NA	NA	0.4	Cases per 100,000 population	105872.4286	107730.3571	109780.9286	111171.1429	112241.6429	113063.2857	113713.9286	114191.3571	114497.7857	114820.7143	115215.2143	115242.5714	115327.9286	115491.2857	115658.9286
88	PEV (Pre-Erythrocytic Vaccine)	3	35%	2	100	Infants	6, 10, &, 14 weeks	2 yrs	89%	95%	97%	97%	NA	50%	1-5yo	0 yrs	None	89%	95%	97%	97%	NA	NA	None	NA	NA	NA	NA	NA	NA	NA	NA	0.4	Severe Cases per 100,000 population	1403	1479.071429	1575.142857	1582.785714	1622.642857	1634.785714	1624	1644.571429	1649.571429	1648.857143	1637.571429	1631.928571	1636.857143	1625.357143	1625.928571
88	PEV (Pre-Erythrocytic Vaccine)	3	35%	2	100	Infants	6, 10, &, 14 weeks	2 yrs	89%	95%	97%	97%	NA	50%	1-5yo	0 yrs	None	89%	95%	97%	97%	NA	NA	None	NA	NA	NA	NA	NA	NA	NA	NA	0.4	Deaths per 100,000 population	349.1428571	348.4285714	358.2142857	370.3571429	365.4285714	374.7142857	369.4285714	374.5714286	378.0714286	372.2142857	367.3571429	372.5714286	375.7142857	368.4285714	369.9285714
88	PEV (Pre-Erythrocytic Vaccine)	3	35%	2	100	Infants	6, 10, &, 14 weeks	2 yrs	89%	95%	97%	97%	NA	50%	1-5yo	0 yrs	None	89%	95%	97%	97%	NA	NA	None	NA	NA	NA	NA	NA	NA	NA	NA	0.4	Cases in <5yo per 100,000 population	47679.92857	49264.64286	50260.5	50443.5	50767.5	51093.07143	51131.28571	51136.71429	51098.85714	50999.28571	51169.35714	51078.35714	51075.35714	51114.57143	51141.42857
88	PEV (Pre-Erythrocytic Vaccine)	3	35%	2	100	Infants	6, 10, &, 14 weeks	2 yrs	89%	95%	97%	97%	NA	50%	1-5yo	0 yrs	None	89%	95%	97%	97%	NA	NA	None	NA	NA	NA	NA	NA	NA	NA	NA	0.4	Severe Cases in <5yo per 100,000 population	1287.071429	1365.571429	1441.714286	1437.785714	1474.357143	1490.928571	1475.928571	1481.785714	1493.285714	1486.642857	1476.285714	1480.357143	1478.357143	1464.142857	1464.357143
88	PEV (Pre-Erythrocytic Vaccine)	3	35%	2	100	Infants	6, 10, &, 14 weeks	2 yrs	89%	95%	97%	97%	NA	50%	1-5yo	0 yrs	None	89%	95%	97%	97%	NA	NA	None	NA	NA	NA	NA	NA	NA	NA	NA	0.4	Deaths in < 5yo per 100,000 population	316.3571429	320.1428571	327.8571429	331.6428571	326.7857143	335.5714286	331.2142857	336.2142857	340.4285714	333.7142857	327.2857143	333.4285714	337.1428571	331.2857143	326.1428571
88	PEV (Pre-Erythrocytic Vaccine)	3	35%	2	100	Infants	6, 10, &, 14 weeks	2 yrs	89%	95%	97%	97%	NA	50%	1-5yo	0 yrs	None	89%	95%	97%	97%	NA	NA	None	NA	NA	NA	NA	NA	NA	NA	NA	0.4	DALYs per 100,000 population	9376.47611	9401.467516	9646.755934	9984.340522	9877.988664	10125.83292	9983.202969	10107.47432	10202.03866	10028.95959	9927.718254	10052.69387	10150.77952	9957.043935	9965.66409
88	PEV (Pre-Erythrocytic Vaccine)	3	35%	2	100	Infants	6, 10, &, 14 weeks	2 yrs	89%	95%	97%	97%	NA	50%	1-5yo	0 yrs	None	89%	95%	97%	97%	NA	NA	None	NA	NA	NA	NA	NA	NA	NA	NA	0.4	Income and productivity gains from delivering vaccine (US$ / dose)	0.271498046	0.528566569	0.112378519	-0.144492749	-0.368657312	-0.50480172	-0.63033893	-0.741556212	-0.811328723	-0.887249681	-0.943446964	-0.962048599	-0.971868936	-0.991110253	-1.039612528
89	PEV (Pre-Erythrocytic Vaccine)	3	35%	2	100	Infants	6, 10, &, 14 weeks	2 yrs	89%	95%	97%	97%	NA	50%	1-5yo	0 yrs	None	70%	81%	93%	93%	NA	NA	None	NA	NA	NA	NA	NA	NA	NA	NA	0.4	Cases per 100,000 population	106325.0374	107984.3925	109904.3645	111106.4393	112061.7009	112910.9626	113592.2804	114091.4766	114530.0935	114894.0467	115143.2617	115347.3364	115537.3925	115592.9439	115719.6075
89	PEV (Pre-Erythrocytic Vaccine)	3	35%	2	100	Infants	6, 10, &, 14 weeks	2 yrs	89%	95%	97%	97%	NA	50%	1-5yo	0 yrs	None	70%	81%	93%	93%	NA	NA	None	NA	NA	NA	NA	NA	NA	NA	NA	0.4	Severe Cases per 100,000 population	1418.691589	1478.392523	1550.46729	1590.551402	1610.037383	1621.373832	1626.523364	1631.327103	1643.327103	1634.878505	1637.962617	1638.130841	1633.280374	1635.401869	1637.439252
89	PEV (Pre-Erythrocytic Vaccine)	3	35%	2	100	Infants	6, 10, &, 14 weeks	2 yrs	89%	95%	97%	97%	NA	50%	1-5yo	0 yrs	None	70%	81%	93%	93%	NA	NA	None	NA	NA	NA	NA	NA	NA	NA	NA	0.4	Deaths per 100,000 population	349.0747664	347.271028	360.1775701	365.0654206	365.3457944	365.4205607	367.2990654	370.2336449	369.4953271	372.2242991	370.5514019	367.9906542	369.1214953	371.4859813	372.9813084
89	PEV (Pre-Erythrocytic Vaccine)	3	35%	2	100	Infants	6, 10, &, 14 weeks	2 yrs	89%	95%	97%	97%	NA	50%	1-5yo	0 yrs	None	70%	81%	93%	93%	NA	NA	None	NA	NA	NA	NA	NA	NA	NA	NA	0.4	Cases in <5yo per 100,000 population	48106.4486	49447.40187	50327.02804	50441.33645	50737.86916	51103.99065	51124.49533	51148.88785	51132.70093	51140.5514	51143.68224	51134.1028	51198.06542	51163.23364	51186.39252
89	PEV (Pre-Erythrocytic Vaccine)	3	35%	2	100	Infants	6, 10, &, 14 weeks	2 yrs	89%	95%	97%	97%	NA	50%	1-5yo	0 yrs	None	70%	81%	93%	93%	NA	NA	None	NA	NA	NA	NA	NA	NA	NA	NA	0.4	Severe Cases in <5yo per 100,000 population	1304.598131	1359.168224	1420.495327	1448.654206	1470.411215	1479.299065	1477.242991	1476.794393	1483.093458	1476.514019	1478.88785	1475.205607	1476.869159	1477.785047	1477.53271
89	PEV (Pre-Erythrocytic Vaccine)	3	35%	2	100	Infants	6, 10, &, 14 weeks	2 yrs	89%	95%	97%	97%	NA	50%	1-5yo	0 yrs	None	70%	81%	93%	93%	NA	NA	None	NA	NA	NA	NA	NA	NA	NA	NA	0.4	Deaths in < 5yo per 100,000 population	316.5794393	315.7476636	327.317757	329.5700935	328.588785	329.0654206	329.4018692	331.271028	330.8411215	332.0186916	331.1869159	327.4859813	329.728972	331.1121495	332.317757
89	PEV (Pre-Erythrocytic Vaccine)	3	35%	2	100	Infants	6, 10, &, 14 weeks	2 yrs	89%	95%	97%	97%	NA	50%	1-5yo	0 yrs	None	70%	81%	93%	93%	NA	NA	None	NA	NA	NA	NA	NA	NA	NA	NA	0.4	DALYs per 100,000 population	9395.928336	9376.771163	9712.034725	9851.933316	9862.388516	9878.279581	9916.669266	10003.50901	9988.745352	10054.03246	10008.37259	9946.664588	9967.15363	10037.46544	10066.90262
89	PEV (Pre-Erythrocytic Vaccine)	3	35%	2	100	Infants	6, 10, &, 14 weeks	2 yrs	89%	95%	97%	97%	NA	50%	1-5yo	0 yrs	None	70%	81%	93%	93%	NA	NA	None	NA	NA	NA	NA	NA	NA	NA	NA	0.4	Income and productivity gains from delivering vaccine (US$ / dose)	0.262934217	0.484560458	0.106744717	-0.13737213	-0.321526949	-0.46613049	-0.613881275	-0.709153752	-0.812135303	-0.884716341	-0.929654509	-0.983257484	-1.008157738	-1.016042356	-1.050305252
90	PEV (Pre-Erythrocytic Vaccine)	3	35%	2	100	Infants	6, 10, &, 14 weeks	2 yrs	89%	95%	97%	97%	NA	50%	1-5yo	0 yrs	None	50%	69%	85%	85%	NA	NA	None	NA	NA	NA	NA	NA	NA	NA	NA	0.4	Cases per 100,000 population	107007.5	108122.25	109730.125	110743.875	111716.4583	112695	113345.875	113798.2917	114394.9167	114822.625	115045.75	115227.25	115324.9167	115606.0417	115616.0417
90	PEV (Pre-Erythrocytic Vaccine)	3	35%	2	100	Infants	6, 10, &, 14 weeks	2 yrs	89%	95%	97%	97%	NA	50%	1-5yo	0 yrs	None	50%	69%	85%	85%	NA	NA	None	NA	NA	NA	NA	NA	NA	NA	NA	0.4	Severe Cases per 100,000 population	1436.75	1480.416667	1544	1579.625	1595.041667	1620.666667	1623	1628.708333	1639.375	1632.916667	1634.416667	1638.208333	1640.5	1633.541667	1645.291667
90	PEV (Pre-Erythrocytic Vaccine)	3	35%	2	100	Infants	6, 10, &, 14 weeks	2 yrs	89%	95%	97%	97%	NA	50%	1-5yo	0 yrs	None	50%	69%	85%	85%	NA	NA	None	NA	NA	NA	NA	NA	NA	NA	NA	0.4	Deaths per 100,000 population	352.6666667	347.7916667	358	369.1666667	361.0416667	366.0416667	370.6666667	367.375	366.9166667	368.9166667	366.125	371.9166667	369.7083333	369.0833333	373.0416667
90	PEV (Pre-Erythrocytic Vaccine)	3	35%	2	100	Infants	6, 10, &, 14 weeks	2 yrs	89%	95%	97%	97%	NA	50%	1-5yo	0 yrs	None	50%	69%	85%	85%	NA	NA	None	NA	NA	NA	NA	NA	NA	NA	NA	0.4	Cases in <5yo per 100,000 population	48687.95833	49641.375	50351.58333	50352.16667	50693.5	51106.29167	51108.29167	51077.91667	51186.125	51164.95833	51209.16667	51094.79167	51136.5	51198.45833	51182.29167
90	PEV (Pre-Erythrocytic Vaccine)	3	35%	2	100	Infants	6, 10, &, 14 weeks	2 yrs	89%	95%	97%	97%	NA	50%	1-5yo	0 yrs	None	50%	69%	85%	85%	NA	NA	None	NA	NA	NA	NA	NA	NA	NA	NA	0.4	Severe Cases in <5yo per 100,000 population	1317.583333	1358.291667	1415.083333	1441	1459.791667	1478.041667	1467.5	1472.5	1485.75	1475.208333	1472.541667	1481.583333	1477.5	1475.416667	1481.916667
90	PEV (Pre-Erythrocytic Vaccine)	3	35%	2	100	Infants	6, 10, &, 14 weeks	2 yrs	89%	95%	97%	97%	NA	50%	1-5yo	0 yrs	None	50%	69%	85%	85%	NA	NA	None	NA	NA	NA	NA	NA	NA	NA	NA	0.4	Deaths in < 5yo per 100,000 population	320.4166667	315.25	324.375	335.0416667	325.4166667	330.0416667	332.4583333	326.75	329.0416667	330.9583333	323.9583333	332.875	327.6666667	327.0833333	333.4166667
90	PEV (Pre-Erythrocytic Vaccine)	3	35%	2	100	Infants	6, 10, &, 14 weeks	2 yrs	89%	95%	97%	97%	NA	50%	1-5yo	0 yrs	None	50%	69%	85%	85%	NA	NA	None	NA	NA	NA	NA	NA	NA	NA	NA	0.4	DALYs per 100,000 population	9493.176858	9385.305157	9664.821353	9943.9268	9750.83253	9883.469529	10004.15154	9912.810797	9925.162797	9959.056915	9888.376716	10042.65927	9979.262731	9966.226375	10053.31177
90	PEV (Pre-Erythrocytic Vaccine)	3	35%	2	100	Infants	6, 10, &, 14 weeks	2 yrs	89%	95%	97%	97%	NA	50%	1-5yo	0 yrs	None	50%	69%	85%	85%	NA	NA	None	NA	NA	NA	NA	NA	NA	NA	NA	0.4	Income and productivity gains from delivering vaccine (US$ / dose)	0.245615506	0.46583887	0.146556096	-0.070892858	-0.251327072	-0.419846271	-0.553788454	-0.661434057	-0.77671734	-0.87338722	-0.902268934	-0.949870965	-0.969566489	-1.014219945	-1.036285639
91	PEV (Pre-Erythrocytic Vaccine)	3	35%	2	100	Infants	6, 10, &, 14 weeks	2 yrs	70%	81%	93%	93%	NA	95%	1-5yo	0 yrs	None	89%	95%	97%	97%	NA	NA	None	NA	NA	NA	NA	NA	NA	NA	NA	0.4	Cases per 100,000 population	106047.2308	108058.1923	110269.7308	111398.5385	112327.5	113158.2692	113742.3462	113989.7308	114471.1154	114730.9615	114958.1923	115150.3846	115177.9615	115285.9615	115540
91	PEV (Pre-Erythrocytic Vaccine)	3	35%	2	100	Infants	6, 10, &, 14 weeks	2 yrs	70%	81%	93%	93%	NA	95%	1-5yo	0 yrs	None	89%	95%	97%	97%	NA	NA	None	NA	NA	NA	NA	NA	NA	NA	NA	0.4	Severe Cases per 100,000 population	1416.269231	1500.076923	1551.653846	1575.730769	1598.461538	1613	1633.653846	1624.307692	1617.692308	1618.538462	1610.038462	1620.615385	1623.384615	1629.538462	1621.153846
91	PEV (Pre-Erythrocytic Vaccine)	3	35%	2	100	Infants	6, 10, &, 14 weeks	2 yrs	70%	81%	93%	93%	NA	95%	1-5yo	0 yrs	None	89%	95%	97%	97%	NA	NA	None	NA	NA	NA	NA	NA	NA	NA	NA	0.4	Deaths per 100,000 population	345.3461538	352.6153846	363.4230769	365.4615385	365.1538462	366	376.0769231	374.2307692	367.9230769	361.0384615	369.7307692	369.8076923	371.1923077	373.6923077	374.3076923
91	PEV (Pre-Erythrocytic Vaccine)	3	35%	2	100	Infants	6, 10, &, 14 weeks	2 yrs	70%	81%	93%	93%	NA	95%	1-5yo	0 yrs	None	89%	95%	97%	97%	NA	NA	None	NA	NA	NA	NA	NA	NA	NA	NA	0.4	Cases in <5yo per 100,000 population	47867.57692	49620.38462	50730.26923	50606.92308	50817.92308	51226.07692	51203.73077	51124.15385	51148.84615	51159.5	51168.38462	51159.11538	51187	51174.23077	51291.19231
91	PEV (Pre-Erythrocytic Vaccine)	3	35%	2	100	Infants	6, 10, &, 14 weeks	2 yrs	70%	81%	93%	93%	NA	95%	1-5yo	0 yrs	None	89%	95%	97%	97%	NA	NA	None	NA	NA	NA	NA	NA	NA	NA	NA	0.4	Severe Cases in <5yo per 100,000 population	1303.307692	1380.192308	1420.846154	1432.307692	1453.153846	1470.153846	1484.653846	1469.846154	1457.961538	1459.769231	1452.576923	1464.846154	1469.076923	1469.384615	1461.884615
91	PEV (Pre-Erythrocytic Vaccine)	3	35%	2	100	Infants	6, 10, &, 14 weeks	2 yrs	70%	81%	93%	93%	NA	95%	1-5yo	0 yrs	None	89%	95%	97%	97%	NA	NA	None	NA	NA	NA	NA	NA	NA	NA	NA	0.4	Deaths in < 5yo per 100,000 population	315.3461538	320.8461538	329.1538462	328.8846154	328.9615385	330.4615385	338.3846154	335.8461538	330.7692308	322.8846154	332.0769231	330.1153846	330.9230769	333.6153846	333.9230769
91	PEV (Pre-Erythrocytic Vaccine)	3	35%	2	100	Infants	6, 10, &, 14 weeks	2 yrs	70%	81%	93%	93%	NA	95%	1-5yo	0 yrs	None	89%	95%	97%	97%	NA	NA	None	NA	NA	NA	NA	NA	NA	NA	NA	0.4	DALYs per 100,000 population	9287.111837	9517.263778	9806.495422	9868.363887	9877.677998	9878.582497	10145.59832	10098.13999	9943.084813	9756.216012	9979.746743	9970.571179	10010.76114	10088.24911	10121.91066
91	PEV (Pre-Erythrocytic Vaccine)	3	35%	2	100	Infants	6, 10, &, 14 weeks	2 yrs	70%	81%	93%	93%	NA	95%	1-5yo	0 yrs	None	89%	95%	97%	97%	NA	NA	None	NA	NA	NA	NA	NA	NA	NA	NA	0.4	Income and productivity gains from delivering vaccine (US$ / dose)	0.272314324	0.569801479	0.091922198	-0.19898292	-0.418213643	-0.577098717	-0.726091407	-0.796788586	-0.904277944	-0.969239822	-1.00732008	-1.058917684	-1.069895152	-1.087511488	-1.143001757
92	PEV (Pre-Erythrocytic Vaccine)	3	35%	2	100	Infants	6, 10, &, 14 weeks	2 yrs	70%	81%	93%	93%	NA	95%	1-5yo	0 yrs	None	70%	81%	93%	93%	NA	NA	None	NA	NA	NA	NA	NA	NA	NA	NA	0.4	Cases per 100,000 population	106431.8421	108357.2632	110202.5789	111170.4737	112161.8421	112920.4737	113420.4737	113930.0526	114357	114754.1579	114820.8421	115077.3684	115264.3158	115302.2632	115360.6842
92	PEV (Pre-Erythrocytic Vaccine)	3	35%	2	100	Infants	6, 10, &, 14 weeks	2 yrs	70%	81%	93%	93%	NA	95%	1-5yo	0 yrs	None	70%	81%	93%	93%	NA	NA	None	NA	NA	NA	NA	NA	NA	NA	NA	0.4	Severe Cases per 100,000 population	1424.473684	1499.368421	1549.578947	1581.789474	1587.631579	1593.578947	1627.578947	1613.736842	1611.947368	1627.263158	1608.526316	1637.789474	1626	1620.052632	1628.421053
92	PEV (Pre-Erythrocytic Vaccine)	3	35%	2	100	Infants	6, 10, &, 14 weeks	2 yrs	70%	81%	93%	93%	NA	95%	1-5yo	0 yrs	None	70%	81%	93%	93%	NA	NA	None	NA	NA	NA	NA	NA	NA	NA	NA	0.4	Deaths per 100,000 population	347.7368421	345.8947368	354.3157895	358.8421053	363.8947368	362.4736842	371.2631579	365.6315789	377.3684211	373.2631579	372.6315789	364.1578947	364.6842105	373.3157895	366.9473684
92	PEV (Pre-Erythrocytic Vaccine)	3	35%	2	100	Infants	6, 10, &, 14 weeks	2 yrs	70%	81%	93%	93%	NA	95%	1-5yo	0 yrs	None	70%	81%	93%	93%	NA	NA	None	NA	NA	NA	NA	NA	NA	NA	NA	0.4	Cases in <5yo per 100,000 population	48219.05263	49827.78947	50723.10526	50583.57895	50865.73684	51139.52632	51117.21053	51094.26316	51182.68421	51234.36842	51185.89474	51205.31579	51258.26316	51191.47368	51183.89474
92	PEV (Pre-Erythrocytic Vaccine)	3	35%	2	100	Infants	6, 10, &, 14 weeks	2 yrs	70%	81%	93%	93%	NA	95%	1-5yo	0 yrs	None	70%	81%	93%	93%	NA	NA	None	NA	NA	NA	NA	NA	NA	NA	NA	0.4	Severe Cases in <5yo per 100,000 population	1306.894737	1377.473684	1410.789474	1440.473684	1443.526316	1447.842105	1476.263158	1457.473684	1457.736842	1466.631579	1449.315789	1477.263158	1469.315789	1461.421053	1468.842105
92	PEV (Pre-Erythrocytic Vaccine)	3	35%	2	100	Infants	6, 10, &, 14 weeks	2 yrs	70%	81%	93%	93%	NA	95%	1-5yo	0 yrs	None	70%	81%	93%	93%	NA	NA	None	NA	NA	NA	NA	NA	NA	NA	NA	0.4	Deaths in < 5yo per 100,000 population	314.9473684	314.7368421	320.0526316	323.9473684	329.0526316	327.8421053	331.9473684	327.7368421	337.8947368	333.1578947	332.2105263	326.5263158	326.5263158	331.5789474	326.5789474
92	PEV (Pre-Erythrocytic Vaccine)	3	35%	2	100	Infants	6, 10, &, 14 weeks	2 yrs	70%	81%	93%	93%	NA	95%	1-5yo	0 yrs	None	70%	81%	93%	93%	NA	NA	None	NA	NA	NA	NA	NA	NA	NA	NA	0.4	DALYs per 100,000 population	9362.500945	9326.351729	9557.82834	9709.596403	9821.061825	9781.771554	10029.96053	9864.043283	10176.74598	10067.88521	10060.42023	9844.709663	9848.511792	10100.69265	9914.049544
92	PEV (Pre-Erythrocytic Vaccine)	3	35%	2	100	Infants	6, 10, &, 14 weeks	2 yrs	70%	81%	93%	93%	NA	95%	1-5yo	0 yrs	None	70%	81%	93%	93%	NA	NA	None	NA	NA	NA	NA	NA	NA	NA	NA	0.4	Income and productivity gains from delivering vaccine (US$ / dose)	0.272394961	0.523411088	0.101160606	-0.160081894	-0.366129526	-0.524431968	-0.666275679	-0.77640219	-0.86329426	-0.964788473	-0.960383642	-1.058777152	-1.080749313	-1.092180708	-1.11831279
93	PEV (Pre-Erythrocytic Vaccine)	3	35%	2	100	Infants	6, 10, &, 14 weeks	2 yrs	70%	81%	93%	93%	NA	95%	1-5yo	0 yrs	None	50%	69%	85%	85%	NA	NA	None	NA	NA	NA	NA	NA	NA	NA	NA	0.4	Cases per 100,000 population	106958.25	108546.625	110168.5625	111106.375	111783.4375	112615.375	113283.1875	113746.375	114296.6875	114542	114824.1875	115079.5625	115261.75	115244.25	115362.5
93	PEV (Pre-Erythrocytic Vaccine)	3	35%	2	100	Infants	6, 10, &, 14 weeks	2 yrs	70%	81%	93%	93%	NA	95%	1-5yo	0 yrs	None	50%	69%	85%	85%	NA	NA	None	NA	NA	NA	NA	NA	NA	NA	NA	0.4	Severe Cases per 100,000 population	1429.125	1487.0625	1567.6875	1576.875	1603.0625	1596.4375	1620.25	1618.9375	1628.9375	1622.625	1615.625	1622	1615.8125	1629.1875	1617.9375
93	PEV (Pre-Erythrocytic Vaccine)	3	35%	2	100	Infants	6, 10, &, 14 weeks	2 yrs	70%	81%	93%	93%	NA	95%	1-5yo	0 yrs	None	50%	69%	85%	85%	NA	NA	None	NA	NA	NA	NA	NA	NA	NA	NA	0.4	Deaths per 100,000 population	347.5625	346.875	360.125	358.9375	364.625	361.4375	371.3125	379.3125	367.4375	367.75	364.4375	368.9375	368.625	369	378.375
93	PEV (Pre-Erythrocytic Vaccine)	3	35%	2	100	Infants	6, 10, &, 14 weeks	2 yrs	70%	81%	93%	93%	NA	95%	1-5yo	0 yrs	None	50%	69%	85%	85%	NA	NA	None	NA	NA	NA	NA	NA	NA	NA	NA	0.4	Cases in <5yo per 100,000 population	48703.5625	49935.1875	50737.0625	50630.5625	50815.3125	51158.375	51139.6875	51101.875	51118.0625	51140.75	51211.4375	51239.5625	51213.25	51223.8125	51226.625
93	PEV (Pre-Erythrocytic Vaccine)	3	35%	2	100	Infants	6, 10, &, 14 weeks	2 yrs	70%	81%	93%	93%	NA	95%	1-5yo	0 yrs	None	50%	69%	85%	85%	NA	NA	None	NA	NA	NA	NA	NA	NA	NA	NA	0.4	Severe Cases in <5yo per 100,000 population	1316.625	1368.125	1432.125	1438.8125	1465.5	1458.625	1473.25	1462.75	1475.1875	1464	1452.5625	1464.4375	1457.625	1469.125	1462.375
93	PEV (Pre-Erythrocytic Vaccine)	3	35%	2	100	Infants	6, 10, &, 14 weeks	2 yrs	70%	81%	93%	93%	NA	95%	1-5yo	0 yrs	None	50%	69%	85%	85%	NA	NA	None	NA	NA	NA	NA	NA	NA	NA	NA	0.4	Deaths in < 5yo per 100,000 population	315.5625	316.625	326.375	323.25	328.5625	326.25	333	339.25	330.125	331.5	326.25	330.375	329.3125	328.625	338.25
93	PEV (Pre-Erythrocytic Vaccine)	3	35%	2	100	Infants	6, 10, &, 14 weeks	2 yrs	70%	81%	93%	93%	NA	95%	1-5yo	0 yrs	None	50%	69%	85%	85%	NA	NA	None	NA	NA	NA	NA	NA	NA	NA	NA	0.4	DALYs per 100,000 population	9348.870815	9353.336153	9731.587607	9693.102478	9849.381374	9740.971383	10016.02935	10207.71354	9910.473753	9947.062994	9847.915062	9942.863343	9964.142287	9966.292163	10200.99206
93	PEV (Pre-Erythrocytic Vaccine)	3	35%	2	100	Infants	6, 10, &, 14 weeks	2 yrs	70%	81%	93%	93%	NA	95%	1-5yo	0 yrs	None	50%	69%	85%	85%	NA	NA	None	NA	NA	NA	NA	NA	NA	NA	NA	0.4	Income and productivity gains from delivering vaccine (US$ / dose)	0.266140103	0.498227478	0.103213546	-0.13748527	-0.29864565	-0.441190882	-0.614044251	-0.730601162	-0.880527932	-0.928128933	-0.986015166	-1.047079618	-1.088450457	-1.071555736	-1.098669716
94	PEV (Pre-Erythrocytic Vaccine)	3	35%	2	100	Infants	6, 10, &, 14 weeks	2 yrs	70%	81%	93%	93%	NA	80%	1-5yo	0 yrs	None	89%	95%	97%	97%	NA	NA	None	NA	NA	NA	NA	NA	NA	NA	NA	0.4	Cases per 100,000 population	106077.2545	108189.0364	110499.9364	111611.6727	112534.7818	113230.1545	113787.4	114191.2909	114452.9545	114753.9909	114984.7909	115061.7455	115178.8455	115251.6727	115331.5364
94	PEV (Pre-Erythrocytic Vaccine)	3	35%	2	100	Infants	6, 10, &, 14 weeks	2 yrs	70%	81%	93%	93%	NA	80%	1-5yo	0 yrs	None	89%	95%	97%	97%	NA	NA	None	NA	NA	NA	NA	NA	NA	NA	NA	0.4	Severe Cases per 100,000 population	1409.745455	1492.718182	1553.290909	1577.809091	1602.163636	1612.009091	1612.736364	1619.7	1617.472727	1623.890909	1619.636364	1615.036364	1625.045455	1620.890909	1623.281818
94	PEV (Pre-Erythrocytic Vaccine)	3	35%	2	100	Infants	6, 10, &, 14 weeks	2 yrs	70%	81%	93%	93%	NA	80%	1-5yo	0 yrs	None	89%	95%	97%	97%	NA	NA	None	NA	NA	NA	NA	NA	NA	NA	NA	0.4	Deaths per 100,000 population	347.6454545	350.3818182	362.4818182	362.1363636	364.1636364	366.6181818	370.0727273	371.2454545	368.4454545	371.8818182	368.1090909	368.9818182	372.2	370.4	371.2818182
94	PEV (Pre-Erythrocytic Vaccine)	3	35%	2	100	Infants	6, 10, &, 14 weeks	2 yrs	70%	81%	93%	93%	NA	80%	1-5yo	0 yrs	None	89%	95%	97%	97%	NA	NA	None	NA	NA	NA	NA	NA	NA	NA	NA	0.4	Cases in <5yo per 100,000 population	47851.21818	49659.66364	50819.50909	50799.18182	50964.52727	51274.62727	51283.40909	51296.23636	51250.47273	51317.43636	51323.66364	51325.1	51312.51818	51318.22727	51306.22727
94	PEV (Pre-Erythrocytic Vaccine)	3	35%	2	100	Infants	6, 10, &, 14 weeks	2 yrs	70%	81%	93%	93%	NA	80%	1-5yo	0 yrs	None	89%	95%	97%	97%	NA	NA	None	NA	NA	NA	NA	NA	NA	NA	NA	0.4	Severe Cases in <5yo per 100,000 population	1295.272727	1373.309091	1421.118182	1435.827273	1461.190909	1468.081818	1463.581818	1468.354545	1462.772727	1468.327273	1464.236364	1458.572727	1469.436364	1467.363636	1466.527273
94	PEV (Pre-Erythrocytic Vaccine)	3	35%	2	100	Infants	6, 10, &, 14 weeks	2 yrs	70%	81%	93%	93%	NA	80%	1-5yo	0 yrs	None	89%	95%	97%	97%	NA	NA	None	NA	NA	NA	NA	NA	NA	NA	NA	0.4	Deaths in < 5yo per 100,000 population	316.3727273	318.2636364	328.5909091	327.3727273	328.0909091	330.5636364	331.9363636	333.1090909	330.0909091	332.9	329.1727273	329.8454545	333.2454545	331.2181818	331.8363636
94	PEV (Pre-Erythrocytic Vaccine)	3	35%	2	100	Infants	6, 10, &, 14 weeks	2 yrs	70%	81%	93%	93%	NA	80%	1-5yo	0 yrs	None	89%	95%	97%	97%	NA	NA	None	NA	NA	NA	NA	NA	NA	NA	NA	0.4	DALYs per 100,000 population	9345.835157	9448.952782	9781.184336	9778.869637	9828.385784	9896.174664	9983.047368	10018.51911	9955.940028	10031.9477	9950.903997	9957.9721	10030.4821	9989.909567	10020.72244
94	PEV (Pre-Erythrocytic Vaccine)	3	35%	2	100	Infants	6, 10, &, 14 weeks	2 yrs	70%	81%	93%	93%	NA	80%	1-5yo	0 yrs	None	89%	95%	97%	97%	NA	NA	None	NA	NA	NA	NA	NA	NA	NA	NA	0.4	Income and productivity gains from delivering vaccine (US$ / dose)	0.272036677	0.551508768	0.040062563	-0.23892106	-0.459787114	-0.598094856	-0.735633319	-0.834433719	-0.902209542	-0.978340647	-1.016828288	-1.041695312	-1.075827338	-1.082444639	-1.110186534
95	PEV (Pre-Erythrocytic Vaccine)	3	35%	2	100	Infants	6, 10, &, 14 weeks	2 yrs	70%	81%	93%	93%	NA	80%	1-5yo	0 yrs	None	70%	81%	93%	93%	NA	NA	None	NA	NA	NA	NA	NA	NA	NA	NA	0.4	Cases per 100,000 population	106554.439	108360.3171	110462.6585	111485.0244	112245	113011.4878	113647.3902	114069.2439	114422.3415	114690.5854	114950.439	115004.3415	115137.1707	115300.5854	115353.439
95	PEV (Pre-Erythrocytic Vaccine)	3	35%	2	100	Infants	6, 10, &, 14 weeks	2 yrs	70%	81%	93%	93%	NA	80%	1-5yo	0 yrs	None	70%	81%	93%	93%	NA	NA	None	NA	NA	NA	NA	NA	NA	NA	NA	0.4	Severe Cases per 100,000 population	1418.414634	1499.02439	1544.317073	1585.682927	1592.926829	1597.609756	1613.731707	1622.390244	1616.487805	1619.878049	1621.146341	1604.707317	1620.804878	1625.292683	1616.317073
95	PEV (Pre-Erythrocytic Vaccine)	3	35%	2	100	Infants	6, 10, &, 14 weeks	2 yrs	70%	81%	93%	93%	NA	80%	1-5yo	0 yrs	None	70%	81%	93%	93%	NA	NA	None	NA	NA	NA	NA	NA	NA	NA	NA	0.4	Deaths per 100,000 population	351.3902439	352.8292683	357.9268293	368.3170732	364.4878049	368.0731707	367.3170732	368.8536585	369.8780488	370.3170732	374.4146341	370.8292683	374.195122	374.0731707	364.0487805
95	PEV (Pre-Erythrocytic Vaccine)	3	35%	2	100	Infants	6, 10, &, 14 weeks	2 yrs	70%	81%	93%	93%	NA	80%	1-5yo	0 yrs	None	70%	81%	93%	93%	NA	NA	None	NA	NA	NA	NA	NA	NA	NA	NA	0.4	Cases in <5yo per 100,000 population	48292.26829	49796.21951	50839.21951	50833.65854	50941.43902	51249.5122	51307.46341	51303.85366	51302.68293	51282.85366	51317.41463	51258.53659	51331.34146	51320.60976	51309.73171
95	PEV (Pre-Erythrocytic Vaccine)	3	35%	2	100	Infants	6, 10, &, 14 weeks	2 yrs	70%	81%	93%	93%	NA	80%	1-5yo	0 yrs	None	70%	81%	93%	93%	NA	NA	None	NA	NA	NA	NA	NA	NA	NA	NA	0.4	Severe Cases in <5yo per 100,000 population	1304.853659	1377.926829	1413.073171	1445.243902	1449.317073	1453.170732	1465.609756	1469.219512	1461.170732	1465.097561	1465.170732	1449.390244	1463.780488	1469.02439	1460.292683
95	PEV (Pre-Erythrocytic Vaccine)	3	35%	2	100	Infants	6, 10, &, 14 weeks	2 yrs	70%	81%	93%	93%	NA	80%	1-5yo	0 yrs	None	70%	81%	93%	93%	NA	NA	None	NA	NA	NA	NA	NA	NA	NA	NA	0.4	Deaths in < 5yo per 100,000 population	319.902439	320.2682927	324.7073171	331.9268293	326.4634146	332.2195122	328.7073171	330.6341463	331.5853659	330.5853659	335.804878	331.1219512	334.9268293	335.6097561	325.6341463
95	PEV (Pre-Erythrocytic Vaccine)	3	35%	2	100	Infants	6, 10, &, 14 weeks	2 yrs	70%	81%	93%	93%	NA	80%	1-5yo	0 yrs	None	70%	81%	93%	93%	NA	NA	None	NA	NA	NA	NA	NA	NA	NA	NA	0.4	DALYs per 100,000 population	9446.906556	9506.876506	9654.707039	9945.659598	9835.508196	9937.855603	9916.134093	9973.936262	9990.312396	9991.003478	10108.90907	10000.35359	10106.27763	10105.99715	9847.958985
95	PEV (Pre-Erythrocytic Vaccine)	3	35%	2	100	Infants	6, 10, &, 14 weeks	2 yrs	70%	81%	93%	93%	NA	80%	1-5yo	0 yrs	None	70%	81%	93%	93%	NA	NA	None	NA	NA	NA	NA	NA	NA	NA	NA	0.4	Income and productivity gains from delivering vaccine (US$ / dose)	0.266072167	0.515457094	0.061578791	-0.202970842	-0.392350743	-0.53904567	-0.700366767	-0.801399023	-0.892415707	-0.960304209	-1.013415994	-1.03366344	-1.051599219	-1.092721523	-1.114750124
96	PEV (Pre-Erythrocytic Vaccine)	3	35%	2	100	Infants	6, 10, &, 14 weeks	2 yrs	70%	81%	93%	93%	NA	80%	1-5yo	0 yrs	None	50%	69%	85%	85%	NA	NA	None	NA	NA	NA	NA	NA	NA	NA	NA	0.4	Cases per 100,000 population	107027.9	108529.6	110200.7	111158.15	111978.35	112607.15	113274.2	113787.9	114137.45	114414.8	114762.9	114895.25	115131.65	115152.1	115198.85
96	PEV (Pre-Erythrocytic Vaccine)	3	35%	2	100	Infants	6, 10, &, 14 weeks	2 yrs	70%	81%	93%	93%	NA	80%	1-5yo	0 yrs	None	50%	69%	85%	85%	NA	NA	None	NA	NA	NA	NA	NA	NA	NA	NA	0.4	Severe Cases per 100,000 population	1422.4	1497.35	1538.45	1573.35	1592.55	1604.75	1623.45	1627.1	1615	1618.9	1614.7	1627	1614.35	1622.7	1623.65
96	PEV (Pre-Erythrocytic Vaccine)	3	35%	2	100	Infants	6, 10, &, 14 weeks	2 yrs	70%	81%	93%	93%	NA	80%	1-5yo	0 yrs	None	50%	69%	85%	85%	NA	NA	None	NA	NA	NA	NA	NA	NA	NA	NA	0.4	Deaths per 100,000 population	345.35	349.7	358.15	367	359.1	362.05	379.35	368.95	370	366.95	364.3	371	375.6	367.05	371.25
96	PEV (Pre-Erythrocytic Vaccine)	3	35%	2	100	Infants	6, 10, &, 14 weeks	2 yrs	70%	81%	93%	93%	NA	80%	1-5yo	0 yrs	None	50%	69%	85%	85%	NA	NA	None	NA	NA	NA	NA	NA	NA	NA	NA	0.4	Cases in <5yo per 100,000 population	48761.5	50047.9	50702.7	50700.25	50925	51211.55	51209.1	51271.05	51294.95	51263.2	51317.3	51354.9	51336.35	51299.9	51288.9
96	PEV (Pre-Erythrocytic Vaccine)	3	35%	2	100	Infants	6, 10, &, 14 weeks	2 yrs	70%	81%	93%	93%	NA	80%	1-5yo	0 yrs	None	50%	69%	85%	85%	NA	NA	None	NA	NA	NA	NA	NA	NA	NA	NA	0.4	Severe Cases in <5yo per 100,000 population	1309.2	1377.95	1408.7	1439.85	1452.8	1464.65	1475.4	1476.25	1463.8	1461.35	1458.2	1464.65	1465	1464.05	1463.85
96	PEV (Pre-Erythrocytic Vaccine)	3	35%	2	100	Infants	6, 10, &, 14 weeks	2 yrs	70%	81%	93%	93%	NA	80%	1-5yo	0 yrs	None	50%	69%	85%	85%	NA	NA	None	NA	NA	NA	NA	NA	NA	NA	NA	0.4	Deaths in < 5yo per 100,000 population	313.55	319.05	325.55	335	324.8	328.5	340.8	330.75	334.5	328.4	325.55	332.65	335.4	329.3	331.75
96	PEV (Pre-Erythrocytic Vaccine)	3	35%	2	100	Infants	6, 10, &, 14 weeks	2 yrs	70%	81%	93%	93%	NA	80%	1-5yo	0 yrs	None	50%	69%	85%	85%	NA	NA	None	NA	NA	NA	NA	NA	NA	NA	NA	0.4	DALYs per 100,000 population	9299.395181	9434.980708	9654.097966	9916.777254	9693.685519	9786.929141	10226.76576	9947.723643	9982.02192	9912.276798	9865.406235	10017.92712	10118.89202	9908.215553	10017.46165
96	PEV (Pre-Erythrocytic Vaccine)	3	35%	2	100	Infants	6, 10, &, 14 weeks	2 yrs	70%	81%	93%	93%	NA	80%	1-5yo	0 yrs	None	50%	69%	85%	85%	NA	NA	None	NA	NA	NA	NA	NA	NA	NA	NA	0.4	Income and productivity gains from delivering vaccine (US$ / dose)	0.26684429	0.502368076	0.109120618	-0.137139815	-0.331665687	-0.455231406	-0.621647288	-0.740943245	-0.818987142	-0.901610965	-0.965014844	-1.013645726	-1.055232337	-1.057392138	-1.082955068
97	PEV (Pre-Erythrocytic Vaccine)	3	35%	2	100	Infants	6, 10, &, 14 weeks	2 yrs	70%	81%	93%	93%	NA	50%	1-5yo	0 yrs	None	89%	95%	97%	97%	NA	NA	None	NA	NA	NA	NA	NA	NA	NA	NA	0.4	Cases per 100,000 population	106077.8273	108214.6	110579.8091	111860.2545	112812.9091	113451.6273	113909.9364	114283.9636	114512.6727	114629.8909	114821.2909	114957.1273	114922.8727	115052.7091	115102.9273
97	PEV (Pre-Erythrocytic Vaccine)	3	35%	2	100	Infants	6, 10, &, 14 weeks	2 yrs	70%	81%	93%	93%	NA	50%	1-5yo	0 yrs	None	89%	95%	97%	97%	NA	NA	None	NA	NA	NA	NA	NA	NA	NA	NA	0.4	Severe Cases per 100,000 population	1412.090909	1505.972727	1550.127273	1581.127273	1598.6	1613.572727	1614.136364	1611.5	1617.190909	1616.390909	1614.581818	1619.681818	1615.227273	1609.954545	1618.954545
97	PEV (Pre-Erythrocytic Vaccine)	3	35%	2	100	Infants	6, 10, &, 14 weeks	2 yrs	70%	81%	93%	93%	NA	50%	1-5yo	0 yrs	None	89%	95%	97%	97%	NA	NA	None	NA	NA	NA	NA	NA	NA	NA	NA	0.4	Deaths per 100,000 population	344.7636364	352.4	358.3545455	365.0181818	364.2	369.8090909	369.2636364	368.4636364	371.6636364	366.3181818	369.5909091	373.8454545	371.1909091	368.6363636	372.4909091
97	PEV (Pre-Erythrocytic Vaccine)	3	35%	2	100	Infants	6, 10, &, 14 weeks	2 yrs	70%	81%	93%	93%	NA	50%	1-5yo	0 yrs	None	89%	95%	97%	97%	NA	NA	None	NA	NA	NA	NA	NA	NA	NA	NA	0.4	Cases in <5yo per 100,000 population	47850.20909	49719.27273	50945.61818	51031.91818	51250.90909	51530.74545	51560.85455	51545.52727	51521.75455	51511.50909	51523.93636	51551.21818	51528.86364	51554.1	51576.56364
97	PEV (Pre-Erythrocytic Vaccine)	3	35%	2	100	Infants	6, 10, &, 14 weeks	2 yrs	70%	81%	93%	93%	NA	50%	1-5yo	0 yrs	None	89%	95%	97%	97%	NA	NA	None	NA	NA	NA	NA	NA	NA	NA	NA	0.4	Severe Cases in <5yo per 100,000 population	1297.118182	1384.018182	1418.836364	1437.627273	1454.290909	1472.727273	1466.018182	1462.963636	1467.327273	1466.045455	1463.845455	1468.763636	1462.827273	1458.218182	1468.181818
97	PEV (Pre-Erythrocytic Vaccine)	3	35%	2	100	Infants	6, 10, &, 14 weeks	2 yrs	70%	81%	93%	93%	NA	50%	1-5yo	0 yrs	None	89%	95%	97%	97%	NA	NA	None	NA	NA	NA	NA	NA	NA	NA	NA	0.4	Deaths in < 5yo per 100,000 population	313.5272727	319.8727273	325.2909091	330.2545455	327.7363636	333.7363636	331.6636364	331.2909091	334.1545455	329.3636364	332.1636364	334.6727273	331.7636364	331.1818182	333.8636364
97	PEV (Pre-Erythrocytic Vaccine)	3	35%	2	100	Infants	6, 10, &, 14 weeks	2 yrs	70%	81%	93%	93%	NA	50%	1-5yo	0 yrs	None	89%	95%	97%	97%	NA	NA	None	NA	NA	NA	NA	NA	NA	NA	NA	0.4	DALYs per 100,000 population	9290.853209	9497.688769	9674.265579	9857.467626	9829.576086	9976.515729	9970.186524	9949.035884	10043.21567	9899.086726	9982.031779	10087.55448	10022.1031	9952.746083	10054.62593
97	PEV (Pre-Erythrocytic Vaccine)	3	35%	2	100	Infants	6, 10, &, 14 weeks	2 yrs	70%	81%	93%	93%	NA	50%	1-5yo	0 yrs	None	89%	95%	97%	97%	NA	NA	None	NA	NA	NA	NA	NA	NA	NA	NA	0.4	Income and productivity gains from delivering vaccine (US$ / dose)	0.274495255	0.549101329	0.041453672	-0.282626723	-0.512579144	-0.646245369	-0.759981355	-0.855090795	-0.919810448	-0.954595817	-0.991839177	-1.027526758	-1.02007352	-1.040779853	-1.06477761
98	PEV (Pre-Erythrocytic Vaccine)	3	35%	2	100	Infants	6, 10, &, 14 weeks	2 yrs	70%	81%	93%	93%	NA	50%	1-5yo	0 yrs	None	70%	81%	93%	93%	NA	NA	None	NA	NA	NA	NA	NA	NA	NA	NA	0.4	Cases per 100,000 population	106560.7037	108376.9259	110439.9259	111532.3333	112476.7778	113055.7778	113594.963	114088.5185	114238.1852	114564.5926	114656.1852	114907.037	114885.1852	114917.1852	115045.4815
98	PEV (Pre-Erythrocytic Vaccine)	3	35%	2	100	Infants	6, 10, &, 14 weeks	2 yrs	70%	81%	93%	93%	NA	50%	1-5yo	0 yrs	None	70%	81%	93%	93%	NA	NA	None	NA	NA	NA	NA	NA	NA	NA	NA	0.4	Severe Cases per 100,000 population	1419.851852	1503.444444	1555.111111	1572.814815	1600.518519	1605.962963	1632.962963	1616.925926	1620.777778	1609.074074	1622.814815	1619.259259	1617.814815	1613.333333	1615.333333
98	PEV (Pre-Erythrocytic Vaccine)	3	35%	2	100	Infants	6, 10, &, 14 weeks	2 yrs	70%	81%	93%	93%	NA	50%	1-5yo	0 yrs	None	70%	81%	93%	93%	NA	NA	None	NA	NA	NA	NA	NA	NA	NA	NA	0.4	Deaths per 100,000 population	341.4814815	356.962963	352.8518519	365.7037037	367.9259259	366.037037	369	369.5925926	367.6296296	368.2962963	369.0740741	366.7037037	376.3333333	374.6296296	368.6296296
98	PEV (Pre-Erythrocytic Vaccine)	3	35%	2	100	Infants	6, 10, &, 14 weeks	2 yrs	70%	81%	93%	93%	NA	50%	1-5yo	0 yrs	None	70%	81%	93%	93%	NA	NA	None	NA	NA	NA	NA	NA	NA	NA	NA	0.4	Cases in <5yo per 100,000 population	48333.14815	49923.18519	50968.40741	50955.44444	51182.7037	51469	51509.66667	51537.03704	51538.77778	51587	51557.96296	51630.55556	51543.03704	51536.74074	51567.66667
98	PEV (Pre-Erythrocytic Vaccine)	3	35%	2	100	Infants	6, 10, &, 14 weeks	2 yrs	70%	81%	93%	93%	NA	50%	1-5yo	0 yrs	None	70%	81%	93%	93%	NA	NA	None	NA	NA	NA	NA	NA	NA	NA	NA	0.4	Severe Cases in <5yo per 100,000 population	1306.851852	1379.481481	1423.222222	1433.592593	1460.814815	1465.925926	1480.518519	1465.111111	1469.592593	1461.703704	1471	1468.740741	1467.888889	1463.259259	1466.222222
98	PEV (Pre-Erythrocytic Vaccine)	3	35%	2	100	Infants	6, 10, &, 14 weeks	2 yrs	70%	81%	93%	93%	NA	50%	1-5yo	0 yrs	None	70%	81%	93%	93%	NA	NA	None	NA	NA	NA	NA	NA	NA	NA	NA	0.4	Deaths in < 5yo per 100,000 population	310.7407407	322.8518519	319.037037	329.8148148	331.1481481	330.1851852	333.037037	331.5555556	329.7777778	329.2592593	331.6666667	328.4444444	338.3703704	335.7777778	330.4444444
98	PEV (Pre-Erythrocytic Vaccine)	3	35%	2	100	Infants	6, 10, &, 14 weeks	2 yrs	70%	81%	93%	93%	NA	50%	1-5yo	0 yrs	None	70%	81%	93%	93%	NA	NA	None	NA	NA	NA	NA	NA	NA	NA	NA	0.4	DALYs per 100,000 population	9205.890639	9618.926111	9501.312075	9850.387877	9907.559234	9882.026693	9956.703534	9971.865275	9917.965728	9934.153528	9970.404593	9888.677574	10149.40794	10109.0408	9958.745292
98	PEV (Pre-Erythrocytic Vaccine)	3	35%	2	100	Infants	6, 10, &, 14 weeks	2 yrs	70%	81%	93%	93%	NA	50%	1-5yo	0 yrs	None	70%	81%	93%	93%	NA	NA	None	NA	NA	NA	NA	NA	NA	NA	NA	0.4	Income and productivity gains from delivering vaccine (US$ / dose)	0.27244725	0.527138083	0.076921013	-0.1949496	-0.437160837	-0.54565639	-0.690842073	-0.803904193	-0.855889131	-0.923418913	-0.953734641	-1.00502539	-1.012151697	-1.010940239	-1.046443359
99	PEV (Pre-Erythrocytic Vaccine)	3	35%	2	100	Infants	6, 10, &, 14 weeks	2 yrs	70%	81%	93%	93%	NA	50%	1-5yo	0 yrs	None	50%	69%	85%	85%	NA	NA	None	NA	NA	NA	NA	NA	NA	NA	NA	0.4	Cases per 100,000 population	107000.95	108420.35	110357.65	111356.45	112216.2	112811.1	113403.3	113827	114110.65	114389.55	114522.7	114666.55	114667.1	114804.8	114913.1
99	PEV (Pre-Erythrocytic Vaccine)	3	35%	2	100	Infants	6, 10, &, 14 weeks	2 yrs	70%	81%	93%	93%	NA	50%	1-5yo	0 yrs	None	50%	69%	85%	85%	NA	NA	None	NA	NA	NA	NA	NA	NA	NA	NA	0.4	Severe Cases per 100,000 population	1427.9	1509.5	1545.85	1577.65	1588.45	1596.75	1612.8	1604.45	1614	1622.05	1607.3	1618.5	1624.2	1619.85	1623.35
99	PEV (Pre-Erythrocytic Vaccine)	3	35%	2	100	Infants	6, 10, &, 14 weeks	2 yrs	70%	81%	93%	93%	NA	50%	1-5yo	0 yrs	None	50%	69%	85%	85%	NA	NA	None	NA	NA	NA	NA	NA	NA	NA	NA	0.4	Deaths per 100,000 population	352.2	354.85	356.85	359.5	367.85	368.8	370.8	360.7	373.4	369.1	367.15	376.5	366.25	374.85	367.45
99	PEV (Pre-Erythrocytic Vaccine)	3	35%	2	100	Infants	6, 10, &, 14 weeks	2 yrs	70%	81%	93%	93%	NA	50%	1-5yo	0 yrs	None	50%	69%	85%	85%	NA	NA	None	NA	NA	NA	NA	NA	NA	NA	NA	0.4	Cases in <5yo per 100,000 population	48714.4	49974.75	50847.85	50902.15	51220.4	51448.75	51536.85	51500.4	51546.3	51565.75	51521.95	51515.4	51526.1	51581.4	51570.1
99	PEV (Pre-Erythrocytic Vaccine)	3	35%	2	100	Infants	6, 10, &, 14 weeks	2 yrs	70%	81%	93%	93%	NA	50%	1-5yo	0 yrs	None	50%	69%	85%	85%	NA	NA	None	NA	NA	NA	NA	NA	NA	NA	NA	0.4	Severe Cases in <5yo per 100,000 population	1314.1	1387.35	1416.6	1436.85	1451.75	1462.45	1472.25	1458.35	1464.7	1464.7	1451.5	1464.6	1472.25	1465.6	1470.75
99	PEV (Pre-Erythrocytic Vaccine)	3	35%	2	100	Infants	6, 10, &, 14 weeks	2 yrs	70%	81%	93%	93%	NA	50%	1-5yo	0 yrs	None	50%	69%	85%	85%	NA	NA	None	NA	NA	NA	NA	NA	NA	NA	NA	0.4	Deaths in < 5yo per 100,000 population	322.5	322.2	324.75	326.5	332.2	332.45	333.1	323.95	332.65	330.55	329.1	335.5	328.2	335.8	327.75
99	PEV (Pre-Erythrocytic Vaccine)	3	35%	2	100	Infants	6, 10, &, 14 weeks	2 yrs	70%	81%	93%	93%	NA	50%	1-5yo	0 yrs	None	50%	69%	85%	85%	NA	NA	None	NA	NA	NA	NA	NA	NA	NA	NA	0.4	DALYs per 100,000 population	9484.900872	9571.380593	9621.22202	9710.530264	9924.296936	9954.61029	10000.35842	9747.242099	10070.75756	9959.305769	9896.003394	10140.98717	9908.01537	10102.74454	9930.558304
99	PEV (Pre-Erythrocytic Vaccine)	3	35%	2	100	Infants	6, 10, &, 14 weeks	2 yrs	70%	81%	93%	93%	NA	50%	1-5yo	0 yrs	None	50%	69%	85%	85%	NA	NA	None	NA	NA	NA	NA	NA	NA	NA	NA	0.4	Income and productivity gains from delivering vaccine (US$ / dose)	0.267136239	0.521757757	0.088934704	-0.176680216	-0.376305349	-0.480310261	-0.63193414	-0.735520024	-0.811942632	-0.887568406	-0.905913216	-0.967161348	-0.9646586	-0.969975892	-1.011812302
100	PEV (Pre-Erythrocytic Vaccine)	3	35%	2	100	Infants	6, 10, &, 14 weeks	2 yrs	50%	69%	85%	85%	NA	95%	1-5yo	0 yrs	None	89%	95%	97%	97%	NA	NA	None	NA	NA	NA	NA	NA	NA	NA	NA	0.4	Cases per 100,000 population	106148.6667	108518.9524	111071.4762	112160.4286	112952.4762	113526.8095	113873.2857	114205.381	114302.9048	114427.381	114446	114449.381	114551.4286	114601.4762	114706.8571
100	PEV (Pre-Erythrocytic Vaccine)	3	35%	2	100	Infants	6, 10, &, 14 weeks	2 yrs	50%	69%	85%	85%	NA	95%	1-5yo	0 yrs	None	89%	95%	97%	97%	NA	NA	None	NA	NA	NA	NA	NA	NA	NA	NA	0.4	Severe Cases per 100,000 population	1426.52381	1510	1564.952381	1591.333333	1605.380952	1615.428571	1584.095238	1609.333333	1608.095238	1616.047619	1592	1612.857143	1604.666667	1589.761905	1612.238095
100	PEV (Pre-Erythrocytic Vaccine)	3	35%	2	100	Infants	6, 10, &, 14 weeks	2 yrs	50%	69%	85%	85%	NA	95%	1-5yo	0 yrs	None	89%	95%	97%	97%	NA	NA	None	NA	NA	NA	NA	NA	NA	NA	NA	0.4	Deaths per 100,000 population	347.4285714	362.8571429	364.3333333	364.047619	365.5714286	373.8095238	364.8095238	366.7619048	366.8571429	371.047619	368.6190476	364.3809524	374.2380952	375.9047619	374.5238095
100	PEV (Pre-Erythrocytic Vaccine)	3	35%	2	100	Infants	6, 10, &, 14 weeks	2 yrs	50%	69%	85%	85%	NA	95%	1-5yo	0 yrs	None	89%	95%	97%	97%	NA	NA	None	NA	NA	NA	NA	NA	NA	NA	NA	0.4	Cases in <5yo per 100,000 population	47980.33333	50081.80952	51408.80952	51342.38095	51483.66667	51722.66667	51681.80952	51708.14286	51684	51707.90476	51646.7619	51604.38095	51658.52381	51698.80952	51715.2381
100	PEV (Pre-Erythrocytic Vaccine)	3	35%	2	100	Infants	6, 10, &, 14 weeks	2 yrs	50%	69%	85%	85%	NA	95%	1-5yo	0 yrs	None	89%	95%	97%	97%	NA	NA	None	NA	NA	NA	NA	NA	NA	NA	NA	0.4	Severe Cases in <5yo per 100,000 population	1314.095238	1388.619048	1431.571429	1447.571429	1460.142857	1477.714286	1437.190476	1457.809524	1457.571429	1467	1444.904762	1461.666667	1453	1445.428571	1463.190476
100	PEV (Pre-Erythrocytic Vaccine)	3	35%	2	100	Infants	6, 10, &, 14 weeks	2 yrs	50%	69%	85%	85%	NA	95%	1-5yo	0 yrs	None	89%	95%	97%	97%	NA	NA	None	NA	NA	NA	NA	NA	NA	NA	NA	0.4	Deaths in < 5yo per 100,000 population	320.5238095	330.6666667	329.3333333	327.7142857	327.7619048	337.047619	327.7142857	331.5714286	329.2380952	335.047619	332.5238095	326	334.9047619	337.7619048	339.1428571
100	PEV (Pre-Erythrocytic Vaccine)	3	35%	2	100	Infants	6, 10, &, 14 weeks	2 yrs	50%	69%	85%	85%	NA	95%	1-5yo	0 yrs	None	89%	95%	97%	97%	NA	NA	None	NA	NA	NA	NA	NA	NA	NA	NA	0.4	DALYs per 100,000 population	9359.564253	9760.62091	9829.13921	9812.568762	9867.887491	10086.03724	9846.813656	9895.798412	9891.268021	10012.24214	9931.013752	9835.166949	10088.82305	10122.75543	10098.70379
100	PEV (Pre-Erythrocytic Vaccine)	3	35%	2	100	Infants	6, 10, &, 14 weeks	2 yrs	50%	69%	85%	85%	NA	95%	1-5yo	0 yrs	None	89%	95%	97%	97%	NA	NA	None	NA	NA	NA	NA	NA	NA	NA	NA	0.4	Income and productivity gains from delivering vaccine (US$ / dose)	0.283671764	0.64003817	-0.033482266	-0.401849013	-0.62545745	-0.772302415	-0.856783314	-0.972125114	-1.005945642	-1.047261303	-1.032689996	-1.071948572	-1.088951194	-1.078909053	-1.129673035
101	PEV (Pre-Erythrocytic Vaccine)	3	35%	2	100	Infants	6, 10, &, 14 weeks	2 yrs	50%	69%	85%	85%	NA	95%	1-5yo	0 yrs	None	70%	81%	93%	93%	NA	NA	None	NA	NA	NA	NA	NA	NA	NA	NA	0.4	Cases per 100,000 population	106673.8333	108758.9167	110860.125	111986.4167	112765.4583	113244.5417	113654.5417	113925.9167	114155	114243.8333	114438.25	114569.5833	114526.9583	114619.4167	114625.25
101	PEV (Pre-Erythrocytic Vaccine)	3	35%	2	100	Infants	6, 10, &, 14 weeks	2 yrs	50%	69%	85%	85%	NA	95%	1-5yo	0 yrs	None	70%	81%	93%	93%	NA	NA	None	NA	NA	NA	NA	NA	NA	NA	NA	0.4	Severe Cases per 100,000 population	1417.416667	1524.541667	1569.375	1594.333333	1573.375	1596.208333	1613.375	1612.666667	1601.5	1601.958333	1613.708333	1597.125	1604.583333	1596.333333	1604.291667
101	PEV (Pre-Erythrocytic Vaccine)	3	35%	2	100	Infants	6, 10, &, 14 weeks	2 yrs	50%	69%	85%	85%	NA	95%	1-5yo	0 yrs	None	70%	81%	93%	93%	NA	NA	None	NA	NA	NA	NA	NA	NA	NA	NA	0.4	Deaths per 100,000 population	347.9583333	354.5	358.375	369.25	367.4583333	364.9583333	371.25	374.9583333	368.8333333	374.7083333	366.5833333	366.7083333	371	369.375	360.5833333
101	PEV (Pre-Erythrocytic Vaccine)	3	35%	2	100	Infants	6, 10, &, 14 weeks	2 yrs	50%	69%	85%	85%	NA	95%	1-5yo	0 yrs	None	70%	81%	93%	93%	NA	NA	None	NA	NA	NA	NA	NA	NA	NA	NA	0.4	Cases in <5yo per 100,000 population	48371.79167	50218.25	51334.91667	51339.16667	51456.5	51655.125	51654.20833	51679.04167	51667.5	51661.54167	51635.29167	51734.58333	51720.41667	51669.875	51712.375
101	PEV (Pre-Erythrocytic Vaccine)	3	35%	2	100	Infants	6, 10, &, 14 weeks	2 yrs	50%	69%	85%	85%	NA	95%	1-5yo	0 yrs	None	70%	81%	93%	93%	NA	NA	None	NA	NA	NA	NA	NA	NA	NA	NA	0.4	Severe Cases in <5yo per 100,000 population	1304.583333	1406.041667	1436.833333	1452.583333	1435.541667	1455.666667	1468.416667	1468.458333	1453.041667	1453.041667	1465.083333	1448.666667	1461.083333	1449.083333	1458.5
101	PEV (Pre-Erythrocytic Vaccine)	3	35%	2	100	Infants	6, 10, &, 14 weeks	2 yrs	50%	69%	85%	85%	NA	95%	1-5yo	0 yrs	None	70%	81%	93%	93%	NA	NA	None	NA	NA	NA	NA	NA	NA	NA	NA	0.4	Deaths in < 5yo per 100,000 population	318.375	324.5	324.0833333	334.6666667	333.125	328.7083333	334.75	339	330.875	335.4583333	329.9583333	329.25	334.5833333	333.2083333	324.6666667
101	PEV (Pre-Erythrocytic Vaccine)	3	35%	2	100	Infants	6, 10, &, 14 weeks	2 yrs	50%	69%	85%	85%	NA	95%	1-5yo	0 yrs	None	70%	81%	93%	93%	NA	NA	None	NA	NA	NA	NA	NA	NA	NA	NA	0.4	DALYs per 100,000 population	9389.096915	9572.84171	9676.330073	9963.255043	9917.352578	9842.430522	10020.22804	10124.48606	9940.850052	10098.75853	9896.557704	9899.795315	10013.15407	9964.621672	9746.962386
101	PEV (Pre-Erythrocytic Vaccine)	3	35%	2	100	Infants	6, 10, &, 14 weeks	2 yrs	50%	69%	85%	85%	NA	95%	1-5yo	0 yrs	None	70%	81%	93%	93%	NA	NA	None	NA	NA	NA	NA	NA	NA	NA	NA	0.4	Income and productivity gains from delivering vaccine (US$ / dose)	0.273425752	0.565037498	0.006312258	-0.342097921	-0.545171951	-0.691348255	-0.822124042	-0.904700034	-0.95867093	-0.989612652	-1.055462581	-1.070237001	-1.062082027	-1.076516266	-1.105210267
102	PEV (Pre-Erythrocytic Vaccine)	3	35%	2	100	Infants	6, 10, &, 14 weeks	2 yrs	50%	69%	85%	85%	NA	95%	1-5yo	0 yrs	None	50%	69%	85%	85%	NA	NA	None	NA	NA	NA	NA	NA	NA	NA	NA	0.4	Cases per 100,000 population	107204.4286	108952.0714	110730.2143	111726.6429	112347	112913.2857	113387.2143	113774.6429	113839.3571	114262.5714	114287.8571	114407.9286	114496.5	114662.6429	114426.7143
102	PEV (Pre-Erythrocytic Vaccine)	3	35%	2	100	Infants	6, 10, &, 14 weeks	2 yrs	50%	69%	85%	85%	NA	95%	1-5yo	0 yrs	None	50%	69%	85%	85%	NA	NA	None	NA	NA	NA	NA	NA	NA	NA	NA	0.4	Severe Cases per 100,000 population	1434.785714	1507.142857	1544.928571	1570.785714	1587.428571	1630.142857	1601.214286	1605.642857	1609.928571	1568.214286	1612.285714	1604	1598.357143	1579.428571	1614.928571
102	PEV (Pre-Erythrocytic Vaccine)	3	35%	2	100	Infants	6, 10, &, 14 weeks	2 yrs	50%	69%	85%	85%	NA	95%	1-5yo	0 yrs	None	50%	69%	85%	85%	NA	NA	None	NA	NA	NA	NA	NA	NA	NA	NA	0.4	Deaths per 100,000 population	343.5714286	356.3571429	350.2142857	366.7142857	368.2142857	372.9285714	369.7857143	367.4285714	362.5714286	370.4285714	377.5714286	365.4285714	367.5	363.2142857	371.6428571
102	PEV (Pre-Erythrocytic Vaccine)	3	35%	2	100	Infants	6, 10, &, 14 weeks	2 yrs	50%	69%	85%	85%	NA	95%	1-5yo	0 yrs	None	50%	69%	85%	85%	NA	NA	None	NA	NA	NA	NA	NA	NA	NA	NA	0.4	Cases in <5yo per 100,000 population	48909.78571	50399	51346.21429	51283.5	51398.35714	51607.42857	51663.5	51776.78571	51639.78571	51715.42857	51734.42857	51701.64286	51736	51785.71429	51606
102	PEV (Pre-Erythrocytic Vaccine)	3	35%	2	100	Infants	6, 10, &, 14 weeks	2 yrs	50%	69%	85%	85%	NA	95%	1-5yo	0 yrs	None	50%	69%	85%	85%	NA	NA	None	NA	NA	NA	NA	NA	NA	NA	NA	0.4	Severe Cases in <5yo per 100,000 population	1321.642857	1387.214286	1416.5	1429.857143	1447.928571	1487.142857	1458.428571	1461.571429	1460.5	1423.428571	1464.642857	1452.5	1448.571429	1436.285714	1466.142857
102	PEV (Pre-Erythrocytic Vaccine)	3	35%	2	100	Infants	6, 10, &, 14 weeks	2 yrs	50%	69%	85%	85%	NA	95%	1-5yo	0 yrs	None	50%	69%	85%	85%	NA	NA	None	NA	NA	NA	NA	NA	NA	NA	NA	0.4	Deaths in < 5yo per 100,000 population	312.6428571	323.2142857	316.2142857	332.2142857	329.8571429	332.2857143	334	328	326.1428571	333.3571429	340.3571429	326.2857143	329.5714286	325.5714286	336
102	PEV (Pre-Erythrocytic Vaccine)	3	35%	2	100	Infants	6, 10, &, 14 weeks	2 yrs	50%	69%	85%	85%	NA	95%	1-5yo	0 yrs	None	50%	69%	85%	85%	NA	NA	None	NA	NA	NA	NA	NA	NA	NA	NA	0.4	DALYs per 100,000 population	9245.600292	9581.573615	9449.450045	9882.416391	9927.532037	10065.24177	9968.952618	9908.921287	9783.271118	9980.262522	10175.32317	9875.148298	9919.963064	9786.323264	10020.10873
102	PEV (Pre-Erythrocytic Vaccine)	3	35%	2	100	Infants	6, 10, &, 14 weeks	2 yrs	50%	69%	85%	85%	NA	95%	1-5yo	0 yrs	None	50%	69%	85%	85%	NA	NA	None	NA	NA	NA	NA	NA	NA	NA	NA	0.4	Income and productivity gains from delivering vaccine (US$ / dose)	0.270262034	0.5485719	0.070523507	-0.236423497	-0.428875019	-0.618851399	-0.729693412	-0.81711558	-0.87368154	-0.981080854	-0.988568964	-1.04101957	-1.038736556	-1.084381431	-1.057692208
103	PEV (Pre-Erythrocytic Vaccine)	3	35%	2	100	Infants	6, 10, &, 14 weeks	2 yrs	50%	69%	85%	85%	NA	80%	1-5yo	0 yrs	None	89%	95%	97%	97%	NA	NA	None	NA	NA	NA	NA	NA	NA	NA	NA	0.4	Cases per 100,000 population	106136.9101	108613.4045	111035.3933	112247.8876	113045.5506	113541.5955	113887.1124	114064.3596	114309.1461	114359.8652	114415.191	114507.2697	114481.4831	114509.3483	114551.3933
103	PEV (Pre-Erythrocytic Vaccine)	3	35%	2	100	Infants	6, 10, &, 14 weeks	2 yrs	50%	69%	85%	85%	NA	80%	1-5yo	0 yrs	None	89%	95%	97%	97%	NA	NA	None	NA	NA	NA	NA	NA	NA	NA	NA	0.4	Severe Cases per 100,000 population	1417.966292	1515.438202	1559.438202	1579.337079	1587.955056	1597.707865	1598.617978	1607.606742	1601.741573	1599.921348	1600.707865	1595.842697	1605.325843	1591.47191	1601.11236
103	PEV (Pre-Erythrocytic Vaccine)	3	35%	2	100	Infants	6, 10, &, 14 weeks	2 yrs	50%	69%	85%	85%	NA	80%	1-5yo	0 yrs	None	89%	95%	97%	97%	NA	NA	None	NA	NA	NA	NA	NA	NA	NA	NA	0.4	Deaths per 100,000 population	347.2134831	357.741573	363.5168539	363.258427	369.4831461	371.2359551	369.9550562	370.3370787	368.2134831	368.3258427	369.8314607	367.8202247	367.8089888	369.4719101	375.4606742
103	PEV (Pre-Erythrocytic Vaccine)	3	35%	2	100	Infants	6, 10, &, 14 weeks	2 yrs	50%	69%	85%	85%	NA	80%	1-5yo	0 yrs	None	89%	95%	97%	97%	NA	NA	None	NA	NA	NA	NA	NA	NA	NA	NA	0.4	Cases in <5yo per 100,000 population	47986.80899	50096.24719	51427.85393	51456.30337	51515.37079	51741.05618	51765.7191	51709.11236	51761.21348	51755.8427	51730.39326	51759.10112	51794.51685	51736.5618	51744.82022
103	PEV (Pre-Erythrocytic Vaccine)	3	35%	2	100	Infants	6, 10, &, 14 weeks	2 yrs	50%	69%	85%	85%	NA	80%	1-5yo	0 yrs	None	89%	95%	97%	97%	NA	NA	None	NA	NA	NA	NA	NA	NA	NA	NA	0.4	Severe Cases in <5yo per 100,000 population	1302.337079	1393.292135	1425.303371	1437.685393	1447.303371	1456.617978	1453.617978	1459.370787	1455.629213	1454.786517	1453.550562	1450.033708	1458.786517	1444.494382	1454.269663
103	PEV (Pre-Erythrocytic Vaccine)	3	35%	2	100	Infants	6, 10, &, 14 weeks	2 yrs	50%	69%	85%	85%	NA	80%	1-5yo	0 yrs	None	89%	95%	97%	97%	NA	NA	None	NA	NA	NA	NA	NA	NA	NA	NA	0.4	Deaths in < 5yo per 100,000 population	316.2359551	324.6292135	328.9325843	327.1685393	333.1573034	334.9213483	332.7865169	332.8089888	331.4494382	331.6179775	332.3483146	330.9438202	330.2022472	332.1235955	338.8876404
103	PEV (Pre-Erythrocytic Vaccine)	3	35%	2	100	Infants	6, 10, &, 14 weeks	2 yrs	50%	69%	85%	85%	NA	80%	1-5yo	0 yrs	None	89%	95%	97%	97%	NA	NA	None	NA	NA	NA	NA	NA	NA	NA	NA	0.4	DALYs per 100,000 population	9349.239255	9640.263997	9809.34637	9803.381913	9964.834045	10012.38545	9984.55391	9983.60383	9942.181671	9937.374555	9979.87487	9929.656742	9936.369175	9966.513348	10130.26776
103	PEV (Pre-Erythrocytic Vaccine)	3	35%	2	100	Infants	6, 10, &, 14 weeks	2 yrs	50%	69%	85%	85%	NA	80%	1-5yo	0 yrs	None	89%	95%	97%	97%	NA	NA	None	NA	NA	NA	NA	NA	NA	NA	NA	0.4	Income and productivity gains from delivering vaccine (US$ / dose)	0.28696398	0.602278034	-0.017956346	-0.395245908	-0.646564175	-0.773545273	-0.876804912	-0.951156842	-1.014676997	-1.032771319	-1.038240059	-1.068838534	-1.063150875	-1.062210752	-1.093285845
104	PEV (Pre-Erythrocytic Vaccine)	3	35%	2	100	Infants	6, 10, &, 14 weeks	2 yrs	50%	69%	85%	85%	NA	80%	1-5yo	0 yrs	None	70%	81%	93%	93%	NA	NA	None	NA	NA	NA	NA	NA	NA	NA	NA	0.4	Cases per 100,000 population	106722.4762	108713.2381	110846.1429	112079	112847.4762	113333.7143	113669.4762	114028.6667	114162.9524	114170.3333	114253.2381	114436.619	114347.6667	114347.4762	114477.8095
104	PEV (Pre-Erythrocytic Vaccine)	3	35%	2	100	Infants	6, 10, &, 14 weeks	2 yrs	50%	69%	85%	85%	NA	80%	1-5yo	0 yrs	None	70%	81%	93%	93%	NA	NA	None	NA	NA	NA	NA	NA	NA	NA	NA	0.4	Severe Cases per 100,000 population	1437.142857	1510.142857	1554.857143	1573.238095	1586.952381	1604.333333	1606.238095	1614.285714	1600.095238	1590.952381	1600.095238	1595.428571	1603.285714	1606.47619	1598.47619
104	PEV (Pre-Erythrocytic Vaccine)	3	35%	2	100	Infants	6, 10, &, 14 weeks	2 yrs	50%	69%	85%	85%	NA	80%	1-5yo	0 yrs	None	70%	81%	93%	93%	NA	NA	None	NA	NA	NA	NA	NA	NA	NA	NA	0.4	Deaths per 100,000 population	343.3809524	358.7142857	363.2857143	368.5714286	360.1904762	367.3809524	366.1428571	375.1428571	374.3333333	371.8095238	366.3333333	380.4761905	370.1428571	364.9047619	376.0952381
104	PEV (Pre-Erythrocytic Vaccine)	3	35%	2	100	Infants	6, 10, &, 14 weeks	2 yrs	50%	69%	85%	85%	NA	80%	1-5yo	0 yrs	None	70%	81%	93%	93%	NA	NA	None	NA	NA	NA	NA	NA	NA	NA	NA	0.4	Cases in <5yo per 100,000 population	48386.14286	50244	51384.33333	51424.33333	51493.09524	51761.33333	51763.38095	51866.04762	51785.90476	51707.38095	51706.90476	51788.42857	51722.85714	51719.42857	51752.52381
104	PEV (Pre-Erythrocytic Vaccine)	3	35%	2	100	Infants	6, 10, &, 14 weeks	2 yrs	50%	69%	85%	85%	NA	80%	1-5yo	0 yrs	None	70%	81%	93%	93%	NA	NA	None	NA	NA	NA	NA	NA	NA	NA	NA	0.4	Severe Cases in <5yo per 100,000 population	1319.904762	1390.809524	1421.190476	1436.095238	1446.095238	1463.428571	1464.095238	1471.142857	1453.190476	1447.47619	1457.904762	1447.857143	1457.952381	1459.095238	1454.761905
104	PEV (Pre-Erythrocytic Vaccine)	3	35%	2	100	Infants	6, 10, &, 14 weeks	2 yrs	50%	69%	85%	85%	NA	80%	1-5yo	0 yrs	None	70%	81%	93%	93%	NA	NA	None	NA	NA	NA	NA	NA	NA	NA	NA	0.4	Deaths in < 5yo per 100,000 population	314	324.4285714	328.3333333	334.5714286	324.6190476	330.7142857	329.3809524	337.9047619	337.0952381	335	331.6666667	342.1904762	335.1904762	329.2857143	339.6190476
104	PEV (Pre-Erythrocytic Vaccine)	3	35%	2	100	Infants	6, 10, &, 14 weeks	2 yrs	50%	69%	85%	85%	NA	80%	1-5yo	0 yrs	None	70%	81%	93%	93%	NA	NA	None	NA	NA	NA	NA	NA	NA	NA	NA	0.4	DALYs per 100,000 population	9234.547691	9657.551304	9786.707242	9940.543701	9721.569759	9918.643016	9890.070826	10136.14883	10112.78948	10023.12519	9879.804556	10232.1877	9986.985171	9842.204731	10134.47212
104	PEV (Pre-Erythrocytic Vaccine)	3	35%	2	100	Infants	6, 10, &, 14 weeks	2 yrs	50%	69%	85%	85%	NA	80%	1-5yo	0 yrs	None	70%	81%	93%	93%	NA	NA	None	NA	NA	NA	NA	NA	NA	NA	NA	0.4	Income and productivity gains from delivering vaccine (US$ / dose)	0.26740545	0.602343414	0.040190345	-0.346006293	-0.591639331	-0.706690845	-0.812684313	-0.915568638	-0.970958569	-0.976627877	-0.99255364	-1.037262149	-1.018613248	-1.02452494	-1.059749272
105	PEV (Pre-Erythrocytic Vaccine)	3	35%	2	100	Infants	6, 10, &, 14 weeks	2 yrs	50%	69%	85%	85%	NA	80%	1-5yo	0 yrs	None	50%	69%	85%	85%	NA	NA	None	NA	NA	NA	NA	NA	NA	NA	NA	0.4	Cases per 100,000 population	107137.3333	108909	110805.75	111742.5417	112542.1667	113105.1667	113445.7083	113746	113971.9167	114107.2917	114476.25	114456.9583	114431.9583	114553.0417	114485.5833
105	PEV (Pre-Erythrocytic Vaccine)	3	35%	2	100	Infants	6, 10, &, 14 weeks	2 yrs	50%	69%	85%	85%	NA	80%	1-5yo	0 yrs	None	50%	69%	85%	85%	NA	NA	None	NA	NA	NA	NA	NA	NA	NA	NA	0.4	Severe Cases per 100,000 population	1437.375	1507.416667	1556.125	1563.541667	1587.916667	1602.458333	1604.291667	1590.458333	1604.75	1600.166667	1610.458333	1610.958333	1598.041667	1605.958333	1596.625
105	PEV (Pre-Erythrocytic Vaccine)	3	35%	2	100	Infants	6, 10, &, 14 weeks	2 yrs	50%	69%	85%	85%	NA	80%	1-5yo	0 yrs	None	50%	69%	85%	85%	NA	NA	None	NA	NA	NA	NA	NA	NA	NA	NA	0.4	Deaths per 100,000 population	351.875	350	361.875	361.375	365.9583333	371.25	367.0416667	369.625	371	369.75	372.2083333	375.75	376.125	369.0833333	370.2916667
105	PEV (Pre-Erythrocytic Vaccine)	3	35%	2	100	Infants	6, 10, &, 14 weeks	2 yrs	50%	69%	85%	85%	NA	80%	1-5yo	0 yrs	None	50%	69%	85%	85%	NA	NA	None	NA	NA	NA	NA	NA	NA	NA	NA	0.4	Cases in <5yo per 100,000 population	48880.33333	50430.04167	51427.70833	51387.83333	51546.66667	51766.125	51708.125	51791.125	51764.54167	51753.70833	51903.25	51764.625	51782.375	51739.20833	51737.45833
105	PEV (Pre-Erythrocytic Vaccine)	3	35%	2	100	Infants	6, 10, &, 14 weeks	2 yrs	50%	69%	85%	85%	NA	80%	1-5yo	0 yrs	None	50%	69%	85%	85%	NA	NA	None	NA	NA	NA	NA	NA	NA	NA	NA	0.4	Severe Cases in <5yo per 100,000 population	1324.333333	1389	1430.5	1429.041667	1451.333333	1469.208333	1462.041667	1446.25	1463.666667	1452.291667	1461.25	1462.041667	1449.25	1459.5	1450.208333
105	PEV (Pre-Erythrocytic Vaccine)	3	35%	2	100	Infants	6, 10, &, 14 weeks	2 yrs	50%	69%	85%	85%	NA	80%	1-5yo	0 yrs	None	50%	69%	85%	85%	NA	NA	None	NA	NA	NA	NA	NA	NA	NA	NA	0.4	Deaths in < 5yo per 100,000 population	322.0416667	320.5416667	327.4166667	327.7916667	331.7083333	335.0416667	328.3333333	332.5416667	334.9166667	331.0416667	335.7916667	341.2916667	338.9583333	331.7916667	332.9166667
105	PEV (Pre-Erythrocytic Vaccine)	3	35%	2	100	Infants	6, 10, &, 14 weeks	2 yrs	50%	69%	85%	85%	NA	80%	1-5yo	0 yrs	None	50%	69%	85%	85%	NA	NA	None	NA	NA	NA	NA	NA	NA	NA	NA	0.4	DALYs per 100,000 population	9491.375071	9451.294901	9755.954294	9746.475678	9868.989112	10013.25361	9902.991927	9987.384443	10011.31066	9971.405063	10041.84627	10159.74287	10129.55537	9958.508759	9989.114393
105	PEV (Pre-Erythrocytic Vaccine)	3	35%	2	100	Infants	6, 10, &, 14 weeks	2 yrs	50%	69%	85%	85%	NA	80%	1-5yo	0 yrs	None	50%	69%	85%	85%	NA	NA	None	NA	NA	NA	NA	NA	NA	NA	NA	0.4	Income and productivity gains from delivering vaccine (US$ / dose)	0.278657036	0.5680715	0.054509947	-0.240553299	-0.489524443	-0.640083875	-0.755993034	-0.825090251	-0.900139841	-0.94725898	-1.045111881	-1.067633145	-1.042479101	-1.094296819	-1.068206014
106	PEV (Pre-Erythrocytic Vaccine)	3	35%	2	100	Infants	6, 10, &, 14 weeks	2 yrs	50%	69%	85%	85%	NA	50%	1-5yo	0 yrs	None	89%	95%	97%	97%	NA	NA	None	NA	NA	NA	NA	NA	NA	NA	NA	0.4	Cases per 100,000 population	106178.6471	108506.2353	111073.0588	112379.6471	113152.5882	113651.4118	113984.2353	114244.8824	114176.9412	114276.2353	114331.6471	114340.8235	114368.6471	114338.2941	114439.7059
106	PEV (Pre-Erythrocytic Vaccine)	3	35%	2	100	Infants	6, 10, &, 14 weeks	2 yrs	50%	69%	85%	85%	NA	50%	1-5yo	0 yrs	None	89%	95%	97%	97%	NA	NA	None	NA	NA	NA	NA	NA	NA	NA	NA	0.4	Severe Cases per 100,000 population	1426.117647	1523.470588	1567.117647	1578.176471	1593.294118	1584.294118	1604	1608.294118	1598.294118	1607.764706	1607.058824	1607.764706	1608.588235	1605	1612.176471
106	PEV (Pre-Erythrocytic Vaccine)	3	35%	2	100	Infants	6, 10, &, 14 weeks	2 yrs	50%	69%	85%	85%	NA	50%	1-5yo	0 yrs	None	89%	95%	97%	97%	NA	NA	None	NA	NA	NA	NA	NA	NA	NA	NA	0.4	Deaths per 100,000 population	353.4705882	353.8823529	370.4705882	372.5882353	375.4117647	367.5294118	363.4117647	365.2941176	362.8823529	369	371.1176471	375.1176471	372.4117647	363.4705882	374.8823529
106	PEV (Pre-Erythrocytic Vaccine)	3	35%	2	100	Infants	6, 10, &, 14 weeks	2 yrs	50%	69%	85%	85%	NA	50%	1-5yo	0 yrs	None	89%	95%	97%	97%	NA	NA	None	NA	NA	NA	NA	NA	NA	NA	NA	0.4	Cases in <5yo per 100,000 population	47929.82353	50092.82353	51456.41176	51630.58824	51634	51854.70588	51950.88235	51953.29412	51928.76471	51953.23529	51939.47059	51869.52941	51976.88235	51925.76471	52032.35294
106	PEV (Pre-Erythrocytic Vaccine)	3	35%	2	100	Infants	6, 10, &, 14 weeks	2 yrs	50%	69%	85%	85%	NA	50%	1-5yo	0 yrs	None	89%	95%	97%	97%	NA	NA	None	NA	NA	NA	NA	NA	NA	NA	NA	0.4	Severe Cases in <5yo per 100,000 population	1310.705882	1404.823529	1436.352941	1435.470588	1448.235294	1447.823529	1458.470588	1464.058824	1453.529412	1462.764706	1459.882353	1465.588235	1467.764706	1459.764706	1465.705882
106	PEV (Pre-Erythrocytic Vaccine)	3	35%	2	100	Infants	6, 10, &, 14 weeks	2 yrs	50%	69%	85%	85%	NA	50%	1-5yo	0 yrs	None	89%	95%	97%	97%	NA	NA	None	NA	NA	NA	NA	NA	NA	NA	NA	0.4	Deaths in < 5yo per 100,000 population	320.1764706	323.9411765	335.7058824	335.2941176	338.7647059	330.2941176	327.1764706	330	325.3529412	330.9411765	331.3529412	336.0588235	334.2941176	329.1764706	336.6470588
106	PEV (Pre-Erythrocytic Vaccine)	3	35%	2	100	Infants	6, 10, &, 14 weeks	2 yrs	50%	69%	85%	85%	NA	50%	1-5yo	0 yrs	None	89%	95%	97%	97%	NA	NA	None	NA	NA	NA	NA	NA	NA	NA	NA	0.4	DALYs per 100,000 population	9507.478301	9551.376511	10008.66228	10041.63286	10099.34094	9937.951848	9820.847688	9855.071977	9801.014479	9953.436795	9992.773682	10127.7207	10055.08749	9821.398938	10098.2914
106	PEV (Pre-Erythrocytic Vaccine)	3	35%	2	100	Infants	6, 10, &, 14 weeks	2 yrs	50%	69%	85%	85%	NA	50%	1-5yo	0 yrs	None	89%	95%	97%	97%	NA	NA	None	NA	NA	NA	NA	NA	NA	NA	NA	0.4	Income and productivity gains from delivering vaccine (US$ / dose)	0.285191177	0.634424506	-0.040109162	-0.420151189	-0.693475483	-0.821927447	-0.920999355	-0.992555697	-0.971487272	-1.02203522	-1.009931193	-1.035675217	-1.026047327	-1.029863173	-1.055510966
107	PEV (Pre-Erythrocytic Vaccine)	3	35%	2	100	Infants	6, 10, &, 14 weeks	2 yrs	50%	69%	85%	85%	NA	50%	1-5yo	0 yrs	None	70%	81%	93%	93%	NA	NA	None	NA	NA	NA	NA	NA	NA	NA	NA	0.4	Cases per 100,000 population	106646.1818	108819.4394	111019.7121	112175.3182	112987.7121	113463.6212	113729.2879	114002.6515	114132.9545	114151.1212	114228.0909	114262.1364	114280.0909	114368.6212	114364.4091
107	PEV (Pre-Erythrocytic Vaccine)	3	35%	2	100	Infants	6, 10, &, 14 weeks	2 yrs	50%	69%	85%	85%	NA	50%	1-5yo	0 yrs	None	70%	81%	93%	93%	NA	NA	None	NA	NA	NA	NA	NA	NA	NA	NA	0.4	Severe Cases per 100,000 population	1427.272727	1510.545455	1562.318182	1578.5	1595.560606	1594.954545	1592.151515	1598.909091	1598.80303	1601.757576	1597.484848	1599.121212	1601.939394	1600.606061	1601.606061
107	PEV (Pre-Erythrocytic Vaccine)	3	35%	2	100	Infants	6, 10, &, 14 weeks	2 yrs	50%	69%	85%	85%	NA	50%	1-5yo	0 yrs	None	70%	81%	93%	93%	NA	NA	None	NA	NA	NA	NA	NA	NA	NA	NA	0.4	Deaths per 100,000 population	349.1515152	354.5454545	363.2727273	364.8636364	368.5151515	366.2727273	366.5757576	371.6060606	370.969697	367.0151515	368.2121212	366.9090909	365.6666667	372.2424242	371.969697
107	PEV (Pre-Erythrocytic Vaccine)	3	35%	2	100	Infants	6, 10, &, 14 weeks	2 yrs	50%	69%	85%	85%	NA	50%	1-5yo	0 yrs	None	70%	81%	93%	93%	NA	NA	None	NA	NA	NA	NA	NA	NA	NA	NA	0.4	Cases in <5yo per 100,000 population	48384.71212	50302.51515	51512.34848	51587.19697	51689.77273	51959.66667	51918.86364	51926.69697	51924.89394	51929.66667	51893.01515	51920.40909	51887.69697	51927.98485	51929.25758
107	PEV (Pre-Erythrocytic Vaccine)	3	35%	2	100	Infants	6, 10, &, 14 weeks	2 yrs	50%	69%	85%	85%	NA	50%	1-5yo	0 yrs	None	70%	81%	93%	93%	NA	NA	None	NA	NA	NA	NA	NA	NA	NA	NA	0.4	Severe Cases in <5yo per 100,000 population	1311.454545	1390.060606	1430.969697	1440.621212	1454.454545	1458.515152	1450.848485	1458.136364	1453.969697	1455.545455	1454.80303	1458.363636	1459.272727	1459.5	1456.818182
107	PEV (Pre-Erythrocytic Vaccine)	3	35%	2	100	Infants	6, 10, &, 14 weeks	2 yrs	50%	69%	85%	85%	NA	50%	1-5yo	0 yrs	None	70%	81%	93%	93%	NA	NA	None	NA	NA	NA	NA	NA	NA	NA	NA	0.4	Deaths in < 5yo per 100,000 population	319.0757576	323.469697	328.9242424	329.2272727	331.9242424	329.8939394	331.4848485	334.6363636	333.7424242	329.1666667	332.1363636	331.8939394	329.8484848	335.1212121	334.3181818
107	PEV (Pre-Erythrocytic Vaccine)	3	35%	2	100	Infants	6, 10, &, 14 weeks	2 yrs	50%	69%	85%	85%	NA	50%	1-5yo	0 yrs	None	70%	81%	93%	93%	NA	NA	None	NA	NA	NA	NA	NA	NA	NA	NA	0.4	DALYs per 100,000 population	9401.64389	9565.548028	9800.684346	9861.754905	9943.91801	9875.229594	9891.529007	10022.33885	10011.80034	9910.614761	9935.339892	9908.820462	9872.702171	10039.07849	10037.36632
107	PEV (Pre-Erythrocytic Vaccine)	3	35%	2	100	Infants	6, 10, &, 14 weeks	2 yrs	50%	69%	85%	85%	NA	50%	1-5yo	0 yrs	None	70%	81%	93%	93%	NA	NA	None	NA	NA	NA	NA	NA	NA	NA	NA	0.4	Income and productivity gains from delivering vaccine (US$ / dose)	0.278221603	0.573964926	-0.0026001	-0.360777988	-0.640036246	-0.740934716	-0.829373106	-0.923784357	-0.964154611	-0.986497973	-0.990608406	-1.008647585	-1.021037428	-1.026877667	-1.043153813
108	PEV (Pre-Erythrocytic Vaccine)	3	35%	2	100	Infants	6, 10, &, 14 weeks	2 yrs	50%	69%	85%	85%	NA	50%	1-5yo	0 yrs	None	50%	69%	85%	85%	NA	NA	None	NA	NA	NA	NA	NA	NA	NA	NA	0.4	Cases per 100,000 population	107234.3571	108895.5	110854.2857	111918.6429	112623.1429	112874	113308.8571	113618.3571	113877.0714	113990.1429	114000.2857	114024.5	114162.7143	114245.1429	114092.2857
108	PEV (Pre-Erythrocytic Vaccine)	3	35%	2	100	Infants	6, 10, &, 14 weeks	2 yrs	50%	69%	85%	85%	NA	50%	1-5yo	0 yrs	None	50%	69%	85%	85%	NA	NA	None	NA	NA	NA	NA	NA	NA	NA	NA	0.4	Severe Cases per 100,000 population	1445.5	1500.142857	1548.785714	1581.071429	1583.214286	1596.642857	1595.642857	1620.785714	1608.285714	1598.071429	1600.5	1575.071429	1597.785714	1580.642857	1589.714286
108	PEV (Pre-Erythrocytic Vaccine)	3	35%	2	100	Infants	6, 10, &, 14 weeks	2 yrs	50%	69%	85%	85%	NA	50%	1-5yo	0 yrs	None	50%	69%	85%	85%	NA	NA	None	NA	NA	NA	NA	NA	NA	NA	NA	0.4	Deaths per 100,000 population	345.3571429	349.3571429	361.9285714	367	359.7857143	362.5	361.2142857	371.7857143	362.9285714	371.5714286	363.5714286	369.7857143	371.6428571	373.7142857	367.0714286
108	PEV (Pre-Erythrocytic Vaccine)	3	35%	2	100	Infants	6, 10, &, 14 weeks	2 yrs	50%	69%	85%	85%	NA	50%	1-5yo	0 yrs	None	50%	69%	85%	85%	NA	NA	None	NA	NA	NA	NA	NA	NA	NA	NA	0.4	Cases in <5yo per 100,000 population	48941.42857	50440.64286	51453.5	51449.07143	51627.64286	51739.71429	51771.78571	51938	51870.28571	51994.64286	51865.78571	51872.5	51976.85714	51962.42857	51937.5
108	PEV (Pre-Erythrocytic Vaccine)	3	35%	2	100	Infants	6, 10, &, 14 weeks	2 yrs	50%	69%	85%	85%	NA	50%	1-5yo	0 yrs	None	50%	69%	85%	85%	NA	NA	None	NA	NA	NA	NA	NA	NA	NA	NA	0.4	Severe Cases in <5yo per 100,000 population	1330.714286	1378.357143	1413	1446.142857	1448.142857	1464.071429	1454.571429	1479.928571	1469.714286	1455.142857	1459.5	1431.928571	1452.642857	1439.642857	1443.928571
108	PEV (Pre-Erythrocytic Vaccine)	3	35%	2	100	Infants	6, 10, &, 14 weeks	2 yrs	50%	69%	85%	85%	NA	50%	1-5yo	0 yrs	None	50%	69%	85%	85%	NA	NA	None	NA	NA	NA	NA	NA	NA	NA	NA	0.4	Deaths in < 5yo per 100,000 population	316.5714286	317.2142857	325.6428571	334.2857143	325.2857143	327.7142857	326.6428571	334.7857143	327.8571429	336.7142857	329.6428571	331.5	336.7857143	336.1428571	331.3571429
108	PEV (Pre-Erythrocytic Vaccine)	3	35%	2	100	Infants	6, 10, &, 14 weeks	2 yrs	50%	69%	85%	85%	NA	50%	1-5yo	0 yrs	None	50%	69%	85%	85%	NA	NA	None	NA	NA	NA	NA	NA	NA	NA	NA	0.4	DALYs per 100,000 population	9317.557416	9443.296252	9756.902789	9886.310858	9709.177567	9785.686499	9770.329309	10031.13522	9812.849779	10007.54546	9800.872999	9950.833404	10033.83009	10073.52059	9923.137527
108	PEV (Pre-Erythrocytic Vaccine)	3	35%	2	100	Infants	6, 10, &, 14 weeks	2 yrs	50%	69%	85%	85%	NA	50%	1-5yo	0 yrs	None	50%	69%	85%	85%	NA	NA	None	NA	NA	NA	NA	NA	NA	NA	NA	0.4	Income and productivity gains from delivering vaccine (US$ / dose)	0.268281066	0.564715907	0.036761461	-0.306917155	-0.51510633	-0.592537187	-0.744289217	-0.809438213	-0.905195556	-0.888630101	-0.920089962	-0.913854266	-0.966352595	-0.954709147	-0.960196864
109	PEV (Pre-Erythrocytic Vaccine)	3	35%	4	0.1	Infants	6, 10, &, 14 weeks	2 yrs	89%	95%	97%	97%	NA	95%	1-5yo	0 yrs	None	89%	95%	97%	97%	NA	NA	None	NA	NA	NA	NA	NA	NA	NA	NA	0.4	Cases per 100,000 population	8429.372727	8172.009091	8071.281818	7970.181818	7939.072727	7910.245455	7857.872727	7831.772727	7797.963636	7734.890909	7758.272727	7699.090909	7694.390909	7736.154545	7717.636364
109	PEV (Pre-Erythrocytic Vaccine)	3	35%	4	0.1	Infants	6, 10, &, 14 weeks	2 yrs	89%	95%	97%	97%	NA	95%	1-5yo	0 yrs	None	89%	95%	97%	97%	NA	NA	None	NA	NA	NA	NA	NA	NA	NA	NA	0.4	Severe Cases per 100,000 population	142.3454545	134.8727273	136.1818182	133.7909091	131.8090909	132.7636364	133.3454545	133.3363636	131.9272727	131.7727273	134.6727273	134.7727273	135.0545455	135.9454545	133.7727273
109	PEV (Pre-Erythrocytic Vaccine)	3	35%	4	0.1	Infants	6, 10, &, 14 weeks	2 yrs	89%	95%	97%	97%	NA	95%	1-5yo	0 yrs	None	89%	95%	97%	97%	NA	NA	None	NA	NA	NA	NA	NA	NA	NA	NA	0.4	Deaths per 100,000 population	30.57272727	28.86363636	29.06363636	28.39090909	28.54545455	28.1	28.37272727	27.87272727	27.90909091	29.06363636	27.85454545	28.57272727	28.69090909	29.03636364	28.55454545
109	PEV (Pre-Erythrocytic Vaccine)	3	35%	4	0.1	Infants	6, 10, &, 14 weeks	2 yrs	89%	95%	97%	97%	NA	95%	1-5yo	0 yrs	None	89%	95%	97%	97%	NA	NA	None	NA	NA	NA	NA	NA	NA	NA	NA	0.4	Cases in <5yo per 100,000 population	560.5545455	504.2272727	520.5272727	507.7090909	500.1545455	480.6909091	474.1181818	473.8545455	475.9818182	460.7636364	465.3272727	465.3454545	457.9454545	467.0363636	462.8727273
109	PEV (Pre-Erythrocytic Vaccine)	3	35%	4	0.1	Infants	6, 10, &, 14 weeks	2 yrs	89%	95%	97%	97%	NA	95%	1-5yo	0 yrs	None	89%	95%	97%	97%	NA	NA	None	NA	NA	NA	NA	NA	NA	NA	NA	0.4	Severe Cases in <5yo per 100,000 population	28.4	26.79090909	26.95454545	26.78181818	25.01818182	24.53636364	25.45454545	25.13636364	25.15454545	24.8	24.67272727	25.04545455	24.27272727	25.05454545	24.36363636
109	PEV (Pre-Erythrocytic Vaccine)	3	35%	4	0.1	Infants	6, 10, &, 14 weeks	2 yrs	89%	95%	97%	97%	NA	95%	1-5yo	0 yrs	None	89%	95%	97%	97%	NA	NA	None	NA	NA	NA	NA	NA	NA	NA	NA	0.4	Deaths in < 5yo per 100,000 population	7.754545455	7.109090909	7.427272727	6.918181818	7.336363636	6.963636364	6.936363636	7.109090909	7.036363636	7.5	6.654545455	6.563636364	6.8	6.963636364	6.790909091
109	PEV (Pre-Erythrocytic Vaccine)	3	35%	4	0.1	Infants	6, 10, &, 14 weeks	2 yrs	89%	95%	97%	97%	NA	95%	1-5yo	0 yrs	None	89%	95%	97%	97%	NA	NA	None	NA	NA	NA	NA	NA	NA	NA	NA	0.4	DALYs per 100,000 population	779.4352974	731.4767585	740.2386183	718.8375892	723.9404417	715.1132825	719.7903628	708.7435398	711.8830289	738.0030982	706.9695413	722.0680368	728.6721686	738.7262391	723.3678483
109	PEV (Pre-Erythrocytic Vaccine)	3	35%	4	0.1	Infants	6, 10, &, 14 weeks	2 yrs	89%	95%	97%	97%	NA	95%	1-5yo	0 yrs	None	89%	95%	97%	97%	NA	NA	None	NA	NA	NA	NA	NA	NA	NA	NA	0.4	Income and productivity gains from delivering vaccine (US$ / dose)	0.008873884	0.082530852	0.09480682	0.113963578	0.12349113	0.124949021	0.134365718	0.137531465	0.143005886	0.155055831	0.149864602	0.162316339	0.162353699	0.153992024	0.159806482
110	PEV (Pre-Erythrocytic Vaccine)	3	35%	4	0.1	Infants	6, 10, &, 14 weeks	2 yrs	89%	95%	97%	97%	NA	95%	1-5yo	0 yrs	None	70%	81%	93%	93%	NA	NA	None	NA	NA	NA	NA	NA	NA	NA	NA	0.4	Cases per 100,000 population	8459.509091	8260.218182	8154.045455	8092.754545	7959.681818	7918.627273	7885.472727	7829.063636	7737.254545	7684.218182	7692.818182	7631.872727	7673.063636	7691.318182	7683.918182
110	PEV (Pre-Erythrocytic Vaccine)	3	35%	4	0.1	Infants	6, 10, &, 14 weeks	2 yrs	89%	95%	97%	97%	NA	95%	1-5yo	0 yrs	None	70%	81%	93%	93%	NA	NA	None	NA	NA	NA	NA	NA	NA	NA	NA	0.4	Severe Cases per 100,000 population	146.8272727	139.3727273	138.5	137.2636364	132.7181818	133.2545455	133.7727273	133.0272727	132.2818182	129.7636364	132	132.2363636	132.2454545	135	135.3909091
110	PEV (Pre-Erythrocytic Vaccine)	3	35%	4	0.1	Infants	6, 10, &, 14 weeks	2 yrs	89%	95%	97%	97%	NA	95%	1-5yo	0 yrs	None	70%	81%	93%	93%	NA	NA	None	NA	NA	NA	NA	NA	NA	NA	NA	0.4	Deaths per 100,000 population	31.42727273	29.25454545	28.98181818	28.80909091	28.06363636	28.37272727	28.13636364	27.65454545	28.44545455	27.86363636	28.74545455	28.88181818	27.52727273	28.03636364	27.76363636
110	PEV (Pre-Erythrocytic Vaccine)	3	35%	4	0.1	Infants	6, 10, &, 14 weeks	2 yrs	89%	95%	97%	97%	NA	95%	1-5yo	0 yrs	None	70%	81%	93%	93%	NA	NA	None	NA	NA	NA	NA	NA	NA	NA	NA	0.4	Cases in <5yo per 100,000 population	573.2636364	521.9272727	528.0727273	523.4090909	497.5636364	475.7545455	478.5545455	475.5363636	466.7727273	458.3727273	461.7818182	454.8363636	454.8545455	462.1727273	458.2727273
110	PEV (Pre-Erythrocytic Vaccine)	3	35%	4	0.1	Infants	6, 10, &, 14 weeks	2 yrs	89%	95%	97%	97%	NA	95%	1-5yo	0 yrs	None	70%	81%	93%	93%	NA	NA	None	NA	NA	NA	NA	NA	NA	NA	NA	0.4	Severe Cases in <5yo per 100,000 population	28.99090909	27.21818182	27.37272727	27.13636364	25.79090909	25.54545455	25.11818182	24.74545455	25.2	24.44545455	24.20909091	24.13636364	24.29090909	24.62727273	24.68181818
110	PEV (Pre-Erythrocytic Vaccine)	3	35%	4	0.1	Infants	6, 10, &, 14 weeks	2 yrs	89%	95%	97%	97%	NA	95%	1-5yo	0 yrs	None	70%	81%	93%	93%	NA	NA	None	NA	NA	NA	NA	NA	NA	NA	NA	0.4	Deaths in < 5yo per 100,000 population	7.845454545	7.227272727	7.427272727	6.9	7.181818182	7.245454545	6.536363636	6.6	6.781818182	7.118181818	6.809090909	6.872727273	6.609090909	6.918181818	6.536363636
110	PEV (Pre-Erythrocytic Vaccine)	3	35%	4	0.1	Infants	6, 10, &, 14 weeks	2 yrs	89%	95%	97%	97%	NA	95%	1-5yo	0 yrs	None	70%	81%	93%	93%	NA	NA	None	NA	NA	NA	NA	NA	NA	NA	NA	0.4	DALYs per 100,000 population	797.9190156	742.5661721	735.2680644	731.34755	713.380559	719.2239908	710.3984562	701.4645984	721.8696571	707.3860432	723.3879284	731.388123	699.1305683	709.893379	703.0419886
110	PEV (Pre-Erythrocytic Vaccine)	3	35%	4	0.1	Infants	6, 10, &, 14 weeks	2 yrs	89%	95%	97%	97%	NA	95%	1-5yo	0 yrs	None	70%	81%	93%	93%	NA	NA	None	NA	NA	NA	NA	NA	NA	NA	NA	0.4	Income and productivity gains from delivering vaccine (US$ / dose)	0.006818871	0.063007647	0.077788943	0.091012416	0.117403229	0.123153341	0.128672594	0.137615934	0.154097885	0.165920093	0.1646261	0.17493449	0.168154337	0.16211047	0.163202811
111	PEV (Pre-Erythrocytic Vaccine)	3	35%	4	0.1	Infants	6, 10, &, 14 weeks	2 yrs	89%	95%	97%	97%	NA	95%	1-5yo	0 yrs	None	50%	69%	85%	85%	NA	NA	None	NA	NA	NA	NA	NA	NA	NA	NA	0.4	Cases per 100,000 population	8512.681818	8280.4	8182.509091	8090.863636	8026.9	7923.9	7848.336364	7849.554545	7749.090909	7734.490909	7690.545455	7605.090909	7632.327273	7627.836364	7611.027273
111	PEV (Pre-Erythrocytic Vaccine)	3	35%	4	0.1	Infants	6, 10, &, 14 weeks	2 yrs	89%	95%	97%	97%	NA	95%	1-5yo	0 yrs	None	50%	69%	85%	85%	NA	NA	None	NA	NA	NA	NA	NA	NA	NA	NA	0.4	Severe Cases per 100,000 population	144.8454545	139.4363636	136.5363636	135.0090909	135.7090909	132.9272727	132.6272727	131.9181818	130.8909091	131.9363636	130.5545455	130.4	131.6272727	133.7909091	134.7090909
111	PEV (Pre-Erythrocytic Vaccine)	3	35%	4	0.1	Infants	6, 10, &, 14 weeks	2 yrs	89%	95%	97%	97%	NA	95%	1-5yo	0 yrs	None	50%	69%	85%	85%	NA	NA	None	NA	NA	NA	NA	NA	NA	NA	NA	0.4	Deaths per 100,000 population	29.88181818	30.53636364	28.60909091	28.54545455	27.75454545	28.25454545	28.09090909	27.97272727	27.52727273	27.19090909	27.06363636	27.08181818	27.87272727	28.73636364	27.9
111	PEV (Pre-Erythrocytic Vaccine)	3	35%	4	0.1	Infants	6, 10, &, 14 weeks	2 yrs	89%	95%	97%	97%	NA	95%	1-5yo	0 yrs	None	50%	69%	85%	85%	NA	NA	None	NA	NA	NA	NA	NA	NA	NA	NA	0.4	Cases in <5yo per 100,000 population	584.7	540.6545455	536.0454545	531.0636364	506.7363636	481.7818182	467.9727273	472.8454545	463.1636364	464.8090909	460.1909091	454.8727273	454.8	460.1545455	454.8636364
111	PEV (Pre-Erythrocytic Vaccine)	3	35%	4	0.1	Infants	6, 10, &, 14 weeks	2 yrs	89%	95%	97%	97%	NA	95%	1-5yo	0 yrs	None	50%	69%	85%	85%	NA	NA	None	NA	NA	NA	NA	NA	NA	NA	NA	0.4	Severe Cases in <5yo per 100,000 population	30.54545455	27.82727273	27	27.58181818	26.04545455	25.26363636	24.72727273	24.67272727	24.30909091	23.99090909	23.29090909	24.28181818	23.84545455	24.31818182	24.45454545
111	PEV (Pre-Erythrocytic Vaccine)	3	35%	4	0.1	Infants	6, 10, &, 14 weeks	2 yrs	89%	95%	97%	97%	NA	95%	1-5yo	0 yrs	None	50%	69%	85%	85%	NA	NA	None	NA	NA	NA	NA	NA	NA	NA	NA	0.4	Deaths in < 5yo per 100,000 population	7.409090909	7.9	7.263636364	7.072727273	7.272727273	6.763636364	6.745454545	6.672727273	7.018181818	6.263636364	6.490909091	6.418181818	6.763636364	6.772727273	6.527272727
111	PEV (Pre-Erythrocytic Vaccine)	3	35%	4	0.1	Infants	6, 10, &, 14 weeks	2 yrs	89%	95%	97%	97%	NA	95%	1-5yo	0 yrs	None	50%	69%	85%	85%	NA	NA	None	NA	NA	NA	NA	NA	NA	NA	NA	0.4	DALYs per 100,000 population	758.7168372	771.8873144	723.1666944	725.1550858	706.3503727	720.5129647	713.7708388	711.1129017	704.3681107	693.1551292	688.1453276	685.6176779	707.5145813	724.9734867	707.917876
111	PEV (Pre-Erythrocytic Vaccine)	3	35%	4	0.1	Infants	6, 10, &, 14 weeks	2 yrs	89%	95%	97%	97%	NA	95%	1-5yo	0 yrs	None	50%	69%	85%	85%	NA	NA	None	NA	NA	NA	NA	NA	NA	NA	NA	0.4	Income and productivity gains from delivering vaccine (US$ / dose)	0.003846836	0.06048384	0.073427463	0.093278757	0.10364649	0.122774096	0.135100614	0.134292181	0.152135449	0.153793358	0.164731863	0.181098006	0.176106084	0.175163983	0.179407266
112	PEV (Pre-Erythrocytic Vaccine)	3	35%	4	0.1	Infants	6, 10, &, 14 weeks	2 yrs	89%	95%	97%	97%	NA	80%	1-5yo	0 yrs	None	89%	95%	97%	97%	NA	NA	None	NA	NA	NA	NA	NA	NA	NA	NA	0.4	Cases per 100,000 population	8433.281818	8210.072727	8098.436364	8005.118182	7877.8	7902.072727	7799.072727	7739.345455	7796.1	7773.454545	7728.327273	7722.054545	7716.527273	7706.318182	7730.127273
112	PEV (Pre-Erythrocytic Vaccine)	3	35%	4	0.1	Infants	6, 10, &, 14 weeks	2 yrs	89%	95%	97%	97%	NA	80%	1-5yo	0 yrs	None	89%	95%	97%	97%	NA	NA	None	NA	NA	NA	NA	NA	NA	NA	NA	0.4	Severe Cases per 100,000 population	143.9636364	136.6818182	133.4181818	133.7909091	133.2636364	131.9727273	131.8818182	132.3454545	134.5909091	133.4818182	134.1636364	134.4818182	134.1636364	135.5545455	133.6090909
112	PEV (Pre-Erythrocytic Vaccine)	3	35%	4	0.1	Infants	6, 10, &, 14 weeks	2 yrs	89%	95%	97%	97%	NA	80%	1-5yo	0 yrs	None	89%	95%	97%	97%	NA	NA	None	NA	NA	NA	NA	NA	NA	NA	NA	0.4	Deaths per 100,000 population	30.2	29.51818182	28.27272727	28.32727273	27.93636364	28.38181818	27.90909091	27.27272727	28.39090909	28.98181818	27.39090909	29.30909091	29	28.75454545	28.53636364
112	PEV (Pre-Erythrocytic Vaccine)	3	35%	4	0.1	Infants	6, 10, &, 14 weeks	2 yrs	89%	95%	97%	97%	NA	80%	1-5yo	0 yrs	None	89%	95%	97%	97%	NA	NA	None	NA	NA	NA	NA	NA	NA	NA	NA	0.4	Cases in <5yo per 100,000 population	558.4181818	511.1	521.7636364	518.4545455	499.1727273	482.3	473.1090909	468.6909091	473.4909091	470.9	466.7363636	466.2090909	468.6363636	468.9818182	461.1636364
112	PEV (Pre-Erythrocytic Vaccine)	3	35%	4	0.1	Infants	6, 10, &, 14 weeks	2 yrs	89%	95%	97%	97%	NA	80%	1-5yo	0 yrs	None	89%	95%	97%	97%	NA	NA	None	NA	NA	NA	NA	NA	NA	NA	NA	0.4	Severe Cases in <5yo per 100,000 population	27.84545455	26.20909091	26.11818182	26.72727273	26.13636364	24.6	25.93636364	24.6	25.43636364	24.40909091	24.97272727	24.43636364	24.35454545	24.11818182	23.5
112	PEV (Pre-Erythrocytic Vaccine)	3	35%	4	0.1	Infants	6, 10, &, 14 weeks	2 yrs	89%	95%	97%	97%	NA	80%	1-5yo	0 yrs	None	89%	95%	97%	97%	NA	NA	None	NA	NA	NA	NA	NA	NA	NA	NA	0.4	Deaths in < 5yo per 100,000 population	7.781818182	7.318181818	7.172727273	6.972727273	7.054545455	7.136363636	6.745454545	6.618181818	6.918181818	6.972727273	6.718181818	7.254545455	7.345454545	7.272727273	6.681818182
112	PEV (Pre-Erythrocytic Vaccine)	3	35%	4	0.1	Infants	6, 10, &, 14 weeks	2 yrs	89%	95%	97%	97%	NA	80%	1-5yo	0 yrs	None	89%	95%	97%	97%	NA	NA	None	NA	NA	NA	NA	NA	NA	NA	NA	0.4	DALYs per 100,000 population	769.7861341	748.2956538	718.8297515	716.7866577	706.0493637	718.9574672	709.5231103	695.2954773	717.7112715	736.0052257	694.3845967	738.083619	735.886677	728.9893857	724.691548
112	PEV (Pre-Erythrocytic Vaccine)	3	35%	4	0.1	Infants	6, 10, &, 14 weeks	2 yrs	89%	95%	97%	97%	NA	80%	1-5yo	0 yrs	None	89%	95%	97%	97%	NA	NA	None	NA	NA	NA	NA	NA	NA	NA	NA	0.4	Income and productivity gains from delivering vaccine (US$ / dose)	0.007669099	0.075043622	0.093933186	0.111271591	0.13671718	0.128772243	0.148729422	0.158485711	0.144359777	0.150689934	0.159411387	0.161554807	0.163409469	0.163046195	0.160305324
113	PEV (Pre-Erythrocytic Vaccine)	3	35%	4	0.1	Infants	6, 10, &, 14 weeks	2 yrs	89%	95%	97%	97%	NA	80%	1-5yo	0 yrs	None	70%	81%	93%	93%	NA	NA	None	NA	NA	NA	NA	NA	NA	NA	NA	0.4	Cases per 100,000 population	8448.618182	8184.436364	8094.581818	7955.963636	7899.127273	7920.272727	7914.427273	7896.2	7852.936364	7811.272727	7752.563636	7722.045455	7721.081818	7743.881818	7745.218182
113	PEV (Pre-Erythrocytic Vaccine)	3	35%	4	0.1	Infants	6, 10, &, 14 weeks	2 yrs	89%	95%	97%	97%	NA	80%	1-5yo	0 yrs	None	70%	81%	93%	93%	NA	NA	None	NA	NA	NA	NA	NA	NA	NA	NA	0.4	Severe Cases per 100,000 population	145.0363636	136.8818182	132.5181818	133.5909091	133.3	132.5272727	135.9090909	133.1545455	132.3363636	133.9	132.9181818	133.0909091	133.3181818	133.8909091	136.0454545
113	PEV (Pre-Erythrocytic Vaccine)	3	35%	4	0.1	Infants	6, 10, &, 14 weeks	2 yrs	89%	95%	97%	97%	NA	80%	1-5yo	0 yrs	None	70%	81%	93%	93%	NA	NA	None	NA	NA	NA	NA	NA	NA	NA	NA	0.4	Deaths per 100,000 population	30.40909091	27.80909091	28.79090909	28.43636364	28.14545455	28.14545455	28.53636364	28.38181818	27.85454545	28.66363636	29.08181818	28.97272727	28.27272727	27.61818182	28.89090909
113	PEV (Pre-Erythrocytic Vaccine)	3	35%	4	0.1	Infants	6, 10, &, 14 weeks	2 yrs	89%	95%	97%	97%	NA	80%	1-5yo	0 yrs	None	70%	81%	93%	93%	NA	NA	None	NA	NA	NA	NA	NA	NA	NA	NA	0.4	Cases in <5yo per 100,000 population	572.1363636	516.0545455	524.4272727	518.5909091	492.9181818	481.6	481.8272727	477.4909091	475.3909091	476.8	470.5181818	468.4545455	465.7	468.5909091	468.6909091
113	PEV (Pre-Erythrocytic Vaccine)	3	35%	4	0.1	Infants	6, 10, &, 14 weeks	2 yrs	89%	95%	97%	97%	NA	80%	1-5yo	0 yrs	None	70%	81%	93%	93%	NA	NA	None	NA	NA	NA	NA	NA	NA	NA	NA	0.4	Severe Cases in <5yo per 100,000 population	29.26363636	27.05454545	26.03636364	27.57272727	25.97272727	24.87272727	26.57272727	25.14545455	24.9	24.69090909	25.35454545	24.23636364	23.61818182	24.36363636	24.49090909
113	PEV (Pre-Erythrocytic Vaccine)	3	35%	4	0.1	Infants	6, 10, &, 14 weeks	2 yrs	89%	95%	97%	97%	NA	80%	1-5yo	0 yrs	None	70%	81%	93%	93%	NA	NA	None	NA	NA	NA	NA	NA	NA	NA	NA	0.4	Deaths in < 5yo per 100,000 population	7.645454545	6.709090909	7.372727273	7.290909091	6.990909091	6.718181818	6.890909091	6.7	6.963636364	6.609090909	7.236363636	7.145454545	7.027272727	6.609090909	6.818181818
113	PEV (Pre-Erythrocytic Vaccine)	3	35%	4	0.1	Infants	6, 10, &, 14 weeks	2 yrs	89%	95%	97%	97%	NA	80%	1-5yo	0 yrs	None	70%	81%	93%	93%	NA	NA	None	NA	NA	NA	NA	NA	NA	NA	NA	0.4	DALYs per 100,000 population	773.6761281	705.7077728	728.9290408	719.9243837	715.8954589	710.1494477	723.7018321	723.2604129	708.0319931	728.3182879	735.3446192	732.2930504	716.5608188	699.6370341	731.4886902
113	PEV (Pre-Erythrocytic Vaccine)	3	35%	4	0.1	Infants	6, 10, &, 14 weeks	2 yrs	89%	95%	97%	97%	NA	80%	1-5yo	0 yrs	None	70%	81%	93%	93%	NA	NA	None	NA	NA	NA	NA	NA	NA	NA	NA	0.4	Income and productivity gains from delivering vaccine (US$ / dose)	0.00789514	0.08184777	0.093183556	0.121918721	0.131559109	0.12614556	0.12580126	0.127340757	0.135030299	0.143360213	0.156855892	0.161821369	0.162246426	0.15749496	0.156511527
114	PEV (Pre-Erythrocytic Vaccine)	3	35%	4	0.1	Infants	6, 10, &, 14 weeks	2 yrs	89%	95%	97%	97%	NA	80%	1-5yo	0 yrs	None	50%	69%	85%	85%	NA	NA	None	NA	NA	NA	NA	NA	NA	NA	NA	0.4	Cases per 100,000 population	8499.745455	8285.027273	8140.690909	8104.136364	8034.290909	7962.081818	7905.090909	7929.681818	7809.054545	7785.9	7811.709091	7716.236364	7750.245455	7798.145455	7746.709091
114	PEV (Pre-Erythrocytic Vaccine)	3	35%	4	0.1	Infants	6, 10, &, 14 weeks	2 yrs	89%	95%	97%	97%	NA	80%	1-5yo	0 yrs	None	50%	69%	85%	85%	NA	NA	None	NA	NA	NA	NA	NA	NA	NA	NA	0.4	Severe Cases per 100,000 population	143.7	138.4545455	135.2909091	134.9181818	134.0727273	133.5363636	132.7363636	132.7090909	133.9363636	131.0636364	133.7272727	133.9454545	134.4818182	137.1181818	134.7272727
114	PEV (Pre-Erythrocytic Vaccine)	3	35%	4	0.1	Infants	6, 10, &, 14 weeks	2 yrs	89%	95%	97%	97%	NA	80%	1-5yo	0 yrs	None	50%	69%	85%	85%	NA	NA	None	NA	NA	NA	NA	NA	NA	NA	NA	0.4	Deaths per 100,000 population	30.24545455	29.56363636	28.9	28.06363636	28.70909091	28.73636364	27.67272727	28.36363636	28.48181818	28.43636364	27.88181818	28.5	27.5	28.42727273	29.70909091
114	PEV (Pre-Erythrocytic Vaccine)	3	35%	4	0.1	Infants	6, 10, &, 14 weeks	2 yrs	89%	95%	97%	97%	NA	80%	1-5yo	0 yrs	None	50%	69%	85%	85%	NA	NA	None	NA	NA	NA	NA	NA	NA	NA	NA	0.4	Cases in <5yo per 100,000 population	584.8181818	535.9454545	539.8363636	531.9090909	506.4636364	488.2454545	478.8818182	482.3727273	475.6545455	475.0272727	474.6	469.7909091	475.7454545	476.0727273	468.9090909
114	PEV (Pre-Erythrocytic Vaccine)	3	35%	4	0.1	Infants	6, 10, &, 14 weeks	2 yrs	89%	95%	97%	97%	NA	80%	1-5yo	0 yrs	None	50%	69%	85%	85%	NA	NA	None	NA	NA	NA	NA	NA	NA	NA	NA	0.4	Severe Cases in <5yo per 100,000 population	30.34545455	27.85454545	26.68181818	26.49090909	25.59090909	24.79090909	25.24545455	25.25454545	25.02727273	25.19090909	24.58181818	24.87272727	25.14545455	24.78181818	24.40909091
114	PEV (Pre-Erythrocytic Vaccine)	3	35%	4	0.1	Infants	6, 10, &, 14 weeks	2 yrs	89%	95%	97%	97%	NA	80%	1-5yo	0 yrs	None	50%	69%	85%	85%	NA	NA	None	NA	NA	NA	NA	NA	NA	NA	NA	0.4	Deaths in < 5yo per 100,000 population	7.690909091	7.736363636	7.290909091	7.081818182	6.927272727	7.054545455	6.754545455	7.027272727	6.681818182	7.563636364	6.972727273	6.745454545	6.363636364	6.6	7.154545455
114	PEV (Pre-Erythrocytic Vaccine)	3	35%	4	0.1	Infants	6, 10, &, 14 weeks	2 yrs	89%	95%	97%	97%	NA	80%	1-5yo	0 yrs	None	50%	69%	85%	85%	NA	NA	None	NA	NA	NA	NA	NA	NA	NA	NA	0.4	DALYs per 100,000 population	763.9235384	755.0951272	737.4556305	716.2345003	725.9302356	733.171728	700.1344795	718.9190665	724.2245347	718.3873605	707.7848249	716.4254269	695.4779984	719.1162853	752.0008889
114	PEV (Pre-Erythrocytic Vaccine)	3	35%	4	0.1	Infants	6, 10, &, 14 weeks	2 yrs	89%	95%	97%	97%	NA	80%	1-5yo	0 yrs	None	50%	69%	85%	85%	NA	NA	None	NA	NA	NA	NA	NA	NA	NA	NA	0.4	Income and productivity gains from delivering vaccine (US$ / dose)	0.005416153	0.060430432	0.084670436	0.093214147	0.105033513	0.11842364	0.127215729	0.123017239	0.143262386	0.149629547	0.144154402	0.164260069	0.156268125	0.144601733	0.156117149
115	PEV (Pre-Erythrocytic Vaccine)	3	35%	4	0.1	Infants	6, 10, &, 14 weeks	2 yrs	89%	95%	97%	97%	NA	50%	1-5yo	0 yrs	None	89%	95%	97%	97%	NA	NA	None	NA	NA	NA	NA	NA	NA	NA	NA	0.4	Cases per 100,000 population	8436.754545	8201.690909	8146.118182	8041.154545	7966.781818	7920.090909	7863.763636	7778.418182	7751.554545	7746.981818	7749.045455	7724.754545	7744.863636	7728.609091	7776.454545
115	PEV (Pre-Erythrocytic Vaccine)	3	35%	4	0.1	Infants	6, 10, &, 14 weeks	2 yrs	89%	95%	97%	97%	NA	50%	1-5yo	0 yrs	None	89%	95%	97%	97%	NA	NA	None	NA	NA	NA	NA	NA	NA	NA	NA	0.4	Severe Cases per 100,000 population	142.6454545	137.0727273	132.4	133.2454545	133.7454545	133.8363636	132.2727273	132.2272727	131.4363636	135.1454545	134.9727273	132.5	135.0272727	133.7636364	137.8909091
115	PEV (Pre-Erythrocytic Vaccine)	3	35%	4	0.1	Infants	6, 10, &, 14 weeks	2 yrs	89%	95%	97%	97%	NA	50%	1-5yo	0 yrs	None	89%	95%	97%	97%	NA	NA	None	NA	NA	NA	NA	NA	NA	NA	NA	0.4	Deaths per 100,000 population	29.35454545	28.54545455	27.43636364	27.67272727	28.20909091	27.60909091	28	28.49090909	26.90909091	28.10909091	27.99090909	28.17272727	29.14545455	27.46363636	28.36363636
115	PEV (Pre-Erythrocytic Vaccine)	3	35%	4	0.1	Infants	6, 10, &, 14 weeks	2 yrs	89%	95%	97%	97%	NA	50%	1-5yo	0 yrs	None	89%	95%	97%	97%	NA	NA	None	NA	NA	NA	NA	NA	NA	NA	NA	0.4	Cases in <5yo per 100,000 population	558.8363636	510.0818182	523.9636364	526.4545455	510.3909091	484.4545455	478.9272727	484.3	471.3181818	473.8090909	479.5727273	478.9181818	478.7545455	474.6727273	478.8181818
115	PEV (Pre-Erythrocytic Vaccine)	3	35%	4	0.1	Infants	6, 10, &, 14 weeks	2 yrs	89%	95%	97%	97%	NA	50%	1-5yo	0 yrs	None	89%	95%	97%	97%	NA	NA	None	NA	NA	NA	NA	NA	NA	NA	NA	0.4	Severe Cases in <5yo per 100,000 population	28.28181818	25.64545455	27.23636364	27.6	26.75454545	25.15454545	25.12727273	24.79090909	24.46363636	26.15454545	24.99090909	24.26363636	25.43636364	24.69090909	25.07272727
115	PEV (Pre-Erythrocytic Vaccine)	3	35%	4	0.1	Infants	6, 10, &, 14 weeks	2 yrs	89%	95%	97%	97%	NA	50%	1-5yo	0 yrs	None	89%	95%	97%	97%	NA	NA	None	NA	NA	NA	NA	NA	NA	NA	NA	0.4	Deaths in < 5yo per 100,000 population	7.281818182	6.981818182	7.527272727	7.018181818	6.981818182	7.072727273	7.145454545	7.109090909	6.572727273	6.809090909	6.754545455	7.1	7.181818182	6.727272727	6.236363636
115	PEV (Pre-Erythrocytic Vaccine)	3	35%	4	0.1	Infants	6, 10, &, 14 weeks	2 yrs	89%	95%	97%	97%	NA	50%	1-5yo	0 yrs	None	89%	95%	97%	97%	NA	NA	None	NA	NA	NA	NA	NA	NA	NA	NA	0.4	DALYs per 100,000 population	745.6144844	724.0197487	700.9688066	705.6440232	716.2835039	703.6732556	714.2451509	720.6964064	684.6574062	713.3149869	710.229881	716.3366207	738.7944172	696.8341215	721.4971389
115	PEV (Pre-Erythrocytic Vaccine)	3	35%	4	0.1	Infants	6, 10, &, 14 weeks	2 yrs	89%	95%	97%	97%	NA	50%	1-5yo	0 yrs	None	89%	95%	97%	97%	NA	NA	None	NA	NA	NA	NA	NA	NA	NA	NA	0.4	Income and productivity gains from delivering vaccine (US$ / dose)	0.008022329	0.076650359	0.087077246	0.110809098	0.123139468	0.131771031	0.142209659	0.159641376	0.161911376	0.16289557	0.162908154	0.17031457	0.165337159	0.166227548	0.156321443
116	PEV (Pre-Erythrocytic Vaccine)	3	35%	4	0.1	Infants	6, 10, &, 14 weeks	2 yrs	89%	95%	97%	97%	NA	50%	1-5yo	0 yrs	None	70%	81%	93%	93%	NA	NA	None	NA	NA	NA	NA	NA	NA	NA	NA	0.4	Cases per 100,000 population	8459.981818	8140.918182	8118.827273	8033.963636	7921.472727	7889.554545	7855.745455	7818.318182	7750.936364	7681.872727	7680.663636	7704.790909	7719.481818	7792.454545	7791.345455
116	PEV (Pre-Erythrocytic Vaccine)	3	35%	4	0.1	Infants	6, 10, &, 14 weeks	2 yrs	89%	95%	97%	97%	NA	50%	1-5yo	0 yrs	None	70%	81%	93%	93%	NA	NA	None	NA	NA	NA	NA	NA	NA	NA	NA	0.4	Severe Cases per 100,000 population	146.1636364	135.9454545	135.1818182	134.7818182	133.7454545	131.7181818	133.5181818	132.1454545	131.5090909	131.2363636	133.2818182	133.6	136.2	137.3636364	137.7545455
116	PEV (Pre-Erythrocytic Vaccine)	3	35%	4	0.1	Infants	6, 10, &, 14 weeks	2 yrs	89%	95%	97%	97%	NA	50%	1-5yo	0 yrs	None	70%	81%	93%	93%	NA	NA	None	NA	NA	NA	NA	NA	NA	NA	NA	0.4	Deaths per 100,000 population	30.7	28.36363636	28.40909091	28.67272727	28.95454545	27.76363636	28.31818182	28.02727273	27.93636364	27.69090909	28.38181818	27.63636364	28.21818182	28.57272727	27.47272727
116	PEV (Pre-Erythrocytic Vaccine)	3	35%	4	0.1	Infants	6, 10, &, 14 weeks	2 yrs	89%	95%	97%	97%	NA	50%	1-5yo	0 yrs	None	70%	81%	93%	93%	NA	NA	None	NA	NA	NA	NA	NA	NA	NA	NA	0.4	Cases in <5yo per 100,000 population	571.8545455	507.2636364	526.3	526.2818182	507.6090909	488.2454545	485.9545455	483.5090909	477.5090909	476.6272727	475.1818182	471.7272727	472.9636364	477.0727273	480.6454545
116	PEV (Pre-Erythrocytic Vaccine)	3	35%	4	0.1	Infants	6, 10, &, 14 weeks	2 yrs	89%	95%	97%	97%	NA	50%	1-5yo	0 yrs	None	70%	81%	93%	93%	NA	NA	None	NA	NA	NA	NA	NA	NA	NA	NA	0.4	Severe Cases in <5yo per 100,000 population	29.39090909	26.40909091	27.57272727	27.38181818	25.88181818	26	24.83636364	24.96363636	24.6	25.30909091	25.1	24.85454545	24.74545455	25.77272727	24.89090909
116	PEV (Pre-Erythrocytic Vaccine)	3	35%	4	0.1	Infants	6, 10, &, 14 weeks	2 yrs	89%	95%	97%	97%	NA	50%	1-5yo	0 yrs	None	70%	81%	93%	93%	NA	NA	None	NA	NA	NA	NA	NA	NA	NA	NA	0.4	Deaths in < 5yo per 100,000 population	8.227272727	7.127272727	7.336363636	7.090909091	7.190909091	6.709090909	7.018181818	6.872727273	7.054545455	6.818181818	6.554545455	6.972727273	6.818181818	6.690909091	6.445454545
116	PEV (Pre-Erythrocytic Vaccine)	3	35%	4	0.1	Infants	6, 10, &, 14 weeks	2 yrs	89%	95%	97%	97%	NA	50%	1-5yo	0 yrs	None	70%	81%	93%	93%	NA	NA	None	NA	NA	NA	NA	NA	NA	NA	NA	0.4	DALYs per 100,000 population	783.4912861	723.3169546	721.7356417	726.8457513	730.4365342	702.5168751	720.7171216	711.3358599	711.7529442	703.9125438	717.5173677	706.5549745	720.1501548	724.2547498	697.2288222
116	PEV (Pre-Erythrocytic Vaccine)	3	35%	4	0.1	Infants	6, 10, &, 14 weeks	2 yrs	89%	95%	97%	97%	NA	50%	1-5yo	0 yrs	None	70%	81%	93%	93%	NA	NA	None	NA	NA	NA	NA	NA	NA	NA	NA	0.4	Income and productivity gains from delivering vaccine (US$ / dose)	0.00737273	0.089559307	0.091750206	0.108671279	0.133707243	0.138258114	0.14437452	0.15097849	0.162756591	0.17723058	0.177925706	0.173405779	0.16739093	0.152651205	0.152878266
117	PEV (Pre-Erythrocytic Vaccine)	3	35%	4	0.1	Infants	6, 10, &, 14 weeks	2 yrs	89%	95%	97%	97%	NA	50%	1-5yo	0 yrs	None	50%	69%	85%	85%	NA	NA	None	NA	NA	NA	NA	NA	NA	NA	NA	0.4	Cases per 100,000 population	8486.027273	8252.445455	8171.145455	8008.036364	7959.209091	7876.445455	7858.490909	7835.609091	7749.990909	7696.4	7698.7	7670.609091	7699.372727	7688.927273	7735.390909
117	PEV (Pre-Erythrocytic Vaccine)	3	35%	4	0.1	Infants	6, 10, &, 14 weeks	2 yrs	89%	95%	97%	97%	NA	50%	1-5yo	0 yrs	None	50%	69%	85%	85%	NA	NA	None	NA	NA	NA	NA	NA	NA	NA	NA	0.4	Severe Cases per 100,000 population	144.4545455	138.8090909	137.4272727	134.5363636	134.2090909	131.1545455	132.6727273	131.5454545	131.4818182	132.9818182	132.9727273	134.4727273	134	136.2636364	134.8454545
117	PEV (Pre-Erythrocytic Vaccine)	3	35%	4	0.1	Infants	6, 10, &, 14 weeks	2 yrs	89%	95%	97%	97%	NA	50%	1-5yo	0 yrs	None	50%	69%	85%	85%	NA	NA	None	NA	NA	NA	NA	NA	NA	NA	NA	0.4	Deaths per 100,000 population	31.06363636	29.34545455	29.40909091	28.24545455	28.86363636	27.45454545	27.90909091	27.76363636	27.18181818	27.49090909	29.24545455	27.92727273	28.42727273	28.72727273	29.40909091
117	PEV (Pre-Erythrocytic Vaccine)	3	35%	4	0.1	Infants	6, 10, &, 14 weeks	2 yrs	89%	95%	97%	97%	NA	50%	1-5yo	0 yrs	None	50%	69%	85%	85%	NA	NA	None	NA	NA	NA	NA	NA	NA	NA	NA	0.4	Cases in <5yo per 100,000 population	583.5636364	532.6454545	538.2727273	529.1181818	503.8636364	484.0363636	480.1545455	482.4545455	468.5727273	472.8727273	477.1454545	469.0636364	473.2090909	476.6181818	478.7272727
117	PEV (Pre-Erythrocytic Vaccine)	3	35%	4	0.1	Infants	6, 10, &, 14 weeks	2 yrs	89%	95%	97%	97%	NA	50%	1-5yo	0 yrs	None	50%	69%	85%	85%	NA	NA	None	NA	NA	NA	NA	NA	NA	NA	NA	0.4	Severe Cases in <5yo per 100,000 population	29.60909091	27.84545455	27.15454545	27.62727273	26.23636364	25.33636364	25.40909091	25.36363636	24.37272727	25.22727273	24.86363636	24.94545455	25.9	25.18181818	24.60909091
117	PEV (Pre-Erythrocytic Vaccine)	3	35%	4	0.1	Infants	6, 10, &, 14 weeks	2 yrs	89%	95%	97%	97%	NA	50%	1-5yo	0 yrs	None	50%	69%	85%	85%	NA	NA	None	NA	NA	NA	NA	NA	NA	NA	NA	0.4	Deaths in < 5yo per 100,000 population	8.2	7.272727273	7.290909091	6.772727273	6.936363636	7.090909091	7.136363636	7.1	6.554545455	6.772727273	7.245454545	6.627272727	7.118181818	7.072727273	7.445454545
117	PEV (Pre-Erythrocytic Vaccine)	3	35%	4	0.1	Infants	6, 10, &, 14 weeks	2 yrs	89%	95%	97%	97%	NA	50%	1-5yo	0 yrs	None	50%	69%	85%	85%	NA	NA	None	NA	NA	NA	NA	NA	NA	NA	NA	0.4	DALYs per 100,000 population	789.4885953	745.9299464	745.1907935	715.8743782	730.1659075	701.0192326	709.8302663	705.1471689	688.9630252	697.3015797	742.4543801	711.2103634	722.0535368	729.3039282	747.5229614
117	PEV (Pre-Erythrocytic Vaccine)	3	35%	4	0.1	Infants	6, 10, &, 14 weeks	2 yrs	89%	95%	97%	97%	NA	50%	1-5yo	0 yrs	None	50%	69%	85%	85%	NA	NA	None	NA	NA	NA	NA	NA	NA	NA	NA	0.4	Income and productivity gains from delivering vaccine (US$ / dose)	0.006304507	0.067304853	0.081740908	0.115395545	0.124821744	0.141514369	0.143807076	0.146544953	0.160212015	0.173207895	0.175292032	0.17842324	0.174533282	0.175321648	0.165086348
118	PEV (Pre-Erythrocytic Vaccine)	3	35%	4	0.1	Infants	6, 10, &, 14 weeks	2 yrs	70%	81%	93%	93%	NA	95%	1-5yo	0 yrs	None	89%	95%	97%	97%	NA	NA	None	NA	NA	NA	NA	NA	NA	NA	NA	0.4	Cases per 100,000 population	8456.972727	8228.018182	8177.572727	8100.027273	8003.390909	7986.445455	7923.154545	7939.118182	7949.354545	7884.572727	7837.981818	7747.327273	7827.945455	7855.3	7863.063636
118	PEV (Pre-Erythrocytic Vaccine)	3	35%	4	0.1	Infants	6, 10, &, 14 weeks	2 yrs	70%	81%	93%	93%	NA	95%	1-5yo	0 yrs	None	89%	95%	97%	97%	NA	NA	None	NA	NA	NA	NA	NA	NA	NA	NA	0.4	Severe Cases per 100,000 population	143.9	138.2727273	138.0727273	136.4909091	135.0090909	135.4090909	137.6363636	136.0363636	136.5272727	135.5909091	134.0727273	136.1636364	136.2545455	137.8545455	138.1363636
118	PEV (Pre-Erythrocytic Vaccine)	3	35%	4	0.1	Infants	6, 10, &, 14 weeks	2 yrs	70%	81%	93%	93%	NA	95%	1-5yo	0 yrs	None	89%	95%	97%	97%	NA	NA	None	NA	NA	NA	NA	NA	NA	NA	NA	0.4	Deaths per 100,000 population	31.03636364	29.53636364	29.35454545	28.90909091	28.05454545	28.95454545	28.91818182	28.70909091	28.64545455	29.83636364	27.81818182	28.4	28.96363636	28.86363636	28.91818182
118	PEV (Pre-Erythrocytic Vaccine)	3	35%	4	0.1	Infants	6, 10, &, 14 weeks	2 yrs	70%	81%	93%	93%	NA	95%	1-5yo	0 yrs	None	89%	95%	97%	97%	NA	NA	None	NA	NA	NA	NA	NA	NA	NA	NA	0.4	Cases in <5yo per 100,000 population	560.5363636	511.6909091	542	542.3909091	527.5818182	517.6909091	508.7636364	503.5636364	517.4727273	509.3090909	501.6363636	493.1545455	500.8636364	502.0454545	511.8181818
118	PEV (Pre-Erythrocytic Vaccine)	3	35%	4	0.1	Infants	6, 10, &, 14 weeks	2 yrs	70%	81%	93%	93%	NA	95%	1-5yo	0 yrs	None	89%	95%	97%	97%	NA	NA	None	NA	NA	NA	NA	NA	NA	NA	NA	0.4	Severe Cases in <5yo per 100,000 population	28.70909091	27.48181818	28.17272727	27.89090909	27.47272727	26.95454545	27.66363636	27.05454545	26.5	25.83636364	25.66363636	26.61818182	26.13636364	26.33636364	26.99090909
118	PEV (Pre-Erythrocytic Vaccine)	3	35%	4	0.1	Infants	6, 10, &, 14 weeks	2 yrs	70%	81%	93%	93%	NA	95%	1-5yo	0 yrs	None	89%	95%	97%	97%	NA	NA	None	NA	NA	NA	NA	NA	NA	NA	NA	0.4	Deaths in < 5yo per 100,000 population	7.990909091	7.054545455	7.354545455	7.590909091	6.945454545	7.281818182	7.190909091	7.336363636	7.554545455	7.390909091	6.763636364	6.990909091	6.8	6.881818182	7.063636364
118	PEV (Pre-Erythrocytic Vaccine)	3	35%	4	0.1	Infants	6, 10, &, 14 weeks	2 yrs	70%	81%	93%	93%	NA	95%	1-5yo	0 yrs	None	89%	95%	97%	97%	NA	NA	None	NA	NA	NA	NA	NA	NA	NA	NA	0.4	DALYs per 100,000 population	786.9401641	746.5541124	740.8376734	732.5781874	712.2311283	730.7134503	734.6204027	729.8503195	731.2531012	753.6523665	707.8398053	719.760099	732.4372224	732.0778267	734.3217422
118	PEV (Pre-Erythrocytic Vaccine)	3	35%	4	0.1	Infants	6, 10, &, 14 weeks	2 yrs	70%	81%	93%	93%	NA	95%	1-5yo	0 yrs	None	89%	95%	97%	97%	NA	NA	None	NA	NA	NA	NA	NA	NA	NA	NA	0.4	Income and productivity gains from delivering vaccine (US$ / dose)	0.007363994	0.084881467	0.092717041	0.113509964	0.135776358	0.137849544	0.149968852	0.145413053	0.14074578	0.156767452	0.168905837	0.190183608	0.172735515	0.163281213	0.162862525
119	PEV (Pre-Erythrocytic Vaccine)	3	35%	4	0.1	Infants	6, 10, &, 14 weeks	2 yrs	70%	81%	93%	93%	NA	95%	1-5yo	0 yrs	None	70%	81%	93%	93%	NA	NA	None	NA	NA	NA	NA	NA	NA	NA	NA	0.4	Cases per 100,000 population	8489.654545	8273.736364	8184.254545	8068.236364	8064.054545	8015.672727	7917.936364	7922.445455	7888.827273	7865.345455	7813.009091	7812.672727	7853.454545	7850.1	7878.818182
119	PEV (Pre-Erythrocytic Vaccine)	3	35%	4	0.1	Infants	6, 10, &, 14 weeks	2 yrs	70%	81%	93%	93%	NA	95%	1-5yo	0 yrs	None	70%	81%	93%	93%	NA	NA	None	NA	NA	NA	NA	NA	NA	NA	NA	0.4	Severe Cases per 100,000 population	144.4454545	139.3636364	136.7454545	137.3363636	135.8272727	137.4090909	134.9272727	134.1272727	135.8545455	136.5545455	135.0727273	135.2909091	136.1090909	137.1818182	137.5818182
119	PEV (Pre-Erythrocytic Vaccine)	3	35%	4	0.1	Infants	6, 10, &, 14 weeks	2 yrs	70%	81%	93%	93%	NA	95%	1-5yo	0 yrs	None	70%	81%	93%	93%	NA	NA	None	NA	NA	NA	NA	NA	NA	NA	NA	0.4	Deaths per 100,000 population	31.08181818	29.65454545	28.5	28.99090909	29.36363636	28.62727273	28.70909091	28.09090909	28.12727273	29.10909091	28.21818182	29.6	28.37272727	29.26363636	28.42727273
119	PEV (Pre-Erythrocytic Vaccine)	3	35%	4	0.1	Infants	6, 10, &, 14 weeks	2 yrs	70%	81%	93%	93%	NA	95%	1-5yo	0 yrs	None	70%	81%	93%	93%	NA	NA	None	NA	NA	NA	NA	NA	NA	NA	NA	0.4	Cases in <5yo per 100,000 population	572.0454545	528.4909091	549.0272727	547.8909091	532.3	522.3454545	507.1272727	503.7909091	503.4909091	493.3818182	497.5090909	502.0727273	501.7727273	508.5090909	502.2363636
119	PEV (Pre-Erythrocytic Vaccine)	3	35%	4	0.1	Infants	6, 10, &, 14 weeks	2 yrs	70%	81%	93%	93%	NA	95%	1-5yo	0 yrs	None	70%	81%	93%	93%	NA	NA	None	NA	NA	NA	NA	NA	NA	NA	NA	0.4	Severe Cases in <5yo per 100,000 population	29.14545455	27.88181818	27.96363636	29.20909091	28.7	27.03636364	26.29090909	25.58181818	26.8	26.49090909	26.32727273	26.77272727	26.34545455	25.85454545	25.84545455
119	PEV (Pre-Erythrocytic Vaccine)	3	35%	4	0.1	Infants	6, 10, &, 14 weeks	2 yrs	70%	81%	93%	93%	NA	95%	1-5yo	0 yrs	None	70%	81%	93%	93%	NA	NA	None	NA	NA	NA	NA	NA	NA	NA	NA	0.4	Deaths in < 5yo per 100,000 population	8.245454545	7.454545455	7.545454545	7.618181818	7.709090909	7.436363636	7.163636364	6.827272727	7.127272727	7.4	6.672727273	7.118181818	6.881818182	7.245454545	6.536363636
119	PEV (Pre-Erythrocytic Vaccine)	3	35%	4	0.1	Infants	6, 10, &, 14 weeks	2 yrs	70%	81%	93%	93%	NA	95%	1-5yo	0 yrs	None	70%	81%	93%	93%	NA	NA	None	NA	NA	NA	NA	NA	NA	NA	NA	0.4	DALYs per 100,000 population	790.2386586	749.4665857	729.1868843	738.1744446	745.2768399	729.3414323	728.4807731	710.5573085	713.9302313	738.2397379	715.5389979	746.8557253	720.6753454	743.8148953	721.3185055
119	PEV (Pre-Erythrocytic Vaccine)	3	35%	4	0.1	Infants	6, 10, &, 14 weeks	2 yrs	70%	81%	93%	93%	NA	95%	1-5yo	0 yrs	None	70%	81%	93%	93%	NA	NA	None	NA	NA	NA	NA	NA	NA	NA	NA	0.4	Income and productivity gains from delivering vaccine (US$ / dose)	0.004882376	0.074473532	0.092537706	0.119722545	0.122290537	0.129898376	0.151836424	0.148717365	0.155900876	0.157700887	0.174957934	0.176133357	0.164981635	0.164676463	0.159039259
120	PEV (Pre-Erythrocytic Vaccine)	3	35%	4	0.1	Infants	6, 10, &, 14 weeks	2 yrs	70%	81%	93%	93%	NA	95%	1-5yo	0 yrs	None	50%	69%	85%	85%	NA	NA	None	NA	NA	NA	NA	NA	NA	NA	NA	0.4	Cases per 100,000 population	8492.409091	8316	8268.954545	8167.827273	8107.254545	8128.009091	8078.809091	8019.1	7934.1	7872.845455	7886.163636	7893.645455	7870.963636	7895.781818	7881.372727
120	PEV (Pre-Erythrocytic Vaccine)	3	35%	4	0.1	Infants	6, 10, &, 14 weeks	2 yrs	70%	81%	93%	93%	NA	95%	1-5yo	0 yrs	None	50%	69%	85%	85%	NA	NA	None	NA	NA	NA	NA	NA	NA	NA	NA	0.4	Severe Cases per 100,000 population	144.5636364	140.0272727	138.4454545	138.6090909	137.5727273	136.2545455	138.5454545	136.9727273	135.5363636	135.5181818	137	136.7545455	138.3454545	138.6727273	137.9727273
120	PEV (Pre-Erythrocytic Vaccine)	3	35%	4	0.1	Infants	6, 10, &, 14 weeks	2 yrs	70%	81%	93%	93%	NA	95%	1-5yo	0 yrs	None	50%	69%	85%	85%	NA	NA	None	NA	NA	NA	NA	NA	NA	NA	NA	0.4	Deaths per 100,000 population	29.41818182	29.74545455	28.8	29.5	29.90909091	28.3	29.80909091	28.8	28.6	28.19090909	29.61818182	29.28181818	28.1	28.93636364	28.94545455
120	PEV (Pre-Erythrocytic Vaccine)	3	35%	4	0.1	Infants	6, 10, &, 14 weeks	2 yrs	70%	81%	93%	93%	NA	95%	1-5yo	0 yrs	None	50%	69%	85%	85%	NA	NA	None	NA	NA	NA	NA	NA	NA	NA	NA	0.4	Cases in <5yo per 100,000 population	590.7363636	544.8454545	560.1181818	547.2454545	530.6727273	527.7363636	519.8090909	516.0545455	508.5272727	501.3	504.9272727	513.7363636	504.5	508.9909091	506.5727273
120	PEV (Pre-Erythrocytic Vaccine)	3	35%	4	0.1	Infants	6, 10, &, 14 weeks	2 yrs	70%	81%	93%	93%	NA	95%	1-5yo	0 yrs	None	50%	69%	85%	85%	NA	NA	None	NA	NA	NA	NA	NA	NA	NA	NA	0.4	Severe Cases in <5yo per 100,000 population	30.38181818	28.36363636	28.24545455	28.72727273	27.48181818	27.81818182	27.49090909	28.17272727	27.49090909	26.4	26.62727273	26.57272727	27.7	26.49090909	26.53636364
120	PEV (Pre-Erythrocytic Vaccine)	3	35%	4	0.1	Infants	6, 10, &, 14 weeks	2 yrs	70%	81%	93%	93%	NA	95%	1-5yo	0 yrs	None	50%	69%	85%	85%	NA	NA	None	NA	NA	NA	NA	NA	NA	NA	NA	0.4	Deaths in < 5yo per 100,000 population	7.445454545	7.354545455	6.981818182	7.236363636	7.790909091	6.927272727	7.190909091	7.109090909	7.6	7.090909091	7.654545455	7.527272727	6.827272727	7.345454545	6.9
120	PEV (Pre-Erythrocytic Vaccine)	3	35%	4	0.1	Infants	6, 10, &, 14 weeks	2 yrs	70%	81%	93%	93%	NA	95%	1-5yo	0 yrs	None	50%	69%	85%	85%	NA	NA	None	NA	NA	NA	NA	NA	NA	NA	NA	0.4	DALYs per 100,000 population	750.731041	753.8246014	731.9415318	750.6451496	760.2215315	723.8493716	755.1082068	733.3140041	721.9155322	716.4074698	749.8098652	744.9719095	711.903616	735.6669115	736.5309021
120	PEV (Pre-Erythrocytic Vaccine)	3	35%	4	0.1	Infants	6, 10, &, 14 weeks	2 yrs	70%	81%	93%	93%	NA	95%	1-5yo	0 yrs	None	50%	69%	85%	85%	NA	NA	None	NA	NA	NA	NA	NA	NA	NA	NA	0.4	Income and productivity gains from delivering vaccine (US$ / dose)	0.006382209	0.065939412	0.072694526	0.095618236	0.110731181	0.10462498	0.114122789	0.126612137	0.146245546	0.158316894	0.156448929	0.156932366	0.160566388	0.154937864	0.158917697
121	PEV (Pre-Erythrocytic Vaccine)	3	35%	4	0.1	Infants	6, 10, &, 14 weeks	2 yrs	70%	81%	93%	93%	NA	80%	1-5yo	0 yrs	None	89%	95%	97%	97%	NA	NA	None	NA	NA	NA	NA	NA	NA	NA	NA	0.4	Cases per 100,000 population	8419.336364	8205.327273	8135.818182	8070.909091	8023.490909	7992.8	7971.2	7979.618182	7937.772727	7849.936364	7905.8	7828.981818	7851.290909	7924.490909	7929.672727
121	PEV (Pre-Erythrocytic Vaccine)	3	35%	4	0.1	Infants	6, 10, &, 14 weeks	2 yrs	70%	81%	93%	93%	NA	80%	1-5yo	0 yrs	None	89%	95%	97%	97%	NA	NA	None	NA	NA	NA	NA	NA	NA	NA	NA	0.4	Severe Cases per 100,000 population	142.9	138.8363636	136.9090909	137.0545455	133.4545455	136.5181818	136.4636364	134.7090909	135.3090909	135.8	135.7	135.8727273	137.3909091	139.1636364	138.8727273
121	PEV (Pre-Erythrocytic Vaccine)	3	35%	4	0.1	Infants	6, 10, &, 14 weeks	2 yrs	70%	81%	93%	93%	NA	80%	1-5yo	0 yrs	None	89%	95%	97%	97%	NA	NA	None	NA	NA	NA	NA	NA	NA	NA	NA	0.4	Deaths per 100,000 population	30.63636364	28.6	29.17272727	28.39090909	27.61818182	27.97272727	28.40909091	28.68181818	28.68181818	28.35454545	29.26363636	28.57272727	28.93636364	28.94545455	29.14545455
121	PEV (Pre-Erythrocytic Vaccine)	3	35%	4	0.1	Infants	6, 10, &, 14 weeks	2 yrs	70%	81%	93%	93%	NA	80%	1-5yo	0 yrs	None	89%	95%	97%	97%	NA	NA	None	NA	NA	NA	NA	NA	NA	NA	NA	0.4	Cases in <5yo per 100,000 population	557	519.7363636	541.4909091	546.2818182	532.2636364	521.2181818	512.1	515.4545455	512.1090909	505.8272727	504.2818182	499.6636364	507.2	509.3363636	509.7363636
121	PEV (Pre-Erythrocytic Vaccine)	3	35%	4	0.1	Infants	6, 10, &, 14 weeks	2 yrs	70%	81%	93%	93%	NA	80%	1-5yo	0 yrs	None	89%	95%	97%	97%	NA	NA	None	NA	NA	NA	NA	NA	NA	NA	NA	0.4	Severe Cases in <5yo per 100,000 population	28.56363636	27.45454545	28.52727273	27.41818182	27.42727273	27.30909091	27.38181818	26.65454545	26.7	27.22727273	26.58181818	26.8	26.64545455	26.40909091	27.33636364
121	PEV (Pre-Erythrocytic Vaccine)	3	35%	4	0.1	Infants	6, 10, &, 14 weeks	2 yrs	70%	81%	93%	93%	NA	80%	1-5yo	0 yrs	None	89%	95%	97%	97%	NA	NA	None	NA	NA	NA	NA	NA	NA	NA	NA	0.4	Deaths in < 5yo per 100,000 population	7.545454545	7.381818182	7.254545455	7.1	6.927272727	6.781818182	6.909090909	7.054545455	7.136363636	6.790909091	7.245454545	7.509090909	7.236363636	7.236363636	7.572727273
121	PEV (Pre-Erythrocytic Vaccine)	3	35%	4	0.1	Infants	6, 10, &, 14 weeks	2 yrs	70%	81%	93%	93%	NA	80%	1-5yo	0 yrs	None	89%	95%	97%	97%	NA	NA	None	NA	NA	NA	NA	NA	NA	NA	NA	0.4	DALYs per 100,000 population	776.4709511	728.7754016	740.1162464	722.8639606	700.159015	710.5563648	719.7903826	728.7372573	726.5178224	721.2796253	743.9773149	725.6823078	733.6253022	735.8335119	737.4443048
121	PEV (Pre-Erythrocytic Vaccine)	3	35%	4	0.1	Infants	6, 10, &, 14 weeks	2 yrs	70%	81%	93%	93%	NA	80%	1-5yo	0 yrs	None	89%	95%	97%	97%	NA	NA	None	NA	NA	NA	NA	NA	NA	NA	NA	0.4	Income and productivity gains from delivering vaccine (US$ / dose)	0.010177261	0.092261752	0.105694773	0.120322175	0.135792193	0.139391435	0.142761355	0.139179439	0.147635968	0.168632041	0.153550501	0.173095042	0.167583949	0.149039909	0.147942537
122	PEV (Pre-Erythrocytic Vaccine)	3	35%	4	0.1	Infants	6, 10, &, 14 weeks	2 yrs	70%	81%	93%	93%	NA	80%	1-5yo	0 yrs	None	70%	81%	93%	93%	NA	NA	None	NA	NA	NA	NA	NA	NA	NA	NA	0.4	Cases per 100,000 population	8464.654545	8202.6	8223.218182	8102.554545	8033.118182	8015.954545	7973.563636	7887.772727	7911.290909	7849.418182	7827.936364	7820.890909	7842.972727	7876.518182	7830.318182
122	PEV (Pre-Erythrocytic Vaccine)	3	35%	4	0.1	Infants	6, 10, &, 14 weeks	2 yrs	70%	81%	93%	93%	NA	80%	1-5yo	0 yrs	None	70%	81%	93%	93%	NA	NA	None	NA	NA	NA	NA	NA	NA	NA	NA	0.4	Severe Cases per 100,000 population	145.5454545	140.4272727	138.8181818	134.0363636	136.3818182	135.3454545	138.2727273	133.7181818	134.4818182	135.3090909	133.7545455	136.1818182	137.9181818	139.9818182	137.8272727
122	PEV (Pre-Erythrocytic Vaccine)	3	35%	4	0.1	Infants	6, 10, &, 14 weeks	2 yrs	70%	81%	93%	93%	NA	80%	1-5yo	0 yrs	None	70%	81%	93%	93%	NA	NA	None	NA	NA	NA	NA	NA	NA	NA	NA	0.4	Deaths per 100,000 population	30.86363636	28.80909091	28.82727273	28.38181818	29.04545455	27.93636364	28.95454545	27.3	28.34545455	28.86363636	27.67272727	27.82727273	29.23636364	28.88181818	28.37272727
122	PEV (Pre-Erythrocytic Vaccine)	3	35%	4	0.1	Infants	6, 10, &, 14 weeks	2 yrs	70%	81%	93%	93%	NA	80%	1-5yo	0 yrs	None	70%	81%	93%	93%	NA	NA	None	NA	NA	NA	NA	NA	NA	NA	NA	0.4	Cases in <5yo per 100,000 population	569.9	526.9	548.2636364	546.9363636	531.3818182	519.8818182	515.4454545	512.2272727	515.9363636	504.2909091	505.1909091	504.9090909	511.6	502.5	506.1545455
122	PEV (Pre-Erythrocytic Vaccine)	3	35%	4	0.1	Infants	6, 10, &, 14 weeks	2 yrs	70%	81%	93%	93%	NA	80%	1-5yo	0 yrs	None	70%	81%	93%	93%	NA	NA	None	NA	NA	NA	NA	NA	NA	NA	NA	0.4	Severe Cases in <5yo per 100,000 population	29.3	28.29090909	28.38181818	27.5	28.84545455	26.39090909	26.86363636	27.1	26.53636364	26.34545455	26.8	26.3	26.06363636	26.7	26.29090909
122	PEV (Pre-Erythrocytic Vaccine)	3	35%	4	0.1	Infants	6, 10, &, 14 weeks	2 yrs	70%	81%	93%	93%	NA	80%	1-5yo	0 yrs	None	70%	81%	93%	93%	NA	NA	None	NA	NA	NA	NA	NA	NA	NA	NA	0.4	Deaths in < 5yo per 100,000 population	7.818181818	7.409090909	7.018181818	7.345454545	7.445454545	6.990909091	7.572727273	7.309090909	7.572727273	6.981818182	6.727272727	6.754545455	6.863636364	7.009090909	6.936363636
122	PEV (Pre-Erythrocytic Vaccine)	3	35%	4	0.1	Infants	6, 10, &, 14 weeks	2 yrs	70%	81%	93%	93%	NA	80%	1-5yo	0 yrs	None	70%	81%	93%	93%	NA	NA	None	NA	NA	NA	NA	NA	NA	NA	NA	0.4	DALYs per 100,000 population	783.0172698	732.5416332	732.1186365	723.9146814	739.3171448	708.4218914	732.0373589	696.6499617	718.9664887	728.0109839	700.3574359	701.8644141	740.695815	735.592904	720.6902359
122	PEV (Pre-Erythrocytic Vaccine)	3	35%	4	0.1	Infants	6, 10, &, 14 weeks	2 yrs	70%	81%	93%	93%	NA	80%	1-5yo	0 yrs	None	70%	81%	93%	93%	NA	NA	None	NA	NA	NA	NA	NA	NA	NA	NA	0.4	Income and productivity gains from delivering vaccine (US$ / dose)	0.00658938	0.094204715	0.083149903	0.116973365	0.131270817	0.131377385	0.140559208	0.161369394	0.153705467	0.168241901	0.176479763	0.175190565	0.17050238	0.159546606	0.172776677
123	PEV (Pre-Erythrocytic Vaccine)	3	35%	4	0.1	Infants	6, 10, &, 14 weeks	2 yrs	70%	81%	93%	93%	NA	80%	1-5yo	0 yrs	None	50%	69%	85%	85%	NA	NA	None	NA	NA	NA	NA	NA	NA	NA	NA	0.4	Cases per 100,000 population	8454.309091	8206.145455	8156.572727	8076.345455	8008.345455	8034.836364	8012.827273	8059.772727	8028.654545	7953.845455	7915.109091	7828.463636	7818.2	7879.109091	7882.409091
123	PEV (Pre-Erythrocytic Vaccine)	3	35%	4	0.1	Infants	6, 10, &, 14 weeks	2 yrs	70%	81%	93%	93%	NA	80%	1-5yo	0 yrs	None	50%	69%	85%	85%	NA	NA	None	NA	NA	NA	NA	NA	NA	NA	NA	0.4	Severe Cases per 100,000 population	143.8090909	139.7545455	136.6818182	135.4363636	134.1545455	136.1272727	136.9454545	139.1	137.4272727	136.0818182	134.8272727	135.3727273	135.5545455	139.6363636	139.3636364
123	PEV (Pre-Erythrocytic Vaccine)	3	35%	4	0.1	Infants	6, 10, &, 14 weeks	2 yrs	70%	81%	93%	93%	NA	80%	1-5yo	0 yrs	None	50%	69%	85%	85%	NA	NA	None	NA	NA	NA	NA	NA	NA	NA	NA	0.4	Deaths per 100,000 population	30.00909091	28.14545455	29.36363636	28.76363636	28.49090909	27.4	28.73636364	29.47272727	29.39090909	28.64545455	28.72727273	28.39090909	28.40909091	29.05454545	28.6
123	PEV (Pre-Erythrocytic Vaccine)	3	35%	4	0.1	Infants	6, 10, &, 14 weeks	2 yrs	70%	81%	93%	93%	NA	80%	1-5yo	0 yrs	None	50%	69%	85%	85%	NA	NA	None	NA	NA	NA	NA	NA	NA	NA	NA	0.4	Cases in <5yo per 100,000 population	589.6909091	537.9545455	556.4545455	546.4090909	534.4545455	519.1090909	516.5090909	524.0363636	517.7545455	514.5727273	512.2181818	503.9727273	502.8363636	508.9727273	510.2272727
123	PEV (Pre-Erythrocytic Vaccine)	3	35%	4	0.1	Infants	6, 10, &, 14 weeks	2 yrs	70%	81%	93%	93%	NA	80%	1-5yo	0 yrs	None	50%	69%	85%	85%	NA	NA	None	NA	NA	NA	NA	NA	NA	NA	NA	0.4	Severe Cases in <5yo per 100,000 population	30.17272727	28.19090909	28.82727273	27.98181818	26.61818182	27.41818182	27.40909091	27.95454545	26.80909091	27.37272727	26.1	26.83636364	26.01818182	26.7	26.86363636
123	PEV (Pre-Erythrocytic Vaccine)	3	35%	4	0.1	Infants	6, 10, &, 14 weeks	2 yrs	70%	81%	93%	93%	NA	80%	1-5yo	0 yrs	None	50%	69%	85%	85%	NA	NA	None	NA	NA	NA	NA	NA	NA	NA	NA	0.4	Deaths in < 5yo per 100,000 population	7.818181818	6.945454545	7.354545455	7.636363636	7.2	7.2	7.272727273	7.218181818	7.563636364	7.245454545	6.781818182	7.2	7.090909091	7.127272727	7.045454545
123	PEV (Pre-Erythrocytic Vaccine)	3	35%	4	0.1	Infants	6, 10, &, 14 weeks	2 yrs	70%	81%	93%	93%	NA	80%	1-5yo	0 yrs	None	50%	69%	85%	85%	NA	NA	None	NA	NA	NA	NA	NA	NA	NA	NA	0.4	DALYs per 100,000 population	763.5001657	713.4054735	744.6696614	733.745169	725.687155	697.4072476	730.5097962	748.5695296	745.0146312	726.0458171	728.9693956	716.7193891	719.3982804	738.0321842	724.5656098
123	PEV (Pre-Erythrocytic Vaccine)	3	35%	4	0.1	Infants	6, 10, &, 14 weeks	2 yrs	70%	81%	93%	93%	NA	80%	1-5yo	0 yrs	None	50%	69%	85%	85%	NA	NA	None	NA	NA	NA	NA	NA	NA	NA	NA	0.4	Income and productivity gains from delivering vaccine (US$ / dose)	0.010234536	0.092645602	0.101495009	0.119904443	0.138676893	0.126480243	0.131451745	0.117988852	0.125042178	0.145119352	0.154943605	0.174456975	0.178571549	0.160034569	0.15875701
124	PEV (Pre-Erythrocytic Vaccine)	3	35%	4	0.1	Infants	6, 10, &, 14 weeks	2 yrs	70%	81%	93%	93%	NA	50%	1-5yo	0 yrs	None	89%	95%	97%	97%	NA	NA	None	NA	NA	NA	NA	NA	NA	NA	NA	0.4	Cases per 100,000 population	8471.509091	8208.072727	8117.045455	8067.209091	7987.636364	8007.481818	7962.1	7873.827273	7834.018182	7851.736364	7863.418182	7928.263636	7948.7	8014.527273	8005.118182
124	PEV (Pre-Erythrocytic Vaccine)	3	35%	4	0.1	Infants	6, 10, &, 14 weeks	2 yrs	70%	81%	93%	93%	NA	50%	1-5yo	0 yrs	None	89%	95%	97%	97%	NA	NA	None	NA	NA	NA	NA	NA	NA	NA	NA	0.4	Severe Cases per 100,000 population	143.7363636	136.4818182	135.7909091	133.6272727	136.3363636	134.2727273	135.3	135.0454545	137.3545455	137.1090909	136.8272727	139.9727273	138.8181818	140.5818182	141.5363636
124	PEV (Pre-Erythrocytic Vaccine)	3	35%	4	0.1	Infants	6, 10, &, 14 weeks	2 yrs	70%	81%	93%	93%	NA	50%	1-5yo	0 yrs	None	89%	95%	97%	97%	NA	NA	None	NA	NA	NA	NA	NA	NA	NA	NA	0.4	Deaths per 100,000 population	30.31818182	29.32727273	28.12727273	27.82727273	29.50909091	27.82727273	28.49090909	28.95454545	28.53636364	28.45454545	28.74545455	29.70909091	28.61818182	29.88181818	29.85454545
124	PEV (Pre-Erythrocytic Vaccine)	3	35%	4	0.1	Infants	6, 10, &, 14 weeks	2 yrs	70%	81%	93%	93%	NA	50%	1-5yo	0 yrs	None	89%	95%	97%	97%	NA	NA	None	NA	NA	NA	NA	NA	NA	NA	NA	0.4	Cases in <5yo per 100,000 population	558.3	521.9181818	532.8454545	546.2818182	531.4818182	521.0636364	516.5727273	521.0545455	509.8090909	509.7181818	512.1272727	516.7727273	517.3454545	527.8181818	525.8090909
124	PEV (Pre-Erythrocytic Vaccine)	3	35%	4	0.1	Infants	6, 10, &, 14 weeks	2 yrs	70%	81%	93%	93%	NA	50%	1-5yo	0 yrs	None	89%	95%	97%	97%	NA	NA	None	NA	NA	NA	NA	NA	NA	NA	NA	0.4	Severe Cases in <5yo per 100,000 population	29.11818182	27.5	28.11818182	27.37272727	27.81818182	27.48181818	27.8	27.07272727	27.57272727	26.49090909	27.5	27.01818182	27.27272727	27.27272727	27.15454545
124	PEV (Pre-Erythrocytic Vaccine)	3	35%	4	0.1	Infants	6, 10, &, 14 weeks	2 yrs	70%	81%	93%	93%	NA	50%	1-5yo	0 yrs	None	89%	95%	97%	97%	NA	NA	None	NA	NA	NA	NA	NA	NA	NA	NA	0.4	Deaths in < 5yo per 100,000 population	7.927272727	7.445454545	7.181818182	6.890909091	7.427272727	7.209090909	7.290909091	6.990909091	6.918181818	7.081818182	6.836363636	7.472727273	6.781818182	7.645454545	7.336363636
124	PEV (Pre-Erythrocytic Vaccine)	3	35%	4	0.1	Infants	6, 10, &, 14 weeks	2 yrs	70%	81%	93%	93%	NA	50%	1-5yo	0 yrs	None	89%	95%	97%	97%	NA	NA	None	NA	NA	NA	NA	NA	NA	NA	NA	0.4	DALYs per 100,000 population	772.1096043	742.8824122	713.5564576	709.6891859	745.7725056	707.2419539	724.6217418	732.407981	727.9125344	722.6283232	730.0717703	756.0158891	728.1602171	755.381672	758.5600865
124	PEV (Pre-Erythrocytic Vaccine)	3	35%	4	0.1	Infants	6, 10, &, 14 weeks	2 yrs	70%	81%	93%	93%	NA	50%	1-5yo	0 yrs	None	89%	95%	97%	97%	NA	NA	None	NA	NA	NA	NA	NA	NA	NA	NA	0.4	Income and productivity gains from delivering vaccine (US$ / dose)	0.006001119	0.094515188	0.114031453	0.129392986	0.147354343	0.142562259	0.151299313	0.173714764	0.178277217	0.173712885	0.173750496	0.156618971	0.152918617	0.134381971	0.135734405
125	PEV (Pre-Erythrocytic Vaccine)	3	35%	4	0.1	Infants	6, 10, &, 14 weeks	2 yrs	70%	81%	93%	93%	NA	50%	1-5yo	0 yrs	None	70%	81%	93%	93%	NA	NA	None	NA	NA	NA	NA	NA	NA	NA	NA	0.4	Cases per 100,000 population	8487.890909	8217.063636	8138.072727	8042	8035.909091	8015.327273	8017.527273	7976.454545	7955.381818	7857.527273	7892.690909	7860.781818	7790.972727	7816.518182	7913.809091
125	PEV (Pre-Erythrocytic Vaccine)	3	35%	4	0.1	Infants	6, 10, &, 14 weeks	2 yrs	70%	81%	93%	93%	NA	50%	1-5yo	0 yrs	None	70%	81%	93%	93%	NA	NA	None	NA	NA	NA	NA	NA	NA	NA	NA	0.4	Severe Cases per 100,000 population	144.2181818	137.7818182	138.2181818	136.4272727	137.8181818	137.3909091	136.2	136.7454545	136.8545455	137.6363636	136.6636364	137.0181818	135.8454545	138.3090909	140.1181818
125	PEV (Pre-Erythrocytic Vaccine)	3	35%	4	0.1	Infants	6, 10, &, 14 weeks	2 yrs	70%	81%	93%	93%	NA	50%	1-5yo	0 yrs	None	70%	81%	93%	93%	NA	NA	None	NA	NA	NA	NA	NA	NA	NA	NA	0.4	Deaths per 100,000 population	30.13636364	28.83636364	28.65454545	28.14545455	29.42727273	28.1	28.26363636	28.59090909	29.00909091	29.3	28.90909091	28.63636364	28.83636364	29.92727273	29.57272727
125	PEV (Pre-Erythrocytic Vaccine)	3	35%	4	0.1	Infants	6, 10, &, 14 weeks	2 yrs	70%	81%	93%	93%	NA	50%	1-5yo	0 yrs	None	70%	81%	93%	93%	NA	NA	None	NA	NA	NA	NA	NA	NA	NA	NA	0.4	Cases in <5yo per 100,000 population	572.9	524.7	546.7181818	552.4363636	544.1545455	525.7909091	525.3	526.2363636	516.0090909	512.5909091	516.9272727	513.9181818	505.1545455	507.2545455	512.0181818
125	PEV (Pre-Erythrocytic Vaccine)	3	35%	4	0.1	Infants	6, 10, &, 14 weeks	2 yrs	70%	81%	93%	93%	NA	50%	1-5yo	0 yrs	None	70%	81%	93%	93%	NA	NA	None	NA	NA	NA	NA	NA	NA	NA	NA	0.4	Severe Cases in <5yo per 100,000 population	28.68181818	27.23636364	28.87272727	28.68181818	29.1	28.04545455	27.68181818	26.97272727	27.08181818	26.09090909	26.64545455	27.69090909	26.9	25.73636364	27.07272727
125	PEV (Pre-Erythrocytic Vaccine)	3	35%	4	0.1	Infants	6, 10, &, 14 weeks	2 yrs	70%	81%	93%	93%	NA	50%	1-5yo	0 yrs	None	70%	81%	93%	93%	NA	NA	None	NA	NA	NA	NA	NA	NA	NA	NA	0.4	Deaths in < 5yo per 100,000 population	7.581818182	7.172727273	7.527272727	7.381818182	7.636363636	7.172727273	7.118181818	6.745454545	7.236363636	7.236363636	7.209090909	7.281818182	7.618181818	7.118181818	7.090909091
125	PEV (Pre-Erythrocytic Vaccine)	3	35%	4	0.1	Infants	6, 10, &, 14 weeks	2 yrs	70%	81%	93%	93%	NA	50%	1-5yo	0 yrs	None	70%	81%	93%	93%	NA	NA	None	NA	NA	NA	NA	NA	NA	NA	NA	0.4	DALYs per 100,000 population	767.2092904	733.8045619	727.411845	715.663056	744.5582268	713.8023448	719.6829262	723.0817261	740.0790114	741.6377632	732.1347519	734.5059411	733.2946355	757.0050674	748.7184991
125	PEV (Pre-Erythrocytic Vaccine)	3	35%	4	0.1	Infants	6, 10, &, 14 weeks	2 yrs	70%	81%	93%	93%	NA	50%	1-5yo	0 yrs	None	70%	81%	93%	93%	NA	NA	None	NA	NA	NA	NA	NA	NA	NA	NA	0.4	Income and productivity gains from delivering vaccine (US$ / dose)	0.005198942	0.090529892	0.107383455	0.135030782	0.137216808	0.138354598	0.138613993	0.146372177	0.148090241	0.173160929	0.166082391	0.174344611	0.193009301	0.1844416	0.158648438
126	PEV (Pre-Erythrocytic Vaccine)	3	35%	4	0.1	Infants	6, 10, &, 14 weeks	2 yrs	70%	81%	93%	93%	NA	50%	1-5yo	0 yrs	None	50%	69%	85%	85%	NA	NA	None	NA	NA	NA	NA	NA	NA	NA	NA	0.4	Cases per 100,000 population	8467.136364	8258.945455	8172.781818	8110.609091	8071.754545	8001.554545	8002.163636	7885.136364	7857.827273	7828.590909	7842.181818	7948.836364	7921.227273	7992	7953.027273
126	PEV (Pre-Erythrocytic Vaccine)	3	35%	4	0.1	Infants	6, 10, &, 14 weeks	2 yrs	70%	81%	93%	93%	NA	50%	1-5yo	0 yrs	None	50%	69%	85%	85%	NA	NA	None	NA	NA	NA	NA	NA	NA	NA	NA	0.4	Severe Cases per 100,000 population	143.9090909	137.7727273	137.6090909	138	136.7636364	137.2	134.7272727	135.1636364	136.4181818	135.0181818	135.6727273	139.0636364	137.5909091	140.1454545	139.8909091
126	PEV (Pre-Erythrocytic Vaccine)	3	35%	4	0.1	Infants	6, 10, &, 14 weeks	2 yrs	70%	81%	93%	93%	NA	50%	1-5yo	0 yrs	None	50%	69%	85%	85%	NA	NA	None	NA	NA	NA	NA	NA	NA	NA	NA	0.4	Deaths per 100,000 population	30.05454545	29.38181818	28.91818182	28.61818182	29	28.83636364	28.6	29.26363636	29.07272727	28.2	28.25454545	29.34545455	28.9	29.85454545	29.82727273
126	PEV (Pre-Erythrocytic Vaccine)	3	35%	4	0.1	Infants	6, 10, &, 14 weeks	2 yrs	70%	81%	93%	93%	NA	50%	1-5yo	0 yrs	None	50%	69%	85%	85%	NA	NA	None	NA	NA	NA	NA	NA	NA	NA	NA	0.4	Cases in <5yo per 100,000 population	591.1818182	539.7181818	549.7272727	556.9909091	543.3454545	526.0454545	520.4454545	515.2454545	515.1090909	512.4909091	512.5	521.6181818	524.4454545	517.2181818	517.9909091
126	PEV (Pre-Erythrocytic Vaccine)	3	35%	4	0.1	Infants	6, 10, &, 14 weeks	2 yrs	70%	81%	93%	93%	NA	50%	1-5yo	0 yrs	None	50%	69%	85%	85%	NA	NA	None	NA	NA	NA	NA	NA	NA	NA	NA	0.4	Severe Cases in <5yo per 100,000 population	29.88181818	27.96363636	29.20909091	29.45454545	28.53636364	28.44545455	26.42727273	27	27.23636364	26.46363636	27.17272727	28.05454545	26.93636364	27.14545455	27.91818182
126	PEV (Pre-Erythrocytic Vaccine)	3	35%	4	0.1	Infants	6, 10, &, 14 weeks	2 yrs	70%	81%	93%	93%	NA	50%	1-5yo	0 yrs	None	50%	69%	85%	85%	NA	NA	None	NA	NA	NA	NA	NA	NA	NA	NA	0.4	Deaths in < 5yo per 100,000 population	7.618181818	7.609090909	7.409090909	7.527272727	7.318181818	7.818181818	7.163636364	7.145454545	7.163636364	7.3	7.281818182	7.427272727	7.281818182	7.945454545	7.527272727
126	PEV (Pre-Erythrocytic Vaccine)	3	35%	4	0.1	Infants	6, 10, &, 14 weeks	2 yrs	70%	81%	93%	93%	NA	50%	1-5yo	0 yrs	None	50%	69%	85%	85%	NA	NA	None	NA	NA	NA	NA	NA	NA	NA	NA	0.4	DALYs per 100,000 population	763.382839	747.2543368	736.2147764	723.5508561	738.0933044	732.7705502	728.3401605	743.0688289	737.9487712	715.9385274	721.6757708	749.309297	734.8401316	761.5488317	757.535224
126	PEV (Pre-Erythrocytic Vaccine)	3	35%	4	0.1	Infants	6, 10, &, 14 weeks	2 yrs	70%	81%	93%	93%	NA	50%	1-5yo	0 yrs	None	50%	69%	85%	85%	NA	NA	None	NA	NA	NA	NA	NA	NA	NA	NA	0.4	Income and productivity gains from delivering vaccine (US$ / dose)	0.008707036	0.081946429	0.09904457	0.117070622	0.127466679	0.14327144	0.141068398	0.16968829	0.172517701	0.182152107	0.179362972	0.153332412	0.160325172	0.139473717	0.150764114
127	PEV (Pre-Erythrocytic Vaccine)	3	35%	4	0.1	Infants	6, 10, &, 14 weeks	2 yrs	50%	69%	85%	85%	NA	95%	1-5yo	0 yrs	None	89%	95%	97%	97%	NA	NA	None	NA	NA	NA	NA	NA	NA	NA	NA	0.4	Cases per 100,000 population	8441.4	8143.581818	8010.609091	7981.654545	8022.836364	7996.054545	7963.018182	7953.727273	7948.609091	7904.381818	7980.263636	8027.236364	8032.663636	8045.809091	8002.963636
127	PEV (Pre-Erythrocytic Vaccine)	3	35%	4	0.1	Infants	6, 10, &, 14 weeks	2 yrs	50%	69%	85%	85%	NA	95%	1-5yo	0 yrs	None	89%	95%	97%	97%	NA	NA	None	NA	NA	NA	NA	NA	NA	NA	NA	0.4	Severe Cases per 100,000 population	143.3636364	136.7727273	136.6454545	135.9636364	135.4181818	136.7727273	136.4909091	136.6636364	137.8090909	137.1818182	141.8363636	141.4636364	142.4454545	142.8727273	141.9363636
127	PEV (Pre-Erythrocytic Vaccine)	3	35%	4	0.1	Infants	6, 10, &, 14 weeks	2 yrs	50%	69%	85%	85%	NA	95%	1-5yo	0 yrs	None	89%	95%	97%	97%	NA	NA	None	NA	NA	NA	NA	NA	NA	NA	NA	0.4	Deaths per 100,000 population	29.92727273	28.76363636	28.73636364	28.18181818	28.17272727	28.61818182	28.87272727	28.37272727	27.93636364	29.01818182	29.23636364	29.7	29.66363636	29.90909091	29.69090909
127	PEV (Pre-Erythrocytic Vaccine)	3	35%	4	0.1	Infants	6, 10, &, 14 weeks	2 yrs	50%	69%	85%	85%	NA	95%	1-5yo	0 yrs	None	89%	95%	97%	97%	NA	NA	None	NA	NA	NA	NA	NA	NA	NA	NA	0.4	Cases in <5yo per 100,000 population	559.0909091	519.9818182	537.7454545	556.3454545	556.4	547.0727273	543.4636364	545.4909091	538.8090909	536.0454545	543.7818182	547.4090909	541.1909091	545.8181818	543.6545455
127	PEV (Pre-Erythrocytic Vaccine)	3	35%	4	0.1	Infants	6, 10, &, 14 weeks	2 yrs	50%	69%	85%	85%	NA	95%	1-5yo	0 yrs	None	89%	95%	97%	97%	NA	NA	None	NA	NA	NA	NA	NA	NA	NA	NA	0.4	Severe Cases in <5yo per 100,000 population	28.46363636	27.00909091	28.66363636	29.11818182	28.48181818	28.02727273	27.72727273	28.24545455	27.96363636	27	28.93636364	28.38181818	27.45454545	28.66363636	27.93636364
127	PEV (Pre-Erythrocytic Vaccine)	3	35%	4	0.1	Infants	6, 10, &, 14 weeks	2 yrs	50%	69%	85%	85%	NA	95%	1-5yo	0 yrs	None	89%	95%	97%	97%	NA	NA	None	NA	NA	NA	NA	NA	NA	NA	NA	0.4	Deaths in < 5yo per 100,000 population	7.427272727	7.427272727	7.263636364	7.590909091	7.809090909	7.7	7.5	6.890909091	7.163636364	7.181818182	7.309090909	7.872727273	7.318181818	7.009090909	7.154545455
127	PEV (Pre-Erythrocytic Vaccine)	3	35%	4	0.1	Infants	6, 10, &, 14 weeks	2 yrs	50%	69%	85%	85%	NA	95%	1-5yo	0 yrs	None	89%	95%	97%	97%	NA	NA	None	NA	NA	NA	NA	NA	NA	NA	NA	0.4	DALYs per 100,000 population	764.5405114	731.729612	728.4703347	720.2363129	716.2220784	730.2583911	732.0935454	722.0810263	710.5309255	733.2355884	743.435938	755.7464148	754.7260385	758.4979055	750.8720557
127	PEV (Pre-Erythrocytic Vaccine)	3	35%	4	0.1	Infants	6, 10, &, 14 weeks	2 yrs	50%	69%	85%	85%	NA	95%	1-5yo	0 yrs	None	89%	95%	97%	97%	NA	NA	None	NA	NA	NA	NA	NA	NA	NA	NA	0.4	Income and productivity gains from delivering vaccine (US$ / dose)	0.008703325	0.137467419	0.168608797	0.18118746	0.171533876	0.177976425	0.184952776	0.184933471	0.184728386	0.196473492	0.17116044	0.158307913	0.158025537	0.15304829	0.165858271
128	PEV (Pre-Erythrocytic Vaccine)	3	35%	4	0.1	Infants	6, 10, &, 14 weeks	2 yrs	50%	69%	85%	85%	NA	95%	1-5yo	0 yrs	None	70%	81%	93%	93%	NA	NA	None	NA	NA	NA	NA	NA	NA	NA	NA	0.4	Cases per 100,000 population	8421.127273	8176.990909	8176.881818	8154.390909	8037.827273	8038.654545	8058.809091	8018.336364	8011.172727	8043.790909	7970.890909	7906.2	7990.836364	8050.618182	8043.481818
128	PEV (Pre-Erythrocytic Vaccine)	3	35%	4	0.1	Infants	6, 10, &, 14 weeks	2 yrs	50%	69%	85%	85%	NA	95%	1-5yo	0 yrs	None	70%	81%	93%	93%	NA	NA	None	NA	NA	NA	NA	NA	NA	NA	NA	0.4	Severe Cases per 100,000 population	142.7454545	138.8454545	138.4090909	138.6363636	136.4272727	136.6	137.2545455	139.2909091	138.3454545	139.6363636	138.9090909	138.5	139.6090909	141.2636364	142.4818182
128	PEV (Pre-Erythrocytic Vaccine)	3	35%	4	0.1	Infants	6, 10, &, 14 weeks	2 yrs	50%	69%	85%	85%	NA	95%	1-5yo	0 yrs	None	70%	81%	93%	93%	NA	NA	None	NA	NA	NA	NA	NA	NA	NA	NA	0.4	Deaths per 100,000 population	30.02727273	29.19090909	29.95454545	28.45454545	28.48181818	28.73636364	28.56363636	29.33636364	29.40909091	30.1	29.32727273	29.00909091	29.2	30.21818182	30.26363636
128	PEV (Pre-Erythrocytic Vaccine)	3	35%	4	0.1	Infants	6, 10, &, 14 weeks	2 yrs	50%	69%	85%	85%	NA	95%	1-5yo	0 yrs	None	70%	81%	93%	93%	NA	NA	None	NA	NA	NA	NA	NA	NA	NA	NA	0.4	Cases in <5yo per 100,000 population	566.5636364	530.9545455	557.7363636	574.3090909	558.8272727	547.1909091	555.2818182	542.9090909	539.7636364	546.2545455	542.2545455	537.2272727	542.0272727	547.5818182	545.2454545
128	PEV (Pre-Erythrocytic Vaccine)	3	35%	4	0.1	Infants	6, 10, &, 14 weeks	2 yrs	50%	69%	85%	85%	NA	95%	1-5yo	0 yrs	None	70%	81%	93%	93%	NA	NA	None	NA	NA	NA	NA	NA	NA	NA	NA	0.4	Severe Cases in <5yo per 100,000 population	29.5	28.03636364	29.16363636	29.57272727	29.38181818	28.70909091	28.5	28.9	28.49090909	28.61818182	28.3	27.56363636	27.52727273	28.42727273	28.76363636
128	PEV (Pre-Erythrocytic Vaccine)	3	35%	4	0.1	Infants	6, 10, &, 14 weeks	2 yrs	50%	69%	85%	85%	NA	95%	1-5yo	0 yrs	None	70%	81%	93%	93%	NA	NA	None	NA	NA	NA	NA	NA	NA	NA	NA	0.4	Deaths in < 5yo per 100,000 population	7.590909091	7.636363636	8.136363636	7.327272727	7.381818182	7.245454545	7.327272727	7.145454545	7.754545455	7.890909091	7.609090909	7.154545455	7.063636364	7.636363636	7.336363636
128	PEV (Pre-Erythrocytic Vaccine)	3	35%	4	0.1	Infants	6, 10, &, 14 weeks	2 yrs	50%	69%	85%	85%	NA	95%	1-5yo	0 yrs	None	70%	81%	93%	93%	NA	NA	None	NA	NA	NA	NA	NA	NA	NA	NA	0.4	DALYs per 100,000 population	761.1757098	742.5739127	761.5077467	722.3345884	721.001557	732.1953983	723.3131372	748.9701149	746.2196351	765.5934427	746.3693857	736.6570062	740.7559856	763.7081424	766.5180683
128	PEV (Pre-Erythrocytic Vaccine)	3	35%	4	0.1	Infants	6, 10, &, 14 weeks	2 yrs	50%	69%	85%	85%	NA	95%	1-5yo	0 yrs	None	70%	81%	93%	93%	NA	NA	None	NA	NA	NA	NA	NA	NA	NA	NA	0.4	Income and productivity gains from delivering vaccine (US$ / dose)	0.011636896	0.130484931	0.120662787	0.130552524	0.166795815	0.163895899	0.158342726	0.163523165	0.163250547	0.154329633	0.178588354	0.19684202	0.173349822	0.15452897	0.154664501
129	PEV (Pre-Erythrocytic Vaccine)	3	35%	4	0.1	Infants	6, 10, &, 14 weeks	2 yrs	50%	69%	85%	85%	NA	95%	1-5yo	0 yrs	None	50%	69%	85%	85%	NA	NA	None	NA	NA	NA	NA	NA	NA	NA	NA	0.4	Cases per 100,000 population	8463.272727	8249.472727	8232.718182	8145.354545	8172.827273	8104.463636	8127.590909	8094.345455	7990.727273	7961.727273	7958.672727	8015.309091	8035.181818	8023.7	7984.154545
129	PEV (Pre-Erythrocytic Vaccine)	3	35%	4	0.1	Infants	6, 10, &, 14 weeks	2 yrs	50%	69%	85%	85%	NA	95%	1-5yo	0 yrs	None	50%	69%	85%	85%	NA	NA	None	NA	NA	NA	NA	NA	NA	NA	NA	0.4	Severe Cases per 100,000 population	146.4818182	137.7090909	139.6363636	137.5818182	139.6454545	139.5272727	139.7363636	138.9636364	138.4727273	138.2909091	138.5545455	140.3363636	140.9727273	141.4636364	139.5090909
129	PEV (Pre-Erythrocytic Vaccine)	3	35%	4	0.1	Infants	6, 10, &, 14 weeks	2 yrs	50%	69%	85%	85%	NA	95%	1-5yo	0 yrs	None	50%	69%	85%	85%	NA	NA	None	NA	NA	NA	NA	NA	NA	NA	NA	0.4	Deaths per 100,000 population	30.97272727	29.55454545	30.16363636	29.29090909	29.58181818	29.21818182	30.19090909	28.4	29.04545455	29.37272727	29.57272727	29.44545455	29.35454545	29.33636364	29.21818182
129	PEV (Pre-Erythrocytic Vaccine)	3	35%	4	0.1	Infants	6, 10, &, 14 weeks	2 yrs	50%	69%	85%	85%	NA	95%	1-5yo	0 yrs	None	50%	69%	85%	85%	NA	NA	None	NA	NA	NA	NA	NA	NA	NA	NA	0.4	Cases in <5yo per 100,000 population	580.9272727	545.2090909	572.2727273	567.4090909	570.1090909	554.8181818	555.6545455	551.1090909	542.6636364	540.3181818	536.7090909	545.6	543.4363636	540.8818182	540.4181818
129	PEV (Pre-Erythrocytic Vaccine)	3	35%	4	0.1	Infants	6, 10, &, 14 weeks	2 yrs	50%	69%	85%	85%	NA	95%	1-5yo	0 yrs	None	50%	69%	85%	85%	NA	NA	None	NA	NA	NA	NA	NA	NA	NA	NA	0.4	Severe Cases in <5yo per 100,000 population	29.50909091	28.18181818	29.29090909	29.81818182	29.42727273	29.03636364	28.75454545	29.97272727	28.34545455	28.69090909	28.13636364	29.49090909	27.73636364	29.35454545	28.66363636
129	PEV (Pre-Erythrocytic Vaccine)	3	35%	4	0.1	Infants	6, 10, &, 14 weeks	2 yrs	50%	69%	85%	85%	NA	95%	1-5yo	0 yrs	None	50%	69%	85%	85%	NA	NA	None	NA	NA	NA	NA	NA	NA	NA	NA	0.4	Deaths in < 5yo per 100,000 population	7.418181818	7.2	7.854545455	7.654545455	7.536363636	7.390909091	7.809090909	7.227272727	7.581818182	7.427272727	7.954545455	7.527272727	7.518181818	7.463636364	7.136363636
129	PEV (Pre-Erythrocytic Vaccine)	3	35%	4	0.1	Infants	6, 10, &, 14 weeks	2 yrs	50%	69%	85%	85%	NA	95%	1-5yo	0 yrs	None	50%	69%	85%	85%	NA	NA	None	NA	NA	NA	NA	NA	NA	NA	NA	0.4	DALYs per 100,000 population	784.7455406	749.0635565	765.1680919	746.1510845	753.0184255	742.0925999	765.905465	722.1637565	738.5884221	745.3291323	753.8998274	747.0594464	741.1081268	744.7815696	742.1338926
[truncated: 154,489 more rows]
[truncated: 5 more columns]
