# Supplementary material for: Modeling the public health impact of malaria vaccines for developers and policymakers
Source: BMC Infect Dis. 2013 Jul 1;13:295. doi: 10.1186/1471-2334-13-295 (PMC3711926; doi:10.1186/1471-2334-13-295)
Supplement: Additional file 11 — Vaccine_Strategy 9. Reference data from Swiss TPH on vaccine impact: Vaccine_Strategy 9. [file 1471-2334-13-295-S11.xls]

## Sheet: Vx Strategy 9
Vx Strategy:	9
Description:	Routine (Continuous) vaccination of Infants (no boost) PLUS a one-time (Catch-up) Campaign Vaccination of 1-5 year olds (no boost)
Scenario #	Type of Vaccine	Doses per Tx	Predicted Efficacy Against Clinical Disease	Vx Efficacy Decay Rate (yrs)	EIR	Routine (Continuous) Vaccination									Catch-up (Timed) Campaign Vaccination									Periodic (Timed) Campaign Vaccination									STI Output
						Cohort	Vx Schedule	Boost Dose Vx Schedule	Total Coverage	Dose by Dose Coverage					Cohort	Intervention Time	Boost Dose Vx Schedule	Total Coverage	Dose by Dose Coverage					Cohort	Intervention Time	Boost Dose Vx Schedule	Total Coverage	Dose by Dose Coverage					STI Observed Efficacy	Malaria Output	Year
										Dose #1	Dose #2	Dose #3	Dose #4	Boost Dose Compliance					Dose #1	Dose #2	Dose #3	Dose #4	Boost Dose Compliance					Dose #1	Dose #2	Dose #3	Dose #4	Boost Dose Compliance			1	2	3	4	5	6	7	8	9	10	11	12	13	14	15
1	PEV (Pre-Erythrocytic Vaccine)	3	0.35	2	0.1	Infants	6, 10, &, 14 weeks	None	0.89	0.95	0.97	0.97	NA	NA	1-5yo	0 yrs	None	0.89	0.95	0.97	0.97	NA	NA	None	NA	NA	NA	NA	NA	NA	NA	NA	0.4	Cases per 100,000 population	8446.76	8274.27	8237.33	8186.01	8176.75	8171.99	8136.67	8155.76	8147.08	8211.71	8209.26	8243.94	8312.29	8325.48	8362.22
1	PEV (Pre-Erythrocytic Vaccine)	3	0.35	2	0.1	Infants	6, 10, &, 14 weeks	None	0.89	0.95	0.97	0.97	NA	NA	1-5yo	0 yrs	None	0.89	0.95	0.97	0.97	NA	NA	None	NA	NA	NA	NA	NA	NA	NA	NA	0.4	Severe Cases per 100,000 population	140.682	139.327	141.327	138.9	141.709	141.127	142.491	139.355	140.273	144.436	146.018	144.564	148.718	146.245	147.045
1	PEV (Pre-Erythrocytic Vaccine)	3	0.35	2	0.1	Infants	6, 10, &, 14 weeks	None	0.89	0.95	0.97	0.97	NA	NA	1-5yo	0 yrs	None	0.89	0.95	0.97	0.97	NA	NA	None	NA	NA	NA	NA	NA	NA	NA	NA	0.4	Deaths per 100,000 population	28.8818	29.5091	29.4545	30.4727	28.4364	28.9455	29.9091	29.1455	29.5455	30.3727	30.7273	29.8091	30.4182	30.5091	29.9909
1	PEV (Pre-Erythrocytic Vaccine)	3	0.35	2	0.1	Infants	6, 10, &, 14 weeks	None	0.89	0.95	0.97	0.97	NA	NA	1-5yo	0 yrs	None	0.89	0.95	0.97	0.97	NA	NA	None	NA	NA	NA	NA	NA	NA	NA	NA	0.4	Cases in <5yo per 100,000 population	558.709	541.536	566.591	570.018	567	556.255	558.5	556.264	557.036	562.227	556.636	559.982	571.364	570.227	565.718
1	PEV (Pre-Erythrocytic Vaccine)	3	0.35	2	0.1	Infants	6, 10, &, 14 weeks	None	0.89	0.95	0.97	0.97	NA	NA	1-5yo	0 yrs	None	0.89	0.95	0.97	0.97	NA	NA	None	NA	NA	NA	NA	NA	NA	NA	NA	0.4	Severe Cases in <5yo per 100,000 population	28.6273	28.2636	29.4182	29.3182	29.9727	29.3273	29.7	28.6	28.2182	29.2636	29.4	29.4909	30.4545	29.5818	29.4545
1	PEV (Pre-Erythrocytic Vaccine)	3	0.35	2	0.1	Infants	6, 10, &, 14 weeks	None	0.89	0.95	0.97	0.97	NA	NA	1-5yo	0 yrs	None	0.89	0.95	0.97	0.97	NA	NA	None	NA	NA	NA	NA	NA	NA	NA	NA	0.4	Deaths in < 5yo per 100,000 population	7.50909	7.16364	7.44545	7.42727	7.1	7.5	8.01818	7.00909	7.57273	7.89091	7.45455	7.18182	7.15455	7.39091	7.07273
1	PEV (Pre-Erythrocytic Vaccine)	3	0.35	2	0.1	Infants	6, 10, &, 14 weeks	None	0.89	0.95	0.97	0.97	NA	NA	1-5yo	0 yrs	None	0.89	0.95	0.97	0.97	NA	NA	None	NA	NA	NA	NA	NA	NA	NA	NA	0.4	DALYs per 100,000 population	734.034	748.953	750.927	771.184	727.581	742.893	759.254	740.866	750.718	775.485	778.109	756.573	767.522	775.619	764.898
1	PEV (Pre-Erythrocytic Vaccine)	3	0.35	2	0.1	Infants	6, 10, &, 14 weeks	None	0.89	0.95	0.97	0.97	NA	NA	1-5yo	0 yrs	None	0.89	0.95	0.97	0.97	NA	NA	None	NA	NA	NA	NA	NA	NA	NA	NA	0.4	Income and productivity gains from delivering vaccine (US$ / dose)	0.00809184	0.0636704	0.0731004	0.0873167	0.0874048	0.0891744	0.0953883	0.0906834	0.0918256	0.0742226	0.0761526	0.069521	0.0528713	0.05071	0.0430309
2	PEV (Pre-Erythrocytic Vaccine)	3	0.35	2	0.1	Infants	6, 10, &, 14 weeks	None	0.89	0.95	0.97	0.97	NA	NA	1-5yo	0 yrs	None	0.7	0.81	0.93	0.93	NA	NA	None	NA	NA	NA	NA	NA	NA	NA	NA	0.4	Cases per 100,000 population	8452.24	8256.65	8265.06	8245.16	8245.4	8301.23	8249.44	8265.73	8296.12	8249.69	8274.22	8255.91	8243.19	8285.44	8304.29
2	PEV (Pre-Erythrocytic Vaccine)	3	0.35	2	0.1	Infants	6, 10, &, 14 weeks	None	0.89	0.95	0.97	0.97	NA	NA	1-5yo	0 yrs	None	0.7	0.81	0.93	0.93	NA	NA	None	NA	NA	NA	NA	NA	NA	NA	NA	0.4	Severe Cases per 100,000 population	145.091	139	140.9	142.373	141.545	142.418	141.9	144.218	145.173	144.264	144.418	144.318	145.364	145.636	146.464
2	PEV (Pre-Erythrocytic Vaccine)	3	0.35	2	0.1	Infants	6, 10, &, 14 weeks	None	0.89	0.95	0.97	0.97	NA	NA	1-5yo	0 yrs	None	0.7	0.81	0.93	0.93	NA	NA	None	NA	NA	NA	NA	NA	NA	NA	NA	0.4	Deaths per 100,000 population	30.5455	28.9909	30.8182	29.8091	29.9182	29.8273	29.9455	30.7818	29.0091	29.7636	29.9273	29.1273	30.1818	29.8636	29.8636
2	PEV (Pre-Erythrocytic Vaccine)	3	0.35	2	0.1	Infants	6, 10, &, 14 weeks	None	0.89	0.95	0.97	0.97	NA	NA	1-5yo	0 yrs	None	0.7	0.81	0.93	0.93	NA	NA	None	NA	NA	NA	NA	NA	NA	NA	NA	0.4	Cases in <5yo per 100,000 population	574.455	546.136	574.082	579	569.155	572.936	566.818	563.464	561.9	561.782	567.327	562.391	559.9	570.509	572.709
2	PEV (Pre-Erythrocytic Vaccine)	3	0.35	2	0.1	Infants	6, 10, &, 14 weeks	None	0.89	0.95	0.97	0.97	NA	NA	1-5yo	0 yrs	None	0.7	0.81	0.93	0.93	NA	NA	None	NA	NA	NA	NA	NA	NA	NA	NA	0.4	Severe Cases in <5yo per 100,000 population	30.1455	27.8182	30.1455	29.9	29.9	29.8455	28.7545	29.7545	29.2818	29.5273	30.0818	29.8455	29.4818	30.9909	29.8818
2	PEV (Pre-Erythrocytic Vaccine)	3	0.35	2	0.1	Infants	6, 10, &, 14 weeks	None	0.89	0.95	0.97	0.97	NA	NA	1-5yo	0 yrs	None	0.7	0.81	0.93	0.93	NA	NA	None	NA	NA	NA	NA	NA	NA	NA	NA	0.4	Deaths in < 5yo per 100,000 population	7.91818	7.33636	8.06364	7.20909	7.97273	7.42727	7.60909	7.87273	7.46364	7.17273	7.83636	7.43636	7.40909	7.78182	7.75455
2	PEV (Pre-Erythrocytic Vaccine)	3	0.35	2	0.1	Infants	6, 10, &, 14 weeks	None	0.89	0.95	0.97	0.97	NA	NA	1-5yo	0 yrs	None	0.7	0.81	0.93	0.93	NA	NA	None	NA	NA	NA	NA	NA	NA	NA	NA	0.4	DALYs per 100,000 population	777.132	739.096	784.433	757.292	761.05	753.672	759.956	781.786	746.701	759.521	761.993	740.759	770.769	757.128	759.789
2	PEV (Pre-Erythrocytic Vaccine)	3	0.35	2	0.1	Infants	6, 10, &, 14 weeks	None	0.89	0.95	0.97	0.97	NA	NA	1-5yo	0 yrs	None	0.7	0.81	0.93	0.93	NA	NA	None	NA	NA	NA	NA	NA	NA	NA	NA	0.4	Income and productivity gains from delivering vaccine (US$ / dose)	0.00790733	0.0690609	0.0694693	0.0739997	0.0740402	0.0616425	0.0715883	0.0641826	0.0559448	0.0669519	0.0622683	0.0665428	0.0692946	0.0606286	0.0553413
3	PEV (Pre-Erythrocytic Vaccine)	3	0.35	2	0.1	Infants	6, 10, &, 14 weeks	None	0.89	0.95	0.97	0.97	NA	NA	1-5yo	0 yrs	None	0.5	0.69	0.85	0.85	NA	NA	None	NA	NA	NA	NA	NA	NA	NA	NA	0.4	Cases per 100,000 population	8476.43	8259.03	8279.85	8257.47	8205.41	8226.76	8170.66	8173.41	8269.86	8283.97	8291.65	8335.08	8324.73	8405.56	8308.42
3	PEV (Pre-Erythrocytic Vaccine)	3	0.35	2	0.1	Infants	6, 10, &, 14 weeks	None	0.89	0.95	0.97	0.97	NA	NA	1-5yo	0 yrs	None	0.5	0.69	0.85	0.85	NA	NA	None	NA	NA	NA	NA	NA	NA	NA	NA	0.4	Severe Cases per 100,000 population	144.664	142.545	143.236	142.136	142.455	139.318	140.636	141.373	143.245	147.409	146.255	144.145	146.536	147.809	146.409
3	PEV (Pre-Erythrocytic Vaccine)	3	0.35	2	0.1	Infants	6, 10, &, 14 weeks	None	0.89	0.95	0.97	0.97	NA	NA	1-5yo	0 yrs	None	0.5	0.69	0.85	0.85	NA	NA	None	NA	NA	NA	NA	NA	NA	NA	NA	0.4	Deaths per 100,000 population	30.1818	30	30.2818	29	29.8545	29.5909	29.2364	29.5636	30.7455	30.5545	30.8909	30.3182	29.5909	31.4	29.5909
3	PEV (Pre-Erythrocytic Vaccine)	3	0.35	2	0.1	Infants	6, 10, &, 14 weeks	None	0.89	0.95	0.97	0.97	NA	NA	1-5yo	0 yrs	None	0.5	0.69	0.85	0.85	NA	NA	None	NA	NA	NA	NA	NA	NA	NA	NA	0.4	Cases in <5yo per 100,000 population	579.318	559.182	574.1	574.609	570.409	569.245	552.618	553.155	564.236	573.564	573.8	565.736	577.536	578.009	569.7
3	PEV (Pre-Erythrocytic Vaccine)	3	0.35	2	0.1	Infants	6, 10, &, 14 weeks	None	0.89	0.95	0.97	0.97	NA	NA	1-5yo	0 yrs	None	0.5	0.69	0.85	0.85	NA	NA	None	NA	NA	NA	NA	NA	NA	NA	NA	0.4	Severe Cases in <5yo per 100,000 population	30.5818	29.2455	29.5182	30.7182	29.8818	28.8091	29.0364	29.0636	28.8182	30.2	30.1182	29.9727	31.0182	29.9091	29.2
3	PEV (Pre-Erythrocytic Vaccine)	3	0.35	2	0.1	Infants	6, 10, &, 14 weeks	None	0.89	0.95	0.97	0.97	NA	NA	1-5yo	0 yrs	None	0.5	0.69	0.85	0.85	NA	NA	None	NA	NA	NA	NA	NA	NA	NA	NA	0.4	Deaths in < 5yo per 100,000 population	7.62727	7.34545	7.66364	7.9	7.62727	7.47273	7.31818	7.37273	7.68182	7.44545	7.82727	7.59091	7.46364	7.64545	7.27273
3	PEV (Pre-Erythrocytic Vaccine)	3	0.35	2	0.1	Infants	6, 10, &, 14 weeks	None	0.89	0.95	0.97	0.97	NA	NA	1-5yo	0 yrs	None	0.5	0.69	0.85	0.85	NA	NA	None	NA	NA	NA	NA	NA	NA	NA	NA	0.4	DALYs per 100,000 population	767.384	759.083	769.453	736.207	760.225	752.703	743.213	753.761	779.237	778.875	783.734	772.862	751.394	798.592	752.026
3	PEV (Pre-Erythrocytic Vaccine)	3	0.35	2	0.1	Infants	6, 10, &, 14 weeks	None	0.89	0.95	0.97	0.97	NA	NA	1-5yo	0 yrs	None	0.5	0.69	0.85	0.85	NA	NA	None	NA	NA	NA	NA	NA	NA	NA	NA	0.4	Income and productivity gains from delivering vaccine (US$ / dose)	0.00719572	0.0665451	0.0654203	0.0696416	0.0813064	0.0796563	0.0889269	0.086652	0.0628237	0.0588532	0.0592736	0.0493063	0.0537721	0.0325736	0.0543796
4	PEV (Pre-Erythrocytic Vaccine)	3	0.35	2	0.1	Infants	6, 10, &, 14 weeks	None	0.7	0.81	0.93	0.93	NA	NA	1-5yo	0 yrs	None	0.89	0.95	0.97	0.97	NA	NA	None	NA	NA	NA	NA	NA	NA	NA	NA	0.4	Cases per 100,000 population	8471.75	8300.42	8249.69	8279.02	8295.2	8366.94	8302.14	8266.45	8311.62	8278.53	8294	8305.08	8322.9	8378.85	8370.37
4	PEV (Pre-Erythrocytic Vaccine)	3	0.35	2	0.1	Infants	6, 10, &, 14 weeks	None	0.7	0.81	0.93	0.93	NA	NA	1-5yo	0 yrs	None	0.89	0.95	0.97	0.97	NA	NA	None	NA	NA	NA	NA	NA	NA	NA	NA	0.4	Severe Cases per 100,000 population	146.382	142.245	142.918	141.673	143.209	144.091	145.418	144.3	145.691	145.991	144.273	143.909	145.545	147.209	148.809
4	PEV (Pre-Erythrocytic Vaccine)	3	0.35	2	0.1	Infants	6, 10, &, 14 weeks	None	0.7	0.81	0.93	0.93	NA	NA	1-5yo	0 yrs	None	0.89	0.95	0.97	0.97	NA	NA	None	NA	NA	NA	NA	NA	NA	NA	NA	0.4	Deaths per 100,000 population	30.9909	29.1727	29.4273	29.1818	29.7	29.7364	30.3818	29.8273	29.7091	30.1455	29.6455	29.7364	30.0455	30.4818	30.1636
4	PEV (Pre-Erythrocytic Vaccine)	3	0.35	2	0.1	Infants	6, 10, &, 14 weeks	None	0.7	0.81	0.93	0.93	NA	NA	1-5yo	0 yrs	None	0.89	0.95	0.97	0.97	NA	NA	None	NA	NA	NA	NA	NA	NA	NA	NA	0.4	Cases in <5yo per 100,000 population	562.445	551.436	568.4	590.745	595.327	591.564	585.682	582.945	588.545	588.136	583.445	592.055	582.236	588.145	589.518
4	PEV (Pre-Erythrocytic Vaccine)	3	0.35	2	0.1	Infants	6, 10, &, 14 weeks	None	0.7	0.81	0.93	0.93	NA	NA	1-5yo	0 yrs	None	0.89	0.95	0.97	0.97	NA	NA	None	NA	NA	NA	NA	NA	NA	NA	NA	0.4	Severe Cases in <5yo per 100,000 population	29.1727	29.5091	30.1909	30.3818	30.7545	31.7364	30.1818	30.1909	30.7818	30.8909	29.3182	29.7545	29.4818	31	30.4636
4	PEV (Pre-Erythrocytic Vaccine)	3	0.35	2	0.1	Infants	6, 10, &, 14 weeks	None	0.7	0.81	0.93	0.93	NA	NA	1-5yo	0 yrs	None	0.89	0.95	0.97	0.97	NA	NA	None	NA	NA	NA	NA	NA	NA	NA	NA	0.4	Deaths in < 5yo per 100,000 population	7.94545	7.51818	6.91818	7.41818	7.74545	7.42727	7.7	8.02727	8.00909	7.85455	7.3	7.57273	7.77273	7.81818	7.61818
4	PEV (Pre-Erythrocytic Vaccine)	3	0.35	2	0.1	Infants	6, 10, &, 14 weeks	None	0.7	0.81	0.93	0.93	NA	NA	1-5yo	0 yrs	None	0.89	0.95	0.97	0.97	NA	NA	None	NA	NA	NA	NA	NA	NA	NA	NA	0.4	DALYs per 100,000 population	790.894	741.515	743.301	741.066	758.991	750.682	772.815	757.231	755.21	767.479	756.002	756.615	766.154	774.723	765.548
4	PEV (Pre-Erythrocytic Vaccine)	3	0.35	2	0.1	Infants	6, 10, &, 14 weeks	None	0.7	0.81	0.93	0.93	NA	NA	1-5yo	0 yrs	None	0.89	0.95	0.97	0.97	NA	NA	None	NA	NA	NA	NA	NA	NA	NA	NA	0.4	Income and productivity gains from delivering vaccine (US$ / dose)	0.00604342	0.0692325	0.0869576	0.0837255	0.078628	0.0584983	0.0734994	0.0817521	0.0667829	0.0766695	0.0732705	0.0728859	0.0657349	0.0491894	0.0502148
5	PEV (Pre-Erythrocytic Vaccine)	3	0.35	2	0.1	Infants	6, 10, &, 14 weeks	None	0.7	0.81	0.93	0.93	NA	NA	1-5yo	0 yrs	None	0.7	0.81	0.93	0.93	NA	NA	None	NA	NA	NA	NA	NA	NA	NA	NA	0.4	Cases per 100,000 population	8471.37	8281.68	8261.72	8302.98	8365.58	8374.27	8352.62	8309.11	8316.83	8347.59	8340.27	8370.02	8391.84	8433.31	8367.8
5	PEV (Pre-Erythrocytic Vaccine)	3	0.35	2	0.1	Infants	6, 10, &, 14 weeks	None	0.7	0.81	0.93	0.93	NA	NA	1-5yo	0 yrs	None	0.7	0.81	0.93	0.93	NA	NA	None	NA	NA	NA	NA	NA	NA	NA	NA	0.4	Severe Cases per 100,000 population	143.117	141.525	138.542	143.925	145.025	144.642	144.15	144.15	144.867	146	145.55	146.792	147.583	145.692	145.842
5	PEV (Pre-Erythrocytic Vaccine)	3	0.35	2	0.1	Infants	6, 10, &, 14 weeks	None	0.7	0.81	0.93	0.93	NA	NA	1-5yo	0 yrs	None	0.7	0.81	0.93	0.93	NA	NA	None	NA	NA	NA	NA	NA	NA	NA	NA	0.4	Deaths per 100,000 population	29.525	29.575	29.4333	29.6667	30.0417	29.2583	30.4667	29.6083	30.125	30.4667	30.3833	30.25	30.0833	29.675	29.6083
5	PEV (Pre-Erythrocytic Vaccine)	3	0.35	2	0.1	Infants	6, 10, &, 14 weeks	None	0.7	0.81	0.93	0.93	NA	NA	1-5yo	0 yrs	None	0.7	0.81	0.93	0.93	NA	NA	None	NA	NA	NA	NA	NA	NA	NA	NA	0.4	Cases in <5yo per 100,000 population	576.2	557.85	575.567	598.492	600.933	591.492	594.917	588.775	588.708	587.35	586.35	590.367	592.508	600.95	589.4
5	PEV (Pre-Erythrocytic Vaccine)	3	0.35	2	0.1	Infants	6, 10, &, 14 weeks	None	0.7	0.81	0.93	0.93	NA	NA	1-5yo	0 yrs	None	0.7	0.81	0.93	0.93	NA	NA	None	NA	NA	NA	NA	NA	NA	NA	NA	0.4	Severe Cases in <5yo per 100,000 population	27.9167	29.925	29.7333	31.175	31.925	30.775	30.4583	30.6583	30.525	30.4	30.8417	30.8667	30.925	31.4583	30.2167
5	PEV (Pre-Erythrocytic Vaccine)	3	0.35	2	0.1	Infants	6, 10, &, 14 weeks	None	0.7	0.81	0.93	0.93	NA	NA	1-5yo	0 yrs	None	0.7	0.81	0.93	0.93	NA	NA	None	NA	NA	NA	NA	NA	NA	NA	NA	0.4	Deaths in < 5yo per 100,000 population	7.24167	7.825	7.7	7.74167	7.80833	7.225	7.86667	7.88333	7.45	7.78333	7.55	7.48333	7.53333	7.675	7.58333
5	PEV (Pre-Erythrocytic Vaccine)	3	0.35	2	0.1	Infants	6, 10, &, 14 weeks	None	0.7	0.81	0.93	0.93	NA	NA	1-5yo	0 yrs	None	0.7	0.81	0.93	0.93	NA	NA	None	NA	NA	NA	NA	NA	NA	NA	NA	0.4	DALYs per 100,000 population	750.258	753.4	747.827	752.901	759.262	747.19	777.572	752.41	766.917	775.506	771.008	769.254	767.396	753.54	755.185
5	PEV (Pre-Erythrocytic Vaccine)	3	0.35	2	0.1	Infants	6, 10, &, 14 weeks	None	0.7	0.81	0.93	0.93	NA	NA	1-5yo	0 yrs	None	0.7	0.81	0.93	0.93	NA	NA	None	NA	NA	NA	NA	NA	NA	NA	NA	0.4	Income and productivity gains from delivering vaccine (US$ / dose)	0.00706728	0.0745343	0.0869707	0.0763032	0.0587296	0.0553643	0.0607814	0.0711221	0.066883	0.0571388	0.0597602	0.0533868	0.0481256	0.0372091	0.0535826
6	PEV (Pre-Erythrocytic Vaccine)	3	0.35	2	0.1	Infants	6, 10, &, 14 weeks	None	0.7	0.81	0.93	0.93	NA	NA	1-5yo	0 yrs	None	0.5	0.69	0.85	0.85	NA	NA	None	NA	NA	NA	NA	NA	NA	NA	NA	0.4	Cases per 100,000 population	8474.83	8319.37	8286.92	8283.5	8327.76	8336.2	8405.88	8316.85	8346.06	8343.48	8328.91	8312.31	8324.16	8372.29	8411.8
6	PEV (Pre-Erythrocytic Vaccine)	3	0.35	2	0.1	Infants	6, 10, &, 14 weeks	None	0.7	0.81	0.93	0.93	NA	NA	1-5yo	0 yrs	None	0.5	0.69	0.85	0.85	NA	NA	None	NA	NA	NA	NA	NA	NA	NA	NA	0.4	Severe Cases per 100,000 population	146.65	142.275	141.3	141.225	143.583	143.617	144.492	143.875	144.258	145.992	146.983	144.208	145.125	146.433	148.817
6	PEV (Pre-Erythrocytic Vaccine)	3	0.35	2	0.1	Infants	6, 10, &, 14 weeks	None	0.7	0.81	0.93	0.93	NA	NA	1-5yo	0 yrs	None	0.5	0.69	0.85	0.85	NA	NA	None	NA	NA	NA	NA	NA	NA	NA	NA	0.4	Deaths per 100,000 population	30.825	30.325	29.65	30.1917	30.975	29.35	30.1167	30.1583	29.4667	30.3917	30.4583	30.0917	30.175	31.3	31.1083
6	PEV (Pre-Erythrocytic Vaccine)	3	0.35	2	0.1	Infants	6, 10, &, 14 weeks	None	0.7	0.81	0.93	0.93	NA	NA	1-5yo	0 yrs	None	0.5	0.69	0.85	0.85	NA	NA	None	NA	NA	NA	NA	NA	NA	NA	NA	0.4	Cases in <5yo per 100,000 population	589.333	566.333	588.7	594.8	602.092	596.483	600.967	593.525	588.525	593.7	587.158	584.075	588.992	589.308	596.225
6	PEV (Pre-Erythrocytic Vaccine)	3	0.35	2	0.1	Infants	6, 10, &, 14 weeks	None	0.7	0.81	0.93	0.93	NA	NA	1-5yo	0 yrs	None	0.5	0.69	0.85	0.85	NA	NA	None	NA	NA	NA	NA	NA	NA	NA	NA	0.4	Severe Cases in <5yo per 100,000 population	29.8083	29.9083	31.1167	30.65	30.6	30.6167	31.1917	30.725	30.7917	31.0917	31.6	30.2417	31.4	31.3833	30.8917
6	PEV (Pre-Erythrocytic Vaccine)	3	0.35	2	0.1	Infants	6, 10, &, 14 weeks	None	0.7	0.81	0.93	0.93	NA	NA	1-5yo	0 yrs	None	0.5	0.69	0.85	0.85	NA	NA	None	NA	NA	NA	NA	NA	NA	NA	NA	0.4	Deaths in < 5yo per 100,000 population	7.86667	7.69167	7.46667	7.55833	7.80833	7.14167	7.65833	7.54167	7.28333	7.60833	7.83333	7.68333	7.45	7.99167	7.48333
6	PEV (Pre-Erythrocytic Vaccine)	3	0.35	2	0.1	Infants	6, 10, &, 14 weeks	None	0.7	0.81	0.93	0.93	NA	NA	1-5yo	0 yrs	None	0.5	0.69	0.85	0.85	NA	NA	None	NA	NA	NA	NA	NA	NA	NA	NA	0.4	DALYs per 100,000 population	783.07	772.394	753.602	765.804	783.195	749.187	766.297	768.36	752.846	770.464	772.006	763.564	770.63	796.462	790.557
6	PEV (Pre-Erythrocytic Vaccine)	3	0.35	2	0.1	Infants	6, 10, &, 14 weeks	None	0.7	0.81	0.93	0.93	NA	NA	1-5yo	0 yrs	None	0.5	0.69	0.85	0.85	NA	NA	None	NA	NA	NA	NA	NA	NA	NA	NA	0.4	Income and productivity gains from delivering vaccine (US$ / dose)	0.0077175	0.0670057	0.0784531	0.0828145	0.0713843	0.0664232	0.0486557	0.0677612	0.0587784	0.0584157	0.0628119	0.0700836	0.0682396	0.0518973	0.0408182
7	PEV (Pre-Erythrocytic Vaccine)	3	0.35	2	0.1	Infants	6, 10, &, 14 weeks	None	0.5	0.69	0.85	0.85	NA	NA	1-5yo	0 yrs	None	0.89	0.95	0.97	0.97	NA	NA	None	NA	NA	NA	NA	NA	NA	NA	NA	0.4	Cases per 100,000 population	8465.99	8322.17	8285.71	8191.77	8191.24	8276.48	8283.93	8316.78	8327.42	8355.38	8360.87	8385.64	8419.43	8466.77	8497.42
7	PEV (Pre-Erythrocytic Vaccine)	3	0.35	2	0.1	Infants	6, 10, &, 14 weeks	None	0.5	0.69	0.85	0.85	NA	NA	1-5yo	0 yrs	None	0.89	0.95	0.97	0.97	NA	NA	None	NA	NA	NA	NA	NA	NA	NA	NA	0.4	Severe Cases per 100,000 population	143.892	141.4	141.175	141.717	141.292	144.267	145.45	146.617	146.517	147.775	147.225	148.917	150.625	150.317	148.033
7	PEV (Pre-Erythrocytic Vaccine)	3	0.35	2	0.1	Infants	6, 10, &, 14 weeks	None	0.5	0.69	0.85	0.85	NA	NA	1-5yo	0 yrs	None	0.89	0.95	0.97	0.97	NA	NA	None	NA	NA	NA	NA	NA	NA	NA	NA	0.4	Deaths per 100,000 population	29.975	29.675	29.3167	29.5583	28.975	30.4167	30.9417	29.6333	30.2167	30.325	29.825	30.525	31.525	31.1167	30.2
7	PEV (Pre-Erythrocytic Vaccine)	3	0.35	2	0.1	Infants	6, 10, &, 14 weeks	None	0.5	0.69	0.85	0.85	NA	NA	1-5yo	0 yrs	None	0.89	0.95	0.97	0.97	NA	NA	None	NA	NA	NA	NA	NA	NA	NA	NA	0.4	Cases in <5yo per 100,000 population	559.033	555.967	590.742	603.483	602.733	605.375	599.058	607.808	606.233	609.275	603.55	611.758	614.458	618.742	620.725
7	PEV (Pre-Erythrocytic Vaccine)	3	0.35	2	0.1	Infants	6, 10, &, 14 weeks	None	0.5	0.69	0.85	0.85	NA	NA	1-5yo	0 yrs	None	0.89	0.95	0.97	0.97	NA	NA	None	NA	NA	NA	NA	NA	NA	NA	NA	0.4	Severe Cases in <5yo per 100,000 population	28.3667	29.1167	30.4	31.225	31.2083	31.5083	31.6917	32.0417	31.6417	31.3417	31.7167	31.9083	32.1083	32.95	31.4667
7	PEV (Pre-Erythrocytic Vaccine)	3	0.35	2	0.1	Infants	6, 10, &, 14 weeks	None	0.5	0.69	0.85	0.85	NA	NA	1-5yo	0 yrs	None	0.89	0.95	0.97	0.97	NA	NA	None	NA	NA	NA	NA	NA	NA	NA	NA	0.4	Deaths in < 5yo per 100,000 population	7.09167	7.725	7.825	7.825	7.79167	7.79167	8.24167	7.80833	7.9	7.91667	7.75833	8.08333	8.44167	7.99167	7.4
7	PEV (Pre-Erythrocytic Vaccine)	3	0.35	2	0.1	Infants	6, 10, &, 14 weeks	None	0.5	0.69	0.85	0.85	NA	NA	1-5yo	0 yrs	None	0.89	0.95	0.97	0.97	NA	NA	None	NA	NA	NA	NA	NA	NA	NA	NA	0.4	DALYs per 100,000 population	764.481	755.086	746.192	751.309	739.69	773.618	786.603	757.664	769.327	771.749	762.946	781.871	799.365	790.134	768.254
7	PEV (Pre-Erythrocytic Vaccine)	3	0.35	2	0.1	Infants	6, 10, &, 14 weeks	None	0.5	0.69	0.85	0.85	NA	NA	1-5yo	0 yrs	None	0.89	0.95	0.97	0.97	NA	NA	None	NA	NA	NA	NA	NA	NA	NA	NA	0.4	Income and productivity gains from delivering vaccine (US$ / dose)	0.00691246	0.0810735	0.101157	0.136156	0.138303	0.107865	0.100385	0.0858794	0.0807574	0.0709179	0.0706337	0.0623215	0.0480968	0.0346971	0.0270892
8	PEV (Pre-Erythrocytic Vaccine)	3	0.35	2	0.1	Infants	6, 10, &, 14 weeks	None	0.5	0.69	0.85	0.85	NA	NA	1-5yo	0 yrs	None	0.7	0.81	0.93	0.93	NA	NA	None	NA	NA	NA	NA	NA	NA	NA	NA	0.4	Cases per 100,000 population	8445.62	8332.07	8330.27	8338.65	8341.63	8380.83	8380.53	8426.62	8382.49	8411.54	8435.08	8383.45	8373.86	8379.22	8405.33
8	PEV (Pre-Erythrocytic Vaccine)	3	0.35	2	0.1	Infants	6, 10, &, 14 weeks	None	0.5	0.69	0.85	0.85	NA	NA	1-5yo	0 yrs	None	0.7	0.81	0.93	0.93	NA	NA	None	NA	NA	NA	NA	NA	NA	NA	NA	0.4	Severe Cases per 100,000 population	143.517	141.142	142.967	143.792	143.9	145.75	147.6	148.375	147.792	148	148.55	146.85	146.6	147.217	147.792
8	PEV (Pre-Erythrocytic Vaccine)	3	0.35	2	0.1	Infants	6, 10, &, 14 weeks	None	0.5	0.69	0.85	0.85	NA	NA	1-5yo	0 yrs	None	0.7	0.81	0.93	0.93	NA	NA	None	NA	NA	NA	NA	NA	NA	NA	NA	0.4	Deaths per 100,000 population	29.9583	29.1083	30.0833	30.6333	30.15	29.6	31.4583	31.2667	31.6333	31.1333	30.6917	30.0333	30.2833	29.65	30.35
8	PEV (Pre-Erythrocytic Vaccine)	3	0.35	2	0.1	Infants	6, 10, &, 14 weeks	None	0.5	0.69	0.85	0.85	NA	NA	1-5yo	0 yrs	None	0.7	0.81	0.93	0.93	NA	NA	None	NA	NA	NA	NA	NA	NA	NA	NA	0.4	Cases in <5yo per 100,000 population	574.392	562.542	593.633	616.317	617.208	609.783	611.15	618.833	612.342	613.058	619.242	613	610.8	612.817	617.8
8	PEV (Pre-Erythrocytic Vaccine)	3	0.35	2	0.1	Infants	6, 10, &, 14 weeks	None	0.5	0.69	0.85	0.85	NA	NA	1-5yo	0 yrs	None	0.7	0.81	0.93	0.93	NA	NA	None	NA	NA	NA	NA	NA	NA	NA	NA	0.4	Severe Cases in <5yo per 100,000 population	29.2833	29.5583	31.1917	31.4583	30.5417	30.7	31.9417	32.325	32.3333	31.6	31.95	31.5833	32.3333	32.3417	32.6167
8	PEV (Pre-Erythrocytic Vaccine)	3	0.35	2	0.1	Infants	6, 10, &, 14 weeks	None	0.5	0.69	0.85	0.85	NA	NA	1-5yo	0 yrs	None	0.7	0.81	0.93	0.93	NA	NA	None	NA	NA	NA	NA	NA	NA	NA	NA	0.4	Deaths in < 5yo per 100,000 population	7.85	7.625	7.875	8.025	8.01667	7.65833	8.09167	7.55833	7.925	8.125	7.60833	7.5	7.88333	8.13333	7.60833
8	PEV (Pre-Erythrocytic Vaccine)	3	0.35	2	0.1	Infants	6, 10, &, 14 weeks	None	0.5	0.69	0.85	0.85	NA	NA	1-5yo	0 yrs	None	0.7	0.81	0.93	0.93	NA	NA	None	NA	NA	NA	NA	NA	NA	NA	NA	0.4	DALYs per 100,000 population	764.964	743.691	766.254	778.974	766.953	756.236	799.386	791.607	801.862	792.594	780.315	766.168	769.807	760.163	769.548
8	PEV (Pre-Erythrocytic Vaccine)	3	0.35	2	0.1	Infants	6, 10, &, 14 weeks	None	0.5	0.69	0.85	0.85	NA	NA	1-5yo	0 yrs	None	0.7	0.81	0.93	0.93	NA	NA	None	NA	NA	NA	NA	NA	NA	NA	NA	0.4	Income and productivity gains from delivering vaccine (US$ / dose)	0.00961395	0.0802188	0.0839717	0.0863593	0.0856875	0.0696743	0.0681297	0.0504324	0.0623736	0.0528041	0.0462588	0.0657896	0.0692748	0.0657011	0.0574761
9	PEV (Pre-Erythrocytic Vaccine)	3	0.35	2	0.1	Infants	6, 10, &, 14 weeks	None	0.5	0.69	0.85	0.85	NA	NA	1-5yo	0 yrs	None	0.5	0.69	0.85	0.85	NA	NA	None	NA	NA	NA	NA	NA	NA	NA	NA	0.4	Cases per 100,000 population	8459.13	8239.07	8148.4	8162.26	8200.59	8234.37	8293.68	8302.58	8329.45	8417.88	8377.6	8309.73	8356.83	8367.48	8385.8
9	PEV (Pre-Erythrocytic Vaccine)	3	0.35	2	0.1	Infants	6, 10, &, 14 weeks	None	0.5	0.69	0.85	0.85	NA	NA	1-5yo	0 yrs	None	0.5	0.69	0.85	0.85	NA	NA	None	NA	NA	NA	NA	NA	NA	NA	NA	0.4	Severe Cases per 100,000 population	144.5	140.942	140.067	141.792	141.283	142.575	144.983	144.333	143.65	148.917	147.542	148.367	148.742	146.55	146.792
9	PEV (Pre-Erythrocytic Vaccine)	3	0.35	2	0.1	Infants	6, 10, &, 14 weeks	None	0.5	0.69	0.85	0.85	NA	NA	1-5yo	0 yrs	None	0.5	0.69	0.85	0.85	NA	NA	None	NA	NA	NA	NA	NA	NA	NA	NA	0.4	Deaths per 100,000 population	29.2083	29.7167	29.2	28.575	28.8917	29.6083	30.95	30.5167	28.8583	31.2833	30.8417	30.6667	29.9833	31.1333	30.525
9	PEV (Pre-Erythrocytic Vaccine)	3	0.35	2	0.1	Infants	6, 10, &, 14 weeks	None	0.5	0.69	0.85	0.85	NA	NA	1-5yo	0 yrs	None	0.5	0.69	0.85	0.85	NA	NA	None	NA	NA	NA	NA	NA	NA	NA	NA	0.4	Cases in <5yo per 100,000 population	587.425	561.5	581.075	594.483	597.183	603.692	595.692	603.7	601.483	613.008	610.283	604.292	607.567	602.483	615.967
9	PEV (Pre-Erythrocytic Vaccine)	3	0.35	2	0.1	Infants	6, 10, &, 14 weeks	None	0.5	0.69	0.85	0.85	NA	NA	1-5yo	0 yrs	None	0.5	0.69	0.85	0.85	NA	NA	None	NA	NA	NA	NA	NA	NA	NA	NA	0.4	Severe Cases in <5yo per 100,000 population	30.0583	29.8667	30.8417	31.0833	30.825	31.075	30.6583	30.725	30.7833	31.45	32.125	31.4583	32.7167	31.0583	31.5417
9	PEV (Pre-Erythrocytic Vaccine)	3	0.35	2	0.1	Infants	6, 10, &, 14 weeks	None	0.5	0.69	0.85	0.85	NA	NA	1-5yo	0 yrs	None	0.5	0.69	0.85	0.85	NA	NA	None	NA	NA	NA	NA	NA	NA	NA	NA	0.4	Deaths in < 5yo per 100,000 population	7.18333	7.63333	7.91667	7.475	7.58333	8.18333	7.85833	7.84167	7.7	7.88333	7.96667	7.68333	7.5	7.88333	7.69167
9	PEV (Pre-Erythrocytic Vaccine)	3	0.35	2	0.1	Infants	6, 10, &, 14 weeks	None	0.5	0.69	0.85	0.85	NA	NA	1-5yo	0 yrs	None	0.5	0.69	0.85	0.85	NA	NA	None	NA	NA	NA	NA	NA	NA	NA	NA	0.4	DALYs per 100,000 population	739.895	755.9	740.983	728.592	736.92	756.908	787.84	776.139	736.42	795.223	786.367	779.784	768.541	793.896	777.438
9	PEV (Pre-Erythrocytic Vaccine)	3	0.35	2	0.1	Infants	6, 10, &, 14 weeks	None	0.5	0.69	0.85	0.85	NA	NA	1-5yo	0 yrs	None	0.5	0.69	0.85	0.85	NA	NA	None	NA	NA	NA	NA	NA	NA	NA	NA	0.4	Income and productivity gains from delivering vaccine (US$ / dose)	0.00972431	0.111857	0.149511	0.144643	0.133596	0.1214	0.0961295	0.0923224	0.0817241	0.0487189	0.065819	0.0884849	0.071508	0.0682288	0.0652463
10	PEV (Pre-Erythrocytic Vaccine)	3	0.35	2	1	Infants	6, 10, &, 14 weeks	None	0.89	0.95	0.97	0.97	NA	NA	1-5yo	0 yrs	None	0.89	0.95	0.97	0.97	NA	NA	None	NA	NA	NA	NA	NA	NA	NA	NA	0.4	Cases per 100,000 population	84467.6	82742.7	82373.3	81860.1	81767.5	81719.9	81366.7	81557.6	81470.8	82117.1	82092.6	82439.4	83122.9	83254.8	83622.2
10	PEV (Pre-Erythrocytic Vaccine)	3	0.35	2	1	Infants	6, 10, &, 14 weeks	None	0.89	0.95	0.97	0.97	NA	NA	1-5yo	0 yrs	None	0.89	0.95	0.97	0.97	NA	NA	None	NA	NA	NA	NA	NA	NA	NA	NA	0.4	Severe Cases per 100,000 population	1406.82	1393.27	1413.27	1389	1417.09	1411.27	1424.91	1393.55	1402.73	1444.36	1460.18	1445.64	1487.18	1462.45	1470.45
10	PEV (Pre-Erythrocytic Vaccine)	3	0.35	2	1	Infants	6, 10, &, 14 weeks	None	0.89	0.95	0.97	0.97	NA	NA	1-5yo	0 yrs	None	0.89	0.95	0.97	0.97	NA	NA	None	NA	NA	NA	NA	NA	NA	NA	NA	0.4	Deaths per 100,000 population	288.818	295.091	294.545	304.727	284.364	289.455	299.091	291.455	295.455	303.727	307.273	298.091	304.182	305.091	299.909
10	PEV (Pre-Erythrocytic Vaccine)	3	0.35	2	1	Infants	6, 10, &, 14 weeks	None	0.89	0.95	0.97	0.97	NA	NA	1-5yo	0 yrs	None	0.89	0.95	0.97	0.97	NA	NA	None	NA	NA	NA	NA	NA	NA	NA	NA	0.4	Cases in <5yo per 100,000 population	5587.09	5415.36	5665.91	5700.18	5670	5562.55	5585	5562.64	5570.36	5622.27	5566.36	5599.82	5713.64	5702.27	5657.18
10	PEV (Pre-Erythrocytic Vaccine)	3	0.35	2	1	Infants	6, 10, &, 14 weeks	None	0.89	0.95	0.97	0.97	NA	NA	1-5yo	0 yrs	None	0.89	0.95	0.97	0.97	NA	NA	None	NA	NA	NA	NA	NA	NA	NA	NA	0.4	Severe Cases in <5yo per 100,000 population	286.273	282.636	294.182	293.182	299.727	293.273	297	286	282.182	292.636	294	294.909	304.545	295.818	294.545
10	PEV (Pre-Erythrocytic Vaccine)	3	0.35	2	1	Infants	6, 10, &, 14 weeks	None	0.89	0.95	0.97	0.97	NA	NA	1-5yo	0 yrs	None	0.89	0.95	0.97	0.97	NA	NA	None	NA	NA	NA	NA	NA	NA	NA	NA	0.4	Deaths in < 5yo per 100,000 population	75.0909	71.6364	74.4545	74.2727	71	75	80.1818	70.0909	75.7273	78.9091	74.5455	71.8182	71.5455	73.9091	70.7273
10	PEV (Pre-Erythrocytic Vaccine)	3	0.35	2	1	Infants	6, 10, &, 14 weeks	None	0.89	0.95	0.97	0.97	NA	NA	1-5yo	0 yrs	None	0.89	0.95	0.97	0.97	NA	NA	None	NA	NA	NA	NA	NA	NA	NA	NA	0.4	DALYs per 100,000 population	7340.34	7489.53	7509.27	7711.84	7275.81	7428.93	7592.54	7408.66	7507.18	7754.85	7781.09	7565.73	7675.22	7756.19	7648.98
10	PEV (Pre-Erythrocytic Vaccine)	3	0.35	2	1	Infants	6, 10, &, 14 weeks	None	0.89	0.95	0.97	0.97	NA	NA	1-5yo	0 yrs	None	0.89	0.95	0.97	0.97	NA	NA	None	NA	NA	NA	NA	NA	NA	NA	NA	0.4	Income and productivity gains from delivering vaccine (US$ / dose)	0.0809184	0.636704	0.731004	0.873167	0.874048	0.891744	0.953883	0.906834	0.918256	0.742226	0.761526	0.69521	0.528713	0.5071	0.430309
11	PEV (Pre-Erythrocytic Vaccine)	3	0.35	2	1	Infants	6, 10, &, 14 weeks	None	0.89	0.95	0.97	0.97	NA	NA	1-5yo	0 yrs	None	0.7	0.81	0.93	0.93	NA	NA	None	NA	NA	NA	NA	NA	NA	NA	NA	0.4	Cases per 100,000 population	84522.4	82566.5	82650.6	82451.6	82454	83012.3	82494.4	82657.3	82961.2	82496.9	82742.2	82559.1	82431.9	82854.4	83042.9
11	PEV (Pre-Erythrocytic Vaccine)	3	0.35	2	1	Infants	6, 10, &, 14 weeks	None	0.89	0.95	0.97	0.97	NA	NA	1-5yo	0 yrs	None	0.7	0.81	0.93	0.93	NA	NA	None	NA	NA	NA	NA	NA	NA	NA	NA	0.4	Severe Cases per 100,000 population	1450.91	1390	1409	1423.73	1415.45	1424.18	1419	1442.18	1451.73	1442.64	1444.18	1443.18	1453.64	1456.36	1464.64
11	PEV (Pre-Erythrocytic Vaccine)	3	0.35	2	1	Infants	6, 10, &, 14 weeks	None	0.89	0.95	0.97	0.97	NA	NA	1-5yo	0 yrs	None	0.7	0.81	0.93	0.93	NA	NA	None	NA	NA	NA	NA	NA	NA	NA	NA	0.4	Deaths per 100,000 population	305.455	289.909	308.182	298.091	299.182	298.273	299.455	307.818	290.091	297.636	299.273	291.273	301.818	298.636	298.636
11	PEV (Pre-Erythrocytic Vaccine)	3	0.35	2	1	Infants	6, 10, &, 14 weeks	None	0.89	0.95	0.97	0.97	NA	NA	1-5yo	0 yrs	None	0.7	0.81	0.93	0.93	NA	NA	None	NA	NA	NA	NA	NA	NA	NA	NA	0.4	Cases in <5yo per 100,000 population	5744.55	5461.36	5740.82	5790	5691.55	5729.36	5668.18	5634.64	5619	5617.82	5673.27	5623.91	5599	5705.09	5727.09
11	PEV (Pre-Erythrocytic Vaccine)	3	0.35	2	1	Infants	6, 10, &, 14 weeks	None	0.89	0.95	0.97	0.97	NA	NA	1-5yo	0 yrs	None	0.7	0.81	0.93	0.93	NA	NA	None	NA	NA	NA	NA	NA	NA	NA	NA	0.4	Severe Cases in <5yo per 100,000 population	301.455	278.182	301.455	299	299	298.455	287.545	297.545	292.818	295.273	300.818	298.455	294.818	309.909	298.818
11	PEV (Pre-Erythrocytic Vaccine)	3	0.35	2	1	Infants	6, 10, &, 14 weeks	None	0.89	0.95	0.97	0.97	NA	NA	1-5yo	0 yrs	None	0.7	0.81	0.93	0.93	NA	NA	None	NA	NA	NA	NA	NA	NA	NA	NA	0.4	Deaths in < 5yo per 100,000 population	79.1818	73.3636	80.6364	72.0909	79.7273	74.2727	76.0909	78.7273	74.6364	71.7273	78.3636	74.3636	74.0909	77.8182	77.5455
11	PEV (Pre-Erythrocytic Vaccine)	3	0.35	2	1	Infants	6, 10, &, 14 weeks	None	0.89	0.95	0.97	0.97	NA	NA	1-5yo	0 yrs	None	0.7	0.81	0.93	0.93	NA	NA	None	NA	NA	NA	NA	NA	NA	NA	NA	0.4	DALYs per 100,000 population	7771.32	7390.96	7844.33	7572.92	7610.5	7536.72	7599.56	7817.86	7467.01	7595.21	7619.93	7407.59	7707.69	7571.28	7597.89
11	PEV (Pre-Erythrocytic Vaccine)	3	0.35	2	1	Infants	6, 10, &, 14 weeks	None	0.89	0.95	0.97	0.97	NA	NA	1-5yo	0 yrs	None	0.7	0.81	0.93	0.93	NA	NA	None	NA	NA	NA	NA	NA	NA	NA	NA	0.4	Income and productivity gains from delivering vaccine (US$ / dose)	0.0790733	0.690609	0.694693	0.739997	0.740402	0.616425	0.715883	0.641826	0.559448	0.669519	0.622683	0.665428	0.692946	0.606286	0.553413
12	PEV (Pre-Erythrocytic Vaccine)	3	0.35	2	1	Infants	6, 10, &, 14 weeks	None	0.89	0.95	0.97	0.97	NA	NA	1-5yo	0 yrs	None	0.5	0.69	0.85	0.85	NA	NA	None	NA	NA	NA	NA	NA	NA	NA	NA	0.4	Cases per 100,000 population	84764.3	82590.3	82798.5	82574.7	82054.1	82267.6	81706.6	81734.1	82698.6	82839.7	82916.5	83350.8	83247.3	84055.6	83084.2
12	PEV (Pre-Erythrocytic Vaccine)	3	0.35	2	1	Infants	6, 10, &, 14 weeks	None	0.89	0.95	0.97	0.97	NA	NA	1-5yo	0 yrs	None	0.5	0.69	0.85	0.85	NA	NA	None	NA	NA	NA	NA	NA	NA	NA	NA	0.4	Severe Cases per 100,000 population	1446.64	1425.45	1432.36	1421.36	1424.55	1393.18	1406.36	1413.73	1432.45	1474.09	1462.55	1441.45	1465.36	1478.09	1464.09
12	PEV (Pre-Erythrocytic Vaccine)	3	0.35	2	1	Infants	6, 10, &, 14 weeks	None	0.89	0.95	0.97	0.97	NA	NA	1-5yo	0 yrs	None	0.5	0.69	0.85	0.85	NA	NA	None	NA	NA	NA	NA	NA	NA	NA	NA	0.4	Deaths per 100,000 population	301.818	300	302.818	290	298.545	295.909	292.364	295.636	307.455	305.545	308.909	303.182	295.909	314	295.909
12	PEV (Pre-Erythrocytic Vaccine)	3	0.35	2	1	Infants	6, 10, &, 14 weeks	None	0.89	0.95	0.97	0.97	NA	NA	1-5yo	0 yrs	None	0.5	0.69	0.85	0.85	NA	NA	None	NA	NA	NA	NA	NA	NA	NA	NA	0.4	Cases in <5yo per 100,000 population	5793.18	5591.82	5741	5746.09	5704.09	5692.45	5526.18	5531.55	5642.36	5735.64	5738	5657.36	5775.36	5780.09	5697
12	PEV (Pre-Erythrocytic Vaccine)	3	0.35	2	1	Infants	6, 10, &, 14 weeks	None	0.89	0.95	0.97	0.97	NA	NA	1-5yo	0 yrs	None	0.5	0.69	0.85	0.85	NA	NA	None	NA	NA	NA	NA	NA	NA	NA	NA	0.4	Severe Cases in <5yo per 100,000 population	305.818	292.455	295.182	307.182	298.818	288.091	290.364	290.636	288.182	302	301.182	299.727	310.182	299.091	292
12	PEV (Pre-Erythrocytic Vaccine)	3	0.35	2	1	Infants	6, 10, &, 14 weeks	None	0.89	0.95	0.97	0.97	NA	NA	1-5yo	0 yrs	None	0.5	0.69	0.85	0.85	NA	NA	None	NA	NA	NA	NA	NA	NA	NA	NA	0.4	Deaths in < 5yo per 100,000 population	76.2727	73.4545	76.6364	79	76.2727	74.7273	73.1818	73.7273	76.8182	74.4545	78.2727	75.9091	74.6364	76.4545	72.7273
12	PEV (Pre-Erythrocytic Vaccine)	3	0.35	2	1	Infants	6, 10, &, 14 weeks	None	0.89	0.95	0.97	0.97	NA	NA	1-5yo	0 yrs	None	0.5	0.69	0.85	0.85	NA	NA	None	NA	NA	NA	NA	NA	NA	NA	NA	0.4	DALYs per 100,000 population	7673.84	7590.83	7694.53	7362.07	7602.25	7527.03	7432.13	7537.61	7792.37	7788.75	7837.34	7728.62	7513.94	7985.92	7520.26
12	PEV (Pre-Erythrocytic Vaccine)	3	0.35	2	1	Infants	6, 10, &, 14 weeks	None	0.89	0.95	0.97	0.97	NA	NA	1-5yo	0 yrs	None	0.5	0.69	0.85	0.85	NA	NA	None	NA	NA	NA	NA	NA	NA	NA	NA	0.4	Income and productivity gains from delivering vaccine (US$ / dose)	0.0719572	0.665451	0.654203	0.696416	0.813064	0.796563	0.889269	0.86652	0.628237	0.588532	0.592736	0.493063	0.537721	0.325736	0.543796
13	PEV (Pre-Erythrocytic Vaccine)	3	0.35	2	1	Infants	6, 10, &, 14 weeks	None	0.7	0.81	0.93	0.93	NA	NA	1-5yo	0 yrs	None	0.89	0.95	0.97	0.97	NA	NA	None	NA	NA	NA	NA	NA	NA	NA	NA	0.4	Cases per 100,000 population	84717.5	83004.2	82496.9	82790.2	82952	83669.4	83021.4	82664.5	83116.2	82785.3	82940	83050.8	83229	83788.5	83703.7
13	PEV (Pre-Erythrocytic Vaccine)	3	0.35	2	1	Infants	6, 10, &, 14 weeks	None	0.7	0.81	0.93	0.93	NA	NA	1-5yo	0 yrs	None	0.89	0.95	0.97	0.97	NA	NA	None	NA	NA	NA	NA	NA	NA	NA	NA	0.4	Severe Cases per 100,000 population	1463.82	1422.45	1429.18	1416.73	1432.09	1440.91	1454.18	1443	1456.91	1459.91	1442.73	1439.09	1455.45	1472.09	1488.09
13	PEV (Pre-Erythrocytic Vaccine)	3	0.35	2	1	Infants	6, 10, &, 14 weeks	None	0.7	0.81	0.93	0.93	NA	NA	1-5yo	0 yrs	None	0.89	0.95	0.97	0.97	NA	NA	None	NA	NA	NA	NA	NA	NA	NA	NA	0.4	Deaths per 100,000 population	309.909	291.727	294.273	291.818	297	297.364	303.818	298.273	297.091	301.455	296.455	297.364	300.455	304.818	301.636
13	PEV (Pre-Erythrocytic Vaccine)	3	0.35	2	1	Infants	6, 10, &, 14 weeks	None	0.7	0.81	0.93	0.93	NA	NA	1-5yo	0 yrs	None	0.89	0.95	0.97	0.97	NA	NA	None	NA	NA	NA	NA	NA	NA	NA	NA	0.4	Cases in <5yo per 100,000 population	5624.45	5514.36	5684	5907.45	5953.27	5915.64	5856.82	5829.45	5885.45	5881.36	5834.45	5920.55	5822.36	5881.45	5895.18
13	PEV (Pre-Erythrocytic Vaccine)	3	0.35	2	1	Infants	6, 10, &, 14 weeks	None	0.7	0.81	0.93	0.93	NA	NA	1-5yo	0 yrs	None	0.89	0.95	0.97	0.97	NA	NA	None	NA	NA	NA	NA	NA	NA	NA	NA	0.4	Severe Cases in <5yo per 100,000 population	291.727	295.091	301.909	303.818	307.545	317.364	301.818	301.909	307.818	308.909	293.182	297.545	294.818	310	304.636
13	PEV (Pre-Erythrocytic Vaccine)	3	0.35	2	1	Infants	6, 10, &, 14 weeks	None	0.7	0.81	0.93	0.93	NA	NA	1-5yo	0 yrs	None	0.89	0.95	0.97	0.97	NA	NA	None	NA	NA	NA	NA	NA	NA	NA	NA	0.4	Deaths in < 5yo per 100,000 population	79.4545	75.1818	69.1818	74.1818	77.4545	74.2727	77	80.2727	80.0909	78.5455	73	75.7273	77.7273	78.1818	76.1818
13	PEV (Pre-Erythrocytic Vaccine)	3	0.35	2	1	Infants	6, 10, &, 14 weeks	None	0.7	0.81	0.93	0.93	NA	NA	1-5yo	0 yrs	None	0.89	0.95	0.97	0.97	NA	NA	None	NA	NA	NA	NA	NA	NA	NA	NA	0.4	DALYs per 100,000 population	7908.94	7415.15	7433.01	7410.66	7589.91	7506.82	7728.15	7572.31	7552.1	7674.79	7560.02	7566.15	7661.54	7747.23	7655.48
13	PEV (Pre-Erythrocytic Vaccine)	3	0.35	2	1	Infants	6, 10, &, 14 weeks	None	0.7	0.81	0.93	0.93	NA	NA	1-5yo	0 yrs	None	0.89	0.95	0.97	0.97	NA	NA	None	NA	NA	NA	NA	NA	NA	NA	NA	0.4	Income and productivity gains from delivering vaccine (US$ / dose)	0.0604342	0.692325	0.869576	0.837255	0.78628	0.584983	0.734994	0.817521	0.667829	0.766695	0.732705	0.728859	0.657349	0.491894	0.502148
14	PEV (Pre-Erythrocytic Vaccine)	3	0.35	2	1	Infants	6, 10, &, 14 weeks	None	0.7	0.81	0.93	0.93	NA	NA	1-5yo	0 yrs	None	0.7	0.81	0.93	0.93	NA	NA	None	NA	NA	NA	NA	NA	NA	NA	NA	0.4	Cases per 100,000 population	84713.7	82816.8	82617.2	83029.8	83655.8	83742.7	83526.2	83091.1	83168.3	83475.9	83402.8	83700.2	83918.4	84333.1	83678
14	PEV (Pre-Erythrocytic Vaccine)	3	0.35	2	1	Infants	6, 10, &, 14 weeks	None	0.7	0.81	0.93	0.93	NA	NA	1-5yo	0 yrs	None	0.7	0.81	0.93	0.93	NA	NA	None	NA	NA	NA	NA	NA	NA	NA	NA	0.4	Severe Cases per 100,000 population	1431.17	1415.25	1385.42	1439.25	1450.25	1446.42	1441.5	1441.5	1448.67	1460	1455.5	1467.92	1475.83	1456.92	1458.42
14	PEV (Pre-Erythrocytic Vaccine)	3	0.35	2	1	Infants	6, 10, &, 14 weeks	None	0.7	0.81	0.93	0.93	NA	NA	1-5yo	0 yrs	None	0.7	0.81	0.93	0.93	NA	NA	None	NA	NA	NA	NA	NA	NA	NA	NA	0.4	Deaths per 100,000 population	295.25	295.75	294.333	296.667	300.417	292.583	304.667	296.083	301.25	304.667	303.833	302.5	300.833	296.75	296.083
14	PEV (Pre-Erythrocytic Vaccine)	3	0.35	2	1	Infants	6, 10, &, 14 weeks	None	0.7	0.81	0.93	0.93	NA	NA	1-5yo	0 yrs	None	0.7	0.81	0.93	0.93	NA	NA	None	NA	NA	NA	NA	NA	NA	NA	NA	0.4	Cases in <5yo per 100,000 population	5762	5578.5	5755.67	5984.92	6009.33	5914.92	5949.17	5887.75	5887.08	5873.5	5863.5	5903.67	5925.08	6009.5	5894
14	PEV (Pre-Erythrocytic Vaccine)	3	0.35	2	1	Infants	6, 10, &, 14 weeks	None	0.7	0.81	0.93	0.93	NA	NA	1-5yo	0 yrs	None	0.7	0.81	0.93	0.93	NA	NA	None	NA	NA	NA	NA	NA	NA	NA	NA	0.4	Severe Cases in <5yo per 100,000 population	279.167	299.25	297.333	311.75	319.25	307.75	304.583	306.583	305.25	304	308.417	308.667	309.25	314.583	302.167
14	PEV (Pre-Erythrocytic Vaccine)	3	0.35	2	1	Infants	6, 10, &, 14 weeks	None	0.7	0.81	0.93	0.93	NA	NA	1-5yo	0 yrs	None	0.7	0.81	0.93	0.93	NA	NA	None	NA	NA	NA	NA	NA	NA	NA	NA	0.4	Deaths in < 5yo per 100,000 population	72.4167	78.25	77	77.4167	78.0833	72.25	78.6667	78.8333	74.5	77.8333	75.5	74.8333	75.3333	76.75	75.8333
14	PEV (Pre-Erythrocytic Vaccine)	3	0.35	2	1	Infants	6, 10, &, 14 weeks	None	0.7	0.81	0.93	0.93	NA	NA	1-5yo	0 yrs	None	0.7	0.81	0.93	0.93	NA	NA	None	NA	NA	NA	NA	NA	NA	NA	NA	0.4	DALYs per 100,000 population	7502.58	7534	7478.27	7529.01	7592.62	7471.9	7775.72	7524.1	7669.17	7755.06	7710.08	7692.54	7673.96	7535.4	7551.85
14	PEV (Pre-Erythrocytic Vaccine)	3	0.35	2	1	Infants	6, 10, &, 14 weeks	None	0.7	0.81	0.93	0.93	NA	NA	1-5yo	0 yrs	None	0.7	0.81	0.93	0.93	NA	NA	None	NA	NA	NA	NA	NA	NA	NA	NA	0.4	Income and productivity gains from delivering vaccine (US$ / dose)	0.0706728	0.745343	0.869707	0.763032	0.587296	0.553643	0.607814	0.711221	0.66883	0.571388	0.597602	0.533868	0.481256	0.372091	0.535826
15	PEV (Pre-Erythrocytic Vaccine)	3	0.35	2	1	Infants	6, 10, &, 14 weeks	None	0.7	0.81	0.93	0.93	NA	NA	1-5yo	0 yrs	None	0.5	0.69	0.85	0.85	NA	NA	None	NA	NA	NA	NA	NA	NA	NA	NA	0.4	Cases per 100,000 population	84748.2	83193.7	82869.2	82835	83277.6	83362	84058.8	83168.5	83460.6	83434.8	83289.1	83123.1	83241.6	83722.9	84118
15	PEV (Pre-Erythrocytic Vaccine)	3	0.35	2	1	Infants	6, 10, &, 14 weeks	None	0.7	0.81	0.93	0.93	NA	NA	1-5yo	0 yrs	None	0.5	0.69	0.85	0.85	NA	NA	None	NA	NA	NA	NA	NA	NA	NA	NA	0.4	Severe Cases per 100,000 population	1466.5	1422.75	1413	1412.25	1435.83	1436.17	1444.92	1438.75	1442.58	1459.92	1469.83	1442.08	1451.25	1464.33	1488.17
15	PEV (Pre-Erythrocytic Vaccine)	3	0.35	2	1	Infants	6, 10, &, 14 weeks	None	0.7	0.81	0.93	0.93	NA	NA	1-5yo	0 yrs	None	0.5	0.69	0.85	0.85	NA	NA	None	NA	NA	NA	NA	NA	NA	NA	NA	0.4	Deaths per 100,000 population	308.25	303.25	296.5	301.917	309.75	293.5	301.167	301.583	294.667	303.917	304.583	300.917	301.75	313	311.083
15	PEV (Pre-Erythrocytic Vaccine)	3	0.35	2	1	Infants	6, 10, &, 14 weeks	None	0.7	0.81	0.93	0.93	NA	NA	1-5yo	0 yrs	None	0.5	0.69	0.85	0.85	NA	NA	None	NA	NA	NA	NA	NA	NA	NA	NA	0.4	Cases in <5yo per 100,000 population	5893.33	5663.33	5887	5948	6020.92	5964.83	6009.67	5935.25	5885.25	5937	5871.58	5840.75	5889.92	5893.08	5962.25
15	PEV (Pre-Erythrocytic Vaccine)	3	0.35	2	1	Infants	6, 10, &, 14 weeks	None	0.7	0.81	0.93	0.93	NA	NA	1-5yo	0 yrs	None	0.5	0.69	0.85	0.85	NA	NA	None	NA	NA	NA	NA	NA	NA	NA	NA	0.4	Severe Cases in <5yo per 100,000 population	298.083	299.083	311.167	306.5	306	306.167	311.917	307.25	307.917	310.917	316	302.417	314	313.833	308.917
15	PEV (Pre-Erythrocytic Vaccine)	3	0.35	2	1	Infants	6, 10, &, 14 weeks	None	0.7	0.81	0.93	0.93	NA	NA	1-5yo	0 yrs	None	0.5	0.69	0.85	0.85	NA	NA	None	NA	NA	NA	NA	NA	NA	NA	NA	0.4	Deaths in < 5yo per 100,000 population	78.6667	76.9167	74.6667	75.5833	78.0833	71.4167	76.5833	75.4167	72.8333	76.0833	78.3333	76.8333	74.5	79.9167	74.8333
15	PEV (Pre-Erythrocytic Vaccine)	3	0.35	2	1	Infants	6, 10, &, 14 weeks	None	0.7	0.81	0.93	0.93	NA	NA	1-5yo	0 yrs	None	0.5	0.69	0.85	0.85	NA	NA	None	NA	NA	NA	NA	NA	NA	NA	NA	0.4	DALYs per 100,000 population	7830.7	7723.94	7536.02	7658.04	7831.95	7491.87	7662.97	7683.6	7528.46	7704.64	7720.06	7635.64	7706.3	7964.62	7905.57
15	PEV (Pre-Erythrocytic Vaccine)	3	0.35	2	1	Infants	6, 10, &, 14 weeks	None	0.7	0.81	0.93	0.93	NA	NA	1-5yo	0 yrs	None	0.5	0.69	0.85	0.85	NA	NA	None	NA	NA	NA	NA	NA	NA	NA	NA	0.4	Income and productivity gains from delivering vaccine (US$ / dose)	0.077175	0.670057	0.784531	0.828145	0.713843	0.664232	0.486557	0.677612	0.587784	0.584157	0.628119	0.700836	0.682396	0.518973	0.408182
16	PEV (Pre-Erythrocytic Vaccine)	3	0.35	2	1	Infants	6, 10, &, 14 weeks	None	0.5	0.69	0.85	0.85	NA	NA	1-5yo	0 yrs	None	0.89	0.95	0.97	0.97	NA	NA	None	NA	NA	NA	NA	NA	NA	NA	NA	0.4	Cases per 100,000 population	84659.9	83221.7	82857.1	81917.8	81912.4	82764.8	82839.3	83167.8	83274.2	83553.8	83608.7	83856.4	84194.3	84667.7	84974.2
16	PEV (Pre-Erythrocytic Vaccine)	3	0.35	2	1	Infants	6, 10, &, 14 weeks	None	0.5	0.69	0.85	0.85	NA	NA	1-5yo	0 yrs	None	0.89	0.95	0.97	0.97	NA	NA	None	NA	NA	NA	NA	NA	NA	NA	NA	0.4	Severe Cases per 100,000 population	1438.92	1414	1411.75	1417.17	1412.92	1442.67	1454.5	1466.17	1465.17	1477.75	1472.25	1489.17	1506.25	1503.17	1480.33
16	PEV (Pre-Erythrocytic Vaccine)	3	0.35	2	1	Infants	6, 10, &, 14 weeks	None	0.5	0.69	0.85	0.85	NA	NA	1-5yo	0 yrs	None	0.89	0.95	0.97	0.97	NA	NA	None	NA	NA	NA	NA	NA	NA	NA	NA	0.4	Deaths per 100,000 population	299.75	296.75	293.167	295.583	289.75	304.167	309.417	296.333	302.167	303.25	298.25	305.25	315.25	311.167	302
16	PEV (Pre-Erythrocytic Vaccine)	3	0.35	2	1	Infants	6, 10, &, 14 weeks	None	0.5	0.69	0.85	0.85	NA	NA	1-5yo	0 yrs	None	0.89	0.95	0.97	0.97	NA	NA	None	NA	NA	NA	NA	NA	NA	NA	NA	0.4	Cases in <5yo per 100,000 population	5590.33	5559.67	5907.42	6034.83	6027.33	6053.75	5990.58	6078.08	6062.33	6092.75	6035.5	6117.58	6144.58	6187.42	6207.25
16	PEV (Pre-Erythrocytic Vaccine)	3	0.35	2	1	Infants	6, 10, &, 14 weeks	None	0.5	0.69	0.85	0.85	NA	NA	1-5yo	0 yrs	None	0.89	0.95	0.97	0.97	NA	NA	None	NA	NA	NA	NA	NA	NA	NA	NA	0.4	Severe Cases in <5yo per 100,000 population	283.667	291.167	304	312.25	312.083	315.083	316.917	320.417	316.417	313.417	317.167	319.083	321.083	329.5	314.667
16	PEV (Pre-Erythrocytic Vaccine)	3	0.35	2	1	Infants	6, 10, &, 14 weeks	None	0.5	0.69	0.85	0.85	NA	NA	1-5yo	0 yrs	None	0.89	0.95	0.97	0.97	NA	NA	None	NA	NA	NA	NA	NA	NA	NA	NA	0.4	Deaths in < 5yo per 100,000 population	70.9167	77.25	78.25	78.25	77.9167	77.9167	82.4167	78.0833	79	79.1667	77.5833	80.8333	84.4167	79.9167	74
16	PEV (Pre-Erythrocytic Vaccine)	3	0.35	2	1	Infants	6, 10, &, 14 weeks	None	0.5	0.69	0.85	0.85	NA	NA	1-5yo	0 yrs	None	0.89	0.95	0.97	0.97	NA	NA	None	NA	NA	NA	NA	NA	NA	NA	NA	0.4	DALYs per 100,000 population	7644.81	7550.86	7461.92	7513.09	7396.9	7736.18	7866.03	7576.64	7693.27	7717.49	7629.46	7818.71	7993.65	7901.34	7682.54
16	PEV (Pre-Erythrocytic Vaccine)	3	0.35	2	1	Infants	6, 10, &, 14 weeks	None	0.5	0.69	0.85	0.85	NA	NA	1-5yo	0 yrs	None	0.89	0.95	0.97	0.97	NA	NA	None	NA	NA	NA	NA	NA	NA	NA	NA	0.4	Income and productivity gains from delivering vaccine (US$ / dose)	0.0691246	0.810735	1.01157	1.36156	1.38303	1.07865	1.00385	0.858794	0.807574	0.709179	0.706337	0.623215	0.480968	0.346971	0.270892
17	PEV (Pre-Erythrocytic Vaccine)	3	0.35	2	1	Infants	6, 10, &, 14 weeks	None	0.5	0.69	0.85	0.85	NA	NA	1-5yo	0 yrs	None	0.7	0.81	0.93	0.93	NA	NA	None	NA	NA	NA	NA	NA	NA	NA	NA	0.4	Cases per 100,000 population	84456.2	83320.7	83302.7	83386.5	83416.3	83808.2	83805.3	84266.2	83824.9	84115.4	84350.8	83834.5	83738.6	83792.2	84053.2
17	PEV (Pre-Erythrocytic Vaccine)	3	0.35	2	1	Infants	6, 10, &, 14 weeks	None	0.5	0.69	0.85	0.85	NA	NA	1-5yo	0 yrs	None	0.7	0.81	0.93	0.93	NA	NA	None	NA	NA	NA	NA	NA	NA	NA	NA	0.4	Severe Cases per 100,000 population	1435.17	1411.42	1429.67	1437.92	1439	1457.5	1476	1483.75	1477.92	1480	1485.5	1468.5	1466	1472.17	1477.92
17	PEV (Pre-Erythrocytic Vaccine)	3	0.35	2	1	Infants	6, 10, &, 14 weeks	None	0.5	0.69	0.85	0.85	NA	NA	1-5yo	0 yrs	None	0.7	0.81	0.93	0.93	NA	NA	None	NA	NA	NA	NA	NA	NA	NA	NA	0.4	Deaths per 100,000 population	299.583	291.083	300.833	306.333	301.5	296	314.583	312.667	316.333	311.333	306.917	300.333	302.833	296.5	303.5
17	PEV (Pre-Erythrocytic Vaccine)	3	0.35	2	1	Infants	6, 10, &, 14 weeks	None	0.5	0.69	0.85	0.85	NA	NA	1-5yo	0 yrs	None	0.7	0.81	0.93	0.93	NA	NA	None	NA	NA	NA	NA	NA	NA	NA	NA	0.4	Cases in <5yo per 100,000 population	5743.92	5625.42	5936.33	6163.17	6172.08	6097.83	6111.5	6188.33	6123.42	6130.58	6192.42	6130	6108	6128.17	6178
17	PEV (Pre-Erythrocytic Vaccine)	3	0.35	2	1	Infants	6, 10, &, 14 weeks	None	0.5	0.69	0.85	0.85	NA	NA	1-5yo	0 yrs	None	0.7	0.81	0.93	0.93	NA	NA	None	NA	NA	NA	NA	NA	NA	NA	NA	0.4	Severe Cases in <5yo per 100,000 population	292.833	295.583	311.917	314.583	305.417	307	319.417	323.25	323.333	316	319.5	315.833	323.333	323.417	326.167
17	PEV (Pre-Erythrocytic Vaccine)	3	0.35	2	1	Infants	6, 10, &, 14 weeks	None	0.5	0.69	0.85	0.85	NA	NA	1-5yo	0 yrs	None	0.7	0.81	0.93	0.93	NA	NA	None	NA	NA	NA	NA	NA	NA	NA	NA	0.4	Deaths in < 5yo per 100,000 population	78.5	76.25	78.75	80.25	80.1667	76.5833	80.9167	75.5833	79.25	81.25	76.0833	75	78.8333	81.3333	76.0833
17	PEV (Pre-Erythrocytic Vaccine)	3	0.35	2	1	Infants	6, 10, &, 14 weeks	None	0.5	0.69	0.85	0.85	NA	NA	1-5yo	0 yrs	None	0.7	0.81	0.93	0.93	NA	NA	None	NA	NA	NA	NA	NA	NA	NA	NA	0.4	DALYs per 100,000 population	7649.64	7436.91	7662.54	7789.74	7669.53	7562.36	7993.86	7916.07	8018.62	7925.94	7803.15	7661.68	7698.07	7601.63	7695.48
17	PEV (Pre-Erythrocytic Vaccine)	3	0.35	2	1	Infants	6, 10, &, 14 weeks	None	0.5	0.69	0.85	0.85	NA	NA	1-5yo	0 yrs	None	0.7	0.81	0.93	0.93	NA	NA	None	NA	NA	NA	NA	NA	NA	NA	NA	0.4	Income and productivity gains from delivering vaccine (US$ / dose)	0.0961395	0.802188	0.839717	0.863593	0.856875	0.696743	0.681297	0.504324	0.623736	0.528041	0.462588	0.657896	0.692748	0.657011	0.574761
18	PEV (Pre-Erythrocytic Vaccine)	3	0.35	2	1	Infants	6, 10, &, 14 weeks	None	0.5	0.69	0.85	0.85	NA	NA	1-5yo	0 yrs	None	0.5	0.69	0.85	0.85	NA	NA	None	NA	NA	NA	NA	NA	NA	NA	NA	0.4	Cases per 100,000 population	84591.3	82390.7	81484	81622.6	82005.9	82343.7	82936.8	83025.8	83294.5	84178.8	83776	83097.2	83568.3	83674.8	83858
18	PEV (Pre-Erythrocytic Vaccine)	3	0.35	2	1	Infants	6, 10, &, 14 weeks	None	0.5	0.69	0.85	0.85	NA	NA	1-5yo	0 yrs	None	0.5	0.69	0.85	0.85	NA	NA	None	NA	NA	NA	NA	NA	NA	NA	NA	0.4	Severe Cases per 100,000 population	1445	1409.42	1400.67	1417.92	1412.83	1425.75	1449.83	1443.33	1436.5	1489.17	1475.42	1483.67	1487.42	1465.5	1467.92
18	PEV (Pre-Erythrocytic Vaccine)	3	0.35	2	1	Infants	6, 10, &, 14 weeks	None	0.5	0.69	0.85	0.85	NA	NA	1-5yo	0 yrs	None	0.5	0.69	0.85	0.85	NA	NA	None	NA	NA	NA	NA	NA	NA	NA	NA	0.4	Deaths per 100,000 population	292.083	297.167	292	285.75	288.917	296.083	309.5	305.167	288.583	312.833	308.417	306.667	299.833	311.333	305.25
18	PEV (Pre-Erythrocytic Vaccine)	3	0.35	2	1	Infants	6, 10, &, 14 weeks	None	0.5	0.69	0.85	0.85	NA	NA	1-5yo	0 yrs	None	0.5	0.69	0.85	0.85	NA	NA	None	NA	NA	NA	NA	NA	NA	NA	NA	0.4	Cases in <5yo per 100,000 population	5874.25	5615	5810.75	5944.83	5971.83	6036.92	5956.92	6037	6014.83	6130.08	6102.83	6042.92	6075.67	6024.83	6159.67
18	PEV (Pre-Erythrocytic Vaccine)	3	0.35	2	1	Infants	6, 10, &, 14 weeks	None	0.5	0.69	0.85	0.85	NA	NA	1-5yo	0 yrs	None	0.5	0.69	0.85	0.85	NA	NA	None	NA	NA	NA	NA	NA	NA	NA	NA	0.4	Severe Cases in <5yo per 100,000 population	300.583	298.667	308.417	310.833	308.25	310.75	306.583	307.25	307.833	314.5	321.25	314.583	327.167	310.583	315.417
18	PEV (Pre-Erythrocytic Vaccine)	3	0.35	2	1	Infants	6, 10, &, 14 weeks	None	0.5	0.69	0.85	0.85	NA	NA	1-5yo	0 yrs	None	0.5	0.69	0.85	0.85	NA	NA	None	NA	NA	NA	NA	NA	NA	NA	NA	0.4	Deaths in < 5yo per 100,000 population	71.8333	76.3333	79.1667	74.75	75.8333	81.8333	78.5833	78.4167	77	78.8333	79.6667	76.8333	75	78.8333	76.9167
18	PEV (Pre-Erythrocytic Vaccine)	3	0.35	2	1	Infants	6, 10, &, 14 weeks	None	0.5	0.69	0.85	0.85	NA	NA	1-5yo	0 yrs	None	0.5	0.69	0.85	0.85	NA	NA	None	NA	NA	NA	NA	NA	NA	NA	NA	0.4	DALYs per 100,000 population	7398.95	7559	7409.83	7285.92	7369.2	7569.08	7878.4	7761.39	7364.2	7952.23	7863.67	7797.84	7685.41	7938.96	7774.38
18	PEV (Pre-Erythrocytic Vaccine)	3	0.35	2	1	Infants	6, 10, &, 14 weeks	None	0.5	0.69	0.85	0.85	NA	NA	1-5yo	0 yrs	None	0.5	0.69	0.85	0.85	NA	NA	None	NA	NA	NA	NA	NA	NA	NA	NA	0.4	Income and productivity gains from delivering vaccine (US$ / dose)	0.0972431	1.11857	1.49511	1.44643	1.33596	1.214	0.961295	0.923224	0.817241	0.487189	0.65819	0.884849	0.71508	0.682288	0.652463
19	PEV (Pre-Erythrocytic Vaccine)	3	0.35	2	10	Infants	6, 10, &, 14 weeks	None	0.89	0.95	0.97	0.97	NA	NA	1-5yo	0 yrs	None	0.89	0.95	0.97	0.97	NA	NA	None	NA	NA	NA	NA	NA	NA	NA	NA	0.4	Cases per 100,000 population	134367	133075	134234	135233	135994	136622	136666	137327	137305	138184	138126	138207	138675	138618	138941
19	PEV (Pre-Erythrocytic Vaccine)	3	0.35	2	10	Infants	6, 10, &, 14 weeks	None	0.89	0.95	0.97	0.97	NA	NA	1-5yo	0 yrs	None	0.89	0.95	0.97	0.97	NA	NA	None	NA	NA	NA	NA	NA	NA	NA	NA	0.4	Severe Cases per 100,000 population	1643.09	1655.73	1707.36	1781.55	1784.64	1807.18	1836.09	1819.82	1843.73	1843.91	1860.55	1840.82	1849.09	1866.09	1840.55
19	PEV (Pre-Erythrocytic Vaccine)	3	0.35	2	10	Infants	6, 10, &, 14 weeks	None	0.89	0.95	0.97	0.97	NA	NA	1-5yo	0 yrs	None	0.89	0.95	0.97	0.97	NA	NA	None	NA	NA	NA	NA	NA	NA	NA	NA	0.4	Deaths per 100,000 population	334.273	331.091	337	345.091	333.182	337.909	353.727	349.091	345.727	365.727	356.636	352.636	354.818	365.727	354.818
19	PEV (Pre-Erythrocytic Vaccine)	3	0.35	2	10	Infants	6, 10, &, 14 weeks	None	0.89	0.95	0.97	0.97	NA	NA	1-5yo	0 yrs	None	0.89	0.95	0.97	0.97	NA	NA	None	NA	NA	NA	NA	NA	NA	NA	NA	0.4	Cases in <5yo per 100,000 population	25882.5	25736.3	26706.1	27191.5	27092	27103	27035	27072.2	27038.3	27189.2	27082.5	27105.7	27228.6	27207.5	27325.1
19	PEV (Pre-Erythrocytic Vaccine)	3	0.35	2	10	Infants	6, 10, &, 14 weeks	None	0.89	0.95	0.97	0.97	NA	NA	1-5yo	0 yrs	None	0.89	0.95	0.97	0.97	NA	NA	None	NA	NA	NA	NA	NA	NA	NA	NA	0.4	Severe Cases in <5yo per 100,000 population	1017.64	1049.64	1085.55	1123.82	1105.64	1123.18	1127.45	1112.27	1129.09	1138.73	1140.91	1121	1130.73	1151.64	1123.82
19	PEV (Pre-Erythrocytic Vaccine)	3	0.35	2	10	Infants	6, 10, &, 14 weeks	None	0.89	0.95	0.97	0.97	NA	NA	1-5yo	0 yrs	None	0.89	0.95	0.97	0.97	NA	NA	None	NA	NA	NA	NA	NA	NA	NA	NA	0.4	Deaths in < 5yo per 100,000 population	208.273	210.636	214.909	218.091	211	212.273	222.909	212.727	211.364	227.818	215.182	212.727	217	224.455	216.091
19	PEV (Pre-Erythrocytic Vaccine)	3	0.35	2	10	Infants	6, 10, &, 14 weeks	None	0.89	0.95	0.97	0.97	NA	NA	1-5yo	0 yrs	None	0.89	0.95	0.97	0.97	NA	NA	None	NA	NA	NA	NA	NA	NA	NA	NA	0.4	DALYs per 100,000 population	9070.36	8943.13	9175.93	9361.62	9081.2	9217.39	9620.98	9471.55	9404.48	9878.46	9664.95	9595.88	9664.7	9917.27	9620.4
19	PEV (Pre-Erythrocytic Vaccine)	3	0.35	2	10	Infants	6, 10, &, 14 weeks	None	0.89	0.95	0.97	0.97	NA	NA	1-5yo	0 yrs	None	0.89	0.95	0.97	0.97	NA	NA	None	NA	NA	NA	NA	NA	NA	NA	NA	0.4	Income and productivity gains from delivering vaccine (US$ / dose)	0.316536	1.21048	1.00109	0.799682	0.601186	0.470712	0.401942	0.300314	0.269776	0.109976	0.0876583	0.101233	-0.00185728	-0.00407052	-0.0619857
20	PEV (Pre-Erythrocytic Vaccine)	3	0.35	2	10	Infants	6, 10, &, 14 weeks	None	0.89	0.95	0.97	0.97	NA	NA	1-5yo	0 yrs	None	0.7	0.81	0.93	0.93	NA	NA	None	NA	NA	NA	NA	NA	NA	NA	NA	0.4	Cases per 100,000 population	134857	133581	134560	135226	136145	136571	136620	137032	137329	137787	138346	138293	138539	138602	138810
20	PEV (Pre-Erythrocytic Vaccine)	3	0.35	2	10	Infants	6, 10, &, 14 weeks	None	0.89	0.95	0.97	0.97	NA	NA	1-5yo	0 yrs	None	0.7	0.81	0.93	0.93	NA	NA	None	NA	NA	NA	NA	NA	NA	NA	NA	0.4	Severe Cases per 100,000 population	1655.91	1663.73	1722.09	1757.27	1803.45	1824.91	1821.18	1805.45	1838.09	1850.36	1845	1866.73	1855.73	1837.82	1872.18
20	PEV (Pre-Erythrocytic Vaccine)	3	0.35	2	10	Infants	6, 10, &, 14 weeks	None	0.89	0.95	0.97	0.97	NA	NA	1-5yo	0 yrs	None	0.7	0.81	0.93	0.93	NA	NA	None	NA	NA	NA	NA	NA	NA	NA	NA	0.4	Deaths per 100,000 population	339.636	334.091	343.636	345.364	339.091	340.182	364	353.545	352.182	360.091	358.545	361.545	362.273	357.909	370.364
20	PEV (Pre-Erythrocytic Vaccine)	3	0.35	2	10	Infants	6, 10, &, 14 weeks	None	0.89	0.95	0.97	0.97	NA	NA	1-5yo	0 yrs	None	0.7	0.81	0.93	0.93	NA	NA	None	NA	NA	NA	NA	NA	NA	NA	NA	0.4	Cases in <5yo per 100,000 population	26294.4	26064.5	26892.2	27132.7	27123.5	27004.5	27079.1	27018.6	27096.1	27194.1	27244.8	27218	27298.3	27265.5	27238.3
20	PEV (Pre-Erythrocytic Vaccine)	3	0.35	2	10	Infants	6, 10, &, 14 weeks	None	0.89	0.95	0.97	0.97	NA	NA	1-5yo	0 yrs	None	0.7	0.81	0.93	0.93	NA	NA	None	NA	NA	NA	NA	NA	NA	NA	NA	0.4	Severe Cases in <5yo per 100,000 population	1039.27	1057.36	1094.18	1104.18	1134.09	1129.09	1125.82	1115.91	1123.09	1126.82	1124.91	1146	1138.27	1118.82	1144.36
20	PEV (Pre-Erythrocytic Vaccine)	3	0.35	2	10	Infants	6, 10, &, 14 weeks	None	0.89	0.95	0.97	0.97	NA	NA	1-5yo	0 yrs	None	0.7	0.81	0.93	0.93	NA	NA	None	NA	NA	NA	NA	NA	NA	NA	NA	0.4	Deaths in < 5yo per 100,000 population	217.909	204.455	217.182	217.455	213	207.909	224.091	214.091	215.545	217.364	217.818	219	227.273	214.818	227.636
20	PEV (Pre-Erythrocytic Vaccine)	3	0.35	2	10	Infants	6, 10, &, 14 weeks	None	0.89	0.95	0.97	0.97	NA	NA	1-5yo	0 yrs	None	0.7	0.81	0.93	0.93	NA	NA	None	NA	NA	NA	NA	NA	NA	NA	NA	0.4	DALYs per 100,000 population	9238.84	9056.13	9348.32	9373.06	9215.56	9231.59	9876.29	9590.44	9560.5	9767.6	9692.28	9801.77	9832.18	9706.74	10045.9
20	PEV (Pre-Erythrocytic Vaccine)	3	0.35	2	10	Infants	6, 10, &, 14 weeks	None	0.89	0.95	0.97	0.97	NA	NA	1-5yo	0 yrs	None	0.7	0.81	0.93	0.93	NA	NA	None	NA	NA	NA	NA	NA	NA	NA	NA	0.4	Income and productivity gains from delivering vaccine (US$ / dose)	0.315606	1.11832	0.955457	0.801524	0.5685	0.446541	0.434769	0.377553	0.290184	0.19455	0.0710771	0.0773971	0.0193747	0.0236035	-0.0620215
21	PEV (Pre-Erythrocytic Vaccine)	3	0.35	2	10	Infants	6, 10, &, 14 weeks	None	0.89	0.95	0.97	0.97	NA	NA	1-5yo	0 yrs	None	0.5	0.69	0.85	0.85	NA	NA	None	NA	NA	NA	NA	NA	NA	NA	NA	0.4	Cases per 100,000 population	135554	134035	135147	135438	135920	136276	136677	137029	137226	137972	138119	138077	138348	138619	138654
21	PEV (Pre-Erythrocytic Vaccine)	3	0.35	2	10	Infants	6, 10, &, 14 weeks	None	0.89	0.95	0.97	0.97	NA	NA	1-5yo	0 yrs	None	0.5	0.69	0.85	0.85	NA	NA	None	NA	NA	NA	NA	NA	NA	NA	NA	0.4	Severe Cases per 100,000 population	1694.09	1673.73	1720.27	1762.64	1777.55	1798.82	1802.91	1821.36	1824.45	1859.91	1844.91	1829.91	1842.55	1832.36	1834.45
21	PEV (Pre-Erythrocytic Vaccine)	3	0.35	2	10	Infants	6, 10, &, 14 weeks	None	0.89	0.95	0.97	0.97	NA	NA	1-5yo	0 yrs	None	0.5	0.69	0.85	0.85	NA	NA	None	NA	NA	NA	NA	NA	NA	NA	NA	0.4	Deaths per 100,000 population	340.364	337.182	335.182	332.818	340.909	343.909	357	351.636	349.455	353.273	353.727	357.636	357.818	362.364	358.182
21	PEV (Pre-Erythrocytic Vaccine)	3	0.35	2	10	Infants	6, 10, &, 14 weeks	None	0.89	0.95	0.97	0.97	NA	NA	1-5yo	0 yrs	None	0.5	0.69	0.85	0.85	NA	NA	None	NA	NA	NA	NA	NA	NA	NA	NA	0.4	Cases in <5yo per 100,000 population	26867	26365.1	27097.2	27116.9	27089.5	26972.1	27059.7	26947	26964.2	27218.6	27168.3	27149.8	27131.3	27338.5	27210.1
21	PEV (Pre-Erythrocytic Vaccine)	3	0.35	2	10	Infants	6, 10, &, 14 weeks	None	0.89	0.95	0.97	0.97	NA	NA	1-5yo	0 yrs	None	0.5	0.69	0.85	0.85	NA	NA	None	NA	NA	NA	NA	NA	NA	NA	NA	0.4	Severe Cases in <5yo per 100,000 population	1065.27	1065.45	1085.82	1109.73	1116.45	1127.18	1126	1125.73	1128.36	1139.27	1135.18	1100.45	1135.27	1117.91	1126.45
21	PEV (Pre-Erythrocytic Vaccine)	3	0.35	2	10	Infants	6, 10, &, 14 weeks	None	0.89	0.95	0.97	0.97	NA	NA	1-5yo	0 yrs	None	0.5	0.69	0.85	0.85	NA	NA	None	NA	NA	NA	NA	NA	NA	NA	NA	0.4	Deaths in < 5yo per 100,000 population	222.727	217.909	210.909	207	214.455	213.727	220.455	211.636	213	220.636	217.636	215.636	220.364	219.909	214.727
21	PEV (Pre-Erythrocytic Vaccine)	3	0.35	2	10	Infants	6, 10, &, 14 weeks	None	0.89	0.95	0.97	0.97	NA	NA	1-5yo	0 yrs	None	0.5	0.69	0.85	0.85	NA	NA	None	NA	NA	NA	NA	NA	NA	NA	NA	0.4	DALYs per 100,000 population	9245.56	9161.07	9083.99	9076.53	9250.8	9313.1	9688.34	9583.22	9488.39	9620.87	9617.11	9684.6	9719.87	9840.53	9722.63
21	PEV (Pre-Erythrocytic Vaccine)	3	0.35	2	10	Infants	6, 10, &, 14 weeks	None	0.89	0.95	0.97	0.97	NA	NA	1-5yo	0 yrs	None	0.5	0.69	0.85	0.85	NA	NA	None	NA	NA	NA	NA	NA	NA	NA	NA	0.4	Income and productivity gains from delivering vaccine (US$ / dose)	0.286203	1.0314	0.838261	0.73638	0.638367	0.518025	0.446597	0.345266	0.30781	0.126276	0.115065	0.124301	0.0594776	0.00804241	-0.0172237
22	PEV (Pre-Erythrocytic Vaccine)	3	0.35	2	10	Infants	6, 10, &, 14 weeks	None	0.7	0.81	0.93	0.93	NA	NA	1-5yo	0 yrs	None	0.89	0.95	0.97	0.97	NA	NA	None	NA	NA	NA	NA	NA	NA	NA	NA	0.4	Cases per 100,000 population	134305	133521	134693	136054	136531	137105	137353	138344	138396	138892	138982	138830	138967	139005	139169
22	PEV (Pre-Erythrocytic Vaccine)	3	0.35	2	10	Infants	6, 10, &, 14 weeks	None	0.7	0.81	0.93	0.93	NA	NA	1-5yo	0 yrs	None	0.89	0.95	0.97	0.97	NA	NA	None	NA	NA	NA	NA	NA	NA	NA	NA	0.4	Severe Cases per 100,000 population	1660.91	1656.55	1763.91	1792.18	1815	1821.82	1853.27	1840.45	1837.36	1831.45	1827	1830	1865.09	1862.18	1858.73
22	PEV (Pre-Erythrocytic Vaccine)	3	0.35	2	10	Infants	6, 10, &, 14 weeks	None	0.7	0.81	0.93	0.93	NA	NA	1-5yo	0 yrs	None	0.89	0.95	0.97	0.97	NA	NA	None	NA	NA	NA	NA	NA	NA	NA	NA	0.4	Deaths per 100,000 population	337.182	326.636	354.182	356.182	349.636	362.818	363.636	351.636	366	353	361.364	348.818	365.636	362.182	355.545
22	PEV (Pre-Erythrocytic Vaccine)	3	0.35	2	10	Infants	6, 10, &, 14 weeks	None	0.7	0.81	0.93	0.93	NA	NA	1-5yo	0 yrs	None	0.89	0.95	0.97	0.97	NA	NA	None	NA	NA	NA	NA	NA	NA	NA	NA	0.4	Cases in <5yo per 100,000 population	25899.4	26168.5	27191.1	27726.1	27647	27697.6	27716.5	27719.2	27766.8	27918.6	27853.5	27840.6	27747.4	27805.2	27933.1
22	PEV (Pre-Erythrocytic Vaccine)	3	0.35	2	10	Infants	6, 10, &, 14 weeks	None	0.7	0.81	0.93	0.93	NA	NA	1-5yo	0 yrs	None	0.89	0.95	0.97	0.97	NA	NA	None	NA	NA	NA	NA	NA	NA	NA	NA	0.4	Severe Cases in <5yo per 100,000 population	1042.91	1056.27	1121.36	1146.27	1137.73	1140.73	1147.91	1147.36	1131.55	1126.36	1139.91	1147.36	1154.82	1155.27	1145.45
22	PEV (Pre-Erythrocytic Vaccine)	3	0.35	2	10	Infants	6, 10, &, 14 weeks	None	0.7	0.81	0.93	0.93	NA	NA	1-5yo	0 yrs	None	0.89	0.95	0.97	0.97	NA	NA	None	NA	NA	NA	NA	NA	NA	NA	NA	0.4	Deaths in < 5yo per 100,000 population	214.182	209.364	226.818	225.636	221.273	225.909	223.182	216.455	225.091	220.545	224.455	217.818	221.545	221.727	214.182
22	PEV (Pre-Erythrocytic Vaccine)	3	0.35	2	10	Infants	6, 10, &, 14 weeks	None	0.7	0.81	0.93	0.93	NA	NA	1-5yo	0 yrs	None	0.89	0.95	0.97	0.97	NA	NA	None	NA	NA	NA	NA	NA	NA	NA	NA	0.4	DALYs per 100,000 population	9133.61	8893.7	9616.12	9678.64	9483.92	9857.52	9870.75	9524.01	9909.64	9607.85	9812.47	9485.46	9921.38	9820.23	9665.87
22	PEV (Pre-Erythrocytic Vaccine)	3	0.35	2	10	Infants	6, 10, &, 14 weeks	None	0.7	0.81	0.93	0.93	NA	NA	1-5yo	0 yrs	None	0.89	0.95	0.97	0.97	NA	NA	None	NA	NA	NA	NA	NA	NA	NA	NA	0.4	Income and productivity gains from delivering vaccine (US$ / dose)	0.335466	1.38546	1.12001	0.814456	0.640832	0.507554	0.409124	0.159679	0.146278	0.0382139	-0.0018132	0.0384324	-0.0469816	-0.0394127	-0.0669597
23	PEV (Pre-Erythrocytic Vaccine)	3	0.35	2	10	Infants	6, 10, &, 14 weeks	None	0.7	0.81	0.93	0.93	NA	NA	1-5yo	0 yrs	None	0.7	0.81	0.93	0.93	NA	NA	None	NA	NA	NA	NA	NA	NA	NA	NA	0.4	Cases per 100,000 population	134898	133861	134936	136068	136860	137186	137532	137911	138102	138634	138752	138934	138990	138791	139097
23	PEV (Pre-Erythrocytic Vaccine)	3	0.35	2	10	Infants	6, 10, &, 14 weeks	None	0.7	0.81	0.93	0.93	NA	NA	1-5yo	0 yrs	None	0.7	0.81	0.93	0.93	NA	NA	None	NA	NA	NA	NA	NA	NA	NA	NA	0.4	Severe Cases per 100,000 population	1645.82	1671.55	1738.73	1775.55	1811.27	1830.73	1831.73	1826.73	1837.45	1849.27	1837.73	1855	1847.18	1864.91	1842.36
23	PEV (Pre-Erythrocytic Vaccine)	3	0.35	2	10	Infants	6, 10, &, 14 weeks	None	0.7	0.81	0.93	0.93	NA	NA	1-5yo	0 yrs	None	0.7	0.81	0.93	0.93	NA	NA	None	NA	NA	NA	NA	NA	NA	NA	NA	0.4	Deaths per 100,000 population	336.818	333	330	347.364	353.636	358	357	359.273	366.636	363.273	361.182	367.091	354.091	356.455	350.091
23	PEV (Pre-Erythrocytic Vaccine)	3	0.35	2	10	Infants	6, 10, &, 14 weeks	None	0.7	0.81	0.93	0.93	NA	NA	1-5yo	0 yrs	None	0.7	0.81	0.93	0.93	NA	NA	None	NA	NA	NA	NA	NA	NA	NA	NA	0.4	Cases in <5yo per 100,000 population	26435.6	26394.6	27307.3	27782.8	27847.3	27726.1	27743.9	27789.9	27718.5	27902.5	27889.4	27814.7	27825.4	27872.5	27868.1
23	PEV (Pre-Erythrocytic Vaccine)	3	0.35	2	10	Infants	6, 10, &, 14 weeks	None	0.7	0.81	0.93	0.93	NA	NA	1-5yo	0 yrs	None	0.7	0.81	0.93	0.93	NA	NA	None	NA	NA	NA	NA	NA	NA	NA	NA	0.4	Severe Cases in <5yo per 100,000 population	1028.82	1071	1115.27	1119.82	1130.18	1151.73	1153.18	1147.55	1142.91	1151.73	1137.45	1150.27	1140.18	1151.36	1147.18
23	PEV (Pre-Erythrocytic Vaccine)	3	0.35	2	10	Infants	6, 10, &, 14 weeks	None	0.7	0.81	0.93	0.93	NA	NA	1-5yo	0 yrs	None	0.7	0.81	0.93	0.93	NA	NA	None	NA	NA	NA	NA	NA	NA	NA	NA	0.4	Deaths in < 5yo per 100,000 population	216	213.727	210.636	216.455	221.364	221.636	223.545	227	224.273	229.273	221	229.364	219.636	219.727	215.455
23	PEV (Pre-Erythrocytic Vaccine)	3	0.35	2	10	Infants	6, 10, &, 14 weeks	None	0.7	0.81	0.93	0.93	NA	NA	1-5yo	0 yrs	None	0.7	0.81	0.93	0.93	NA	NA	None	NA	NA	NA	NA	NA	NA	NA	NA	0.4	DALYs per 100,000 population	9145.98	9034.55	9009.58	9441.09	9625.97	9716.93	9704.55	9747.16	9955.07	9858.96	9807.81	9985.48	9623.53	9713.26	9526.82
23	PEV (Pre-Erythrocytic Vaccine)	3	0.35	2	10	Infants	6, 10, &, 14 weeks	None	0.7	0.81	0.93	0.93	NA	NA	1-5yo	0 yrs	None	0.7	0.81	0.93	0.93	NA	NA	None	NA	NA	NA	NA	NA	NA	NA	NA	0.4	Income and productivity gains from delivering vaccine (US$ / dose)	0.334072	1.30921	1.09337	0.822032	0.594626	0.490991	0.38192	0.308379	0.224349	0.100814	0.0629699	0.0121812	-0.0207549	0.0461706	-0.0390308
24	PEV (Pre-Erythrocytic Vaccine)	3	0.35	2	10	Infants	6, 10, &, 14 weeks	None	0.7	0.81	0.93	0.93	NA	NA	1-5yo	0 yrs	None	0.5	0.69	0.85	0.85	NA	NA	None	NA	NA	NA	NA	NA	NA	NA	NA	0.4	Cases per 100,000 population	135746	134459	135238	136214	136655	137229	137605	137777	137975	138595	138714	138657	138864	139011	139216
24	PEV (Pre-Erythrocytic Vaccine)	3	0.35	2	10	Infants	6, 10, &, 14 weeks	None	0.7	0.81	0.93	0.93	NA	NA	1-5yo	0 yrs	None	0.5	0.69	0.85	0.85	NA	NA	None	NA	NA	NA	NA	NA	NA	NA	NA	0.4	Severe Cases per 100,000 population	1695.18	1685.82	1745.55	1787.09	1783.27	1832.45	1846.09	1820.55	1826.55	1834.18	1851.55	1838.82	1847.91	1855.27	1860
24	PEV (Pre-Erythrocytic Vaccine)	3	0.35	2	10	Infants	6, 10, &, 14 weeks	None	0.7	0.81	0.93	0.93	NA	NA	1-5yo	0 yrs	None	0.5	0.69	0.85	0.85	NA	NA	None	NA	NA	NA	NA	NA	NA	NA	NA	0.4	Deaths per 100,000 population	348.455	342	345.636	355.818	355.636	354.818	359.091	347.091	351.636	364.455	360.091	355.909	364.182	356.273	368.636
24	PEV (Pre-Erythrocytic Vaccine)	3	0.35	2	10	Infants	6, 10, &, 14 weeks	None	0.7	0.81	0.93	0.93	NA	NA	1-5yo	0 yrs	None	0.5	0.69	0.85	0.85	NA	NA	None	NA	NA	NA	NA	NA	NA	NA	NA	0.4	Cases in <5yo per 100,000 population	26934.7	26685.6	27405	27805.1	27715.8	27782.2	27864.5	27728.5	27710.9	27815.7	27888.6	27857.6	27880.3	27840.6	27967.3
24	PEV (Pre-Erythrocytic Vaccine)	3	0.35	2	10	Infants	6, 10, &, 14 weeks	None	0.7	0.81	0.93	0.93	NA	NA	1-5yo	0 yrs	None	0.5	0.69	0.85	0.85	NA	NA	None	NA	NA	NA	NA	NA	NA	NA	NA	0.4	Severe Cases in <5yo per 100,000 population	1062.91	1079.36	1117.55	1124.36	1123.55	1156.55	1147.18	1140.91	1140.18	1136.45	1148.18	1155.45	1139.64	1142.27	1162.27
24	PEV (Pre-Erythrocytic Vaccine)	3	0.35	2	10	Infants	6, 10, &, 14 weeks	None	0.7	0.81	0.93	0.93	NA	NA	1-5yo	0 yrs	None	0.5	0.69	0.85	0.85	NA	NA	None	NA	NA	NA	NA	NA	NA	NA	NA	0.4	Deaths in < 5yo per 100,000 population	218.364	213.727	218	224.909	223.636	220.273	224.364	215.818	218.273	229.182	221.091	224.364	222.091	220.545	225.636
24	PEV (Pre-Erythrocytic Vaccine)	3	0.35	2	10	Infants	6, 10, &, 14 weeks	None	0.7	0.81	0.93	0.93	NA	NA	1-5yo	0 yrs	None	0.5	0.69	0.85	0.85	NA	NA	None	NA	NA	NA	NA	NA	NA	NA	NA	0.4	DALYs per 100,000 population	9397.26	9277.61	9369.99	9670.28	9632.05	9657.34	9743.95	9390.63	9547.25	9876.84	9781.68	9667.26	9841.35	9677.92	10030
24	PEV (Pre-Erythrocytic Vaccine)	3	0.35	2	10	Infants	6, 10, &, 14 weeks	None	0.7	0.81	0.93	0.93	NA	NA	1-5yo	0 yrs	None	0.5	0.69	0.85	0.85	NA	NA	None	NA	NA	NA	NA	NA	NA	NA	NA	0.4	Income and productivity gains from delivering vaccine (US$ / dose)	0.2891	1.19558	1.02315	0.767173	0.667122	0.487306	0.35958	0.351072	0.255648	0.110876	0.0894616	0.10365	0.0391549	-0.026376	-0.0736342
25	PEV (Pre-Erythrocytic Vaccine)	3	0.35	2	10	Infants	6, 10, &, 14 weeks	None	0.5	0.69	0.85	0.85	NA	NA	1-5yo	0 yrs	None	0.89	0.95	0.97	0.97	NA	NA	None	NA	NA	NA	NA	NA	NA	NA	NA	0.4	Cases per 100,000 population	134445	133728	135389	136427	137281	138013	138424	138741	138949	139302	139539	139547	139477	139659	139631
25	PEV (Pre-Erythrocytic Vaccine)	3	0.35	2	10	Infants	6, 10, &, 14 weeks	None	0.5	0.69	0.85	0.85	NA	NA	1-5yo	0 yrs	None	0.89	0.95	0.97	0.97	NA	NA	None	NA	NA	NA	NA	NA	NA	NA	NA	0.4	Severe Cases per 100,000 population	1654.5	1692.08	1774.83	1820.33	1816.5	1855.5	1864.58	1879.42	1867	1868	1845.83	1855.42	1874.17	1859.67	1855.08
25	PEV (Pre-Erythrocytic Vaccine)	3	0.35	2	10	Infants	6, 10, &, 14 weeks	None	0.5	0.69	0.85	0.85	NA	NA	1-5yo	0 yrs	None	0.89	0.95	0.97	0.97	NA	NA	None	NA	NA	NA	NA	NA	NA	NA	NA	0.4	Deaths per 100,000 population	343.5	335.917	348.917	357.5	350.75	368.583	369	362.833	367.333	368	367.167	356.5	363.417	359.917	373.25
25	PEV (Pre-Erythrocytic Vaccine)	3	0.35	2	10	Infants	6, 10, &, 14 weeks	None	0.5	0.69	0.85	0.85	NA	NA	1-5yo	0 yrs	None	0.89	0.95	0.97	0.97	NA	NA	None	NA	NA	NA	NA	NA	NA	NA	NA	0.4	Cases in <5yo per 100,000 population	26000.8	26361.4	27746.8	28209.4	28300.8	28428.8	28482.4	28512.7	28460.2	28407.1	28531.2	28513	28448.9	28526.4	28400.8
25	PEV (Pre-Erythrocytic Vaccine)	3	0.35	2	10	Infants	6, 10, &, 14 weeks	None	0.5	0.69	0.85	0.85	NA	NA	1-5yo	0 yrs	None	0.89	0.95	0.97	0.97	NA	NA	None	NA	NA	NA	NA	NA	NA	NA	NA	0.4	Severe Cases in <5yo per 100,000 population	1029.33	1082.25	1144.5	1157.25	1146.17	1168.25	1176.5	1179.83	1183.33	1170.08	1157.33	1159.17	1168.67	1161.67	1169.42
25	PEV (Pre-Erythrocytic Vaccine)	3	0.35	2	10	Infants	6, 10, &, 14 weeks	None	0.5	0.69	0.85	0.85	NA	NA	1-5yo	0 yrs	None	0.89	0.95	0.97	0.97	NA	NA	None	NA	NA	NA	NA	NA	NA	NA	NA	0.4	Deaths in < 5yo per 100,000 population	215.5	213	222.25	230.333	218.25	231.583	233.333	231.417	233.917	228	226.917	222.917	226.083	228.25	233.5
25	PEV (Pre-Erythrocytic Vaccine)	3	0.35	2	10	Infants	6, 10, &, 14 weeks	None	0.5	0.69	0.85	0.85	NA	NA	1-5yo	0 yrs	None	0.89	0.95	0.97	0.97	NA	NA	None	NA	NA	NA	NA	NA	NA	NA	NA	0.4	DALYs per 100,000 population	9295.59	9101.18	9463.06	9702.8	9531.85	10012.9	10004.7	9851.77	9971.94	9998.29	9985.09	9689.47	9869.84	9775.62	10103.8
25	PEV (Pre-Erythrocytic Vaccine)	3	0.35	2	10	Infants	6, 10, &, 14 weeks	None	0.5	0.69	0.85	0.85	NA	NA	1-5yo	0 yrs	None	0.89	0.95	0.97	0.97	NA	NA	None	NA	NA	NA	NA	NA	NA	NA	NA	0.4	Income and productivity gains from delivering vaccine (US$ / dose)	0.352962	1.69754	1.29343	0.936487	0.682895	0.435437	0.259875	0.161769	0.108584	-0.0393568	-0.0909915	-0.0876717	-0.0895566	-0.134726	-0.160944
26	PEV (Pre-Erythrocytic Vaccine)	3	0.35	2	10	Infants	6, 10, &, 14 weeks	None	0.5	0.69	0.85	0.85	NA	NA	1-5yo	0 yrs	None	0.7	0.81	0.93	0.93	NA	NA	None	NA	NA	NA	NA	NA	NA	NA	NA	0.4	Cases per 100,000 population	135071	134136	135581	136557	137549	138151	138171	138630	138900	139169	139654	139404	139649	139669	139369
26	PEV (Pre-Erythrocytic Vaccine)	3	0.35	2	10	Infants	6, 10, &, 14 weeks	None	0.5	0.69	0.85	0.85	NA	NA	1-5yo	0 yrs	None	0.7	0.81	0.93	0.93	NA	NA	None	NA	NA	NA	NA	NA	NA	NA	NA	0.4	Severe Cases per 100,000 population	1650.36	1693.73	1751.82	1784.45	1825.18	1835.64	1839.45	1850.09	1864.18	1827.91	1839.18	1858.36	1840.64	1880.27	1846.18
26	PEV (Pre-Erythrocytic Vaccine)	3	0.35	2	10	Infants	6, 10, &, 14 weeks	None	0.5	0.69	0.85	0.85	NA	NA	1-5yo	0 yrs	None	0.7	0.81	0.93	0.93	NA	NA	None	NA	NA	NA	NA	NA	NA	NA	NA	0.4	Deaths per 100,000 population	343.727	340.364	350.455	347.455	358.182	359.182	358	353.182	369.818	357.455	364.091	358	361.818	366.636	368
26	PEV (Pre-Erythrocytic Vaccine)	3	0.35	2	10	Infants	6, 10, &, 14 weeks	None	0.5	0.69	0.85	0.85	NA	NA	1-5yo	0 yrs	None	0.7	0.81	0.93	0.93	NA	NA	None	NA	NA	NA	NA	NA	NA	NA	NA	0.4	Cases in <5yo per 100,000 population	26495.1	26749.4	27789.5	28280.4	28442.6	28481	28347.7	28426.8	28490.6	28508.1	28565.1	28549.4	28594.8	28598.7	28520.3
26	PEV (Pre-Erythrocytic Vaccine)	3	0.35	2	10	Infants	6, 10, &, 14 weeks	None	0.5	0.69	0.85	0.85	NA	NA	1-5yo	0 yrs	None	0.7	0.81	0.93	0.93	NA	NA	None	NA	NA	NA	NA	NA	NA	NA	NA	0.4	Severe Cases in <5yo per 100,000 population	1035.91	1089.73	1127.36	1136.55	1151.73	1156.91	1152.18	1166.45	1177.18	1145	1157.64	1162.36	1157.91	1167.45	1154.09
26	PEV (Pre-Erythrocytic Vaccine)	3	0.35	2	10	Infants	6, 10, &, 14 weeks	None	0.5	0.69	0.85	0.85	NA	NA	1-5yo	0 yrs	None	0.7	0.81	0.93	0.93	NA	NA	None	NA	NA	NA	NA	NA	NA	NA	NA	0.4	Deaths in < 5yo per 100,000 population	217.636	221.636	225.182	217.545	224.273	220.091	221.455	215.455	233.455	229.364	232	228.091	230.364	227.273	234.909
26	PEV (Pre-Erythrocytic Vaccine)	3	0.35	2	10	Infants	6, 10, &, 14 weeks	None	0.5	0.69	0.85	0.85	NA	NA	1-5yo	0 yrs	None	0.7	0.81	0.93	0.93	NA	NA	None	NA	NA	NA	NA	NA	NA	NA	NA	0.4	DALYs per 100,000 population	9345.69	9271.97	9506.2	9456.04	9717.96	9758.63	9668.33	9598.68	10012.8	9684.66	9859.66	9756.99	9785.86	9944.3	9979.06
26	PEV (Pre-Erythrocytic Vaccine)	3	0.35	2	10	Infants	6, 10, &, 14 weeks	None	0.5	0.69	0.85	0.85	NA	NA	1-5yo	0 yrs	None	0.7	0.81	0.93	0.93	NA	NA	None	NA	NA	NA	NA	NA	NA	NA	NA	0.4	Income and productivity gains from delivering vaccine (US$ / dose)	0.338598	1.61007	1.22939	0.943642	0.625919	0.406307	0.344091	0.241863	0.1285	0.0585151	-0.0989315	-0.0249465	-0.0820196	-0.143946	-0.0442875
27	PEV (Pre-Erythrocytic Vaccine)	3	0.35	2	10	Infants	6, 10, &, 14 weeks	None	0.5	0.69	0.85	0.85	NA	NA	1-5yo	0 yrs	None	0.5	0.69	0.85	0.85	NA	NA	None	NA	NA	NA	NA	NA	NA	NA	NA	0.4	Cases per 100,000 population	135505	134886	135984	136790	137514	137863	138040	138607	138883	139032	139089	139465	139419	139384	139429
27	PEV (Pre-Erythrocytic Vaccine)	3	0.35	2	10	Infants	6, 10, &, 14 weeks	None	0.5	0.69	0.85	0.85	NA	NA	1-5yo	0 yrs	None	0.5	0.69	0.85	0.85	NA	NA	None	NA	NA	NA	NA	NA	NA	NA	NA	0.4	Severe Cases per 100,000 population	1705.08	1723.67	1758.42	1808.83	1853.67	1841.5	1851.17	1851.92	1838.42	1866.42	1847	1857	1870.83	1862.92	1860
27	PEV (Pre-Erythrocytic Vaccine)	3	0.35	2	10	Infants	6, 10, &, 14 weeks	None	0.5	0.69	0.85	0.85	NA	NA	1-5yo	0 yrs	None	0.5	0.69	0.85	0.85	NA	NA	None	NA	NA	NA	NA	NA	NA	NA	NA	0.4	Deaths per 100,000 population	346.75	354.5	347.583	353.583	353.417	365.5	364	361.167	358.167	367.5	360.75	369.333	365.75	359.75	356.917
27	PEV (Pre-Erythrocytic Vaccine)	3	0.35	2	10	Infants	6, 10, &, 14 weeks	None	0.5	0.69	0.85	0.85	NA	NA	1-5yo	0 yrs	None	0.5	0.69	0.85	0.85	NA	NA	None	NA	NA	NA	NA	NA	NA	NA	NA	0.4	Cases in <5yo per 100,000 population	26853.6	27046.2	28070.8	28257.9	28413.8	28428.7	28294.2	28532.7	28448.8	28397.3	28450.2	28548.6	28525.8	28604.8	28562.6
27	PEV (Pre-Erythrocytic Vaccine)	3	0.35	2	10	Infants	6, 10, &, 14 weeks	None	0.5	0.69	0.85	0.85	NA	NA	1-5yo	0 yrs	None	0.5	0.69	0.85	0.85	NA	NA	None	NA	NA	NA	NA	NA	NA	NA	NA	0.4	Severe Cases in <5yo per 100,000 population	1074.83	1111.08	1132.75	1158.5	1174.92	1171.58	1174.17	1165.17	1145	1176.75	1169.83	1164.67	1186.25	1173.67	1170.67
27	PEV (Pre-Erythrocytic Vaccine)	3	0.35	2	10	Infants	6, 10, &, 14 weeks	None	0.5	0.69	0.85	0.85	NA	NA	1-5yo	0 yrs	None	0.5	0.69	0.85	0.85	NA	NA	None	NA	NA	NA	NA	NA	NA	NA	NA	0.4	Deaths in < 5yo per 100,000 population	221.417	229.333	222.083	223.667	228.417	232.25	226.75	225.75	223.333	230.25	227.333	230.917	232.083	219.167	225.917
27	PEV (Pre-Erythrocytic Vaccine)	3	0.35	2	10	Infants	6, 10, &, 14 weeks	None	0.5	0.69	0.85	0.85	NA	NA	1-5yo	0 yrs	None	0.5	0.69	0.85	0.85	NA	NA	None	NA	NA	NA	NA	NA	NA	NA	NA	0.4	DALYs per 100,000 population	9375.31	9593.42	9437.8	9577.13	9593.91	9924.01	9869.34	9821.58	9709.55	9934.97	9795.21	10032.9	9909.78	9767.21	9731.61
27	PEV (Pre-Erythrocytic Vaccine)	3	0.35	2	10	Infants	6, 10, &, 14 weeks	None	0.5	0.69	0.85	0.85	NA	NA	1-5yo	0 yrs	None	0.5	0.69	0.85	0.85	NA	NA	None	NA	NA	NA	NA	NA	NA	NA	NA	0.4	Income and productivity gains from delivering vaccine (US$ / dose)	0.33068	1.38112	1.13408	0.845253	0.587936	0.4876	0.366011	0.266356	0.132802	0.0491965	0.0689044	-0.0537869	-0.0604374	-0.0157645	-0.0630261
28	PEV (Pre-Erythrocytic Vaccine)	3	0.35	2	100	Infants	6, 10, &, 14 weeks	None	0.89	0.95	0.97	0.97	NA	NA	1-5yo	0 yrs	None	0.89	0.95	0.97	0.97	NA	NA	None	NA	NA	NA	NA	NA	NA	NA	NA	0.4	Cases per 100,000 population	105804	107821	110309	111790	112902	113463	113939	114271	114568	114740	114821	114917	114943	114983	115036
28	PEV (Pre-Erythrocytic Vaccine)	3	0.35	2	100	Infants	6, 10, &, 14 weeks	None	0.89	0.95	0.97	0.97	NA	NA	1-5yo	0 yrs	None	0.89	0.95	0.97	0.97	NA	NA	None	NA	NA	NA	NA	NA	NA	NA	NA	0.4	Severe Cases per 100,000 population	1410.94	1483.84	1549.09	1585	1613.03	1614.22	1635.41	1639.56	1620.06	1637.75	1641.22	1642.28	1628.34	1626.06	1623.06
28	PEV (Pre-Erythrocytic Vaccine)	3	0.35	2	100	Infants	6, 10, &, 14 weeks	None	0.89	0.95	0.97	0.97	NA	NA	1-5yo	0 yrs	None	0.89	0.95	0.97	0.97	NA	NA	None	NA	NA	NA	NA	NA	NA	NA	NA	0.4	Deaths per 100,000 population	342.344	351.219	361.156	364.562	370.844	372.219	369.875	365.719	364.625	365.438	371.781	371.031	370.625	371.281	369.469
28	PEV (Pre-Erythrocytic Vaccine)	3	0.35	2	100	Infants	6, 10, &, 14 weeks	None	0.89	0.95	0.97	0.97	NA	NA	1-5yo	0 yrs	None	0.89	0.95	0.97	0.97	NA	NA	None	NA	NA	NA	NA	NA	NA	NA	NA	0.4	Cases in <5yo per 100,000 population	47687.7	49444.6	50709.2	50954.5	51372.5	51604.4	51663.2	51601.9	51614.6	51651.7	51570.5	51624.8	51610.9	51640	51652.9
28	PEV (Pre-Erythrocytic Vaccine)	3	0.35	2	100	Infants	6, 10, &, 14 weeks	None	0.89	0.95	0.97	0.97	NA	NA	1-5yo	0 yrs	None	0.89	0.95	0.97	0.97	NA	NA	None	NA	NA	NA	NA	NA	NA	NA	NA	0.4	Severe Cases in <5yo per 100,000 population	1295.62	1364.97	1418.94	1446.84	1473.34	1474	1487.66	1488.62	1471.34	1482.5	1482.22	1488.38	1478.84	1479	1473.62
28	PEV (Pre-Erythrocytic Vaccine)	3	0.35	2	100	Infants	6, 10, &, 14 weeks	None	0.89	0.95	0.97	0.97	NA	NA	1-5yo	0 yrs	None	0.89	0.95	0.97	0.97	NA	NA	None	NA	NA	NA	NA	NA	NA	NA	NA	0.4	Deaths in < 5yo per 100,000 population	309.594	319.281	326.094	329.875	334.625	334.969	333.156	328.094	328.406	329.406	331.344	332.719	332.812	330.969	333.562
28	PEV (Pre-Erythrocytic Vaccine)	3	0.35	2	100	Infants	6, 10, &, 14 weeks	None	0.89	0.95	0.97	0.97	NA	NA	1-5yo	0 yrs	None	0.89	0.95	0.97	0.97	NA	NA	None	NA	NA	NA	NA	NA	NA	NA	NA	0.4	DALYs per 100,000 population	9217.36	9466.42	9741.76	9833.89	9985	10041.3	9973.13	9883.02	9849.85	9862.36	10043.2	10005.7	10021.4	10018.7	9977.81
28	PEV (Pre-Erythrocytic Vaccine)	3	0.35	2	100	Infants	6, 10, &, 14 weeks	None	0.89	0.95	0.97	0.97	NA	NA	1-5yo	0 yrs	None	0.89	0.95	0.97	0.97	NA	NA	None	NA	NA	NA	NA	NA	NA	NA	NA	0.4	Income and productivity gains from delivering vaccine (US$ / dose)	0.280217	0.519729	0.0647925	-0.237786	-0.457096	-0.568659	-0.676199	-0.757172	-0.816014	-0.86514	-0.885874	-0.902993	-0.907525	-0.906381	-0.917244
29	PEV (Pre-Erythrocytic Vaccine)	3	0.35	2	100	Infants	6, 10, &, 14 weeks	None	0.89	0.95	0.97	0.97	NA	NA	1-5yo	0 yrs	None	0.7	0.81	0.93	0.93	NA	NA	None	NA	NA	NA	NA	NA	NA	NA	NA	0.4	Cases per 100,000 population	106412	107932	110173	111559	112552	113331	113748	114104	114433	114688	114899	114915	114990	114987	114988
29	PEV (Pre-Erythrocytic Vaccine)	3	0.35	2	100	Infants	6, 10, &, 14 weeks	None	0.89	0.95	0.97	0.97	NA	NA	1-5yo	0 yrs	None	0.7	0.81	0.93	0.93	NA	NA	None	NA	NA	NA	NA	NA	NA	NA	NA	0.4	Severe Cases per 100,000 population	1422.75	1479.69	1559.31	1588.62	1618.44	1622.75	1619.69	1637	1640.44	1620.94	1628.5	1644.81	1631.38	1628.5	1624.25
29	PEV (Pre-Erythrocytic Vaccine)	3	0.35	2	100	Infants	6, 10, &, 14 weeks	None	0.89	0.95	0.97	0.97	NA	NA	1-5yo	0 yrs	None	0.7	0.81	0.93	0.93	NA	NA	None	NA	NA	NA	NA	NA	NA	NA	NA	0.4	Deaths per 100,000 population	340.312	351.688	356.625	368.312	367.75	366.75	367.688	363.375	375.062	375.5	371.688	371.25	358.25	365.5	371.562
29	PEV (Pre-Erythrocytic Vaccine)	3	0.35	2	100	Infants	6, 10, &, 14 weeks	None	0.89	0.95	0.97	0.97	NA	NA	1-5yo	0 yrs	None	0.7	0.81	0.93	0.93	NA	NA	None	NA	NA	NA	NA	NA	NA	NA	NA	0.4	Cases in <5yo per 100,000 population	48117.1	49475.9	50600.2	50894.4	51238.4	51610.6	51586	51593.1	51587.9	51664.1	51683.4	51639.1	51662.9	51564.9	51653.1
29	PEV (Pre-Erythrocytic Vaccine)	3	0.35	2	100	Infants	6, 10, &, 14 weeks	None	0.89	0.95	0.97	0.97	NA	NA	1-5yo	0 yrs	None	0.7	0.81	0.93	0.93	NA	NA	None	NA	NA	NA	NA	NA	NA	NA	NA	0.4	Severe Cases in <5yo per 100,000 population	1307	1358.62	1431.88	1447.81	1482.44	1479.44	1476.5	1487.81	1490.81	1473.94	1477.06	1491.25	1484.25	1478.06	1470.06
29	PEV (Pre-Erythrocytic Vaccine)	3	0.35	2	100	Infants	6, 10, &, 14 weeks	None	0.89	0.95	0.97	0.97	NA	NA	1-5yo	0 yrs	None	0.7	0.81	0.93	0.93	NA	NA	None	NA	NA	NA	NA	NA	NA	NA	NA	0.4	Deaths in < 5yo per 100,000 population	308.188	320.188	323.812	332.5	333.812	330.25	332.188	327.5	337.188	334.688	332.75	332.438	322.25	328.875	332.875
29	PEV (Pre-Erythrocytic Vaccine)	3	0.35	2	100	Infants	6, 10, &, 14 weeks	None	0.89	0.95	0.97	0.97	NA	NA	1-5yo	0 yrs	None	0.7	0.81	0.93	0.93	NA	NA	None	NA	NA	NA	NA	NA	NA	NA	NA	0.4	DALYs per 100,000 population	9162.06	9506.46	9619.63	9944.67	9933.88	9915.97	9944.03	9827.82	10119.5	10112.7	10033.2	10038	9693.1	9858.55	10046
29	PEV (Pre-Erythrocytic Vaccine)	3	0.35	2	100	Infants	6, 10, &, 14 weeks	None	0.89	0.95	0.97	0.97	NA	NA	1-5yo	0 yrs	None	0.7	0.81	0.93	0.93	NA	NA	None	NA	NA	NA	NA	NA	NA	NA	NA	0.4	Income and productivity gains from delivering vaccine (US$ / dose)	0.261726	0.498273	0.0859895	-0.195179	-0.409466	-0.537647	-0.6387	-0.726894	-0.798196	-0.832015	-0.882149	-0.910547	-0.913284	-0.911865	-0.905545
30	PEV (Pre-Erythrocytic Vaccine)	3	0.35	2	100	Infants	6, 10, &, 14 weeks	None	0.89	0.95	0.97	0.97	NA	NA	1-5yo	0 yrs	None	0.5	0.69	0.85	0.85	NA	NA	None	NA	NA	NA	NA	NA	NA	NA	NA	0.4	Cases per 100,000 population	106811	108223	110020	111293	112356	113041	113522	113928	114324	114596	114751	114724	114890	114970	114901
30	PEV (Pre-Erythrocytic Vaccine)	3	0.35	2	100	Infants	6, 10, &, 14 weeks	None	0.89	0.95	0.97	0.97	NA	NA	1-5yo	0 yrs	None	0.5	0.69	0.85	0.85	NA	NA	None	NA	NA	NA	NA	NA	NA	NA	NA	0.4	Severe Cases per 100,000 population	1430.31	1484.81	1541.5	1584.56	1611.12	1627.06	1624	1630.19	1621.12	1628.94	1617.06	1636.06	1640.38	1622.75	1639.56
30	PEV (Pre-Erythrocytic Vaccine)	3	0.35	2	100	Infants	6, 10, &, 14 weeks	None	0.89	0.95	0.97	0.97	NA	NA	1-5yo	0 yrs	None	0.5	0.69	0.85	0.85	NA	NA	None	NA	NA	NA	NA	NA	NA	NA	NA	0.4	Deaths per 100,000 population	349.062	350.125	354.75	366.688	366.938	360	364.375	370.875	370.125	367.5	364.812	367.125	361.938	365.125	379.062
30	PEV (Pre-Erythrocytic Vaccine)	3	0.35	2	100	Infants	6, 10, &, 14 weeks	None	0.89	0.95	0.97	0.97	NA	NA	1-5yo	0 yrs	None	0.5	0.69	0.85	0.85	NA	NA	None	NA	NA	NA	NA	NA	NA	NA	NA	0.4	Cases in <5yo per 100,000 population	48658.5	49698.1	50557.6	50889.1	51310.6	51644.1	51626.6	51623.8	51657.6	51667.7	51617.1	51632.1	51584.4	51611.4	51468.8
30	PEV (Pre-Erythrocytic Vaccine)	3	0.35	2	100	Infants	6, 10, &, 14 weeks	None	0.89	0.95	0.97	0.97	NA	NA	1-5yo	0 yrs	None	0.5	0.69	0.85	0.85	NA	NA	None	NA	NA	NA	NA	NA	NA	NA	NA	0.4	Severe Cases in <5yo per 100,000 population	1312.81	1362.94	1415.19	1444.56	1468.56	1491.5	1478.31	1476.12	1475.31	1486.12	1469.56	1488.81	1495.75	1471.44	1484.69
30	PEV (Pre-Erythrocytic Vaccine)	3	0.35	2	100	Infants	6, 10, &, 14 weeks	None	0.89	0.95	0.97	0.97	NA	NA	1-5yo	0 yrs	None	0.5	0.69	0.85	0.85	NA	NA	None	NA	NA	NA	NA	NA	NA	NA	NA	0.4	Deaths in < 5yo per 100,000 population	318.062	317.188	321.625	331.875	329.625	325.75	325.812	333.375	337.188	330.062	327.625	331.625	324.125	326.312	339.438
30	PEV (Pre-Erythrocytic Vaccine)	3	0.35	2	100	Infants	6, 10, &, 14 weeks	None	0.89	0.95	0.97	0.97	NA	NA	1-5yo	0 yrs	None	0.5	0.69	0.85	0.85	NA	NA	None	NA	NA	NA	NA	NA	NA	NA	NA	0.4	DALYs per 100,000 population	9389.14	9412.99	9560.67	9891.22	9902.55	9728.74	9825.38	10007.3	9999.02	9940.76	9836.54	9918.37	9759.47	9868.75	10237.6
30	PEV (Pre-Erythrocytic Vaccine)	3	0.35	2	100	Infants	6, 10, &, 14 weeks	None	0.89	0.95	0.97	0.97	NA	NA	1-5yo	0 yrs	None	0.5	0.69	0.85	0.85	NA	NA	None	NA	NA	NA	NA	NA	NA	NA	NA	0.4	Income and productivity gains from delivering vaccine (US$ / dose)	0.266118	0.46666	0.117697	-0.136477	-0.354709	-0.472246	-0.581818	-0.671413	-0.754605	-0.828487	-0.845166	-0.860496	-0.90005	-0.90588	-0.922947
31	PEV (Pre-Erythrocytic Vaccine)	3	0.35	2	100	Infants	6, 10, &, 14 weeks	None	0.7	0.81	0.93	0.93	NA	NA	1-5yo	0 yrs	None	0.89	0.95	0.97	0.97	NA	NA	None	NA	NA	NA	NA	NA	NA	NA	NA	0.4	Cases per 100,000 population	106061	108324	110760	112237	113115	113651	113970	114287	114357	114347	114509	114470	114601	114442	114473
31	PEV (Pre-Erythrocytic Vaccine)	3	0.35	2	100	Infants	6, 10, &, 14 weeks	None	0.7	0.81	0.93	0.93	NA	NA	1-5yo	0 yrs	None	0.89	0.95	0.97	0.97	NA	NA	None	NA	NA	NA	NA	NA	NA	NA	NA	0.4	Severe Cases per 100,000 population	1421.15	1496.85	1556.04	1590.7	1600.34	1605.43	1615.77	1614.83	1606.98	1611.83	1614.79	1610.49	1607	1616.36	1621.04
31	PEV (Pre-Erythrocytic Vaccine)	3	0.35	2	100	Infants	6, 10, &, 14 weeks	None	0.7	0.81	0.93	0.93	NA	NA	1-5yo	0 yrs	None	0.89	0.95	0.97	0.97	NA	NA	None	NA	NA	NA	NA	NA	NA	NA	NA	0.4	Deaths per 100,000 population	341.34	354.149	365.362	368.596	367.34	366.66	370.234	368.319	370.851	369.362	370.787	367.106	368.809	370.468	372.021
31	PEV (Pre-Erythrocytic Vaccine)	3	0.35	2	100	Infants	6, 10, &, 14 weeks	None	0.7	0.81	0.93	0.93	NA	NA	1-5yo	0 yrs	None	0.89	0.95	0.97	0.97	NA	NA	None	NA	NA	NA	NA	NA	NA	NA	NA	0.4	Cases in <5yo per 100,000 population	47862.7	49863.9	51164.5	51442.6	51673.8	51899.3	51897.9	51939.2	51941.7	51870.8	51908	51910.6	51945.5	51889.3	51857.3
31	PEV (Pre-Erythrocytic Vaccine)	3	0.35	2	100	Infants	6, 10, &, 14 weeks	None	0.7	0.81	0.93	0.93	NA	NA	1-5yo	0 yrs	None	0.89	0.95	0.97	0.97	NA	NA	None	NA	NA	NA	NA	NA	NA	NA	NA	0.4	Severe Cases in <5yo per 100,000 population	1308.57	1380.19	1424.96	1447.6	1458.98	1463.96	1473.89	1475.21	1462.85	1465.17	1474.4	1465.47	1464.43	1471.34	1474.4
31	PEV (Pre-Erythrocytic Vaccine)	3	0.35	2	100	Infants	6, 10, &, 14 weeks	None	0.7	0.81	0.93	0.93	NA	NA	1-5yo	0 yrs	None	0.89	0.95	0.97	0.97	NA	NA	None	NA	NA	NA	NA	NA	NA	NA	NA	0.4	Deaths in < 5yo per 100,000 population	310.532	323.043	331	331.468	330.638	330.596	335.362	331.489	333.532	332.511	334.702	331.106	331.766	333.894	333.809
31	PEV (Pre-Erythrocytic Vaccine)	3	0.35	2	100	Infants	6, 10, &, 14 weeks	None	0.7	0.81	0.93	0.93	NA	NA	1-5yo	0 yrs	None	0.89	0.95	0.97	0.97	NA	NA	None	NA	NA	NA	NA	NA	NA	NA	NA	0.4	DALYs per 100,000 population	9194.26	9557.3	9850.25	9957.54	9905.62	9886.57	9985.7	9925.96	10003.8	9973.96	9998.14	9921.25	9956.45	9991.43	10024.3
31	PEV (Pre-Erythrocytic Vaccine)	3	0.35	2	100	Infants	6, 10, &, 14 weeks	None	0.7	0.81	0.93	0.93	NA	NA	1-5yo	0 yrs	None	0.89	0.95	0.97	0.97	NA	NA	None	NA	NA	NA	NA	NA	NA	NA	NA	0.4	Income and productivity gains from delivering vaccine (US$ / dose)	0.280752	0.541756	0.0204629	-0.346211	-0.57557	-0.693544	-0.785593	-0.854573	-0.877713	-0.895943	-0.921542	-0.916556	-0.941305	-0.900519	-0.934087
32	PEV (Pre-Erythrocytic Vaccine)	3	0.35	2	100	Infants	6, 10, &, 14 weeks	None	0.7	0.81	0.93	0.93	NA	NA	1-5yo	0 yrs	None	0.7	0.81	0.93	0.93	NA	NA	None	NA	NA	NA	NA	NA	NA	NA	NA	0.4	Cases per 100,000 population	106469	108453	110751	112025	112834	113411	113918	114006	114234	114435	114330	114492	114520	114451	114522
32	PEV (Pre-Erythrocytic Vaccine)	3	0.35	2	100	Infants	6, 10, &, 14 weeks	None	0.7	0.81	0.93	0.93	NA	NA	1-5yo	0 yrs	None	0.7	0.81	0.93	0.93	NA	NA	None	NA	NA	NA	NA	NA	NA	NA	NA	0.4	Severe Cases per 100,000 population	1431.47	1512	1546.88	1598	1601.47	1614.53	1598.76	1622.59	1621	1612.82	1628.59	1623.06	1606.71	1611.59	1623.29
32	PEV (Pre-Erythrocytic Vaccine)	3	0.35	2	100	Infants	6, 10, &, 14 weeks	None	0.7	0.81	0.93	0.93	NA	NA	1-5yo	0 yrs	None	0.7	0.81	0.93	0.93	NA	NA	None	NA	NA	NA	NA	NA	NA	NA	NA	0.4	Deaths per 100,000 population	349.471	348.882	362.765	361.529	364.941	374.235	363.118	364.824	379.176	365.529	372.941	368.471	367.647	369.471	381.588
32	PEV (Pre-Erythrocytic Vaccine)	3	0.35	2	100	Infants	6, 10, &, 14 weeks	None	0.7	0.81	0.93	0.93	NA	NA	1-5yo	0 yrs	None	0.7	0.81	0.93	0.93	NA	NA	None	NA	NA	NA	NA	NA	NA	NA	NA	0.4	Cases in <5yo per 100,000 population	48233.8	49948	51161.9	51363.3	51603.2	51897.6	51882.4	51860.8	51900.1	51980.1	51844.1	51897.1	51888.2	51901.2	51908.4
32	PEV (Pre-Erythrocytic Vaccine)	3	0.35	2	100	Infants	6, 10, &, 14 weeks	None	0.7	0.81	0.93	0.93	NA	NA	1-5yo	0 yrs	None	0.7	0.81	0.93	0.93	NA	NA	None	NA	NA	NA	NA	NA	NA	NA	NA	0.4	Severe Cases in <5yo per 100,000 population	1314	1392.53	1422.47	1460.41	1464.82	1476.47	1454.76	1478.76	1472.65	1471.76	1484.47	1479.18	1466.71	1468	1475.65
32	PEV (Pre-Erythrocytic Vaccine)	3	0.35	2	100	Infants	6, 10, &, 14 weeks	None	0.7	0.81	0.93	0.93	NA	NA	1-5yo	0 yrs	None	0.7	0.81	0.93	0.93	NA	NA	None	NA	NA	NA	NA	NA	NA	NA	NA	0.4	Deaths in < 5yo per 100,000 population	317.412	314.471	328.765	325.941	328.235	338.118	325.294	328.353	341.824	332.941	336.471	332.412	330.824	333.294	344.059
32	PEV (Pre-Erythrocytic Vaccine)	3	0.35	2	100	Infants	6, 10, &, 14 weeks	None	0.7	0.81	0.93	0.93	NA	NA	1-5yo	0 yrs	None	0.7	0.81	0.93	0.93	NA	NA	None	NA	NA	NA	NA	NA	NA	NA	NA	0.4	DALYs per 100,000 population	9411.91	9410.61	9786.44	9782.34	9852.9	10102.7	9796.64	9841.42	10235.7	9897.03	10058.2	9930.64	9907.51	9979.07	10286.8
32	PEV (Pre-Erythrocytic Vaccine)	3	0.35	2	100	Infants	6, 10, &, 14 weeks	None	0.7	0.81	0.93	0.93	NA	NA	1-5yo	0 yrs	None	0.7	0.81	0.93	0.93	NA	NA	None	NA	NA	NA	NA	NA	NA	NA	NA	0.4	Income and productivity gains from delivering vaccine (US$ / dose)	0.276316	0.513927	0.0308256	-0.308109	-0.503891	-0.636622	-0.763283	-0.803537	-0.865957	-0.92055	-0.891559	-0.941146	-0.934262	-0.892153	-0.929088
33	PEV (Pre-Erythrocytic Vaccine)	3	0.35	2	100	Infants	6, 10, &, 14 weeks	None	0.7	0.81	0.93	0.93	NA	NA	1-5yo	0 yrs	None	0.5	0.69	0.85	0.85	NA	NA	None	NA	NA	NA	NA	NA	NA	NA	NA	0.4	Cases per 100,000 population	107041	108647	110671	111870	112751	113183	113598	113838	114103	114258	114191	114357	114390	114536	114515
33	PEV (Pre-Erythrocytic Vaccine)	3	0.35	2	100	Infants	6, 10, &, 14 weeks	None	0.7	0.81	0.93	0.93	NA	NA	1-5yo	0 yrs	None	0.5	0.69	0.85	0.85	NA	NA	None	NA	NA	NA	NA	NA	NA	NA	NA	0.4	Severe Cases per 100,000 population	1435.31	1498.38	1541.62	1585.25	1616.69	1610.06	1620.12	1602.62	1622.69	1635.19	1595.31	1619.69	1597.56	1612.75	1609.62
33	PEV (Pre-Erythrocytic Vaccine)	3	0.35	2	100	Infants	6, 10, &, 14 weeks	None	0.7	0.81	0.93	0.93	NA	NA	1-5yo	0 yrs	None	0.5	0.69	0.85	0.85	NA	NA	None	NA	NA	NA	NA	NA	NA	NA	NA	0.4	Deaths per 100,000 population	355.938	344.25	359.625	375.438	364.812	372.75	364.438	360.438	374.875	376.688	365.125	374.75	375.062	366.812	367.625
33	PEV (Pre-Erythrocytic Vaccine)	3	0.35	2	100	Infants	6, 10, &, 14 weeks	None	0.7	0.81	0.93	0.93	NA	NA	1-5yo	0 yrs	None	0.5	0.69	0.85	0.85	NA	NA	None	NA	NA	NA	NA	NA	NA	NA	NA	0.4	Cases in <5yo per 100,000 population	48790.4	50095.8	51175.2	51322.7	51703.9	51845.7	51983.9	51885.5	51867.1	51882.4	51925.5	51909.9	51954	51913.8	51885.8
33	PEV (Pre-Erythrocytic Vaccine)	3	0.35	2	100	Infants	6, 10, &, 14 weeks	None	0.7	0.81	0.93	0.93	NA	NA	1-5yo	0 yrs	None	0.5	0.69	0.85	0.85	NA	NA	None	NA	NA	NA	NA	NA	NA	NA	NA	0.4	Severe Cases in <5yo per 100,000 population	1323.5	1378.12	1416.06	1450.69	1478.56	1475.69	1480.19	1460.06	1479.44	1485.94	1452.56	1470.88	1456.75	1472.94	1462.12
33	PEV (Pre-Erythrocytic Vaccine)	3	0.35	2	100	Infants	6, 10, &, 14 weeks	None	0.7	0.81	0.93	0.93	NA	NA	1-5yo	0 yrs	None	0.5	0.69	0.85	0.85	NA	NA	None	NA	NA	NA	NA	NA	NA	NA	NA	0.4	Deaths in < 5yo per 100,000 population	325.125	312.875	328.312	339.5	332.062	337.75	330.375	323.688	337.375	340.125	328.625	338.5	336.25	329.438	332.625
33	PEV (Pre-Erythrocytic Vaccine)	3	0.35	2	100	Infants	6, 10, &, 14 weeks	None	0.7	0.81	0.93	0.93	NA	NA	1-5yo	0 yrs	None	0.5	0.69	0.85	0.85	NA	NA	None	NA	NA	NA	NA	NA	NA	NA	NA	0.4	DALYs per 100,000 population	9572.7	9311.37	9710.56	10130.4	9828.81	10072	9859.53	9753.73	10110.7	10167.1	9855.94	10102.4	10110	9897.23	9925.86
33	PEV (Pre-Erythrocytic Vaccine)	3	0.35	2	100	Infants	6, 10, &, 14 weeks	None	0.7	0.81	0.93	0.93	NA	NA	1-5yo	0 yrs	None	0.5	0.69	0.85	0.85	NA	NA	None	NA	NA	NA	NA	NA	NA	NA	NA	0.4	Income and productivity gains from delivering vaccine (US$ / dose)	0.273466	0.496921	0.0635759	-0.274434	-0.473359	-0.574336	-0.681634	-0.743384	-0.820354	-0.883889	-0.836172	-0.886221	-0.879982	-0.932454	-0.925261
34	PEV (Pre-Erythrocytic Vaccine)	3	0.35	2	100	Infants	6, 10, &, 14 weeks	None	0.5	0.69	0.85	0.85	NA	NA	1-5yo	0 yrs	None	0.89	0.95	0.97	0.97	NA	NA	None	NA	NA	NA	NA	NA	NA	NA	NA	0.4	Cases per 100,000 population	106199	108635	111220	112789	113526	113964	114132	114131	114258	114109	114181	114197	114076	113950	114180
34	PEV (Pre-Erythrocytic Vaccine)	3	0.35	2	100	Infants	6, 10, &, 14 weeks	None	0.5	0.69	0.85	0.85	NA	NA	1-5yo	0 yrs	None	0.89	0.95	0.97	0.97	NA	NA	None	NA	NA	NA	NA	NA	NA	NA	NA	0.4	Severe Cases per 100,000 population	1425.31	1522.12	1557.94	1591.62	1608.56	1600.56	1597.5	1586.75	1610.62	1601.25	1599.69	1588.62	1589.44	1586.62	1601
34	PEV (Pre-Erythrocytic Vaccine)	3	0.35	2	100	Infants	6, 10, &, 14 weeks	None	0.5	0.69	0.85	0.85	NA	NA	1-5yo	0 yrs	None	0.89	0.95	0.97	0.97	NA	NA	None	NA	NA	NA	NA	NA	NA	NA	NA	0.4	Deaths per 100,000 population	358.375	358.5	365.625	368.938	373.312	376.625	361.188	376.75	380.375	369.625	375.75	370.25	365.938	367.312	370.875
34	PEV (Pre-Erythrocytic Vaccine)	3	0.35	2	100	Infants	6, 10, &, 14 weeks	None	0.5	0.69	0.85	0.85	NA	NA	1-5yo	0 yrs	None	0.89	0.95	0.97	0.97	NA	NA	None	NA	NA	NA	NA	NA	NA	NA	NA	0.4	Cases in <5yo per 100,000 population	48020.9	50220.2	51652.7	51991.8	52028.6	52188.6	52212.7	52193.2	52266.1	52140.9	52203.8	52163.2	52115.8	52085.2	52251.6
34	PEV (Pre-Erythrocytic Vaccine)	3	0.35	2	100	Infants	6, 10, &, 14 weeks	None	0.5	0.69	0.85	0.85	NA	NA	1-5yo	0 yrs	None	0.89	0.95	0.97	0.97	NA	NA	None	NA	NA	NA	NA	NA	NA	NA	NA	0.4	Severe Cases in <5yo per 100,000 population	1308.12	1404.06	1426.5	1447.88	1470.31	1460.69	1459.31	1444.06	1474.88	1461.81	1462.81	1450.19	1448.56	1448.75	1465.81
34	PEV (Pre-Erythrocytic Vaccine)	3	0.35	2	100	Infants	6, 10, &, 14 weeks	None	0.5	0.69	0.85	0.85	NA	NA	1-5yo	0 yrs	None	0.89	0.95	0.97	0.97	NA	NA	None	NA	NA	NA	NA	NA	NA	NA	NA	0.4	Deaths in < 5yo per 100,000 population	326.5	325.938	332.375	332.812	337.75	342.875	326.438	341.375	345.438	334.375	337.625	336	328.938	334.375	336.688
34	PEV (Pre-Erythrocytic Vaccine)	3	0.35	2	100	Infants	6, 10, &, 14 weeks	None	0.5	0.69	0.85	0.85	NA	NA	1-5yo	0 yrs	None	0.89	0.95	0.97	0.97	NA	NA	None	NA	NA	NA	NA	NA	NA	NA	NA	0.4	DALYs per 100,000 population	9627.96	9666.63	9859.19	9946.5	10067.3	10164.9	9762.19	10142.1	10254.3	9963.89	10119.2	10020.8	9889.52	9917.52	10000.6
34	PEV (Pre-Erythrocytic Vaccine)	3	0.35	2	100	Infants	6, 10, &, 14 weeks	None	0.5	0.69	0.85	0.85	NA	NA	1-5yo	0 yrs	None	0.89	0.95	0.97	0.97	NA	NA	None	NA	NA	NA	NA	NA	NA	NA	NA	0.4	Income and productivity gains from delivering vaccine (US$ / dose)	0.293263	0.623302	-0.0396263	-0.537489	-0.790446	-0.925244	-0.969622	-0.970625	-1.02181	-0.997656	-0.972966	-1.00017	-0.978944	-0.920798	-0.982295
35	PEV (Pre-Erythrocytic Vaccine)	3	0.35	2	100	Infants	6, 10, &, 14 weeks	None	0.5	0.69	0.85	0.85	NA	NA	1-5yo	0 yrs	None	0.7	0.81	0.93	0.93	NA	NA	None	NA	NA	NA	NA	NA	NA	NA	NA	0.4	Cases per 100,000 population	106571	108830	111273	112557	113288	113635	114073	113859	113976	114118	114080	114007	114085	114001	114133
35	PEV (Pre-Erythrocytic Vaccine)	3	0.35	2	100	Infants	6, 10, &, 14 weeks	None	0.5	0.69	0.85	0.85	NA	NA	1-5yo	0 yrs	None	0.7	0.81	0.93	0.93	NA	NA	None	NA	NA	NA	NA	NA	NA	NA	NA	0.4	Severe Cases per 100,000 population	1422.69	1505.06	1564.5	1570.81	1606.44	1588.12	1587.81	1599.62	1603.31	1593.25	1618.06	1592.75	1598.69	1603.5	1591.19
35	PEV (Pre-Erythrocytic Vaccine)	3	0.35	2	100	Infants	6, 10, &, 14 weeks	None	0.5	0.69	0.85	0.85	NA	NA	1-5yo	0 yrs	None	0.7	0.81	0.93	0.93	NA	NA	None	NA	NA	NA	NA	NA	NA	NA	NA	0.4	Deaths per 100,000 population	348.688	349.438	363.562	370.688	367.062	361.625	363.75	370.688	375.625	375.312	364.375	369.375	367.625	372	367.375
35	PEV (Pre-Erythrocytic Vaccine)	3	0.35	2	100	Infants	6, 10, &, 14 weeks	None	0.5	0.69	0.85	0.85	NA	NA	1-5yo	0 yrs	None	0.7	0.81	0.93	0.93	NA	NA	None	NA	NA	NA	NA	NA	NA	NA	NA	0.4	Cases in <5yo per 100,000 population	48402.4	50359.4	51731.8	51878.4	52050.8	52199.8	52315.6	52083.5	52198.1	52244.4	52218.1	52227.1	52217.5	52171.9	52231.6
35	PEV (Pre-Erythrocytic Vaccine)	3	0.35	2	100	Infants	6, 10, &, 14 weeks	None	0.5	0.69	0.85	0.85	NA	NA	1-5yo	0 yrs	None	0.7	0.81	0.93	0.93	NA	NA	None	NA	NA	NA	NA	NA	NA	NA	NA	0.4	Severe Cases in <5yo per 100,000 population	1307.88	1384.88	1438.12	1431.69	1463.25	1451.56	1446	1463.25	1461.38	1451.56	1479.56	1453.88	1459.38	1464.88	1453.69
35	PEV (Pre-Erythrocytic Vaccine)	3	0.35	2	100	Infants	6, 10, &, 14 weeks	None	0.5	0.69	0.85	0.85	NA	NA	1-5yo	0 yrs	None	0.7	0.81	0.93	0.93	NA	NA	None	NA	NA	NA	NA	NA	NA	NA	NA	0.4	Deaths in < 5yo per 100,000 population	317.375	315.938	327.875	334	329.5	327.875	329.688	337.438	338.938	337.125	332.125	333.375	332.062	334.5	332.75
35	PEV (Pre-Erythrocytic Vaccine)	3	0.35	2	100	Infants	6, 10, &, 14 weeks	None	0.5	0.69	0.85	0.85	NA	NA	1-5yo	0 yrs	None	0.7	0.81	0.93	0.93	NA	NA	None	NA	NA	NA	NA	NA	NA	NA	NA	0.4	DALYs per 100,000 population	9367.29	9414.45	9825.15	9992.65	9927.58	9772.43	9832.37	10000.6	10137.5	10111.3	9830.61	9989.69	9916.64	10025.2	9931.52
35	PEV (Pre-Erythrocytic Vaccine)	3	0.35	2	100	Infants	6, 10, &, 14 weeks	None	0.5	0.69	0.85	0.85	NA	NA	1-5yo	0 yrs	None	0.7	0.81	0.93	0.93	NA	NA	None	NA	NA	NA	NA	NA	NA	NA	NA	0.4	Income and productivity gains from delivering vaccine (US$ / dose)	0.293914	0.586963	-0.046781	-0.460424	-0.746215	-0.804799	-0.931664	-0.904309	-0.932453	-0.977985	-0.960133	-0.94404	-0.956459	-0.942826	-0.984656
36	PEV (Pre-Erythrocytic Vaccine)	3	0.35	2	100	Infants	6, 10, &, 14 weeks	None	0.5	0.69	0.85	0.85	NA	NA	1-5yo	0 yrs	None	0.5	0.69	0.85	0.85	NA	NA	None	NA	NA	NA	NA	NA	NA	NA	NA	0.4	Cases per 100,000 population	107273	109057	111039	112308	112904	113323	113431	113709	113763	113983	113860	113839	113717	114120	113859
36	PEV (Pre-Erythrocytic Vaccine)	3	0.35	2	100	Infants	6, 10, &, 14 weeks	None	0.5	0.69	0.85	0.85	NA	NA	1-5yo	0 yrs	None	0.5	0.69	0.85	0.85	NA	NA	None	NA	NA	NA	NA	NA	NA	NA	NA	0.4	Severe Cases per 100,000 population	1422.82	1523.12	1560.12	1600.24	1583.59	1602.41	1600.35	1595.24	1577.24	1593.71	1603	1599.76	1584.53	1591.29	1593.06
36	PEV (Pre-Erythrocytic Vaccine)	3	0.35	2	100	Infants	6, 10, &, 14 weeks	None	0.5	0.69	0.85	0.85	NA	NA	1-5yo	0 yrs	None	0.5	0.69	0.85	0.85	NA	NA	None	NA	NA	NA	NA	NA	NA	NA	NA	0.4	Deaths per 100,000 population	350.118	357.235	360.824	374.059	368.412	365.941	360.941	365.118	366	362.824	375.353	372.118	367.647	362.412	363
36	PEV (Pre-Erythrocytic Vaccine)	3	0.35	2	100	Infants	6, 10, &, 14 weeks	None	0.5	0.69	0.85	0.85	NA	NA	1-5yo	0 yrs	None	0.5	0.69	0.85	0.85	NA	NA	None	NA	NA	NA	NA	NA	NA	NA	NA	0.4	Cases in <5yo per 100,000 population	48969.2	50530.5	51561.7	51824.2	51998.5	52227.2	52141.1	52171.9	52212.4	52217.1	52117.7	52138.1	52108.9	52223.4	52127.6
36	PEV (Pre-Erythrocytic Vaccine)	3	0.35	2	100	Infants	6, 10, &, 14 weeks	None	0.5	0.69	0.85	0.85	NA	NA	1-5yo	0 yrs	None	0.5	0.69	0.85	0.85	NA	NA	None	NA	NA	NA	NA	NA	NA	NA	NA	0.4	Severe Cases in <5yo per 100,000 population	1310.71	1403.82	1429.65	1459.65	1445.65	1470.76	1461.47	1460.41	1434.35	1454.88	1467.47	1461.35	1446.47	1454.59	1452.82
36	PEV (Pre-Erythrocytic Vaccine)	3	0.35	2	100	Infants	6, 10, &, 14 weeks	None	0.5	0.69	0.85	0.85	NA	NA	1-5yo	0 yrs	None	0.5	0.69	0.85	0.85	NA	NA	None	NA	NA	NA	NA	NA	NA	NA	NA	0.4	Deaths in < 5yo per 100,000 population	319.059	326.059	326.882	339.294	332	332.176	326.176	330.647	330.412	329.882	337.529	335.294	333.706	325.353	326.412
36	PEV (Pre-Erythrocytic Vaccine)	3	0.35	2	100	Infants	6, 10, &, 14 weeks	None	0.5	0.69	0.85	0.85	NA	NA	1-5yo	0 yrs	None	0.5	0.69	0.85	0.85	NA	NA	None	NA	NA	NA	NA	NA	NA	NA	NA	0.4	DALYs per 100,000 population	9415.49	9650.34	9713.01	10077.9	9952.93	9865.15	9740.07	9845.56	9896.41	9797.03	10128.8	10040.5	9906	9770.59	9799.46
36	PEV (Pre-Erythrocytic Vaccine)	3	0.35	2	100	Infants	6, 10, &, 14 weeks	None	0.5	0.69	0.85	0.85	NA	NA	1-5yo	0 yrs	None	0.5	0.69	0.85	0.85	NA	NA	None	NA	NA	NA	NA	NA	NA	NA	NA	0.4	Income and productivity gains from delivering vaccine (US$ / dose)	0.276548	0.522786	-0.00518809	-0.40881	-0.580934	-0.698308	-0.763997	-0.841559	-0.837588	-0.928096	-0.882322	-0.876161	-0.832084	-0.950098	-0.887658
37	PEV (Pre-Erythrocytic Vaccine)	3	0.35	4	0.1	Infants	6, 10, &, 14 weeks	None	0.89	0.95	0.97	0.97	NA	NA	1-5yo	0 yrs	None	0.89	0.95	0.97	0.97	NA	NA	None	NA	NA	NA	NA	NA	NA	NA	NA	0.4	Cases per 100,000 population	8445.17	8211.75	8170	8095.52	7962.36	7933.57	7920.03	7881.89	7856.86	7856.82	7825.2	7767.45	7813.52	7854.49	7872.01
37	PEV (Pre-Erythrocytic Vaccine)	3	0.35	4	0.1	Infants	6, 10, &, 14 weeks	None	0.89	0.95	0.97	0.97	NA	NA	1-5yo	0 yrs	None	0.89	0.95	0.97	0.97	NA	NA	None	NA	NA	NA	NA	NA	NA	NA	NA	0.4	Severe Cases per 100,000 population	143.009	138.436	136.109	136.282	133.736	133.836	135.773	136.8	135.918	136.118	136.318	135.255	134.627	137.709	138.518
37	PEV (Pre-Erythrocytic Vaccine)	3	0.35	4	0.1	Infants	6, 10, &, 14 weeks	None	0.89	0.95	0.97	0.97	NA	NA	1-5yo	0 yrs	None	0.89	0.95	0.97	0.97	NA	NA	None	NA	NA	NA	NA	NA	NA	NA	NA	0.4	Deaths per 100,000 population	29.8091	29.3364	29.0636	28.1364	28	28.3545	29.0364	28.4727	27.3909	28.4727	29.2364	28.5636	28.1818	29.5636	30.2364
37	PEV (Pre-Erythrocytic Vaccine)	3	0.35	4	0.1	Infants	6, 10, &, 14 weeks	None	0.89	0.95	0.97	0.97	NA	NA	1-5yo	0 yrs	None	0.89	0.95	0.97	0.97	NA	NA	None	NA	NA	NA	NA	NA	NA	NA	NA	0.4	Cases in <5yo per 100,000 population	560.391	509.236	526.418	537.527	523.227	505.136	501.109	498.082	498.236	490.982	494.755	493.118	495.473	492.455	498.582
37	PEV (Pre-Erythrocytic Vaccine)	3	0.35	4	0.1	Infants	6, 10, &, 14 weeks	None	0.89	0.95	0.97	0.97	NA	NA	1-5yo	0 yrs	None	0.89	0.95	0.97	0.97	NA	NA	None	NA	NA	NA	NA	NA	NA	NA	NA	0.4	Severe Cases in <5yo per 100,000 population	28.4273	27.1364	27.2545	27.7727	27.6364	25.8455	26.1	26.8	26.6455	26.5909	25.9091	25.1545	25.8545	25.9727	26.4273
37	PEV (Pre-Erythrocytic Vaccine)	3	0.35	4	0.1	Infants	6, 10, &, 14 weeks	None	0.89	0.95	0.97	0.97	NA	NA	1-5yo	0 yrs	None	0.89	0.95	0.97	0.97	NA	NA	None	NA	NA	NA	NA	NA	NA	NA	NA	0.4	Deaths in < 5yo per 100,000 population	7.25455	7.04545	7.28182	7.43636	7.13636	6.87273	7.13636	7.01818	7.08182	7.37273	7.21818	6.72727	7.09091	7.37273	7.36364
37	PEV (Pre-Erythrocytic Vaccine)	3	0.35	4	0.1	Infants	6, 10, &, 14 weeks	None	0.89	0.95	0.97	0.97	NA	NA	1-5yo	0 yrs	None	0.89	0.95	0.97	0.97	NA	NA	None	NA	NA	NA	NA	NA	NA	NA	NA	0.4	DALYs per 100,000 population	760.272	744.093	735.295	714.605	708.62	717.643	735.851	726.22	697.475	721.578	743.773	724.726	715.239	747.726	762.457
37	PEV (Pre-Erythrocytic Vaccine)	3	0.35	4	0.1	Infants	6, 10, &, 14 weeks	None	0.89	0.95	0.97	0.97	NA	NA	1-5yo	0 yrs	None	0.89	0.95	0.97	0.97	NA	NA	None	NA	NA	NA	NA	NA	NA	NA	NA	0.4	Income and productivity gains from delivering vaccine (US$ / dose)	0.00784715	0.0746142	0.0874252	0.10588	0.135557	0.138953	0.140022	0.146528	0.151841	0.150447	0.16029	0.174784	0.163883	0.152264	0.149434
38	PEV (Pre-Erythrocytic Vaccine)	3	0.35	4	0.1	Infants	6, 10, &, 14 weeks	None	0.89	0.95	0.97	0.97	NA	NA	1-5yo	0 yrs	None	0.7	0.81	0.93	0.93	NA	NA	None	NA	NA	NA	NA	NA	NA	NA	NA	0.4	Cases per 100,000 population	8448.63	8243.12	8155.61	8069.85	8032.79	8007.86	7935.05	7884.45	7895.72	7816.85	7756.47	7797.28	7871.16	7882.55	7866.41
38	PEV (Pre-Erythrocytic Vaccine)	3	0.35	4	0.1	Infants	6, 10, &, 14 weeks	None	0.89	0.95	0.97	0.97	NA	NA	1-5yo	0 yrs	None	0.7	0.81	0.93	0.93	NA	NA	None	NA	NA	NA	NA	NA	NA	NA	NA	0.4	Severe Cases per 100,000 population	145.109	138.818	137.8	136.036	136.327	135.836	136.436	135.155	136.491	137.064	133.964	135.691	139.182	136.764	138.5
38	PEV (Pre-Erythrocytic Vaccine)	3	0.35	4	0.1	Infants	6, 10, &, 14 weeks	None	0.89	0.95	0.97	0.97	NA	NA	1-5yo	0 yrs	None	0.7	0.81	0.93	0.93	NA	NA	None	NA	NA	NA	NA	NA	NA	NA	NA	0.4	Deaths per 100,000 population	30.2182	29.3909	29.4	29.4909	29.1636	28.9091	28.6	28.4636	28.8	28.0545	28.1455	27.7727	29.9364	29.1727	28.6364
38	PEV (Pre-Erythrocytic Vaccine)	3	0.35	4	0.1	Infants	6, 10, &, 14 weeks	None	0.89	0.95	0.97	0.97	NA	NA	1-5yo	0 yrs	None	0.7	0.81	0.93	0.93	NA	NA	None	NA	NA	NA	NA	NA	NA	NA	NA	0.4	Cases in <5yo per 100,000 population	572.218	525.418	534.5	530.555	530.173	508.3	498.545	497.927	505.682	500.973	491.827	494.373	498.591	495.555	496.509
38	PEV (Pre-Erythrocytic Vaccine)	3	0.35	4	0.1	Infants	6, 10, &, 14 weeks	None	0.89	0.95	0.97	0.97	NA	NA	1-5yo	0 yrs	None	0.7	0.81	0.93	0.93	NA	NA	None	NA	NA	NA	NA	NA	NA	NA	NA	0.4	Severe Cases in <5yo per 100,000 population	29.2545	27.3091	27.7818	27.7636	28.0818	26.8091	26.5364	26.6	26.6727	27.0273	25.6455	25.6818	26.5	25.4455	26.6727
38	PEV (Pre-Erythrocytic Vaccine)	3	0.35	4	0.1	Infants	6, 10, &, 14 weeks	None	0.89	0.95	0.97	0.97	NA	NA	1-5yo	0 yrs	None	0.7	0.81	0.93	0.93	NA	NA	None	NA	NA	NA	NA	NA	NA	NA	NA	0.4	Deaths in < 5yo per 100,000 population	7.41818	7.38182	7.36364	7.56364	6.94545	7.49091	7.06364	7.32727	7.02727	6.90909	6.86364	6.48182	7.30909	6.99091	6.86364
38	PEV (Pre-Erythrocytic Vaccine)	3	0.35	4	0.1	Infants	6, 10, &, 14 weeks	None	0.89	0.95	0.97	0.97	NA	NA	1-5yo	0 yrs	None	0.7	0.81	0.93	0.93	NA	NA	None	NA	NA	NA	NA	NA	NA	NA	NA	0.4	DALYs per 100,000 population	770.183	748.695	745.836	750.525	736.662	732.067	727.89	725.797	731.857	713.269	715.882	705.038	759.006	739.722	726.8
38	PEV (Pre-Erythrocytic Vaccine)	3	0.35	4	0.1	Infants	6, 10, &, 14 weeks	None	0.89	0.95	0.97	0.97	NA	NA	1-5yo	0 yrs	None	0.7	0.81	0.93	0.93	NA	NA	None	NA	NA	NA	NA	NA	NA	NA	NA	0.4	Income and productivity gains from delivering vaccine (US$ / dose)	0.00832976	0.069891	0.089937	0.111229	0.12066	0.122696	0.13774	0.147625	0.143094	0.161914	0.175967	0.167041	0.149316	0.146288	0.150135
39	PEV (Pre-Erythrocytic Vaccine)	3	0.35	4	0.1	Infants	6, 10, &, 14 weeks	None	0.89	0.95	0.97	0.97	NA	NA	1-5yo	0 yrs	None	0.5	0.69	0.85	0.85	NA	NA	None	NA	NA	NA	NA	NA	NA	NA	NA	0.4	Cases per 100,000 population	8494.85	8278.48	8186.75	8131.35	8035.62	7992.02	8036.29	7948.66	7968.59	7925.58	7899.7	7854.95	7843.8	7831.65	7865.21
39	PEV (Pre-Erythrocytic Vaccine)	3	0.35	4	0.1	Infants	6, 10, &, 14 weeks	None	0.89	0.95	0.97	0.97	NA	NA	1-5yo	0 yrs	None	0.5	0.69	0.85	0.85	NA	NA	None	NA	NA	NA	NA	NA	NA	NA	NA	0.4	Severe Cases per 100,000 population	144.673	141.036	139.282	138.291	137.145	134.382	137.682	136.055	136.155	133.191	134.109	137.9	138.445	137.418	137.873
39	PEV (Pre-Erythrocytic Vaccine)	3	0.35	4	0.1	Infants	6, 10, &, 14 weeks	None	0.89	0.95	0.97	0.97	NA	NA	1-5yo	0 yrs	None	0.5	0.69	0.85	0.85	NA	NA	None	NA	NA	NA	NA	NA	NA	NA	NA	0.4	Deaths per 100,000 population	30.3	29.1636	29.2727	29.5636	29.6818	28.4	27.8273	28.0545	29.1182	27.7636	27.5909	29.5182	29.0636	28.5273	28.7455
39	PEV (Pre-Erythrocytic Vaccine)	3	0.35	4	0.1	Infants	6, 10, &, 14 weeks	None	0.89	0.95	0.97	0.97	NA	NA	1-5yo	0 yrs	None	0.5	0.69	0.85	0.85	NA	NA	None	NA	NA	NA	NA	NA	NA	NA	NA	0.4	Cases in <5yo per 100,000 population	586.927	532.645	542.2	543.709	525.264	509.464	515.091	503.455	510.082	502.582	495.145	498.291	499.218	497.336	493.127
39	PEV (Pre-Erythrocytic Vaccine)	3	0.35	4	0.1	Infants	6, 10, &, 14 weeks	None	0.89	0.95	0.97	0.97	NA	NA	1-5yo	0 yrs	None	0.5	0.69	0.85	0.85	NA	NA	None	NA	NA	NA	NA	NA	NA	NA	NA	0.4	Severe Cases in <5yo per 100,000 population	30.8091	28.0091	28.5818	28.7364	27.2545	26.8455	26.5455	27.6091	26.2545	26.5727	25.5455	26.9	27.2364	25.5182	26.5455
39	PEV (Pre-Erythrocytic Vaccine)	3	0.35	4	0.1	Infants	6, 10, &, 14 weeks	None	0.89	0.95	0.97	0.97	NA	NA	1-5yo	0 yrs	None	0.5	0.69	0.85	0.85	NA	NA	None	NA	NA	NA	NA	NA	NA	NA	NA	0.4	Deaths in < 5yo per 100,000 population	8.05455	7.54545	7.61818	7.27273	6.87273	7.25455	6.70909	6.70909	7.35455	7.10909	6.97273	7.56364	7.28182	6.83636	6.96364
39	PEV (Pre-Erythrocytic Vaccine)	3	0.35	4	0.1	Infants	6, 10, &, 14 weeks	None	0.89	0.95	0.97	0.97	NA	NA	1-5yo	0 yrs	None	0.5	0.69	0.85	0.85	NA	NA	None	NA	NA	NA	NA	NA	NA	NA	NA	0.4	DALYs per 100,000 population	772.222	743.541	746.85	745.428	747.076	721.623	708.535	711.698	737.594	709.909	703.928	752.824	736.065	721.917	731.004
39	PEV (Pre-Erythrocytic Vaccine)	3	0.35	4	0.1	Infants	6, 10, &, 14 weeks	None	0.89	0.95	0.97	0.97	NA	NA	1-5yo	0 yrs	None	0.5	0.69	0.85	0.85	NA	NA	None	NA	NA	NA	NA	NA	NA	NA	NA	0.4	Income and productivity gains from delivering vaccine (US$ / dose)	0.00525589	0.0614571	0.0836217	0.0973404	0.118798	0.126411	0.114234	0.133147	0.128356	0.138291	0.146132	0.153332	0.156168	0.158224	0.150338
40	PEV (Pre-Erythrocytic Vaccine)	3	0.35	4	0.1	Infants	6, 10, &, 14 weeks	None	0.7	0.81	0.93	0.93	NA	NA	1-5yo	0 yrs	None	0.89	0.95	0.97	0.97	NA	NA	None	NA	NA	NA	NA	NA	NA	NA	NA	0.4	Cases per 100,000 population	8431.86	8168.43	8050.76	8035.84	7950.54	7994.67	7938.35	7937.57	7953.01	7940.93	7960.85	7948	7953.8	7978.98	8005.89
40	PEV (Pre-Erythrocytic Vaccine)	3	0.35	4	0.1	Infants	6, 10, &, 14 weeks	None	0.7	0.81	0.93	0.93	NA	NA	1-5yo	0 yrs	None	0.89	0.95	0.97	0.97	NA	NA	None	NA	NA	NA	NA	NA	NA	NA	NA	0.4	Severe Cases per 100,000 population	143.409	137.082	135.364	133.773	135.036	136.2	136.282	136.609	139.027	137.745	137.682	139.873	140.145	141.545	141.618
40	PEV (Pre-Erythrocytic Vaccine)	3	0.35	4	0.1	Infants	6, 10, &, 14 weeks	None	0.7	0.81	0.93	0.93	NA	NA	1-5yo	0 yrs	None	0.89	0.95	0.97	0.97	NA	NA	None	NA	NA	NA	NA	NA	NA	NA	NA	0.4	Deaths per 100,000 population	30.7455	29.2909	29.1364	28.3636	28.4455	28.7273	29.0364	28.4091	29.8	29.1091	29.3091	30	29.5091	29.0545	30.1
40	PEV (Pre-Erythrocytic Vaccine)	3	0.35	4	0.1	Infants	6, 10, &, 14 weeks	None	0.7	0.81	0.93	0.93	NA	NA	1-5yo	0 yrs	None	0.89	0.95	0.97	0.97	NA	NA	None	NA	NA	NA	NA	NA	NA	NA	NA	0.4	Cases in <5yo per 100,000 population	559.773	519.4	533.755	551.8	543.909	536.564	531.755	529.655	529.664	530.045	531.327	531.227	529.009	530.818	535.527
40	PEV (Pre-Erythrocytic Vaccine)	3	0.35	4	0.1	Infants	6, 10, &, 14 weeks	None	0.7	0.81	0.93	0.93	NA	NA	1-5yo	0 yrs	None	0.89	0.95	0.97	0.97	NA	NA	None	NA	NA	NA	NA	NA	NA	NA	NA	0.4	Severe Cases in <5yo per 100,000 population	28.4909	27.1273	27.9	28.4455	27.9545	27.5455	28.1364	27.8818	27.6545	28.1091	27.2	28	28.0091	27.9727	28.4
40	PEV (Pre-Erythrocytic Vaccine)	3	0.35	4	0.1	Infants	6, 10, &, 14 weeks	None	0.7	0.81	0.93	0.93	NA	NA	1-5yo	0 yrs	None	0.89	0.95	0.97	0.97	NA	NA	None	NA	NA	NA	NA	NA	NA	NA	NA	0.4	Deaths in < 5yo per 100,000 population	7.80909	7.5	7.54545	7.66364	7.38182	7.24545	7.58182	7.66364	7.28182	7.21818	7.6	7.56364	7.39091	6.95455	7.77273
40	PEV (Pre-Erythrocytic Vaccine)	3	0.35	4	0.1	Infants	6, 10, &, 14 weeks	None	0.7	0.81	0.93	0.93	NA	NA	1-5yo	0 yrs	None	0.89	0.95	0.97	0.97	NA	NA	None	NA	NA	NA	NA	NA	NA	NA	NA	0.4	DALYs per 100,000 population	780.261	743.208	738.771	718.136	721.973	731.357	736.469	724.861	756.535	739.446	743.768	763.515	751.952	742.309	760.167
40	PEV (Pre-Erythrocytic Vaccine)	3	0.35	4	0.1	Infants	6, 10, &, 14 weeks	None	0.7	0.81	0.93	0.93	NA	NA	1-5yo	0 yrs	None	0.89	0.95	0.97	0.97	NA	NA	None	NA	NA	NA	NA	NA	NA	NA	NA	0.4	Income and productivity gains from delivering vaccine (US$ / dose)	0.00962237	0.104475	0.140143	0.149765	0.170467	0.155999	0.171343	0.167477	0.159798	0.164963	0.162592	0.163306	0.161713	0.153314	0.150626
41	PEV (Pre-Erythrocytic Vaccine)	3	0.35	4	0.1	Infants	6, 10, &, 14 weeks	None	0.7	0.81	0.93	0.93	NA	NA	1-5yo	0 yrs	None	0.7	0.81	0.93	0.93	NA	NA	None	NA	NA	NA	NA	NA	NA	NA	NA	0.4	Cases per 100,000 population	8468.74	8173.34	8114.79	8076.04	8020.03	7987.58	8018.58	8009.34	7953.6	7929.57	7912.3	7968.82	7971.25	7993.98	8053.31
41	PEV (Pre-Erythrocytic Vaccine)	3	0.35	4	0.1	Infants	6, 10, &, 14 weeks	None	0.7	0.81	0.93	0.93	NA	NA	1-5yo	0 yrs	None	0.7	0.81	0.93	0.93	NA	NA	None	NA	NA	NA	NA	NA	NA	NA	NA	0.4	Severe Cases per 100,000 population	143.691	137.982	133.655	136.355	135.691	137.036	134.5	138.473	136.736	136.582	137.736	139.6	141.955	140.882	142.282
41	PEV (Pre-Erythrocytic Vaccine)	3	0.35	4	0.1	Infants	6, 10, &, 14 weeks	None	0.7	0.81	0.93	0.93	NA	NA	1-5yo	0 yrs	None	0.7	0.81	0.93	0.93	NA	NA	None	NA	NA	NA	NA	NA	NA	NA	NA	0.4	Deaths per 100,000 population	29.2636	29.6636	28.8727	29.2545	28.1091	28.7	28.9455	28.7273	28.0545	28.3364	29.2818	29.0545	29.4273	29.2909	29.5727
41	PEV (Pre-Erythrocytic Vaccine)	3	0.35	4	0.1	Infants	6, 10, &, 14 weeks	None	0.7	0.81	0.93	0.93	NA	NA	1-5yo	0 yrs	None	0.7	0.81	0.93	0.93	NA	NA	None	NA	NA	NA	NA	NA	NA	NA	NA	0.4	Cases in <5yo per 100,000 population	571.418	525.764	539.945	558.236	549.736	528.264	531.045	533.209	528.055	532.073	521.355	524.582	526.691	533.555	536.445
41	PEV (Pre-Erythrocytic Vaccine)	3	0.35	4	0.1	Infants	6, 10, &, 14 weeks	None	0.7	0.81	0.93	0.93	NA	NA	1-5yo	0 yrs	None	0.7	0.81	0.93	0.93	NA	NA	None	NA	NA	NA	NA	NA	NA	NA	NA	0.4	Severe Cases in <5yo per 100,000 population	29.2182	27.2	27.7455	28.4818	28.9636	27.5364	27.3273	27.2545	28.1273	27.6455	27.1545	27.1909	28.7909	28.1455	28.5091
41	PEV (Pre-Erythrocytic Vaccine)	3	0.35	4	0.1	Infants	6, 10, &, 14 weeks	None	0.7	0.81	0.93	0.93	NA	NA	1-5yo	0 yrs	None	0.7	0.81	0.93	0.93	NA	NA	None	NA	NA	NA	NA	NA	NA	NA	NA	0.4	Deaths in < 5yo per 100,000 population	7.42727	7.46364	7.01818	7.61818	6.97273	6.97273	7.41818	7.02727	7.15455	7.44545	7.40909	7.08182	7	7.21818	7.38182
41	PEV (Pre-Erythrocytic Vaccine)	3	0.35	4	0.1	Infants	6, 10, &, 14 weeks	None	0.7	0.81	0.93	0.93	NA	NA	1-5yo	0 yrs	None	0.7	0.81	0.93	0.93	NA	NA	None	NA	NA	NA	NA	NA	NA	NA	NA	0.4	DALYs per 100,000 population	744.033	749.234	733.743	738.318	713.426	730.647	733.985	730.956	713.328	720.915	745.188	738.681	746.012	743.458	751.313
41	PEV (Pre-Erythrocytic Vaccine)	3	0.35	4	0.1	Infants	6, 10, &, 14 weeks	None	0.7	0.81	0.93	0.93	NA	NA	1-5yo	0 yrs	None	0.7	0.81	0.93	0.93	NA	NA	None	NA	NA	NA	NA	NA	NA	NA	NA	0.4	Income and productivity gains from delivering vaccine (US$ / dose)	0.00706538	0.10324	0.125952	0.13708	0.152087	0.156255	0.151522	0.146934	0.159767	0.170913	0.173217	0.156909	0.156666	0.149513	0.135715
42	PEV (Pre-Erythrocytic Vaccine)	3	0.35	4	0.1	Infants	6, 10, &, 14 weeks	None	0.7	0.81	0.93	0.93	NA	NA	1-5yo	0 yrs	None	0.5	0.69	0.85	0.85	NA	NA	None	NA	NA	NA	NA	NA	NA	NA	NA	0.4	Cases per 100,000 population	8496.78	8290.49	8295.49	8160.42	8060.74	8109.47	8022.86	7981.63	7956.01	7923.44	7969.65	7974.89	7944.39	8013.25	8035.37
42	PEV (Pre-Erythrocytic Vaccine)	3	0.35	4	0.1	Infants	6, 10, &, 14 weeks	None	0.7	0.81	0.93	0.93	NA	NA	1-5yo	0 yrs	None	0.5	0.69	0.85	0.85	NA	NA	None	NA	NA	NA	NA	NA	NA	NA	NA	0.4	Severe Cases per 100,000 population	143.727	141.609	141.309	139.909	136.6	137.291	137.909	137.645	137.3	135.827	137.809	139.5	139.864	140.309	142.282
42	PEV (Pre-Erythrocytic Vaccine)	3	0.35	4	0.1	Infants	6, 10, &, 14 weeks	None	0.7	0.81	0.93	0.93	NA	NA	1-5yo	0 yrs	None	0.5	0.69	0.85	0.85	NA	NA	None	NA	NA	NA	NA	NA	NA	NA	NA	0.4	Deaths per 100,000 population	31.0273	29.9727	30.5455	29.4273	27.9818	28.5909	28.3818	28.7	28.1091	28.7636	29.4455	29.4	29.2091	29.9545	29.7545
42	PEV (Pre-Erythrocytic Vaccine)	3	0.35	4	0.1	Infants	6, 10, &, 14 weeks	None	0.7	0.81	0.93	0.93	NA	NA	1-5yo	0 yrs	None	0.5	0.69	0.85	0.85	NA	NA	None	NA	NA	NA	NA	NA	NA	NA	NA	0.4	Cases in <5yo per 100,000 population	588.273	541.236	561.255	560.436	552.755	538.691	535.418	531.473	527.473	523.655	526.182	532.891	530.936	536.282	528.673
42	PEV (Pre-Erythrocytic Vaccine)	3	0.35	4	0.1	Infants	6, 10, &, 14 weeks	None	0.7	0.81	0.93	0.93	NA	NA	1-5yo	0 yrs	None	0.5	0.69	0.85	0.85	NA	NA	None	NA	NA	NA	NA	NA	NA	NA	NA	0.4	Severe Cases in <5yo per 100,000 population	29.8909	29.0909	29.1545	29.0636	28.4091	27.4273	27.9364	28.1909	27.1545	26.6	27.6545	27.1636	27.8091	27.6273	28.1818
42	PEV (Pre-Erythrocytic Vaccine)	3	0.35	4	0.1	Infants	6, 10, &, 14 weeks	None	0.7	0.81	0.93	0.93	NA	NA	1-5yo	0 yrs	None	0.5	0.69	0.85	0.85	NA	NA	None	NA	NA	NA	NA	NA	NA	NA	NA	0.4	Deaths in < 5yo per 100,000 population	8.14545	8	7.85455	7.64545	6.95455	7.4	7.16364	7.06364	7.41818	7.33636	7.42727	7.7	6.8	7.51818	7.59091
42	PEV (Pre-Erythrocytic Vaccine)	3	0.35	4	0.1	Infants	6, 10, &, 14 weeks	None	0.7	0.81	0.93	0.93	NA	NA	1-5yo	0 yrs	None	0.5	0.69	0.85	0.85	NA	NA	None	NA	NA	NA	NA	NA	NA	NA	NA	0.4	DALYs per 100,000 population	790.104	765.121	772.911	747.967	711.585	725.292	724.797	727.181	717.359	731.957	747.783	745.51	741.95	758.412	756.298
42	PEV (Pre-Erythrocytic Vaccine)	3	0.35	4	0.1	Infants	6, 10, &, 14 weeks	None	0.7	0.81	0.93	0.93	NA	NA	1-5yo	0 yrs	None	0.5	0.69	0.85	0.85	NA	NA	None	NA	NA	NA	NA	NA	NA	NA	NA	0.4	Income and productivity gains from delivering vaccine (US$ / dose)	0.00652737	0.0706158	0.072855	0.11139	0.139856	0.123817	0.145394	0.15567	0.160073	0.16942	0.157708	0.156428	0.167585	0.145281	0.138252
43	PEV (Pre-Erythrocytic Vaccine)	3	0.35	4	0.1	Infants	6, 10, &, 14 weeks	None	0.5	0.69	0.85	0.85	NA	NA	1-5yo	0 yrs	None	0.89	0.95	0.97	0.97	NA	NA	None	NA	NA	NA	NA	NA	NA	NA	NA	0.4	Cases per 100,000 population	8427.26	8173.98	8091.94	8076.75	8014.83	8046.01	8068.45	8110.35	8103.72	8087.55	8056.66	8055.65	8039.59	8085.95	8100.98
43	PEV (Pre-Erythrocytic Vaccine)	3	0.35	4	0.1	Infants	6, 10, &, 14 weeks	None	0.5	0.69	0.85	0.85	NA	NA	1-5yo	0 yrs	None	0.89	0.95	0.97	0.97	NA	NA	None	NA	NA	NA	NA	NA	NA	NA	NA	0.4	Severe Cases per 100,000 population	143.582	137.536	136.855	137.309	137.509	139.118	139.455	143.6	142.691	142.1	141.727	139.173	141.582	143.627	142.6
43	PEV (Pre-Erythrocytic Vaccine)	3	0.35	4	0.1	Infants	6, 10, &, 14 weeks	None	0.5	0.69	0.85	0.85	NA	NA	1-5yo	0 yrs	None	0.89	0.95	0.97	0.97	NA	NA	None	NA	NA	NA	NA	NA	NA	NA	NA	0.4	Deaths per 100,000 population	29.0273	28.9273	29.3091	28.5273	28.6909	28.9182	29	29.3909	29.8182	29.2182	29.5727	28.8	29.8	29.8091	29.7
43	PEV (Pre-Erythrocytic Vaccine)	3	0.35	4	0.1	Infants	6, 10, &, 14 weeks	None	0.5	0.69	0.85	0.85	NA	NA	1-5yo	0 yrs	None	0.89	0.95	0.97	0.97	NA	NA	None	NA	NA	NA	NA	NA	NA	NA	NA	0.4	Cases in <5yo per 100,000 population	560.782	522.855	552.873	567.164	564.291	561.364	562.936	568.436	559.027	561.227	557.818	557.964	555.282	563.945	564.145
43	PEV (Pre-Erythrocytic Vaccine)	3	0.35	4	0.1	Infants	6, 10, &, 14 weeks	None	0.5	0.69	0.85	0.85	NA	NA	1-5yo	0 yrs	None	0.89	0.95	0.97	0.97	NA	NA	None	NA	NA	NA	NA	NA	NA	NA	NA	0.4	Severe Cases in <5yo per 100,000 population	28.2636	27.2273	29.0636	30.3818	29.5545	29.4091	29.5182	29.2636	29.8	29.6727	29.3	28.6727	28.8364	30.3364	29.4727
43	PEV (Pre-Erythrocytic Vaccine)	3	0.35	4	0.1	Infants	6, 10, &, 14 weeks	None	0.5	0.69	0.85	0.85	NA	NA	1-5yo	0 yrs	None	0.89	0.95	0.97	0.97	NA	NA	None	NA	NA	NA	NA	NA	NA	NA	NA	0.4	Deaths in < 5yo per 100,000 population	7.26364	7.53636	7.72727	7.32727	7.4	7.60909	7.35455	7.41818	7.72727	7.44545	7.53636	7.11818	7.49091	7.67273	7.19091
43	PEV (Pre-Erythrocytic Vaccine)	3	0.35	4	0.1	Infants	6, 10, &, 14 weeks	None	0.5	0.69	0.85	0.85	NA	NA	1-5yo	0 yrs	None	0.89	0.95	0.97	0.97	NA	NA	None	NA	NA	NA	NA	NA	NA	NA	NA	0.4	DALYs per 100,000 population	740.371	729.424	743.612	724.634	731.293	735.668	737.771	746.224	756.885	744.503	750.095	731.709	756.565	755.556	756.742
43	PEV (Pre-Erythrocytic Vaccine)	3	0.35	4	0.1	Infants	6, 10, &, 14 weeks	None	0.5	0.69	0.85	0.85	NA	NA	1-5yo	0 yrs	None	0.89	0.95	0.97	0.97	NA	NA	None	NA	NA	NA	NA	NA	NA	NA	NA	0.4	Income and productivity gains from delivering vaccine (US$ / dose)	0.0101528	0.130097	0.164053	0.172556	0.194626	0.18169	0.172064	0.152896	0.150989	0.160587	0.171825	0.173851	0.17878	0.161922	0.157949
44	PEV (Pre-Erythrocytic Vaccine)	3	0.35	4	0.1	Infants	6, 10, &, 14 weeks	None	0.5	0.69	0.85	0.85	NA	NA	1-5yo	0 yrs	None	0.7	0.81	0.93	0.93	NA	NA	None	NA	NA	NA	NA	NA	NA	NA	NA	0.4	Cases per 100,000 population	8438.65	8203.48	8167.17	8162.63	8176.93	8162.12	8062.73	8045.05	8035.6	8028.13	8083.66	8122.74	8109.02	8127.92	8125.75
44	PEV (Pre-Erythrocytic Vaccine)	3	0.35	4	0.1	Infants	6, 10, &, 14 weeks	None	0.5	0.69	0.85	0.85	NA	NA	1-5yo	0 yrs	None	0.7	0.81	0.93	0.93	NA	NA	None	NA	NA	NA	NA	NA	NA	NA	NA	0.4	Severe Cases per 100,000 population	143.655	137.373	138.1	139.055	139.236	140.182	141.336	139.364	140.773	141.045	141.155	143.109	141.4	144.655	144.236
44	PEV (Pre-Erythrocytic Vaccine)	3	0.35	4	0.1	Infants	6, 10, &, 14 weeks	None	0.5	0.69	0.85	0.85	NA	NA	1-5yo	0 yrs	None	0.7	0.81	0.93	0.93	NA	NA	None	NA	NA	NA	NA	NA	NA	NA	NA	0.4	Deaths per 100,000 population	30.2545	29.5091	28.4818	28.8091	28.7	29.3273	28.9455	29.2727	28.7182	29.6182	29.6	29.9455	29.2818	29.6545	30.4091
44	PEV (Pre-Erythrocytic Vaccine)	3	0.35	4	0.1	Infants	6, 10, &, 14 weeks	None	0.5	0.69	0.85	0.85	NA	NA	1-5yo	0 yrs	None	0.7	0.81	0.93	0.93	NA	NA	None	NA	NA	NA	NA	NA	NA	NA	NA	0.4	Cases in <5yo per 100,000 population	567.2	532.773	556.309	577.291	582.845	576.809	560.145	556.764	561.309	559.245	561.191	565.736	561.227	569.555	561.818
44	PEV (Pre-Erythrocytic Vaccine)	3	0.35	4	0.1	Infants	6, 10, &, 14 weeks	None	0.5	0.69	0.85	0.85	NA	NA	1-5yo	0 yrs	None	0.7	0.81	0.93	0.93	NA	NA	None	NA	NA	NA	NA	NA	NA	NA	NA	0.4	Severe Cases in <5yo per 100,000 population	29.7273	28.4636	28.9727	29.5455	30.3182	29.6455	30	29.7909	30.1636	30.3	28.2091	30.0455	29.2364	29.7273	29.9273
44	PEV (Pre-Erythrocytic Vaccine)	3	0.35	4	0.1	Infants	6, 10, &, 14 weeks	None	0.5	0.69	0.85	0.85	NA	NA	1-5yo	0 yrs	None	0.7	0.81	0.93	0.93	NA	NA	None	NA	NA	NA	NA	NA	NA	NA	NA	0.4	Deaths in < 5yo per 100,000 population	7.28182	7.61818	7.53636	7.36364	7.80909	7.2	7.83636	7.69091	7.25455	7.52727	7.28182	7.49091	7.22727	7.17273	7.98182
44	PEV (Pre-Erythrocytic Vaccine)	3	0.35	4	0.1	Infants	6, 10, &, 14 weeks	None	0.5	0.69	0.85	0.85	NA	NA	1-5yo	0 yrs	None	0.7	0.81	0.93	0.93	NA	NA	None	NA	NA	NA	NA	NA	NA	NA	NA	0.4	DALYs per 100,000 population	765.387	750.336	724.503	731.295	732.422	746.46	737.096	748.018	729.757	754.437	753.85	762.096	741.019	752.867	770.707
44	PEV (Pre-Erythrocytic Vaccine)	3	0.35	4	0.1	Infants	6, 10, &, 14 weeks	None	0.5	0.69	0.85	0.85	NA	NA	1-5yo	0 yrs	None	0.7	0.81	0.93	0.93	NA	NA	None	NA	NA	NA	NA	NA	NA	NA	NA	0.4	Income and productivity gains from delivering vaccine (US$ / dose)	0.0107007	0.120346	0.135503	0.142585	0.139512	0.144115	0.170943	0.177006	0.177474	0.17901	0.164104	0.149231	0.157468	0.146395	0.146082
45	PEV (Pre-Erythrocytic Vaccine)	3	0.35	4	0.1	Infants	6, 10, &, 14 weeks	None	0.5	0.69	0.85	0.85	NA	NA	1-5yo	0 yrs	None	0.5	0.69	0.85	0.85	NA	NA	None	NA	NA	NA	NA	NA	NA	NA	NA	0.4	Cases per 100,000 population	8461.44	8293.59	8224.94	8117.95	8150.22	8149.9	8189.99	8126.74	8138.45	8076.92	8053.34	8123.17	8154.73	8188.79	8152.42
45	PEV (Pre-Erythrocytic Vaccine)	3	0.35	4	0.1	Infants	6, 10, &, 14 weeks	None	0.5	0.69	0.85	0.85	NA	NA	1-5yo	0 yrs	None	0.5	0.69	0.85	0.85	NA	NA	None	NA	NA	NA	NA	NA	NA	NA	NA	0.4	Severe Cases per 100,000 population	143.282	139.709	139.655	139.573	140.718	141.282	141.036	139.509	142.491	139.4	140.2	143.273	143.109	143.673	142.991
45	PEV (Pre-Erythrocytic Vaccine)	3	0.35	4	0.1	Infants	6, 10, &, 14 weeks	None	0.5	0.69	0.85	0.85	NA	NA	1-5yo	0 yrs	None	0.5	0.69	0.85	0.85	NA	NA	None	NA	NA	NA	NA	NA	NA	NA	NA	0.4	Deaths per 100,000 population	31.1727	30.0727	29.6909	28.9455	30.0273	29.9455	29.8091	28.7091	29.1	29.2	29.7727	30.6091	29.7909	30.2545	30.1273
45	PEV (Pre-Erythrocytic Vaccine)	3	0.35	4	0.1	Infants	6, 10, &, 14 weeks	None	0.5	0.69	0.85	0.85	NA	NA	1-5yo	0 yrs	None	0.5	0.69	0.85	0.85	NA	NA	None	NA	NA	NA	NA	NA	NA	NA	NA	0.4	Cases in <5yo per 100,000 population	580.773	545.155	567.955	577.773	583.227	573.009	573.9	576.091	565.373	566.418	559.655	566.691	567.109	569.909	572.945
45	PEV (Pre-Erythrocytic Vaccine)	3	0.35	4	0.1	Infants	6, 10, &, 14 weeks	None	0.5	0.69	0.85	0.85	NA	NA	1-5yo	0 yrs	None	0.5	0.69	0.85	0.85	NA	NA	None	NA	NA	NA	NA	NA	NA	NA	NA	0.4	Severe Cases in <5yo per 100,000 population	29.5364	28.9636	29.0091	30.2273	29.8182	30.0364	29.9545	30.1545	29.6182	28.9636	28.4182	30.5545	30.1182	29.6364	29.8273
45	PEV (Pre-Erythrocytic Vaccine)	3	0.35	4	0.1	Infants	6, 10, &, 14 weeks	None	0.5	0.69	0.85	0.85	NA	NA	1-5yo	0 yrs	None	0.5	0.69	0.85	0.85	NA	NA	None	NA	NA	NA	NA	NA	NA	NA	NA	0.4	Deaths in < 5yo per 100,000 population	8.08182	7.53636	7.40909	7.35455	8.19091	7.6	8.00909	7.8	7.39091	7.25455	7.61818	7.98182	7.80909	7.82727	7.83636
45	PEV (Pre-Erythrocytic Vaccine)	3	0.35	4	0.1	Infants	6, 10, &, 14 weeks	None	0.5	0.69	0.85	0.85	NA	NA	1-5yo	0 yrs	None	0.5	0.69	0.85	0.85	NA	NA	None	NA	NA	NA	NA	NA	NA	NA	NA	0.4	DALYs per 100,000 population	789.349	761.475	749.804	740.96	760.88	760.796	753.91	729.415	739.779	739.184	757.287	777.154	752.739	770.964	766.546
45	PEV (Pre-Erythrocytic Vaccine)	3	0.35	4	0.1	Infants	6, 10, &, 14 weeks	None	0.5	0.69	0.85	0.85	NA	NA	1-5yo	0 yrs	None	0.5	0.69	0.85	0.85	NA	NA	None	NA	NA	NA	NA	NA	NA	NA	NA	0.4	Income and productivity gains from delivering vaccine (US$ / dose)	0.0100814	0.0927738	0.11929	0.159188	0.148397	0.14533	0.131954	0.151589	0.144828	0.166278	0.173569	0.149602	0.141468	0.126365	0.141477
46	PEV (Pre-Erythrocytic Vaccine)	3	0.35	4	1	Infants	6, 10, &, 14 weeks	None	0.89	0.95	0.97	0.97	NA	NA	1-5yo	0 yrs	None	0.89	0.95	0.97	0.97	NA	NA	None	NA	NA	NA	NA	NA	NA	NA	NA	0.4	Cases per 100,000 population	84451.7	82117.5	81700	80955.2	79623.6	79335.7	79200.3	78818.9	78568.6	78568.2	78252	77674.5	78135.2	78544.9	78720.1
46	PEV (Pre-Erythrocytic Vaccine)	3	0.35	4	1	Infants	6, 10, &, 14 weeks	None	0.89	0.95	0.97	0.97	NA	NA	1-5yo	0 yrs	None	0.89	0.95	0.97	0.97	NA	NA	None	NA	NA	NA	NA	NA	NA	NA	NA	0.4	Severe Cases per 100,000 population	1430.09	1384.36	1361.09	1362.82	1337.36	1338.36	1357.73	1368	1359.18	1361.18	1363.18	1352.55	1346.27	1377.09	1385.18
46	PEV (Pre-Erythrocytic Vaccine)	3	0.35	4	1	Infants	6, 10, &, 14 weeks	None	0.89	0.95	0.97	0.97	NA	NA	1-5yo	0 yrs	None	0.89	0.95	0.97	0.97	NA	NA	None	NA	NA	NA	NA	NA	NA	NA	NA	0.4	Deaths per 100,000 population	298.091	293.364	290.636	281.364	280	283.545	290.364	284.727	273.909	284.727	292.364	285.636	281.818	295.636	302.364
46	PEV (Pre-Erythrocytic Vaccine)	3	0.35	4	1	Infants	6, 10, &, 14 weeks	None	0.89	0.95	0.97	0.97	NA	NA	1-5yo	0 yrs	None	0.89	0.95	0.97	0.97	NA	NA	None	NA	NA	NA	NA	NA	NA	NA	NA	0.4	Cases in <5yo per 100,000 population	5603.91	5092.36	5264.18	5375.27	5232.27	5051.36	5011.09	4980.82	4982.36	4909.82	4947.55	4931.18	4954.73	4924.55	4985.82
46	PEV (Pre-Erythrocytic Vaccine)	3	0.35	4	1	Infants	6, 10, &, 14 weeks	None	0.89	0.95	0.97	0.97	NA	NA	1-5yo	0 yrs	None	0.89	0.95	0.97	0.97	NA	NA	None	NA	NA	NA	NA	NA	NA	NA	NA	0.4	Severe Cases in <5yo per 100,000 population	284.273	271.364	272.545	277.727	276.364	258.455	261	268	266.455	265.909	259.091	251.545	258.545	259.727	264.273
46	PEV (Pre-Erythrocytic Vaccine)	3	0.35	4	1	Infants	6, 10, &, 14 weeks	None	0.89	0.95	0.97	0.97	NA	NA	1-5yo	0 yrs	None	0.89	0.95	0.97	0.97	NA	NA	None	NA	NA	NA	NA	NA	NA	NA	NA	0.4	Deaths in < 5yo per 100,000 population	72.5455	70.4545	72.8182	74.3636	71.3636	68.7273	71.3636	70.1818	70.8182	73.7273	72.1818	67.2727	70.9091	73.7273	73.6364
46	PEV (Pre-Erythrocytic Vaccine)	3	0.35	4	1	Infants	6, 10, &, 14 weeks	None	0.89	0.95	0.97	0.97	NA	NA	1-5yo	0 yrs	None	0.89	0.95	0.97	0.97	NA	NA	None	NA	NA	NA	NA	NA	NA	NA	NA	0.4	DALYs per 100,000 population	7602.72	7440.93	7352.95	7146.05	7086.2	7176.43	7358.51	7262.2	6974.75	7215.78	7437.73	7247.26	7152.39	7477.26	7624.57
46	PEV (Pre-Erythrocytic Vaccine)	3	0.35	4	1	Infants	6, 10, &, 14 weeks	None	0.89	0.95	0.97	0.97	NA	NA	1-5yo	0 yrs	None	0.89	0.95	0.97	0.97	NA	NA	None	NA	NA	NA	NA	NA	NA	NA	NA	0.4	Income and productivity gains from delivering vaccine (US$ / dose)	0.0784715	0.746142	0.874252	1.0588	1.35557	1.38953	1.40022	1.46528	1.51841	1.50447	1.6029	1.74784	1.63883	1.52264	1.49434
47	PEV (Pre-Erythrocytic Vaccine)	3	0.35	4	1	Infants	6, 10, &, 14 weeks	None	0.89	0.95	0.97	0.97	NA	NA	1-5yo	0 yrs	None	0.7	0.81	0.93	0.93	NA	NA	None	NA	NA	NA	NA	NA	NA	NA	NA	0.4	Cases per 100,000 population	84486.3	82431.2	81556.1	80698.5	80327.9	80078.6	79350.5	78844.5	78957.2	78168.5	77564.7	77972.8	78711.6	78825.5	78664.1
47	PEV (Pre-Erythrocytic Vaccine)	3	0.35	4	1	Infants	6, 10, &, 14 weeks	None	0.89	0.95	0.97	0.97	NA	NA	1-5yo	0 yrs	None	0.7	0.81	0.93	0.93	NA	NA	None	NA	NA	NA	NA	NA	NA	NA	NA	0.4	Severe Cases per 100,000 population	1451.09	1388.18	1378	1360.36	1363.27	1358.36	1364.36	1351.55	1364.91	1370.64	1339.64	1356.91	1391.82	1367.64	1385
47	PEV (Pre-Erythrocytic Vaccine)	3	0.35	4	1	Infants	6, 10, &, 14 weeks	None	0.89	0.95	0.97	0.97	NA	NA	1-5yo	0 yrs	None	0.7	0.81	0.93	0.93	NA	NA	None	NA	NA	NA	NA	NA	NA	NA	NA	0.4	Deaths per 100,000 population	302.182	293.909	294	294.909	291.636	289.091	286	284.636	288	280.545	281.455	277.727	299.364	291.727	286.364
47	PEV (Pre-Erythrocytic Vaccine)	3	0.35	4	1	Infants	6, 10, &, 14 weeks	None	0.89	0.95	0.97	0.97	NA	NA	1-5yo	0 yrs	None	0.7	0.81	0.93	0.93	NA	NA	None	NA	NA	NA	NA	NA	NA	NA	NA	0.4	Cases in <5yo per 100,000 population	5722.18	5254.18	5345	5305.55	5301.73	5083	4985.45	4979.27	5056.82	5009.73	4918.27	4943.73	4985.91	4955.55	4965.09
47	PEV (Pre-Erythrocytic Vaccine)	3	0.35	4	1	Infants	6, 10, &, 14 weeks	None	0.89	0.95	0.97	0.97	NA	NA	1-5yo	0 yrs	None	0.7	0.81	0.93	0.93	NA	NA	None	NA	NA	NA	NA	NA	NA	NA	NA	0.4	Severe Cases in <5yo per 100,000 population	292.545	273.091	277.818	277.636	280.818	268.091	265.364	266	266.727	270.273	256.455	256.818	265	254.455	266.727
47	PEV (Pre-Erythrocytic Vaccine)	3	0.35	4	1	Infants	6, 10, &, 14 weeks	None	0.89	0.95	0.97	0.97	NA	NA	1-5yo	0 yrs	None	0.7	0.81	0.93	0.93	NA	NA	None	NA	NA	NA	NA	NA	NA	NA	NA	0.4	Deaths in < 5yo per 100,000 population	74.1818	73.8182	73.6364	75.6364	69.4545	74.9091	70.6364	73.2727	70.2727	69.0909	68.6364	64.8182	73.0909	69.9091	68.6364
47	PEV (Pre-Erythrocytic Vaccine)	3	0.35	4	1	Infants	6, 10, &, 14 weeks	None	0.89	0.95	0.97	0.97	NA	NA	1-5yo	0 yrs	None	0.7	0.81	0.93	0.93	NA	NA	None	NA	NA	NA	NA	NA	NA	NA	NA	0.4	DALYs per 100,000 population	7701.83	7486.95	7458.36	7505.25	7366.62	7320.67	7278.9	7257.97	7318.57	7132.69	7158.82	7050.38	7590.06	7397.22	7268
47	PEV (Pre-Erythrocytic Vaccine)	3	0.35	4	1	Infants	6, 10, &, 14 weeks	None	0.89	0.95	0.97	0.97	NA	NA	1-5yo	0 yrs	None	0.7	0.81	0.93	0.93	NA	NA	None	NA	NA	NA	NA	NA	NA	NA	NA	0.4	Income and productivity gains from delivering vaccine (US$ / dose)	0.0832976	0.69891	0.89937	1.11229	1.2066	1.22696	1.3774	1.47625	1.43094	1.61914	1.75967	1.67041	1.49316	1.46288	1.50135
48	PEV (Pre-Erythrocytic Vaccine)	3	0.35	4	1	Infants	6, 10, &, 14 weeks	None	0.89	0.95	0.97	0.97	NA	NA	1-5yo	0 yrs	None	0.5	0.69	0.85	0.85	NA	NA	None	NA	NA	NA	NA	NA	NA	NA	NA	0.4	Cases per 100,000 population	84948.5	82784.8	81867.5	81313.5	80356.2	79920.2	80362.9	79486.6	79685.9	79255.8	78997	78549.5	78438	78316.5	78652.1
48	PEV (Pre-Erythrocytic Vaccine)	3	0.35	4	1	Infants	6, 10, &, 14 weeks	None	0.89	0.95	0.97	0.97	NA	NA	1-5yo	0 yrs	None	0.5	0.69	0.85	0.85	NA	NA	None	NA	NA	NA	NA	NA	NA	NA	NA	0.4	Severe Cases per 100,000 population	1446.73	1410.36	1392.82	1382.91	1371.45	1343.82	1376.82	1360.55	1361.55	1331.91	1341.09	1379	1384.45	1374.18	1378.73
48	PEV (Pre-Erythrocytic Vaccine)	3	0.35	4	1	Infants	6, 10, &, 14 weeks	None	0.89	0.95	0.97	0.97	NA	NA	1-5yo	0 yrs	None	0.5	0.69	0.85	0.85	NA	NA	None	NA	NA	NA	NA	NA	NA	NA	NA	0.4	Deaths per 100,000 population	303	291.636	292.727	295.636	296.818	284	278.273	280.545	291.182	277.636	275.909	295.182	290.636	285.273	287.455
48	PEV (Pre-Erythrocytic Vaccine)	3	0.35	4	1	Infants	6, 10, &, 14 weeks	None	0.89	0.95	0.97	0.97	NA	NA	1-5yo	0 yrs	None	0.5	0.69	0.85	0.85	NA	NA	None	NA	NA	NA	NA	NA	NA	NA	NA	0.4	Cases in <5yo per 100,000 population	5869.27	5326.45	5422	5437.09	5252.64	5094.64	5150.91	5034.55	5100.82	5025.82	4951.45	4982.91	4992.18	4973.36	4931.27
48	PEV (Pre-Erythrocytic Vaccine)	3	0.35	4	1	Infants	6, 10, &, 14 weeks	None	0.89	0.95	0.97	0.97	NA	NA	1-5yo	0 yrs	None	0.5	0.69	0.85	0.85	NA	NA	None	NA	NA	NA	NA	NA	NA	NA	NA	0.4	Severe Cases in <5yo per 100,000 population	308.091	280.091	285.818	287.364	272.545	268.455	265.455	276.091	262.545	265.727	255.455	269	272.364	255.182	265.455
48	PEV (Pre-Erythrocytic Vaccine)	3	0.35	4	1	Infants	6, 10, &, 14 weeks	None	0.89	0.95	0.97	0.97	NA	NA	1-5yo	0 yrs	None	0.5	0.69	0.85	0.85	NA	NA	None	NA	NA	NA	NA	NA	NA	NA	NA	0.4	Deaths in < 5yo per 100,000 population	80.5455	75.4545	76.1818	72.7273	68.7273	72.5455	67.0909	67.0909	73.5455	71.0909	69.7273	75.6364	72.8182	68.3636	69.6364
48	PEV (Pre-Erythrocytic Vaccine)	3	0.35	4	1	Infants	6, 10, &, 14 weeks	None	0.89	0.95	0.97	0.97	NA	NA	1-5yo	0 yrs	None	0.5	0.69	0.85	0.85	NA	NA	None	NA	NA	NA	NA	NA	NA	NA	NA	0.4	DALYs per 100,000 population	7722.22	7435.41	7468.5	7454.28	7470.76	7216.23	7085.35	7116.98	7375.94	7099.09	7039.28	7528.24	7360.65	7219.17	7310.04
48	PEV (Pre-Erythrocytic Vaccine)	3	0.35	4	1	Infants	6, 10, &, 14 weeks	None	0.89	0.95	0.97	0.97	NA	NA	1-5yo	0 yrs	None	0.5	0.69	0.85	0.85	NA	NA	None	NA	NA	NA	NA	NA	NA	NA	NA	0.4	Income and productivity gains from delivering vaccine (US$ / dose)	0.0525589	0.614571	0.836217	0.973404	1.18798	1.26411	1.14234	1.33147	1.28356	1.38291	1.46132	1.53332	1.56168	1.58224	1.50338
49	PEV (Pre-Erythrocytic Vaccine)	3	0.35	4	1	Infants	6, 10, &, 14 weeks	None	0.7	0.81	0.93	0.93	NA	NA	1-5yo	0 yrs	None	0.89	0.95	0.97	0.97	NA	NA	None	NA	NA	NA	NA	NA	NA	NA	NA	0.4	Cases per 100,000 population	84318.6	81684.3	80507.6	80358.4	79505.4	79946.7	79383.5	79375.7	79530.1	79409.3	79608.5	79480	79538	79789.8	80058.9
49	PEV (Pre-Erythrocytic Vaccine)	3	0.35	4	1	Infants	6, 10, &, 14 weeks	None	0.7	0.81	0.93	0.93	NA	NA	1-5yo	0 yrs	None	0.89	0.95	0.97	0.97	NA	NA	None	NA	NA	NA	NA	NA	NA	NA	NA	0.4	Severe Cases per 100,000 population	1434.09	1370.82	1353.64	1337.73	1350.36	1362	1362.82	1366.09	1390.27	1377.45	1376.82	1398.73	1401.45	1415.45	1416.18
49	PEV (Pre-Erythrocytic Vaccine)	3	0.35	4	1	Infants	6, 10, &, 14 weeks	None	0.7	0.81	0.93	0.93	NA	NA	1-5yo	0 yrs	None	0.89	0.95	0.97	0.97	NA	NA	None	NA	NA	NA	NA	NA	NA	NA	NA	0.4	Deaths per 100,000 population	307.455	292.909	291.364	283.636	284.455	287.273	290.364	284.091	298	291.091	293.091	300	295.091	290.545	301
49	PEV (Pre-Erythrocytic Vaccine)	3	0.35	4	1	Infants	6, 10, &, 14 weeks	None	0.7	0.81	0.93	0.93	NA	NA	1-5yo	0 yrs	None	0.89	0.95	0.97	0.97	NA	NA	None	NA	NA	NA	NA	NA	NA	NA	NA	0.4	Cases in <5yo per 100,000 population	5597.73	5194	5337.55	5518	5439.09	5365.64	5317.55	5296.55	5296.64	5300.45	5313.27	5312.27	5290.09	5308.18	5355.27
49	PEV (Pre-Erythrocytic Vaccine)	3	0.35	4	1	Infants	6, 10, &, 14 weeks	None	0.7	0.81	0.93	0.93	NA	NA	1-5yo	0 yrs	None	0.89	0.95	0.97	0.97	NA	NA	None	NA	NA	NA	NA	NA	NA	NA	NA	0.4	Severe Cases in <5yo per 100,000 population	284.909	271.273	279	284.455	279.545	275.455	281.364	278.818	276.545	281.091	272	280	280.091	279.727	284
49	PEV (Pre-Erythrocytic Vaccine)	3	0.35	4	1	Infants	6, 10, &, 14 weeks	None	0.7	0.81	0.93	0.93	NA	NA	1-5yo	0 yrs	None	0.89	0.95	0.97	0.97	NA	NA	None	NA	NA	NA	NA	NA	NA	NA	NA	0.4	Deaths in < 5yo per 100,000 population	78.0909	75	75.4545	76.6364	73.8182	72.4545	75.8182	76.6364	72.8182	72.1818	76	75.6364	73.9091	69.5455	77.7273
49	PEV (Pre-Erythrocytic Vaccine)	3	0.35	4	1	Infants	6, 10, &, 14 weeks	None	0.7	0.81	0.93	0.93	NA	NA	1-5yo	0 yrs	None	0.89	0.95	0.97	0.97	NA	NA	None	NA	NA	NA	NA	NA	NA	NA	NA	0.4	DALYs per 100,000 population	7802.61	7432.08	7387.71	7181.36	7219.73	7313.57	7364.69	7248.61	7565.35	7394.46	7437.68	7635.15	7519.52	7423.09	7601.67
49	PEV (Pre-Erythrocytic Vaccine)	3	0.35	4	1	Infants	6, 10, &, 14 weeks	None	0.7	0.81	0.93	0.93	NA	NA	1-5yo	0 yrs	None	0.89	0.95	0.97	0.97	NA	NA	None	NA	NA	NA	NA	NA	NA	NA	NA	0.4	Income and productivity gains from delivering vaccine (US$ / dose)	0.0962237	1.04475	1.40143	1.49765	1.70467	1.55999	1.71343	1.67477	1.59798	1.64963	1.62592	1.63306	1.61713	1.53314	1.50626
50	PEV (Pre-Erythrocytic Vaccine)	3	0.35	4	1	Infants	6, 10, &, 14 weeks	None	0.7	0.81	0.93	0.93	NA	NA	1-5yo	0 yrs	None	0.7	0.81	0.93	0.93	NA	NA	None	NA	NA	NA	NA	NA	NA	NA	NA	0.4	Cases per 100,000 population	84687.4	81733.4	81147.9	80760.4	80200.3	79875.8	80185.8	80093.4	79536	79295.7	79123	79688.2	79712.5	79939.8	80533.1
50	PEV (Pre-Erythrocytic Vaccine)	3	0.35	4	1	Infants	6, 10, &, 14 weeks	None	0.7	0.81	0.93	0.93	NA	NA	1-5yo	0 yrs	None	0.7	0.81	0.93	0.93	NA	NA	None	NA	NA	NA	NA	NA	NA	NA	NA	0.4	Severe Cases per 100,000 population	1436.91	1379.82	1336.55	1363.55	1356.91	1370.36	1345	1384.73	1367.36	1365.82	1377.36	1396	1419.55	1408.82	1422.82
50	PEV (Pre-Erythrocytic Vaccine)	3	0.35	4	1	Infants	6, 10, &, 14 weeks	None	0.7	0.81	0.93	0.93	NA	NA	1-5yo	0 yrs	None	0.7	0.81	0.93	0.93	NA	NA	None	NA	NA	NA	NA	NA	NA	NA	NA	0.4	Deaths per 100,000 population	292.636	296.636	288.727	292.545	281.091	287	289.455	287.273	280.545	283.364	292.818	290.545	294.273	292.909	295.727
50	PEV (Pre-Erythrocytic Vaccine)	3	0.35	4	1	Infants	6, 10, &, 14 weeks	None	0.7	0.81	0.93	0.93	NA	NA	1-5yo	0 yrs	None	0.7	0.81	0.93	0.93	NA	NA	None	NA	NA	NA	NA	NA	NA	NA	NA	0.4	Cases in <5yo per 100,000 population	5714.18	5257.64	5399.45	5582.36	5497.36	5282.64	5310.45	5332.09	5280.55	5320.73	5213.55	5245.82	5266.91	5335.55	5364.45
50	PEV (Pre-Erythrocytic Vaccine)	3	0.35	4	1	Infants	6, 10, &, 14 weeks	None	0.7	0.81	0.93	0.93	NA	NA	1-5yo	0 yrs	None	0.7	0.81	0.93	0.93	NA	NA	None	NA	NA	NA	NA	NA	NA	NA	NA	0.4	Severe Cases in <5yo per 100,000 population	292.182	272	277.455	284.818	289.636	275.364	273.273	272.545	281.273	276.455	271.545	271.909	287.909	281.455	285.091
50	PEV (Pre-Erythrocytic Vaccine)	3	0.35	4	1	Infants	6, 10, &, 14 weeks	None	0.7	0.81	0.93	0.93	NA	NA	1-5yo	0 yrs	None	0.7	0.81	0.93	0.93	NA	NA	None	NA	NA	NA	NA	NA	NA	NA	NA	0.4	Deaths in < 5yo per 100,000 population	74.2727	74.6364	70.1818	76.1818	69.7273	69.7273	74.1818	70.2727	71.5455	74.4545	74.0909	70.8182	70	72.1818	73.8182
50	PEV (Pre-Erythrocytic Vaccine)	3	0.35	4	1	Infants	6, 10, &, 14 weeks	None	0.7	0.81	0.93	0.93	NA	NA	1-5yo	0 yrs	None	0.7	0.81	0.93	0.93	NA	NA	None	NA	NA	NA	NA	NA	NA	NA	NA	0.4	DALYs per 100,000 population	7440.33	7492.34	7337.43	7383.18	7134.26	7306.47	7339.85	7309.56	7133.28	7209.15	7451.88	7386.81	7460.12	7434.58	7513.13
50	PEV (Pre-Erythrocytic Vaccine)	3	0.35	4	1	Infants	6, 10, &, 14 weeks	None	0.7	0.81	0.93	0.93	NA	NA	1-5yo	0 yrs	None	0.7	0.81	0.93	0.93	NA	NA	None	NA	NA	NA	NA	NA	NA	NA	NA	0.4	Income and productivity gains from delivering vaccine (US$ / dose)	0.0706538	1.0324	1.25952	1.3708	1.52087	1.56255	1.51522	1.46934	1.59767	1.70913	1.73217	1.56909	1.56666	1.49513	1.35715
51	PEV (Pre-Erythrocytic Vaccine)	3	0.35	4	1	Infants	6, 10, &, 14 weeks	None	0.7	0.81	0.93	0.93	NA	NA	1-5yo	0 yrs	None	0.5	0.69	0.85	0.85	NA	NA	None	NA	NA	NA	NA	NA	NA	NA	NA	0.4	Cases per 100,000 population	84967.8	82904.9	82954.9	81604.2	80607.4	81094.7	80228.6	79816.3	79560.1	79234.4	79696.5	79748.9	79443.9	80132.5	80353.7
51	PEV (Pre-Erythrocytic Vaccine)	3	0.35	4	1	Infants	6, 10, &, 14 weeks	None	0.7	0.81	0.93	0.93	NA	NA	1-5yo	0 yrs	None	0.5	0.69	0.85	0.85	NA	NA	None	NA	NA	NA	NA	NA	NA	NA	NA	0.4	Severe Cases per 100,000 population	1437.27	1416.09	1413.09	1399.09	1366	1372.91	1379.09	1376.45	1373	1358.27	1378.09	1395	1398.64	1403.09	1422.82
51	PEV (Pre-Erythrocytic Vaccine)	3	0.35	4	1	Infants	6, 10, &, 14 weeks	None	0.7	0.81	0.93	0.93	NA	NA	1-5yo	0 yrs	None	0.5	0.69	0.85	0.85	NA	NA	None	NA	NA	NA	NA	NA	NA	NA	NA	0.4	Deaths per 100,000 population	310.273	299.727	305.455	294.273	279.818	285.909	283.818	287	281.091	287.636	294.455	294	292.091	299.545	297.545
51	PEV (Pre-Erythrocytic Vaccine)	3	0.35	4	1	Infants	6, 10, &, 14 weeks	None	0.7	0.81	0.93	0.93	NA	NA	1-5yo	0 yrs	None	0.5	0.69	0.85	0.85	NA	NA	None	NA	NA	NA	NA	NA	NA	NA	NA	0.4	Cases in <5yo per 100,000 population	5882.73	5412.36	5612.55	5604.36	5527.55	5386.91	5354.18	5314.73	5274.73	5236.55	5261.82	5328.91	5309.36	5362.82	5286.73
51	PEV (Pre-Erythrocytic Vaccine)	3	0.35	4	1	Infants	6, 10, &, 14 weeks	None	0.7	0.81	0.93	0.93	NA	NA	1-5yo	0 yrs	None	0.5	0.69	0.85	0.85	NA	NA	None	NA	NA	NA	NA	NA	NA	NA	NA	0.4	Severe Cases in <5yo per 100,000 population	298.909	290.909	291.545	290.636	284.091	274.273	279.364	281.909	271.545	266	276.545	271.636	278.091	276.273	281.818
51	PEV (Pre-Erythrocytic Vaccine)	3	0.35	4	1	Infants	6, 10, &, 14 weeks	None	0.7	0.81	0.93	0.93	NA	NA	1-5yo	0 yrs	None	0.5	0.69	0.85	0.85	NA	NA	None	NA	NA	NA	NA	NA	NA	NA	NA	0.4	Deaths in < 5yo per 100,000 population	81.4545	80	78.5455	76.4545	69.5455	74	71.6364	70.6364	74.1818	73.3636	74.2727	77	68	75.1818	75.9091
51	PEV (Pre-Erythrocytic Vaccine)	3	0.35	4	1	Infants	6, 10, &, 14 weeks	None	0.7	0.81	0.93	0.93	NA	NA	1-5yo	0 yrs	None	0.5	0.69	0.85	0.85	NA	NA	None	NA	NA	NA	NA	NA	NA	NA	NA	0.4	DALYs per 100,000 population	7901.04	7651.21	7729.11	7479.67	7115.85	7252.92	7247.97	7271.81	7173.59	7319.57	7477.83	7455.1	7419.5	7584.12	7562.98
51	PEV (Pre-Erythrocytic Vaccine)	3	0.35	4	1	Infants	6, 10, &, 14 weeks	None	0.7	0.81	0.93	0.93	NA	NA	1-5yo	0 yrs	None	0.5	0.69	0.85	0.85	NA	NA	None	NA	NA	NA	NA	NA	NA	NA	NA	0.4	Income and productivity gains from delivering vaccine (US$ / dose)	0.0652737	0.706158	0.72855	1.1139	1.39856	1.23817	1.45394	1.5567	1.60073	1.6942	1.57708	1.56428	1.67585	1.45281	1.38252
52	PEV (Pre-Erythrocytic Vaccine)	3	0.35	4	1	Infants	6, 10, &, 14 weeks	None	0.5	0.69	0.85	0.85	NA	NA	1-5yo	0 yrs	None	0.89	0.95	0.97	0.97	NA	NA	None	NA	NA	NA	NA	NA	NA	NA	NA	0.4	Cases per 100,000 population	84272.6	81739.8	80919.4	80767.5	80148.3	80460.1	80684.5	81103.5	81037.2	80875.5	80566.6	80556.5	80395.9	80859.5	81009.8
52	PEV (Pre-Erythrocytic Vaccine)	3	0.35	4	1	Infants	6, 10, &, 14 weeks	None	0.5	0.69	0.85	0.85	NA	NA	1-5yo	0 yrs	None	0.89	0.95	0.97	0.97	NA	NA	None	NA	NA	NA	NA	NA	NA	NA	NA	0.4	Severe Cases per 100,000 population	1435.82	1375.36	1368.55	1373.09	1375.09	1391.18	1394.55	1436	1426.91	1421	1417.27	1391.73	1415.82	1436.27	1426
52	PEV (Pre-Erythrocytic Vaccine)	3	0.35	4	1	Infants	6, 10, &, 14 weeks	None	0.5	0.69	0.85	0.85	NA	NA	1-5yo	0 yrs	None	0.89	0.95	0.97	0.97	NA	NA	None	NA	NA	NA	NA	NA	NA	NA	NA	0.4	Deaths per 100,000 population	290.273	289.273	293.091	285.273	286.909	289.182	290	293.909	298.182	292.182	295.727	288	298	298.091	297
52	PEV (Pre-Erythrocytic Vaccine)	3	0.35	4	1	Infants	6, 10, &, 14 weeks	None	0.5	0.69	0.85	0.85	NA	NA	1-5yo	0 yrs	None	0.89	0.95	0.97	0.97	NA	NA	None	NA	NA	NA	NA	NA	NA	NA	NA	0.4	Cases in <5yo per 100,000 population	5607.82	5228.55	5528.73	5671.64	5642.91	5613.64	5629.36	5684.36	5590.27	5612.27	5578.18	5579.64	5552.82	5639.45	5641.45
52	PEV (Pre-Erythrocytic Vaccine)	3	0.35	4	1	Infants	6, 10, &, 14 weeks	None	0.5	0.69	0.85	0.85	NA	NA	1-5yo	0 yrs	None	0.89	0.95	0.97	0.97	NA	NA	None	NA	NA	NA	NA	NA	NA	NA	NA	0.4	Severe Cases in <5yo per 100,000 population	282.636	272.273	290.636	303.818	295.545	294.091	295.182	292.636	298	296.727	293	286.727	288.364	303.364	294.727
52	PEV (Pre-Erythrocytic Vaccine)	3	0.35	4	1	Infants	6, 10, &, 14 weeks	None	0.5	0.69	0.85	0.85	NA	NA	1-5yo	0 yrs	None	0.89	0.95	0.97	0.97	NA	NA	None	NA	NA	NA	NA	NA	NA	NA	NA	0.4	Deaths in < 5yo per 100,000 population	72.6364	75.3636	77.2727	73.2727	74	76.0909	73.5455	74.1818	77.2727	74.4545	75.3636	71.1818	74.9091	76.7273	71.9091
52	PEV (Pre-Erythrocytic Vaccine)	3	0.35	4	1	Infants	6, 10, &, 14 weeks	None	0.5	0.69	0.85	0.85	NA	NA	1-5yo	0 yrs	None	0.89	0.95	0.97	0.97	NA	NA	None	NA	NA	NA	NA	NA	NA	NA	NA	0.4	DALYs per 100,000 population	7403.71	7294.24	7436.12	7246.34	7312.93	7356.68	7377.71	7462.24	7568.85	7445.03	7500.95	7317.09	7565.65	7555.56	7567.42
52	PEV (Pre-Erythrocytic Vaccine)	3	0.35	4	1	Infants	6, 10, &, 14 weeks	None	0.5	0.69	0.85	0.85	NA	NA	1-5yo	0 yrs	None	0.89	0.95	0.97	0.97	NA	NA	None	NA	NA	NA	NA	NA	NA	NA	NA	0.4	Income and productivity gains from delivering vaccine (US$ / dose)	0.101528	1.30097	1.64053	1.72556	1.94626	1.8169	1.72064	1.52896	1.50989	1.60587	1.71825	1.73851	1.7878	1.61922	1.57949
53	PEV (Pre-Erythrocytic Vaccine)	3	0.35	4	1	Infants	6, 10, &, 14 weeks	None	0.5	0.69	0.85	0.85	NA	NA	1-5yo	0 yrs	None	0.7	0.81	0.93	0.93	NA	NA	None	NA	NA	NA	NA	NA	NA	NA	NA	0.4	Cases per 100,000 population	84386.5	82034.8	81671.7	81626.3	81769.3	81621.2	80627.3	80450.5	80356	80281.3	80836.6	81227.4	81090.2	81279.2	81257.5
53	PEV (Pre-Erythrocytic Vaccine)	3	0.35	4	1	Infants	6, 10, &, 14 weeks	None	0.5	0.69	0.85	0.85	NA	NA	1-5yo	0 yrs	None	0.7	0.81	0.93	0.93	NA	NA	None	NA	NA	NA	NA	NA	NA	NA	NA	0.4	Severe Cases per 100,000 population	1436.55	1373.73	1381	1390.55	1392.36	1401.82	1413.36	1393.64	1407.73	1410.45	1411.55	1431.09	1414	1446.55	1442.36
53	PEV (Pre-Erythrocytic Vaccine)	3	0.35	4	1	Infants	6, 10, &, 14 weeks	None	0.5	0.69	0.85	0.85	NA	NA	1-5yo	0 yrs	None	0.7	0.81	0.93	0.93	NA	NA	None	NA	NA	NA	NA	NA	NA	NA	NA	0.4	Deaths per 100,000 population	302.545	295.091	284.818	288.091	287	293.273	289.455	292.727	287.182	296.182	296	299.455	292.818	296.545	304.091
53	PEV (Pre-Erythrocytic Vaccine)	3	0.35	4	1	Infants	6, 10, &, 14 weeks	None	0.5	0.69	0.85	0.85	NA	NA	1-5yo	0 yrs	None	0.7	0.81	0.93	0.93	NA	NA	None	NA	NA	NA	NA	NA	NA	NA	NA	0.4	Cases in <5yo per 100,000 population	5672	5327.73	5563.09	5772.91	5828.45	5768.09	5601.45	5567.64	5613.09	5592.45	5611.91	5657.36	5612.27	5695.55	5618.18
53	PEV (Pre-Erythrocytic Vaccine)	3	0.35	4	1	Infants	6, 10, &, 14 weeks	None	0.5	0.69	0.85	0.85	NA	NA	1-5yo	0 yrs	None	0.7	0.81	0.93	0.93	NA	NA	None	NA	NA	NA	NA	NA	NA	NA	NA	0.4	Severe Cases in <5yo per 100,000 population	297.273	284.636	289.727	295.455	303.182	296.455	300	297.909	301.636	303	282.091	300.455	292.364	297.273	299.273
53	PEV (Pre-Erythrocytic Vaccine)	3	0.35	4	1	Infants	6, 10, &, 14 weeks	None	0.5	0.69	0.85	0.85	NA	NA	1-5yo	0 yrs	None	0.7	0.81	0.93	0.93	NA	NA	None	NA	NA	NA	NA	NA	NA	NA	NA	0.4	Deaths in < 5yo per 100,000 population	72.8182	76.1818	75.3636	73.6364	78.0909	72	78.3636	76.9091	72.5455	75.2727	72.8182	74.9091	72.2727	71.7273	79.8182
53	PEV (Pre-Erythrocytic Vaccine)	3	0.35	4	1	Infants	6, 10, &, 14 weeks	None	0.5	0.69	0.85	0.85	NA	NA	1-5yo	0 yrs	None	0.7	0.81	0.93	0.93	NA	NA	None	NA	NA	NA	NA	NA	NA	NA	NA	0.4	DALYs per 100,000 population	7653.87	7503.36	7245.03	7312.95	7324.22	7464.6	7370.96	7480.18	7297.57	7544.37	7538.5	7620.96	7410.19	7528.67	7707.07
53	PEV (Pre-Erythrocytic Vaccine)	3	0.35	4	1	Infants	6, 10, &, 14 weeks	None	0.5	0.69	0.85	0.85	NA	NA	1-5yo	0 yrs	None	0.7	0.81	0.93	0.93	NA	NA	None	NA	NA	NA	NA	NA	NA	NA	NA	0.4	Income and productivity gains from delivering vaccine (US$ / dose)	0.107007	1.20346	1.35503	1.42585	1.39512	1.44115	1.70943	1.77006	1.77474	1.7901	1.64104	1.49231	1.57468	1.46395	1.46082
54	PEV (Pre-Erythrocytic Vaccine)	3	0.35	4	1	Infants	6, 10, &, 14 weeks	None	0.5	0.69	0.85	0.85	NA	NA	1-5yo	0 yrs	None	0.5	0.69	0.85	0.85	NA	NA	None	NA	NA	NA	NA	NA	NA	NA	NA	0.4	Cases per 100,000 population	84614.4	82935.9	82249.4	81179.5	81502.2	81499	81899.9	81267.4	81384.5	80769.2	80533.4	81231.7	81547.3	81887.9	81524.2
54	PEV (Pre-Erythrocytic Vaccine)	3	0.35	4	1	Infants	6, 10, &, 14 weeks	None	0.5	0.69	0.85	0.85	NA	NA	1-5yo	0 yrs	None	0.5	0.69	0.85	0.85	NA	NA	None	NA	NA	NA	NA	NA	NA	NA	NA	0.4	Severe Cases per 100,000 population	1432.82	1397.09	1396.55	1395.73	1407.18	1412.82	1410.36	1395.09	1424.91	1394	1402	1432.73	1431.09	1436.73	1429.91
54	PEV (Pre-Erythrocytic Vaccine)	3	0.35	4	1	Infants	6, 10, &, 14 weeks	None	0.5	0.69	0.85	0.85	NA	NA	1-5yo	0 yrs	None	0.5	0.69	0.85	0.85	NA	NA	None	NA	NA	NA	NA	NA	NA	NA	NA	0.4	Deaths per 100,000 population	311.727	300.727	296.909	289.455	300.273	299.455	298.091	287.091	291	292	297.727	306.091	297.909	302.545	301.273
54	PEV (Pre-Erythrocytic Vaccine)	3	0.35	4	1	Infants	6, 10, &, 14 weeks	None	0.5	0.69	0.85	0.85	NA	NA	1-5yo	0 yrs	None	0.5	0.69	0.85	0.85	NA	NA	None	NA	NA	NA	NA	NA	NA	NA	NA	0.4	Cases in <5yo per 100,000 population	5807.73	5451.55	5679.55	5777.73	5832.27	5730.09	5739	5760.91	5653.73	5664.18	5596.55	5666.91	5671.09	5699.09	5729.45
54	PEV (Pre-Erythrocytic Vaccine)	3	0.35	4	1	Infants	6, 10, &, 14 weeks	None	0.5	0.69	0.85	0.85	NA	NA	1-5yo	0 yrs	None	0.5	0.69	0.85	0.85	NA	NA	None	NA	NA	NA	NA	NA	NA	NA	NA	0.4	Severe Cases in <5yo per 100,000 population	295.364	289.636	290.091	302.273	298.182	300.364	299.545	301.545	296.182	289.636	284.182	305.545	301.182	296.364	298.273
54	PEV (Pre-Erythrocytic Vaccine)	3	0.35	4	1	Infants	6, 10, &, 14 weeks	None	0.5	0.69	0.85	0.85	NA	NA	1-5yo	0 yrs	None	0.5	0.69	0.85	0.85	NA	NA	None	NA	NA	NA	NA	NA	NA	NA	NA	0.4	Deaths in < 5yo per 100,000 population	80.8182	75.3636	74.0909	73.5455	81.9091	76	80.0909	78	73.9091	72.5455	76.1818	79.8182	78.0909	78.2727	78.3636
54	PEV (Pre-Erythrocytic Vaccine)	3	0.35	4	1	Infants	6, 10, &, 14 weeks	None	0.5	0.69	0.85	0.85	NA	NA	1-5yo	0 yrs	None	0.5	0.69	0.85	0.85	NA	NA	None	NA	NA	NA	NA	NA	NA	NA	NA	0.4	DALYs per 100,000 population	7893.49	7614.75	7498.04	7409.6	7608.8	7607.96	7539.1	7294.15	7397.79	7391.84	7572.87	7771.54	7527.39	7709.64	7665.46
54	PEV (Pre-Erythrocytic Vaccine)	3	0.35	4	1	Infants	6, 10, &, 14 weeks	None	0.5	0.69	0.85	0.85	NA	NA	1-5yo	0 yrs	None	0.5	0.69	0.85	0.85	NA	NA	None	NA	NA	NA	NA	NA	NA	NA	NA	0.4	Income and productivity gains from delivering vaccine (US$ / dose)	0.100814	0.927738	1.1929	1.59188	1.48397	1.4533	1.31954	1.51589	1.44828	1.66278	1.73569	1.49602	1.41468	1.26365	1.41477
55	PEV (Pre-Erythrocytic Vaccine)	3	0.35	4	10	Infants	6, 10, &, 14 weeks	None	0.89	0.95	0.97	0.97	NA	NA	1-5yo	0 yrs	None	0.89	0.95	0.97	0.97	NA	NA	None	NA	NA	NA	NA	NA	NA	NA	NA	0.4	Cases per 100,000 population	134189	131526	131650	132209	132490	133026	133453	134176	134739	135154	135749	135983	136489	137020	137113
55	PEV (Pre-Erythrocytic Vaccine)	3	0.35	4	10	Infants	6, 10, &, 14 weeks	None	0.89	0.95	0.97	0.97	NA	NA	1-5yo	0 yrs	None	0.89	0.95	0.97	0.97	NA	NA	None	NA	NA	NA	NA	NA	NA	NA	NA	0.4	Severe Cases per 100,000 population	1629.73	1613.73	1637.45	1674.55	1738.91	1757.82	1758.73	1788.91	1801.82	1817	1827.45	1839.55	1840.09	1846.45	1844.55
55	PEV (Pre-Erythrocytic Vaccine)	3	0.35	4	10	Infants	6, 10, &, 14 weeks	None	0.89	0.95	0.97	0.97	NA	NA	1-5yo	0 yrs	None	0.89	0.95	0.97	0.97	NA	NA	None	NA	NA	NA	NA	NA	NA	NA	NA	0.4	Deaths per 100,000 population	344	334.818	328.636	321.091	341.545	339.273	344.818	344.727	351.636	355.636	358.273	348.455	361.636	353.273	370.818
55	PEV (Pre-Erythrocytic Vaccine)	3	0.35	4	10	Infants	6, 10, &, 14 weeks	None	0.89	0.95	0.97	0.97	NA	NA	1-5yo	0 yrs	None	0.89	0.95	0.97	0.97	NA	NA	None	NA	NA	NA	NA	NA	NA	NA	NA	0.4	Cases in <5yo per 100,000 population	25718.4	24866.5	25448.5	25814.8	25380.4	25278.8	25280.5	25388.8	25277.5	25421.4	25422	25491.5	25500.8	25477.7	25499.9
55	PEV (Pre-Erythrocytic Vaccine)	3	0.35	4	10	Infants	6, 10, &, 14 weeks	None	0.89	0.95	0.97	0.97	NA	NA	1-5yo	0 yrs	None	0.89	0.95	0.97	0.97	NA	NA	None	NA	NA	NA	NA	NA	NA	NA	NA	0.4	Severe Cases in <5yo per 100,000 population	1010.09	1020.55	1031.27	1049.64	1071.36	1064.73	1056.73	1065.91	1071.64	1079.55	1064	1074.09	1080.36	1077.82	1079.64
55	PEV (Pre-Erythrocytic Vaccine)	3	0.35	4	10	Infants	6, 10, &, 14 weeks	None	0.89	0.95	0.97	0.97	NA	NA	1-5yo	0 yrs	None	0.89	0.95	0.97	0.97	NA	NA	None	NA	NA	NA	NA	NA	NA	NA	NA	0.4	Deaths in < 5yo per 100,000 population	218.818	213.909	206.727	200.364	210.818	209.545	203.182	209.455	208.273	211.818	210.455	201.818	205.909	208.818	212.364
55	PEV (Pre-Erythrocytic Vaccine)	3	0.35	4	10	Infants	6, 10, &, 14 weeks	None	0.89	0.95	0.97	0.97	NA	NA	1-5yo	0 yrs	None	0.89	0.95	0.97	0.97	NA	NA	None	NA	NA	NA	NA	NA	NA	NA	NA	0.4	DALYs per 100,000 population	9291.81	9081.6	8949.1	8741.35	9249.64	9243.74	9343.42	9383.82	9514.82	9656.17	9723.93	9465.28	9797.34	9585.71	10018.6
55	PEV (Pre-Erythrocytic Vaccine)	3	0.35	4	10	Infants	6, 10, &, 14 weeks	None	0.89	0.95	0.97	0.97	NA	NA	1-5yo	0 yrs	None	0.89	0.95	0.97	0.97	NA	NA	None	NA	NA	NA	NA	NA	NA	NA	NA	0.4	Income and productivity gains from delivering vaccine (US$ / dose)	0.323283	1.47223	1.48	1.36422	1.22041	1.08729	0.983852	0.83185	0.682828	0.592448	0.446962	0.40886	0.287756	0.162527	0.137983
56	PEV (Pre-Erythrocytic Vaccine)	3	0.35	4	10	Infants	6, 10, &, 14 weeks	None	0.89	0.95	0.97	0.97	NA	NA	1-5yo	0 yrs	None	0.7	0.81	0.93	0.93	NA	NA	None	NA	NA	NA	NA	NA	NA	NA	NA	0.4	Cases per 100,000 population	134795	131997	132108	132415	132808	133302	133199	134140	134423	134813	135535	135877	136445	136698	137078
56	PEV (Pre-Erythrocytic Vaccine)	3	0.35	4	10	Infants	6, 10, &, 14 weeks	None	0.89	0.95	0.97	0.97	NA	NA	1-5yo	0 yrs	None	0.7	0.81	0.93	0.93	NA	NA	None	NA	NA	NA	NA	NA	NA	NA	NA	0.4	Severe Cases per 100,000 population	1666.09	1632.64	1659.09	1672.27	1707.55	1762.45	1758.91	1768.27	1799.64	1823.27	1829	1820	1834.36	1839.36	1844.82
56	PEV (Pre-Erythrocytic Vaccine)	3	0.35	4	10	Infants	6, 10, &, 14 weeks	None	0.89	0.95	0.97	0.97	NA	NA	1-5yo	0 yrs	None	0.7	0.81	0.93	0.93	NA	NA	None	NA	NA	NA	NA	NA	NA	NA	NA	0.4	Deaths per 100,000 population	327.364	324.818	338.364	329.636	336.909	357.091	335.091	351.727	344.182	355.545	343.727	361	366.545	356.091	362.909
56	PEV (Pre-Erythrocytic Vaccine)	3	0.35	4	10	Infants	6, 10, &, 14 weeks	None	0.89	0.95	0.97	0.97	NA	NA	1-5yo	0 yrs	None	0.7	0.81	0.93	0.93	NA	NA	None	NA	NA	NA	NA	NA	NA	NA	NA	0.4	Cases in <5yo per 100,000 population	26132.3	25104.9	25603.2	25746.1	25576.1	25380.4	25131.4	25402	25254.4	25352.3	25437.1	25453.9	25543.6	25593	25544
56	PEV (Pre-Erythrocytic Vaccine)	3	0.35	4	10	Infants	6, 10, &, 14 weeks	None	0.89	0.95	0.97	0.97	NA	NA	1-5yo	0 yrs	None	0.7	0.81	0.93	0.93	NA	NA	None	NA	NA	NA	NA	NA	NA	NA	NA	0.4	Severe Cases in <5yo per 100,000 population	1051.82	1021.45	1042.36	1046.45	1058.18	1078.55	1067	1048.18	1061.91	1072.82	1075	1071.45	1076.91	1079.55	1069.45
56	PEV (Pre-Erythrocytic Vaccine)	3	0.35	4	10	Infants	6, 10, &, 14 weeks	None	0.89	0.95	0.97	0.97	NA	NA	1-5yo	0 yrs	None	0.7	0.81	0.93	0.93	NA	NA	None	NA	NA	NA	NA	NA	NA	NA	NA	0.4	Deaths in < 5yo per 100,000 population	204.273	204.636	213.636	202.636	206.818	217.455	205.455	213.273	209.727	208.455	201.909	208.909	216.364	207.364	214.364
56	PEV (Pre-Erythrocytic Vaccine)	3	0.35	4	10	Infants	6, 10, &, 14 weeks	None	0.89	0.95	0.97	0.97	NA	NA	1-5yo	0 yrs	None	0.7	0.81	0.93	0.93	NA	NA	None	NA	NA	NA	NA	NA	NA	NA	NA	0.4	DALYs per 100,000 population	8894.64	8845.37	9161.87	8925.18	9126.33	9708.76	9118.49	9541.27	9360.19	9630.29	9343.67	9792.57	9893.33	9658.79	9852.76
56	PEV (Pre-Erythrocytic Vaccine)	3	0.35	4	10	Infants	6, 10, &, 14 weeks	None	0.89	0.95	0.97	0.97	NA	NA	1-5yo	0 yrs	None	0.7	0.81	0.93	0.93	NA	NA	None	NA	NA	NA	NA	NA	NA	NA	NA	0.4	Income and productivity gains from delivering vaccine (US$ / dose)	0.302869	1.37206	1.38457	1.32922	1.19802	1.0346	1.01119	0.84646	0.741446	0.655823	0.491747	0.434963	0.295039	0.245585	0.146396
57	PEV (Pre-Erythrocytic Vaccine)	3	0.35	4	10	Infants	6, 10, &, 14 weeks	None	0.89	0.95	0.97	0.97	NA	NA	1-5yo	0 yrs	None	0.5	0.69	0.85	0.85	NA	NA	None	NA	NA	NA	NA	NA	NA	NA	NA	0.4	Cases per 100,000 population	135010	132623	132732	132916	133136	133372	133601	133988	134431	134803	135185	135883	136099	136483	136623
57	PEV (Pre-Erythrocytic Vaccine)	3	0.35	4	10	Infants	6, 10, &, 14 weeks	None	0.89	0.95	0.97	0.97	NA	NA	1-5yo	0 yrs	None	0.5	0.69	0.85	0.85	NA	NA	None	NA	NA	NA	NA	NA	NA	NA	NA	0.4	Severe Cases per 100,000 population	1689.45	1623.18	1659.27	1672.73	1735.82	1729.73	1771.82	1765.36	1816.91	1790.09	1821.64	1838.91	1818.82	1842.45	1852.18
57	PEV (Pre-Erythrocytic Vaccine)	3	0.35	4	10	Infants	6, 10, &, 14 weeks	None	0.89	0.95	0.97	0.97	NA	NA	1-5yo	0 yrs	None	0.5	0.69	0.85	0.85	NA	NA	None	NA	NA	NA	NA	NA	NA	NA	NA	0.4	Deaths per 100,000 population	348.182	333.545	334.455	329.091	344.455	333.818	346.818	351.364	345.909	343.727	347.091	361.545	352.455	352.545	358.364
57	PEV (Pre-Erythrocytic Vaccine)	3	0.35	4	10	Infants	6, 10, &, 14 weeks	None	0.89	0.95	0.97	0.97	NA	NA	1-5yo	0 yrs	None	0.5	0.69	0.85	0.85	NA	NA	None	NA	NA	NA	NA	NA	NA	NA	NA	0.4	Cases in <5yo per 100,000 population	26599.2	25425.2	25797.4	25896.4	25558.1	25371.8	25378.4	25291.5	25435.5	25340.4	25411.5	25523.5	25361.7	25483.4	25576.7
57	PEV (Pre-Erythrocytic Vaccine)	3	0.35	4	10	Infants	6, 10, &, 14 weeks	None	0.89	0.95	0.97	0.97	NA	NA	1-5yo	0 yrs	None	0.5	0.69	0.85	0.85	NA	NA	None	NA	NA	NA	NA	NA	NA	NA	NA	0.4	Severe Cases in <5yo per 100,000 population	1055.36	1034.55	1039.64	1040.55	1067.18	1050.27	1080.09	1069.27	1066.55	1057.91	1075.45	1080.82	1062.82	1090.09	1078.55
57	PEV (Pre-Erythrocytic Vaccine)	3	0.35	4	10	Infants	6, 10, &, 14 weeks	None	0.89	0.95	0.97	0.97	NA	NA	1-5yo	0 yrs	None	0.5	0.69	0.85	0.85	NA	NA	None	NA	NA	NA	NA	NA	NA	NA	NA	0.4	Deaths in < 5yo per 100,000 population	222.091	207.727	202.727	204.818	211.818	205	212.091	214.091	206	207.364	208.091	209.727	206.182	204.182	208.818
57	PEV (Pre-Erythrocytic Vaccine)	3	0.35	4	10	Infants	6, 10, &, 14 weeks	None	0.89	0.95	0.97	0.97	NA	NA	1-5yo	0 yrs	None	0.5	0.69	0.85	0.85	NA	NA	None	NA	NA	NA	NA	NA	NA	NA	NA	0.4	DALYs per 100,000 population	9445.87	9001.35	9061.33	8936.82	9319.34	9053.78	9420.27	9548.64	9399.14	9368.26	9369.57	9779.14	9595.55	9543.51	9754.7
57	PEV (Pre-Erythrocytic Vaccine)	3	0.35	4	10	Infants	6, 10, &, 14 weeks	None	0.89	0.95	0.97	0.97	NA	NA	1-5yo	0 yrs	None	0.5	0.69	0.85	0.85	NA	NA	None	NA	NA	NA	NA	NA	NA	NA	NA	0.4	Income and productivity gains from delivering vaccine (US$ / dose)	0.321189	1.28475	1.2715	1.21477	1.10963	1.0429	0.961376	0.870075	0.76117	0.673365	0.582224	0.438942	0.360927	0.285903	0.245062
58	PEV (Pre-Erythrocytic Vaccine)	3	0.35	4	10	Infants	6, 10, &, 14 weeks	None	0.7	0.81	0.93	0.93	NA	NA	1-5yo	0 yrs	None	0.89	0.95	0.97	0.97	NA	NA	None	NA	NA	NA	NA	NA	NA	NA	NA	0.4	Cases per 100,000 population	134269	131923	132349	132766	133668	134398	134900	135404	135753	136045	136654	136909	137482	137646	137950
58	PEV (Pre-Erythrocytic Vaccine)	3	0.35	4	10	Infants	6, 10, &, 14 weeks	None	0.7	0.81	0.93	0.93	NA	NA	1-5yo	0 yrs	None	0.89	0.95	0.97	0.97	NA	NA	None	NA	NA	NA	NA	NA	NA	NA	NA	0.4	Severe Cases per 100,000 population	1628.82	1627.55	1695.45	1733.36	1765	1772.18	1794.36	1828.36	1825.27	1829.55	1823	1816.73	1861.55	1860.73	1862.45
58	PEV (Pre-Erythrocytic Vaccine)	3	0.35	4	10	Infants	6, 10, &, 14 weeks	None	0.7	0.81	0.93	0.93	NA	NA	1-5yo	0 yrs	None	0.89	0.95	0.97	0.97	NA	NA	None	NA	NA	NA	NA	NA	NA	NA	NA	0.4	Deaths per 100,000 population	337.818	329.727	335.455	331.818	347.091	341.182	356.545	360.636	347.455	356.636	357.364	357.636	355.364	363.545	367.545
58	PEV (Pre-Erythrocytic Vaccine)	3	0.35	4	10	Infants	6, 10, &, 14 weeks	None	0.7	0.81	0.93	0.93	NA	NA	1-5yo	0 yrs	None	0.89	0.95	0.97	0.97	NA	NA	None	NA	NA	NA	NA	NA	NA	NA	NA	0.4	Cases in <5yo per 100,000 population	25851.9	25171.5	26012.4	26379.7	26467.1	26313.5	26389.5	26389	26356.4	26263	26351.1	26423	26465.3	26453.3	26547.6
58	PEV (Pre-Erythrocytic Vaccine)	3	0.35	4	10	Infants	6, 10, &, 14 weeks	None	0.7	0.81	0.93	0.93	NA	NA	1-5yo	0 yrs	None	0.89	0.95	0.97	0.97	NA	NA	None	NA	NA	NA	NA	NA	NA	NA	NA	0.4	Severe Cases in <5yo per 100,000 population	1016.64	1039.27	1073.45	1100.55	1091.09	1084.91	1091.09	1111.27	1089.55	1114.09	1094.91	1084.55	1117.73	1114.36	1111.91
58	PEV (Pre-Erythrocytic Vaccine)	3	0.35	4	10	Infants	6, 10, &, 14 weeks	None	0.7	0.81	0.93	0.93	NA	NA	1-5yo	0 yrs	None	0.89	0.95	0.97	0.97	NA	NA	None	NA	NA	NA	NA	NA	NA	NA	NA	0.4	Deaths in < 5yo per 100,000 population	212.818	211.091	204.455	211	216.455	209.273	214.727	219.182	208.818	217	215.364	219.364	215.182	221.727	218.818
58	PEV (Pre-Erythrocytic Vaccine)	3	0.35	4	10	Infants	6, 10, &, 14 weeks	None	0.7	0.81	0.93	0.93	NA	NA	1-5yo	0 yrs	None	0.89	0.95	0.97	0.97	NA	NA	None	NA	NA	NA	NA	NA	NA	NA	NA	0.4	DALYs per 100,000 population	9170.55	8953.08	9098.81	9007.64	9421.88	9224.26	9663.56	9762.58	9451.32	9676.81	9694.74	9745.04	9682.63	9843.47	9979.06
58	PEV (Pre-Erythrocytic Vaccine)	3	0.35	4	10	Infants	6, 10, &, 14 weeks	None	0.7	0.81	0.93	0.93	NA	NA	1-5yo	0 yrs	None	0.89	0.95	0.97	0.97	NA	NA	None	NA	NA	NA	NA	NA	NA	NA	NA	0.4	Income and productivity gains from delivering vaccine (US$ / dose)	0.342119	1.7152	1.65246	1.56138	1.3139	1.08818	0.955139	0.81583	0.693874	0.593804	0.425516	0.376663	0.171751	0.157787	0.0840415
59	PEV (Pre-Erythrocytic Vaccine)	3	0.35	4	10	Infants	6, 10, &, 14 weeks	None	0.7	0.81	0.93	0.93	NA	NA	1-5yo	0 yrs	None	0.7	0.81	0.93	0.93	NA	NA	None	NA	NA	NA	NA	NA	NA	NA	NA	0.4	Cases per 100,000 population	134634	132049	132888	133285	133818	134190	134395	135138	135617	136413	136910	137038	137283	137476	137832
59	PEV (Pre-Erythrocytic Vaccine)	3	0.35	4	10	Infants	6, 10, &, 14 weeks	None	0.7	0.81	0.93	0.93	NA	NA	1-5yo	0 yrs	None	0.7	0.81	0.93	0.93	NA	NA	None	NA	NA	NA	NA	NA	NA	NA	NA	0.4	Severe Cases per 100,000 population	1656.36	1638.09	1705.64	1719.27	1767.36	1781	1785.09	1793.45	1825.18	1828.91	1834.36	1881.36	1848.27	1843.55	1839.09
59	PEV (Pre-Erythrocytic Vaccine)	3	0.35	4	10	Infants	6, 10, &, 14 weeks	None	0.7	0.81	0.93	0.93	NA	NA	1-5yo	0 yrs	None	0.7	0.81	0.93	0.93	NA	NA	None	NA	NA	NA	NA	NA	NA	NA	NA	0.4	Deaths per 100,000 population	336.545	325.182	333.545	344.909	340.818	356.364	346.545	348.818	345.091	372.091	366.091	358.727	369.182	359.182	357.273
59	PEV (Pre-Erythrocytic Vaccine)	3	0.35	4	10	Infants	6, 10, &, 14 weeks	None	0.7	0.81	0.93	0.93	NA	NA	1-5yo	0 yrs	None	0.7	0.81	0.93	0.93	NA	NA	None	NA	NA	NA	NA	NA	NA	NA	NA	0.4	Cases in <5yo per 100,000 population	26161.3	25345.1	26199.7	26635.7	26506	26254.3	26243.5	26297.7	26358.4	26411.9	26542.8	26385	26513.4	26422.2	26595
59	PEV (Pre-Erythrocytic Vaccine)	3	0.35	4	10	Infants	6, 10, &, 14 weeks	None	0.7	0.81	0.93	0.93	NA	NA	1-5yo	0 yrs	None	0.7	0.81	0.93	0.93	NA	NA	None	NA	NA	NA	NA	NA	NA	NA	NA	0.4	Severe Cases in <5yo per 100,000 population	1040.36	1040.45	1085	1090.09	1093.27	1100	1095.73	1093.27	1104	1086.36	1099.27	1125	1097.45	1119.27	1094.82
59	PEV (Pre-Erythrocytic Vaccine)	3	0.35	4	10	Infants	6, 10, &, 14 weeks	None	0.7	0.81	0.93	0.93	NA	NA	1-5yo	0 yrs	None	0.7	0.81	0.93	0.93	NA	NA	None	NA	NA	NA	NA	NA	NA	NA	NA	0.4	Deaths in < 5yo per 100,000 population	220.727	207.727	211.182	221.909	208.818	217.909	213	213.455	206.727	224.091	216.909	214.364	219.818	216.818	213.182
59	PEV (Pre-Erythrocytic Vaccine)	3	0.35	4	10	Infants	6, 10, &, 14 weeks	None	0.7	0.81	0.93	0.93	NA	NA	1-5yo	0 yrs	None	0.7	0.81	0.93	0.93	NA	NA	None	NA	NA	NA	NA	NA	NA	NA	NA	0.4	DALYs per 100,000 population	9103.56	8859.2	9046.7	9359.19	9269.44	9660.43	9431.53	9442.51	9396.58	10085.3	9915.11	9716.93	9979.65	9753.73	9704.21
59	PEV (Pre-Erythrocytic Vaccine)	3	0.35	4	10	Infants	6, 10, &, 14 weeks	None	0.7	0.81	0.93	0.93	NA	NA	1-5yo	0 yrs	None	0.7	0.81	0.93	0.93	NA	NA	None	NA	NA	NA	NA	NA	NA	NA	NA	0.4	Income and productivity gains from delivering vaccine (US$ / dose)	0.339513	1.69106	1.5169	1.4542	1.26174	1.13077	1.0491	0.881507	0.721358	0.511627	0.39063	0.310426	0.284443	0.211292	0.109852
60	PEV (Pre-Erythrocytic Vaccine)	3	0.35	4	10	Infants	6, 10, &, 14 weeks	None	0.7	0.81	0.93	0.93	NA	NA	1-5yo	0 yrs	None	0.5	0.69	0.85	0.85	NA	NA	None	NA	NA	NA	NA	NA	NA	NA	NA	0.4	Cases per 100,000 population	135278	133103	133739	133841	133690	134603	134649	135266	135660	136044	136451	136831	137418	137481	137532
60	PEV (Pre-Erythrocytic Vaccine)	3	0.35	4	10	Infants	6, 10, &, 14 weeks	None	0.7	0.81	0.93	0.93	NA	NA	1-5yo	0 yrs	None	0.5	0.69	0.85	0.85	NA	NA	None	NA	NA	NA	NA	NA	NA	NA	NA	0.4	Severe Cases per 100,000 population	1682.09	1660.55	1701.27	1727.36	1715.73	1788.91	1797.18	1817.27	1822.82	1816.55	1858.36	1835.45	1825.18	1848.55	1862.73
60	PEV (Pre-Erythrocytic Vaccine)	3	0.35	4	10	Infants	6, 10, &, 14 weeks	None	0.7	0.81	0.93	0.93	NA	NA	1-5yo	0 yrs	None	0.5	0.69	0.85	0.85	NA	NA	None	NA	NA	NA	NA	NA	NA	NA	NA	0.4	Deaths per 100,000 population	342.727	331.545	334.364	330.364	341.727	346.636	354.727	360.273	346.182	360.909	355.727	359.545	362	370.273	366.636
60	PEV (Pre-Erythrocytic Vaccine)	3	0.35	4	10	Infants	6, 10, &, 14 weeks	None	0.7	0.81	0.93	0.93	NA	NA	1-5yo	0 yrs	None	0.5	0.69	0.85	0.85	NA	NA	None	NA	NA	NA	NA	NA	NA	NA	NA	0.4	Cases in <5yo per 100,000 population	26708.7	25883.5	26512	26667.4	26359.8	26271.9	26291.7	26301.3	26377.6	26361.4	26373.8	26430.8	26504.9	26479.7	26356.5
60	PEV (Pre-Erythrocytic Vaccine)	3	0.35	4	10	Infants	6, 10, &, 14 weeks	None	0.7	0.81	0.93	0.93	NA	NA	1-5yo	0 yrs	None	0.5	0.69	0.85	0.85	NA	NA	None	NA	NA	NA	NA	NA	NA	NA	NA	0.4	Severe Cases in <5yo per 100,000 population	1064.82	1049.55	1075.09	1093	1062.55	1106.91	1097.73	1112.09	1108.09	1089.45	1117.73	1100.64	1089.82	1098.64	1112
60	PEV (Pre-Erythrocytic Vaccine)	3	0.35	4	10	Infants	6, 10, &, 14 weeks	None	0.7	0.81	0.93	0.93	NA	NA	1-5yo	0 yrs	None	0.5	0.69	0.85	0.85	NA	NA	None	NA	NA	NA	NA	NA	NA	NA	NA	0.4	Deaths in < 5yo per 100,000 population	218.182	210.273	204.818	208.364	211.909	209.909	215.818	223.455	208.727	210.818	209.727	213	221.273	222.727	219.091
60	PEV (Pre-Erythrocytic Vaccine)	3	0.35	4	10	Infants	6, 10, &, 14 weeks	None	0.7	0.81	0.93	0.93	NA	NA	1-5yo	0 yrs	None	0.5	0.69	0.85	0.85	NA	NA	None	NA	NA	NA	NA	NA	NA	NA	NA	0.4	DALYs per 100,000 population	9282.79	9017.31	9076.82	8978.89	9267.05	9395.81	9624.59	9756.66	9419.62	9758.98	9654.02	9714.59	9827.9	10040.2	9915.08
60	PEV (Pre-Erythrocytic Vaccine)	3	0.35	4	10	Infants	6, 10, &, 14 weeks	None	0.7	0.81	0.93	0.93	NA	NA	1-5yo	0 yrs	None	0.5	0.69	0.85	0.85	NA	NA	None	NA	NA	NA	NA	NA	NA	NA	NA	0.4	Income and productivity gains from delivering vaccine (US$ / dose)	0.325158	1.46557	1.34478	1.30135	1.29837	1.02429	0.966844	0.82608	0.713121	0.617243	0.468798	0.421476	0.257749	0.217946	0.170829
61	PEV (Pre-Erythrocytic Vaccine)	3	0.35	4	10	Infants	6, 10, &, 14 weeks	None	0.5	0.69	0.85	0.85	NA	NA	1-5yo	0 yrs	None	0.89	0.95	0.97	0.97	NA	NA	None	NA	NA	NA	NA	NA	NA	NA	NA	0.4	Cases per 100,000 population	134378	132151	132966	134209	134703	135343	135832	136521	136729	137475	138026	138208	138180	138671	139084
61	PEV (Pre-Erythrocytic Vaccine)	3	0.35	4	10	Infants	6, 10, &, 14 weeks	None	0.5	0.69	0.85	0.85	NA	NA	1-5yo	0 yrs	None	0.89	0.95	0.97	0.97	NA	NA	None	NA	NA	NA	NA	NA	NA	NA	NA	0.4	Severe Cases per 100,000 population	1621.64	1642.27	1693.27	1766.45	1797.09	1788.36	1820.82	1839.09	1844.18	1857.36	1866.27	1872.82	1874.73	1822.09	1846.64
61	PEV (Pre-Erythrocytic Vaccine)	3	0.35	4	10	Infants	6, 10, &, 14 weeks	None	0.5	0.69	0.85	0.85	NA	NA	1-5yo	0 yrs	None	0.89	0.95	0.97	0.97	NA	NA	None	NA	NA	NA	NA	NA	NA	NA	NA	0.4	Deaths per 100,000 population	334.727	338.636	334.636	344.455	351.818	352.364	352.182	358	362.545	356.818	362.636	368.364	359.455	353	366
61	PEV (Pre-Erythrocytic Vaccine)	3	0.35	4	10	Infants	6, 10, &, 14 weeks	None	0.5	0.69	0.85	0.85	NA	NA	1-5yo	0 yrs	None	0.89	0.95	0.97	0.97	NA	NA	None	NA	NA	NA	NA	NA	NA	NA	NA	0.4	Cases in <5yo per 100,000 population	25914.4	25528.5	26654.6	27471.1	27328.5	27234.1	27280.5	27234.5	27280.1	27365.5	27399.4	27417.2	27492.4	27476.5	27515.7
61	PEV (Pre-Erythrocytic Vaccine)	3	0.35	4	10	Infants	6, 10, &, 14 weeks	None	0.5	0.69	0.85	0.85	NA	NA	1-5yo	0 yrs	None	0.89	0.95	0.97	0.97	NA	NA	None	NA	NA	NA	NA	NA	NA	NA	NA	0.4	Severe Cases in <5yo per 100,000 population	1003.73	1045.45	1090.91	1124.55	1127.36	1119.18	1118.36	1131.18	1140.82	1135.45	1144.18	1143.55	1149.82	1106.36	1125.73
61	PEV (Pre-Erythrocytic Vaccine)	3	0.35	4	10	Infants	6, 10, &, 14 weeks	None	0.5	0.69	0.85	0.85	NA	NA	1-5yo	0 yrs	None	0.89	0.95	0.97	0.97	NA	NA	None	NA	NA	NA	NA	NA	NA	NA	NA	0.4	Deaths in < 5yo per 100,000 population	212.636	216.636	209.818	216.545	223.909	222.636	222.182	219.909	222.091	213.364	221.909	224.909	221.636	213.636	222.455
61	PEV (Pre-Erythrocytic Vaccine)	3	0.35	4	10	Infants	6, 10, &, 14 weeks	None	0.5	0.69	0.85	0.85	NA	NA	1-5yo	0 yrs	None	0.89	0.95	0.97	0.97	NA	NA	None	NA	NA	NA	NA	NA	NA	NA	NA	0.4	DALYs per 100,000 population	9095.66	9160.71	9062.41	9314.79	9527.45	9571.19	9529.71	9690.56	9845.18	9668.64	9848.14	10003.4	9726.33	9553.1	9924.64
61	PEV (Pre-Erythrocytic Vaccine)	3	0.35	4	10	Infants	6, 10, &, 14 weeks	None	0.5	0.69	0.85	0.85	NA	NA	1-5yo	0 yrs	None	0.89	0.95	0.97	0.97	NA	NA	None	NA	NA	NA	NA	NA	NA	NA	NA	0.4	Income and productivity gains from delivering vaccine (US$ / dose)	0.357349	2.10696	1.99086	1.64079	1.41789	1.17719	0.968647	0.75593	0.647978	0.402555	0.235713	0.156115	0.167305	0.037995	-0.0820475
62	PEV (Pre-Erythrocytic Vaccine)	3	0.35	4	10	Infants	6, 10, &, 14 weeks	None	0.5	0.69	0.85	0.85	NA	NA	1-5yo	0 yrs	None	0.7	0.81	0.93	0.93	NA	NA	None	NA	NA	NA	NA	NA	NA	NA	NA	0.4	Cases per 100,000 population	134756	132775	133563	134332	134645	135386	135844	136775	136804	137323	137836	138046	138545	138665	138646
62	PEV (Pre-Erythrocytic Vaccine)	3	0.35	4	10	Infants	6, 10, &, 14 weeks	None	0.5	0.69	0.85	0.85	NA	NA	1-5yo	0 yrs	None	0.7	0.81	0.93	0.93	NA	NA	None	NA	NA	NA	NA	NA	NA	NA	NA	0.4	Severe Cases per 100,000 population	1675.18	1656	1708.91	1758.91	1794.64	1813.64	1806.45	1816.73	1830.55	1857.91	1867	1864.91	1849.09	1838.18	1859.18
62	PEV (Pre-Erythrocytic Vaccine)	3	0.35	4	10	Infants	6, 10, &, 14 weeks	None	0.5	0.69	0.85	0.85	NA	NA	1-5yo	0 yrs	None	0.7	0.81	0.93	0.93	NA	NA	None	NA	NA	NA	NA	NA	NA	NA	NA	0.4	Deaths per 100,000 population	339.455	338.364	340.909	351.636	353.455	352.545	351.818	359	353.818	360.909	361.545	361.909	361.273	361.364	363.273
62	PEV (Pre-Erythrocytic Vaccine)	3	0.35	4	10	Infants	6, 10, &, 14 weeks	None	0.5	0.69	0.85	0.85	NA	NA	1-5yo	0 yrs	None	0.7	0.81	0.93	0.93	NA	NA	None	NA	NA	NA	NA	NA	NA	NA	NA	0.4	Cases in <5yo per 100,000 population	26260.9	25833.3	26737.9	27379.5	27383.5	27235.7	27276.7	27393.2	27389.9	27362.2	27391.7	27342.9	27502.1	27496	27452.8
62	PEV (Pre-Erythrocytic Vaccine)	3	0.35	4	10	Infants	6, 10, &, 14 weeks	None	0.5	0.69	0.85	0.85	NA	NA	1-5yo	0 yrs	None	0.7	0.81	0.93	0.93	NA	NA	None	NA	NA	NA	NA	NA	NA	NA	NA	0.4	Severe Cases in <5yo per 100,000 population	1061.45	1058.91	1086.09	1125.09	1116.09	1139.18	1116.18	1123.18	1126.73	1130.64	1150.27	1132.55	1125.27	1118.09	1134.64
62	PEV (Pre-Erythrocytic Vaccine)	3	0.35	4	10	Infants	6, 10, &, 14 weeks	None	0.5	0.69	0.85	0.85	NA	NA	1-5yo	0 yrs	None	0.7	0.81	0.93	0.93	NA	NA	None	NA	NA	NA	NA	NA	NA	NA	NA	0.4	Deaths in < 5yo per 100,000 population	215.636	218.727	215.545	226.364	222.273	225.727	220	220.364	220.182	220.818	220.545	218.909	220.273	224.909	223.545
62	PEV (Pre-Erythrocytic Vaccine)	3	0.35	4	10	Infants	6, 10, &, 14 weeks	None	0.5	0.69	0.85	0.85	NA	NA	1-5yo	0 yrs	None	0.7	0.81	0.93	0.93	NA	NA	None	NA	NA	NA	NA	NA	NA	NA	NA	0.4	DALYs per 100,000 population	9203.84	9178.62	9203.14	9536.57	9592.31	9578.72	9531.14	9760.79	9597.09	9804.2	9821.24	9837.93	9800.17	9812.01	9843.87
62	PEV (Pre-Erythrocytic Vaccine)	3	0.35	4	10	Infants	6, 10, &, 14 weeks	None	0.5	0.69	0.85	0.85	NA	NA	1-5yo	0 yrs	None	0.7	0.81	0.93	0.93	NA	NA	None	NA	NA	NA	NA	NA	NA	NA	NA	0.4	Income and productivity gains from delivering vaccine (US$ / dose)	0.349881	1.9471	1.77497	1.5883	1.42616	1.13492	1.01118	0.723671	0.677246	0.447812	0.290989	0.211212	0.0752963	0.0533843	-0.0105612
63	PEV (Pre-Erythrocytic Vaccine)	3	0.35	4	10	Infants	6, 10, &, 14 weeks	None	0.5	0.69	0.85	0.85	NA	NA	1-5yo	0 yrs	None	0.5	0.69	0.85	0.85	NA	NA	None	NA	NA	NA	NA	NA	NA	NA	NA	0.4	Cases per 100,000 population	135669	133620	134059	134414	135026	135523	135901	136298	136971	137200	137884	137943	138296	138597	138551
63	PEV (Pre-Erythrocytic Vaccine)	3	0.35	4	10	Infants	6, 10, &, 14 weeks	None	0.5	0.69	0.85	0.85	NA	NA	1-5yo	0 yrs	None	0.5	0.69	0.85	0.85	NA	NA	None	NA	NA	NA	NA	NA	NA	NA	NA	0.4	Severe Cases per 100,000 population	1690	1659.82	1732.36	1758.36	1761.91	1785.36	1791.82	1807.73	1836.82	1840.27	1828.91	1859.27	1865.09	1859.64	1851.55
63	PEV (Pre-Erythrocytic Vaccine)	3	0.35	4	10	Infants	6, 10, &, 14 weeks	None	0.5	0.69	0.85	0.85	NA	NA	1-5yo	0 yrs	None	0.5	0.69	0.85	0.85	NA	NA	None	NA	NA	NA	NA	NA	NA	NA	NA	0.4	Deaths per 100,000 population	344.182	334.182	345.727	351.545	337.727	351.545	357.818	350.182	352.091	365	366.545	358.545	380.455	364.727	370.091
63	PEV (Pre-Erythrocytic Vaccine)	3	0.35	4	10	Infants	6, 10, &, 14 weeks	None	0.5	0.69	0.85	0.85	NA	NA	1-5yo	0 yrs	None	0.5	0.69	0.85	0.85	NA	NA	None	NA	NA	NA	NA	NA	NA	NA	NA	0.4	Cases in <5yo per 100,000 population	26811.7	26337	27054.4	27350.5	27413	27137.5	27313.4	27298	27315	27381.2	27446	27466.5	27508.3	27519.9	27503.9
63	PEV (Pre-Erythrocytic Vaccine)	3	0.35	4	10	Infants	6, 10, &, 14 weeks	None	0.5	0.69	0.85	0.85	NA	NA	1-5yo	0 yrs	None	0.5	0.69	0.85	0.85	NA	NA	None	NA	NA	NA	NA	NA	NA	NA	NA	0.4	Severe Cases in <5yo per 100,000 population	1060.09	1056.91	1113.73	1111	1101.09	1119.18	1110.64	1109.18	1136.09	1131.64	1120.55	1125.91	1145.36	1131.73	1126.09
63	PEV (Pre-Erythrocytic Vaccine)	3	0.35	4	10	Infants	6, 10, &, 14 weeks	None	0.5	0.69	0.85	0.85	NA	NA	1-5yo	0 yrs	None	0.5	0.69	0.85	0.85	NA	NA	None	NA	NA	NA	NA	NA	NA	NA	NA	0.4	Deaths in < 5yo per 100,000 population	219.818	208.182	224	220.909	209.455	224.727	220.727	215.182	218.727	224.909	224.364	214	232.364	223.818	226.636
63	PEV (Pre-Erythrocytic Vaccine)	3	0.35	4	10	Infants	6, 10, &, 14 weeks	None	0.5	0.69	0.85	0.85	NA	NA	1-5yo	0 yrs	None	0.5	0.69	0.85	0.85	NA	NA	None	NA	NA	NA	NA	NA	NA	NA	NA	0.4	DALYs per 100,000 population	9329.2	9042.36	9369.33	9517.09	9140.88	9569.19	9701.94	9517.73	9540.3	9891.28	9914.91	9730.38	10273.6	9865.36	10001.4
63	PEV (Pre-Erythrocytic Vaccine)	3	0.35	4	10	Infants	6, 10, &, 14 weeks	None	0.5	0.69	0.85	0.85	NA	NA	1-5yo	0 yrs	None	0.5	0.69	0.85	0.85	NA	NA	None	NA	NA	NA	NA	NA	NA	NA	NA	0.4	Income and productivity gains from delivering vaccine (US$ / dose)	0.311307	1.74854	1.6643	1.55402	1.34989	1.11291	0.98463	0.852702	0.593373	0.51048	0.32811	0.27136	0.169119	0.0494881	0.0784518
64	PEV (Pre-Erythrocytic Vaccine)	3	0.35	4	100	Infants	6, 10, &, 14 weeks	None	0.89	0.95	0.97	0.97	NA	NA	1-5yo	0 yrs	None	0.89	0.95	0.97	0.97	NA	NA	None	NA	NA	NA	NA	NA	NA	NA	NA	0.4	Cases per 100,000 population	105370	106350	108728	110379	111982	113225	114224	114887	115614	115976	116487	116856	116832	117210	117191
64	PEV (Pre-Erythrocytic Vaccine)	3	0.35	4	100	Infants	6, 10, &, 14 weeks	None	0.89	0.95	0.97	0.97	NA	NA	1-5yo	0 yrs	None	0.89	0.95	0.97	0.97	NA	NA	None	NA	NA	NA	NA	NA	NA	NA	NA	0.4	Severe Cases per 100,000 population	1404.62	1463.81	1550	1589.19	1625.5	1634.19	1648.5	1650.12	1653.88	1648.31	1668.31	1643	1647.06	1652.81	1671.81
64	PEV (Pre-Erythrocytic Vaccine)	3	0.35	4	100	Infants	6, 10, &, 14 weeks	None	0.89	0.95	0.97	0.97	NA	NA	1-5yo	0 yrs	None	0.89	0.95	0.97	0.97	NA	NA	None	NA	NA	NA	NA	NA	NA	NA	NA	0.4	Deaths per 100,000 population	336.812	339.625	358.438	361.188	355.75	365.562	373.25	367.938	374.625	373.75	372.312	372.375	367.062	371.938	380.062
64	PEV (Pre-Erythrocytic Vaccine)	3	0.35	4	100	Infants	6, 10, &, 14 weeks	None	0.89	0.95	0.97	0.97	NA	NA	1-5yo	0 yrs	None	0.89	0.95	0.97	0.97	NA	NA	None	NA	NA	NA	NA	NA	NA	NA	NA	0.4	Cases in <5yo per 100,000 population	47269.5	48179.9	49514.4	49791.9	50128.3	50506.6	50573.8	50485	50539.8	50443.7	50536.2	50610.3	50506.9	50617.9	50604.7
64	PEV (Pre-Erythrocytic Vaccine)	3	0.35	4	100	Infants	6, 10, &, 14 weeks	None	0.89	0.95	0.97	0.97	NA	NA	1-5yo	0 yrs	None	0.89	0.95	0.97	0.97	NA	NA	None	NA	NA	NA	NA	NA	NA	NA	NA	0.4	Severe Cases in <5yo per 100,000 population	1291.25	1346.44	1416.25	1441.88	1471.62	1479.12	1484.62	1477.12	1481.94	1476.44	1486.5	1468.94	1477.06	1479.69	1495.75
64	PEV (Pre-Erythrocytic Vaccine)	3	0.35	4	100	Infants	6, 10, &, 14 weeks	None	0.89	0.95	0.97	0.97	NA	NA	1-5yo	0 yrs	None	0.89	0.95	0.97	0.97	NA	NA	None	NA	NA	NA	NA	NA	NA	NA	NA	0.4	Deaths in < 5yo per 100,000 population	306.625	310.25	321.625	325.688	318.938	326.188	332.062	325.312	333.625	331.125	330.625	329.875	325.188	331.688	335.188
64	PEV (Pre-Erythrocytic Vaccine)	3	0.35	4	100	Infants	6, 10, &, 14 weeks	None	0.89	0.95	0.97	0.97	NA	NA	1-5yo	0 yrs	None	0.89	0.95	0.97	0.97	NA	NA	None	NA	NA	NA	NA	NA	NA	NA	NA	0.4	DALYs per 100,000 population	9076.05	9169.91	9673.64	9744.79	9603.9	9887.04	10090.6	9901.33	10113.5	10088.7	10065.8	10055.4	9939.04	10055	10262.2
64	PEV (Pre-Erythrocytic Vaccine)	3	0.35	4	100	Infants	6, 10, &, 14 weeks	None	0.89	0.95	0.97	0.97	NA	NA	1-5yo	0 yrs	None	0.89	0.95	0.97	0.97	NA	NA	None	NA	NA	NA	NA	NA	NA	NA	NA	0.4	Income and productivity gains from delivering vaccine (US$ / dose)	0.297682	0.713381	0.281104	-0.0597752	-0.407425	-0.657064	-0.871523	-1.02834	-1.17605	-1.2916	-1.38552	-1.44665	-1.46806	-1.52988	-1.54537
65	PEV (Pre-Erythrocytic Vaccine)	3	0.35	4	100	Infants	6, 10, &, 14 weeks	None	0.89	0.95	0.97	0.97	NA	NA	1-5yo	0 yrs	None	0.7	0.81	0.93	0.93	NA	NA	None	NA	NA	NA	NA	NA	NA	NA	NA	0.4	Cases per 100,000 population	105947	106512	108780	110152	111745	112741	113828	114705	115370	115896	116339	116709	116831	116960	117117
65	PEV (Pre-Erythrocytic Vaccine)	3	0.35	4	100	Infants	6, 10, &, 14 weeks	None	0.89	0.95	0.97	0.97	NA	NA	1-5yo	0 yrs	None	0.7	0.81	0.93	0.93	NA	NA	None	NA	NA	NA	NA	NA	NA	NA	NA	0.4	Severe Cases per 100,000 population	1415.5	1464	1518.69	1583.06	1622.31	1630.69	1650.75	1650.69	1652.31	1655.69	1628.94	1660.19	1667	1633.69	1647.25
65	PEV (Pre-Erythrocytic Vaccine)	3	0.35	4	100	Infants	6, 10, &, 14 weeks	None	0.89	0.95	0.97	0.97	NA	NA	1-5yo	0 yrs	None	0.7	0.81	0.93	0.93	NA	NA	None	NA	NA	NA	NA	NA	NA	NA	NA	0.4	Deaths per 100,000 population	341.438	358.938	346.75	358.562	366.188	361.688	364.688	369.312	371.812	375.688	369.625	365	368.812	365.188	374.25
65	PEV (Pre-Erythrocytic Vaccine)	3	0.35	4	100	Infants	6, 10, &, 14 weeks	None	0.89	0.95	0.97	0.97	NA	NA	1-5yo	0 yrs	None	0.7	0.81	0.93	0.93	NA	NA	None	NA	NA	NA	NA	NA	NA	NA	NA	0.4	Cases in <5yo per 100,000 population	47719.9	48400.6	49507.7	49743.8	50134.4	50426.5	50444.6	50474.8	50551.4	50531.4	50574.8	50636.9	50505.8	50506.1	50584.8
65	PEV (Pre-Erythrocytic Vaccine)	3	0.35	4	100	Infants	6, 10, &, 14 weeks	None	0.89	0.95	0.97	0.97	NA	NA	1-5yo	0 yrs	None	0.7	0.81	0.93	0.93	NA	NA	None	NA	NA	NA	NA	NA	NA	NA	NA	0.4	Severe Cases in <5yo per 100,000 population	1300.44	1344	1391.38	1438	1469.38	1482.88	1492.56	1487.44	1484.38	1480	1452.5	1485.12	1496.56	1464.75	1471.75
65	PEV (Pre-Erythrocytic Vaccine)	3	0.35	4	100	Infants	6, 10, &, 14 weeks	None	0.89	0.95	0.97	0.97	NA	NA	1-5yo	0 yrs	None	0.7	0.81	0.93	0.93	NA	NA	None	NA	NA	NA	NA	NA	NA	NA	NA	0.4	Deaths in < 5yo per 100,000 population	310.375	327.062	314.062	320.25	326.812	324.625	324.438	327.812	332	334.438	326.875	323.938	327.562	322.75	331.688
65	PEV (Pre-Erythrocytic Vaccine)	3	0.35	4	100	Infants	6, 10, &, 14 weeks	None	0.89	0.95	0.97	0.97	NA	NA	1-5yo	0 yrs	None	0.7	0.81	0.93	0.93	NA	NA	None	NA	NA	NA	NA	NA	NA	NA	NA	0.4	DALYs per 100,000 population	9199.5	9690.19	9377.64	9683.02	9905.52	9780.92	9858.08	9970.96	10032.8	10133.8	9983.53	9874.2	9975.89	9897.91	10129.5
65	PEV (Pre-Erythrocytic Vaccine)	3	0.35	4	100	Infants	6, 10, &, 14 weeks	None	0.89	0.95	0.97	0.97	NA	NA	1-5yo	0 yrs	None	0.7	0.81	0.93	0.93	NA	NA	None	NA	NA	NA	NA	NA	NA	NA	NA	0.4	Income and productivity gains from delivering vaccine (US$ / dose)	0.285686	0.707791	0.288443	-0.0209594	-0.354415	-0.560936	-0.795498	-0.993139	-1.13092	-1.25955	-1.33205	-1.42499	-1.4639	-1.47424	-1.52141
66	PEV (Pre-Erythrocytic Vaccine)	3	0.35	4	100	Infants	6, 10, &, 14 weeks	None	0.89	0.95	0.97	0.97	NA	NA	1-5yo	0 yrs	None	0.5	0.69	0.85	0.85	NA	NA	None	NA	NA	NA	NA	NA	NA	NA	NA	0.4	Cases per 100,000 population	106672	107008	108576	110086	111241	112613	113579	114402	115103	115639	116029	116427	116751	116981	117135
66	PEV (Pre-Erythrocytic Vaccine)	3	0.35	4	100	Infants	6, 10, &, 14 weeks	None	0.89	0.95	0.97	0.97	NA	NA	1-5yo	0 yrs	None	0.5	0.69	0.85	0.85	NA	NA	None	NA	NA	NA	NA	NA	NA	NA	NA	0.4	Severe Cases per 100,000 population	1405.53	1457.93	1528	1577.6	1612.73	1658.8	1635	1645.6	1657.93	1669.2	1665.87	1651.87	1649.4	1669.07	1643.13
66	PEV (Pre-Erythrocytic Vaccine)	3	0.35	4	100	Infants	6, 10, &, 14 weeks	None	0.89	0.95	0.97	0.97	NA	NA	1-5yo	0 yrs	None	0.5	0.69	0.85	0.85	NA	NA	None	NA	NA	NA	NA	NA	NA	NA	NA	0.4	Deaths per 100,000 population	347.533	349.6	355.6	359.067	364.067	376.8	369.333	378.133	369.333	378.667	380.733	366.4	371.2	381	369.267
66	PEV (Pre-Erythrocytic Vaccine)	3	0.35	4	100	Infants	6, 10, &, 14 weeks	None	0.89	0.95	0.97	0.97	NA	NA	1-5yo	0 yrs	None	0.5	0.69	0.85	0.85	NA	NA	None	NA	NA	NA	NA	NA	NA	NA	NA	0.4	Cases in <5yo per 100,000 population	48346.6	48741.2	49397.6	49667.6	49957.2	50405.9	50454	50485.4	50488.3	50497.7	50526.7	50555.3	50524	50551.3	50584.1
66	PEV (Pre-Erythrocytic Vaccine)	3	0.35	4	100	Infants	6, 10, &, 14 weeks	None	0.89	0.95	0.97	0.97	NA	NA	1-5yo	0 yrs	None	0.5	0.69	0.85	0.85	NA	NA	None	NA	NA	NA	NA	NA	NA	NA	NA	0.4	Severe Cases in <5yo per 100,000 population	1293.2	1342	1398.2	1435.53	1465.67	1509.8	1471.67	1480.27	1485.13	1495.73	1488.4	1478.13	1477.33	1491.93	1464.4
66	PEV (Pre-Erythrocytic Vaccine)	3	0.35	4	100	Infants	6, 10, &, 14 weeks	None	0.89	0.95	0.97	0.97	NA	NA	1-5yo	0 yrs	None	0.5	0.69	0.85	0.85	NA	NA	None	NA	NA	NA	NA	NA	NA	NA	NA	0.4	Deaths in < 5yo per 100,000 population	317.467	317.6	322.533	324.133	328.267	337.933	325.8	338	327.8	336.933	337.2	323.467	331	336.667	325.667
66	PEV (Pre-Erythrocytic Vaccine)	3	0.35	4	100	Infants	6, 10, &, 14 weeks	None	0.89	0.95	0.97	0.97	NA	NA	1-5yo	0 yrs	None	0.5	0.69	0.85	0.85	NA	NA	None	NA	NA	NA	NA	NA	NA	NA	NA	0.4	DALYs per 100,000 population	9343.31	9408.41	9583.63	9702.25	9820.09	10131.2	9972.57	10208.8	9972.26	10215.8	10268.1	9920.33	10024.5	10285.5	9959.89
66	PEV (Pre-Erythrocytic Vaccine)	3	0.35	4	100	Infants	6, 10, &, 14 weeks	None	0.89	0.95	0.97	0.97	NA	NA	1-5yo	0 yrs	None	0.5	0.69	0.85	0.85	NA	NA	None	NA	NA	NA	NA	NA	NA	NA	NA	0.4	Income and productivity gains from delivering vaccine (US$ / dose)	0.271279	0.636289	0.323983	-0.00107415	-0.256669	-0.529373	-0.734425	-0.910689	-1.07719	-1.20784	-1.27832	-1.37524	-1.44083	-1.49973	-1.52355
67	PEV (Pre-Erythrocytic Vaccine)	3	0.35	4	100	Infants	6, 10, &, 14 weeks	None	0.7	0.81	0.93	0.93	NA	NA	1-5yo	0 yrs	None	0.89	0.95	0.97	0.97	NA	NA	None	NA	NA	NA	NA	NA	NA	NA	NA	0.4	Cases per 100,000 population	105572	106946	109402	111150	112497	113476	114354	114886	115402	115660	116118	115911	116101	116209	116307
67	PEV (Pre-Erythrocytic Vaccine)	3	0.35	4	100	Infants	6, 10, &, 14 weeks	None	0.7	0.81	0.93	0.93	NA	NA	1-5yo	0 yrs	None	0.89	0.95	0.97	0.97	NA	NA	None	NA	NA	NA	NA	NA	NA	NA	NA	0.4	Severe Cases per 100,000 population	1411.5	1467.31	1554.81	1590.44	1625.88	1623.12	1616.44	1627.44	1632.25	1636.75	1604.5	1630.88	1657.94	1650.12	1626.56
67	PEV (Pre-Erythrocytic Vaccine)	3	0.35	4	100	Infants	6, 10, &, 14 weeks	None	0.7	0.81	0.93	0.93	NA	NA	1-5yo	0 yrs	None	0.89	0.95	0.97	0.97	NA	NA	None	NA	NA	NA	NA	NA	NA	NA	NA	0.4	Deaths per 100,000 population	343.938	350.875	355.938	366.438	367.938	369.062	365.875	371.5	366.438	374.75	374.562	377.562	369.438	378.188	371.125
67	PEV (Pre-Erythrocytic Vaccine)	3	0.35	4	100	Infants	6, 10, &, 14 weeks	None	0.7	0.81	0.93	0.93	NA	NA	1-5yo	0 yrs	None	0.89	0.95	0.97	0.97	NA	NA	None	NA	NA	NA	NA	NA	NA	NA	NA	0.4	Cases in <5yo per 100,000 population	47471.8	48801.1	50128.2	50459.4	50664.6	50912.8	50993.8	51010.6	51117.4	51161.4	51109.2	50979.1	51068.8	51108.5	51061.3
67	PEV (Pre-Erythrocytic Vaccine)	3	0.35	4	100	Infants	6, 10, &, 14 weeks	None	0.7	0.81	0.93	0.93	NA	NA	1-5yo	0 yrs	None	0.89	0.95	0.97	0.97	NA	NA	None	NA	NA	NA	NA	NA	NA	NA	NA	0.4	Severe Cases in <5yo per 100,000 population	1297.12	1347.62	1420.31	1446.31	1478.81	1472.94	1457.12	1464.25	1469.12	1469.25	1439.62	1469.06	1488.06	1489.5	1461.94
67	PEV (Pre-Erythrocytic Vaccine)	3	0.35	4	100	Infants	6, 10, &, 14 weeks	None	0.7	0.81	0.93	0.93	NA	NA	1-5yo	0 yrs	None	0.89	0.95	0.97	0.97	NA	NA	None	NA	NA	NA	NA	NA	NA	NA	NA	0.4	Deaths in < 5yo per 100,000 population	314	320.75	320.938	330.312	331.125	331.625	326	328.688	324.688	335.562	334.625	338.125	328.625	339.375	328.812
67	PEV (Pre-Erythrocytic Vaccine)	3	0.35	4	100	Infants	6, 10, &, 14 weeks	None	0.7	0.81	0.93	0.93	NA	NA	1-5yo	0 yrs	None	0.89	0.95	0.97	0.97	NA	NA	None	NA	NA	NA	NA	NA	NA	NA	NA	0.4	DALYs per 100,000 population	9259.52	9458.72	9605.89	9882.6	9933.01	9963.23	9867.92	10014.1	9883.53	10113.8	10109.2	10184.4	10004.6	10223.4	10032.2
67	PEV (Pre-Erythrocytic Vaccine)	3	0.35	4	100	Infants	6, 10, &, 14 weeks	None	0.7	0.81	0.93	0.93	NA	NA	1-5yo	0 yrs	None	0.89	0.95	0.97	0.97	NA	NA	None	NA	NA	NA	NA	NA	NA	NA	NA	0.4	Income and productivity gains from delivering vaccine (US$ / dose)	0.307408	0.795569	0.234464	-0.196511	-0.562391	-0.789688	-1.01806	-1.17241	-1.29003	-1.36195	-1.4694	-1.44527	-1.5021	-1.50448	-1.55019
68	PEV (Pre-Erythrocytic Vaccine)	3	0.35	4	100	Infants	6, 10, &, 14 weeks	None	0.7	0.81	0.93	0.93	NA	NA	1-5yo	0 yrs	None	0.7	0.81	0.93	0.93	NA	NA	None	NA	NA	NA	NA	NA	NA	NA	NA	0.4	Cases per 100,000 population	106084	107079	109228	110874	112345	113196	114053	114624	115157	115484	115764	116027	116021	116169	116195
68	PEV (Pre-Erythrocytic Vaccine)	3	0.35	4	100	Infants	6, 10, &, 14 weeks	None	0.7	0.81	0.93	0.93	NA	NA	1-5yo	0 yrs	None	0.7	0.81	0.93	0.93	NA	NA	None	NA	NA	NA	NA	NA	NA	NA	NA	0.4	Severe Cases per 100,000 population	1415.17	1490.96	1544.29	1582.96	1595.83	1612.21	1632.71	1624.79	1627.04	1632.08	1639.46	1647.62	1630.75	1621.08	1631.92
68	PEV (Pre-Erythrocytic Vaccine)	3	0.35	4	100	Infants	6, 10, &, 14 weeks	None	0.7	0.81	0.93	0.93	NA	NA	1-5yo	0 yrs	None	0.7	0.81	0.93	0.93	NA	NA	None	NA	NA	NA	NA	NA	NA	NA	NA	0.4	Deaths per 100,000 population	347.292	346.625	354.833	361.958	365.292	371.75	374.875	369.5	369	371.667	368.75	377	374.042	367.542	369.25
68	PEV (Pre-Erythrocytic Vaccine)	3	0.35	4	100	Infants	6, 10, &, 14 weeks	None	0.7	0.81	0.93	0.93	NA	NA	1-5yo	0 yrs	None	0.7	0.81	0.93	0.93	NA	NA	None	NA	NA	NA	NA	NA	NA	NA	NA	0.4	Cases in <5yo per 100,000 population	47972	48973.2	50048.9	50402.8	50725.4	50910	50946.1	50988.8	51050	50975.5	51024.8	51079.6	51011.2	51059.3	51052.8
68	PEV (Pre-Erythrocytic Vaccine)	3	0.35	4	100	Infants	6, 10, &, 14 weeks	None	0.7	0.81	0.93	0.93	NA	NA	1-5yo	0 yrs	None	0.7	0.81	0.93	0.93	NA	NA	None	NA	NA	NA	NA	NA	NA	NA	NA	0.4	Severe Cases in <5yo per 100,000 population	1301.12	1370.29	1411.33	1438.21	1448.92	1463.62	1473.21	1460.54	1465.46	1467.62	1476.38	1479.42	1467.71	1460.5	1465.92
68	PEV (Pre-Erythrocytic Vaccine)	3	0.35	4	100	Infants	6, 10, &, 14 weeks	None	0.7	0.81	0.93	0.93	NA	NA	1-5yo	0 yrs	None	0.7	0.81	0.93	0.93	NA	NA	None	NA	NA	NA	NA	NA	NA	NA	NA	0.4	Deaths in < 5yo per 100,000 population	316.458	313.5	319.958	327.042	328.458	335	335.833	329.542	330.708	329.917	329.125	334.083	332.708	329.083	328.208
68	PEV (Pre-Erythrocytic Vaccine)	3	0.35	4	100	Infants	6, 10, &, 14 weeks	None	0.7	0.81	0.93	0.93	NA	NA	1-5yo	0 yrs	None	0.7	0.81	0.93	0.93	NA	NA	None	NA	NA	NA	NA	NA	NA	NA	NA	0.4	DALYs per 100,000 population	9342.67	9350.24	9557.6	9781.29	9854.76	10044.9	10113	9974.89	9953.73	10031.4	9987.08	10185.5	10091.1	9942.68	9975.97
68	PEV (Pre-Erythrocytic Vaccine)	3	0.35	4	100	Infants	6, 10, &, 14 weeks	None	0.7	0.81	0.93	0.93	NA	NA	1-5yo	0 yrs	None	0.7	0.81	0.93	0.93	NA	NA	None	NA	NA	NA	NA	NA	NA	NA	NA	0.4	Income and productivity gains from delivering vaccine (US$ / dose)	0.300589	0.766569	0.287871	-0.118985	-0.499122	-0.707347	-0.953528	-1.10493	-1.23597	-1.34386	-1.41514	-1.47385	-1.4788	-1.49617	-1.51519
69	PEV (Pre-Erythrocytic Vaccine)	3	0.35	4	100	Infants	6, 10, &, 14 weeks	None	0.7	0.81	0.93	0.93	NA	NA	1-5yo	0 yrs	None	0.5	0.69	0.85	0.85	NA	NA	None	NA	NA	NA	NA	NA	NA	NA	NA	0.4	Cases per 100,000 population	106573	107621	109430	110764	112107	112967	113863	114484	115023	115412	115672	115830	116110	116134	116304
69	PEV (Pre-Erythrocytic Vaccine)	3	0.35	4	100	Infants	6, 10, &, 14 weeks	None	0.7	0.81	0.93	0.93	NA	NA	1-5yo	0 yrs	None	0.5	0.69	0.85	0.85	NA	NA	None	NA	NA	NA	NA	NA	NA	NA	NA	0.4	Severe Cases per 100,000 population	1425.24	1476.71	1542.71	1586.24	1612.35	1605.41	1638.24	1623.59	1636.88	1647.35	1647.76	1621.65	1632.47	1631.53	1611.35
69	PEV (Pre-Erythrocytic Vaccine)	3	0.35	4	100	Infants	6, 10, &, 14 weeks	None	0.7	0.81	0.93	0.93	NA	NA	1-5yo	0 yrs	None	0.5	0.69	0.85	0.85	NA	NA	None	NA	NA	NA	NA	NA	NA	NA	NA	0.4	Deaths per 100,000 population	343.882	347.412	363.353	362.588	366.059	370.235	369.412	376.294	376.529	376.647	375.118	370.353	367.941	368.176	372.118
69	PEV (Pre-Erythrocytic Vaccine)	3	0.35	4	100	Infants	6, 10, &, 14 weeks	None	0.7	0.81	0.93	0.93	NA	NA	1-5yo	0 yrs	None	0.5	0.69	0.85	0.85	NA	NA	None	NA	NA	NA	NA	NA	NA	NA	NA	0.4	Cases in <5yo per 100,000 population	48382.1	49228.1	50208.9	50429.6	50689.7	50916.1	51056.3	50992.3	51122.2	51054.1	50983.5	51051	51088.8	51078	51167.2
69	PEV (Pre-Erythrocytic Vaccine)	3	0.35	4	100	Infants	6, 10, &, 14 weeks	None	0.7	0.81	0.93	0.93	NA	NA	1-5yo	0 yrs	None	0.5	0.69	0.85	0.85	NA	NA	None	NA	NA	NA	NA	NA	NA	NA	NA	0.4	Severe Cases in <5yo per 100,000 population	1312.53	1359	1410.53	1442.82	1474.35	1457.59	1484.71	1467.65	1475.88	1484.35	1483.65	1457.76	1465.18	1468.71	1445.24
69	PEV (Pre-Erythrocytic Vaccine)	3	0.35	4	100	Infants	6, 10, &, 14 weeks	None	0.7	0.81	0.93	0.93	NA	NA	1-5yo	0 yrs	None	0.5	0.69	0.85	0.85	NA	NA	None	NA	NA	NA	NA	NA	NA	NA	NA	0.4	Deaths in < 5yo per 100,000 population	314.412	315.882	327.118	326.941	329.059	332.941	331.765	337.941	335.118	338	334.471	328.941	324.647	328.353	331.353
69	PEV (Pre-Erythrocytic Vaccine)	3	0.35	4	100	Infants	6, 10, &, 14 weeks	None	0.7	0.81	0.93	0.93	NA	NA	1-5yo	0 yrs	None	0.5	0.69	0.85	0.85	NA	NA	None	NA	NA	NA	NA	NA	NA	NA	NA	0.4	DALYs per 100,000 population	9273.1	9373.63	9801.12	9789.03	9881.66	9981.44	9967.74	10148.6	10180.1	10174.8	10104.5	9989.75	9938.16	9981.55	10041.5
69	PEV (Pre-Erythrocytic Vaccine)	3	0.35	4	100	Infants	6, 10, &, 14 weeks	None	0.7	0.81	0.93	0.93	NA	NA	1-5yo	0 yrs	None	0.5	0.69	0.85	0.85	NA	NA	None	NA	NA	NA	NA	NA	NA	NA	NA	0.4	Income and productivity gains from delivering vaccine (US$ / dose)	0.297302	0.663316	0.252744	-0.0968588	-0.439315	-0.64295	-0.886507	-1.05611	-1.18989	-1.32508	-1.39795	-1.42082	-1.49098	-1.49501	-1.51875
70	PEV (Pre-Erythrocytic Vaccine)	3	0.35	4	100	Infants	6, 10, &, 14 weeks	None	0.5	0.69	0.85	0.85	NA	NA	1-5yo	0 yrs	None	0.89	0.95	0.97	0.97	NA	NA	None	NA	NA	NA	NA	NA	NA	NA	NA	0.4	Cases per 100,000 population	105815	107349	109982	111760	113051	113931	114570	114945	115177	115355	115399	115501	115514	115465	115488
70	PEV (Pre-Erythrocytic Vaccine)	3	0.35	4	100	Infants	6, 10, &, 14 weeks	None	0.5	0.69	0.85	0.85	NA	NA	1-5yo	0 yrs	None	0.89	0.95	0.97	0.97	NA	NA	None	NA	NA	NA	NA	NA	NA	NA	NA	0.4	Severe Cases per 100,000 population	1418.14	1492.54	1555.65	1583.48	1600.83	1605.63	1613.91	1607.73	1614.75	1613.33	1611.57	1614.86	1612.53	1606.94	1609.73
70	PEV (Pre-Erythrocytic Vaccine)	3	0.35	4	100	Infants	6, 10, &, 14 weeks	None	0.5	0.69	0.85	0.85	NA	NA	1-5yo	0 yrs	None	0.89	0.95	0.97	0.97	NA	NA	None	NA	NA	NA	NA	NA	NA	NA	NA	0.4	Deaths per 100,000 population	347.543	354.272	360.988	364.778	364.605	375.235	370.852	372.975	372.173	372.481	371.926	368.173	368.852	369.16	370.654
70	PEV (Pre-Erythrocytic Vaccine)	3	0.35	4	100	Infants	6, 10, &, 14 weeks	None	0.5	0.69	0.85	0.85	NA	NA	1-5yo	0 yrs	None	0.89	0.95	0.97	0.97	NA	NA	None	NA	NA	NA	NA	NA	NA	NA	NA	0.4	Cases in <5yo per 100,000 population	47665	49228.9	50752.4	51116.9	51220.5	51481.1	51502	51532.1	51517.8	51525.7	51536.2	51539.1	51564.9	51542.6	51510.7
70	PEV (Pre-Erythrocytic Vaccine)	3	0.35	4	100	Infants	6, 10, &, 14 weeks	None	0.5	0.69	0.85	0.85	NA	NA	1-5yo	0 yrs	None	0.89	0.95	0.97	0.97	NA	NA	None	NA	NA	NA	NA	NA	NA	NA	NA	0.4	Severe Cases in <5yo per 100,000 population	1303.02	1371.98	1422.54	1436.17	1448.94	1457.15	1462.19	1456.79	1461.46	1458.12	1456.14	1460.91	1459.58	1456.52	1456.26
70	PEV (Pre-Erythrocytic Vaccine)	3	0.35	4	100	Infants	6, 10, &, 14 weeks	None	0.5	0.69	0.85	0.85	NA	NA	1-5yo	0 yrs	None	0.89	0.95	0.97	0.97	NA	NA	None	NA	NA	NA	NA	NA	NA	NA	NA	0.4	Deaths in < 5yo per 100,000 population	316.63	321.568	326.79	328.975	326.741	337.259	332.753	334.407	333.617	333.284	331.728	328.864	330.494	330.975	330.432
70	PEV (Pre-Erythrocytic Vaccine)	3	0.35	4	100	Infants	6, 10, &, 14 weeks	None	0.5	0.69	0.85	0.85	NA	NA	1-5yo	0 yrs	None	0.89	0.95	0.97	0.97	NA	NA	None	NA	NA	NA	NA	NA	NA	NA	NA	0.4	DALYs per 100,000 population	9362.91	9540.47	9737.12	9848.87	9834.88	10122.1	10012.7	10064.8	10044	10054.2	10043	9944.39	9948.96	9967.62	10000.3
70	PEV (Pre-Erythrocytic Vaccine)	3	0.35	4	100	Infants	6, 10, &, 14 weeks	None	0.5	0.69	0.85	0.85	NA	NA	1-5yo	0 yrs	None	0.89	0.95	0.97	0.97	NA	NA	None	NA	NA	NA	NA	NA	NA	NA	NA	0.4	Income and productivity gains from delivering vaccine (US$ / dose)	0.311864	0.91703	0.224116	-0.335032	-0.773239	-1.04235	-1.25851	-1.38135	-1.47087	-1.5342	-1.52527	-1.58476	-1.56759	-1.54148	-1.56718
71	PEV (Pre-Erythrocytic Vaccine)	3	0.35	4	100	Infants	6, 10, &, 14 weeks	None	0.5	0.69	0.85	0.85	NA	NA	1-5yo	0 yrs	None	0.7	0.81	0.93	0.93	NA	NA	None	NA	NA	NA	NA	NA	NA	NA	NA	0.4	Cases per 100,000 population	106371	107660	109994	111639	112987	113698	114371	114578	115073	115197	115420	115375	115576	115456	115587
71	PEV (Pre-Erythrocytic Vaccine)	3	0.35	4	100	Infants	6, 10, &, 14 weeks	None	0.5	0.69	0.85	0.85	NA	NA	1-5yo	0 yrs	None	0.7	0.81	0.93	0.93	NA	NA	None	NA	NA	NA	NA	NA	NA	NA	NA	0.4	Severe Cases per 100,000 population	1418.29	1490.94	1564.71	1583.06	1605.65	1617.47	1613.71	1610.41	1618	1608.41	1619.06	1606.06	1590.41	1594	1611.94
71	PEV (Pre-Erythrocytic Vaccine)	3	0.35	4	100	Infants	6, 10, &, 14 weeks	None	0.5	0.69	0.85	0.85	NA	NA	1-5yo	0 yrs	None	0.7	0.81	0.93	0.93	NA	NA	None	NA	NA	NA	NA	NA	NA	NA	NA	0.4	Deaths per 100,000 population	349.765	359.059	365.176	369.059	370.353	370.706	370.529	373.294	368.353	373.765	369.176	377.882	366.529	377.059	368.176
71	PEV (Pre-Erythrocytic Vaccine)	3	0.35	4	100	Infants	6, 10, &, 14 weeks	None	0.5	0.69	0.85	0.85	NA	NA	1-5yo	0 yrs	None	0.7	0.81	0.93	0.93	NA	NA	None	NA	NA	NA	NA	NA	NA	NA	NA	0.4	Cases in <5yo per 100,000 population	48114.2	49477.9	50733.5	51086.3	51265.3	51514.8	51540.9	51488.5	51590.1	51520.1	51578.9	51614.8	51634.5	51583.5	51553.5
71	PEV (Pre-Erythrocytic Vaccine)	3	0.35	4	100	Infants	6, 10, &, 14 weeks	None	0.5	0.69	0.85	0.85	NA	NA	1-5yo	0 yrs	None	0.7	0.81	0.93	0.93	NA	NA	None	NA	NA	NA	NA	NA	NA	NA	NA	0.4	Severe Cases in <5yo per 100,000 population	1307.12	1370.53	1432.88	1437.18	1458.82	1470.59	1459	1458.12	1466.35	1450.65	1463.59	1453.88	1434.24	1441.18	1460.88
71	PEV (Pre-Erythrocytic Vaccine)	3	0.35	4	100	Infants	6, 10, &, 14 weeks	None	0.5	0.69	0.85	0.85	NA	NA	1-5yo	0 yrs	None	0.7	0.81	0.93	0.93	NA	NA	None	NA	NA	NA	NA	NA	NA	NA	NA	0.4	Deaths in < 5yo per 100,000 population	320.353	324.824	332.059	333.647	332.647	335.824	332.412	335.176	330.882	333.882	330.765	337.706	324.647	335.882	329.882
71	PEV (Pre-Erythrocytic Vaccine)	3	0.35	4	100	Infants	6, 10, &, 14 weeks	None	0.5	0.69	0.85	0.85	NA	NA	1-5yo	0 yrs	None	0.7	0.81	0.93	0.93	NA	NA	None	NA	NA	NA	NA	NA	NA	NA	NA	0.4	DALYs per 100,000 population	9417.14	9672.6	9837.71	9955.54	9989.98	9988.61	9986.92	10092.4	9960.36	10077.7	9981.06	10177.4	9896.73	10151.1	9962.86
71	PEV (Pre-Erythrocytic Vaccine)	3	0.35	4	100	Infants	6, 10, &, 14 weeks	None	0.5	0.69	0.85	0.85	NA	NA	1-5yo	0 yrs	None	0.7	0.81	0.93	0.93	NA	NA	None	NA	NA	NA	NA	NA	NA	NA	NA	0.4	Income and productivity gains from delivering vaccine (US$ / dose)	0.300355	0.866308	0.208061	-0.303458	-0.75468	-0.962361	-1.20804	-1.26069	-1.43203	-1.47974	-1.53716	-1.51519	-1.59186	-1.51945	-1.60286
72	PEV (Pre-Erythrocytic Vaccine)	3	0.35	4	100	Infants	6, 10, &, 14 weeks	None	0.5	0.69	0.85	0.85	NA	NA	1-5yo	0 yrs	None	0.5	0.69	0.85	0.85	NA	NA	None	NA	NA	NA	NA	NA	NA	NA	NA	0.4	Cases per 100,000 population	106833	107912	109909	111381	112665	113425	114074	114432	114728	114927	115123	115331	115229	115292	115381
72	PEV (Pre-Erythrocytic Vaccine)	3	0.35	4	100	Infants	6, 10, &, 14 weeks	None	0.5	0.69	0.85	0.85	NA	NA	1-5yo	0 yrs	None	0.5	0.69	0.85	0.85	NA	NA	None	NA	NA	NA	NA	NA	NA	NA	NA	0.4	Severe Cases per 100,000 population	1411.77	1488.08	1547.04	1579.19	1601.19	1601.65	1611.85	1609.65	1613.19	1615.85	1613.96	1609.69	1609.62	1615.04	1616.38
72	PEV (Pre-Erythrocytic Vaccine)	3	0.35	4	100	Infants	6, 10, &, 14 weeks	None	0.5	0.69	0.85	0.85	NA	NA	1-5yo	0 yrs	None	0.5	0.69	0.85	0.85	NA	NA	None	NA	NA	NA	NA	NA	NA	NA	NA	0.4	Deaths per 100,000 population	346.115	349.038	357.538	366.385	369.462	369.115	365.346	368.154	377	371.154	374.923	374.231	366.577	368.423	369.346
72	PEV (Pre-Erythrocytic Vaccine)	3	0.35	4	100	Infants	6, 10, &, 14 weeks	None	0.5	0.69	0.85	0.85	NA	NA	1-5yo	0 yrs	None	0.5	0.69	0.85	0.85	NA	NA	None	NA	NA	NA	NA	NA	NA	NA	NA	0.4	Cases in <5yo per 100,000 population	48587.1	49694.1	50778.2	51095.8	51376.5	51491.5	51576.7	51507.7	51484.3	51518.5	51512.3	51521.5	51487.2	51519.3	51454.4
72	PEV (Pre-Erythrocytic Vaccine)	3	0.35	4	100	Infants	6, 10, &, 14 weeks	None	0.5	0.69	0.85	0.85	NA	NA	1-5yo	0 yrs	None	0.5	0.69	0.85	0.85	NA	NA	None	NA	NA	NA	NA	NA	NA	NA	NA	0.4	Severe Cases in <5yo per 100,000 population	1297.96	1367.19	1418.08	1437.42	1456.31	1456.77	1464.54	1459	1457.58	1466.69	1463.81	1454.69	1456.85	1460	1459.35
72	PEV (Pre-Erythrocytic Vaccine)	3	0.35	4	100	Infants	6, 10, &, 14 weeks	None	0.5	0.69	0.85	0.85	NA	NA	1-5yo	0 yrs	None	0.5	0.69	0.85	0.85	NA	NA	None	NA	NA	NA	NA	NA	NA	NA	NA	0.4	Deaths in < 5yo per 100,000 population	314.885	318.885	324.308	328.385	332.962	332.538	330.154	329.846	336.192	333.423	335.923	335.077	328.962	330.769	330.538
72	PEV (Pre-Erythrocytic Vaccine)	3	0.35	4	100	Infants	6, 10, &, 14 weeks	None	0.5	0.69	0.85	0.85	NA	NA	1-5yo	0 yrs	None	0.5	0.69	0.85	0.85	NA	NA	None	NA	NA	NA	NA	NA	NA	NA	NA	0.4	DALYs per 100,000 population	9326.47	9392.12	9643.53	9868.6	9972.18	9956.68	9872.17	9923.08	10165	10026.7	10123.1	10106.5	9900.57	9952.58	9982.5
72	PEV (Pre-Erythrocytic Vaccine)	3	0.35	4	100	Infants	6, 10, &, 14 weeks	None	0.5	0.69	0.85	0.85	NA	NA	1-5yo	0 yrs	None	0.5	0.69	0.85	0.85	NA	NA	None	NA	NA	NA	NA	NA	NA	NA	NA	0.4	Income and productivity gains from delivering vaccine (US$ / dose)	0.306155	0.801459	0.261	-0.192728	-0.618859	-0.857511	-1.07522	-1.20236	-1.31882	-1.39733	-1.4366	-1.51257	-1.48222	-1.4847	-1.55671
73	PEV (Pre-Erythrocytic Vaccine)	3	0.35	10	0.1	Infants	6, 10, &, 14 weeks	None	0.89	0.95	0.97	0.97	NA	NA	1-5yo	0 yrs	None	0.89	0.95	0.97	0.97	NA	NA	None	NA	NA	NA	NA	NA	NA	NA	NA	0.4	Cases per 100,000 population	8437.05	8140.71	8034.32	7917.09	7761.75	7686.02	7566.79	7460.98	7330.8	7205.21	7207.27	7136.5	7072.47	6945.15	6934.22
73	PEV (Pre-Erythrocytic Vaccine)	3	0.35	10	0.1	Infants	6, 10, &, 14 weeks	None	0.89	0.95	0.97	0.97	NA	NA	1-5yo	0 yrs	None	0.89	0.95	0.97	0.97	NA	NA	None	NA	NA	NA	NA	NA	NA	NA	NA	0.4	Severe Cases per 100,000 population	143.509	133.764	131.564	131.2	128.655	126.5	125.755	126.382	123.864	123.827	122.491	123.555	121.945	120.118	121.064
73	PEV (Pre-Erythrocytic Vaccine)	3	0.35	10	0.1	Infants	6, 10, &, 14 weeks	None	0.89	0.95	0.97	0.97	NA	NA	1-5yo	0 yrs	None	0.89	0.95	0.97	0.97	NA	NA	None	NA	NA	NA	NA	NA	NA	NA	NA	0.4	Deaths per 100,000 population	30.7273	28.5818	28.4727	27.5273	27.0636	27	26.2545	27.0455	26.5727	26.4273	26.0455	26.1818	26.3182	26.2364	26.3727
73	PEV (Pre-Erythrocytic Vaccine)	3	0.35	10	0.1	Infants	6, 10, &, 14 weeks	None	0.89	0.95	0.97	0.97	NA	NA	1-5yo	0 yrs	None	0.89	0.95	0.97	0.97	NA	NA	None	NA	NA	NA	NA	NA	NA	NA	NA	0.4	Cases in <5yo per 100,000 population	561.327	496.236	495.955	502.073	479.845	453.627	450.882	439.727	433.3	427.118	428.136	418.527	417.118	405.664	410.818
73	PEV (Pre-Erythrocytic Vaccine)	3	0.35	10	0.1	Infants	6, 10, &, 14 weeks	None	0.89	0.95	0.97	0.97	NA	NA	1-5yo	0 yrs	None	0.89	0.95	0.97	0.97	NA	NA	None	NA	NA	NA	NA	NA	NA	NA	NA	0.4	Severe Cases in <5yo per 100,000 population	28.6545	25.3727	25.4273	25.6455	25.7	24.4636	23.8727	23.6455	22.9091	22.7273	21.9818	22.4909	21.6727	20.7455	20.7545
73	PEV (Pre-Erythrocytic Vaccine)	3	0.35	10	0.1	Infants	6, 10, &, 14 weeks	None	0.89	0.95	0.97	0.97	NA	NA	1-5yo	0 yrs	None	0.89	0.95	0.97	0.97	NA	NA	None	NA	NA	NA	NA	NA	NA	NA	NA	0.4	Deaths in < 5yo per 100,000 population	7.68182	6.99091	7.17273	7.08182	6.67273	6.61818	6.53636	6.89091	6.53636	6.12727	6.71818	6.22727	6.51818	6.37273	5.97273
73	PEV (Pre-Erythrocytic Vaccine)	3	0.35	10	0.1	Infants	6, 10, &, 14 weeks	None	0.89	0.95	0.97	0.97	NA	NA	1-5yo	0 yrs	None	0.89	0.95	0.97	0.97	NA	NA	None	NA	NA	NA	NA	NA	NA	NA	NA	0.4	DALYs per 100,000 population	778.781	727.662	722.375	695.617	684.574	680.186	665.678	683.025	670.64	668.587	664.404	663.182	663.852	659.215	663.088
73	PEV (Pre-Erythrocytic Vaccine)	3	0.35	10	0.1	Infants	6, 10, &, 14 weeks	None	0.89	0.95	0.97	0.97	NA	NA	1-5yo	0 yrs	None	0.89	0.95	0.97	0.97	NA	NA	None	NA	NA	NA	NA	NA	NA	NA	NA	0.4	Income and productivity gains from delivering vaccine (US$ / dose)	0.00833012	0.0905956	0.116744	0.14402	0.179755	0.194177	0.220054	0.240804	0.268765	0.296947	0.298668	0.312971	0.328475	0.356465	0.360238
74	PEV (Pre-Erythrocytic Vaccine)	3	0.35	10	0.1	Infants	6, 10, &, 14 weeks	None	0.89	0.95	0.97	0.97	NA	NA	1-5yo	0 yrs	None	0.7	0.81	0.93	0.93	NA	NA	None	NA	NA	NA	NA	NA	NA	NA	NA	0.4	Cases per 100,000 population	8488.48	8194.07	8026.44	7917.79	7726.22	7695.71	7627.24	7546.22	7466.61	7399.91	7213.25	7151.65	7097.1	7036.49	6945.65
74	PEV (Pre-Erythrocytic Vaccine)	3	0.35	10	0.1	Infants	6, 10, &, 14 weeks	None	0.89	0.95	0.97	0.97	NA	NA	1-5yo	0 yrs	None	0.7	0.81	0.93	0.93	NA	NA	None	NA	NA	NA	NA	NA	NA	NA	NA	0.4	Severe Cases per 100,000 population	143.645	137.318	132.427	132.809	129.209	129.227	126.391	125.191	125.255	126.273	124.236	123.545	122.327	121.627	121.145
74	PEV (Pre-Erythrocytic Vaccine)	3	0.35	10	0.1	Infants	6, 10, &, 14 weeks	None	0.89	0.95	0.97	0.97	NA	NA	1-5yo	0 yrs	None	0.7	0.81	0.93	0.93	NA	NA	None	NA	NA	NA	NA	NA	NA	NA	NA	0.4	Deaths per 100,000 population	30.8091	28.9	29.0273	28.5	27.1455	26.8818	26.3727	26.6909	27.0455	27.2	26.2909	26.6818	26.0818	26	26.1091
74	PEV (Pre-Erythrocytic Vaccine)	3	0.35	10	0.1	Infants	6, 10, &, 14 weeks	None	0.89	0.95	0.97	0.97	NA	NA	1-5yo	0 yrs	None	0.7	0.81	0.93	0.93	NA	NA	None	NA	NA	NA	NA	NA	NA	NA	NA	0.4	Cases in <5yo per 100,000 population	571.8	503.5	505.1	503.436	476.809	459.391	456.773	444.355	442.136	433.245	425.045	423.6	417.573	416.082	412.427
74	PEV (Pre-Erythrocytic Vaccine)	3	0.35	10	0.1	Infants	6, 10, &, 14 weeks	None	0.89	0.95	0.97	0.97	NA	NA	1-5yo	0 yrs	None	0.7	0.81	0.93	0.93	NA	NA	None	NA	NA	NA	NA	NA	NA	NA	NA	0.4	Severe Cases in <5yo per 100,000 population	29.1636	26.3364	26.4455	26.3818	25.7545	24.0273	23.6636	23.3	23.5364	23.5818	22.2364	23.2364	22.1545	21.7727	21.8091
74	PEV (Pre-Erythrocytic Vaccine)	3	0.35	10	0.1	Infants	6, 10, &, 14 weeks	None	0.89	0.95	0.97	0.97	NA	NA	1-5yo	0 yrs	None	0.7	0.81	0.93	0.93	NA	NA	None	NA	NA	NA	NA	NA	NA	NA	NA	0.4	Deaths in < 5yo per 100,000 population	7.7	6.95455	7.17273	6.97273	7.00909	6.7	6.39091	6.64545	6.6	6.48182	6.43636	6.7	6.80909	6.7	6.30909
74	PEV (Pre-Erythrocytic Vaccine)	3	0.35	10	0.1	Infants	6, 10, &, 14 weeks	None	0.89	0.95	0.97	0.97	NA	NA	1-5yo	0 yrs	None	0.7	0.81	0.93	0.93	NA	NA	None	NA	NA	NA	NA	NA	NA	NA	NA	0.4	DALYs per 100,000 population	782.349	734.013	733.672	722.094	689.215	680.395	667.992	675.392	683.655	688.108	662.994	673.419	660.858	657.473	659.425
74	PEV (Pre-Erythrocytic Vaccine)	3	0.35	10	0.1	Infants	6, 10, &, 14 weeks	None	0.89	0.95	0.97	0.97	NA	NA	1-5yo	0 yrs	None	0.7	0.81	0.93	0.93	NA	NA	None	NA	NA	NA	NA	NA	NA	NA	NA	0.4	Income and productivity gains from delivering vaccine (US$ / dose)	0.00556528	0.0778565	0.119779	0.144992	0.186577	0.191922	0.208054	0.222548	0.239594	0.253473	0.295156	0.311168	0.323498	0.335258	0.356164
75	PEV (Pre-Erythrocytic Vaccine)	3	0.35	10	0.1	Infants	6, 10, &, 14 weeks	None	0.89	0.95	0.97	0.97	NA	NA	1-5yo	0 yrs	None	0.5	0.69	0.85	0.85	NA	NA	None	NA	NA	NA	NA	NA	NA	NA	NA	0.4	Cases per 100,000 population	8503.58	8272.96	8146.42	7969.18	7877.44	7752.93	7660.12	7508.52	7340.92	7249.41	7179.5	7116.91	7108.12	7018.67	6960.64
75	PEV (Pre-Erythrocytic Vaccine)	3	0.35	10	0.1	Infants	6, 10, &, 14 weeks	None	0.89	0.95	0.97	0.97	NA	NA	1-5yo	0 yrs	None	0.5	0.69	0.85	0.85	NA	NA	None	NA	NA	NA	NA	NA	NA	NA	NA	0.4	Severe Cases per 100,000 population	146.336	139.291	135.164	132.164	130.718	128.909	128.636	127.264	123.345	121.582	122.009	121.009	122.545	121.655	121.318
75	PEV (Pre-Erythrocytic Vaccine)	3	0.35	10	0.1	Infants	6, 10, &, 14 weeks	None	0.89	0.95	0.97	0.97	NA	NA	1-5yo	0 yrs	None	0.5	0.69	0.85	0.85	NA	NA	None	NA	NA	NA	NA	NA	NA	NA	NA	0.4	Deaths per 100,000 population	31.0455	28.8455	28.8545	29.1	27.4909	27.8909	27.2545	27.6545	25.9273	25.1364	25.8091	25.2455	25.6091	26.5182	25.9
75	PEV (Pre-Erythrocytic Vaccine)	3	0.35	10	0.1	Infants	6, 10, &, 14 weeks	None	0.89	0.95	0.97	0.97	NA	NA	1-5yo	0 yrs	None	0.5	0.69	0.85	0.85	NA	NA	None	NA	NA	NA	NA	NA	NA	NA	NA	0.4	Cases in <5yo per 100,000 population	581.673	523.618	518.591	504.927	491.2	454.864	457.364	446.618	434.355	423.564	426.845	412.527	417.2	416.173	412.136
75	PEV (Pre-Erythrocytic Vaccine)	3	0.35	10	0.1	Infants	6, 10, &, 14 weeks	None	0.89	0.95	0.97	0.97	NA	NA	1-5yo	0 yrs	None	0.5	0.69	0.85	0.85	NA	NA	None	NA	NA	NA	NA	NA	NA	NA	NA	0.4	Severe Cases in <5yo per 100,000 population	29.6182	27.9273	26.6545	25.9909	25.0091	23.8455	24.9455	24.1364	23.1545	22.5091	22.7909	23.2545	21.9545	21.9636	21.2818
75	PEV (Pre-Erythrocytic Vaccine)	3	0.35	10	0.1	Infants	6, 10, &, 14 weeks	None	0.89	0.95	0.97	0.97	NA	NA	1-5yo	0 yrs	None	0.5	0.69	0.85	0.85	NA	NA	None	NA	NA	NA	NA	NA	NA	NA	NA	0.4	Deaths in < 5yo per 100,000 population	7.66364	7.33636	7.12727	6.70909	7.07273	6.68182	6.78182	7	6.39091	6.28182	6.54545	6.50909	5.85455	6.55455	6.11818
75	PEV (Pre-Erythrocytic Vaccine)	3	0.35	10	0.1	Infants	6, 10, &, 14 weeks	None	0.89	0.95	0.97	0.97	NA	NA	1-5yo	0 yrs	None	0.5	0.69	0.85	0.85	NA	NA	None	NA	NA	NA	NA	NA	NA	NA	NA	0.4	DALYs per 100,000 population	785.779	733.737	734.908	729.999	701.768	707.949	689.945	696.383	654.947	637.685	655.131	639.008	649.367	670.799	653.345
75	PEV (Pre-Erythrocytic Vaccine)	3	0.35	10	0.1	Infants	6, 10, &, 14 weeks	None	0.89	0.95	0.97	0.97	NA	NA	1-5yo	0 yrs	None	0.5	0.69	0.85	0.85	NA	NA	None	NA	NA	NA	NA	NA	NA	NA	NA	0.4	Income and productivity gains from delivering vaccine (US$ / dose)	0.00452995	0.0609056	0.0927514	0.132697	0.154034	0.179337	0.197784	0.230878	0.267251	0.288947	0.304207	0.318288	0.322204	0.340371	0.353928
76	PEV (Pre-Erythrocytic Vaccine)	3	0.35	10	0.1	Infants	6, 10, &, 14 weeks	None	0.7	0.81	0.93	0.93	NA	NA	1-5yo	0 yrs	None	0.89	0.95	0.97	0.97	NA	NA	None	NA	NA	NA	NA	NA	NA	NA	NA	0.4	Cases per 100,000 population	8449.34	8217.2	8118.45	7952.22	7770.95	7750.49	7657.27	7586.04	7522.67	7393.38	7370.6	7284.06	7225.08	7244.86	7130.75
76	PEV (Pre-Erythrocytic Vaccine)	3	0.35	10	0.1	Infants	6, 10, &, 14 weeks	None	0.7	0.81	0.93	0.93	NA	NA	1-5yo	0 yrs	None	0.89	0.95	0.97	0.97	NA	NA	None	NA	NA	NA	NA	NA	NA	NA	NA	0.4	Severe Cases per 100,000 population	143.764	135.382	136.391	131.318	128.027	130.018	127.273	128.827	125.882	127.755	126.173	126.636	125.927	127.045	124.245
76	PEV (Pre-Erythrocytic Vaccine)	3	0.35	10	0.1	Infants	6, 10, &, 14 weeks	None	0.7	0.81	0.93	0.93	NA	NA	1-5yo	0 yrs	None	0.89	0.95	0.97	0.97	NA	NA	None	NA	NA	NA	NA	NA	NA	NA	NA	0.4	Deaths per 100,000 population	30.3909	28.4273	28.8727	28.9545	28.1091	27.2	27.3909	27.1727	27.3909	27.8455	26.8364	26.9273	26.7364	26.9364	26.6909
76	PEV (Pre-Erythrocytic Vaccine)	3	0.35	10	0.1	Infants	6, 10, &, 14 weeks	None	0.7	0.81	0.93	0.93	NA	NA	1-5yo	0 yrs	None	0.89	0.95	0.97	0.97	NA	NA	None	NA	NA	NA	NA	NA	NA	NA	NA	0.4	Cases in <5yo per 100,000 population	554.855	505.036	522.427	528.618	507.273	490.3	486.736	479.527	476.091	463.955	469.136	461.945	451.773	458.236	451.391
76	PEV (Pre-Erythrocytic Vaccine)	3	0.35	10	0.1	Infants	6, 10, &, 14 weeks	None	0.7	0.81	0.93	0.93	NA	NA	1-5yo	0 yrs	None	0.89	0.95	0.97	0.97	NA	NA	None	NA	NA	NA	NA	NA	NA	NA	NA	0.4	Severe Cases in <5yo per 100,000 population	28.3818	25.7182	27.6818	26.9545	26.4455	25.8727	25.3545	25.0364	24.5091	25.6545	24.2909	24.3	23.3091	24.6091	23.4273
76	PEV (Pre-Erythrocytic Vaccine)	3	0.35	10	0.1	Infants	6, 10, &, 14 weeks	None	0.7	0.81	0.93	0.93	NA	NA	1-5yo	0 yrs	None	0.89	0.95	0.97	0.97	NA	NA	None	NA	NA	NA	NA	NA	NA	NA	NA	0.4	Deaths in < 5yo per 100,000 population	7.44545	7.00909	7.58182	7.52727	7.43636	6.50909	6.90909	6.63636	6.86364	7.28182	6.75455	7.07273	6.70909	7.17273	6.89091
76	PEV (Pre-Erythrocytic Vaccine)	3	0.35	10	0.1	Infants	6, 10, &, 14 weeks	None	0.7	0.81	0.93	0.93	NA	NA	1-5yo	0 yrs	None	0.89	0.95	0.97	0.97	NA	NA	None	NA	NA	NA	NA	NA	NA	NA	NA	0.4	DALYs per 100,000 population	772.228	720.092	733.037	732.203	713.683	686.078	694.336	691.154	693.642	702.614	681.759	683.65	674.677	681.577	676.125
76	PEV (Pre-Erythrocytic Vaccine)	3	0.35	10	0.1	Infants	6, 10, &, 14 weeks	None	0.7	0.81	0.93	0.93	NA	NA	1-5yo	0 yrs	None	0.89	0.95	0.97	0.97	NA	NA	None	NA	NA	NA	NA	NA	NA	NA	NA	0.4	Income and productivity gains from delivering vaccine (US$ / dose)	0.00812958	0.0903866	0.120419	0.171046	0.219713	0.221001	0.24656	0.261712	0.281437	0.311004	0.321729	0.343346	0.361255	0.353956	0.385092
77	PEV (Pre-Erythrocytic Vaccine)	3	0.35	10	0.1	Infants	6, 10, &, 14 weeks	None	0.7	0.81	0.93	0.93	NA	NA	1-5yo	0 yrs	None	0.7	0.81	0.93	0.93	NA	NA	None	NA	NA	NA	NA	NA	NA	NA	NA	0.4	Cases per 100,000 population	8465.18	8227.54	8131.04	7953.4	7913.32	7805.75	7685.42	7572.15	7498.29	7442.06	7359.99	7237.58	7196.15	7149.57	7110.55
77	PEV (Pre-Erythrocytic Vaccine)	3	0.35	10	0.1	Infants	6, 10, &, 14 weeks	None	0.7	0.81	0.93	0.93	NA	NA	1-5yo	0 yrs	None	0.7	0.81	0.93	0.93	NA	NA	None	NA	NA	NA	NA	NA	NA	NA	NA	0.4	Severe Cases per 100,000 population	143.873	138.436	134.882	136.273	133.109	131.382	129.982	127.4	128.073	127.636	126.473	125.109	127.182	125.009	127.509
77	PEV (Pre-Erythrocytic Vaccine)	3	0.35	10	0.1	Infants	6, 10, &, 14 weeks	None	0.7	0.81	0.93	0.93	NA	NA	1-5yo	0 yrs	None	0.7	0.81	0.93	0.93	NA	NA	None	NA	NA	NA	NA	NA	NA	NA	NA	0.4	Deaths per 100,000 population	29.6	28.9364	27.8364	28.6909	27.6545	26.8273	27.6182	27.0818	27.4364	26.8364	26.7364	27.0909	27.1545	27.2727	27
77	PEV (Pre-Erythrocytic Vaccine)	3	0.35	10	0.1	Infants	6, 10, &, 14 weeks	None	0.7	0.81	0.93	0.93	NA	NA	1-5yo	0 yrs	None	0.7	0.81	0.93	0.93	NA	NA	None	NA	NA	NA	NA	NA	NA	NA	NA	0.4	Cases in <5yo per 100,000 population	566.591	511.645	526.427	526.091	519.145	494.8	485.255	478.518	471.773	468.191	463.527	454.136	456.264	451.591	442.909
77	PEV (Pre-Erythrocytic Vaccine)	3	0.35	10	0.1	Infants	6, 10, &, 14 weeks	None	0.7	0.81	0.93	0.93	NA	NA	1-5yo	0 yrs	None	0.7	0.81	0.93	0.93	NA	NA	None	NA	NA	NA	NA	NA	NA	NA	NA	0.4	Severe Cases in <5yo per 100,000 population	28.4091	26.9636	27.0909	28.7182	27.2909	26.3909	26.1364	25.0727	24.7727	24.9545	24.2636	24.6909	24.4636	23.3455	24.1818
77	PEV (Pre-Erythrocytic Vaccine)	3	0.35	10	0.1	Infants	6, 10, &, 14 weeks	None	0.7	0.81	0.93	0.93	NA	NA	1-5yo	0 yrs	None	0.7	0.81	0.93	0.93	NA	NA	None	NA	NA	NA	NA	NA	NA	NA	NA	0.4	Deaths in < 5yo per 100,000 population	7.46364	6.98182	6.72727	7.39091	6.99091	6.56364	6.90909	7.01818	6.63636	6.48182	6.73636	7	6.77273	6.91818	6.53636
77	PEV (Pre-Erythrocytic Vaccine)	3	0.35	10	0.1	Infants	6, 10, &, 14 weeks	None	0.7	0.81	0.93	0.93	NA	NA	1-5yo	0 yrs	None	0.7	0.81	0.93	0.93	NA	NA	None	NA	NA	NA	NA	NA	NA	NA	NA	0.4	DALYs per 100,000 population	752.664	738.209	703.584	728.904	702.988	679.901	698.413	682.899	694.324	680.924	677.752	683.943	687.416	687.037	680.51
77	PEV (Pre-Erythrocytic Vaccine)	3	0.35	10	0.1	Infants	6, 10, &, 14 weeks	None	0.7	0.81	0.93	0.93	NA	NA	1-5yo	0 yrs	None	0.7	0.81	0.93	0.93	NA	NA	None	NA	NA	NA	NA	NA	NA	NA	NA	0.4	Income and productivity gains from delivering vaccine (US$ / dose)	0.0073695	0.0864349	0.117297	0.164669	0.178013	0.205122	0.237328	0.266601	0.284061	0.29883	0.323138	0.359199	0.367707	0.381968	0.387572
78	PEV (Pre-Erythrocytic Vaccine)	3	0.35	10	0.1	Infants	6, 10, &, 14 weeks	None	0.7	0.81	0.93	0.93	NA	NA	1-5yo	0 yrs	None	0.5	0.69	0.85	0.85	NA	NA	None	NA	NA	NA	NA	NA	NA	NA	NA	0.4	Cases per 100,000 population	8446.12	8217.6	8136.03	7981.85	7905.58	7816.78	7748.16	7688.88	7553.7	7463.74	7423.81	7332.59	7324.22	7324.27	7237.26
78	PEV (Pre-Erythrocytic Vaccine)	3	0.35	10	0.1	Infants	6, 10, &, 14 weeks	None	0.7	0.81	0.93	0.93	NA	NA	1-5yo	0 yrs	None	0.5	0.69	0.85	0.85	NA	NA	None	NA	NA	NA	NA	NA	NA	NA	NA	0.4	Severe Cases per 100,000 population	143.764	137.491	134.818	134.245	131.509	131.464	130.582	130.518	127.136	126.882	127.427	126.164	128.636	129.173	127.764
78	PEV (Pre-Erythrocytic Vaccine)	3	0.35	10	0.1	Infants	6, 10, &, 14 weeks	None	0.7	0.81	0.93	0.93	NA	NA	1-5yo	0 yrs	None	0.5	0.69	0.85	0.85	NA	NA	None	NA	NA	NA	NA	NA	NA	NA	NA	0.4	Deaths per 100,000 population	29.9636	28.8727	28.1091	28.2273	27.5182	26.9818	27.3727	27.2818	26.1818	26.4	26.7545	26.6636	27.1455	26.7455	27.8273
78	PEV (Pre-Erythrocytic Vaccine)	3	0.35	10	0.1	Infants	6, 10, &, 14 weeks	None	0.7	0.81	0.93	0.93	NA	NA	1-5yo	0 yrs	None	0.5	0.69	0.85	0.85	NA	NA	None	NA	NA	NA	NA	NA	NA	NA	NA	0.4	Cases in <5yo per 100,000 population	582.873	519.718	533.482	532.982	516.609	490.227	490.618	487.345	477.391	471.282	471.518	459.9	457.955	468.345	455.982
78	PEV (Pre-Erythrocytic Vaccine)	3	0.35	10	0.1	Infants	6, 10, &, 14 weeks	None	0.7	0.81	0.93	0.93	NA	NA	1-5yo	0 yrs	None	0.5	0.69	0.85	0.85	NA	NA	None	NA	NA	NA	NA	NA	NA	NA	NA	0.4	Severe Cases in <5yo per 100,000 population	30.7364	27.8818	27.8182	27.7727	27.6091	26.3091	26.2273	26.2545	24.9	24.6636	23.9909	24.8909	24.8455	25.0364	23.7545
78	PEV (Pre-Erythrocytic Vaccine)	3	0.35	10	0.1	Infants	6, 10, &, 14 weeks	None	0.7	0.81	0.93	0.93	NA	NA	1-5yo	0 yrs	None	0.5	0.69	0.85	0.85	NA	NA	None	NA	NA	NA	NA	NA	NA	NA	NA	0.4	Deaths in < 5yo per 100,000 population	7.64545	6.91818	7.12727	7.25455	7.4	6.63636	7.04545	6.96364	6.5	6.55455	6.91818	6.71818	6.58182	6.48182	6.77273
78	PEV (Pre-Erythrocytic Vaccine)	3	0.35	10	0.1	Infants	6, 10, &, 14 weeks	None	0.7	0.81	0.93	0.93	NA	NA	1-5yo	0 yrs	None	0.5	0.69	0.85	0.85	NA	NA	None	NA	NA	NA	NA	NA	NA	NA	NA	0.4	DALYs per 100,000 population	764.292	732.621	714.744	716.592	698.449	684.605	698.416	690.492	664.99	668.882	678.943	675.7	690.815	674.657	702.797
78	PEV (Pre-Erythrocytic Vaccine)	3	0.35	10	0.1	Infants	6, 10, &, 14 weeks	None	0.7	0.81	0.93	0.93	NA	NA	1-5yo	0 yrs	None	0.5	0.69	0.85	0.85	NA	NA	None	NA	NA	NA	NA	NA	NA	NA	NA	0.4	Income and productivity gains from delivering vaccine (US$ / dose)	0.0109205	0.0918059	0.117804	0.159481	0.18188	0.201678	0.219764	0.234132	0.267919	0.295486	0.30593	0.331782	0.33137	0.333254	0.354502
79	PEV (Pre-Erythrocytic Vaccine)	3	0.35	10	0.1	Infants	6, 10, &, 14 weeks	None	0.5	0.69	0.85	0.85	NA	NA	1-5yo	0 yrs	None	0.89	0.95	0.97	0.97	NA	NA	None	NA	NA	NA	NA	NA	NA	NA	NA	0.4	Cases per 100,000 population	8430.29	8143.85	8031.69	7950.13	7889.43	7809.66	7659.41	7542.96	7529	7470.12	7367.95	7378.02	7363.22	7359.25	7304.11
79	PEV (Pre-Erythrocytic Vaccine)	3	0.35	10	0.1	Infants	6, 10, &, 14 weeks	None	0.5	0.69	0.85	0.85	NA	NA	1-5yo	0 yrs	None	0.89	0.95	0.97	0.97	NA	NA	None	NA	NA	NA	NA	NA	NA	NA	NA	0.4	Severe Cases per 100,000 population	143.273	137.136	132.673	134.027	133.655	133.182	129.691	127.555	126.873	128.118	126.745	128.427	128.091	130.782	130.727
79	PEV (Pre-Erythrocytic Vaccine)	3	0.35	10	0.1	Infants	6, 10, &, 14 weeks	None	0.5	0.69	0.85	0.85	NA	NA	1-5yo	0 yrs	None	0.89	0.95	0.97	0.97	NA	NA	None	NA	NA	NA	NA	NA	NA	NA	NA	0.4	Deaths per 100,000 population	29.9364	29.6182	28.3545	27.8818	28.9727	28.1182	26.8636	27.2455	26.8273	27.0818	26.9091	27.5545	27.3273	27.9	27.6
79	PEV (Pre-Erythrocytic Vaccine)	3	0.35	10	0.1	Infants	6, 10, &, 14 weeks	None	0.5	0.69	0.85	0.85	NA	NA	1-5yo	0 yrs	None	0.89	0.95	0.97	0.97	NA	NA	None	NA	NA	NA	NA	NA	NA	NA	NA	0.4	Cases in <5yo per 100,000 population	556.536	505.282	528.455	545.082	545.182	521.682	515.145	507.655	507.573	501.745	495.2	491.745	496.109	491.991	487.855
79	PEV (Pre-Erythrocytic Vaccine)	3	0.35	10	0.1	Infants	6, 10, &, 14 weeks	None	0.5	0.69	0.85	0.85	NA	NA	1-5yo	0 yrs	None	0.89	0.95	0.97	0.97	NA	NA	None	NA	NA	NA	NA	NA	NA	NA	NA	0.4	Severe Cases in <5yo per 100,000 population	28.7364	26.3	27.7	28.0455	27.8091	26.9636	27.2273	26.1909	26.3545	25.5818	25.0364	24.8091	25.7273	25.9636	26.7182
79	PEV (Pre-Erythrocytic Vaccine)	3	0.35	10	0.1	Infants	6, 10, &, 14 weeks	None	0.5	0.69	0.85	0.85	NA	NA	1-5yo	0 yrs	None	0.89	0.95	0.97	0.97	NA	NA	None	NA	NA	NA	NA	NA	NA	NA	NA	0.4	Deaths in < 5yo per 100,000 population	7.53636	6.97273	7.02727	7.53636	7.61818	7.01818	7.07273	7.18182	6.85455	6.89091	6.84545	6.78182	7.07273	7.13636	6.98182
79	PEV (Pre-Erythrocytic Vaccine)	3	0.35	10	0.1	Infants	6, 10, &, 14 weeks	None	0.5	0.69	0.85	0.85	NA	NA	1-5yo	0 yrs	None	0.89	0.95	0.97	0.97	NA	NA	None	NA	NA	NA	NA	NA	NA	NA	NA	0.4	DALYs per 100,000 population	759.547	746.123	714.396	709.847	732.304	712.795	678.604	691.347	677.55	686.326	681.305	697.549	691.929	708.432	702.023
79	PEV (Pre-Erythrocytic Vaccine)	3	0.35	10	0.1	Infants	6, 10, &, 14 weeks	None	0.5	0.69	0.85	0.85	NA	NA	1-5yo	0 yrs	None	0.89	0.95	0.97	0.97	NA	NA	None	NA	NA	NA	NA	NA	NA	NA	NA	0.4	Income and productivity gains from delivering vaccine (US$ / dose)	0.010314	0.13892	0.183843	0.215478	0.238193	0.261563	0.312921	0.348356	0.35571	0.373375	0.41105	0.404252	0.409727	0.408807	0.426204
80	PEV (Pre-Erythrocytic Vaccine)	3	0.35	10	0.1	Infants	6, 10, &, 14 weeks	None	0.5	0.69	0.85	0.85	NA	NA	1-5yo	0 yrs	None	0.7	0.81	0.93	0.93	NA	NA	None	NA	NA	NA	NA	NA	NA	NA	NA	0.4	Cases per 100,000 population	8444.03	8210.57	8060.62	8020.34	7966.68	7919.19	7825.99	7764.18	7764.97	7653.3	7466.84	7434.26	7318.17	7291.43	7297.17
80	PEV (Pre-Erythrocytic Vaccine)	3	0.35	10	0.1	Infants	6, 10, &, 14 weeks	None	0.5	0.69	0.85	0.85	NA	NA	1-5yo	0 yrs	None	0.7	0.81	0.93	0.93	NA	NA	None	NA	NA	NA	NA	NA	NA	NA	NA	0.4	Severe Cases per 100,000 population	143.227	140.455	133.118	133.455	132.118	135.709	132.364	130.573	133.573	131.945	127.636	129.536	127.727	129.273	128.227
80	PEV (Pre-Erythrocytic Vaccine)	3	0.35	10	0.1	Infants	6, 10, &, 14 weeks	None	0.5	0.69	0.85	0.85	NA	NA	1-5yo	0 yrs	None	0.7	0.81	0.93	0.93	NA	NA	None	NA	NA	NA	NA	NA	NA	NA	NA	0.4	Deaths per 100,000 population	29.8727	28.9182	28.4091	27.8364	27.7091	28.2	28.8364	27.8091	27.7545	28.3182	26.8727	26.8636	26.9273	27.1636	26.8545
80	PEV (Pre-Erythrocytic Vaccine)	3	0.35	10	0.1	Infants	6, 10, &, 14 weeks	None	0.5	0.69	0.85	0.85	NA	NA	1-5yo	0 yrs	None	0.7	0.81	0.93	0.93	NA	NA	None	NA	NA	NA	NA	NA	NA	NA	NA	0.4	Cases in <5yo per 100,000 population	564.991	520.009	532.7	556.773	548.336	533.882	528.418	526.436	526.455	514.527	499.664	498.891	486.727	487.682	484.618
80	PEV (Pre-Erythrocytic Vaccine)	3	0.35	10	0.1	Infants	6, 10, &, 14 weeks	None	0.5	0.69	0.85	0.85	NA	NA	1-5yo	0 yrs	None	0.7	0.81	0.93	0.93	NA	NA	None	NA	NA	NA	NA	NA	NA	NA	NA	0.4	Severe Cases in <5yo per 100,000 population	29.6091	27.3636	28.0091	28.4182	27.9364	27.3818	28.1364	27.6091	27.8	26.1455	25.8364	26.2182	25.7818	25.8	24.9091
80	PEV (Pre-Erythrocytic Vaccine)	3	0.35	10	0.1	Infants	6, 10, &, 14 weeks	None	0.5	0.69	0.85	0.85	NA	NA	1-5yo	0 yrs	None	0.7	0.81	0.93	0.93	NA	NA	None	NA	NA	NA	NA	NA	NA	NA	NA	0.4	Deaths in < 5yo per 100,000 population	7.83636	7.44545	7.55455	7.40909	7.44545	6.98182	7.84545	7.43636	7.26364	6.99091	7.17273	7.00909	7.06364	6.75455	6.90909
80	PEV (Pre-Erythrocytic Vaccine)	3	0.35	10	0.1	Infants	6, 10, &, 14 weeks	None	0.5	0.69	0.85	0.85	NA	NA	1-5yo	0 yrs	None	0.7	0.81	0.93	0.93	NA	NA	None	NA	NA	NA	NA	NA	NA	NA	NA	0.4	DALYs per 100,000 population	761.041	736.779	723.402	706.181	705.543	714.807	731.603	708.186	706.673	716.518	681.703	681.075	685.39	688.875	682.923
80	PEV (Pre-Erythrocytic Vaccine)	3	0.35	10	0.1	Infants	6, 10, &, 14 weeks	None	0.5	0.69	0.85	0.85	NA	NA	1-5yo	0 yrs	None	0.7	0.81	0.93	0.93	NA	NA	None	NA	NA	NA	NA	NA	NA	NA	NA	0.4	Income and productivity gains from delivering vaccine (US$ / dose)	0.0103512	0.114338	0.174369	0.194645	0.212339	0.223914	0.256021	0.275675	0.271164	0.307282	0.37671	0.383572	0.424131	0.432634	0.4294
81	PEV (Pre-Erythrocytic Vaccine)	3	0.35	10	0.1	Infants	6, 10, &, 14 weeks	None	0.5	0.69	0.85	0.85	NA	NA	1-5yo	0 yrs	None	0.5	0.69	0.85	0.85	NA	NA	None	NA	NA	NA	NA	NA	NA	NA	NA	0.4	Cases per 100,000 population	8500.4	8263.32	8151.99	8005.39	8011.74	7936.68	7811.48	7671.17	7616.97	7593.55	7577.83	7537.92	7453.96	7395.36	7305.42
81	PEV (Pre-Erythrocytic Vaccine)	3	0.35	10	0.1	Infants	6, 10, &, 14 weeks	None	0.5	0.69	0.85	0.85	NA	NA	1-5yo	0 yrs	None	0.5	0.69	0.85	0.85	NA	NA	None	NA	NA	NA	NA	NA	NA	NA	NA	0.4	Severe Cases per 100,000 population	142.282	140.282	137.464	133.555	136.091	134.655	133.664	129.336	131.291	130.645	130.545	130.236	131.136	130.509	129.736
81	PEV (Pre-Erythrocytic Vaccine)	3	0.35	10	0.1	Infants	6, 10, &, 14 weeks	None	0.5	0.69	0.85	0.85	NA	NA	1-5yo	0 yrs	None	0.5	0.69	0.85	0.85	NA	NA	None	NA	NA	NA	NA	NA	NA	NA	NA	0.4	Deaths per 100,000 population	29.9727	29.6091	28.9273	28.5	28.0727	27.6636	28.1091	28.1636	27.0636	27.5182	27.5818	26.6909	28.1364	28.1727	27.3091
81	PEV (Pre-Erythrocytic Vaccine)	3	0.35	10	0.1	Infants	6, 10, &, 14 weeks	None	0.5	0.69	0.85	0.85	NA	NA	1-5yo	0 yrs	None	0.5	0.69	0.85	0.85	NA	NA	None	NA	NA	NA	NA	NA	NA	NA	NA	0.4	Cases in <5yo per 100,000 population	584.382	531.673	550.909	551.773	551.245	540.745	523.6	514.027	510.627	507.055	500.864	506.336	495.118	488.527	478.355
81	PEV (Pre-Erythrocytic Vaccine)	3	0.35	10	0.1	Infants	6, 10, &, 14 weeks	None	0.5	0.69	0.85	0.85	NA	NA	1-5yo	0 yrs	None	0.5	0.69	0.85	0.85	NA	NA	None	NA	NA	NA	NA	NA	NA	NA	NA	0.4	Severe Cases in <5yo per 100,000 population	29.5909	28.2273	29.2091	28.7909	29.3727	27.7	27.3	26.4364	26.2364	25.9545	26.3091	27.0364	26.1727	25.4364	25.8727
81	PEV (Pre-Erythrocytic Vaccine)	3	0.35	10	0.1	Infants	6, 10, &, 14 weeks	None	0.5	0.69	0.85	0.85	NA	NA	1-5yo	0 yrs	None	0.5	0.69	0.85	0.85	NA	NA	None	NA	NA	NA	NA	NA	NA	NA	NA	0.4	Deaths in < 5yo per 100,000 population	8.05455	7.17273	7.49091	7.02727	7.7	7.16364	6.82727	7.35455	6.99091	7.19091	6.8	7.13636	7.02727	7.00909	7.06364
81	PEV (Pre-Erythrocytic Vaccine)	3	0.35	10	0.1	Infants	6, 10, &, 14 weeks	None	0.5	0.69	0.85	0.85	NA	NA	1-5yo	0 yrs	None	0.5	0.69	0.85	0.85	NA	NA	None	NA	NA	NA	NA	NA	NA	NA	NA	0.4	DALYs per 100,000 population	761.301	749.688	731.878	722.016	716.105	703.498	710.087	717.143	685.257	698.59	696.108	677.224	713.697	712.085	691.09
81	PEV (Pre-Erythrocytic Vaccine)	3	0.35	10	0.1	Infants	6, 10, &, 14 weeks	None	0.5	0.69	0.85	0.85	NA	NA	1-5yo	0 yrs	None	0.5	0.69	0.85	0.85	NA	NA	None	NA	NA	NA	NA	NA	NA	NA	NA	0.4	Income and productivity gains from delivering vaccine (US$ / dose)	0.00655981	0.0970689	0.144642	0.198745	0.196072	0.219989	0.260323	0.305696	0.320801	0.330044	0.335191	0.349342	0.379008	0.396555	0.425881
82	PEV (Pre-Erythrocytic Vaccine)	3	0.35	10	1	Infants	6, 10, &, 14 weeks	None	0.89	0.95	0.97	0.97	NA	NA	1-5yo	0 yrs	None	0.89	0.95	0.97	0.97	NA	NA	None	NA	NA	NA	NA	NA	NA	NA	NA	0.4	Cases per 100,000 population	84370.5	81407.1	80343.2	79170.9	77617.5	76860.2	75667.9	74609.8	73308	72052.1	72072.7	71365	70724.7	69451.5	69342.2
82	PEV (Pre-Erythrocytic Vaccine)	3	0.35	10	1	Infants	6, 10, &, 14 weeks	None	0.89	0.95	0.97	0.97	NA	NA	1-5yo	0 yrs	None	0.89	0.95	0.97	0.97	NA	NA	None	NA	NA	NA	NA	NA	NA	NA	NA	0.4	Severe Cases per 100,000 population	1435.09	1337.64	1315.64	1312	1286.55	1265	1257.55	1263.82	1238.64	1238.27	1224.91	1235.55	1219.45	1201.18	1210.64
82	PEV (Pre-Erythrocytic Vaccine)	3	0.35	10	1	Infants	6, 10, &, 14 weeks	None	0.89	0.95	0.97	0.97	NA	NA	1-5yo	0 yrs	None	0.89	0.95	0.97	0.97	NA	NA	None	NA	NA	NA	NA	NA	NA	NA	NA	0.4	Deaths per 100,000 population	307.273	285.818	284.727	275.273	270.636	270	262.545	270.455	265.727	264.273	260.455	261.818	263.182	262.364	263.727
82	PEV (Pre-Erythrocytic Vaccine)	3	0.35	10	1	Infants	6, 10, &, 14 weeks	None	0.89	0.95	0.97	0.97	NA	NA	1-5yo	0 yrs	None	0.89	0.95	0.97	0.97	NA	NA	None	NA	NA	NA	NA	NA	NA	NA	NA	0.4	Cases in <5yo per 100,000 population	5613.27	4962.36	4959.55	5020.73	4798.45	4536.27	4508.82	4397.27	4333	4271.18	4281.36	4185.27	4171.18	4056.64	4108.18
82	PEV (Pre-Erythrocytic Vaccine)	3	0.35	10	1	Infants	6, 10, &, 14 weeks	None	0.89	0.95	0.97	0.97	NA	NA	1-5yo	0 yrs	None	0.89	0.95	0.97	0.97	NA	NA	None	NA	NA	NA	NA	NA	NA	NA	NA	0.4	Severe Cases in <5yo per 100,000 population	286.545	253.727	254.273	256.455	257	244.636	238.727	236.455	229.091	227.273	219.818	224.909	216.727	207.455	207.545
82	PEV (Pre-Erythrocytic Vaccine)	3	0.35	10	1	Infants	6, 10, &, 14 weeks	None	0.89	0.95	0.97	0.97	NA	NA	1-5yo	0 yrs	None	0.89	0.95	0.97	0.97	NA	NA	None	NA	NA	NA	NA	NA	NA	NA	NA	0.4	Deaths in < 5yo per 100,000 population	76.8182	69.9091	71.7273	70.8182	66.7273	66.1818	65.3636	68.9091	65.3636	61.2727	67.1818	62.2727	65.1818	63.7273	59.7273
82	PEV (Pre-Erythrocytic Vaccine)	3	0.35	10	1	Infants	6, 10, &, 14 weeks	None	0.89	0.95	0.97	0.97	NA	NA	1-5yo	0 yrs	None	0.89	0.95	0.97	0.97	NA	NA	None	NA	NA	NA	NA	NA	NA	NA	NA	0.4	DALYs per 100,000 population	7787.81	7276.62	7223.75	6956.17	6845.74	6801.86	6656.78	6830.25	6706.4	6685.87	6644.04	6631.82	6638.52	6592.15	6630.88
82	PEV (Pre-Erythrocytic Vaccine)	3	0.35	10	1	Infants	6, 10, &, 14 weeks	None	0.89	0.95	0.97	0.97	NA	NA	1-5yo	0 yrs	None	0.89	0.95	0.97	0.97	NA	NA	None	NA	NA	NA	NA	NA	NA	NA	NA	0.4	Income and productivity gains from delivering vaccine (US$ / dose)	0.0833012	0.905956	1.16744	1.4402	1.79755	1.94177	2.20054	2.40804	2.68765	2.96947	2.98668	3.12971	3.28475	3.56465	3.60238
83	PEV (Pre-Erythrocytic Vaccine)	3	0.35	10	1	Infants	6, 10, &, 14 weeks	None	0.89	0.95	0.97	0.97	NA	NA	1-5yo	0 yrs	None	0.7	0.81	0.93	0.93	NA	NA	None	NA	NA	NA	NA	NA	NA	NA	NA	0.4	Cases per 100,000 population	84884.8	81940.7	80264.4	79177.9	77262.2	76957.1	76272.4	75462.2	74666.1	73999.1	72132.5	71516.5	70971	70364.9	69456.5
83	PEV (Pre-Erythrocytic Vaccine)	3	0.35	10	1	Infants	6, 10, &, 14 weeks	None	0.89	0.95	0.97	0.97	NA	NA	1-5yo	0 yrs	None	0.7	0.81	0.93	0.93	NA	NA	None	NA	NA	NA	NA	NA	NA	NA	NA	0.4	Severe Cases per 100,000 population	1436.45	1373.18	1324.27	1328.09	1292.09	1292.27	1263.91	1251.91	1252.55	1262.73	1242.36	1235.45	1223.27	1216.27	1211.45
83	PEV (Pre-Erythrocytic Vaccine)	3	0.35	10	1	Infants	6, 10, &, 14 weeks	None	0.89	0.95	0.97	0.97	NA	NA	1-5yo	0 yrs	None	0.7	0.81	0.93	0.93	NA	NA	None	NA	NA	NA	NA	NA	NA	NA	NA	0.4	Deaths per 100,000 population	308.091	289	290.273	285	271.455	268.818	263.727	266.909	270.455	272	262.909	266.818	260.818	260	261.091
83	PEV (Pre-Erythrocytic Vaccine)	3	0.35	10	1	Infants	6, 10, &, 14 weeks	None	0.89	0.95	0.97	0.97	NA	NA	1-5yo	0 yrs	None	0.7	0.81	0.93	0.93	NA	NA	None	NA	NA	NA	NA	NA	NA	NA	NA	0.4	Cases in <5yo per 100,000 population	5718	5035	5051	5034.36	4768.09	4593.91	4567.73	4443.55	4421.36	4332.45	4250.45	4236	4175.73	4160.82	4124.27
83	PEV (Pre-Erythrocytic Vaccine)	3	0.35	10	1	Infants	6, 10, &, 14 weeks	None	0.89	0.95	0.97	0.97	NA	NA	1-5yo	0 yrs	None	0.7	0.81	0.93	0.93	NA	NA	None	NA	NA	NA	NA	NA	NA	NA	NA	0.4	Severe Cases in <5yo per 100,000 population	291.636	263.364	264.455	263.818	257.545	240.273	236.636	233	235.364	235.818	222.364	232.364	221.545	217.727	218.091
83	PEV (Pre-Erythrocytic Vaccine)	3	0.35	10	1	Infants	6, 10, &, 14 weeks	None	0.89	0.95	0.97	0.97	NA	NA	1-5yo	0 yrs	None	0.7	0.81	0.93	0.93	NA	NA	None	NA	NA	NA	NA	NA	NA	NA	NA	0.4	Deaths in < 5yo per 100,000 population	77	69.5455	71.7273	69.7273	70.0909	67	63.9091	66.4545	66	64.8182	64.3636	67	68.0909	67	63.0909
83	PEV (Pre-Erythrocytic Vaccine)	3	0.35	10	1	Infants	6, 10, &, 14 weeks	None	0.89	0.95	0.97	0.97	NA	NA	1-5yo	0 yrs	None	0.7	0.81	0.93	0.93	NA	NA	None	NA	NA	NA	NA	NA	NA	NA	NA	0.4	DALYs per 100,000 population	7823.49	7340.13	7336.72	7220.94	6892.15	6803.95	6679.92	6753.92	6836.55	6881.08	6629.94	6734.19	6608.58	6574.73	6594.25
83	PEV (Pre-Erythrocytic Vaccine)	3	0.35	10	1	Infants	6, 10, &, 14 weeks	None	0.89	0.95	0.97	0.97	NA	NA	1-5yo	0 yrs	None	0.7	0.81	0.93	0.93	NA	NA	None	NA	NA	NA	NA	NA	NA	NA	NA	0.4	Income and productivity gains from delivering vaccine (US$ / dose)	0.0556528	0.778565	1.19779	1.44992	1.86577	1.91922	2.08054	2.22548	2.39594	2.53473	2.95156	3.11168	3.23498	3.35258	3.56164
84	PEV (Pre-Erythrocytic Vaccine)	3	0.35	10	1	Infants	6, 10, &, 14 weeks	None	0.89	0.95	0.97	0.97	NA	NA	1-5yo	0 yrs	None	0.5	0.69	0.85	0.85	NA	NA	None	NA	NA	NA	NA	NA	NA	NA	NA	0.4	Cases per 100,000 population	85035.8	82729.6	81464.2	79691.8	78774.4	77529.3	76601.2	75085.2	73409.2	72494.1	71795	71169.1	71081.2	70186.7	69606.4
84	PEV (Pre-Erythrocytic Vaccine)	3	0.35	10	1	Infants	6, 10, &, 14 weeks	None	0.89	0.95	0.97	0.97	NA	NA	1-5yo	0 yrs	None	0.5	0.69	0.85	0.85	NA	NA	None	NA	NA	NA	NA	NA	NA	NA	NA	0.4	Severe Cases per 100,000 population	1463.36	1392.91	1351.64	1321.64	1307.18	1289.09	1286.36	1272.64	1233.45	1215.82	1220.09	1210.09	1225.45	1216.55	1213.18
84	PEV (Pre-Erythrocytic Vaccine)	3	0.35	10	1	Infants	6, 10, &, 14 weeks	None	0.89	0.95	0.97	0.97	NA	NA	1-5yo	0 yrs	None	0.5	0.69	0.85	0.85	NA	NA	None	NA	NA	NA	NA	NA	NA	NA	NA	0.4	Deaths per 100,000 population	310.455	288.455	288.545	291	274.909	278.909	272.545	276.545	259.273	251.364	258.091	252.455	256.091	265.182	259
84	PEV (Pre-Erythrocytic Vaccine)	3	0.35	10	1	Infants	6, 10, &, 14 weeks	None	0.89	0.95	0.97	0.97	NA	NA	1-5yo	0 yrs	None	0.5	0.69	0.85	0.85	NA	NA	None	NA	NA	NA	NA	NA	NA	NA	NA	0.4	Cases in <5yo per 100,000 population	5816.73	5236.18	5185.91	5049.27	4912	4548.64	4573.64	4466.18	4343.55	4235.64	4268.45	4125.27	4172	4161.73	4121.36
84	PEV (Pre-Erythrocytic Vaccine)	3	0.35	10	1	Infants	6, 10, &, 14 weeks	None	0.89	0.95	0.97	0.97	NA	NA	1-5yo	0 yrs	None	0.5	0.69	0.85	0.85	NA	NA	None	NA	NA	NA	NA	NA	NA	NA	NA	0.4	Severe Cases in <5yo per 100,000 population	296.182	279.273	266.545	259.909	250.091	238.455	249.455	241.364	231.545	225.091	227.909	232.545	219.545	219.636	212.818
84	PEV (Pre-Erythrocytic Vaccine)	3	0.35	10	1	Infants	6, 10, &, 14 weeks	None	0.89	0.95	0.97	0.97	NA	NA	1-5yo	0 yrs	None	0.5	0.69	0.85	0.85	NA	NA	None	NA	NA	NA	NA	NA	NA	NA	NA	0.4	Deaths in < 5yo per 100,000 population	76.6364	73.3636	71.2727	67.0909	70.7273	66.8182	67.8182	70	63.9091	62.8182	65.4545	65.0909	58.5455	65.5455	61.1818
84	PEV (Pre-Erythrocytic Vaccine)	3	0.35	10	1	Infants	6, 10, &, 14 weeks	None	0.89	0.95	0.97	0.97	NA	NA	1-5yo	0 yrs	None	0.5	0.69	0.85	0.85	NA	NA	None	NA	NA	NA	NA	NA	NA	NA	NA	0.4	DALYs per 100,000 population	7857.79	7337.37	7349.08	7299.99	7017.68	7079.49	6899.45	6963.83	6549.47	6376.85	6551.31	6390.08	6493.67	6707.99	6533.45
84	PEV (Pre-Erythrocytic Vaccine)	3	0.35	10	1	Infants	6, 10, &, 14 weeks	None	0.89	0.95	0.97	0.97	NA	NA	1-5yo	0 yrs	None	0.5	0.69	0.85	0.85	NA	NA	None	NA	NA	NA	NA	NA	NA	NA	NA	0.4	Income and productivity gains from delivering vaccine (US$ / dose)	0.0452995	0.609056	0.927514	1.32697	1.54034	1.79337	1.97784	2.30878	2.67251	2.88947	3.04207	3.18288	3.22204	3.40371	3.53928
85	PEV (Pre-Erythrocytic Vaccine)	3	0.35	10	1	Infants	6, 10, &, 14 weeks	None	0.7	0.81	0.93	0.93	NA	NA	1-5yo	0 yrs	None	0.89	0.95	0.97	0.97	NA	NA	None	NA	NA	NA	NA	NA	NA	NA	NA	0.4	Cases per 100,000 population	84493.4	82172	81184.5	79522.2	77709.5	77504.9	76572.7	75860.4	75226.7	73933.8	73706	72840.6	72250.8	72448.6	71307.5
85	PEV (Pre-Erythrocytic Vaccine)	3	0.35	10	1	Infants	6, 10, &, 14 weeks	None	0.7	0.81	0.93	0.93	NA	NA	1-5yo	0 yrs	None	0.89	0.95	0.97	0.97	NA	NA	None	NA	NA	NA	NA	NA	NA	NA	NA	0.4	Severe Cases per 100,000 population	1437.64	1353.82	1363.91	1313.18	1280.27	1300.18	1272.73	1288.27	1258.82	1277.55	1261.73	1266.36	1259.27	1270.45	1242.45
85	PEV (Pre-Erythrocytic Vaccine)	3	0.35	10	1	Infants	6, 10, &, 14 weeks	None	0.7	0.81	0.93	0.93	NA	NA	1-5yo	0 yrs	None	0.89	0.95	0.97	0.97	NA	NA	None	NA	NA	NA	NA	NA	NA	NA	NA	0.4	Deaths per 100,000 population	303.909	284.273	288.727	289.545	281.091	272	273.909	271.727	273.909	278.455	268.364	269.273	267.364	269.364	266.909
85	PEV (Pre-Erythrocytic Vaccine)	3	0.35	10	1	Infants	6, 10, &, 14 weeks	None	0.7	0.81	0.93	0.93	NA	NA	1-5yo	0 yrs	None	0.89	0.95	0.97	0.97	NA	NA	None	NA	NA	NA	NA	NA	NA	NA	NA	0.4	Cases in <5yo per 100,000 population	5548.55	5050.36	5224.27	5286.18	5072.73	4903	4867.36	4795.27	4760.91	4639.55	4691.36	4619.45	4517.73	4582.36	4513.91
85	PEV (Pre-Erythrocytic Vaccine)	3	0.35	10	1	Infants	6, 10, &, 14 weeks	None	0.7	0.81	0.93	0.93	NA	NA	1-5yo	0 yrs	None	0.89	0.95	0.97	0.97	NA	NA	None	NA	NA	NA	NA	NA	NA	NA	NA	0.4	Severe Cases in <5yo per 100,000 population	283.818	257.182	276.818	269.545	264.455	258.727	253.545	250.364	245.091	256.545	242.909	243	233.091	246.091	234.273
85	PEV (Pre-Erythrocytic Vaccine)	3	0.35	10	1	Infants	6, 10, &, 14 weeks	None	0.7	0.81	0.93	0.93	NA	NA	1-5yo	0 yrs	None	0.89	0.95	0.97	0.97	NA	NA	None	NA	NA	NA	NA	NA	NA	NA	NA	0.4	Deaths in < 5yo per 100,000 population	74.4545	70.0909	75.8182	75.2727	74.3636	65.0909	69.0909	66.3636	68.6364	72.8182	67.5455	70.7273	67.0909	71.7273	68.9091
85	PEV (Pre-Erythrocytic Vaccine)	3	0.35	10	1	Infants	6, 10, &, 14 weeks	None	0.7	0.81	0.93	0.93	NA	NA	1-5yo	0 yrs	None	0.89	0.95	0.97	0.97	NA	NA	None	NA	NA	NA	NA	NA	NA	NA	NA	0.4	DALYs per 100,000 population	7722.28	7200.92	7330.37	7322.03	7136.83	6860.78	6943.36	6911.54	6936.42	7026.14	6817.59	6836.5	6746.77	6815.77	6761.25
85	PEV (Pre-Erythrocytic Vaccine)	3	0.35	10	1	Infants	6, 10, &, 14 weeks	None	0.7	0.81	0.93	0.93	NA	NA	1-5yo	0 yrs	None	0.89	0.95	0.97	0.97	NA	NA	None	NA	NA	NA	NA	NA	NA	NA	NA	0.4	Income and productivity gains from delivering vaccine (US$ / dose)	0.0812958	0.903866	1.20419	1.71046	2.19713	2.21001	2.4656	2.61712	2.81437	3.11004	3.21729	3.43346	3.61255	3.53956	3.85092
86	PEV (Pre-Erythrocytic Vaccine)	3	0.35	10	1	Infants	6, 10, &, 14 weeks	None	0.7	0.81	0.93	0.93	NA	NA	1-5yo	0 yrs	None	0.7	0.81	0.93	0.93	NA	NA	None	NA	NA	NA	NA	NA	NA	NA	NA	0.4	Cases per 100,000 population	84651.8	82275.4	81310.4	79534	79133.2	78057.5	76854.2	75721.5	74982.9	74420.6	73599.9	72375.8	71961.5	71495.7	71105.5
86	PEV (Pre-Erythrocytic Vaccine)	3	0.35	10	1	Infants	6, 10, &, 14 weeks	None	0.7	0.81	0.93	0.93	NA	NA	1-5yo	0 yrs	None	0.7	0.81	0.93	0.93	NA	NA	None	NA	NA	NA	NA	NA	NA	NA	NA	0.4	Severe Cases per 100,000 population	1438.73	1384.36	1348.82	1362.73	1331.09	1313.82	1299.82	1274	1280.73	1276.36	1264.73	1251.09	1271.82	1250.09	1275.09
86	PEV (Pre-Erythrocytic Vaccine)	3	0.35	10	1	Infants	6, 10, &, 14 weeks	None	0.7	0.81	0.93	0.93	NA	NA	1-5yo	0 yrs	None	0.7	0.81	0.93	0.93	NA	NA	None	NA	NA	NA	NA	NA	NA	NA	NA	0.4	Deaths per 100,000 population	296	289.364	278.364	286.909	276.545	268.273	276.182	270.818	274.364	268.364	267.364	270.909	271.545	272.727	270
86	PEV (Pre-Erythrocytic Vaccine)	3	0.35	10	1	Infants	6, 10, &, 14 weeks	None	0.7	0.81	0.93	0.93	NA	NA	1-5yo	0 yrs	None	0.7	0.81	0.93	0.93	NA	NA	None	NA	NA	NA	NA	NA	NA	NA	NA	0.4	Cases in <5yo per 100,000 population	5665.91	5116.45	5264.27	5260.91	5191.45	4948	4852.55	4785.18	4717.73	4681.91	4635.27	4541.36	4562.64	4515.91	4429.09
86	PEV (Pre-Erythrocytic Vaccine)	3	0.35	10	1	Infants	6, 10, &, 14 weeks	None	0.7	0.81	0.93	0.93	NA	NA	1-5yo	0 yrs	None	0.7	0.81	0.93	0.93	NA	NA	None	NA	NA	NA	NA	NA	NA	NA	NA	0.4	Severe Cases in <5yo per 100,000 population	284.091	269.636	270.909	287.182	272.909	263.909	261.364	250.727	247.727	249.545	242.636	246.909	244.636	233.455	241.818
86	PEV (Pre-Erythrocytic Vaccine)	3	0.35	10	1	Infants	6, 10, &, 14 weeks	None	0.7	0.81	0.93	0.93	NA	NA	1-5yo	0 yrs	None	0.7	0.81	0.93	0.93	NA	NA	None	NA	NA	NA	NA	NA	NA	NA	NA	0.4	Deaths in < 5yo per 100,000 population	74.6364	69.8182	67.2727	73.9091	69.9091	65.6364	69.0909	70.1818	66.3636	64.8182	67.3636	70	67.7273	69.1818	65.3636
86	PEV (Pre-Erythrocytic Vaccine)	3	0.35	10	1	Infants	6, 10, &, 14 weeks	None	0.7	0.81	0.93	0.93	NA	NA	1-5yo	0 yrs	None	0.7	0.81	0.93	0.93	NA	NA	None	NA	NA	NA	NA	NA	NA	NA	NA	0.4	DALYs per 100,000 population	7526.64	7382.09	7035.84	7289.04	7029.88	6799.01	6984.13	6828.99	6943.24	6809.24	6777.52	6839.43	6874.16	6870.37	6805.1
86	PEV (Pre-Erythrocytic Vaccine)	3	0.35	10	1	Infants	6, 10, &, 14 weeks	None	0.7	0.81	0.93	0.93	NA	NA	1-5yo	0 yrs	None	0.7	0.81	0.93	0.93	NA	NA	None	NA	NA	NA	NA	NA	NA	NA	NA	0.4	Income and productivity gains from delivering vaccine (US$ / dose)	0.073695	0.864349	1.17297	1.64669	1.78013	2.05122	2.37328	2.66601	2.84061	2.9883	3.23138	3.59199	3.67707	3.81968	3.87572
87	PEV (Pre-Erythrocytic Vaccine)	3	0.35	10	1	Infants	6, 10, &, 14 weeks	None	0.7	0.81	0.93	0.93	NA	NA	1-5yo	0 yrs	None	0.5	0.69	0.85	0.85	NA	NA	None	NA	NA	NA	NA	NA	NA	NA	NA	0.4	Cases per 100,000 population	84461.2	82176	81360.3	79818.5	79055.8	78167.8	77481.6	76888.8	75537	74637.4	74238.1	73325.9	73242.2	73242.7	72372.6
87	PEV (Pre-Erythrocytic Vaccine)	3	0.35	10	1	Infants	6, 10, &, 14 weeks	None	0.7	0.81	0.93	0.93	NA	NA	1-5yo	0 yrs	None	0.5	0.69	0.85	0.85	NA	NA	None	NA	NA	NA	NA	NA	NA	NA	NA	0.4	Severe Cases per 100,000 population	1437.64	1374.91	1348.18	1342.45	1315.09	1314.64	1305.82	1305.18	1271.36	1268.82	1274.27	1261.64	1286.36	1291.73	1277.64
87	PEV (Pre-Erythrocytic Vaccine)	3	0.35	10	1	Infants	6, 10, &, 14 weeks	None	0.7	0.81	0.93	0.93	NA	NA	1-5yo	0 yrs	None	0.5	0.69	0.85	0.85	NA	NA	None	NA	NA	NA	NA	NA	NA	NA	NA	0.4	Deaths per 100,000 population	299.636	288.727	281.091	282.273	275.182	269.818	273.727	272.818	261.818	264	267.545	266.636	271.455	267.455	278.273
87	PEV (Pre-Erythrocytic Vaccine)	3	0.35	10	1	Infants	6, 10, &, 14 weeks	None	0.7	0.81	0.93	0.93	NA	NA	1-5yo	0 yrs	None	0.5	0.69	0.85	0.85	NA	NA	None	NA	NA	NA	NA	NA	NA	NA	NA	0.4	Cases in <5yo per 100,000 population	5828.73	5197.18	5334.82	5329.82	5166.09	4902.27	4906.18	4873.45	4773.91	4712.82	4715.18	4599	4579.55	4683.45	4559.82
87	PEV (Pre-Erythrocytic Vaccine)	3	0.35	10	1	Infants	6, 10, &, 14 weeks	None	0.7	0.81	0.93	0.93	NA	NA	1-5yo	0 yrs	None	0.5	0.69	0.85	0.85	NA	NA	None	NA	NA	NA	NA	NA	NA	NA	NA	0.4	Severe Cases in <5yo per 100,000 population	307.364	278.818	278.182	277.727	276.091	263.091	262.273	262.545	249	246.636	239.909	248.909	248.455	250.364	237.545
87	PEV (Pre-Erythrocytic Vaccine)	3	0.35	10	1	Infants	6, 10, &, 14 weeks	None	0.7	0.81	0.93	0.93	NA	NA	1-5yo	0 yrs	None	0.5	0.69	0.85	0.85	NA	NA	None	NA	NA	NA	NA	NA	NA	NA	NA	0.4	Deaths in < 5yo per 100,000 population	76.4545	69.1818	71.2727	72.5455	74	66.3636	70.4545	69.6364	65	65.5455	69.1818	67.1818	65.8182	64.8182	67.7273
87	PEV (Pre-Erythrocytic Vaccine)	3	0.35	10	1	Infants	6, 10, &, 14 weeks	None	0.7	0.81	0.93	0.93	NA	NA	1-5yo	0 yrs	None	0.5	0.69	0.85	0.85	NA	NA	None	NA	NA	NA	NA	NA	NA	NA	NA	0.4	DALYs per 100,000 population	7642.92	7326.21	7147.44	7165.92	6984.49	6846.05	6984.16	6904.92	6649.9	6688.82	6789.43	6757	6908.15	6746.57	7027.97
87	PEV (Pre-Erythrocytic Vaccine)	3	0.35	10	1	Infants	6, 10, &, 14 weeks	None	0.7	0.81	0.93	0.93	NA	NA	1-5yo	0 yrs	None	0.5	0.69	0.85	0.85	NA	NA	None	NA	NA	NA	NA	NA	NA	NA	NA	0.4	Income and productivity gains from delivering vaccine (US$ / dose)	0.109205	0.918059	1.17804	1.59481	1.8188	2.01678	2.19764	2.34132	2.67919	2.95486	3.0593	3.31782	3.3137	3.33254	3.54502
88	PEV (Pre-Erythrocytic Vaccine)	3	0.35	10	1	Infants	6, 10, &, 14 weeks	None	0.5	0.69	0.85	0.85	NA	NA	1-5yo	0 yrs	None	0.89	0.95	0.97	0.97	NA	NA	None	NA	NA	NA	NA	NA	NA	NA	NA	0.4	Cases per 100,000 population	84302.9	81438.5	80316.9	79501.3	78894.3	78096.6	76594.1	75429.6	75290	74701.2	73679.5	73780.2	73632.2	73592.5	73041.1
88	PEV (Pre-Erythrocytic Vaccine)	3	0.35	10	1	Infants	6, 10, &, 14 weeks	None	0.5	0.69	0.85	0.85	NA	NA	1-5yo	0 yrs	None	0.89	0.95	0.97	0.97	NA	NA	None	NA	NA	NA	NA	NA	NA	NA	NA	0.4	Severe Cases per 100,000 population	1432.73	1371.36	1326.73	1340.27	1336.55	1331.82	1296.91	1275.55	1268.73	1281.18	1267.45	1284.27	1280.91	1307.82	1307.27
88	PEV (Pre-Erythrocytic Vaccine)	3	0.35	10	1	Infants	6, 10, &, 14 weeks	None	0.5	0.69	0.85	0.85	NA	NA	1-5yo	0 yrs	None	0.89	0.95	0.97	0.97	NA	NA	None	NA	NA	NA	NA	NA	NA	NA	NA	0.4	Deaths per 100,000 population	299.364	296.182	283.545	278.818	289.727	281.182	268.636	272.455	268.273	270.818	269.091	275.545	273.273	279	276
88	PEV (Pre-Erythrocytic Vaccine)	3	0.35	10	1	Infants	6, 10, &, 14 weeks	None	0.5	0.69	0.85	0.85	NA	NA	1-5yo	0 yrs	None	0.89	0.95	0.97	0.97	NA	NA	None	NA	NA	NA	NA	NA	NA	NA	NA	0.4	Cases in <5yo per 100,000 population	5565.36	5052.82	5284.55	5450.82	5451.82	5216.82	5151.45	5076.55	5075.73	5017.45	4952	4917.45	4961.09	4919.91	4878.55
88	PEV (Pre-Erythrocytic Vaccine)	3	0.35	10	1	Infants	6, 10, &, 14 weeks	None	0.5	0.69	0.85	0.85	NA	NA	1-5yo	0 yrs	None	0.89	0.95	0.97	0.97	NA	NA	None	NA	NA	NA	NA	NA	NA	NA	NA	0.4	Severe Cases in <5yo per 100,000 population	287.364	263	277	280.455	278.091	269.636	272.273	261.909	263.545	255.818	250.364	248.091	257.273	259.636	267.182
88	PEV (Pre-Erythrocytic Vaccine)	3	0.35	10	1	Infants	6, 10, &, 14 weeks	None	0.5	0.69	0.85	0.85	NA	NA	1-5yo	0 yrs	None	0.89	0.95	0.97	0.97	NA	NA	None	NA	NA	NA	NA	NA	NA	NA	NA	0.4	Deaths in < 5yo per 100,000 population	75.3636	69.7273	70.2727	75.3636	76.1818	70.1818	70.7273	71.8182	68.5455	68.9091	68.4545	67.8182	70.7273	71.3636	69.8182
88	PEV (Pre-Erythrocytic Vaccine)	3	0.35	10	1	Infants	6, 10, &, 14 weeks	None	0.5	0.69	0.85	0.85	NA	NA	1-5yo	0 yrs	None	0.89	0.95	0.97	0.97	NA	NA	None	NA	NA	NA	NA	NA	NA	NA	NA	0.4	DALYs per 100,000 population	7595.47	7461.23	7143.96	7098.47	7323.04	7127.95	6786.04	6913.47	6775.5	6863.26	6813.05	6975.49	6919.29	7084.32	7020.23
88	PEV (Pre-Erythrocytic Vaccine)	3	0.35	10	1	Infants	6, 10, &, 14 weeks	None	0.5	0.69	0.85	0.85	NA	NA	1-5yo	0 yrs	None	0.89	0.95	0.97	0.97	NA	NA	None	NA	NA	NA	NA	NA	NA	NA	NA	0.4	Income and productivity gains from delivering vaccine (US$ / dose)	0.10314	1.3892	1.83843	2.15478	2.38193	2.61563	3.12921	3.48356	3.5571	3.73375	4.1105	4.04252	4.09727	4.08807	4.26204
89	PEV (Pre-Erythrocytic Vaccine)	3	0.35	10	1	Infants	6, 10, &, 14 weeks	None	0.5	0.69	0.85	0.85	NA	NA	1-5yo	0 yrs	None	0.7	0.81	0.93	0.93	NA	NA	None	NA	NA	NA	NA	NA	NA	NA	NA	0.4	Cases per 100,000 population	84440.3	82105.7	80606.2	80203.4	79666.8	79191.9	78259.9	77641.8	77649.7	76533	74668.4	74342.6	73181.7	72914.3	72971.7
89	PEV (Pre-Erythrocytic Vaccine)	3	0.35	10	1	Infants	6, 10, &, 14 weeks	None	0.5	0.69	0.85	0.85	NA	NA	1-5yo	0 yrs	None	0.7	0.81	0.93	0.93	NA	NA	None	NA	NA	NA	NA	NA	NA	NA	NA	0.4	Severe Cases per 100,000 population	1432.27	1404.55	1331.18	1334.55	1321.18	1357.09	1323.64	1305.73	1335.73	1319.45	1276.36	1295.36	1277.27	1292.73	1282.27
89	PEV (Pre-Erythrocytic Vaccine)	3	0.35	10	1	Infants	6, 10, &, 14 weeks	None	0.5	0.69	0.85	0.85	NA	NA	1-5yo	0 yrs	None	0.7	0.81	0.93	0.93	NA	NA	None	NA	NA	NA	NA	NA	NA	NA	NA	0.4	Deaths per 100,000 population	298.727	289.182	284.091	278.364	277.091	282	288.364	278.091	277.545	283.182	268.727	268.636	269.273	271.636	268.545
89	PEV (Pre-Erythrocytic Vaccine)	3	0.35	10	1	Infants	6, 10, &, 14 weeks	None	0.5	0.69	0.85	0.85	NA	NA	1-5yo	0 yrs	None	0.7	0.81	0.93	0.93	NA	NA	None	NA	NA	NA	NA	NA	NA	NA	NA	0.4	Cases in <5yo per 100,000 population	5649.91	5200.09	5327	5567.73	5483.36	5338.82	5284.18	5264.36	5264.55	5145.27	4996.64	4988.91	4867.27	4876.82	4846.18
89	PEV (Pre-Erythrocytic Vaccine)	3	0.35	10	1	Infants	6, 10, &, 14 weeks	None	0.5	0.69	0.85	0.85	NA	NA	1-5yo	0 yrs	None	0.7	0.81	0.93	0.93	NA	NA	None	NA	NA	NA	NA	NA	NA	NA	NA	0.4	Severe Cases in <5yo per 100,000 population	296.091	273.636	280.091	284.182	279.364	273.818	281.364	276.091	278	261.455	258.364	262.182	257.818	258	249.091
89	PEV (Pre-Erythrocytic Vaccine)	3	0.35	10	1	Infants	6, 10, &, 14 weeks	None	0.5	0.69	0.85	0.85	NA	NA	1-5yo	0 yrs	None	0.7	0.81	0.93	0.93	NA	NA	None	NA	NA	NA	NA	NA	NA	NA	NA	0.4	Deaths in < 5yo per 100,000 population	78.3636	74.4545	75.5455	74.0909	74.4545	69.8182	78.4545	74.3636	72.6364	69.9091	71.7273	70.0909	70.6364	67.5455	69.0909
89	PEV (Pre-Erythrocytic Vaccine)	3	0.35	10	1	Infants	6, 10, &, 14 weeks	None	0.5	0.69	0.85	0.85	NA	NA	1-5yo	0 yrs	None	0.7	0.81	0.93	0.93	NA	NA	None	NA	NA	NA	NA	NA	NA	NA	NA	0.4	DALYs per 100,000 population	7610.41	7367.79	7234.02	7061.81	7055.43	7148.07	7316.03	7081.86	7066.73	7165.18	6817.03	6810.75	6853.9	6888.75	6829.23
89	PEV (Pre-Erythrocytic Vaccine)	3	0.35	10	1	Infants	6, 10, &, 14 weeks	None	0.5	0.69	0.85	0.85	NA	NA	1-5yo	0 yrs	None	0.7	0.81	0.93	0.93	NA	NA	None	NA	NA	NA	NA	NA	NA	NA	NA	0.4	Income and productivity gains from delivering vaccine (US$ / dose)	0.103512	1.14338	1.74369	1.94645	2.12339	2.23914	2.56021	2.75675	2.71164	3.07282	3.7671	3.83572	4.24131	4.32634	4.294
90	PEV (Pre-Erythrocytic Vaccine)	3	0.35	10	1	Infants	6, 10, &, 14 weeks	None	0.5	0.69	0.85	0.85	NA	NA	1-5yo	0 yrs	None	0.5	0.69	0.85	0.85	NA	NA	None	NA	NA	NA	NA	NA	NA	NA	NA	0.4	Cases per 100,000 population	85004	82633.2	81519.9	80053.9	80117.4	79366.8	78114.8	76711.7	76169.7	75935.5	75778.3	75379.2	74539.6	73953.6	73054.2
90	PEV (Pre-Erythrocytic Vaccine)	3	0.35	10	1	Infants	6, 10, &, 14 weeks	None	0.5	0.69	0.85	0.85	NA	NA	1-5yo	0 yrs	None	0.5	0.69	0.85	0.85	NA	NA	None	NA	NA	NA	NA	NA	NA	NA	NA	0.4	Severe Cases per 100,000 population	1422.82	1402.82	1374.64	1335.55	1360.91	1346.55	1336.64	1293.36	1312.91	1306.45	1305.45	1302.36	1311.36	1305.09	1297.36
90	PEV (Pre-Erythrocytic Vaccine)	3	0.35	10	1	Infants	6, 10, &, 14 weeks	None	0.5	0.69	0.85	0.85	NA	NA	1-5yo	0 yrs	None	0.5	0.69	0.85	0.85	NA	NA	None	NA	NA	NA	NA	NA	NA	NA	NA	0.4	Deaths per 100,000 population	299.727	296.091	289.273	285	280.727	276.636	281.091	281.636	270.636	275.182	275.818	266.909	281.364	281.727	273.091
90	PEV (Pre-Erythrocytic Vaccine)	3	0.35	10	1	Infants	6, 10, &, 14 weeks	None	0.5	0.69	0.85	0.85	NA	NA	1-5yo	0 yrs	None	0.5	0.69	0.85	0.85	NA	NA	None	NA	NA	NA	NA	NA	NA	NA	NA	0.4	Cases in <5yo per 100,000 population	5843.82	5316.73	5509.09	5517.73	5512.45	5407.45	5236	5140.27	5106.27	5070.55	5008.64	5063.36	4951.18	4885.27	4783.55
90	PEV (Pre-Erythrocytic Vaccine)	3	0.35	10	1	Infants	6, 10, &, 14 weeks	None	0.5	0.69	0.85	0.85	NA	NA	1-5yo	0 yrs	None	0.5	0.69	0.85	0.85	NA	NA	None	NA	NA	NA	NA	NA	NA	NA	NA	0.4	Severe Cases in <5yo per 100,000 population	295.909	282.273	292.091	287.909	293.727	277	273	264.364	262.364	259.545	263.091	270.364	261.727	254.364	258.727
90	PEV (Pre-Erythrocytic Vaccine)	3	0.35	10	1	Infants	6, 10, &, 14 weeks	None	0.5	0.69	0.85	0.85	NA	NA	1-5yo	0 yrs	None	0.5	0.69	0.85	0.85	NA	NA	None	NA	NA	NA	NA	NA	NA	NA	NA	0.4	Deaths in < 5yo per 100,000 population	80.5455	71.7273	74.9091	70.2727	77	71.6364	68.2727	73.5455	69.9091	71.9091	68	71.3636	70.2727	70.0909	70.6364
90	PEV (Pre-Erythrocytic Vaccine)	3	0.35	10	1	Infants	6, 10, &, 14 weeks	None	0.5	0.69	0.85	0.85	NA	NA	1-5yo	0 yrs	None	0.5	0.69	0.85	0.85	NA	NA	None	NA	NA	NA	NA	NA	NA	NA	NA	0.4	DALYs per 100,000 population	7613.01	7496.88	7318.78	7220.16	7161.05	7034.98	7100.87	7171.43	6852.57	6985.9	6961.08	6772.24	7136.97	7120.85	6910.9
90	PEV (Pre-Erythrocytic Vaccine)	3	0.35	10	1	Infants	6, 10, &, 14 weeks	None	0.5	0.69	0.85	0.85	NA	NA	1-5yo	0 yrs	None	0.5	0.69	0.85	0.85	NA	NA	None	NA	NA	NA	NA	NA	NA	NA	NA	0.4	Income and productivity gains from delivering vaccine (US$ / dose)	0.0655981	0.970689	1.44642	1.98745	1.96072	2.19989	2.60323	3.05696	3.20801	3.30044	3.35191	3.49342	3.79008	3.96555	4.25881
91	PEV (Pre-Erythrocytic Vaccine)	3	0.35	10	10	Infants	6, 10, &, 14 weeks	None	0.89	0.95	0.97	0.97	NA	NA	1-5yo	0 yrs	None	0.89	0.95	0.97	0.97	NA	NA	None	NA	NA	NA	NA	NA	NA	NA	NA	0.4	Cases per 100,000 population	134011	130198	129648	129254	129115	128850	128975	129109	129427	129890	130069	130747	131242	131821	132312
91	PEV (Pre-Erythrocytic Vaccine)	3	0.35	10	10	Infants	6, 10, &, 14 weeks	None	0.89	0.95	0.97	0.97	NA	NA	1-5yo	0 yrs	None	0.89	0.95	0.97	0.97	NA	NA	None	NA	NA	NA	NA	NA	NA	NA	NA	0.4	Severe Cases per 100,000 population	1632.18	1571.27	1610.55	1607.91	1653.55	1694.36	1718.09	1734.18	1736.91	1758.73	1792.55	1805.45	1824.18	1811.09	1822.55
91	PEV (Pre-Erythrocytic Vaccine)	3	0.35	10	10	Infants	6, 10, &, 14 weeks	None	0.89	0.95	0.97	0.97	NA	NA	1-5yo	0 yrs	None	0.89	0.95	0.97	0.97	NA	NA	None	NA	NA	NA	NA	NA	NA	NA	NA	0.4	Deaths per 100,000 population	344.545	326.545	327.909	321.727	322.727	333.364	329.727	325.273	339.545	329.545	338.455	352.455	351.636	354.636	354.909
91	PEV (Pre-Erythrocytic Vaccine)	3	0.35	10	10	Infants	6, 10, &, 14 weeks	None	0.89	0.95	0.97	0.97	NA	NA	1-5yo	0 yrs	None	0.89	0.95	0.97	0.97	NA	NA	None	NA	NA	NA	NA	NA	NA	NA	NA	0.4	Cases in <5yo per 100,000 population	25598.4	23989.6	24392.6	24572.3	24121.1	23477.2	23543.9	23482.5	23434.4	23556.1	23442.7	23514.6	23488.5	23539	23532.2
91	PEV (Pre-Erythrocytic Vaccine)	3	0.35	10	10	Infants	6, 10, &, 14 weeks	None	0.89	0.95	0.97	0.97	NA	NA	1-5yo	0 yrs	None	0.89	0.95	0.97	0.97	NA	NA	None	NA	NA	NA	NA	NA	NA	NA	NA	0.4	Severe Cases in <5yo per 100,000 population	1020.27	978.818	1009.45	1003.73	1013.36	1009.64	1015.64	1010.91	991	1000.55	1018.64	1010.27	1009.64	1019	1000.82
91	PEV (Pre-Erythrocytic Vaccine)	3	0.35	10	10	Infants	6, 10, &, 14 weeks	None	0.89	0.95	0.97	0.97	NA	NA	1-5yo	0 yrs	None	0.89	0.95	0.97	0.97	NA	NA	None	NA	NA	NA	NA	NA	NA	NA	NA	0.4	Deaths in < 5yo per 100,000 population	219.182	210.091	205.364	194.818	198.091	192.545	198	194.182	194.364	187.273	195	200	193.545	202.455	201.182
91	PEV (Pre-Erythrocytic Vaccine)	3	0.35	10	10	Infants	6, 10, &, 14 weeks	None	0.89	0.95	0.97	0.97	NA	NA	1-5yo	0 yrs	None	0.89	0.95	0.97	0.97	NA	NA	None	NA	NA	NA	NA	NA	NA	NA	NA	0.4	DALYs per 100,000 population	9345.46	8858.63	8914.01	8699.91	8754	9054.77	8927.19	8835.14	9195.99	8948.22	9201.21	9562.01	9511.82	9616.98	9626.42
91	PEV (Pre-Erythrocytic Vaccine)	3	0.35	10	10	Infants	6, 10, &, 14 weeks	None	0.89	0.95	0.97	0.97	NA	NA	1-5yo	0 yrs	None	0.89	0.95	0.97	0.97	NA	NA	None	NA	NA	NA	NA	NA	NA	NA	NA	0.4	Income and productivity gains from delivering vaccine (US$ / dose)	0.335879	1.66889	1.8263	1.93458	1.89781	1.85335	1.80608	1.77328	1.69261	1.58446	1.51468	1.37285	1.23097	1.1258	1.00035
92	PEV (Pre-Erythrocytic Vaccine)	3	0.35	10	10	Infants	6, 10, &, 14 weeks	None	0.89	0.95	0.97	0.97	NA	NA	1-5yo	0 yrs	None	0.7	0.81	0.93	0.93	NA	NA	None	NA	NA	NA	NA	NA	NA	NA	NA	0.4	Cases per 100,000 population	122312	119028	118263	118081	117604	117314	117235	117428	117882	118053	118572	119007	119266	119793	120173
92	PEV (Pre-Erythrocytic Vaccine)	3	0.35	10	10	Infants	6, 10, &, 14 weeks	None	0.89	0.95	0.97	0.97	NA	NA	1-5yo	0 yrs	None	0.7	0.81	0.93	0.93	NA	NA	None	NA	NA	NA	NA	NA	NA	NA	NA	0.4	Severe Cases per 100,000 population	1493.55	1450.09	1463.36	1488.91	1482.91	1499.91	1550.91	1574.36	1561.82	1610.36	1626.27	1629.73	1635.09	1658.73	1646.27
92	PEV (Pre-Erythrocytic Vaccine)	3	0.35	10	10	Infants	6, 10, &, 14 weeks	None	0.89	0.95	0.97	0.97	NA	NA	1-5yo	0 yrs	None	0.7	0.81	0.93	0.93	NA	NA	None	NA	NA	NA	NA	NA	NA	NA	NA	0.4	Deaths per 100,000 population	310	292.273	290.818	295.818	294.545	297.818	303.727	299.091	316.091	316.273	318.364	318.909	313.727	323.909	324.091
92	PEV (Pre-Erythrocytic Vaccine)	3	0.35	10	10	Infants	6, 10, &, 14 weeks	None	0.89	0.95	0.97	0.97	NA	NA	1-5yo	0 yrs	None	0.7	0.81	0.93	0.93	NA	NA	None	NA	NA	NA	NA	NA	NA	NA	NA	0.4	Cases in <5yo per 100,000 population	23661	22136.8	22262	22428	21998.9	21326.8	21277.3	21329.8	21376	21389.1	21398.9	21391.2	21409.9	21366.2	21401.4
92	PEV (Pre-Erythrocytic Vaccine)	3	0.35	10	10	Infants	6, 10, &, 14 weeks	None	0.89	0.95	0.97	0.97	NA	NA	1-5yo	0 yrs	None	0.7	0.81	0.93	0.93	NA	NA	None	NA	NA	NA	NA	NA	NA	NA	NA	0.4	Severe Cases in <5yo per 100,000 population	939.182	913.273	921.909	922.545	901.364	904	923.727	920.091	900.455	917.091	924.455	930.364	914.818	921.182	910.727
92	PEV (Pre-Erythrocytic Vaccine)	3	0.35	10	10	Infants	6, 10, &, 14 weeks	None	0.89	0.95	0.97	0.97	NA	NA	1-5yo	0 yrs	None	0.7	0.81	0.93	0.93	NA	NA	None	NA	NA	NA	NA	NA	NA	NA	NA	0.4	Deaths in < 5yo per 100,000 population	199.182	184.273	184.909	179.636	183.636	181.636	179.182	177.909	183.727	177.636	178.364	183.455	175.818	185.091	182.273
92	PEV (Pre-Erythrocytic Vaccine)	3	0.35	10	10	Infants	6, 10, &, 14 weeks	None	0.89	0.95	0.97	0.97	NA	NA	1-5yo	0 yrs	None	0.7	0.81	0.93	0.93	NA	NA	None	NA	NA	NA	NA	NA	NA	NA	NA	0.4	DALYs per 100,000 population	8370.56	7925.31	7928.19	7989.14	8026.96	8065.91	8258.15	8110.2	8575.81	8546.2	8603.57	8628.93	8492.28	8766.81	8780.03
92	PEV (Pre-Erythrocytic Vaccine)	3	0.35	10	10	Infants	6, 10, &, 14 weeks	None	0.89	0.95	0.97	0.97	NA	NA	1-5yo	0 yrs	None	0.7	0.81	0.93	0.93	NA	NA	None	NA	NA	NA	NA	NA	NA	NA	NA	0.4	Income and productivity gains from delivering vaccine (US$ / dose)	1.37637	4.46104	4.62535	4.68119	4.75133	4.74188	4.69485	4.66948	4.54066	4.48743	4.34569	4.25405	4.16731	4.02629	3.91599
93	PEV (Pre-Erythrocytic Vaccine)	3	0.35	10	10	Infants	6, 10, &, 14 weeks	None	0.89	0.95	0.97	0.97	NA	NA	1-5yo	0 yrs	None	0.5	0.69	0.85	0.85	NA	NA	None	NA	NA	NA	NA	NA	NA	NA	NA	0.4	Cases per 100,000 population	135154	131621	130750	130243	129911	129584	129482	129581	129584	129852	130208	130744	131085	131475	132123
93	PEV (Pre-Erythrocytic Vaccine)	3	0.35	10	10	Infants	6, 10, &, 14 weeks	None	0.89	0.95	0.97	0.97	NA	NA	1-5yo	0 yrs	None	0.5	0.69	0.85	0.85	NA	NA	None	NA	NA	NA	NA	NA	NA	NA	NA	0.4	Severe Cases per 100,000 population	1687	1614	1621.55	1629.55	1638.36	1691.73	1704.27	1718.36	1744.18	1736.91	1793.73	1763.36	1776.36	1817.55	1839.55
93	PEV (Pre-Erythrocytic Vaccine)	3	0.35	10	10	Infants	6, 10, &, 14 weeks	None	0.89	0.95	0.97	0.97	NA	NA	1-5yo	0 yrs	None	0.5	0.69	0.85	0.85	NA	NA	None	NA	NA	NA	NA	NA	NA	NA	NA	0.4	Deaths per 100,000 population	356.636	325.727	328.545	337	315.455	330.182	329.909	333.364	337.364	341.364	343.091	360.273	352.364	356.455	354.818
93	PEV (Pre-Erythrocytic Vaccine)	3	0.35	10	10	Infants	6, 10, &, 14 weeks	None	0.89	0.95	0.97	0.97	NA	NA	1-5yo	0 yrs	None	0.5	0.69	0.85	0.85	NA	NA	None	NA	NA	NA	NA	NA	NA	NA	NA	0.4	Cases in <5yo per 100,000 population	26510.5	24885.8	24851.4	24687.6	23997.1	23567.5	23585.7	23612.5	23511	23419.4	23432.6	23520.5	23512.3	23539.3	23612.5
93	PEV (Pre-Erythrocytic Vaccine)	3	0.35	10	10	Infants	6, 10, &, 14 weeks	None	0.89	0.95	0.97	0.97	NA	NA	1-5yo	0 yrs	None	0.5	0.69	0.85	0.85	NA	NA	None	NA	NA	NA	NA	NA	NA	NA	NA	0.4	Severe Cases in <5yo per 100,000 population	1053.27	1007.82	1008.18	1014.27	1002.18	1016.09	1009.82	994.818	1014.18	1004.64	1031.91	1009.91	994.636	1008.73	1013.36
93	PEV (Pre-Erythrocytic Vaccine)	3	0.35	10	10	Infants	6, 10, &, 14 weeks	None	0.89	0.95	0.97	0.97	NA	NA	1-5yo	0 yrs	None	0.5	0.69	0.85	0.85	NA	NA	None	NA	NA	NA	NA	NA	NA	NA	NA	0.4	Deaths in < 5yo per 100,000 population	224.636	201	204.182	208.364	202.182	199.909	199.818	193.727	198.727	201.182	194.727	208.818	193.909	203.545	194.182
93	PEV (Pre-Erythrocytic Vaccine)	3	0.35	10	10	Infants	6, 10, &, 14 weeks	None	0.89	0.95	0.97	0.97	NA	NA	1-5yo	0 yrs	None	0.5	0.69	0.85	0.85	NA	NA	None	NA	NA	NA	NA	NA	NA	NA	NA	0.4	DALYs per 100,000 population	9655.09	8818.18	8889.98	9123.2	8571.48	8980.32	8959.47	9022.41	9148.07	9252.34	9262.88	9722.64	9590	9656.73	9581.22
93	PEV (Pre-Erythrocytic Vaccine)	3	0.35	10	10	Infants	6, 10, &, 14 weeks	None	0.89	0.95	0.97	0.97	NA	NA	1-5yo	0 yrs	None	0.5	0.69	0.85	0.85	NA	NA	None	NA	NA	NA	NA	NA	NA	NA	NA	0.4	Income and productivity gains from delivering vaccine (US$ / dose)	0.307468	1.44892	1.62425	1.71552	1.70599	1.70969	1.70509	1.6972	1.66161	1.59958	1.49303	1.40573	1.29874	1.19445	1.03617
94	PEV (Pre-Erythrocytic Vaccine)	3	0.35	10	10	Infants	6, 10, &, 14 weeks	None	0.7	0.81	0.93	0.93	NA	NA	1-5yo	0 yrs	None	0.89	0.95	0.97	0.97	NA	NA	None	NA	NA	NA	NA	NA	NA	NA	NA	0.4	Cases per 100,000 population	133932	130684	130542	130336	130005	130312	130645	130716	131161	131967	132636	133033	133206	134023	134233
94	PEV (Pre-Erythrocytic Vaccine)	3	0.35	10	10	Infants	6, 10, &, 14 weeks	None	0.7	0.81	0.93	0.93	NA	NA	1-5yo	0 yrs	None	0.89	0.95	0.97	0.97	NA	NA	None	NA	NA	NA	NA	NA	NA	NA	NA	0.4	Severe Cases per 100,000 population	1642.73	1612.82	1659.91	1654.73	1710.36	1721.91	1762.73	1759.64	1791.91	1799.82	1808	1828.55	1845.45	1838	1817.45
94	PEV (Pre-Erythrocytic Vaccine)	3	0.35	10	10	Infants	6, 10, &, 14 weeks	None	0.7	0.81	0.93	0.93	NA	NA	1-5yo	0 yrs	None	0.89	0.95	0.97	0.97	NA	NA	None	NA	NA	NA	NA	NA	NA	NA	NA	0.4	Deaths per 100,000 population	334.182	325.091	326.273	329.273	331.636	346	339	336.273	347	344.091	348.545	352	368.455	362.636	352.545
94	PEV (Pre-Erythrocytic Vaccine)	3	0.35	10	10	Infants	6, 10, &, 14 weeks	None	0.7	0.81	0.93	0.93	NA	NA	1-5yo	0 yrs	None	0.89	0.95	0.97	0.97	NA	NA	None	NA	NA	NA	NA	NA	NA	NA	NA	0.4	Cases in <5yo per 100,000 population	25729.6	24421.2	25133.1	25476.5	25096.1	24723.7	24767.4	24724.4	24703.4	24802.2	24805.5	24905.9	24824.4	24851.8	24802.6
94	PEV (Pre-Erythrocytic Vaccine)	3	0.35	10	10	Infants	6, 10, &, 14 weeks	None	0.7	0.81	0.93	0.93	NA	NA	1-5yo	0 yrs	None	0.89	0.95	0.97	0.97	NA	NA	None	NA	NA	NA	NA	NA	NA	NA	NA	0.4	Severe Cases in <5yo per 100,000 population	1025.82	1011.18	1062.91	1037.18	1061.36	1053.36	1060.18	1037.64	1050.73	1046.64	1044	1061	1056.64	1066.91	1033.91
94	PEV (Pre-Erythrocytic Vaccine)	3	0.35	10	10	Infants	6, 10, &, 14 weeks	None	0.7	0.81	0.93	0.93	NA	NA	1-5yo	0 yrs	None	0.89	0.95	0.97	0.97	NA	NA	None	NA	NA	NA	NA	NA	NA	NA	NA	0.4	Deaths in < 5yo per 100,000 population	215.455	205.455	209.091	208.909	202.273	215.909	202.273	201	206.455	200.636	202.545	203.273	215.455	210.909	202.364
94	PEV (Pre-Erythrocytic Vaccine)	3	0.35	10	10	Infants	6, 10, &, 14 weeks	None	0.7	0.81	0.93	0.93	NA	NA	1-5yo	0 yrs	None	0.89	0.95	0.97	0.97	NA	NA	None	NA	NA	NA	NA	NA	NA	NA	NA	0.4	DALYs per 100,000 population	9040.95	8805.45	8849.43	8937.84	8968.63	9383.96	9192.09	9119.93	9418.91	9306.31	9447.74	9533.32	9982.31	9784.03	9544.66
94	PEV (Pre-Erythrocytic Vaccine)	3	0.35	10	10	Infants	6, 10, &, 14 weeks	None	0.7	0.81	0.93	0.93	NA	NA	1-5yo	0 yrs	None	0.89	0.95	0.97	0.97	NA	NA	None	NA	NA	NA	NA	NA	NA	NA	NA	0.4	Income and productivity gains from delivering vaccine (US$ / dose)	0.364845	1.93895	2.05066	2.14821	2.1332	2.00798	1.88144	1.87144	1.73109	1.49831	1.3207	1.22415	1.13793	0.952309	0.867144
95	PEV (Pre-Erythrocytic Vaccine)	3	0.35	10	10	Infants	6, 10, &, 14 weeks	None	0.7	0.81	0.93	0.93	NA	NA	1-5yo	0 yrs	None	0.7	0.81	0.93	0.93	NA	NA	None	NA	NA	NA	NA	NA	NA	NA	NA	0.4	Cases per 100,000 population	134703	131430	130966	130826	130927	130568	130627	130932	131326	131803	132509	132798	133253	133662	134380
95	PEV (Pre-Erythrocytic Vaccine)	3	0.35	10	10	Infants	6, 10, &, 14 weeks	None	0.7	0.81	0.93	0.93	NA	NA	1-5yo	0 yrs	None	0.7	0.81	0.93	0.93	NA	NA	None	NA	NA	NA	NA	NA	NA	NA	NA	0.4	Severe Cases per 100,000 population	1658.36	1606.36	1665.91	1669.91	1701.64	1711.36	1724.27	1756	1784.82	1799.55	1800.36	1816.45	1828.09	1825.45	1826.45
95	PEV (Pre-Erythrocytic Vaccine)	3	0.35	10	10	Infants	6, 10, &, 14 weeks	None	0.7	0.81	0.93	0.93	NA	NA	1-5yo	0 yrs	None	0.7	0.81	0.93	0.93	NA	NA	None	NA	NA	NA	NA	NA	NA	NA	NA	0.4	Deaths per 100,000 population	349.182	315.091	326.636	327.818	334.818	334.273	337.727	343.545	350.273	352.364	349.636	350.909	355.364	363.364	363.273
95	PEV (Pre-Erythrocytic Vaccine)	3	0.35	10	10	Infants	6, 10, &, 14 weeks	None	0.7	0.81	0.93	0.93	NA	NA	1-5yo	0 yrs	None	0.7	0.81	0.93	0.93	NA	NA	None	NA	NA	NA	NA	NA	NA	NA	NA	0.4	Cases in <5yo per 100,000 population	26144.1	24786.1	25337.4	25588.6	25342.4	24791.9	24746.7	24700	24715.6	24805.8	24829.2	24906.7	24818.1	24879.6	24853.4
95	PEV (Pre-Erythrocytic Vaccine)	3	0.35	10	10	Infants	6, 10, &, 14 weeks	None	0.7	0.81	0.93	0.93	NA	NA	1-5yo	0 yrs	None	0.7	0.81	0.93	0.93	NA	NA	None	NA	NA	NA	NA	NA	NA	NA	NA	0.4	Severe Cases in <5yo per 100,000 population	1032.45	1013	1061.82	1046.73	1050.55	1057.45	1040.27	1047.82	1052.55	1049.73	1051.73	1054.18	1051.45	1044.73	1036.27
95	PEV (Pre-Erythrocytic Vaccine)	3	0.35	10	10	Infants	6, 10, &, 14 weeks	None	0.7	0.81	0.93	0.93	NA	NA	1-5yo	0 yrs	None	0.7	0.81	0.93	0.93	NA	NA	None	NA	NA	NA	NA	NA	NA	NA	NA	0.4	Deaths in < 5yo per 100,000 population	216.455	197	204.364	207	208.545	201.636	199.545	207.818	208.727	207.818	210	205.091	204.091	216.182	206.182
95	PEV (Pre-Erythrocytic Vaccine)	3	0.35	10	10	Infants	6, 10, &, 14 weeks	None	0.7	0.81	0.93	0.93	NA	NA	1-5yo	0 yrs	None	0.7	0.81	0.93	0.93	NA	NA	None	NA	NA	NA	NA	NA	NA	NA	NA	0.4	DALYs per 100,000 population	9437.56	8553.81	8897.41	8938.39	9096.82	9056.64	9149.7	9345.54	9497.22	9561.79	9491.65	9483.2	9601.31	9874.11	9834.48
95	PEV (Pre-Erythrocytic Vaccine)	3	0.35	10	10	Infants	6, 10, &, 14 weeks	None	0.7	0.81	0.93	0.93	NA	NA	1-5yo	0 yrs	None	0.7	0.81	0.93	0.93	NA	NA	None	NA	NA	NA	NA	NA	NA	NA	NA	0.4	Income and productivity gains from delivering vaccine (US$ / dose)	0.336362	1.78027	1.94142	2.00841	1.93519	1.95726	1.90323	1.82015	1.68942	1.55634	1.36271	1.29853	1.13303	1.03716	0.821978
96	PEV (Pre-Erythrocytic Vaccine)	3	0.35	10	10	Infants	6, 10, &, 14 weeks	None	0.7	0.81	0.93	0.93	NA	NA	1-5yo	0 yrs	None	0.5	0.69	0.85	0.85	NA	NA	None	NA	NA	NA	NA	NA	NA	NA	NA	0.4	Cases per 100,000 population	135276	132103	131744	131113	131357	130866	130945	131118	131291	132071	132006	132846	133521	133432	134143
96	PEV (Pre-Erythrocytic Vaccine)	3	0.35	10	10	Infants	6, 10, &, 14 weeks	None	0.7	0.81	0.93	0.93	NA	NA	1-5yo	0 yrs	None	0.5	0.69	0.85	0.85	NA	NA	None	NA	NA	NA	NA	NA	NA	NA	NA	0.4	Severe Cases per 100,000 population	1679.91	1626.45	1660.18	1686.55	1691.55	1724.36	1746.55	1745.09	1759	1777.45	1800.45	1803.64	1820.27	1804.09	1837.36
96	PEV (Pre-Erythrocytic Vaccine)	3	0.35	10	10	Infants	6, 10, &, 14 weeks	None	0.7	0.81	0.93	0.93	NA	NA	1-5yo	0 yrs	None	0.5	0.69	0.85	0.85	NA	NA	None	NA	NA	NA	NA	NA	NA	NA	NA	0.4	Deaths per 100,000 population	346.909	324.727	327	336.455	338.455	342.636	341.545	338.727	341.273	349.364	350.909	349	344.091	357.909	359.545
96	PEV (Pre-Erythrocytic Vaccine)	3	0.35	10	10	Infants	6, 10, &, 14 weeks	None	0.7	0.81	0.93	0.93	NA	NA	1-5yo	0 yrs	None	0.5	0.69	0.85	0.85	NA	NA	None	NA	NA	NA	NA	NA	NA	NA	NA	0.4	Cases in <5yo per 100,000 population	26626.6	25332.4	25611.2	25629.5	25348.2	24828.4	24763.5	24765.7	24785.3	24837.6	24801.3	24825.1	24889	24759.5	24793.9
96	PEV (Pre-Erythrocytic Vaccine)	3	0.35	10	10	Infants	6, 10, &, 14 weeks	None	0.7	0.81	0.93	0.93	NA	NA	1-5yo	0 yrs	None	0.5	0.69	0.85	0.85	NA	NA	None	NA	NA	NA	NA	NA	NA	NA	NA	0.4	Severe Cases in <5yo per 100,000 population	1049.55	1025.45	1062.36	1064.09	1056.45	1056	1060.18	1050.18	1046	1047.55	1050	1041.18	1052.73	1030	1048.91
96	PEV (Pre-Erythrocytic Vaccine)	3	0.35	10	10	Infants	6, 10, &, 14 weeks	None	0.7	0.81	0.93	0.93	NA	NA	1-5yo	0 yrs	None	0.5	0.69	0.85	0.85	NA	NA	None	NA	NA	NA	NA	NA	NA	NA	NA	0.4	Deaths in < 5yo per 100,000 population	218.545	209.364	207.545	211	208.364	205.364	212.545	199.727	207.364	210.455	206.091	201.364	200.727	209.545	207.545
96	PEV (Pre-Erythrocytic Vaccine)	3	0.35	10	10	Infants	6, 10, &, 14 weeks	None	0.7	0.81	0.93	0.93	NA	NA	1-5yo	0 yrs	None	0.5	0.69	0.85	0.85	NA	NA	None	NA	NA	NA	NA	NA	NA	NA	NA	0.4	DALYs per 100,000 population	9390.1	8796.44	8869.59	9117.32	9156.78	9268.79	9272.96	9171.23	9244.05	9461.82	9504.13	9457.38	9338.31	9718.59	9733.16
96	PEV (Pre-Erythrocytic Vaccine)	3	0.35	10	10	Infants	6, 10, &, 14 weeks	None	0.7	0.81	0.93	0.93	NA	NA	1-5yo	0 yrs	None	0.5	0.69	0.85	0.85	NA	NA	None	NA	NA	NA	NA	NA	NA	NA	NA	0.4	Income and productivity gains from delivering vaccine (US$ / dose)	0.323765	1.68195	1.78949	1.93596	1.81597	1.86007	1.80397	1.79325	1.70728	1.49408	1.47911	1.27682	1.08407	1.09999	0.879063
97	PEV (Pre-Erythrocytic Vaccine)	3	0.35	10	10	Infants	6, 10, &, 14 weeks	None	0.5	0.69	0.85	0.85	NA	NA	1-5yo	0 yrs	None	0.89	0.95	0.97	0.97	NA	NA	None	NA	NA	NA	NA	NA	NA	NA	NA	0.4	Cases per 100,000 population	134131	131020	131128	131388	131626	131865	132174	132698	133364	133661	134364	134840	135441	135750	136083
97	PEV (Pre-Erythrocytic Vaccine)	3	0.35	10	10	Infants	6, 10, &, 14 weeks	None	0.5	0.69	0.85	0.85	NA	NA	1-5yo	0 yrs	None	0.89	0.95	0.97	0.97	NA	NA	None	NA	NA	NA	NA	NA	NA	NA	NA	0.4	Severe Cases per 100,000 population	1625.55	1631.91	1652.82	1699.27	1725.27	1778.36	1774.91	1815.73	1825.09	1809.82	1847.82	1829.18	1830.73	1859.27	1854.73
97	PEV (Pre-Erythrocytic Vaccine)	3	0.35	10	10	Infants	6, 10, &, 14 weeks	None	0.5	0.69	0.85	0.85	NA	NA	1-5yo	0 yrs	None	0.89	0.95	0.97	0.97	NA	NA	None	NA	NA	NA	NA	NA	NA	NA	NA	0.4	Deaths per 100,000 population	333.273	334.636	334.818	331.909	330.182	343.455	351.364	351.091	351.273	356.545	360.909	363.636	362.273	370.545	372.182
97	PEV (Pre-Erythrocytic Vaccine)	3	0.35	10	10	Infants	6, 10, &, 14 weeks	None	0.5	0.69	0.85	0.85	NA	NA	1-5yo	0 yrs	None	0.89	0.95	0.97	0.97	NA	NA	None	NA	NA	NA	NA	NA	NA	NA	NA	0.4	Cases in <5yo per 100,000 population	25747.7	24750.1	25777.3	26410.8	26410.1	26077	25970	26044.2	26068.7	25957.2	26106.9	26103.5	26227.1	26092.9	26168.1
97	PEV (Pre-Erythrocytic Vaccine)	3	0.35	10	10	Infants	6, 10, &, 14 weeks	None	0.5	0.69	0.85	0.85	NA	NA	1-5yo	0 yrs	None	0.89	0.95	0.97	0.97	NA	NA	None	NA	NA	NA	NA	NA	NA	NA	NA	0.4	Severe Cases in <5yo per 100,000 population	1011	1042.82	1056.18	1084.45	1079.64	1101.64	1082.55	1092.18	1085.18	1076.18	1099.82	1080.18	1085.27	1097.18	1093.18
97	PEV (Pre-Erythrocytic Vaccine)	3	0.35	10	10	Infants	6, 10, &, 14 weeks	None	0.5	0.69	0.85	0.85	NA	NA	1-5yo	0 yrs	None	0.89	0.95	0.97	0.97	NA	NA	None	NA	NA	NA	NA	NA	NA	NA	NA	0.4	Deaths in < 5yo per 100,000 population	216.909	215.091	212.727	210.182	204.818	213.364	213.727	214.091	206.273	210.273	212.273	222.273	211.273	214.091	225.364
97	PEV (Pre-Erythrocytic Vaccine)	3	0.35	10	10	Infants	6, 10, &, 14 weeks	None	0.5	0.69	0.85	0.85	NA	NA	1-5yo	0 yrs	None	0.89	0.95	0.97	0.97	NA	NA	None	NA	NA	NA	NA	NA	NA	NA	NA	0.4	DALYs per 100,000 population	9029.27	9081.4	9066.71	9036.84	8966.1	9313.77	9535.75	9558.9	9540.65	9608.54	9765.8	9849.85	9805.14	9982.83	10047.5
97	PEV (Pre-Erythrocytic Vaccine)	3	0.35	10	10	Infants	6, 10, &, 14 weeks	None	0.5	0.69	0.85	0.85	NA	NA	1-5yo	0 yrs	None	0.89	0.95	0.97	0.97	NA	NA	None	NA	NA	NA	NA	NA	NA	NA	NA	0.4	Income and productivity gains from delivering vaccine (US$ / dose)	0.375185	2.398	2.51266	2.46555	2.3601	2.17724	2.05231	1.87216	1.61021	1.49977	1.27804	1.1308	0.936979	0.788672	0.650298
98	PEV (Pre-Erythrocytic Vaccine)	3	0.35	10	10	Infants	6, 10, &, 14 weeks	None	0.5	0.69	0.85	0.85	NA	NA	1-5yo	0 yrs	None	0.7	0.81	0.93	0.93	NA	NA	None	NA	NA	NA	NA	NA	NA	NA	NA	0.4	Cases per 100,000 population	134791	131668	131921	131592	131913	132077	132378	132561	133261	133923	134310	134873	135344	135702	136141
98	PEV (Pre-Erythrocytic Vaccine)	3	0.35	10	10	Infants	6, 10, &, 14 weeks	None	0.5	0.69	0.85	0.85	NA	NA	1-5yo	0 yrs	None	0.7	0.81	0.93	0.93	NA	NA	None	NA	NA	NA	NA	NA	NA	NA	NA	0.4	Severe Cases per 100,000 population	1660.55	1630.64	1672.27	1687.55	1747.91	1752.18	1757.09	1797.64	1812.45	1834.18	1836.18	1824.36	1828.73	1854.64	1855.64
98	PEV (Pre-Erythrocytic Vaccine)	3	0.35	10	10	Infants	6, 10, &, 14 weeks	None	0.5	0.69	0.85	0.85	NA	NA	1-5yo	0 yrs	None	0.7	0.81	0.93	0.93	NA	NA	None	NA	NA	NA	NA	NA	NA	NA	NA	0.4	Deaths per 100,000 population	338	335	333.727	341.909	344	344.182	354.455	352.818	349.182	361.909	363.364	358.818	355.727	366.273	369.727
98	PEV (Pre-Erythrocytic Vaccine)	3	0.35	10	10	Infants	6, 10, &, 14 weeks	None	0.5	0.69	0.85	0.85	NA	NA	1-5yo	0 yrs	None	0.7	0.81	0.93	0.93	NA	NA	None	NA	NA	NA	NA	NA	NA	NA	NA	0.4	Cases in <5yo per 100,000 population	26198.5	25194.3	26054.6	26420.2	26414.9	25984.4	26014.6	25977.8	26143.8	26103.7	26122.9	26139.2	26190.2	26128.5	26271.9
98	PEV (Pre-Erythrocytic Vaccine)	3	0.35	10	10	Infants	6, 10, &, 14 weeks	None	0.5	0.69	0.85	0.85	NA	NA	1-5yo	0 yrs	None	0.7	0.81	0.93	0.93	NA	NA	None	NA	NA	NA	NA	NA	NA	NA	NA	0.4	Severe Cases in <5yo per 100,000 population	1041.91	1041.18	1075.09	1078.09	1097.27	1082.82	1078.82	1093.09	1086.27	1102.09	1092	1080.73	1086	1102.55	1103.18
98	PEV (Pre-Erythrocytic Vaccine)	3	0.35	10	10	Infants	6, 10, &, 14 weeks	None	0.5	0.69	0.85	0.85	NA	NA	1-5yo	0 yrs	None	0.7	0.81	0.93	0.93	NA	NA	None	NA	NA	NA	NA	NA	NA	NA	NA	0.4	Deaths in < 5yo per 100,000 population	213.273	214.545	214.364	219.636	215.727	216.364	219.182	214.818	208.727	214	216	208.273	212.455	214.636	218.545
98	PEV (Pre-Erythrocytic Vaccine)	3	0.35	10	10	Infants	6, 10, &, 14 weeks	None	0.5	0.69	0.85	0.85	NA	NA	1-5yo	0 yrs	None	0.7	0.81	0.93	0.93	NA	NA	None	NA	NA	NA	NA	NA	NA	NA	NA	0.4	DALYs per 100,000 population	9155.4	9086.9	9053.91	9273.75	9317.77	9335.78	9606.49	9572.09	9455.74	9778.67	9862.6	9749.48	9664.27	9949.27	9976.5
98	PEV (Pre-Erythrocytic Vaccine)	3	0.35	10	10	Infants	6, 10, &, 14 weeks	None	0.5	0.69	0.85	0.85	NA	NA	1-5yo	0 yrs	None	0.7	0.81	0.93	0.93	NA	NA	None	NA	NA	NA	NA	NA	NA	NA	NA	0.4	Income and productivity gains from delivering vaccine (US$ / dose)	0.348783	2.23749	2.25395	2.40309	2.24023	2.11896	1.99613	1.9341	1.65796	1.45852	1.31499	1.11707	0.952941	0.7932	0.680176
99	PEV (Pre-Erythrocytic Vaccine)	3	0.35	10	10	Infants	6, 10, &, 14 weeks	None	0.5	0.69	0.85	0.85	NA	NA	1-5yo	0 yrs	None	0.5	0.69	0.85	0.85	NA	NA	None	NA	NA	NA	NA	NA	NA	NA	NA	0.4	Cases per 100,000 population	135151	132537	132459	132273	132372	132596	132878	132918	133402	133867	134292	134688	134982	135719	135898
99	PEV (Pre-Erythrocytic Vaccine)	3	0.35	10	10	Infants	6, 10, &, 14 weeks	None	0.5	0.69	0.85	0.85	NA	NA	1-5yo	0 yrs	None	0.5	0.69	0.85	0.85	NA	NA	None	NA	NA	NA	NA	NA	NA	NA	NA	0.4	Severe Cases per 100,000 population	1662.64	1649.64	1705.09	1720.64	1726.73	1766.36	1767.82	1779.45	1800.64	1823.27	1826	1845	1831.27	1839.18	1859.91
99	PEV (Pre-Erythrocytic Vaccine)	3	0.35	10	10	Infants	6, 10, &, 14 weeks	None	0.5	0.69	0.85	0.85	NA	NA	1-5yo	0 yrs	None	0.5	0.69	0.85	0.85	NA	NA	None	NA	NA	NA	NA	NA	NA	NA	NA	0.4	Deaths per 100,000 population	337	339.636	337.636	335.091	341.545	346.909	340.273	344.636	349.818	359.636	354.455	362.545	358.273	352.091	360.455
99	PEV (Pre-Erythrocytic Vaccine)	3	0.35	10	10	Infants	6, 10, &, 14 weeks	None	0.5	0.69	0.85	0.85	NA	NA	1-5yo	0 yrs	None	0.5	0.69	0.85	0.85	NA	NA	None	NA	NA	NA	NA	NA	NA	NA	NA	0.4	Cases in <5yo per 100,000 population	26636.2	25659.6	26187.8	26631.5	26456.5	26088.5	26161.7	26085.7	26015.5	26149.9	26064.1	26081.4	26116.1	26255.6	26122.8
99	PEV (Pre-Erythrocytic Vaccine)	3	0.35	10	10	Infants	6, 10, &, 14 weeks	None	0.5	0.69	0.85	0.85	NA	NA	1-5yo	0 yrs	None	0.5	0.69	0.85	0.85	NA	NA	None	NA	NA	NA	NA	NA	NA	NA	NA	0.4	Severe Cases in <5yo per 100,000 population	1046.91	1051	1101.55	1091.09	1088.09	1101.91	1087.09	1090.09	1091	1102.18	1097.64	1104	1089.18	1096.73	1100.09
99	PEV (Pre-Erythrocytic Vaccine)	3	0.35	10	10	Infants	6, 10, &, 14 weeks	None	0.5	0.69	0.85	0.85	NA	NA	1-5yo	0 yrs	None	0.5	0.69	0.85	0.85	NA	NA	None	NA	NA	NA	NA	NA	NA	NA	NA	0.4	Deaths in < 5yo per 100,000 population	213.455	215.273	214.909	210.455	217.455	215.273	211.727	216.364	216.364	220.455	215.182	217	219	208.727	211.455
99	PEV (Pre-Erythrocytic Vaccine)	3	0.35	10	10	Infants	6, 10, &, 14 weeks	None	0.5	0.69	0.85	0.85	NA	NA	1-5yo	0 yrs	None	0.5	0.69	0.85	0.85	NA	NA	None	NA	NA	NA	NA	NA	NA	NA	NA	0.4	DALYs per 100,000 population	9150.55	9202.38	9157.26	9118.58	9294.54	9396.58	9272.44	9366.96	9498.21	9712.63	9627.46	9823.33	9704.63	9532.77	9758.57
99	PEV (Pre-Erythrocytic Vaccine)	3	0.35	10	10	Infants	6, 10, &, 14 weeks	None	0.5	0.69	0.85	0.85	NA	NA	1-5yo	0 yrs	None	0.5	0.69	0.85	0.85	NA	NA	None	NA	NA	NA	NA	NA	NA	NA	NA	0.4	Income and productivity gains from delivering vaccine (US$ / dose)	0.362935	2.01737	2.05902	2.16814	2.1466	1.95675	1.82721	1.82882	1.629	1.453	1.29635	1.1795	1.06944	0.853556	0.719488
100	PEV (Pre-Erythrocytic Vaccine)	3	0.35	10	100	Infants	6, 10, &, 14 weeks	None	0.89	0.95	0.97	0.97	NA	NA	1-5yo	0 yrs	None	0.89	0.95	0.97	0.97	NA	NA	None	NA	NA	NA	NA	NA	NA	NA	NA	0.4	Cases per 100,000 population	105173	105245	107043	108743	110434	112007	113494	114732	115859	116877	117667	118393	118968	119354	119784
100	PEV (Pre-Erythrocytic Vaccine)	3	0.35	10	100	Infants	6, 10, &, 14 weeks	None	0.89	0.95	0.97	0.97	NA	NA	1-5yo	0 yrs	None	0.89	0.95	0.97	0.97	NA	NA	None	NA	NA	NA	NA	NA	NA	NA	NA	0.4	Severe Cases per 100,000 population	1390.01	1437.37	1509.38	1568.97	1610.4	1632.72	1643.95	1662.4	1674	1674.58	1683.27	1677.83	1686.14	1675	1684.5
100	PEV (Pre-Erythrocytic Vaccine)	3	0.35	10	100	Infants	6, 10, &, 14 weeks	None	0.89	0.95	0.97	0.97	NA	NA	1-5yo	0 yrs	None	0.89	0.95	0.97	0.97	NA	NA	None	NA	NA	NA	NA	NA	NA	NA	NA	0.4	Deaths per 100,000 population	337.814	333.779	351.128	357.105	358.814	361.802	370.116	373.779	370.605	373.57	376.267	375.884	374.465	373.802	371.779
100	PEV (Pre-Erythrocytic Vaccine)	3	0.35	10	100	Infants	6, 10, &, 14 weeks	None	0.89	0.95	0.97	0.97	NA	NA	1-5yo	0 yrs	None	0.89	0.95	0.97	0.97	NA	NA	None	NA	NA	NA	NA	NA	NA	NA	NA	0.4	Cases in <5yo per 100,000 population	47083.8	47359.6	48338.2	48586.7	48720.1	49104.2	49091.4	49112.3	49136.2	49177.6	49166.3	49217.6	49237	49247.4	49241.6
100	PEV (Pre-Erythrocytic Vaccine)	3	0.35	10	100	Infants	6, 10, &, 14 weeks	None	0.89	0.95	0.97	0.97	NA	NA	1-5yo	0 yrs	None	0.89	0.95	0.97	0.97	NA	NA	None	NA	NA	NA	NA	NA	NA	NA	NA	0.4	Severe Cases in <5yo per 100,000 population	1277.49	1318.42	1377.29	1418.81	1453.3	1468.49	1463.14	1471.28	1475.41	1471.34	1475.67	1470.31	1478.27	1468.87	1474.35
100	PEV (Pre-Erythrocytic Vaccine)	3	0.35	10	100	Infants	6, 10, &, 14 weeks	None	0.89	0.95	0.97	0.97	NA	NA	1-5yo	0 yrs	None	0.89	0.95	0.97	0.97	NA	NA	None	NA	NA	NA	NA	NA	NA	NA	NA	0.4	Deaths in < 5yo per 100,000 population	306.802	303.651	317.674	319.581	320.605	321.465	325.779	327.837	325.081	326.012	326.953	325.081	325.779	323.047	322.012
100	PEV (Pre-Erythrocytic Vaccine)	3	0.35	10	100	Infants	6, 10, &, 14 weeks	None	0.89	0.95	0.97	0.97	NA	NA	1-5yo	0 yrs	None	0.89	0.95	0.97	0.97	NA	NA	None	NA	NA	NA	NA	NA	NA	NA	NA	0.4	DALYs per 100,000 population	9093.57	9000.31	9459.39	9634.28	9695.78	9776.55	10003.1	10094.7	10013.4	10099.2	10179.4	10142.5	10126.2	10108.3	10053.1
100	PEV (Pre-Erythrocytic Vaccine)	3	0.35	10	100	Infants	6, 10, &, 14 weeks	None	0.89	0.95	0.97	0.97	NA	NA	1-5yo	0 yrs	None	0.89	0.95	0.97	0.97	NA	NA	None	NA	NA	NA	NA	NA	NA	NA	NA	0.4	Income and productivity gains from delivering vaccine (US$ / dose)	0.308818	0.888783	0.554838	0.184131	-0.209917	-0.532855	-0.87281	-1.15666	-1.41598	-1.64215	-1.81729	-1.97521	-2.10558	-2.17946	-2.28925
101	PEV (Pre-Erythrocytic Vaccine)	3	0.35	10	100	Infants	6, 10, &, 14 weeks	None	0.89	0.95	0.97	0.97	NA	NA	1-5yo	0 yrs	None	0.7	0.81	0.93	0.93	NA	NA	None	NA	NA	NA	NA	NA	NA	NA	NA	0.4	Cases per 100,000 population	105742	105599	107257	108608	110304	111754	113138	114426	115541	116572	117359	118096	118748	119225	119627
101	PEV (Pre-Erythrocytic Vaccine)	3	0.35	10	100	Infants	6, 10, &, 14 weeks	None	0.89	0.95	0.97	0.97	NA	NA	1-5yo	0 yrs	None	0.7	0.81	0.93	0.93	NA	NA	None	NA	NA	NA	NA	NA	NA	NA	NA	0.4	Severe Cases per 100,000 population	1404.04	1446.39	1512.36	1570.57	1615.39	1627.71	1672.57	1669.25	1666.89	1667.21	1686.43	1684	1685.57	1676.36	1688.04
101	PEV (Pre-Erythrocytic Vaccine)	3	0.35	10	100	Infants	6, 10, &, 14 weeks	None	0.89	0.95	0.97	0.97	NA	NA	1-5yo	0 yrs	None	0.7	0.81	0.93	0.93	NA	NA	None	NA	NA	NA	NA	NA	NA	NA	NA	0.4	Deaths per 100,000 population	342.25	337.393	345.464	358.679	360.821	360.286	374.464	372.75	369.607	370	367.286	373.571	379	374.571	376.714
101	PEV (Pre-Erythrocytic Vaccine)	3	0.35	10	100	Infants	6, 10, &, 14 weeks	None	0.89	0.95	0.97	0.97	NA	NA	1-5yo	0 yrs	None	0.7	0.81	0.93	0.93	NA	NA	None	NA	NA	NA	NA	NA	NA	NA	NA	0.4	Cases in <5yo per 100,000 population	47583.5	47680.7	48447	48599.9	48840.9	49058.1	49109.8	49157.3	49135.5	49191.7	49132.3	49125.2	49241.9	49254.5	49286.5
101	PEV (Pre-Erythrocytic Vaccine)	3	0.35	10	100	Infants	6, 10, &, 14 weeks	None	0.89	0.95	0.97	0.97	NA	NA	1-5yo	0 yrs	None	0.7	0.81	0.93	0.93	NA	NA	None	NA	NA	NA	NA	NA	NA	NA	NA	0.4	Severe Cases in <5yo per 100,000 population	1292.96	1330.5	1385.57	1424.93	1459.96	1465.75	1490.57	1474.54	1469.07	1463.82	1481.25	1476.96	1483.57	1467.04	1478.54
101	PEV (Pre-Erythrocytic Vaccine)	3	0.35	10	100	Infants	6, 10, &, 14 weeks	None	0.89	0.95	0.97	0.97	NA	NA	1-5yo	0 yrs	None	0.7	0.81	0.93	0.93	NA	NA	None	NA	NA	NA	NA	NA	NA	NA	NA	0.4	Deaths in < 5yo per 100,000 population	312.107	306.143	313	322.821	322.429	322.321	332.321	326.536	324.321	323.714	319.321	325.643	332.036	324.536	328.536
101	PEV (Pre-Erythrocytic Vaccine)	3	0.35	10	100	Infants	6, 10, &, 14 weeks	None	0.89	0.95	0.97	0.97	NA	NA	1-5yo	0 yrs	None	0.7	0.81	0.93	0.93	NA	NA	None	NA	NA	NA	NA	NA	NA	NA	NA	0.4	DALYs per 100,000 population	9221.27	9093.71	9332.07	9681.92	9754.69	9744	10088.1	10080.7	9992.08	9986.86	9941.33	10095.5	10238.8	10127.6	10193.7
101	PEV (Pre-Erythrocytic Vaccine)	3	0.35	10	100	Infants	6, 10, &, 14 weeks	None	0.89	0.95	0.97	0.97	NA	NA	1-5yo	0 yrs	None	0.7	0.81	0.93	0.93	NA	NA	None	NA	NA	NA	NA	NA	NA	NA	NA	0.4	Income and productivity gains from delivering vaccine (US$ / dose)	0.296736	0.844991	0.514605	0.212578	-0.173447	-0.48735	-0.809013	-1.08713	-1.34946	-1.57021	-1.7482	-1.91946	-2.05287	-2.14866	-2.25412
102	PEV (Pre-Erythrocytic Vaccine)	3	0.35	10	100	Infants	6, 10, &, 14 weeks	None	0.89	0.95	0.97	0.97	NA	NA	1-5yo	0 yrs	None	0.5	0.69	0.85	0.85	NA	NA	None	NA	NA	NA	NA	NA	NA	NA	NA	0.4	Cases per 100,000 population	106385	106053	107336	108605	110007	111410	112749	114022	115247	116279	117120	117935	118531	119037	119539
102	PEV (Pre-Erythrocytic Vaccine)	3	0.35	10	100	Infants	6, 10, &, 14 weeks	None	0.89	0.95	0.97	0.97	NA	NA	1-5yo	0 yrs	None	0.5	0.69	0.85	0.85	NA	NA	None	NA	NA	NA	NA	NA	NA	NA	NA	0.4	Severe Cases per 100,000 population	1413.32	1440.78	1501.96	1563.81	1605.89	1627.71	1640.25	1665.04	1675.06	1670.73	1675.09	1675.36	1676.32	1679.26	1673.15
102	PEV (Pre-Erythrocytic Vaccine)	3	0.35	10	100	Infants	6, 10, &, 14 weeks	None	0.89	0.95	0.97	0.97	NA	NA	1-5yo	0 yrs	None	0.5	0.69	0.85	0.85	NA	NA	None	NA	NA	NA	NA	NA	NA	NA	NA	0.4	Deaths per 100,000 population	347.187	342.813	347.963	356.243	357.439	366.626	364.028	371.86	372.86	371.393	374.411	372.065	378.028	372.72	374.206
102	PEV (Pre-Erythrocytic Vaccine)	3	0.35	10	100	Infants	6, 10, &, 14 weeks	None	0.89	0.95	0.97	0.97	NA	NA	1-5yo	0 yrs	None	0.5	0.69	0.85	0.85	NA	NA	None	NA	NA	NA	NA	NA	NA	NA	NA	0.4	Cases in <5yo per 100,000 population	48096.9	47967.7	48496.7	48606.2	48756.7	49097.5	49093.2	49155.6	49167.9	49176.5	49175.2	49206.6	49216.7	49228.8	49275
102	PEV (Pre-Erythrocytic Vaccine)	3	0.35	10	100	Infants	6, 10, &, 14 weeks	None	0.89	0.95	0.97	0.97	NA	NA	1-5yo	0 yrs	None	0.5	0.69	0.85	0.85	NA	NA	None	NA	NA	NA	NA	NA	NA	NA	NA	0.4	Severe Cases in <5yo per 100,000 population	1299.18	1321.91	1374.18	1420.74	1456.98	1468.82	1465.79	1474.64	1477.88	1468.74	1471.29	1469.72	1469.01	1471.97	1466.22
102	PEV (Pre-Erythrocytic Vaccine)	3	0.35	10	100	Infants	6, 10, &, 14 weeks	None	0.89	0.95	0.97	0.97	NA	NA	1-5yo	0 yrs	None	0.5	0.69	0.85	0.85	NA	NA	None	NA	NA	NA	NA	NA	NA	NA	NA	0.4	Deaths in < 5yo per 100,000 population	315.916	310.748	313.953	319.561	321.308	327.776	322.729	326.776	326.972	324.075	326.234	323.533	327.626	324.243	324.981
102	PEV (Pre-Erythrocytic Vaccine)	3	0.35	10	100	Infants	6, 10, &, 14 weeks	None	0.89	0.95	0.97	0.97	NA	NA	1-5yo	0 yrs	None	0.5	0.69	0.85	0.85	NA	NA	None	NA	NA	NA	NA	NA	NA	NA	NA	0.4	DALYs per 100,000 population	9346.05	9232.72	9372.79	9611.71	9659.25	9912.72	9844.58	10045.3	10070.6	10033.8	10118.8	10050.6	10212.7	10080.4	10106.6
102	PEV (Pre-Erythrocytic Vaccine)	3	0.35	10	100	Infants	6, 10, &, 14 weeks	None	0.89	0.95	0.97	0.97	NA	NA	1-5yo	0 yrs	None	0.5	0.69	0.85	0.85	NA	NA	None	NA	NA	NA	NA	NA	NA	NA	NA	0.4	Income and productivity gains from delivering vaccine (US$ / dose)	0.284091	0.772102	0.513307	0.219652	-0.108359	-0.397325	-0.702929	-0.990931	-1.27806	-1.50633	-1.68424	-1.87428	-2.0076	-2.11094	-2.22347
103	PEV (Pre-Erythrocytic Vaccine)	3	0.35	10	100	Infants	6, 10, &, 14 weeks	None	0.7	0.81	0.93	0.93	NA	NA	1-5yo	0 yrs	None	0.89	0.95	0.97	0.97	NA	NA	None	NA	NA	NA	NA	NA	NA	NA	NA	0.4	Cases per 100,000 population	105350	105858	107682	109665	111068	112657	113892	114997	115904	116584	117017	117638	118013	118133	118490
103	PEV (Pre-Erythrocytic Vaccine)	3	0.35	10	100	Infants	6, 10, &, 14 weeks	None	0.7	0.81	0.93	0.93	NA	NA	1-5yo	0 yrs	None	0.89	0.95	0.97	0.97	NA	NA	None	NA	NA	NA	NA	NA	NA	NA	NA	0.4	Severe Cases per 100,000 population	1408.07	1452.93	1533.29	1571.79	1602.86	1643.71	1637.43	1651.71	1629.14	1647.71	1634.07	1652.43	1650.29	1666.71	1644.64
103	PEV (Pre-Erythrocytic Vaccine)	3	0.35	10	100	Infants	6, 10, &, 14 weeks	None	0.7	0.81	0.93	0.93	NA	NA	1-5yo	0 yrs	None	0.89	0.95	0.97	0.97	NA	NA	None	NA	NA	NA	NA	NA	NA	NA	NA	0.4	Deaths per 100,000 population	345.857	337.5	350.714	346.857	363.071	361.643	370.071	363	372.071	370.571	372.714	370.071	373.143	368.929	375.286
103	PEV (Pre-Erythrocytic Vaccine)	3	0.35	10	100	Infants	6, 10, &, 14 weeks	None	0.7	0.81	0.93	0.93	NA	NA	1-5yo	0 yrs	None	0.89	0.95	0.97	0.97	NA	NA	None	NA	NA	NA	NA	NA	NA	NA	NA	0.4	Cases in <5yo per 100,000 population	47214.4	47933.1	49065.9	49534.6	49506.7	49867.9	49823.1	49970.6	49867.4	49917.5	49882.4	49955.5	49936.5	49868.3	49962.9
103	PEV (Pre-Erythrocytic Vaccine)	3	0.35	10	100	Infants	6, 10, &, 14 weeks	None	0.7	0.81	0.93	0.93	NA	NA	1-5yo	0 yrs	None	0.89	0.95	0.97	0.97	NA	NA	None	NA	NA	NA	NA	NA	NA	NA	NA	0.4	Severe Cases in <5yo per 100,000 population	1291.79	1339.36	1407.07	1421.79	1444.79	1480.14	1463.36	1467.79	1446	1460.71	1442.93	1462.36	1461.79	1477	1457.29
103	PEV (Pre-Erythrocytic Vaccine)	3	0.35	10	100	Infants	6, 10, &, 14 weeks	None	0.7	0.81	0.93	0.93	NA	NA	1-5yo	0 yrs	None	0.89	0.95	0.97	0.97	NA	NA	None	NA	NA	NA	NA	NA	NA	NA	NA	0.4	Deaths in < 5yo per 100,000 population	314.857	307.929	318.5	310.714	324.429	322.429	329.5	319.286	328.5	326.286	324	325.357	328.286	320.929	331.071
103	PEV (Pre-Erythrocytic Vaccine)	3	0.35	10	100	Infants	6, 10, &, 14 weeks	None	0.7	0.81	0.93	0.93	NA	NA	1-5yo	0 yrs	None	0.89	0.95	0.97	0.97	NA	NA	None	NA	NA	NA	NA	NA	NA	NA	NA	0.4	DALYs per 100,000 population	9305.62	9101.84	9477.82	9359.82	9814.78	9782.58	9982.34	9800.63	10044.3	10028.2	10053.5	9972.73	10077	9977.42	10131.2
103	PEV (Pre-Erythrocytic Vaccine)	3	0.35	10	100	Infants	6, 10, &, 14 weeks	None	0.7	0.81	0.93	0.93	NA	NA	1-5yo	0 yrs	None	0.89	0.95	0.97	0.97	NA	NA	None	NA	NA	NA	NA	NA	NA	NA	NA	0.4	Income and productivity gains from delivering vaccine (US$ / dose)	0.316423	0.989275	0.590123	0.105781	-0.318889	-0.731308	-1.06758	-1.34606	-1.59775	-1.80435	-1.89394	-2.06864	-2.17321	-2.23415	-2.2935
104	PEV (Pre-Erythrocytic Vaccine)	3	0.35	10	100	Infants	6, 10, &, 14 weeks	None	0.7	0.81	0.93	0.93	NA	NA	1-5yo	0 yrs	None	0.7	0.81	0.93	0.93	NA	NA	None	NA	NA	NA	NA	NA	NA	NA	NA	0.4	Cases per 100,000 population	105762	106043	107877	109549	111009	112445	113716	114681	115583	116340	116899	117448	117853	118137	118486
104	PEV (Pre-Erythrocytic Vaccine)	3	0.35	10	100	Infants	6, 10, &, 14 weeks	None	0.7	0.81	0.93	0.93	NA	NA	1-5yo	0 yrs	None	0.7	0.81	0.93	0.93	NA	NA	None	NA	NA	NA	NA	NA	NA	NA	NA	0.4	Severe Cases per 100,000 population	1418.12	1444.35	1530.06	1576.35	1600	1626.76	1634.12	1668.76	1643.41	1653.59	1645.41	1645.82	1656.53	1639.12	1642.06
104	PEV (Pre-Erythrocytic Vaccine)	3	0.35	10	100	Infants	6, 10, &, 14 weeks	None	0.7	0.81	0.93	0.93	NA	NA	1-5yo	0 yrs	None	0.7	0.81	0.93	0.93	NA	NA	None	NA	NA	NA	NA	NA	NA	NA	NA	0.4	Deaths per 100,000 population	346.824	348.235	349.059	366.176	363.059	368	369.353	374.235	365.294	371.294	376.882	376.588	371.706	371.118	371.941
104	PEV (Pre-Erythrocytic Vaccine)	3	0.35	10	100	Infants	6, 10, &, 14 weeks	None	0.7	0.81	0.93	0.93	NA	NA	1-5yo	0 yrs	None	0.7	0.81	0.93	0.93	NA	NA	None	NA	NA	NA	NA	NA	NA	NA	NA	0.4	Cases in <5yo per 100,000 population	47688.5	48128.9	49157.6	49441.9	49554.6	49921.4	49930	49930.9	49977.3	49916.5	49967.3	50065.9	49993.8	49970.8	50073.4
104	PEV (Pre-Erythrocytic Vaccine)	3	0.35	10	100	Infants	6, 10, &, 14 weeks	None	0.7	0.81	0.93	0.93	NA	NA	1-5yo	0 yrs	None	0.7	0.81	0.93	0.93	NA	NA	None	NA	NA	NA	NA	NA	NA	NA	NA	0.4	Severe Cases in <5yo per 100,000 population	1303.94	1326.24	1399.65	1425.94	1444.47	1469.94	1460.94	1485.06	1465.88	1466.06	1457.29	1460.88	1467.94	1450.41	1452.35
104	PEV (Pre-Erythrocytic Vaccine)	3	0.35	10	100	Infants	6, 10, &, 14 weeks	None	0.7	0.81	0.93	0.93	NA	NA	1-5yo	0 yrs	None	0.7	0.81	0.93	0.93	NA	NA	None	NA	NA	NA	NA	NA	NA	NA	NA	0.4	Deaths in < 5yo per 100,000 population	315.529	316.059	315.647	331.412	326.941	327.412	326.176	330.294	324.118	324.882	327.941	331.529	326	326.471	325.588
104	PEV (Pre-Erythrocytic Vaccine)	3	0.35	10	100	Infants	6, 10, &, 14 weeks	None	0.7	0.81	0.93	0.93	NA	NA	1-5yo	0 yrs	None	0.7	0.81	0.93	0.93	NA	NA	None	NA	NA	NA	NA	NA	NA	NA	NA	0.4	DALYs per 100,000 population	9327.79	9391	9399.38	9855	9808.45	9914.37	9976.81	10100.6	9885.51	10037.3	10169.1	10180	10048.2	10019.1	10067.7
104	PEV (Pre-Erythrocytic Vaccine)	3	0.35	10	100	Infants	6, 10, &, 14 weeks	None	0.7	0.81	0.93	0.93	NA	NA	1-5yo	0 yrs	None	0.7	0.81	0.93	0.93	NA	NA	None	NA	NA	NA	NA	NA	NA	NA	NA	0.4	Income and productivity gains from delivering vaccine (US$ / dose)	0.316302	0.965189	0.540902	0.117658	-0.302575	-0.655113	-1.00302	-1.29876	-1.51942	-1.73895	-1.86158	-2.00892	-2.12775	-2.18426	-2.27471
105	PEV (Pre-Erythrocytic Vaccine)	3	0.35	10	100	Infants	6, 10, &, 14 weeks	None	0.7	0.81	0.93	0.93	NA	NA	1-5yo	0 yrs	None	0.5	0.69	0.85	0.85	NA	NA	None	NA	NA	NA	NA	NA	NA	NA	NA	0.4	Cases per 100,000 population	106516	106548	107980	109584	110884	112050	113283	114258	115200	115905	116651	117222	117743	117898	118357
105	PEV (Pre-Erythrocytic Vaccine)	3	0.35	10	100	Infants	6, 10, &, 14 weeks	None	0.7	0.81	0.93	0.93	NA	NA	1-5yo	0 yrs	None	0.5	0.69	0.85	0.85	NA	NA	None	NA	NA	NA	NA	NA	NA	NA	NA	0.4	Severe Cases per 100,000 population	1410.12	1463.5	1507.31	1575.19	1592.88	1628.75	1629.62	1637.19	1649.25	1659.44	1658.56	1651.38	1659.5	1653.62	1654.5
105	PEV (Pre-Erythrocytic Vaccine)	3	0.35	10	100	Infants	6, 10, &, 14 weeks	None	0.7	0.81	0.93	0.93	NA	NA	1-5yo	0 yrs	None	0.5	0.69	0.85	0.85	NA	NA	None	NA	NA	NA	NA	NA	NA	NA	NA	0.4	Deaths per 100,000 population	337.25	341.5	350.688	356.312	360	367.062	369.5	368.438	373.75	372.938	377.562	374.438	376.25	367.5	388.875
105	PEV (Pre-Erythrocytic Vaccine)	3	0.35	10	100	Infants	6, 10, &, 14 weeks	None	0.7	0.81	0.93	0.93	NA	NA	1-5yo	0 yrs	None	0.5	0.69	0.85	0.85	NA	NA	None	NA	NA	NA	NA	NA	NA	NA	NA	0.4	Cases in <5yo per 100,000 population	48283.6	48521.4	49203.6	49532.9	49637.2	49841	49887.4	49927.4	49884.1	49873.8	49931.9	49963	50080.9	49961.3	50025.5
105	PEV (Pre-Erythrocytic Vaccine)	3	0.35	10	100	Infants	6, 10, &, 14 weeks	None	0.7	0.81	0.93	0.93	NA	NA	1-5yo	0 yrs	None	0.5	0.69	0.85	0.85	NA	NA	None	NA	NA	NA	NA	NA	NA	NA	NA	0.4	Severe Cases in <5yo per 100,000 population	1294	1347.38	1378.06	1432.06	1444.94	1472.56	1461.88	1457.69	1464.69	1475.44	1465.06	1459.94	1474.94	1457.75	1462.44
105	PEV (Pre-Erythrocytic Vaccine)	3	0.35	10	100	Infants	6, 10, &, 14 weeks	None	0.7	0.81	0.93	0.93	NA	NA	1-5yo	0 yrs	None	0.5	0.69	0.85	0.85	NA	NA	None	NA	NA	NA	NA	NA	NA	NA	NA	0.4	Deaths in < 5yo per 100,000 population	307.625	313.125	318.562	320.75	323.875	328.312	329.25	323.312	327.562	328.25	332.188	328.812	329	324.125	340.875
105	PEV (Pre-Erythrocytic Vaccine)	3	0.35	10	100	Infants	6, 10, &, 14 weeks	None	0.7	0.81	0.93	0.93	NA	NA	1-5yo	0 yrs	None	0.5	0.69	0.85	0.85	NA	NA	None	NA	NA	NA	NA	NA	NA	NA	NA	0.4	DALYs per 100,000 population	9087.33	9240.61	9473.67	9628.05	9727.37	9936.91	9984.31	9949.77	10076.3	10067.8	10199.7	10103.3	10132.3	9936.58	10475.6
105	PEV (Pre-Erythrocytic Vaccine)	3	0.35	10	100	Infants	6, 10, &, 14 weeks	None	0.7	0.81	0.93	0.93	NA	NA	1-5yo	0 yrs	None	0.5	0.69	0.85	0.85	NA	NA	None	NA	NA	NA	NA	NA	NA	NA	NA	0.4	Income and productivity gains from delivering vaccine (US$ / dose)	0.301681	0.863546	0.532372	0.120323	-0.231473	-0.562895	-0.89809	-1.15127	-1.41614	-1.6335	-1.81612	-1.96158	-2.09328	-2.13732	-2.25772
106	PEV (Pre-Erythrocytic Vaccine)	3	0.35	10	100	Infants	6, 10, &, 14 weeks	None	0.5	0.69	0.85	0.85	NA	NA	1-5yo	0 yrs	None	0.89	0.95	0.97	0.97	NA	NA	None	NA	NA	NA	NA	NA	NA	NA	NA	0.4	Cases per 100,000 population	105446	106201	108568	110472	112038	113478	114386	115271	116014	116487	116847	117036	117334	117273	117606
106	PEV (Pre-Erythrocytic Vaccine)	3	0.35	10	100	Infants	6, 10, &, 14 weeks	None	0.5	0.69	0.85	0.85	NA	NA	1-5yo	0 yrs	None	0.89	0.95	0.97	0.97	NA	NA	None	NA	NA	NA	NA	NA	NA	NA	NA	0.4	Severe Cases per 100,000 population	1404	1477.5	1535.86	1588.79	1594	1636.21	1612.36	1613	1629.79	1627.29	1626.5	1637.64	1610.21	1634.79	1630.57
106	PEV (Pre-Erythrocytic Vaccine)	3	0.35	10	100	Infants	6, 10, &, 14 weeks	None	0.5	0.69	0.85	0.85	NA	NA	1-5yo	0 yrs	None	0.89	0.95	0.97	0.97	NA	NA	None	NA	NA	NA	NA	NA	NA	NA	NA	0.4	Deaths per 100,000 population	349	343.429	353.857	373.643	365.357	367.357	372.857	369.286	372.5	362.857	372.786	374.714	367.214	376.571	376.786
106	PEV (Pre-Erythrocytic Vaccine)	3	0.35	10	100	Infants	6, 10, &, 14 weeks	None	0.5	0.69	0.85	0.85	NA	NA	1-5yo	0 yrs	None	0.89	0.95	0.97	0.97	NA	NA	None	NA	NA	NA	NA	NA	NA	NA	NA	0.4	Cases in <5yo per 100,000 population	47432	48362.8	49850.3	50343.6	50447.7	50763.4	50703.3	50744.8	50705.1	50719.7	50713.9	50683.2	50674.8	50640.3	50687.8
106	PEV (Pre-Erythrocytic Vaccine)	3	0.35	10	100	Infants	6, 10, &, 14 weeks	None	0.5	0.69	0.85	0.85	NA	NA	1-5yo	0 yrs	None	0.89	0.95	0.97	0.97	NA	NA	None	NA	NA	NA	NA	NA	NA	NA	NA	0.4	Severe Cases in <5yo per 100,000 population	1293.21	1358.79	1406.21	1438.64	1441.79	1475.14	1451	1437.21	1454.07	1455.14	1451.5	1457.21	1433.57	1454.93	1449.71
106	PEV (Pre-Erythrocytic Vaccine)	3	0.35	10	100	Infants	6, 10, &, 14 weeks	None	0.5	0.69	0.85	0.85	NA	NA	1-5yo	0 yrs	None	0.89	0.95	0.97	0.97	NA	NA	None	NA	NA	NA	NA	NA	NA	NA	NA	0.4	Deaths in < 5yo per 100,000 population	319.643	312.786	321.357	336.143	325.714	329	331	327.643	332.143	321.214	332.286	332	326.357	331.429	329.071
106	PEV (Pre-Erythrocytic Vaccine)	3	0.35	10	100	Infants	6, 10, &, 14 weeks	None	0.5	0.69	0.85	0.85	NA	NA	1-5yo	0 yrs	None	0.89	0.95	0.97	0.97	NA	NA	None	NA	NA	NA	NA	NA	NA	NA	NA	0.4	DALYs per 100,000 population	9407.5	9272.29	9547.15	10072	9874.5	9929.66	10074.8	9989.39	10050.4	9800.5	10060	10121.6	9910.27	10167.1	10197.9
106	PEV (Pre-Erythrocytic Vaccine)	3	0.35	10	100	Infants	6, 10, &, 14 weeks	None	0.5	0.69	0.85	0.85	NA	NA	1-5yo	0 yrs	None	0.89	0.95	0.97	0.97	NA	NA	None	NA	NA	NA	NA	NA	NA	NA	NA	0.4	Income and productivity gains from delivering vaccine (US$ / dose)	0.335868	1.17899	0.58122	-0.0354672	-0.56303	-1.02687	-1.31944	-1.63815	-1.91405	-2.0714	-2.16294	-2.2666	-2.3756	-2.36877	-2.44812
107	PEV (Pre-Erythrocytic Vaccine)	3	0.35	10	100	Infants	6, 10, &, 14 weeks	None	0.5	0.69	0.85	0.85	NA	NA	1-5yo	0 yrs	None	0.7	0.81	0.93	0.93	NA	NA	None	NA	NA	NA	NA	NA	NA	NA	NA	0.4	Cases per 100,000 population	105991	106783	108762	110251	111925	113029	114017	114932	115558	116129	116357	116615	116993	117171	117272
107	PEV (Pre-Erythrocytic Vaccine)	3	0.35	10	100	Infants	6, 10, &, 14 weeks	None	0.5	0.69	0.85	0.85	NA	NA	1-5yo	0 yrs	None	0.7	0.81	0.93	0.93	NA	NA	None	NA	NA	NA	NA	NA	NA	NA	NA	0.4	Severe Cases per 100,000 population	1419.18	1464.41	1539.41	1570.94	1598.18	1602.47	1634.59	1604.76	1624.24	1632.53	1615.82	1630.82	1626.71	1622.53	1630.06
107	PEV (Pre-Erythrocytic Vaccine)	3	0.35	10	100	Infants	6, 10, &, 14 weeks	None	0.5	0.69	0.85	0.85	NA	NA	1-5yo	0 yrs	None	0.7	0.81	0.93	0.93	NA	NA	None	NA	NA	NA	NA	NA	NA	NA	NA	0.4	Deaths per 100,000 population	335.471	341.706	355.412	370.059	356.412	370.647	376.412	372.529	366.588	365.882	373.471	377.235	371.824	375.235	371.706
107	PEV (Pre-Erythrocytic Vaccine)	3	0.35	10	100	Infants	6, 10, &, 14 weeks	None	0.5	0.69	0.85	0.85	NA	NA	1-5yo	0 yrs	None	0.7	0.81	0.93	0.93	NA	NA	None	NA	NA	NA	NA	NA	NA	NA	NA	0.4	Cases in <5yo per 100,000 population	47843.5	48737.7	49956.6	50299.2	50397.1	50652.1	50567.1	50702.1	50738.1	50777.8	50712.5	50675.9	50698.2	50695.5	50673.9
107	PEV (Pre-Erythrocytic Vaccine)	3	0.35	10	100	Infants	6, 10, &, 14 weeks	None	0.5	0.69	0.85	0.85	NA	NA	1-5yo	0 yrs	None	0.7	0.81	0.93	0.93	NA	NA	None	NA	NA	NA	NA	NA	NA	NA	NA	0.4	Severe Cases in <5yo per 100,000 population	1305.53	1348.29	1412.24	1425.65	1444.06	1442.24	1471.29	1441.71	1450.53	1459.12	1442.65	1455.76	1453.47	1452.71	1456.53
107	PEV (Pre-Erythrocytic Vaccine)	3	0.35	10	100	Infants	6, 10, &, 14 weeks	None	0.5	0.69	0.85	0.85	NA	NA	1-5yo	0 yrs	None	0.7	0.81	0.93	0.93	NA	NA	None	NA	NA	NA	NA	NA	NA	NA	NA	0.4	Deaths in < 5yo per 100,000 population	305.235	309.706	321.588	332.353	319.824	331.647	338.765	331.941	326.941	322.176	330.059	335.353	330.824	333.059	329.235
107	PEV (Pre-Erythrocytic Vaccine)	3	0.35	10	100	Infants	6, 10, &, 14 weeks	None	0.5	0.69	0.85	0.85	NA	NA	1-5yo	0 yrs	None	0.7	0.81	0.93	0.93	NA	NA	None	NA	NA	NA	NA	NA	NA	NA	NA	0.4	DALYs per 100,000 population	9037.61	9206.13	9578.13	9974.5	9606.2	9993.29	10147.8	10067.4	9888.56	9898.99	10081.1	10174.1	10052.8	10132	10031
107	PEV (Pre-Erythrocytic Vaccine)	3	0.35	10	100	Infants	6, 10, &, 14 weeks	None	0.5	0.69	0.85	0.85	NA	NA	1-5yo	0 yrs	None	0.7	0.81	0.93	0.93	NA	NA	None	NA	NA	NA	NA	NA	NA	NA	NA	0.4	Income and productivity gains from delivering vaccine (US$ / dose)	0.322346	1.03832	0.511927	0.0599126	-0.535642	-0.868821	-1.26209	-1.51558	-1.749	-1.93911	-1.99287	-2.11935	-2.23517	-2.28694	-2.33275
108	PEV (Pre-Erythrocytic Vaccine)	3	0.35	10	100	Infants	6, 10, &, 14 weeks	None	0.5	0.69	0.85	0.85	NA	NA	1-5yo	0 yrs	None	0.5	0.69	0.85	0.85	NA	NA	None	NA	NA	NA	NA	NA	NA	NA	NA	0.4	Cases per 100,000 population	106636	107192	108848	110367	111618	112785	113754	114546	115128	115756	116091	116562	116898	117055	117294
108	PEV (Pre-Erythrocytic Vaccine)	3	0.35	10	100	Infants	6, 10, &, 14 weeks	None	0.5	0.69	0.85	0.85	NA	NA	1-5yo	0 yrs	None	0.5	0.69	0.85	0.85	NA	NA	None	NA	NA	NA	NA	NA	NA	NA	NA	0.4	Severe Cases per 100,000 population	1419.39	1475.14	1537.25	1569.57	1601.46	1603.5	1609.18	1605.64	1616.96	1624	1630.18	1617.75	1627.75	1625.07	1625.32
108	PEV (Pre-Erythrocytic Vaccine)	3	0.35	10	100	Infants	6, 10, &, 14 weeks	None	0.5	0.69	0.85	0.85	NA	NA	1-5yo	0 yrs	None	0.5	0.69	0.85	0.85	NA	NA	None	NA	NA	NA	NA	NA	NA	NA	NA	0.4	Deaths per 100,000 population	346.571	357.714	357.179	361.179	368.964	364.75	370.964	366.857	368.393	366.857	372.929	372	371.821	377.536	373.321
108	PEV (Pre-Erythrocytic Vaccine)	3	0.35	10	100	Infants	6, 10, &, 14 weeks	None	0.5	0.69	0.85	0.85	NA	NA	1-5yo	0 yrs	None	0.5	0.69	0.85	0.85	NA	NA	None	NA	NA	NA	NA	NA	NA	NA	NA	0.4	Cases in <5yo per 100,000 population	48417.8	49088.8	50026.6	50333.2	50467.6	50638.5	50670.4	50720.8	50626.5	50683.5	50633.5	50781.4	50759.4	50656.5	50781.6
108	PEV (Pre-Erythrocytic Vaccine)	3	0.35	10	100	Infants	6, 10, &, 14 weeks	None	0.5	0.69	0.85	0.85	NA	NA	1-5yo	0 yrs	None	0.5	0.69	0.85	0.85	NA	NA	None	NA	NA	NA	NA	NA	NA	NA	NA	0.4	Severe Cases in <5yo per 100,000 population	1305.82	1355.86	1407.5	1426.25	1452.29	1450.75	1447.07	1440.75	1446.54	1451.79	1459.43	1439.82	1452.86	1450.18	1444.29
108	PEV (Pre-Erythrocytic Vaccine)	3	0.35	10	100	Infants	6, 10, &, 14 weeks	None	0.5	0.69	0.85	0.85	NA	NA	1-5yo	0 yrs	None	0.5	0.69	0.85	0.85	NA	NA	None	NA	NA	NA	NA	NA	NA	NA	NA	0.4	Deaths in < 5yo per 100,000 population	315.536	325.25	323.143	325.5	333.536	327.786	330.714	327.357	326.107	326.714	330.607	329.071	328.643	334.143	330.25
108	PEV (Pre-Erythrocytic Vaccine)	3	0.35	10	100	Infants	6, 10, &, 14 weeks	None	0.5	0.69	0.85	0.85	NA	NA	1-5yo	0 yrs	None	0.5	0.69	0.85	0.85	NA	NA	None	NA	NA	NA	NA	NA	NA	NA	NA	0.4	DALYs per 100,000 population	9333.09	9617.98	9641.22	9770.54	9950.4	9851.03	10008.7	9897.06	9934.8	9890.8	10074.3	10053.2	10050.6	10177.3	10084.6
108	PEV (Pre-Erythrocytic Vaccine)	3	0.35	10	100	Infants	6, 10, &, 14 weeks	None	0.5	0.69	0.85	0.85	NA	NA	1-5yo	0 yrs	None	0.5	0.69	0.85	0.85	NA	NA	None	NA	NA	NA	NA	NA	NA	NA	NA	0.4	Income and productivity gains from delivering vaccine (US$ / dose)	0.315124	0.956574	0.49506	0.019879	-0.41459	-0.792839	-1.11387	-1.3837	-1.61041	-1.83808	-1.93159	-2.0746	-2.19591	-2.25515	-2.32175
109	PEV (Pre-Erythrocytic Vaccine)	3	0.5	2	0.1	Infants	6, 10, &, 14 weeks	None	0.89	0.95	0.97	0.97	NA	NA	1-5yo	0 yrs	None	0.89	0.95	0.97	0.97	NA	NA	None	NA	NA	NA	NA	NA	NA	NA	NA	0.55	Cases per 100,000 population	8390.96	8167.67	8101.05	8082.14	8067.49	8043.2	8037.81	8040.64	8024.56	8034.15	8116	8133.68	8129.65	8199.65	8182.84
109	PEV (Pre-Erythrocytic Vaccine)	3	0.5	2	0.1	Infants	6, 10, &, 14 weeks	None	0.89	0.95	0.97	0.97	NA	NA	1-5yo	0 yrs	None	0.89	0.95	0.97	0.97	NA	NA	None	NA	NA	NA	NA	NA	NA	NA	NA	0.55	Severe Cases per 100,000 population	140.136	135.509	136.809	135.945	137.873	135.864	139.118	140.773	140.182	143.364	141.309	142.273	143.845	143.718	144.973
109	PEV (Pre-Erythrocytic Vaccine)	3	0.5	2	0.1	Infants	6, 10, &, 14 weeks	None	0.89	0.95	0.97	0.97	NA	NA	1-5yo	0 yrs	None	0.89	0.95	0.97	0.97	NA	NA	None	NA	NA	NA	NA	NA	NA	NA	NA	0.55	Deaths per 100,000 population	30.2091	28.5909	29.7545	28.8727	29.0818	28.1273	29.2182	30.4273	29.1273	29.1545	29.1	30.0455	29.8545	30.5727	30.2273
109	PEV (Pre-Erythrocytic Vaccine)	3	0.5	2	0.1	Infants	6, 10, &, 14 weeks	None	0.89	0.95	0.97	0.97	NA	NA	1-5yo	0 yrs	None	0.89	0.95	0.97	0.97	NA	NA	None	NA	NA	NA	NA	NA	NA	NA	NA	0.55	Cases in <5yo per 100,000 population	512.218	483.082	520.018	532.518	525.409	514.527	511.418	508.282	508.891	503.218	514.182	521.073	512.382	520.427	523.236
109	PEV (Pre-Erythrocytic Vaccine)	3	0.5	2	0.1	Infants	6, 10, &, 14 weeks	None	0.89	0.95	0.97	0.97	NA	NA	1-5yo	0 yrs	None	0.89	0.95	0.97	0.97	NA	NA	None	NA	NA	NA	NA	NA	NA	NA	NA	0.55	Severe Cases in <5yo per 100,000 population	26.0545	25.0818	26.6727	28.2545	27.1455	25.9909	26.2727	27.2636	25.8455	26.1545	27.2455	26.7364	27.3455	26.2091	27.4545
109	PEV (Pre-Erythrocytic Vaccine)	3	0.5	2	0.1	Infants	6, 10, &, 14 weeks	None	0.89	0.95	0.97	0.97	NA	NA	1-5yo	0 yrs	None	0.89	0.95	0.97	0.97	NA	NA	None	NA	NA	NA	NA	NA	NA	NA	NA	0.55	Deaths in < 5yo per 100,000 population	7.20909	6.46364	7.15455	7.3	7.46364	6.53636	7.22727	7.43636	6.75455	6.37273	7.40909	7.15455	7.10909	7.11818	7.11818
109	PEV (Pre-Erythrocytic Vaccine)	3	0.5	2	0.1	Infants	6, 10, &, 14 weeks	None	0.89	0.95	0.97	0.97	NA	NA	1-5yo	0 yrs	None	0.89	0.95	0.97	0.97	NA	NA	None	NA	NA	NA	NA	NA	NA	NA	NA	0.55	DALYs per 100,000 population	765.285	726.45	755.296	733.561	738.743	714.83	743.372	772.254	745.153	738.322	743.109	766.73	759.236	773.858	768.581
109	PEV (Pre-Erythrocytic Vaccine)	3	0.5	2	0.1	Infants	6, 10, &, 14 weeks	None	0.89	0.95	0.97	0.97	NA	NA	1-5yo	0 yrs	None	0.89	0.95	0.97	0.97	NA	NA	None	NA	NA	NA	NA	NA	NA	NA	NA	0.55	Income and productivity gains from delivering vaccine (US$ / dose)	0.0109752	0.0821735	0.101327	0.110035	0.111502	0.115668	0.11369	0.111683	0.113185	0.108241	0.0947357	0.0907994	0.0895417	0.0748591	0.0785342
110	PEV (Pre-Erythrocytic Vaccine)	3	0.5	2	0.1	Infants	6, 10, &, 14 weeks	None	0.89	0.95	0.97	0.97	NA	NA	1-5yo	0 yrs	None	0.7	0.81	0.93	0.93	NA	NA	None	NA	NA	NA	NA	NA	NA	NA	NA	0.55	Cases per 100,000 population	8363.21	8091.32	8095.44	8112.04	8094.64	8075.9	8087.48	8135.69	8157.57	8147.99	8229.84	8194.88	8216.83	8268.85	8279.61
110	PEV (Pre-Erythrocytic Vaccine)	3	0.5	2	0.1	Infants	6, 10, &, 14 weeks	None	0.89	0.95	0.97	0.97	NA	NA	1-5yo	0 yrs	None	0.7	0.81	0.93	0.93	NA	NA	None	NA	NA	NA	NA	NA	NA	NA	NA	0.55	Severe Cases per 100,000 population	141.191	135.045	135.809	138.6	136.691	139.636	139.091	141.436	140.836	141.991	143.145	142.909	144.782	143.655	145.455
110	PEV (Pre-Erythrocytic Vaccine)	3	0.5	2	0.1	Infants	6, 10, &, 14 weeks	None	0.89	0.95	0.97	0.97	NA	NA	1-5yo	0 yrs	None	0.7	0.81	0.93	0.93	NA	NA	None	NA	NA	NA	NA	NA	NA	NA	NA	0.55	Deaths per 100,000 population	30.5545	28.3727	28.7636	28.9818	28.3636	28.3	28.4727	29.8545	29	28.6636	29.0455	29.6727	30.2	30.0636	30.1909
110	PEV (Pre-Erythrocytic Vaccine)	3	0.5	2	0.1	Infants	6, 10, &, 14 weeks	None	0.89	0.95	0.97	0.97	NA	NA	1-5yo	0 yrs	None	0.7	0.81	0.93	0.93	NA	NA	None	NA	NA	NA	NA	NA	NA	NA	NA	0.55	Cases in <5yo per 100,000 population	522.945	485.418	518.7	536.636	526.527	517.855	517.5	521.327	524.2	517.645	524.218	525.036	520.618	523.809	529.727
110	PEV (Pre-Erythrocytic Vaccine)	3	0.5	2	0.1	Infants	6, 10, &, 14 weeks	None	0.89	0.95	0.97	0.97	NA	NA	1-5yo	0 yrs	None	0.7	0.81	0.93	0.93	NA	NA	None	NA	NA	NA	NA	NA	NA	NA	NA	0.55	Severe Cases in <5yo per 100,000 population	26.9	25.0636	27.1273	27.7545	27.3364	28.2091	27.2545	27.4818	27.4818	27.1636	26.5455	27.0818	27.5273	28.4727	27.4909
110	PEV (Pre-Erythrocytic Vaccine)	3	0.5	2	0.1	Infants	6, 10, &, 14 weeks	None	0.89	0.95	0.97	0.97	NA	NA	1-5yo	0 yrs	None	0.7	0.81	0.93	0.93	NA	NA	None	NA	NA	NA	NA	NA	NA	NA	NA	0.55	Deaths in < 5yo per 100,000 population	7.61818	7.04545	8.00909	7.38182	6.64545	7.25455	6.76364	6.85455	7.28182	6.93636	6.96364	7.37273	7.3	6.93636	7.41818
110	PEV (Pre-Erythrocytic Vaccine)	3	0.5	2	0.1	Infants	6, 10, &, 14 weeks	None	0.89	0.95	0.97	0.97	NA	NA	1-5yo	0 yrs	None	0.7	0.81	0.93	0.93	NA	NA	None	NA	NA	NA	NA	NA	NA	NA	NA	0.55	DALYs per 100,000 population	776.557	719.549	733.651	737.311	718.298	720.706	723.184	757.657	737.237	731.098	741.003	754.025	769.665	762.057	767.932
110	PEV (Pre-Erythrocytic Vaccine)	3	0.5	2	0.1	Infants	6, 10, &, 14 weeks	None	0.89	0.95	0.97	0.97	NA	NA	1-5yo	0 yrs	None	0.7	0.81	0.93	0.93	NA	NA	None	NA	NA	NA	NA	NA	NA	NA	NA	0.55	Income and productivity gains from delivering vaccine (US$ / dose)	0.0141254	0.100037	0.10311	0.0999394	0.105271	0.106927	0.103268	0.0901576	0.0835805	0.0852487	0.0693257	0.0768541	0.0721766	0.0589284	0.058538
111	PEV (Pre-Erythrocytic Vaccine)	3	0.5	2	0.1	Infants	6, 10, &, 14 weeks	None	0.89	0.95	0.97	0.97	NA	NA	1-5yo	0 yrs	None	0.5	0.69	0.85	0.85	NA	NA	None	NA	NA	NA	NA	NA	NA	NA	NA	0.55	Cases per 100,000 population	8424.08	8203.54	8121.48	8057.41	8102.4	8152.77	8159.41	8153.56	8114.99	8177.38	8128.5	8133.27	8186.09	8215.33	8257.09
111	PEV (Pre-Erythrocytic Vaccine)	3	0.5	2	0.1	Infants	6, 10, &, 14 weeks	None	0.89	0.95	0.97	0.97	NA	NA	1-5yo	0 yrs	None	0.5	0.69	0.85	0.85	NA	NA	None	NA	NA	NA	NA	NA	NA	NA	NA	0.55	Severe Cases per 100,000 population	143.091	136.264	136.691	135.8	139.118	140.145	141.445	141.164	139.809	142.391	142.764	143.064	144.8	144.064	143
111	PEV (Pre-Erythrocytic Vaccine)	3	0.5	2	0.1	Infants	6, 10, &, 14 weeks	None	0.89	0.95	0.97	0.97	NA	NA	1-5yo	0 yrs	None	0.5	0.69	0.85	0.85	NA	NA	None	NA	NA	NA	NA	NA	NA	NA	NA	0.55	Deaths per 100,000 population	29.9545	27.9182	29.1091	27.9818	28.7364	29	28.7909	29.6909	29.9	28.9455	30.0727	29.1	29.9091	29.5364	29.6091
111	PEV (Pre-Erythrocytic Vaccine)	3	0.5	2	0.1	Infants	6, 10, &, 14 weeks	None	0.89	0.95	0.97	0.97	NA	NA	1-5yo	0 yrs	None	0.5	0.69	0.85	0.85	NA	NA	None	NA	NA	NA	NA	NA	NA	NA	NA	0.55	Cases in <5yo per 100,000 population	546.627	508.927	527.927	530.418	524.464	524.609	515.773	522.464	508.927	524.636	515.255	516.745	517.291	523.327	527.736
111	PEV (Pre-Erythrocytic Vaccine)	3	0.5	2	0.1	Infants	6, 10, &, 14 weeks	None	0.89	0.95	0.97	0.97	NA	NA	1-5yo	0 yrs	None	0.5	0.69	0.85	0.85	NA	NA	None	NA	NA	NA	NA	NA	NA	NA	NA	0.55	Severe Cases in <5yo per 100,000 population	28.0182	25.7818	27.6727	27.6545	28.0091	27.4455	27.6091	27.3091	26.7273	27.5545	27.1182	27.9909	26.9364	27.4364	26.6727
111	PEV (Pre-Erythrocytic Vaccine)	3	0.5	2	0.1	Infants	6, 10, &, 14 weeks	None	0.89	0.95	0.97	0.97	NA	NA	1-5yo	0 yrs	None	0.5	0.69	0.85	0.85	NA	NA	None	NA	NA	NA	NA	NA	NA	NA	NA	0.55	Deaths in < 5yo per 100,000 population	7.54545	6.88182	7.1	6.89091	7.50909	6.92727	6.64545	6.92727	7.30909	6.77273	7.03636	6.9	7.00909	6.80909	6.94545
111	PEV (Pre-Erythrocytic Vaccine)	3	0.5	2	0.1	Infants	6, 10, &, 14 weeks	None	0.89	0.95	0.97	0.97	NA	NA	1-5yo	0 yrs	None	0.5	0.69	0.85	0.85	NA	NA	None	NA	NA	NA	NA	NA	NA	NA	NA	0.55	DALYs per 100,000 population	759.513	709.707	736.603	711.014	730.838	735.883	729.048	756.169	758.572	737.994	768.028	740.074	757.658	750.709	750.611
111	PEV (Pre-Erythrocytic Vaccine)	3	0.5	2	0.1	Infants	6, 10, &, 14 weeks	None	0.89	0.95	0.97	0.97	NA	NA	1-5yo	0 yrs	None	0.5	0.69	0.85	0.85	NA	NA	None	NA	NA	NA	NA	NA	NA	NA	NA	0.55	Income and productivity gains from delivering vaccine (US$ / dose)	0.0104478	0.0772414	0.0997385	0.113231	0.100906	0.0899821	0.0857259	0.08663	0.0934493	0.0792685	0.090958	0.0896122	0.0773922	0.070871	0.0641987
112	PEV (Pre-Erythrocytic Vaccine)	3	0.5	2	0.1	Infants	6, 10, &, 14 weeks	None	0.7	0.81	0.93	0.93	NA	NA	1-5yo	0 yrs	None	0.89	0.95	0.97	0.97	NA	NA	None	NA	NA	NA	NA	NA	NA	NA	NA	0.55	Cases per 100,000 population	8370.68	8082.63	8101.11	8047.13	8128.46	8210.45	8203.95	8148.45	8201.06	8166.53	8173.32	8235.48	8261.24	8295	8316.76
112	PEV (Pre-Erythrocytic Vaccine)	3	0.5	2	0.1	Infants	6, 10, &, 14 weeks	None	0.7	0.81	0.93	0.93	NA	NA	1-5yo	0 yrs	None	0.89	0.95	0.97	0.97	NA	NA	None	NA	NA	NA	NA	NA	NA	NA	NA	0.55	Severe Cases per 100,000 population	140.791	131.882	135.655	140.164	138.636	140.536	142.136	142.345	142.827	142.9	141.782	142.964	144.109	145.745	146.2
112	PEV (Pre-Erythrocytic Vaccine)	3	0.5	2	0.1	Infants	6, 10, &, 14 weeks	None	0.7	0.81	0.93	0.93	NA	NA	1-5yo	0 yrs	None	0.89	0.95	0.97	0.97	NA	NA	None	NA	NA	NA	NA	NA	NA	NA	NA	0.55	Deaths per 100,000 population	29.8545	28.4545	28.6	28.9727	28.9364	28.6455	29.1636	29.8182	30.5455	29.5182	29.5182	30.0818	29.6455	30.2545	29.9727
112	PEV (Pre-Erythrocytic Vaccine)	3	0.5	2	0.1	Infants	6, 10, &, 14 weeks	None	0.7	0.81	0.93	0.93	NA	NA	1-5yo	0 yrs	None	0.89	0.95	0.97	0.97	NA	NA	None	NA	NA	NA	NA	NA	NA	NA	NA	0.55	Cases in <5yo per 100,000 population	514.527	486.518	525.136	544.3	548.864	546.291	554.282	545.582	546.627	545.455	540.809	557.091	552.2	558.182	558.445
112	PEV (Pre-Erythrocytic Vaccine)	3	0.5	2	0.1	Infants	6, 10, &, 14 weeks	None	0.7	0.81	0.93	0.93	NA	NA	1-5yo	0 yrs	None	0.89	0.95	0.97	0.97	NA	NA	None	NA	NA	NA	NA	NA	NA	NA	NA	0.55	Severe Cases in <5yo per 100,000 population	25.7091	25.6818	28.0636	29.2727	29.2455	29.0182	28.4818	28.2273	28.6	28.4	27.8636	27.2818	28.6909	29.4364	28.3636
112	PEV (Pre-Erythrocytic Vaccine)	3	0.5	2	0.1	Infants	6, 10, &, 14 weeks	None	0.7	0.81	0.93	0.93	NA	NA	1-5yo	0 yrs	None	0.89	0.95	0.97	0.97	NA	NA	None	NA	NA	NA	NA	NA	NA	NA	NA	0.55	Deaths in < 5yo per 100,000 population	7.45455	7.03636	7.67273	7.19091	7.58182	7.61818	6.96364	6.90909	7.37273	7.64545	7.4	7.51818	7.29091	7.62727	7.16364
112	PEV (Pre-Erythrocytic Vaccine)	3	0.5	2	0.1	Infants	6, 10, &, 14 weeks	None	0.7	0.81	0.93	0.93	NA	NA	1-5yo	0 yrs	None	0.89	0.95	0.97	0.97	NA	NA	None	NA	NA	NA	NA	NA	NA	NA	NA	0.55	DALYs per 100,000 population	756.739	719.023	723.545	736.544	736.013	727.438	741.773	756.601	774.531	751.743	749.671	767.703	756.521	766.638	759.839
112	PEV (Pre-Erythrocytic Vaccine)	3	0.5	2	0.1	Infants	6, 10, &, 14 weeks	None	0.7	0.81	0.93	0.93	NA	NA	1-5yo	0 yrs	None	0.89	0.95	0.97	0.97	NA	NA	None	NA	NA	NA	NA	NA	NA	NA	NA	0.55	Income and productivity gains from delivering vaccine (US$ / dose)	0.0129381	0.127527	0.123128	0.141027	0.120062	0.0953808	0.0979808	0.107477	0.0936611	0.101758	0.101662	0.086853	0.0798098	0.0683892	0.0627144
113	PEV (Pre-Erythrocytic Vaccine)	3	0.5	2	0.1	Infants	6, 10, &, 14 weeks	None	0.7	0.81	0.93	0.93	NA	NA	1-5yo	0 yrs	None	0.7	0.81	0.93	0.93	NA	NA	None	NA	NA	NA	NA	NA	NA	NA	NA	0.55	Cases per 100,000 population	8417.65	8131.74	8044.17	8065.25	8089.75	8137.05	8163.75	8160.89	8149.56	8156.7	8169.81	8194.51	8240.26	8291.06	8371.94
113	PEV (Pre-Erythrocytic Vaccine)	3	0.5	2	0.1	Infants	6, 10, &, 14 weeks	None	0.7	0.81	0.93	0.93	NA	NA	1-5yo	0 yrs	None	0.7	0.81	0.93	0.93	NA	NA	None	NA	NA	NA	NA	NA	NA	NA	NA	0.55	Severe Cases per 100,000 population	142.945	138.355	134.2	135.518	139.482	139.682	141.445	142.418	141.564	142.627	140.927	144.009	145.745	146.1	146.927
113	PEV (Pre-Erythrocytic Vaccine)	3	0.5	2	0.1	Infants	6, 10, &, 14 weeks	None	0.7	0.81	0.93	0.93	NA	NA	1-5yo	0 yrs	None	0.7	0.81	0.93	0.93	NA	NA	None	NA	NA	NA	NA	NA	NA	NA	NA	0.55	Deaths per 100,000 population	30.1182	29.2091	28.6	29.0636	29.0273	29.5273	28.8091	29.9545	30.0273	30.2636	29.3727	30.3818	30.1818	30.2	30.2364
113	PEV (Pre-Erythrocytic Vaccine)	3	0.5	2	0.1	Infants	6, 10, &, 14 weeks	None	0.7	0.81	0.93	0.93	NA	NA	1-5yo	0 yrs	None	0.7	0.81	0.93	0.93	NA	NA	None	NA	NA	NA	NA	NA	NA	NA	NA	0.55	Cases in <5yo per 100,000 population	523.345	496.055	531.764	549.155	547.727	542.409	545.582	549.909	544.673	541.664	546	548.864	548.1	553.927	561.6
113	PEV (Pre-Erythrocytic Vaccine)	3	0.5	2	0.1	Infants	6, 10, &, 14 weeks	None	0.7	0.81	0.93	0.93	NA	NA	1-5yo	0 yrs	None	0.7	0.81	0.93	0.93	NA	NA	None	NA	NA	NA	NA	NA	NA	NA	NA	0.55	Severe Cases in <5yo per 100,000 population	27.7182	26.3909	27.8818	28.6455	28.5	28.8364	28.5364	27.8	29.4545	29.2	27.8455	28.7909	29.5364	29.0636	29.4727
113	PEV (Pre-Erythrocytic Vaccine)	3	0.5	2	0.1	Infants	6, 10, &, 14 weeks	None	0.7	0.81	0.93	0.93	NA	NA	1-5yo	0 yrs	None	0.7	0.81	0.93	0.93	NA	NA	None	NA	NA	NA	NA	NA	NA	NA	NA	0.55	Deaths in < 5yo per 100,000 population	7.37273	7.12727	7.17273	7.40909	7.41818	7.52727	7.52727	7.15455	7.90909	7.15455	7.14545	7.35455	7.46364	7.59091	7.35455
113	PEV (Pre-Erythrocytic Vaccine)	3	0.5	2	0.1	Infants	6, 10, &, 14 weeks	None	0.7	0.81	0.93	0.93	NA	NA	1-5yo	0 yrs	None	0.7	0.81	0.93	0.93	NA	NA	None	NA	NA	NA	NA	NA	NA	NA	NA	0.55	DALYs per 100,000 population	767.432	737.998	723.731	743.423	736.876	750.523	732.876	762.938	762.561	771.529	744.728	774.793	764.984	773.93	768.041
113	PEV (Pre-Erythrocytic Vaccine)	3	0.5	2	0.1	Infants	6, 10, &, 14 weeks	None	0.7	0.81	0.93	0.93	NA	NA	1-5yo	0 yrs	None	0.7	0.81	0.93	0.93	NA	NA	None	NA	NA	NA	NA	NA	NA	NA	NA	0.55	Income and productivity gains from delivering vaccine (US$ / dose)	0.00959931	0.111093	0.142738	0.138181	0.128951	0.116367	0.107987	0.105444	0.107168	0.10537	0.103778	0.0968227	0.0850653	0.0688531	0.0481454
114	PEV (Pre-Erythrocytic Vaccine)	3	0.5	2	0.1	Infants	6, 10, &, 14 weeks	None	0.7	0.81	0.93	0.93	NA	NA	1-5yo	0 yrs	None	0.5	0.69	0.85	0.85	NA	NA	None	NA	NA	NA	NA	NA	NA	NA	NA	0.55	Cases per 100,000 population	8424.47	8177.75	8121.23	8099.89	8155.51	8172.9	8123.47	8152.04	8175.05	8164.68	8241.49	8332.48	8344.14	8271.22	8308.19
114	PEV (Pre-Erythrocytic Vaccine)	3	0.5	2	0.1	Infants	6, 10, &, 14 weeks	None	0.7	0.81	0.93	0.93	NA	NA	1-5yo	0 yrs	None	0.5	0.69	0.85	0.85	NA	NA	None	NA	NA	NA	NA	NA	NA	NA	NA	0.55	Severe Cases per 100,000 population	145.118	136.755	136.382	139.109	138.936	141.7	140.164	141.391	141.255	145	142.545	142.855	145.018	145.027	145.709
114	PEV (Pre-Erythrocytic Vaccine)	3	0.5	2	0.1	Infants	6, 10, &, 14 weeks	None	0.7	0.81	0.93	0.93	NA	NA	1-5yo	0 yrs	None	0.5	0.69	0.85	0.85	NA	NA	None	NA	NA	NA	NA	NA	NA	NA	NA	0.55	Deaths per 100,000 population	30.5364	28.9455	28.5545	29.0182	29.0727	29.4909	29.5182	29.1	29.3909	30.7727	29.8273	30.0545	30.0364	30.5273	30.1
114	PEV (Pre-Erythrocytic Vaccine)	3	0.5	2	0.1	Infants	6, 10, &, 14 weeks	None	0.7	0.81	0.93	0.93	NA	NA	1-5yo	0 yrs	None	0.5	0.69	0.85	0.85	NA	NA	None	NA	NA	NA	NA	NA	NA	NA	NA	0.55	Cases in <5yo per 100,000 population	552.973	510.509	538.891	553.7	556.391	551.318	541.873	543.473	549.155	541.509	548.955	559.827	555.455	554.682	554.891
114	PEV (Pre-Erythrocytic Vaccine)	3	0.5	2	0.1	Infants	6, 10, &, 14 weeks	None	0.7	0.81	0.93	0.93	NA	NA	1-5yo	0 yrs	None	0.5	0.69	0.85	0.85	NA	NA	None	NA	NA	NA	NA	NA	NA	NA	NA	0.55	Severe Cases in <5yo per 100,000 population	28.4545	26.9	27.9182	28.6273	28.2273	28.8182	28.3818	29.2273	27.7455	28.3	28.0182	28.3727	28.7091	29.0818	29.2455
114	PEV (Pre-Erythrocytic Vaccine)	3	0.5	2	0.1	Infants	6, 10, &, 14 weeks	None	0.7	0.81	0.93	0.93	NA	NA	1-5yo	0 yrs	None	0.5	0.69	0.85	0.85	NA	NA	None	NA	NA	NA	NA	NA	NA	NA	NA	0.55	Deaths in < 5yo per 100,000 population	7.38182	7.56364	7.09091	7.21818	7.29091	7.2	7.76364	7.45455	7.16364	7.32727	7.13636	7.64545	7.36364	7.35455	7.58182
114	PEV (Pre-Erythrocytic Vaccine)	3	0.5	2	0.1	Infants	6, 10, &, 14 weeks	None	0.7	0.81	0.93	0.93	NA	NA	1-5yo	0 yrs	None	0.5	0.69	0.85	0.85	NA	NA	None	NA	NA	NA	NA	NA	NA	NA	NA	0.55	DALYs per 100,000 population	775.612	741.106	723.132	735.295	738.369	744.49	754.114	737.776	750.948	778.392	756.427	763.96	764.274	776.903	767.905
114	PEV (Pre-Erythrocytic Vaccine)	3	0.5	2	0.1	Infants	6, 10, &, 14 weeks	None	0.7	0.81	0.93	0.93	NA	NA	1-5yo	0 yrs	None	0.5	0.69	0.85	0.85	NA	NA	None	NA	NA	NA	NA	NA	NA	NA	NA	0.55	Income and productivity gains from delivering vaccine (US$ / dose)	0.0109092	0.100403	0.119966	0.127912	0.115268	0.107137	0.119034	0.10814	0.098721	0.101223	0.0843806	0.0607929	0.0569167	0.0761091	0.0642254
115	PEV (Pre-Erythrocytic Vaccine)	3	0.5	2	0.1	Infants	6, 10, &, 14 weeks	None	0.5	0.69	0.85	0.85	NA	NA	1-5yo	0 yrs	None	0.89	0.95	0.97	0.97	NA	NA	None	NA	NA	NA	NA	NA	NA	NA	NA	0.55	Cases per 100,000 population	8391.08	8129.75	8087.19	8128.48	8163.39	8196.65	8274.37	8304.66	8304.07	8275.62	8357.29	8340.61	8428.86	8401.2	8415.14
115	PEV (Pre-Erythrocytic Vaccine)	3	0.5	2	0.1	Infants	6, 10, &, 14 weeks	None	0.5	0.69	0.85	0.85	NA	NA	1-5yo	0 yrs	None	0.89	0.95	0.97	0.97	NA	NA	None	NA	NA	NA	NA	NA	NA	NA	NA	0.55	Severe Cases per 100,000 population	140.1	135.7	137.782	141.182	141.636	141.491	145.655	145.818	144.382	142.991	148.082	147.764	148.636	147.091	148.855
115	PEV (Pre-Erythrocytic Vaccine)	3	0.5	2	0.1	Infants	6, 10, &, 14 weeks	None	0.5	0.69	0.85	0.85	NA	NA	1-5yo	0 yrs	None	0.89	0.95	0.97	0.97	NA	NA	None	NA	NA	NA	NA	NA	NA	NA	NA	0.55	Deaths per 100,000 population	29.8455	28.9909	28.8273	28.8273	28.8455	29.5545	30.0455	30.5545	30.5455	28.9818	31.4273	30.7364	30.4455	29.7273	31.1636
115	PEV (Pre-Erythrocytic Vaccine)	3	0.5	2	0.1	Infants	6, 10, &, 14 weeks	None	0.5	0.69	0.85	0.85	NA	NA	1-5yo	0 yrs	None	0.89	0.95	0.97	0.97	NA	NA	None	NA	NA	NA	NA	NA	NA	NA	NA	0.55	Cases in <5yo per 100,000 population	511.218	497.764	548.955	576.345	574.318	573.073	580.436	581.7	577.709	576.536	587.191	578.927	588.336	587.927	590.445
115	PEV (Pre-Erythrocytic Vaccine)	3	0.5	2	0.1	Infants	6, 10, &, 14 weeks	None	0.5	0.69	0.85	0.85	NA	NA	1-5yo	0 yrs	None	0.89	0.95	0.97	0.97	NA	NA	None	NA	NA	NA	NA	NA	NA	NA	NA	0.55	Severe Cases in <5yo per 100,000 population	26.6636	26.2273	28.2727	29.8273	30.2636	29.8636	30.7455	31.3	29.6545	29.1364	31.0273	30.9182	31.2091	30.5182	30.6727
115	PEV (Pre-Erythrocytic Vaccine)	3	0.5	2	0.1	Infants	6, 10, &, 14 weeks	None	0.5	0.69	0.85	0.85	NA	NA	1-5yo	0 yrs	None	0.89	0.95	0.97	0.97	NA	NA	None	NA	NA	NA	NA	NA	NA	NA	NA	0.55	Deaths in < 5yo per 100,000 population	7.19091	7.10909	7.54545	7.69091	7.4	7.51818	7.53636	7.65455	7.42727	6.85455	7.71818	7.68182	7.47273	7.62727	7.50909
115	PEV (Pre-Erythrocytic Vaccine)	3	0.5	2	0.1	Infants	6, 10, &, 14 weeks	None	0.5	0.69	0.85	0.85	NA	NA	1-5yo	0 yrs	None	0.89	0.95	0.97	0.97	NA	NA	None	NA	NA	NA	NA	NA	NA	NA	NA	0.55	DALYs per 100,000 population	758.034	733.755	735.092	739.187	736.897	748.922	764.444	776.542	780.706	739.487	797.875	787.629	777.012	757.064	791.742
115	PEV (Pre-Erythrocytic Vaccine)	3	0.5	2	0.1	Infants	6, 10, &, 14 weeks	None	0.5	0.69	0.85	0.85	NA	NA	1-5yo	0 yrs	None	0.89	0.95	0.97	0.97	NA	NA	None	NA	NA	NA	NA	NA	NA	NA	NA	0.55	Income and productivity gains from delivering vaccine (US$ / dose)	0.012557	0.142673	0.163575	0.150758	0.140515	0.129607	0.0986587	0.0876111	0.0845637	0.0960636	0.0677916	0.0724784	0.045474	0.0536965	0.0488657
116	PEV (Pre-Erythrocytic Vaccine)	3	0.5	2	0.1	Infants	6, 10, &, 14 weeks	None	0.5	0.69	0.85	0.85	NA	NA	1-5yo	0 yrs	None	0.7	0.81	0.93	0.93	NA	NA	None	NA	NA	NA	NA	NA	NA	NA	NA	0.55	Cases per 100,000 population	8412.4	8148.57	8127.15	8026.56	8070.02	8187.17	8238.83	8312.91	8347.62	8322.44	8372.39	8399.65	8398.22	8405.66	8446.34
116	PEV (Pre-Erythrocytic Vaccine)	3	0.5	2	0.1	Infants	6, 10, &, 14 weeks	None	0.5	0.69	0.85	0.85	NA	NA	1-5yo	0 yrs	None	0.7	0.81	0.93	0.93	NA	NA	None	NA	NA	NA	NA	NA	NA	NA	NA	0.55	Severe Cases per 100,000 population	141.664	136.736	137.036	137.464	139.745	142.573	143.073	147.573	145.136	145.327	148.182	147.964	147.745	147.664	149.1
116	PEV (Pre-Erythrocytic Vaccine)	3	0.5	2	0.1	Infants	6, 10, &, 14 weeks	None	0.5	0.69	0.85	0.85	NA	NA	1-5yo	0 yrs	None	0.7	0.81	0.93	0.93	NA	NA	None	NA	NA	NA	NA	NA	NA	NA	NA	0.55	Deaths per 100,000 population	29.6727	30.0455	28.6455	29.5727	28.7545	28.5636	30.2364	30.4727	29.8545	29.9182	30.1	31.1909	30.3727	29.9	30.6727
116	PEV (Pre-Erythrocytic Vaccine)	3	0.5	2	0.1	Infants	6, 10, &, 14 weeks	None	0.5	0.69	0.85	0.85	NA	NA	1-5yo	0 yrs	None	0.7	0.81	0.93	0.93	NA	NA	None	NA	NA	NA	NA	NA	NA	NA	NA	0.55	Cases in <5yo per 100,000 population	534.182	503.491	554.873	563.136	572.027	568.691	572.191	582.764	582.891	579.991	579.4	592.636	582.991	581.355	587.155
116	PEV (Pre-Erythrocytic Vaccine)	3	0.5	2	0.1	Infants	6, 10, &, 14 weeks	None	0.5	0.69	0.85	0.85	NA	NA	1-5yo	0 yrs	None	0.7	0.81	0.93	0.93	NA	NA	None	NA	NA	NA	NA	NA	NA	NA	NA	0.55	Severe Cases in <5yo per 100,000 population	26.4364	26.7273	27.9909	28.7091	30.2273	30.0727	29.6455	30.7727	29.5818	29.6091	30.3636	30.8	30.4636	29.9818	31.1818
116	PEV (Pre-Erythrocytic Vaccine)	3	0.5	2	0.1	Infants	6, 10, &, 14 weeks	None	0.5	0.69	0.85	0.85	NA	NA	1-5yo	0 yrs	None	0.7	0.81	0.93	0.93	NA	NA	None	NA	NA	NA	NA	NA	NA	NA	NA	0.55	Deaths in < 5yo per 100,000 population	7.33636	7.54545	7.15455	7.5	7.54545	6.87273	7.86364	7.55455	7.72727	7.5	7.61818	7.78182	7.7	7.17273	7.82727
116	PEV (Pre-Erythrocytic Vaccine)	3	0.5	2	0.1	Infants	6, 10, &, 14 weeks	None	0.5	0.69	0.85	0.85	NA	NA	1-5yo	0 yrs	None	0.7	0.81	0.93	0.93	NA	NA	None	NA	NA	NA	NA	NA	NA	NA	NA	0.55	DALYs per 100,000 population	754.442	760.6	724.157	746.477	730.335	728.812	769.386	778.71	758.125	762.183	765.29	788.157	778.065	764.748	780.026
116	PEV (Pre-Erythrocytic Vaccine)	3	0.5	2	0.1	Infants	6, 10, &, 14 weeks	None	0.5	0.69	0.85	0.85	NA	NA	1-5yo	0 yrs	None	0.7	0.81	0.93	0.93	NA	NA	None	NA	NA	NA	NA	NA	NA	NA	NA	0.55	Income and productivity gains from delivering vaccine (US$ / dose)	0.0121091	0.135917	0.150612	0.190564	0.175094	0.130877	0.11459	0.0819861	0.0692197	0.0794167	0.0606316	0.0567746	0.0577211	0.0487254	0.0369377
117	PEV (Pre-Erythrocytic Vaccine)	3	0.5	2	0.1	Infants	6, 10, &, 14 weeks	None	0.5	0.69	0.85	0.85	NA	NA	1-5yo	0 yrs	None	0.5	0.69	0.85	0.85	NA	NA	None	NA	NA	NA	NA	NA	NA	NA	NA	0.55	Cases per 100,000 population	8413.4	8250.14	8213.12	8141.18	8240.39	8299	8244.47	8323.47	8266.11	8311.32	8289.95	8336.55	8407.58	8441.98	8405.39
117	PEV (Pre-Erythrocytic Vaccine)	3	0.5	2	0.1	Infants	6, 10, &, 14 weeks	None	0.5	0.69	0.85	0.85	NA	NA	1-5yo	0 yrs	None	0.5	0.69	0.85	0.85	NA	NA	None	NA	NA	NA	NA	NA	NA	NA	NA	0.55	Severe Cases per 100,000 population	143.458	139.3	140.492	138.592	141.867	142.275	145.625	143.008	144.517	145.95	146.525	147.7	149.5	149.592	146.45
117	PEV (Pre-Erythrocytic Vaccine)	3	0.5	2	0.1	Infants	6, 10, &, 14 weeks	None	0.5	0.69	0.85	0.85	NA	NA	1-5yo	0 yrs	None	0.5	0.69	0.85	0.85	NA	NA	None	NA	NA	NA	NA	NA	NA	NA	NA	0.55	Deaths per 100,000 population	29.3917	29.5083	29.825	29	29.2917	29.5417	30.625	29.9167	29.6917	31	31.0167	30.4917	30.4333	31.6917	31.2833
117	PEV (Pre-Erythrocytic Vaccine)	3	0.5	2	0.1	Infants	6, 10, &, 14 weeks	None	0.5	0.69	0.85	0.85	NA	NA	1-5yo	0 yrs	None	0.5	0.69	0.85	0.85	NA	NA	None	NA	NA	NA	NA	NA	NA	NA	NA	0.55	Cases in <5yo per 100,000 population	550.958	527.425	569.267	576.708	587.267	581.375	576.725	582.6	572.567	581.008	573.883	580.758	589.525	592.967	585.2
117	PEV (Pre-Erythrocytic Vaccine)	3	0.5	2	0.1	Infants	6, 10, &, 14 weeks	None	0.5	0.69	0.85	0.85	NA	NA	1-5yo	0 yrs	None	0.5	0.69	0.85	0.85	NA	NA	None	NA	NA	NA	NA	NA	NA	NA	NA	0.55	Severe Cases in <5yo per 100,000 population	28.3583	27.5	29.55	28.8833	30.5167	30	29.8417	29.5333	29.7917	30.9417	30.0667	30.775	31.6	30.9417	30.3667
117	PEV (Pre-Erythrocytic Vaccine)	3	0.5	2	0.1	Infants	6, 10, &, 14 weeks	None	0.5	0.69	0.85	0.85	NA	NA	1-5yo	0 yrs	None	0.5	0.69	0.85	0.85	NA	NA	None	NA	NA	NA	NA	NA	NA	NA	NA	0.55	Deaths in < 5yo per 100,000 population	7.39167	7.58333	7.825	7.75833	7.75	7.41667	7.775	7.3	7.66667	7.95833	8.025	7.575	7.18333	8.01667	7.68333
117	PEV (Pre-Erythrocytic Vaccine)	3	0.5	2	0.1	Infants	6, 10, &, 14 weeks	None	0.5	0.69	0.85	0.85	NA	NA	1-5yo	0 yrs	None	0.5	0.69	0.85	0.85	NA	NA	None	NA	NA	NA	NA	NA	NA	NA	NA	0.55	DALYs per 100,000 population	749.082	743.93	756.286	738.066	747.895	751.424	781.992	757.809	755.958	787.453	790.871	774.879	777.545	805.148	791.213
117	PEV (Pre-Erythrocytic Vaccine)	3	0.5	2	0.1	Infants	6, 10, &, 14 weeks	None	0.5	0.69	0.85	0.85	NA	NA	1-5yo	0 yrs	None	0.5	0.69	0.85	0.85	NA	NA	None	NA	NA	NA	NA	NA	NA	NA	NA	0.55	Income and productivity gains from delivering vaccine (US$ / dose)	0.012702	0.102534	0.122491	0.152891	0.116149	0.0969803	0.108499	0.0824142	0.0976357	0.0830102	0.0904622	0.0740304	0.052004	0.0372756	0.0551485
118	PEV (Pre-Erythrocytic Vaccine)	3	0.5	2	1	Infants	6, 10, &, 14 weeks	None	0.89	0.95	0.97	0.97	NA	NA	1-5yo	0 yrs	None	0.89	0.95	0.97	0.97	NA	NA	None	NA	NA	NA	NA	NA	NA	NA	NA	0.55	Cases per 100,000 population	83909.6	81676.7	81010.5	80821.4	80674.9	80432	80378.1	80406.4	80245.6	80341.5	81160	81336.8	81296.5	81996.5	81828.4
118	PEV (Pre-Erythrocytic Vaccine)	3	0.5	2	1	Infants	6, 10, &, 14 weeks	None	0.89	0.95	0.97	0.97	NA	NA	1-5yo	0 yrs	None	0.89	0.95	0.97	0.97	NA	NA	None	NA	NA	NA	NA	NA	NA	NA	NA	0.55	Severe Cases per 100,000 population	1401.36	1355.09	1368.09	1359.45	1378.73	1358.64	1391.18	1407.73	1401.82	1433.64	1413.09	1422.73	1438.45	1437.18	1449.73
118	PEV (Pre-Erythrocytic Vaccine)	3	0.5	2	1	Infants	6, 10, &, 14 weeks	None	0.89	0.95	0.97	0.97	NA	NA	1-5yo	0 yrs	None	0.89	0.95	0.97	0.97	NA	NA	None	NA	NA	NA	NA	NA	NA	NA	NA	0.55	Deaths per 100,000 population	302.091	285.909	297.545	288.727	290.818	281.273	292.182	304.273	291.273	291.545	291	300.455	298.545	305.727	302.273
118	PEV (Pre-Erythrocytic Vaccine)	3	0.5	2	1	Infants	6, 10, &, 14 weeks	None	0.89	0.95	0.97	0.97	NA	NA	1-5yo	0 yrs	None	0.89	0.95	0.97	0.97	NA	NA	None	NA	NA	NA	NA	NA	NA	NA	NA	0.55	Cases in <5yo per 100,000 population	5122.18	4830.82	5200.18	5325.18	5254.09	5145.27	5114.18	5082.82	5088.91	5032.18	5141.82	5210.73	5123.82	5204.27	5232.36
118	PEV (Pre-Erythrocytic Vaccine)	3	0.5	2	1	Infants	6, 10, &, 14 weeks	None	0.89	0.95	0.97	0.97	NA	NA	1-5yo	0 yrs	None	0.89	0.95	0.97	0.97	NA	NA	None	NA	NA	NA	NA	NA	NA	NA	NA	0.55	Severe Cases in <5yo per 100,000 population	260.545	250.818	266.727	282.545	271.455	259.909	262.727	272.636	258.455	261.545	272.455	267.364	273.455	262.091	274.545
118	PEV (Pre-Erythrocytic Vaccine)	3	0.5	2	1	Infants	6, 10, &, 14 weeks	None	0.89	0.95	0.97	0.97	NA	NA	1-5yo	0 yrs	None	0.89	0.95	0.97	0.97	NA	NA	None	NA	NA	NA	NA	NA	NA	NA	NA	0.55	Deaths in < 5yo per 100,000 population	72.0909	64.6364	71.5455	73	74.6364	65.3636	72.2727	74.3636	67.5455	63.7273	74.0909	71.5455	71.0909	71.1818	71.1818
118	PEV (Pre-Erythrocytic Vaccine)	3	0.5	2	1	Infants	6, 10, &, 14 weeks	None	0.89	0.95	0.97	0.97	NA	NA	1-5yo	0 yrs	None	0.89	0.95	0.97	0.97	NA	NA	None	NA	NA	NA	NA	NA	NA	NA	NA	0.55	DALYs per 100,000 population	7652.85	7264.5	7552.96	7335.61	7387.43	7148.3	7433.72	7722.54	7451.53	7383.22	7431.09	7667.3	7592.36	7738.58	7685.81
118	PEV (Pre-Erythrocytic Vaccine)	3	0.5	2	1	Infants	6, 10, &, 14 weeks	None	0.89	0.95	0.97	0.97	NA	NA	1-5yo	0 yrs	None	0.89	0.95	0.97	0.97	NA	NA	None	NA	NA	NA	NA	NA	NA	NA	NA	0.55	Income and productivity gains from delivering vaccine (US$ / dose)	0.109752	0.821735	1.01327	1.10035	1.11502	1.15668	1.1369	1.11683	1.13185	1.08241	0.947357	0.907994	0.895417	0.748591	0.785342
119	PEV (Pre-Erythrocytic Vaccine)	3	0.5	2	1	Infants	6, 10, &, 14 weeks	None	0.89	0.95	0.97	0.97	NA	NA	1-5yo	0 yrs	None	0.7	0.81	0.93	0.93	NA	NA	None	NA	NA	NA	NA	NA	NA	NA	NA	0.55	Cases per 100,000 population	83632.1	80913.2	80954.4	81120.4	80946.4	80759	80874.8	81356.9	81575.7	81479.9	82298.4	81948.8	82168.3	82688.5	82796.1
119	PEV (Pre-Erythrocytic Vaccine)	3	0.5	2	1	Infants	6, 10, &, 14 weeks	None	0.89	0.95	0.97	0.97	NA	NA	1-5yo	0 yrs	None	0.7	0.81	0.93	0.93	NA	NA	None	NA	NA	NA	NA	NA	NA	NA	NA	0.55	Severe Cases per 100,000 population	1411.91	1350.45	1358.09	1386	1366.91	1396.36	1390.91	1414.36	1408.36	1419.91	1431.45	1429.09	1447.82	1436.55	1454.55
119	PEV (Pre-Erythrocytic Vaccine)	3	0.5	2	1	Infants	6, 10, &, 14 weeks	None	0.89	0.95	0.97	0.97	NA	NA	1-5yo	0 yrs	None	0.7	0.81	0.93	0.93	NA	NA	None	NA	NA	NA	NA	NA	NA	NA	NA	0.55	Deaths per 100,000 population	305.545	283.727	287.636	289.818	283.636	283	284.727	298.545	290	286.636	290.455	296.727	302	300.636	301.909
119	PEV (Pre-Erythrocytic Vaccine)	3	0.5	2	1	Infants	6, 10, &, 14 weeks	None	0.89	0.95	0.97	0.97	NA	NA	1-5yo	0 yrs	None	0.7	0.81	0.93	0.93	NA	NA	None	NA	NA	NA	NA	NA	NA	NA	NA	0.55	Cases in <5yo per 100,000 population	5229.45	4854.18	5187	5366.36	5265.27	5178.55	5175	5213.27	5242	5176.45	5242.18	5250.36	5206.18	5238.09	5297.27
119	PEV (Pre-Erythrocytic Vaccine)	3	0.5	2	1	Infants	6, 10, &, 14 weeks	None	0.89	0.95	0.97	0.97	NA	NA	1-5yo	0 yrs	None	0.7	0.81	0.93	0.93	NA	NA	None	NA	NA	NA	NA	NA	NA	NA	NA	0.55	Severe Cases in <5yo per 100,000 population	269	250.636	271.273	277.545	273.364	282.091	272.545	274.818	274.818	271.636	265.455	270.818	275.273	284.727	274.909
119	PEV (Pre-Erythrocytic Vaccine)	3	0.5	2	1	Infants	6, 10, &, 14 weeks	None	0.89	0.95	0.97	0.97	NA	NA	1-5yo	0 yrs	None	0.7	0.81	0.93	0.93	NA	NA	None	NA	NA	NA	NA	NA	NA	NA	NA	0.55	Deaths in < 5yo per 100,000 population	76.1818	70.4545	80.0909	73.8182	66.4545	72.5455	67.6364	68.5455	72.8182	69.3636	69.6364	73.7273	73	69.3636	74.1818
119	PEV (Pre-Erythrocytic Vaccine)	3	0.5	2	1	Infants	6, 10, &, 14 weeks	None	0.89	0.95	0.97	0.97	NA	NA	1-5yo	0 yrs	None	0.7	0.81	0.93	0.93	NA	NA	None	NA	NA	NA	NA	NA	NA	NA	NA	0.55	DALYs per 100,000 population	7765.57	7195.49	7336.51	7373.11	7182.98	7207.06	7231.84	7576.57	7372.37	7310.98	7410.03	7540.25	7696.65	7620.57	7679.32
119	PEV (Pre-Erythrocytic Vaccine)	3	0.5	2	1	Infants	6, 10, &, 14 weeks	None	0.89	0.95	0.97	0.97	NA	NA	1-5yo	0 yrs	None	0.7	0.81	0.93	0.93	NA	NA	None	NA	NA	NA	NA	NA	NA	NA	NA	0.55	Income and productivity gains from delivering vaccine (US$ / dose)	0.141254	1.00037	1.0311	0.999394	1.05271	1.06927	1.03268	0.901576	0.835805	0.852487	0.693257	0.768541	0.721766	0.589284	0.58538
120	PEV (Pre-Erythrocytic Vaccine)	3	0.5	2	1	Infants	6, 10, &, 14 weeks	None	0.89	0.95	0.97	0.97	NA	NA	1-5yo	0 yrs	None	0.5	0.69	0.85	0.85	NA	NA	None	NA	NA	NA	NA	NA	NA	NA	NA	0.55	Cases per 100,000 population	84240.8	82035.4	81214.8	80574.1	81024	81527.7	81594.1	81535.6	81149.9	81773.8	81285	81332.7	81860.9	82153.3	82570.9
120	PEV (Pre-Erythrocytic Vaccine)	3	0.5	2	1	Infants	6, 10, &, 14 weeks	None	0.89	0.95	0.97	0.97	NA	NA	1-5yo	0 yrs	None	0.5	0.69	0.85	0.85	NA	NA	None	NA	NA	NA	NA	NA	NA	NA	NA	0.55	Severe Cases per 100,000 population	1430.91	1362.64	1366.91	1358	1391.18	1401.45	1414.45	1411.64	1398.09	1423.91	1427.64	1430.64	1448	1440.64	1430
120	PEV (Pre-Erythrocytic Vaccine)	3	0.5	2	1	Infants	6, 10, &, 14 weeks	None	0.89	0.95	0.97	0.97	NA	NA	1-5yo	0 yrs	None	0.5	0.69	0.85	0.85	NA	NA	None	NA	NA	NA	NA	NA	NA	NA	NA	0.55	Deaths per 100,000 population	299.545	279.182	291.091	279.818	287.364	290	287.909	296.909	299	289.455	300.727	291	299.091	295.364	296.091
120	PEV (Pre-Erythrocytic Vaccine)	3	0.5	2	1	Infants	6, 10, &, 14 weeks	None	0.89	0.95	0.97	0.97	NA	NA	1-5yo	0 yrs	None	0.5	0.69	0.85	0.85	NA	NA	None	NA	NA	NA	NA	NA	NA	NA	NA	0.55	Cases in <5yo per 100,000 population	5466.27	5089.27	5279.27	5304.18	5244.64	5246.09	5157.73	5224.64	5089.27	5246.36	5152.55	5167.45	5172.91	5233.27	5277.36
120	PEV (Pre-Erythrocytic Vaccine)	3	0.5	2	1	Infants	6, 10, &, 14 weeks	None	0.89	0.95	0.97	0.97	NA	NA	1-5yo	0 yrs	None	0.5	0.69	0.85	0.85	NA	NA	None	NA	NA	NA	NA	NA	NA	NA	NA	0.55	Severe Cases in <5yo per 100,000 population	280.182	257.818	276.727	276.545	280.091	274.455	276.091	273.091	267.273	275.545	271.182	279.909	269.364	274.364	266.727
120	PEV (Pre-Erythrocytic Vaccine)	3	0.5	2	1	Infants	6, 10, &, 14 weeks	None	0.89	0.95	0.97	0.97	NA	NA	1-5yo	0 yrs	None	0.5	0.69	0.85	0.85	NA	NA	None	NA	NA	NA	NA	NA	NA	NA	NA	0.55	Deaths in < 5yo per 100,000 population	75.4545	68.8182	71	68.9091	75.0909	69.2727	66.4545	69.2727	73.0909	67.7273	70.3636	69	70.0909	68.0909	69.4545
120	PEV (Pre-Erythrocytic Vaccine)	3	0.5	2	1	Infants	6, 10, &, 14 weeks	None	0.89	0.95	0.97	0.97	NA	NA	1-5yo	0 yrs	None	0.5	0.69	0.85	0.85	NA	NA	None	NA	NA	NA	NA	NA	NA	NA	NA	0.55	DALYs per 100,000 population	7595.13	7097.07	7366.03	7110.14	7308.38	7358.83	7290.48	7561.69	7585.72	7379.94	7680.28	7400.74	7576.58	7507.09	7506.11
120	PEV (Pre-Erythrocytic Vaccine)	3	0.5	2	1	Infants	6, 10, &, 14 weeks	None	0.89	0.95	0.97	0.97	NA	NA	1-5yo	0 yrs	None	0.5	0.69	0.85	0.85	NA	NA	None	NA	NA	NA	NA	NA	NA	NA	NA	0.55	Income and productivity gains from delivering vaccine (US$ / dose)	0.104478	0.772414	0.997385	1.13231	1.00906	0.899821	0.857259	0.8663	0.934493	0.792685	0.90958	0.896122	0.773922	0.70871	0.641987
121	PEV (Pre-Erythrocytic Vaccine)	3	0.5	2	1	Infants	6, 10, &, 14 weeks	None	0.7	0.81	0.93	0.93	NA	NA	1-5yo	0 yrs	None	0.89	0.95	0.97	0.97	NA	NA	None	NA	NA	NA	NA	NA	NA	NA	NA	0.55	Cases per 100,000 population	83706.8	80826.3	81011.1	80471.3	81284.6	82104.5	82039.5	81484.5	82010.6	81665.3	81733.2	82354.8	82612.4	82950	83167.6
121	PEV (Pre-Erythrocytic Vaccine)	3	0.5	2	1	Infants	6, 10, &, 14 weeks	None	0.7	0.81	0.93	0.93	NA	NA	1-5yo	0 yrs	None	0.89	0.95	0.97	0.97	NA	NA	None	NA	NA	NA	NA	NA	NA	NA	NA	0.55	Severe Cases per 100,000 population	1407.91	1318.82	1356.55	1401.64	1386.36	1405.36	1421.36	1423.45	1428.27	1429	1417.82	1429.64	1441.09	1457.45	1462
121	PEV (Pre-Erythrocytic Vaccine)	3	0.5	2	1	Infants	6, 10, &, 14 weeks	None	0.7	0.81	0.93	0.93	NA	NA	1-5yo	0 yrs	None	0.89	0.95	0.97	0.97	NA	NA	None	NA	NA	NA	NA	NA	NA	NA	NA	0.55	Deaths per 100,000 population	298.545	284.545	286	289.727	289.364	286.455	291.636	298.182	305.455	295.182	295.182	300.818	296.455	302.545	299.727
121	PEV (Pre-Erythrocytic Vaccine)	3	0.5	2	1	Infants	6, 10, &, 14 weeks	None	0.7	0.81	0.93	0.93	NA	NA	1-5yo	0 yrs	None	0.89	0.95	0.97	0.97	NA	NA	None	NA	NA	NA	NA	NA	NA	NA	NA	0.55	Cases in <5yo per 100,000 population	5145.27	4865.18	5251.36	5443	5488.64	5462.91	5542.82	5455.82	5466.27	5454.55	5408.09	5570.91	5522	5581.82	5584.45
121	PEV (Pre-Erythrocytic Vaccine)	3	0.5	2	1	Infants	6, 10, &, 14 weeks	None	0.7	0.81	0.93	0.93	NA	NA	1-5yo	0 yrs	None	0.89	0.95	0.97	0.97	NA	NA	None	NA	NA	NA	NA	NA	NA	NA	NA	0.55	Severe Cases in <5yo per 100,000 population	257.091	256.818	280.636	292.727	292.455	290.182	284.818	282.273	286	284	278.636	272.818	286.909	294.364	283.636
121	PEV (Pre-Erythrocytic Vaccine)	3	0.5	2	1	Infants	6, 10, &, 14 weeks	None	0.7	0.81	0.93	0.93	NA	NA	1-5yo	0 yrs	None	0.89	0.95	0.97	0.97	NA	NA	None	NA	NA	NA	NA	NA	NA	NA	NA	0.55	Deaths in < 5yo per 100,000 population	74.5455	70.3636	76.7273	71.9091	75.8182	76.1818	69.6364	69.0909	73.7273	76.4545	74	75.1818	72.9091	76.2727	71.6364
121	PEV (Pre-Erythrocytic Vaccine)	3	0.5	2	1	Infants	6, 10, &, 14 weeks	None	0.7	0.81	0.93	0.93	NA	NA	1-5yo	0 yrs	None	0.89	0.95	0.97	0.97	NA	NA	None	NA	NA	NA	NA	NA	NA	NA	NA	0.55	DALYs per 100,000 population	7567.39	7190.23	7235.45	7365.44	7360.13	7274.38	7417.73	7566.01	7745.31	7517.43	7496.71	7677.03	7565.21	7666.38	7598.39
121	PEV (Pre-Erythrocytic Vaccine)	3	0.5	2	1	Infants	6, 10, &, 14 weeks	None	0.7	0.81	0.93	0.93	NA	NA	1-5yo	0 yrs	None	0.89	0.95	0.97	0.97	NA	NA	None	NA	NA	NA	NA	NA	NA	NA	NA	0.55	Income and productivity gains from delivering vaccine (US$ / dose)	0.129381	1.27527	1.23128	1.41027	1.20062	0.953808	0.979808	1.07477	0.936611	1.01758	1.01662	0.86853	0.798098	0.683892	0.627144
122	PEV (Pre-Erythrocytic Vaccine)	3	0.5	2	1	Infants	6, 10, &, 14 weeks	None	0.7	0.81	0.93	0.93	NA	NA	1-5yo	0 yrs	None	0.7	0.81	0.93	0.93	NA	NA	None	NA	NA	NA	NA	NA	NA	NA	NA	0.55	Cases per 100,000 population	84176.5	81317.4	80441.7	80652.5	80897.5	81370.5	81637.5	81608.9	81495.6	81567	81698.1	81945.1	82402.6	82910.6	83719.4
122	PEV (Pre-Erythrocytic Vaccine)	3	0.5	2	1	Infants	6, 10, &, 14 weeks	None	0.7	0.81	0.93	0.93	NA	NA	1-5yo	0 yrs	None	0.7	0.81	0.93	0.93	NA	NA	None	NA	NA	NA	NA	NA	NA	NA	NA	0.55	Severe Cases per 100,000 population	1429.45	1383.55	1342	1355.18	1394.82	1396.82	1414.45	1424.18	1415.64	1426.27	1409.27	1440.09	1457.45	1461	1469.27
122	PEV (Pre-Erythrocytic Vaccine)	3	0.5	2	1	Infants	6, 10, &, 14 weeks	None	0.7	0.81	0.93	0.93	NA	NA	1-5yo	0 yrs	None	0.7	0.81	0.93	0.93	NA	NA	None	NA	NA	NA	NA	NA	NA	NA	NA	0.55	Deaths per 100,000 population	301.182	292.091	286	290.636	290.273	295.273	288.091	299.545	300.273	302.636	293.727	303.818	301.818	302	302.364
122	PEV (Pre-Erythrocytic Vaccine)	3	0.5	2	1	Infants	6, 10, &, 14 weeks	None	0.7	0.81	0.93	0.93	NA	NA	1-5yo	0 yrs	None	0.7	0.81	0.93	0.93	NA	NA	None	NA	NA	NA	NA	NA	NA	NA	NA	0.55	Cases in <5yo per 100,000 population	5233.45	4960.55	5317.64	5491.55	5477.27	5424.09	5455.82	5499.09	5446.73	5416.64	5460	5488.64	5481	5539.27	5616
122	PEV (Pre-Erythrocytic Vaccine)	3	0.5	2	1	Infants	6, 10, &, 14 weeks	None	0.7	0.81	0.93	0.93	NA	NA	1-5yo	0 yrs	None	0.7	0.81	0.93	0.93	NA	NA	None	NA	NA	NA	NA	NA	NA	NA	NA	0.55	Severe Cases in <5yo per 100,000 population	277.182	263.909	278.818	286.455	285	288.364	285.364	278	294.545	292	278.455	287.909	295.364	290.636	294.727
122	PEV (Pre-Erythrocytic Vaccine)	3	0.5	2	1	Infants	6, 10, &, 14 weeks	None	0.7	0.81	0.93	0.93	NA	NA	1-5yo	0 yrs	None	0.7	0.81	0.93	0.93	NA	NA	None	NA	NA	NA	NA	NA	NA	NA	NA	0.55	Deaths in < 5yo per 100,000 population	73.7273	71.2727	71.7273	74.0909	74.1818	75.2727	75.2727	71.5455	79.0909	71.5455	71.4545	73.5455	74.6364	75.9091	73.5455
122	PEV (Pre-Erythrocytic Vaccine)	3	0.5	2	1	Infants	6, 10, &, 14 weeks	None	0.7	0.81	0.93	0.93	NA	NA	1-5yo	0 yrs	None	0.7	0.81	0.93	0.93	NA	NA	None	NA	NA	NA	NA	NA	NA	NA	NA	0.55	DALYs per 100,000 population	7674.32	7379.98	7237.31	7434.23	7368.76	7505.23	7328.76	7629.38	7625.61	7715.29	7447.28	7747.93	7649.84	7739.3	7680.41
122	PEV (Pre-Erythrocytic Vaccine)	3	0.5	2	1	Infants	6, 10, &, 14 weeks	None	0.7	0.81	0.93	0.93	NA	NA	1-5yo	0 yrs	None	0.7	0.81	0.93	0.93	NA	NA	None	NA	NA	NA	NA	NA	NA	NA	NA	0.55	Income and productivity gains from delivering vaccine (US$ / dose)	0.0959931	1.11093	1.42738	1.38181	1.28951	1.16367	1.07987	1.05444	1.07168	1.0537	1.03778	0.968227	0.850653	0.688531	0.481454
123	PEV (Pre-Erythrocytic Vaccine)	3	0.5	2	1	Infants	6, 10, &, 14 weeks	None	0.7	0.81	0.93	0.93	NA	NA	1-5yo	0 yrs	None	0.5	0.69	0.85	0.85	NA	NA	None	NA	NA	NA	NA	NA	NA	NA	NA	0.55	Cases per 100,000 population	84244.7	81777.5	81212.3	80998.9	81555.1	81729	81234.7	81520.4	81750.5	81646.8	82414.9	83324.8	83441.4	82712.2	83081.9
123	PEV (Pre-Erythrocytic Vaccine)	3	0.5	2	1	Infants	6, 10, &, 14 weeks	None	0.7	0.81	0.93	0.93	NA	NA	1-5yo	0 yrs	None	0.5	0.69	0.85	0.85	NA	NA	None	NA	NA	NA	NA	NA	NA	NA	NA	0.55	Severe Cases per 100,000 population	1451.18	1367.55	1363.82	1391.09	1389.36	1417	1401.64	1413.91	1412.55	1450	1425.45	1428.55	1450.18	1450.27	1457.09
123	PEV (Pre-Erythrocytic Vaccine)	3	0.5	2	1	Infants	6, 10, &, 14 weeks	None	0.7	0.81	0.93	0.93	NA	NA	1-5yo	0 yrs	None	0.5	0.69	0.85	0.85	NA	NA	None	NA	NA	NA	NA	NA	NA	NA	NA	0.55	Deaths per 100,000 population	305.364	289.455	285.545	290.182	290.727	294.909	295.182	291	293.909	307.727	298.273	300.545	300.364	305.273	301
123	PEV (Pre-Erythrocytic Vaccine)	3	0.5	2	1	Infants	6, 10, &, 14 weeks	None	0.7	0.81	0.93	0.93	NA	NA	1-5yo	0 yrs	None	0.5	0.69	0.85	0.85	NA	NA	None	NA	NA	NA	NA	NA	NA	NA	NA	0.55	Cases in <5yo per 100,000 population	5529.73	5105.09	5388.91	5537	5563.91	5513.18	5418.73	5434.73	5491.55	5415.09	5489.55	5598.27	5554.55	5546.82	5548.91
123	PEV (Pre-Erythrocytic Vaccine)	3	0.5	2	1	Infants	6, 10, &, 14 weeks	None	0.7	0.81	0.93	0.93	NA	NA	1-5yo	0 yrs	None	0.5	0.69	0.85	0.85	NA	NA	None	NA	NA	NA	NA	NA	NA	NA	NA	0.55	Severe Cases in <5yo per 100,000 population	284.545	269	279.182	286.273	282.273	288.182	283.818	292.273	277.455	283	280.182	283.727	287.091	290.818	292.455
123	PEV (Pre-Erythrocytic Vaccine)	3	0.5	2	1	Infants	6, 10, &, 14 weeks	None	0.7	0.81	0.93	0.93	NA	NA	1-5yo	0 yrs	None	0.5	0.69	0.85	0.85	NA	NA	None	NA	NA	NA	NA	NA	NA	NA	NA	0.55	Deaths in < 5yo per 100,000 population	73.8182	75.6364	70.9091	72.1818	72.9091	72	77.6364	74.5455	71.6364	73.2727	71.3636	76.4545	73.6364	73.5455	75.8182
123	PEV (Pre-Erythrocytic Vaccine)	3	0.5	2	1	Infants	6, 10, &, 14 weeks	None	0.7	0.81	0.93	0.93	NA	NA	1-5yo	0 yrs	None	0.5	0.69	0.85	0.85	NA	NA	None	NA	NA	NA	NA	NA	NA	NA	NA	0.55	DALYs per 100,000 population	7756.12	7411.06	7231.32	7352.95	7383.69	7444.9	7541.14	7377.76	7509.48	7783.92	7564.27	7639.6	7642.74	7769.03	7679.05
123	PEV (Pre-Erythrocytic Vaccine)	3	0.5	2	1	Infants	6, 10, &, 14 weeks	None	0.7	0.81	0.93	0.93	NA	NA	1-5yo	0 yrs	None	0.5	0.69	0.85	0.85	NA	NA	None	NA	NA	NA	NA	NA	NA	NA	NA	0.55	Income and productivity gains from delivering vaccine (US$ / dose)	0.109092	1.00403	1.19966	1.27912	1.15268	1.07137	1.19034	1.0814	0.98721	1.01223	0.843806	0.607929	0.569167	0.761091	0.642254
124	PEV (Pre-Erythrocytic Vaccine)	3	0.5	2	1	Infants	6, 10, &, 14 weeks	None	0.5	0.69	0.85	0.85	NA	NA	1-5yo	0 yrs	None	0.89	0.95	0.97	0.97	NA	NA	None	NA	NA	NA	NA	NA	NA	NA	NA	0.55	Cases per 100,000 population	83910.8	81297.5	80871.9	81284.8	81633.9	81966.5	82743.7	83046.6	83040.7	82756.2	83572.9	83406.1	84288.6	84012	84151.4
124	PEV (Pre-Erythrocytic Vaccine)	3	0.5	2	1	Infants	6, 10, &, 14 weeks	None	0.5	0.69	0.85	0.85	NA	NA	1-5yo	0 yrs	None	0.89	0.95	0.97	0.97	NA	NA	None	NA	NA	NA	NA	NA	NA	NA	NA	0.55	Severe Cases per 100,000 population	1401	1357	1377.82	1411.82	1416.36	1414.91	1456.55	1458.18	1443.82	1429.91	1480.82	1477.64	1486.36	1470.91	1488.55
124	PEV (Pre-Erythrocytic Vaccine)	3	0.5	2	1	Infants	6, 10, &, 14 weeks	None	0.5	0.69	0.85	0.85	NA	NA	1-5yo	0 yrs	None	0.89	0.95	0.97	0.97	NA	NA	None	NA	NA	NA	NA	NA	NA	NA	NA	0.55	Deaths per 100,000 population	298.455	289.909	288.273	288.273	288.455	295.545	300.455	305.545	305.455	289.818	314.273	307.364	304.455	297.273	311.636
124	PEV (Pre-Erythrocytic Vaccine)	3	0.5	2	1	Infants	6, 10, &, 14 weeks	None	0.5	0.69	0.85	0.85	NA	NA	1-5yo	0 yrs	None	0.89	0.95	0.97	0.97	NA	NA	None	NA	NA	NA	NA	NA	NA	NA	NA	0.55	Cases in <5yo per 100,000 population	5112.18	4977.64	5489.55	5763.45	5743.18	5730.73	5804.36	5817	5777.09	5765.36	5871.91	5789.27	5883.36	5879.27	5904.45
124	PEV (Pre-Erythrocytic Vaccine)	3	0.5	2	1	Infants	6, 10, &, 14 weeks	None	0.5	0.69	0.85	0.85	NA	NA	1-5yo	0 yrs	None	0.89	0.95	0.97	0.97	NA	NA	None	NA	NA	NA	NA	NA	NA	NA	NA	0.55	Severe Cases in <5yo per 100,000 population	266.636	262.273	282.727	298.273	302.636	298.636	307.455	313	296.545	291.364	310.273	309.182	312.091	305.182	306.727
124	PEV (Pre-Erythrocytic Vaccine)	3	0.5	2	1	Infants	6, 10, &, 14 weeks	None	0.5	0.69	0.85	0.85	NA	NA	1-5yo	0 yrs	None	0.89	0.95	0.97	0.97	NA	NA	None	NA	NA	NA	NA	NA	NA	NA	NA	0.55	Deaths in < 5yo per 100,000 population	71.9091	71.0909	75.4545	76.9091	74	75.1818	75.3636	76.5455	74.2727	68.5455	77.1818	76.8182	74.7273	76.2727	75.0909
124	PEV (Pre-Erythrocytic Vaccine)	3	0.5	2	1	Infants	6, 10, &, 14 weeks	None	0.5	0.69	0.85	0.85	NA	NA	1-5yo	0 yrs	None	0.89	0.95	0.97	0.97	NA	NA	None	NA	NA	NA	NA	NA	NA	NA	NA	0.55	DALYs per 100,000 population	7580.34	7337.55	7350.92	7391.87	7368.97	7489.22	7644.44	7765.42	7807.06	7394.87	7978.75	7876.29	7770.12	7570.64	7917.42
124	PEV (Pre-Erythrocytic Vaccine)	3	0.5	2	1	Infants	6, 10, &, 14 weeks	None	0.5	0.69	0.85	0.85	NA	NA	1-5yo	0 yrs	None	0.89	0.95	0.97	0.97	NA	NA	None	NA	NA	NA	NA	NA	NA	NA	NA	0.55	Income and productivity gains from delivering vaccine (US$ / dose)	0.12557	1.42673	1.63575	1.50758	1.40515	1.29607	0.986587	0.876111	0.845637	0.960636	0.677916	0.724784	0.45474	0.536965	0.488657
125	PEV (Pre-Erythrocytic Vaccine)	3	0.5	2	1	Infants	6, 10, &, 14 weeks	None	0.5	0.69	0.85	0.85	NA	NA	1-5yo	0 yrs	None	0.7	0.81	0.93	0.93	NA	NA	None	NA	NA	NA	NA	NA	NA	NA	NA	0.55	Cases per 100,000 population	84124	81485.7	81271.5	80265.6	80700.2	81871.7	82388.3	83129.1	83476.2	83224.4	83723.9	83996.5	83982.2	84056.6	84463.4
125	PEV (Pre-Erythrocytic Vaccine)	3	0.5	2	1	Infants	6, 10, &, 14 weeks	None	0.5	0.69	0.85	0.85	NA	NA	1-5yo	0 yrs	None	0.7	0.81	0.93	0.93	NA	NA	None	NA	NA	NA	NA	NA	NA	NA	NA	0.55	Severe Cases per 100,000 population	1416.64	1367.36	1370.36	1374.64	1397.45	1425.73	1430.73	1475.73	1451.36	1453.27	1481.82	1479.64	1477.45	1476.64	1491
125	PEV (Pre-Erythrocytic Vaccine)	3	0.5	2	1	Infants	6, 10, &, 14 weeks	None	0.5	0.69	0.85	0.85	NA	NA	1-5yo	0 yrs	None	0.7	0.81	0.93	0.93	NA	NA	None	NA	NA	NA	NA	NA	NA	NA	NA	0.55	Deaths per 100,000 population	296.727	300.455	286.455	295.727	287.545	285.636	302.364	304.727	298.545	299.182	301	311.909	303.727	299	306.727
125	PEV (Pre-Erythrocytic Vaccine)	3	0.5	2	1	Infants	6, 10, &, 14 weeks	None	0.5	0.69	0.85	0.85	NA	NA	1-5yo	0 yrs	None	0.7	0.81	0.93	0.93	NA	NA	None	NA	NA	NA	NA	NA	NA	NA	NA	0.55	Cases in <5yo per 100,000 population	5341.82	5034.91	5548.73	5631.36	5720.27	5686.91	5721.91	5827.64	5828.91	5799.91	5794	5926.36	5829.91	5813.55	5871.55
125	PEV (Pre-Erythrocytic Vaccine)	3	0.5	2	1	Infants	6, 10, &, 14 weeks	None	0.5	0.69	0.85	0.85	NA	NA	1-5yo	0 yrs	None	0.7	0.81	0.93	0.93	NA	NA	None	NA	NA	NA	NA	NA	NA	NA	NA	0.55	Severe Cases in <5yo per 100,000 population	264.364	267.273	279.909	287.091	302.273	300.727	296.455	307.727	295.818	296.091	303.636	308	304.636	299.818	311.818
125	PEV (Pre-Erythrocytic Vaccine)	3	0.5	2	1	Infants	6, 10, &, 14 weeks	None	0.5	0.69	0.85	0.85	NA	NA	1-5yo	0 yrs	None	0.7	0.81	0.93	0.93	NA	NA	None	NA	NA	NA	NA	NA	NA	NA	NA	0.55	Deaths in < 5yo per 100,000 population	73.3636	75.4545	71.5455	75	75.4545	68.7273	78.6364	75.5455	77.2727	75	76.1818	77.8182	77	71.7273	78.2727
125	PEV (Pre-Erythrocytic Vaccine)	3	0.5	2	1	Infants	6, 10, &, 14 weeks	None	0.5	0.69	0.85	0.85	NA	NA	1-5yo	0 yrs	None	0.7	0.81	0.93	0.93	NA	NA	None	NA	NA	NA	NA	NA	NA	NA	NA	0.55	DALYs per 100,000 population	7544.42	7606	7241.57	7464.77	7303.35	7288.12	7693.86	7787.1	7581.25	7621.83	7652.9	7881.57	7780.65	7647.48	7800.26
125	PEV (Pre-Erythrocytic Vaccine)	3	0.5	2	1	Infants	6, 10, &, 14 weeks	None	0.5	0.69	0.85	0.85	NA	NA	1-5yo	0 yrs	None	0.7	0.81	0.93	0.93	NA	NA	None	NA	NA	NA	NA	NA	NA	NA	NA	0.55	Income and productivity gains from delivering vaccine (US$ / dose)	0.121091	1.35917	1.50612	1.90564	1.75094	1.30877	1.1459	0.819861	0.692197	0.794167	0.606316	0.567746	0.577211	0.487254	0.369377
126	PEV (Pre-Erythrocytic Vaccine)	3	0.5	2	1	Infants	6, 10, &, 14 weeks	None	0.5	0.69	0.85	0.85	NA	NA	1-5yo	0 yrs	None	0.5	0.69	0.85	0.85	NA	NA	None	NA	NA	NA	NA	NA	NA	NA	NA	0.55	Cases per 100,000 population	84134	82501.4	82131.2	81411.8	82403.9	82990	82444.7	83234.7	82661.1	83113.2	82899.5	83365.5	84075.8	84419.8	84053.9
126	PEV (Pre-Erythrocytic Vaccine)	3	0.5	2	1	Infants	6, 10, &, 14 weeks	None	0.5	0.69	0.85	0.85	NA	NA	1-5yo	0 yrs	None	0.5	0.69	0.85	0.85	NA	NA	None	NA	NA	NA	NA	NA	NA	NA	NA	0.55	Severe Cases per 100,000 population	1434.58	1393	1404.92	1385.92	1418.67	1422.75	1456.25	1430.08	1445.17	1459.5	1465.25	1477	1495	1495.92	1464.5
126	PEV (Pre-Erythrocytic Vaccine)	3	0.5	2	1	Infants	6, 10, &, 14 weeks	None	0.5	0.69	0.85	0.85	NA	NA	1-5yo	0 yrs	None	0.5	0.69	0.85	0.85	NA	NA	None	NA	NA	NA	NA	NA	NA	NA	NA	0.55	Deaths per 100,000 population	293.917	295.083	298.25	290	292.917	295.417	306.25	299.167	296.917	310	310.167	304.917	304.333	316.917	312.833
126	PEV (Pre-Erythrocytic Vaccine)	3	0.5	2	1	Infants	6, 10, &, 14 weeks	None	0.5	0.69	0.85	0.85	NA	NA	1-5yo	0 yrs	None	0.5	0.69	0.85	0.85	NA	NA	None	NA	NA	NA	NA	NA	NA	NA	NA	0.55	Cases in <5yo per 100,000 population	5509.58	5274.25	5692.67	5767.08	5872.67	5813.75	5767.25	5826	5725.67	5810.08	5738.83	5807.58	5895.25	5929.67	5852
126	PEV (Pre-Erythrocytic Vaccine)	3	0.5	2	1	Infants	6, 10, &, 14 weeks	None	0.5	0.69	0.85	0.85	NA	NA	1-5yo	0 yrs	None	0.5	0.69	0.85	0.85	NA	NA	None	NA	NA	NA	NA	NA	NA	NA	NA	0.55	Severe Cases in <5yo per 100,000 population	283.583	275	295.5	288.833	305.167	300	298.417	295.333	297.917	309.417	300.667	307.75	316	309.417	303.667
126	PEV (Pre-Erythrocytic Vaccine)	3	0.5	2	1	Infants	6, 10, &, 14 weeks	None	0.5	0.69	0.85	0.85	NA	NA	1-5yo	0 yrs	None	0.5	0.69	0.85	0.85	NA	NA	None	NA	NA	NA	NA	NA	NA	NA	NA	0.55	Deaths in < 5yo per 100,000 population	73.9167	75.8333	78.25	77.5833	77.5	74.1667	77.75	73	76.6667	79.5833	80.25	75.75	71.8333	80.1667	76.8333
126	PEV (Pre-Erythrocytic Vaccine)	3	0.5	2	1	Infants	6, 10, &, 14 weeks	None	0.5	0.69	0.85	0.85	NA	NA	1-5yo	0 yrs	None	0.5	0.69	0.85	0.85	NA	NA	None	NA	NA	NA	NA	NA	NA	NA	NA	0.55	DALYs per 100,000 population	7490.82	7439.3	7562.86	7380.66	7478.95	7514.24	7819.92	7578.09	7559.58	7874.53	7908.71	7748.79	7775.45	8051.48	7912.13
126	PEV (Pre-Erythrocytic Vaccine)	3	0.5	2	1	Infants	6, 10, &, 14 weeks	None	0.5	0.69	0.85	0.85	NA	NA	1-5yo	0 yrs	None	0.5	0.69	0.85	0.85	NA	NA	None	NA	NA	NA	NA	NA	NA	NA	NA	0.55	Income and productivity gains from delivering vaccine (US$ / dose)	0.12702	1.02534	1.22491	1.52891	1.16149	0.969803	1.08499	0.824142	0.976357	0.830102	0.904622	0.740304	0.52004	0.372756	0.551485
127	PEV (Pre-Erythrocytic Vaccine)	3	0.5	2	10	Infants	6, 10, &, 14 weeks	None	0.89	0.95	0.97	0.97	NA	NA	1-5yo	0 yrs	None	0.89	0.95	0.97	0.97	NA	NA	None	NA	NA	NA	NA	NA	NA	NA	NA	0.55	Cases per 100,000 population	131895	129647	131504	132986	134033	134615	135385	136024	136335	137044	137206	137570	137346	137908	137926
127	PEV (Pre-Erythrocytic Vaccine)	3	0.5	2	10	Infants	6, 10, &, 14 weeks	None	0.89	0.95	0.97	0.97	NA	NA	1-5yo	0 yrs	None	0.89	0.95	0.97	0.97	NA	NA	None	NA	NA	NA	NA	NA	NA	NA	NA	0.55	Severe Cases per 100,000 population	1554.09	1561.36	1664.55	1715	1767.82	1761.73	1800.36	1803.45	1811.73	1840.27	1851.91	1827.73	1846.82	1844.18	1854.18
127	PEV (Pre-Erythrocytic Vaccine)	3	0.5	2	10	Infants	6, 10, &, 14 weeks	None	0.89	0.95	0.97	0.97	NA	NA	1-5yo	0 yrs	None	0.89	0.95	0.97	0.97	NA	NA	None	NA	NA	NA	NA	NA	NA	NA	NA	0.55	Deaths per 100,000 population	317.727	314	325.182	335.909	339.455	342.636	350.182	344.455	348.545	360.545	355.727	349.636	350.091	350.364	354.091
127	PEV (Pre-Erythrocytic Vaccine)	3	0.5	2	10	Infants	6, 10, &, 14 weeks	None	0.89	0.95	0.97	0.97	NA	NA	1-5yo	0 yrs	None	0.89	0.95	0.97	0.97	NA	NA	None	NA	NA	NA	NA	NA	NA	NA	NA	0.55	Cases in <5yo per 100,000 population	23885.2	23666.8	24979.3	25414.5	25460.4	25379.2	25446	25550.6	25476.4	25639.2	25640.7	25671.9	25639.9	25746.1	25659.2
127	PEV (Pre-Erythrocytic Vaccine)	3	0.5	2	10	Infants	6, 10, &, 14 weeks	None	0.89	0.95	0.97	0.97	NA	NA	1-5yo	0 yrs	None	0.89	0.95	0.97	0.97	NA	NA	None	NA	NA	NA	NA	NA	NA	NA	NA	0.55	Severe Cases in <5yo per 100,000 population	947.273	979.091	1046.18	1051	1072	1059.64	1075.82	1069	1067.73	1090	1093.91	1086.73	1090.09	1081.91	1101.55
127	PEV (Pre-Erythrocytic Vaccine)	3	0.5	2	10	Infants	6, 10, &, 14 weeks	None	0.89	0.95	0.97	0.97	NA	NA	1-5yo	0 yrs	None	0.89	0.95	0.97	0.97	NA	NA	None	NA	NA	NA	NA	NA	NA	NA	NA	0.55	Deaths in < 5yo per 100,000 population	200.091	195.818	199.818	210.364	204.818	204	212.364	205.273	200.273	208.818	204	204.273	207.636	204	208.909
127	PEV (Pre-Erythrocytic Vaccine)	3	0.5	2	10	Infants	6, 10, &, 14 weeks	None	0.89	0.95	0.97	0.97	NA	NA	1-5yo	0 yrs	None	0.89	0.95	0.97	0.97	NA	NA	None	NA	NA	NA	NA	NA	NA	NA	NA	0.55	DALYs per 100,000 population	8623.89	8524.82	8842.61	9121.07	9261.8	9302.87	9526.22	9356.85	9462.88	9761.88	9647.95	9496.62	9496.96	9540.54	9566.12
127	PEV (Pre-Erythrocytic Vaccine)	3	0.5	2	10	Infants	6, 10, &, 14 weeks	None	0.89	0.95	0.97	0.97	NA	NA	1-5yo	0 yrs	None	0.89	0.95	0.97	0.97	NA	NA	None	NA	NA	NA	NA	NA	NA	NA	NA	0.55	Income and productivity gains from delivering vaccine (US$ / dose)	0.447408	1.76781	1.44362	1.13098	0.859966	0.731233	0.548388	0.42474	0.342097	0.182315	0.147531	0.094863	0.107855	0.00454138	-0.0280608
128	PEV (Pre-Erythrocytic Vaccine)	3	0.5	2	10	Infants	6, 10, &, 14 weeks	None	0.89	0.95	0.97	0.97	NA	NA	1-5yo	0 yrs	None	0.7	0.81	0.93	0.93	NA	NA	None	NA	NA	NA	NA	NA	NA	NA	NA	0.55	Cases per 100,000 population	132445	130547	131870	133068	133893	134597	135046	135834	136191	136561	137072	137177	137567	137462	138060
128	PEV (Pre-Erythrocytic Vaccine)	3	0.5	2	10	Infants	6, 10, &, 14 weeks	None	0.89	0.95	0.97	0.97	NA	NA	1-5yo	0 yrs	None	0.7	0.81	0.93	0.93	NA	NA	None	NA	NA	NA	NA	NA	NA	NA	NA	0.55	Severe Cases per 100,000 population	1584.64	1586.64	1654.64	1726	1739.73	1756.91	1796.55	1808.45	1819.09	1834.73	1838.73	1818.64	1838.27	1846.91	1830.36
128	PEV (Pre-Erythrocytic Vaccine)	3	0.5	2	10	Infants	6, 10, &, 14 weeks	None	0.89	0.95	0.97	0.97	NA	NA	1-5yo	0 yrs	None	0.7	0.81	0.93	0.93	NA	NA	None	NA	NA	NA	NA	NA	NA	NA	NA	0.55	Deaths per 100,000 population	325.273	325.273	329.455	337.818	340.455	338.273	339.818	340.636	345.273	351.818	362.182	343.182	353	362.182	351.545
128	PEV (Pre-Erythrocytic Vaccine)	3	0.5	2	10	Infants	6, 10, &, 14 weeks	None	0.89	0.95	0.97	0.97	NA	NA	1-5yo	0 yrs	None	0.7	0.81	0.93	0.93	NA	NA	None	NA	NA	NA	NA	NA	NA	NA	NA	0.55	Cases in <5yo per 100,000 population	24451.9	23974.5	25192.9	25572.2	25329.7	25369.2	25372.8	25500.1	25465	25512.6	25640.2	25577	25640.5	25573.9	25635.5
128	PEV (Pre-Erythrocytic Vaccine)	3	0.5	2	10	Infants	6, 10, &, 14 weeks	None	0.89	0.95	0.97	0.97	NA	NA	1-5yo	0 yrs	None	0.7	0.81	0.93	0.93	NA	NA	None	NA	NA	NA	NA	NA	NA	NA	NA	0.55	Severe Cases in <5yo per 100,000 population	969.636	981.182	1025	1057.09	1053.73	1062.64	1078.09	1076.18	1090	1072.45	1078.73	1069.27	1081.09	1087.82	1072.64
128	PEV (Pre-Erythrocytic Vaccine)	3	0.5	2	10	Infants	6, 10, &, 14 weeks	None	0.89	0.95	0.97	0.97	NA	NA	1-5yo	0 yrs	None	0.7	0.81	0.93	0.93	NA	NA	None	NA	NA	NA	NA	NA	NA	NA	NA	0.55	Deaths in < 5yo per 100,000 population	207.182	200.727	204.182	210.455	204.636	207.182	206.727	203.364	201.091	206.455	206.545	201.727	209.364	215	202
128	PEV (Pre-Erythrocytic Vaccine)	3	0.5	2	10	Infants	6, 10, &, 14 weeks	None	0.89	0.95	0.97	0.97	NA	NA	1-5yo	0 yrs	None	0.7	0.81	0.93	0.93	NA	NA	None	NA	NA	NA	NA	NA	NA	NA	NA	0.55	DALYs per 100,000 population	8830.97	8803.34	8956.13	9181.18	9225.02	9170.58	9235.9	9276.28	9377.16	9560.76	9815.03	9313.75	9586.2	9810.02	9555.3
128	PEV (Pre-Erythrocytic Vaccine)	3	0.5	2	10	Infants	6, 10, &, 14 weeks	None	0.89	0.95	0.97	0.97	NA	NA	1-5yo	0 yrs	None	0.7	0.81	0.93	0.93	NA	NA	None	NA	NA	NA	NA	NA	NA	NA	NA	0.55	Income and productivity gains from delivering vaccine (US$ / dose)	0.441664	1.59915	1.38697	1.12181	0.907532	0.754622	0.611884	0.463226	0.36173	0.258186	0.168014	0.158444	0.0582781	0.0725313	-0.0622881
129	PEV (Pre-Erythrocytic Vaccine)	3	0.5	2	10	Infants	6, 10, &, 14 weeks	None	0.89	0.95	0.97	0.97	NA	NA	1-5yo	0 yrs	None	0.5	0.69	0.85	0.85	NA	NA	None	NA	NA	NA	NA	NA	NA	NA	NA	0.55	Cases per 100,000 population	133430	131488	132623	133565	134061	134743	135018	135798	136017	136562	137001	136995	137232	137585	137614
129	PEV (Pre-Erythrocytic Vaccine)	3	0.5	2	10	Infants	6, 10, &, 14 weeks	None	0.89	0.95	0.97	0.97	NA	NA	1-5yo	0 yrs	None	0.5	0.69	0.85	0.85	NA	NA	None	NA	NA	NA	NA	NA	NA	NA	NA	0.55	Severe Cases per 100,000 population	1585.91	1620.18	1657.55	1685.55	1733.45	1766	1773.27	1787.55	1822	1807.36	1850.64	1817.91	1840.18	1829.09	1838.55
129	PEV (Pre-Erythrocytic Vaccine)	3	0.5	2	10	Infants	6, 10, &, 14 weeks	None	0.89	0.95	0.97	0.97	NA	NA	1-5yo	0 yrs	None	0.5	0.69	0.85	0.85	NA	NA	None	NA	NA	NA	NA	NA	NA	NA	NA	0.55	Deaths per 100,000 population	336.455	322.091	329.636	328.818	325.818	335.455	338.273	339.182	359.182	344.727	356.455	354.091	359.273	357.545	348
129	PEV (Pre-Erythrocytic Vaccine)	3	0.5	2	10	Infants	6, 10, &, 14 weeks	None	0.89	0.95	0.97	0.97	NA	NA	1-5yo	0 yrs	None	0.5	0.69	0.85	0.85	NA	NA	None	NA	NA	NA	NA	NA	NA	NA	NA	0.55	Cases in <5yo per 100,000 population	25149.8	24578.1	25287	25577.5	25486.5	25459.8	25457.5	25516.6	25576.1	25556.3	25683.4	25715.9	25537.9	25681	25586.6
129	PEV (Pre-Erythrocytic Vaccine)	3	0.5	2	10	Infants	6, 10, &, 14 weeks	None	0.89	0.95	0.97	0.97	NA	NA	1-5yo	0 yrs	None	0.5	0.69	0.85	0.85	NA	NA	None	NA	NA	NA	NA	NA	NA	NA	NA	0.55	Severe Cases in <5yo per 100,000 population	989.455	1000.82	1025.73	1043	1065.27	1074.36	1074.36	1069.18	1080.27	1071.18	1106.45	1073.09	1082.09	1076.18	1081.82
129	PEV (Pre-Erythrocytic Vaccine)	3	0.5	2	10	Infants	6, 10, &, 14 weeks	None	0.89	0.95	0.97	0.97	NA	NA	1-5yo	0 yrs	None	0.5	0.69	0.85	0.85	NA	NA	None	NA	NA	NA	NA	NA	NA	NA	NA	0.55	Deaths in < 5yo per 100,000 population	213	199.182	199.727	199.545	195.455	205.091	202.273	200.909	211	201.273	207.909	209.273	207.909	212.364	202.091
129	PEV (Pre-Erythrocytic Vaccine)	3	0.5	2	10	Infants	6, 10, &, 14 weeks	None	0.89	0.95	0.97	0.97	NA	NA	1-5yo	0 yrs	None	0.5	0.69	0.85	0.85	NA	NA	None	NA	NA	NA	NA	NA	NA	NA	NA	0.55	DALYs per 100,000 population	9125.35	8741.86	8923.53	8910.96	8857.65	9116.16	9166.59	9221.04	9755.18	9376.24	9661.82	9622.53	9753.71	9678.3	9437.96
129	PEV (Pre-Erythrocytic Vaccine)	3	0.5	2	10	Infants	6, 10, &, 14 weeks	None	0.89	0.95	0.97	0.97	NA	NA	1-5yo	0 yrs	None	0.5	0.69	0.85	0.85	NA	NA	None	NA	NA	NA	NA	NA	NA	NA	NA	0.55	Income and productivity gains from delivering vaccine (US$ / dose)	0.416533	1.4385	1.23596	1.02899	0.894788	0.723222	0.640307	0.478599	0.405741	0.295994	0.182921	0.21971	0.118807	0.0815247	0.0266285
130	PEV (Pre-Erythrocytic Vaccine)	3	0.5	2	10	Infants	6, 10, &, 14 weeks	None	0.7	0.81	0.93	0.93	NA	NA	1-5yo	0 yrs	None	0.89	0.95	0.97	0.97	NA	NA	None	NA	NA	NA	NA	NA	NA	NA	NA	0.55	Cases per 100,000 population	131790	130070	132453	133757	134859	135990	136256	136932	137328	137866	138295	137908	138461	138346	138918
130	PEV (Pre-Erythrocytic Vaccine)	3	0.5	2	10	Infants	6, 10, &, 14 weeks	None	0.7	0.81	0.93	0.93	NA	NA	1-5yo	0 yrs	None	0.89	0.95	0.97	0.97	NA	NA	None	NA	NA	NA	NA	NA	NA	NA	NA	0.55	Severe Cases per 100,000 population	1566.09	1613	1695.45	1756.73	1786.73	1806.91	1826.64	1837.82	1845.27	1834.18	1833.82	1848.64	1837.09	1848.82	1831.55
130	PEV (Pre-Erythrocytic Vaccine)	3	0.5	2	10	Infants	6, 10, &, 14 weeks	None	0.7	0.81	0.93	0.93	NA	NA	1-5yo	0 yrs	None	0.89	0.95	0.97	0.97	NA	NA	None	NA	NA	NA	NA	NA	NA	NA	NA	0.55	Deaths per 100,000 population	326.636	323.091	337.182	344.909	341.545	348.636	343.273	352.273	354.182	352.455	355.364	352.636	351.273	343.636	354.182
130	PEV (Pre-Erythrocytic Vaccine)	3	0.5	2	10	Infants	6, 10, &, 14 weeks	None	0.7	0.81	0.93	0.93	NA	NA	1-5yo	0 yrs	None	0.89	0.95	0.97	0.97	NA	NA	None	NA	NA	NA	NA	NA	NA	NA	NA	0.55	Cases in <5yo per 100,000 population	23935	23929	25684.1	26315.9	26342.7	26375.5	26401.1	26449.5	26496.7	26517.4	26689.1	26537.6	26538.9	26541.4	26687.5
130	PEV (Pre-Erythrocytic Vaccine)	3	0.5	2	10	Infants	6, 10, &, 14 weeks	None	0.7	0.81	0.93	0.93	NA	NA	1-5yo	0 yrs	None	0.89	0.95	0.97	0.97	NA	NA	None	NA	NA	NA	NA	NA	NA	NA	NA	0.55	Severe Cases in <5yo per 100,000 population	956	1008.91	1066.91	1093	1090.91	1106.27	1102.36	1100	1101.73	1108.82	1106.45	1109.36	1117.64	1111.45	1091.18
130	PEV (Pre-Erythrocytic Vaccine)	3	0.5	2	10	Infants	6, 10, &, 14 weeks	None	0.7	0.81	0.93	0.93	NA	NA	1-5yo	0 yrs	None	0.89	0.95	0.97	0.97	NA	NA	None	NA	NA	NA	NA	NA	NA	NA	NA	0.55	Deaths in < 5yo per 100,000 population	204.545	205.364	207	213.909	214.727	214.818	205.909	217.909	212.182	213.455	213.364	210.636	209	201.636	209.182
130	PEV (Pre-Erythrocytic Vaccine)	3	0.5	2	10	Infants	6, 10, &, 14 weeks	None	0.7	0.81	0.93	0.93	NA	NA	1-5yo	0 yrs	None	0.89	0.95	0.97	0.97	NA	NA	None	NA	NA	NA	NA	NA	NA	NA	NA	0.55	DALYs per 100,000 population	8837.7	8763.44	9133.12	9364.17	9287.12	9465.78	9348.26	9588.6	9612.31	9561.83	9645.35	9621.85	9540.56	9337.6	9626.8
130	PEV (Pre-Erythrocytic Vaccine)	3	0.5	2	10	Infants	6, 10, &, 14 weeks	None	0.7	0.81	0.93	0.93	NA	NA	1-5yo	0 yrs	None	0.89	0.95	0.97	0.97	NA	NA	None	NA	NA	NA	NA	NA	NA	NA	NA	0.55	Income and productivity gains from delivering vaccine (US$ / dose)	0.475794	2.05007	1.56852	1.26709	0.93619	0.633517	0.531563	0.356859	0.253801	0.12941	0.0408318	0.109644	-0.0375981	-0.0203425	-0.14537
131	PEV (Pre-Erythrocytic Vaccine)	3	0.5	2	10	Infants	6, 10, &, 14 weeks	None	0.7	0.81	0.93	0.93	NA	NA	1-5yo	0 yrs	None	0.7	0.81	0.93	0.93	NA	NA	None	NA	NA	NA	NA	NA	NA	NA	NA	0.55	Cases per 100,000 population	132464	130999	132754	134215	135162	135779	136262	137021	137373	137584	138065	137911	138573	138688	138645
131	PEV (Pre-Erythrocytic Vaccine)	3	0.5	2	10	Infants	6, 10, &, 14 weeks	None	0.7	0.81	0.93	0.93	NA	NA	1-5yo	0 yrs	None	0.7	0.81	0.93	0.93	NA	NA	None	NA	NA	NA	NA	NA	NA	NA	NA	0.55	Severe Cases per 100,000 population	1588.09	1623	1705.45	1740.45	1777.09	1804.73	1839.45	1847.36	1839.82	1830.09	1839.27	1836.09	1863.55	1839	1833
131	PEV (Pre-Erythrocytic Vaccine)	3	0.5	2	10	Infants	6, 10, &, 14 weeks	None	0.7	0.81	0.93	0.93	NA	NA	1-5yo	0 yrs	None	0.7	0.81	0.93	0.93	NA	NA	None	NA	NA	NA	NA	NA	NA	NA	NA	0.55	Deaths per 100,000 population	337.455	327.636	334.727	333.364	340.636	338.545	353	350	350.727	356.091	352.909	351.818	360.273	361.636	361.636
131	PEV (Pre-Erythrocytic Vaccine)	3	0.5	2	10	Infants	6, 10, &, 14 weeks	None	0.7	0.81	0.93	0.93	NA	NA	1-5yo	0 yrs	None	0.7	0.81	0.93	0.93	NA	NA	None	NA	NA	NA	NA	NA	NA	NA	NA	0.55	Cases in <5yo per 100,000 population	24500.4	24444.6	25844.1	26460.3	26521.5	26400.6	26501.7	26491.3	26502.9	26426.9	26699.9	26571.4	26723.4	26702.5	26613.8
131	PEV (Pre-Erythrocytic Vaccine)	3	0.5	2	10	Infants	6, 10, &, 14 weeks	None	0.7	0.81	0.93	0.93	NA	NA	1-5yo	0 yrs	None	0.7	0.81	0.93	0.93	NA	NA	None	NA	NA	NA	NA	NA	NA	NA	NA	0.55	Severe Cases in <5yo per 100,000 population	980.727	1011.64	1070.82	1079.18	1086.82	1102.64	1114.18	1127.27	1117.09	1103.09	1116.73	1101.73	1125.55	1105.09	1102.45
131	PEV (Pre-Erythrocytic Vaccine)	3	0.5	2	10	Infants	6, 10, &, 14 weeks	None	0.7	0.81	0.93	0.93	NA	NA	1-5yo	0 yrs	None	0.7	0.81	0.93	0.93	NA	NA	None	NA	NA	NA	NA	NA	NA	NA	NA	0.55	Deaths in < 5yo per 100,000 population	215.636	205.636	203.727	204	209.545	206.909	215	213	209.091	212.818	211.091	214.273	213.818	213.364	213.091
131	PEV (Pre-Erythrocytic Vaccine)	3	0.5	2	10	Infants	6, 10, &, 14 weeks	None	0.7	0.81	0.93	0.93	NA	NA	1-5yo	0 yrs	None	0.7	0.81	0.93	0.93	NA	NA	None	NA	NA	NA	NA	NA	NA	NA	NA	0.55	DALYs per 100,000 population	9140.84	8846.08	9100.5	9090.46	9283.49	9239.3	9574.17	9515.09	9546.9	9635.19	9575.48	9570.66	9791.05	9804.63	9808.99
131	PEV (Pre-Erythrocytic Vaccine)	3	0.5	2	10	Infants	6, 10, &, 14 weeks	None	0.7	0.81	0.93	0.93	NA	NA	1-5yo	0 yrs	None	0.7	0.81	0.93	0.93	NA	NA	None	NA	NA	NA	NA	NA	NA	NA	NA	0.55	Income and productivity gains from delivering vaccine (US$ / dose)	0.467379	1.85033	1.5171	1.16296	0.8909	0.686482	0.556357	0.366458	0.259477	0.185099	0.0898826	0.105717	-0.0735279	-0.0879649	-0.0879533
132	PEV (Pre-Erythrocytic Vaccine)	3	0.5	2	10	Infants	6, 10, &, 14 weeks	None	0.7	0.81	0.93	0.93	NA	NA	1-5yo	0 yrs	None	0.5	0.69	0.85	0.85	NA	NA	None	NA	NA	NA	NA	NA	NA	NA	NA	0.55	Cases per 100,000 population	133517	131795	133233	134173	135008	135800	136191	136972	137314	137381	137778	137947	138019	138231	138623
132	PEV (Pre-Erythrocytic Vaccine)	3	0.5	2	10	Infants	6, 10, &, 14 weeks	None	0.7	0.81	0.93	0.93	NA	NA	1-5yo	0 yrs	None	0.5	0.69	0.85	0.85	NA	NA	None	NA	NA	NA	NA	NA	NA	NA	NA	0.55	Severe Cases per 100,000 population	1612.18	1617.82	1687.91	1764	1753.36	1788.91	1811.55	1828.45	1840.82	1848.36	1830.55	1835.09	1844.27	1846	1857.09
132	PEV (Pre-Erythrocytic Vaccine)	3	0.5	2	10	Infants	6, 10, &, 14 weeks	None	0.7	0.81	0.93	0.93	NA	NA	1-5yo	0 yrs	None	0.5	0.69	0.85	0.85	NA	NA	None	NA	NA	NA	NA	NA	NA	NA	NA	0.55	Deaths per 100,000 population	331.455	335.909	336.091	355	342	347.818	363.091	348.455	351.455	357.364	353.364	352	351	350.636	362.273
132	PEV (Pre-Erythrocytic Vaccine)	3	0.5	2	10	Infants	6, 10, &, 14 weeks	None	0.7	0.81	0.93	0.93	NA	NA	1-5yo	0 yrs	None	0.5	0.69	0.85	0.85	NA	NA	None	NA	NA	NA	NA	NA	NA	NA	NA	0.55	Cases in <5yo per 100,000 population	25264.3	24963.5	26134.7	26374.4	26418.9	26376.1	26435.3	26479.8	26594.5	26513.6	26580.4	26588.9	26537.1	26598.2	26565.8
132	PEV (Pre-Erythrocytic Vaccine)	3	0.5	2	10	Infants	6, 10, &, 14 weeks	None	0.7	0.81	0.93	0.93	NA	NA	1-5yo	0 yrs	None	0.5	0.69	0.85	0.85	NA	NA	None	NA	NA	NA	NA	NA	NA	NA	NA	0.55	Severe Cases in <5yo per 100,000 population	998.818	1018.82	1054.82	1105.18	1091.45	1103.55	1113.18	1119.18	1095.45	1117.55	1116.64	1105.55	1110.45	1112.27	1112.73
132	PEV (Pre-Erythrocytic Vaccine)	3	0.5	2	10	Infants	6, 10, &, 14 weeks	None	0.7	0.81	0.93	0.93	NA	NA	1-5yo	0 yrs	None	0.5	0.69	0.85	0.85	NA	NA	None	NA	NA	NA	NA	NA	NA	NA	NA	0.55	Deaths in < 5yo per 100,000 population	205.909	210.091	208.455	220.091	211	212	219	211.182	210.273	217.182	212.364	211.364	207.091	208.455	217.636
132	PEV (Pre-Erythrocytic Vaccine)	3	0.5	2	10	Infants	6, 10, &, 14 weeks	None	0.7	0.81	0.93	0.93	NA	NA	1-5yo	0 yrs	None	0.5	0.69	0.85	0.85	NA	NA	None	NA	NA	NA	NA	NA	NA	NA	NA	0.55	DALYs per 100,000 population	8975.87	9110.29	9114.67	9633.23	9256.64	9414.8	9814.98	9463.56	9560.5	9696.28	9621.31	9551.24	9530.66	9515.81	9832.12
132	PEV (Pre-Erythrocytic Vaccine)	3	0.5	2	10	Infants	6, 10, &, 14 weeks	None	0.7	0.81	0.93	0.93	NA	NA	1-5yo	0 yrs	None	0.5	0.69	0.85	0.85	NA	NA	None	NA	NA	NA	NA	NA	NA	NA	NA	0.55	Income and productivity gains from delivering vaccine (US$ / dose)	0.436099	1.71146	1.41565	1.1444	0.932315	0.698709	0.581999	0.378459	0.269598	0.247194	0.162017	0.114968	0.0765225	0.0279871	-0.105564
133	PEV (Pre-Erythrocytic Vaccine)	3	0.5	2	10	Infants	6, 10, &, 14 weeks	None	0.5	0.69	0.85	0.85	NA	NA	1-5yo	0 yrs	None	0.89	0.95	0.97	0.97	NA	NA	None	NA	NA	NA	NA	NA	NA	NA	NA	0.55	Cases per 100,000 population	132116	130526	133042	134957	136141	136796	137429	138116	138232	138940	138975	139039	139163	139587	139251
133	PEV (Pre-Erythrocytic Vaccine)	3	0.5	2	10	Infants	6, 10, &, 14 weeks	None	0.5	0.69	0.85	0.85	NA	NA	1-5yo	0 yrs	None	0.89	0.95	0.97	0.97	NA	NA	None	NA	NA	NA	NA	NA	NA	NA	NA	0.55	Severe Cases per 100,000 population	1558.45	1629	1706.36	1767	1811.36	1834.09	1841.64	1853.91	1842.64	1834.36	1859.36	1848.45	1823.45	1842.73	1859.27
133	PEV (Pre-Erythrocytic Vaccine)	3	0.5	2	10	Infants	6, 10, &, 14 weeks	None	0.5	0.69	0.85	0.85	NA	NA	1-5yo	0 yrs	None	0.89	0.95	0.97	0.97	NA	NA	None	NA	NA	NA	NA	NA	NA	NA	NA	0.55	Deaths per 100,000 population	326.364	328.455	337.455	342.909	351.727	353	356.909	355.273	359.455	355.364	365.182	365.909	352.364	359.636	354.727
133	PEV (Pre-Erythrocytic Vaccine)	3	0.5	2	10	Infants	6, 10, &, 14 weeks	None	0.5	0.69	0.85	0.85	NA	NA	1-5yo	0 yrs	None	0.89	0.95	0.97	0.97	NA	NA	None	NA	NA	NA	NA	NA	NA	NA	NA	0.55	Cases in <5yo per 100,000 population	24011.5	24488.2	26280	27252.1	27394.9	27383.5	27370.2	27467.4	27380.9	27548	27646.5	27482.7	27463.8	27646.7	27594.4
133	PEV (Pre-Erythrocytic Vaccine)	3	0.5	2	10	Infants	6, 10, &, 14 weeks	None	0.5	0.69	0.85	0.85	NA	NA	1-5yo	0 yrs	None	0.89	0.95	0.97	0.97	NA	NA	None	NA	NA	NA	NA	NA	NA	NA	NA	0.55	Severe Cases in <5yo per 100,000 population	945.364	1013.55	1093.18	1108	1126.55	1127.64	1134	1127.18	1128.55	1125.09	1143	1132.82	1104.27	1123.09	1134.18
133	PEV (Pre-Erythrocytic Vaccine)	3	0.5	2	10	Infants	6, 10, &, 14 weeks	None	0.5	0.69	0.85	0.85	NA	NA	1-5yo	0 yrs	None	0.89	0.95	0.97	0.97	NA	NA	None	NA	NA	NA	NA	NA	NA	NA	NA	0.55	Deaths in < 5yo per 100,000 population	203.909	206.727	211.818	211.727	219.091	218.182	218.818	212.909	221.182	216.727	218.909	224.909	208.182	222	220
133	PEV (Pre-Erythrocytic Vaccine)	3	0.5	2	10	Infants	6, 10, &, 14 weeks	None	0.5	0.69	0.85	0.85	NA	NA	1-5yo	0 yrs	None	0.89	0.95	0.97	0.97	NA	NA	None	NA	NA	NA	NA	NA	NA	NA	NA	0.55	DALYs per 100,000 population	8868.45	8899.79	9152.32	9310	9552.01	9570.66	9726.32	9646.12	9712.14	9636.8	9873.1	9916.93	9585.27	9768.33	9633.75
133	PEV (Pre-Erythrocytic Vaccine)	3	0.5	2	10	Infants	6, 10, &, 14 weeks	None	0.5	0.69	0.85	0.85	NA	NA	1-5yo	0 yrs	None	0.89	0.95	0.97	0.97	NA	NA	None	NA	NA	NA	NA	NA	NA	NA	NA	0.55	Income and productivity gains from delivering vaccine (US$ / dose)	0.486166	2.51019	1.88808	1.32787	0.90489	0.680939	0.410654	0.218418	0.161411	-0.0387377	-0.0499522	-0.0755025	-0.112078	-0.241681	-0.177716
134	PEV (Pre-Erythrocytic Vaccine)	3	0.5	2	10	Infants	6, 10, &, 14 weeks	None	0.5	0.69	0.85	0.85	NA	NA	1-5yo	0 yrs	None	0.7	0.81	0.93	0.93	NA	NA	None	NA	NA	NA	NA	NA	NA	NA	NA	0.55	Cases per 100,000 population	132745	131599	133548	135186	135982	136844	137433	137918	138260	138676	138932	139012	138899	139169	139546
134	PEV (Pre-Erythrocytic Vaccine)	3	0.5	2	10	Infants	6, 10, &, 14 weeks	None	0.5	0.69	0.85	0.85	NA	NA	1-5yo	0 yrs	None	0.7	0.81	0.93	0.93	NA	NA	None	NA	NA	NA	NA	NA	NA	NA	NA	0.55	Severe Cases per 100,000 population	1606.91	1618.45	1726.09	1764	1803.82	1826.82	1864.18	1842.64	1846.27	1845.45	1855.91	1839.36	1852.82	1843.36	1864.36
134	PEV (Pre-Erythrocytic Vaccine)	3	0.5	2	10	Infants	6, 10, &, 14 weeks	None	0.5	0.69	0.85	0.85	NA	NA	1-5yo	0 yrs	None	0.7	0.81	0.93	0.93	NA	NA	None	NA	NA	NA	NA	NA	NA	NA	NA	0.55	Deaths per 100,000 population	326.818	336.545	340.727	329.455	344.091	346.182	356.545	356.909	356.091	356.727	361.091	350.091	369.364	357.364	360.727
134	PEV (Pre-Erythrocytic Vaccine)	3	0.5	2	10	Infants	6, 10, &, 14 weeks	None	0.5	0.69	0.85	0.85	NA	NA	1-5yo	0 yrs	None	0.7	0.81	0.93	0.93	NA	NA	None	NA	NA	NA	NA	NA	NA	NA	NA	0.55	Cases in <5yo per 100,000 population	24651.6	24947.5	26593.2	27337.5	27394.5	27378.5	27416.4	27423.9	27463.9	27532.2	27528.9	27555	27471.4	27630.3	27770.7
134	PEV (Pre-Erythrocytic Vaccine)	3	0.5	2	10	Infants	6, 10, &, 14 weeks	None	0.5	0.69	0.85	0.85	NA	NA	1-5yo	0 yrs	None	0.7	0.81	0.93	0.93	NA	NA	None	NA	NA	NA	NA	NA	NA	NA	NA	0.55	Severe Cases in <5yo per 100,000 population	988.273	1018.36	1091.09	1105	1124.45	1145	1148.36	1139.36	1144.09	1136.55	1137.82	1128.27	1141.64	1128.45	1141.18
134	PEV (Pre-Erythrocytic Vaccine)	3	0.5	2	10	Infants	6, 10, &, 14 weeks	None	0.5	0.69	0.85	0.85	NA	NA	1-5yo	0 yrs	None	0.7	0.81	0.93	0.93	NA	NA	None	NA	NA	NA	NA	NA	NA	NA	NA	0.55	Deaths in < 5yo per 100,000 population	201.636	211.182	212.636	206.818	212.273	215.182	218.727	226.455	223.455	217.273	220.091	214.909	221.818	213.545	222.909
134	PEV (Pre-Erythrocytic Vaccine)	3	0.5	2	10	Infants	6, 10, &, 14 weeks	None	0.5	0.69	0.85	0.85	NA	NA	1-5yo	0 yrs	None	0.7	0.81	0.93	0.93	NA	NA	None	NA	NA	NA	NA	NA	NA	NA	NA	0.55	DALYs per 100,000 population	8833.78	9108.91	9274.7	8983.82	9336.87	9416.49	9697.5	9721.79	9690.35	9676.15	9801.5	9514.28	10003.5	9691.6	9808.83
134	PEV (Pre-Erythrocytic Vaccine)	3	0.5	2	10	Infants	6, 10, &, 14 weeks	None	0.5	0.69	0.85	0.85	NA	NA	1-5yo	0 yrs	None	0.7	0.81	0.93	0.93	NA	NA	None	NA	NA	NA	NA	NA	NA	NA	NA	0.55	Income and productivity gains from delivering vaccine (US$ / dose)	0.475445	2.23929	1.72861	1.26136	0.989126	0.661362	0.410995	0.312861	0.202122	0.0264469	-0.0528444	-0.0532916	-0.0458923	-0.104012	-0.239825
135	PEV (Pre-Erythrocytic Vaccine)	3	0.5	2	10	Infants	6, 10, &, 14 weeks	None	0.5	0.69	0.85	0.85	NA	NA	1-5yo	0 yrs	None	0.5	0.69	0.85	0.85	NA	NA	None	NA	NA	NA	NA	NA	NA	NA	NA	0.55	Cases per 100,000 population	133648	132443	133955	135326	136277	137113	137279	137904	138233	138600	138512	139012	139161	139137	139141
135	PEV (Pre-Erythrocytic Vaccine)	3	0.5	2	10	Infants	6, 10, &, 14 weeks	None	0.5	0.69	0.85	0.85	NA	NA	1-5yo	0 yrs	None	0.5	0.69	0.85	0.85	NA	NA	None	NA	NA	NA	NA	NA	NA	NA	NA	0.55	Severe Cases per 100,000 population	1634	1661.73	1729	1792.55	1809.18	1836.91	1826.55	1835.64	1854.18	1856.91	1849.82	1840	1832.73	1866	1841.36
135	PEV (Pre-Erythrocytic Vaccine)	3	0.5	2	10	Infants	6, 10, &, 14 weeks	None	0.5	0.69	0.85	0.85	NA	NA	1-5yo	0 yrs	None	0.5	0.69	0.85	0.85	NA	NA	None	NA	NA	NA	NA	NA	NA	NA	NA	0.55	Deaths per 100,000 population	341.182	330.727	341.364	353.818	348.909	353.455	353	356.364	358.455	354.909	361	358.455	350.182	355.727	351.818
135	PEV (Pre-Erythrocytic Vaccine)	3	0.5	2	10	Infants	6, 10, &, 14 weeks	None	0.5	0.69	0.85	0.85	NA	NA	1-5yo	0 yrs	None	0.5	0.69	0.85	0.85	NA	NA	None	NA	NA	NA	NA	NA	NA	NA	NA	0.55	Cases in <5yo per 100,000 population	25345.3	25436.5	26816.5	27438.4	27323.5	27383.4	27424.8	27446.6	27445.7	27547.3	27541.4	27569.9	27636.4	27614.9	27615.2
135	PEV (Pre-Erythrocytic Vaccine)	3	0.5	2	10	Infants	6, 10, &, 14 weeks	None	0.5	0.69	0.85	0.85	NA	NA	1-5yo	0 yrs	None	0.5	0.69	0.85	0.85	NA	NA	None	NA	NA	NA	NA	NA	NA	NA	NA	0.55	Severe Cases in <5yo per 100,000 population	1015.55	1054.64	1108	1119.36	1117.82	1149.09	1139.55	1134.73	1137.64	1130.45	1139.64	1125.91	1120.09	1150	1124.55
135	PEV (Pre-Erythrocytic Vaccine)	3	0.5	2	10	Infants	6, 10, &, 14 weeks	None	0.5	0.69	0.85	0.85	NA	NA	1-5yo	0 yrs	None	0.5	0.69	0.85	0.85	NA	NA	None	NA	NA	NA	NA	NA	NA	NA	NA	0.55	Deaths in < 5yo per 100,000 population	214.364	207.909	224.545	221.909	214.545	215.636	216.727	212	217.273	217.636	221.545	222.182	210.909	218.273	214.818
135	PEV (Pre-Erythrocytic Vaccine)	3	0.5	2	10	Infants	6, 10, &, 14 weeks	None	0.5	0.69	0.85	0.85	NA	NA	1-5yo	0 yrs	None	0.5	0.69	0.85	0.85	NA	NA	None	NA	NA	NA	NA	NA	NA	NA	NA	0.55	DALYs per 100,000 population	9250.44	8958.76	9233.35	9599.2	9487.13	9656.66	9588.76	9633.61	9709.53	9624.95	9791.86	9724.29	9519.26	9671.05	9550.84
135	PEV (Pre-Erythrocytic Vaccine)	3	0.5	2	10	Infants	6, 10, &, 14 weeks	None	0.5	0.69	0.85	0.85	NA	NA	1-5yo	0 yrs	None	0.5	0.69	0.85	0.85	NA	NA	None	NA	NA	NA	NA	NA	NA	NA	NA	0.55	Income and productivity gains from delivering vaccine (US$ / dose)	0.457474	1.97035	1.63861	1.21953	0.845733	0.558175	0.512165	0.316797	0.169707	0.0611358	0.0967625	-0.0517496	-0.0806292	-0.131112	-0.103661
136	PEV (Pre-Erythrocytic Vaccine)	3	0.5	2	100	Infants	6, 10, &, 14 weeks	None	0.89	0.95	0.97	0.97	NA	NA	1-5yo	0 yrs	None	0.89	0.95	0.97	0.97	NA	NA	None	NA	NA	NA	NA	NA	NA	NA	NA	0.55	Cases per 100,000 population	102825	105424	108948	111370	112410	113742	114460	114851	115206	115342	115711	115834	115832	116045	116054
136	PEV (Pre-Erythrocytic Vaccine)	3	0.5	2	100	Infants	6, 10, &, 14 weeks	None	0.89	0.95	0.97	0.97	NA	NA	1-5yo	0 yrs	None	0.89	0.95	0.97	0.97	NA	NA	None	NA	NA	NA	NA	NA	NA	NA	NA	0.55	Severe Cases per 100,000 population	1343.36	1454.29	1552.64	1615.5	1651.29	1660.57	1630.86	1664.57	1673.64	1668.36	1676.07	1670.43	1653.71	1669.64	1655.36
136	PEV (Pre-Erythrocytic Vaccine)	3	0.5	2	100	Infants	6, 10, &, 14 weeks	None	0.89	0.95	0.97	0.97	NA	NA	1-5yo	0 yrs	None	0.89	0.95	0.97	0.97	NA	NA	None	NA	NA	NA	NA	NA	NA	NA	NA	0.55	Deaths per 100,000 population	328.286	337.286	350.643	356.714	371.429	357.286	373.429	364.929	373.429	365.929	372.929	364.214	360.429	375.429	374.857
136	PEV (Pre-Erythrocytic Vaccine)	3	0.5	2	100	Infants	6, 10, &, 14 weeks	None	0.89	0.95	0.97	0.97	NA	NA	1-5yo	0 yrs	None	0.89	0.95	0.97	0.97	NA	NA	None	NA	NA	NA	NA	NA	NA	NA	NA	0.55	Cases in <5yo per 100,000 population	44969.1	47283.4	49190.9	49690.8	49967.8	50517.2	50607.7	50489.9	50505	50572.7	50615.3	50548.4	50527.1	50687.1	50562.1
136	PEV (Pre-Erythrocytic Vaccine)	3	0.5	2	100	Infants	6, 10, &, 14 weeks	None	0.89	0.95	0.97	0.97	NA	NA	1-5yo	0 yrs	None	0.89	0.95	0.97	0.97	NA	NA	None	NA	NA	NA	NA	NA	NA	NA	NA	0.55	Severe Cases in <5yo per 100,000 population	1232.79	1329.07	1408.21	1460.64	1497.21	1506.64	1478.07	1501.07	1511.71	1509	1508.43	1507.64	1488	1500.21	1488.71
136	PEV (Pre-Erythrocytic Vaccine)	3	0.5	2	100	Infants	6, 10, &, 14 weeks	None	0.89	0.95	0.97	0.97	NA	NA	1-5yo	0 yrs	None	0.89	0.95	0.97	0.97	NA	NA	None	NA	NA	NA	NA	NA	NA	NA	NA	0.55	Deaths in < 5yo per 100,000 population	298.143	305.429	314	320.5	334.929	319.429	333.5	323.143	333.643	325.286	332.286	324.071	322.214	331	333.286
136	PEV (Pre-Erythrocytic Vaccine)	3	0.5	2	100	Infants	6, 10, &, 14 weeks	None	0.89	0.95	0.97	0.97	NA	NA	1-5yo	0 yrs	None	0.89	0.95	0.97	0.97	NA	NA	None	NA	NA	NA	NA	NA	NA	NA	NA	0.55	DALYs per 100,000 population	8853.2	9102.37	9458.05	9632.99	10026.7	9667.73	10075	9860.17	10102.9	9917.2	10093	9848.06	9744.98	10138.3	10142.3
136	PEV (Pre-Erythrocytic Vaccine)	3	0.5	2	100	Infants	6, 10, &, 14 weeks	None	0.89	0.95	0.97	0.97	NA	NA	1-5yo	0 yrs	None	0.89	0.95	0.97	0.97	NA	NA	None	NA	NA	NA	NA	NA	NA	NA	NA	0.55	Income and productivity gains from delivering vaccine (US$ / dose)	0.414037	0.828899	0.198149	-0.300716	-0.532741	-0.776777	-0.914547	-1.03247	-1.10236	-1.13245	-1.20456	-1.22799	-1.226	-1.2775	-1.28437
137	PEV (Pre-Erythrocytic Vaccine)	3	0.5	2	100	Infants	6, 10, &, 14 weeks	None	0.89	0.95	0.97	0.97	NA	NA	1-5yo	0 yrs	None	0.7	0.81	0.93	0.93	NA	NA	None	NA	NA	NA	NA	NA	NA	NA	NA	0.55	Cases per 100,000 population	103518	105809	109033	110876	112459	113357	114230	114722	115081	115429	115547	115857	115820	115772	115919
137	PEV (Pre-Erythrocytic Vaccine)	3	0.5	2	100	Infants	6, 10, &, 14 weeks	None	0.89	0.95	0.97	0.97	NA	NA	1-5yo	0 yrs	None	0.7	0.81	0.93	0.93	NA	NA	None	NA	NA	NA	NA	NA	NA	NA	NA	0.55	Severe Cases per 100,000 population	1344.38	1434.77	1539.23	1601.85	1638	1651	1654.46	1638.77	1664.46	1659.85	1661.23	1675.23	1656.15	1667.08	1653.38
137	PEV (Pre-Erythrocytic Vaccine)	3	0.5	2	100	Infants	6, 10, &, 14 weeks	None	0.89	0.95	0.97	0.97	NA	NA	1-5yo	0 yrs	None	0.7	0.81	0.93	0.93	NA	NA	None	NA	NA	NA	NA	NA	NA	NA	NA	0.55	Deaths per 100,000 population	327	338.692	346.462	359.846	364.308	369.615	365.231	374.154	366.692	371	361.077	369.385	367.077	372.154	363.846
137	PEV (Pre-Erythrocytic Vaccine)	3	0.5	2	100	Infants	6, 10, &, 14 weeks	None	0.89	0.95	0.97	0.97	NA	NA	1-5yo	0 yrs	None	0.7	0.81	0.93	0.93	NA	NA	None	NA	NA	NA	NA	NA	NA	NA	NA	0.55	Cases in <5yo per 100,000 population	45614.1	47522.8	49244.4	49657	50172.6	50495.2	50623.2	50690.6	50556	50564.9	50547.5	50621.9	50533.8	50423.2	50543
137	PEV (Pre-Erythrocytic Vaccine)	3	0.5	2	100	Infants	6, 10, &, 14 weeks	None	0.89	0.95	0.97	0.97	NA	NA	1-5yo	0 yrs	None	0.7	0.81	0.93	0.93	NA	NA	None	NA	NA	NA	NA	NA	NA	NA	NA	0.55	Severe Cases in <5yo per 100,000 population	1233.31	1315	1405.23	1453.15	1487.46	1498.77	1488.69	1476.08	1493.85	1492.77	1493	1504.77	1485.77	1497.69	1489.46
137	PEV (Pre-Erythrocytic Vaccine)	3	0.5	2	100	Infants	6, 10, &, 14 weeks	None	0.89	0.95	0.97	0.97	NA	NA	1-5yo	0 yrs	None	0.7	0.81	0.93	0.93	NA	NA	None	NA	NA	NA	NA	NA	NA	NA	NA	0.55	Deaths in < 5yo per 100,000 population	296.615	307.769	311.154	326.231	326.615	330.231	328.462	333.308	327.462	328.615	320.846	329	323.692	329.462	323.077
137	PEV (Pre-Erythrocytic Vaccine)	3	0.5	2	100	Infants	6, 10, &, 14 weeks	None	0.89	0.95	0.97	0.97	NA	NA	1-5yo	0 yrs	None	0.7	0.81	0.93	0.93	NA	NA	None	NA	NA	NA	NA	NA	NA	NA	NA	0.55	DALYs per 100,000 population	8842.1	9129.34	9356.05	9747.37	9854.09	9972.28	9872.35	10121	9894.14	10019.3	9783.58	9985.49	9912.25	10057	9838.84
137	PEV (Pre-Erythrocytic Vaccine)	3	0.5	2	100	Infants	6, 10, &, 14 weeks	None	0.89	0.95	0.97	0.97	NA	NA	1-5yo	0 yrs	None	0.7	0.81	0.93	0.93	NA	NA	None	NA	NA	NA	NA	NA	NA	NA	NA	0.55	Income and productivity gains from delivering vaccine (US$ / dose)	0.406503	0.788813	0.192635	-0.189318	-0.518989	-0.680573	-0.876491	-0.958453	-1.06563	-1.1476	-1.16822	-1.24396	-1.22822	-1.23836	-1.26163
138	PEV (Pre-Erythrocytic Vaccine)	3	0.5	2	100	Infants	6, 10, &, 14 weeks	None	0.89	0.95	0.97	0.97	NA	NA	1-5yo	0 yrs	None	0.5	0.69	0.85	0.85	NA	NA	None	NA	NA	NA	NA	NA	NA	NA	NA	0.55	Cases per 100,000 population	104443	106095	108786	110615	111847	113033	113685	114269	114758	115137	115427	115475	115755	115747	115775
138	PEV (Pre-Erythrocytic Vaccine)	3	0.5	2	100	Infants	6, 10, &, 14 weeks	None	0.89	0.95	0.97	0.97	NA	NA	1-5yo	0 yrs	None	0.5	0.69	0.85	0.85	NA	NA	None	NA	NA	NA	NA	NA	NA	NA	NA	0.55	Severe Cases per 100,000 population	1373.5	1447	1531.44	1579.62	1633.25	1649.88	1650.62	1695.12	1657.25	1665.81	1659.56	1665.94	1667.38	1652.44	1658.5
138	PEV (Pre-Erythrocytic Vaccine)	3	0.5	2	100	Infants	6, 10, &, 14 weeks	None	0.89	0.95	0.97	0.97	NA	NA	1-5yo	0 yrs	None	0.5	0.69	0.85	0.85	NA	NA	None	NA	NA	NA	NA	NA	NA	NA	NA	0.55	Deaths per 100,000 population	332.625	333.625	349.312	366.375	353.562	367.938	367.688	379.562	372.25	368	364.438	372.938	367.75	360.75	375.312
138	PEV (Pre-Erythrocytic Vaccine)	3	0.5	2	100	Infants	6, 10, &, 14 weeks	None	0.89	0.95	0.97	0.97	NA	NA	1-5yo	0 yrs	None	0.5	0.69	0.85	0.85	NA	NA	None	NA	NA	NA	NA	NA	NA	NA	NA	0.55	Cases in <5yo per 100,000 population	46456.2	47808.6	49130.8	49505.6	50015.9	50572.3	50504.4	50495.8	50543.1	50528.9	50619.1	50542.9	50598.2	50577.4	50498.2
138	PEV (Pre-Erythrocytic Vaccine)	3	0.5	2	100	Infants	6, 10, &, 14 weeks	None	0.89	0.95	0.97	0.97	NA	NA	1-5yo	0 yrs	None	0.5	0.69	0.85	0.85	NA	NA	None	NA	NA	NA	NA	NA	NA	NA	NA	0.55	Severe Cases in <5yo per 100,000 population	1262.06	1321.81	1399.38	1434.75	1488.62	1495.25	1492.56	1532	1491.88	1498.31	1494.44	1498.38	1504.69	1489	1491.25
138	PEV (Pre-Erythrocytic Vaccine)	3	0.5	2	100	Infants	6, 10, &, 14 weeks	None	0.89	0.95	0.97	0.97	NA	NA	1-5yo	0 yrs	None	0.5	0.69	0.85	0.85	NA	NA	None	NA	NA	NA	NA	NA	NA	NA	NA	0.55	Deaths in < 5yo per 100,000 population	302.625	302.312	314.375	329.312	317.188	330.438	326.438	337.312	332.125	325.25	324.875	329.312	325.875	320.5	330.875
138	PEV (Pre-Erythrocytic Vaccine)	3	0.5	2	100	Infants	6, 10, &, 14 weeks	None	0.89	0.95	0.97	0.97	NA	NA	1-5yo	0 yrs	None	0.5	0.69	0.85	0.85	NA	NA	None	NA	NA	NA	NA	NA	NA	NA	NA	0.55	DALYs per 100,000 population	8971.78	8994.53	9432.76	9899.26	9555.46	9920.48	9941.38	10223.4	10049.8	9933.35	9854.07	10061.1	9941.55	9765.12	10147.4
138	PEV (Pre-Erythrocytic Vaccine)	3	0.5	2	100	Infants	6, 10, &, 14 weeks	None	0.89	0.95	0.97	0.97	NA	NA	1-5yo	0 yrs	None	0.5	0.69	0.85	0.85	NA	NA	None	NA	NA	NA	NA	NA	NA	NA	NA	0.55	Income and productivity gains from delivering vaccine (US$ / dose)	0.390284	0.748147	0.243539	-0.139265	-0.394621	-0.609917	-0.763607	-0.906797	-0.993089	-1.10342	-1.13464	-1.1624	-1.22324	-1.20958	-1.21656
139	PEV (Pre-Erythrocytic Vaccine)	3	0.5	2	100	Infants	6, 10, &, 14 weeks	None	0.7	0.81	0.93	0.93	NA	NA	1-5yo	0 yrs	None	0.89	0.95	0.97	0.97	NA	NA	None	NA	NA	NA	NA	NA	NA	NA	NA	0.55	Cases per 100,000 population	102962	106133	109731	111874	113275	114123	114681	114908	115029	115107	115125	115171	115200	115217	115224
139	PEV (Pre-Erythrocytic Vaccine)	3	0.5	2	100	Infants	6, 10, &, 14 weeks	None	0.7	0.81	0.93	0.93	NA	NA	1-5yo	0 yrs	None	0.89	0.95	0.97	0.97	NA	NA	None	NA	NA	NA	NA	NA	NA	NA	NA	0.55	Severe Cases per 100,000 population	1361.85	1479.46	1576	1611.54	1627.69	1623.77	1610.38	1635.62	1626.62	1632.38	1658.31	1651.69	1642.08	1643.15	1664.38
139	PEV (Pre-Erythrocytic Vaccine)	3	0.5	2	100	Infants	6, 10, &, 14 weeks	None	0.7	0.81	0.93	0.93	NA	NA	1-5yo	0 yrs	None	0.89	0.95	0.97	0.97	NA	NA	None	NA	NA	NA	NA	NA	NA	NA	NA	0.55	Deaths per 100,000 population	332.308	339	350.077	366.231	363.538	359.769	368.692	368.923	370.846	364.231	367.077	358.231	373.385	372	371.692
139	PEV (Pre-Erythrocytic Vaccine)	3	0.5	2	100	Infants	6, 10, &, 14 weeks	None	0.7	0.81	0.93	0.93	NA	NA	1-5yo	0 yrs	None	0.89	0.95	0.97	0.97	NA	NA	None	NA	NA	NA	NA	NA	NA	NA	NA	0.55	Cases in <5yo per 100,000 population	45155.4	47965.5	49882.5	50415.2	50707.2	51101.4	51081.5	51094.6	51030.2	50985.6	51093.2	51077.4	51052.9	51048.5	50982
139	PEV (Pre-Erythrocytic Vaccine)	3	0.5	2	100	Infants	6, 10, &, 14 weeks	None	0.7	0.81	0.93	0.93	NA	NA	1-5yo	0 yrs	None	0.89	0.95	0.97	0.97	NA	NA	None	NA	NA	NA	NA	NA	NA	NA	NA	0.55	Severe Cases in <5yo per 100,000 population	1246.77	1362.31	1435.31	1455.38	1472.23	1477.62	1458.85	1484.15	1471.46	1470.69	1495.92	1494.23	1480.46	1488.69	1514
139	PEV (Pre-Erythrocytic Vaccine)	3	0.5	2	100	Infants	6, 10, &, 14 weeks	None	0.7	0.81	0.93	0.93	NA	NA	1-5yo	0 yrs	None	0.89	0.95	0.97	0.97	NA	NA	None	NA	NA	NA	NA	NA	NA	NA	NA	0.55	Deaths in < 5yo per 100,000 population	301.615	307.769	315.846	329.077	323.077	319.462	329.231	330.692	330.615	325.769	326.385	320.846	334.077	331.692	335
139	PEV (Pre-Erythrocytic Vaccine)	3	0.5	2	100	Infants	6, 10, &, 14 weeks	None	0.7	0.81	0.93	0.93	NA	NA	1-5yo	0 yrs	None	0.89	0.95	0.97	0.97	NA	NA	None	NA	NA	NA	NA	NA	NA	NA	NA	0.55	DALYs per 100,000 population	8942.23	9174.55	9467.78	9884.99	9829.54	9717.17	9964.24	9982.4	10014.9	9846.68	9927.87	9674.94	10107.7	10060.1	10070.5
139	PEV (Pre-Erythrocytic Vaccine)	3	0.5	2	100	Infants	6, 10, &, 14 weeks	None	0.7	0.81	0.93	0.93	NA	NA	1-5yo	0 yrs	None	0.89	0.95	0.97	0.97	NA	NA	None	NA	NA	NA	NA	NA	NA	NA	NA	0.55	Income and productivity gains from delivering vaccine (US$ / dose)	0.431211	0.894941	0.0996521	-0.410423	-0.768694	-0.955543	-1.08391	-1.1646	-1.19387	-1.23312	-1.2252	-1.24507	-1.2418	-1.25031	-1.28897
140	PEV (Pre-Erythrocytic Vaccine)	3	0.5	2	100	Infants	6, 10, &, 14 weeks	None	0.7	0.81	0.93	0.93	NA	NA	1-5yo	0 yrs	None	0.7	0.81	0.93	0.93	NA	NA	None	NA	NA	NA	NA	NA	NA	NA	NA	0.55	Cases per 100,000 population	103804	106439	109774	111777	112913	113705	114464	114600	114809	115154	115015	115188	115279	115301	115378
140	PEV (Pre-Erythrocytic Vaccine)	3	0.5	2	100	Infants	6, 10, &, 14 weeks	None	0.7	0.81	0.93	0.93	NA	NA	1-5yo	0 yrs	None	0.7	0.81	0.93	0.93	NA	NA	None	NA	NA	NA	NA	NA	NA	NA	NA	0.55	Severe Cases per 100,000 population	1368.67	1470.13	1552.53	1592.87	1647.67	1649.2	1624.93	1614.4	1621.47	1656.53	1643.6	1634.2	1631.2	1634.67	1656.07
140	PEV (Pre-Erythrocytic Vaccine)	3	0.5	2	100	Infants	6, 10, &, 14 weeks	None	0.7	0.81	0.93	0.93	NA	NA	1-5yo	0 yrs	None	0.7	0.81	0.93	0.93	NA	NA	None	NA	NA	NA	NA	NA	NA	NA	NA	0.55	Deaths per 100,000 population	337.4	340.533	348.933	363.533	366.133	363.533	368.533	372.2	368.533	364.667	380.8	369.733	366.2	366.533	357.6
140	PEV (Pre-Erythrocytic Vaccine)	3	0.5	2	100	Infants	6, 10, &, 14 weeks	None	0.7	0.81	0.93	0.93	NA	NA	1-5yo	0 yrs	None	0.7	0.81	0.93	0.93	NA	NA	None	NA	NA	NA	NA	NA	NA	NA	NA	0.55	Cases in <5yo per 100,000 population	45832.1	48136.9	49972.7	50363.6	50647.8	51120.5	51139.5	51044.7	51028.7	51100.3	50941.6	51057.5	51107.7	51036.6	51045.9
140	PEV (Pre-Erythrocytic Vaccine)	3	0.5	2	100	Infants	6, 10, &, 14 weeks	None	0.7	0.81	0.93	0.93	NA	NA	1-5yo	0 yrs	None	0.7	0.81	0.93	0.93	NA	NA	None	NA	NA	NA	NA	NA	NA	NA	NA	0.55	Severe Cases in <5yo per 100,000 population	1256.67	1346.13	1417.4	1442.4	1495.33	1501.33	1472.93	1457.8	1466.47	1493.87	1484.93	1474.27	1470.8	1481.33	1497.53
140	PEV (Pre-Erythrocytic Vaccine)	3	0.5	2	100	Infants	6, 10, &, 14 weeks	None	0.7	0.81	0.93	0.93	NA	NA	1-5yo	0 yrs	None	0.7	0.81	0.93	0.93	NA	NA	None	NA	NA	NA	NA	NA	NA	NA	NA	0.55	Deaths in < 5yo per 100,000 population	304.867	309.067	313.8	325.333	326.733	327.733	330	333	328.4	324.4	341.067	330.4	327.2	326.6	321.133
140	PEV (Pre-Erythrocytic Vaccine)	3	0.5	2	100	Infants	6, 10, &, 14 weeks	None	0.7	0.81	0.93	0.93	NA	NA	1-5yo	0 yrs	None	0.7	0.81	0.93	0.93	NA	NA	None	NA	NA	NA	NA	NA	NA	NA	NA	0.55	DALYs per 100,000 population	9094.89	9173.78	9418.14	9805.57	9902.63	9829.4	9941.43	10046.7	9963.06	9850	10311	9976.64	9885.96	9911.54	9693.84
140	PEV (Pre-Erythrocytic Vaccine)	3	0.5	2	100	Infants	6, 10, &, 14 weeks	None	0.7	0.81	0.93	0.93	NA	NA	1-5yo	0 yrs	None	0.7	0.81	0.93	0.93	NA	NA	None	NA	NA	NA	NA	NA	NA	NA	NA	0.55	Income and productivity gains from delivering vaccine (US$ / dose)	0.417059	0.839878	0.133844	-0.381052	-0.690084	-0.850015	-1.03516	-1.06634	-1.13118	-1.25645	-1.21273	-1.23976	-1.24981	-1.2641	-1.31327
141	PEV (Pre-Erythrocytic Vaccine)	3	0.5	2	100	Infants	6, 10, &, 14 weeks	None	0.7	0.81	0.93	0.93	NA	NA	1-5yo	0 yrs	None	0.5	0.69	0.85	0.85	NA	NA	None	NA	NA	NA	NA	NA	NA	NA	NA	0.55	Cases per 100,000 population	104662	106633	109568	111298	112382	113167	114001	114244	114524	114772	114860	114993	115120	115058	115213
141	PEV (Pre-Erythrocytic Vaccine)	3	0.5	2	100	Infants	6, 10, &, 14 weeks	None	0.7	0.81	0.93	0.93	NA	NA	1-5yo	0 yrs	None	0.5	0.69	0.85	0.85	NA	NA	None	NA	NA	NA	NA	NA	NA	NA	NA	0.55	Severe Cases per 100,000 population	1390.33	1461.42	1544.5	1611.33	1630.42	1612.25	1640.58	1638.58	1642.33	1648.67	1625.42	1653.5	1633	1661.17	1624.67
141	PEV (Pre-Erythrocytic Vaccine)	3	0.5	2	100	Infants	6, 10, &, 14 weeks	None	0.7	0.81	0.93	0.93	NA	NA	1-5yo	0 yrs	None	0.5	0.69	0.85	0.85	NA	NA	None	NA	NA	NA	NA	NA	NA	NA	NA	0.55	Deaths per 100,000 population	342.667	341.833	351.167	362.5	368.833	359.25	375.417	362.333	366.417	365.083	360.583	372.667	354	373.917	363.083
141	PEV (Pre-Erythrocytic Vaccine)	3	0.5	2	100	Infants	6, 10, &, 14 weeks	None	0.7	0.81	0.93	0.93	NA	NA	1-5yo	0 yrs	None	0.5	0.69	0.85	0.85	NA	NA	None	NA	NA	NA	NA	NA	NA	NA	NA	0.55	Cases in <5yo per 100,000 population	46665	48391.4	49878.1	50305.7	50676.1	50961.5	51076.4	51009.8	50986.2	51066.2	51073.4	51098.5	51108.1	51050.4	51097.2
141	PEV (Pre-Erythrocytic Vaccine)	3	0.5	2	100	Infants	6, 10, &, 14 weeks	None	0.7	0.81	0.93	0.93	NA	NA	1-5yo	0 yrs	None	0.5	0.69	0.85	0.85	NA	NA	None	NA	NA	NA	NA	NA	NA	NA	NA	0.55	Severe Cases in <5yo per 100,000 population	1278.42	1347.67	1413.08	1464	1481.25	1464.75	1486.83	1478.75	1482.58	1491.33	1465.67	1496.75	1480.08	1499.75	1468.08
141	PEV (Pre-Erythrocytic Vaccine)	3	0.5	2	100	Infants	6, 10, &, 14 weeks	None	0.7	0.81	0.93	0.93	NA	NA	1-5yo	0 yrs	None	0.5	0.69	0.85	0.85	NA	NA	None	NA	NA	NA	NA	NA	NA	NA	NA	0.55	Deaths in < 5yo per 100,000 population	311.167	311.167	315.667	328.167	331.333	324.667	338.5	324.167	329.583	326.083	322.75	332.167	313.583	330.917	325
141	PEV (Pre-Erythrocytic Vaccine)	3	0.5	2	100	Infants	6, 10, &, 14 weeks	None	0.7	0.81	0.93	0.93	NA	NA	1-5yo	0 yrs	None	0.5	0.69	0.85	0.85	NA	NA	None	NA	NA	NA	NA	NA	NA	NA	NA	0.55	DALYs per 100,000 population	9238.9	9213.58	9506.4	9778.98	9965.79	9739.16	10124.6	9787.83	9909.31	9849.8	9722.83	10055.2	9579.13	10086	9804.86
141	PEV (Pre-Erythrocytic Vaccine)	3	0.5	2	100	Infants	6, 10, &, 14 weeks	None	0.7	0.81	0.93	0.93	NA	NA	1-5yo	0 yrs	None	0.5	0.69	0.85	0.85	NA	NA	None	NA	NA	NA	NA	NA	NA	NA	NA	0.55	Income and productivity gains from delivering vaccine (US$ / dose)	0.404776	0.839516	0.171047	-0.275271	-0.531932	-0.710203	-0.9192	-0.995745	-1.08183	-1.13884	-1.14833	-1.20415	-1.21977	-1.21493	-1.23726
142	PEV (Pre-Erythrocytic Vaccine)	3	0.5	2	100	Infants	6, 10, &, 14 weeks	None	0.5	0.69	0.85	0.85	NA	NA	1-5yo	0 yrs	None	0.89	0.95	0.97	0.97	NA	NA	None	NA	NA	NA	NA	NA	NA	NA	NA	0.55	Cases per 100,000 population	103332	106783	110690	112660	113884	114422	114664	114867	114852	114788	114877	114683	114827	114590	114679
142	PEV (Pre-Erythrocytic Vaccine)	3	0.5	2	100	Infants	6, 10, &, 14 weeks	None	0.5	0.69	0.85	0.85	NA	NA	1-5yo	0 yrs	None	0.89	0.95	0.97	0.97	NA	NA	None	NA	NA	NA	NA	NA	NA	NA	NA	0.55	Severe Cases per 100,000 population	1377.19	1487.19	1563.25	1610.06	1624.38	1633.5	1627.19	1621.06	1627.12	1607.69	1623.69	1611.25	1610.88	1602.56	1618.56
142	PEV (Pre-Erythrocytic Vaccine)	3	0.5	2	100	Infants	6, 10, &, 14 weeks	None	0.5	0.69	0.85	0.85	NA	NA	1-5yo	0 yrs	None	0.89	0.95	0.97	0.97	NA	NA	None	NA	NA	NA	NA	NA	NA	NA	NA	0.55	Deaths per 100,000 population	337.75	346.312	356.188	364.562	372.938	366.75	362.688	380.875	371.188	367.5	364.375	371.125	367.188	375.062	370.375
142	PEV (Pre-Erythrocytic Vaccine)	3	0.5	2	100	Infants	6, 10, &, 14 weeks	None	0.5	0.69	0.85	0.85	NA	NA	1-5yo	0 yrs	None	0.89	0.95	0.97	0.97	NA	NA	None	NA	NA	NA	NA	NA	NA	NA	NA	0.55	Cases in <5yo per 100,000 population	45403.9	48636.8	50717.9	51108.2	51306.2	51537	51577.4	51556.7	51500.7	51516.2	51534.9	51463.9	51587.9	51523.6	51529.6
142	PEV (Pre-Erythrocytic Vaccine)	3	0.5	2	100	Infants	6, 10, &, 14 weeks	None	0.5	0.69	0.85	0.85	NA	NA	1-5yo	0 yrs	None	0.89	0.95	0.97	0.97	NA	NA	None	NA	NA	NA	NA	NA	NA	NA	NA	0.55	Severe Cases in <5yo per 100,000 population	1262.94	1360.38	1421.94	1454.69	1473.5	1483.38	1478	1474.56	1476.75	1454.31	1469	1459.56	1464.94	1458.44	1469.62
142	PEV (Pre-Erythrocytic Vaccine)	3	0.5	2	100	Infants	6, 10, &, 14 weeks	None	0.5	0.69	0.85	0.85	NA	NA	1-5yo	0 yrs	None	0.89	0.95	0.97	0.97	NA	NA	None	NA	NA	NA	NA	NA	NA	NA	NA	0.55	Deaths in < 5yo per 100,000 population	308.438	315.75	320.812	326.938	336	329	323.062	343.062	331.625	329.438	326.938	331.688	329.312	335.938	332.438
142	PEV (Pre-Erythrocytic Vaccine)	3	0.5	2	100	Infants	6, 10, &, 14 weeks	None	0.5	0.69	0.85	0.85	NA	NA	1-5yo	0 yrs	None	0.89	0.95	0.97	0.97	NA	NA	None	NA	NA	NA	NA	NA	NA	NA	NA	0.55	DALYs per 100,000 population	9094.28	9335.45	9618.44	9849.93	10074.3	9902.61	9783.75	10277.6	10019	9945.29	9830.84	10013.1	9919.56	10127.4	9994.71
142	PEV (Pre-Erythrocytic Vaccine)	3	0.5	2	100	Infants	6, 10, &, 14 weeks	None	0.5	0.69	0.85	0.85	NA	NA	1-5yo	0 yrs	None	0.89	0.95	0.97	0.97	NA	NA	None	NA	NA	NA	NA	NA	NA	NA	NA	0.55	Income and productivity gains from delivering vaccine (US$ / dose)	0.435096	1.01809	-0.0442301	-0.663866	-1.06525	-1.22674	-1.28079	-1.35104	-1.35758	-1.34292	-1.35989	-1.30919	-1.33199	-1.25402	-1.30523
143	PEV (Pre-Erythrocytic Vaccine)	3	0.5	2	100	Infants	6, 10, &, 14 weeks	None	0.5	0.69	0.85	0.85	NA	NA	1-5yo	0 yrs	None	0.7	0.81	0.93	0.93	NA	NA	None	NA	NA	NA	NA	NA	NA	NA	NA	0.55	Cases per 100,000 population	104008	107061	110642	112575	113609	114185	114612	114585	114565	114824	114601	114667	114804	114618	114800
143	PEV (Pre-Erythrocytic Vaccine)	3	0.5	2	100	Infants	6, 10, &, 14 weeks	None	0.5	0.69	0.85	0.85	NA	NA	1-5yo	0 yrs	None	0.7	0.81	0.93	0.93	NA	NA	None	NA	NA	NA	NA	NA	NA	NA	NA	0.55	Severe Cases per 100,000 population	1379.07	1486.64	1552.21	1583.14	1593.79	1601.86	1598	1623.71	1609.71	1613.21	1607.29	1613.21	1615.79	1632.36	1612.86
143	PEV (Pre-Erythrocytic Vaccine)	3	0.5	2	100	Infants	6, 10, &, 14 weeks	None	0.5	0.69	0.85	0.85	NA	NA	1-5yo	0 yrs	None	0.7	0.81	0.93	0.93	NA	NA	None	NA	NA	NA	NA	NA	NA	NA	NA	0.55	Deaths per 100,000 population	332.214	355.714	350.286	362.5	363.786	366	368.786	374	371.786	369.143	373.143	368.143	370.286	362.071	372.429
143	PEV (Pre-Erythrocytic Vaccine)	3	0.5	2	100	Infants	6, 10, &, 14 weeks	None	0.5	0.69	0.85	0.85	NA	NA	1-5yo	0 yrs	None	0.7	0.81	0.93	0.93	NA	NA	None	NA	NA	NA	NA	NA	NA	NA	NA	0.55	Cases in <5yo per 100,000 population	46050.2	48833.7	50764	51184.3	51307.5	51597.9	51646.8	51512.9	51532.5	51556.8	51503.7	51644.9	51600.5	51564.5	51597.7
143	PEV (Pre-Erythrocytic Vaccine)	3	0.5	2	100	Infants	6, 10, &, 14 weeks	None	0.5	0.69	0.85	0.85	NA	NA	1-5yo	0 yrs	None	0.7	0.81	0.93	0.93	NA	NA	None	NA	NA	NA	NA	NA	NA	NA	NA	0.55	Severe Cases in <5yo per 100,000 population	1266.36	1368.79	1418.5	1434.43	1443.93	1453.93	1451.93	1477.71	1460.57	1461.5	1456.64	1466.29	1469.14	1485.57	1464.21
143	PEV (Pre-Erythrocytic Vaccine)	3	0.5	2	100	Infants	6, 10, &, 14 weeks	None	0.5	0.69	0.85	0.85	NA	NA	1-5yo	0 yrs	None	0.7	0.81	0.93	0.93	NA	NA	None	NA	NA	NA	NA	NA	NA	NA	NA	0.55	Deaths in < 5yo per 100,000 population	301.357	324.5	318.714	325.143	324	328.714	330.429	335.714	334.5	328.857	336	330.571	331.286	325	336.286
143	PEV (Pre-Erythrocytic Vaccine)	3	0.5	2	100	Infants	6, 10, &, 14 weeks	None	0.5	0.69	0.85	0.85	NA	NA	1-5yo	0 yrs	None	0.7	0.81	0.93	0.93	NA	NA	None	NA	NA	NA	NA	NA	NA	NA	NA	0.55	DALYs per 100,000 population	8957	9588	9449.21	9793.53	9847.14	9886.32	9969.82	10061.6	10033	9961.8	10094.4	9947.18	9982.08	9799.65	10045.8
143	PEV (Pre-Erythrocytic Vaccine)	3	0.5	2	100	Infants	6, 10, &, 14 weeks	None	0.5	0.69	0.85	0.85	NA	NA	1-5yo	0 yrs	None	0.7	0.81	0.93	0.93	NA	NA	None	NA	NA	NA	NA	NA	NA	NA	NA	0.55	Income and productivity gains from delivering vaccine (US$ / dose)	0.428805	0.949144	0.00723137	-0.599471	-0.947748	-1.12511	-1.24772	-1.27922	-1.26272	-1.34729	-1.2519	-1.25865	-1.32799	-1.26054	-1.31448
144	PEV (Pre-Erythrocytic Vaccine)	3	0.5	2	100	Infants	6, 10, &, 14 weeks	None	0.5	0.69	0.85	0.85	NA	NA	1-5yo	0 yrs	None	0.5	0.69	0.85	0.85	NA	NA	None	NA	NA	NA	NA	NA	NA	NA	NA	0.55	Cases per 100,000 population	104957	107444	110536	112030	113152	113704	114088	114251	114387	114443	114493	114545	114507	114550	114419
144	PEV (Pre-Erythrocytic Vaccine)	3	0.5	2	100	Infants	6, 10, &, 14 weeks	None	0.5	0.69	0.85	0.85	NA	NA	1-5yo	0 yrs	None	0.5	0.69	0.85	0.85	NA	NA	None	NA	NA	NA	NA	NA	NA	NA	NA	0.55	Severe Cases per 100,000 population	1403.81	1478.31	1572.44	1604.12	1597.62	1625.12	1624.38	1632.25	1613	1615.75	1618.69	1613.88	1598.88	1594.56	1629.12
144	PEV (Pre-Erythrocytic Vaccine)	3	0.5	2	100	Infants	6, 10, &, 14 weeks	None	0.5	0.69	0.85	0.85	NA	NA	1-5yo	0 yrs	None	0.5	0.69	0.85	0.85	NA	NA	None	NA	NA	NA	NA	NA	NA	NA	NA	0.55	Deaths per 100,000 population	341.938	348.688	358.875	370.312	366.438	362.562	360.812	371.125	370.125	370.5	370.938	363.438	373.438	362.938	366.062
144	PEV (Pre-Erythrocytic Vaccine)	3	0.5	2	100	Infants	6, 10, &, 14 weeks	None	0.5	0.69	0.85	0.85	NA	NA	1-5yo	0 yrs	None	0.5	0.69	0.85	0.85	NA	NA	None	NA	NA	NA	NA	NA	NA	NA	NA	0.55	Cases in <5yo per 100,000 population	46853.6	49077.1	50800.2	51111.7	51256.3	51456.9	51596.9	51519.6	51536.8	51581.2	51525.4	51545.7	51522.6	51533.7	51471.6
144	PEV (Pre-Erythrocytic Vaccine)	3	0.5	2	100	Infants	6, 10, &, 14 weeks	None	0.5	0.69	0.85	0.85	NA	NA	1-5yo	0 yrs	None	0.5	0.69	0.85	0.85	NA	NA	None	NA	NA	NA	NA	NA	NA	NA	NA	0.55	Severe Cases in <5yo per 100,000 population	1292.75	1357.94	1436.5	1454.06	1457.62	1482.5	1480.19	1481.12	1468.12	1467.44	1466	1465.06	1450.62	1448.25	1480.81
144	PEV (Pre-Erythrocytic Vaccine)	3	0.5	2	100	Infants	6, 10, &, 14 weeks	None	0.5	0.69	0.85	0.85	NA	NA	1-5yo	0 yrs	None	0.5	0.69	0.85	0.85	NA	NA	None	NA	NA	NA	NA	NA	NA	NA	NA	0.55	Deaths in < 5yo per 100,000 population	312.125	316.125	324.312	332.562	330.25	325.75	324.625	332.25	333.625	334.5	331.375	325.375	334.875	322.75	328.25
144	PEV (Pre-Erythrocytic Vaccine)	3	0.5	2	100	Infants	6, 10, &, 14 weeks	None	0.5	0.69	0.85	0.85	NA	NA	1-5yo	0 yrs	None	0.5	0.69	0.85	0.85	NA	NA	None	NA	NA	NA	NA	NA	NA	NA	NA	0.55	DALYs per 100,000 population	9213.7	9410.85	9701.88	9995.58	9877.87	9781.47	9727.35	10043.5	9996.87	9996.21	10010.4	9810.78	10089.9	9815.36	9881.44
144	PEV (Pre-Erythrocytic Vaccine)	3	0.5	2	100	Infants	6, 10, &, 14 weeks	None	0.5	0.69	0.85	0.85	NA	NA	1-5yo	0 yrs	None	0.5	0.69	0.85	0.85	NA	NA	None	NA	NA	NA	NA	NA	NA	NA	NA	0.55	Income and productivity gains from delivering vaccine (US$ / dose)	0.407945	0.855398	0.0135543	-0.434302	-0.80967	-0.973527	-1.08522	-1.15243	-1.1935	-1.21631	-1.2308	-1.25034	-1.24603	-1.20523	-1.23159
145	PEV (Pre-Erythrocytic Vaccine)	3	0.5	4	0.1	Infants	6, 10, &, 14 weeks	None	0.89	0.95	0.97	0.97	NA	NA	1-5yo	0 yrs	None	0.89	0.95	0.97	0.97	NA	NA	None	NA	NA	NA	NA	NA	NA	NA	NA	0.55	Cases per 100,000 population	8373.93	7998.7	7909.77	7805.62	7712.9	7669.25	7611.03	7617.15	7601.46	7612.23	7667.81	7577.11	7603.67	7601.65	7575.53
145	PEV (Pre-Erythrocytic Vaccine)	3	0.5	4	0.1	Infants	6, 10, &, 14 weeks	None	0.89	0.95	0.97	0.97	NA	NA	1-5yo	0 yrs	None	0.89	0.95	0.97	0.97	NA	NA	None	NA	NA	NA	NA	NA	NA	NA	NA	0.55	Severe Cases per 100,000 population	140.4	129.427	130.455	128.627	127.882	126.591	128.027	128.082	130.673	131.091	131.736	131.464	134.509	133.7	132.736
145	PEV (Pre-Erythrocytic Vaccine)	3	0.5	4	0.1	Infants	6, 10, &, 14 weeks	None	0.89	0.95	0.97	0.97	NA	NA	1-5yo	0 yrs	None	0.89	0.95	0.97	0.97	NA	NA	None	NA	NA	NA	NA	NA	NA	NA	NA	0.55	Deaths per 100,000 population	29.4091	27.9273	28.3545	28	27.6364	27.0091	27.3545	27.9182	27.6	27.2545	28.4455	27.4	28.7273	28.4727	28.9909
145	PEV (Pre-Erythrocytic Vaccine)	3	0.5	4	0.1	Infants	6, 10, &, 14 weeks	None	0.89	0.95	0.97	0.97	NA	NA	1-5yo	0 yrs	None	0.89	0.95	0.97	0.97	NA	NA	None	NA	NA	NA	NA	NA	NA	NA	NA	0.55	Cases in <5yo per 100,000 population	503.836	438.427	466.5	475.964	458.445	437.055	432.1	434.236	432.364	429.573	427.873	430.373	425.355	429.673	426.791
145	PEV (Pre-Erythrocytic Vaccine)	3	0.5	4	0.1	Infants	6, 10, &, 14 weeks	None	0.89	0.95	0.97	0.97	NA	NA	1-5yo	0 yrs	None	0.89	0.95	0.97	0.97	NA	NA	None	NA	NA	NA	NA	NA	NA	NA	NA	0.55	Severe Cases in <5yo per 100,000 population	26.4	22.4545	23.7273	23.6545	23.7364	22.6	23.1455	21.6909	23.1636	23.1727	22.8636	22.6545	22.8727	22.6091	22.0727
145	PEV (Pre-Erythrocytic Vaccine)	3	0.5	4	0.1	Infants	6, 10, &, 14 weeks	None	0.89	0.95	0.97	0.97	NA	NA	1-5yo	0 yrs	None	0.89	0.95	0.97	0.97	NA	NA	None	NA	NA	NA	NA	NA	NA	NA	NA	0.55	Deaths in < 5yo per 100,000 population	7.13636	6.49091	6.85455	6.78182	6.77273	6.80909	6.24545	6.72727	6.66364	6.37273	6.9	6.57273	6.8	6.93636	6.41818
145	PEV (Pre-Erythrocytic Vaccine)	3	0.5	4	0.1	Infants	6, 10, &, 14 weeks	None	0.89	0.95	0.97	0.97	NA	NA	1-5yo	0 yrs	None	0.89	0.95	0.97	0.97	NA	NA	None	NA	NA	NA	NA	NA	NA	NA	NA	0.55	DALYs per 100,000 population	744.069	709.218	721.537	712.322	700.952	686.302	692.948	709.564	699.537	691.857	719.509	694.871	728.597	723.935	727.923
145	PEV (Pre-Erythrocytic Vaccine)	3	0.5	4	0.1	Infants	6, 10, &, 14 weeks	None	0.89	0.95	0.97	0.97	NA	NA	1-5yo	0 yrs	None	0.89	0.95	0.97	0.97	NA	NA	None	NA	NA	NA	NA	NA	NA	NA	NA	0.55	Income and productivity gains from delivering vaccine (US$ / dose)	0.0114234	0.118483	0.141877	0.168741	0.189209	0.195492	0.207445	0.203886	0.203037	0.201168	0.189098	0.210883	0.204054	0.203532	0.210474
146	PEV (Pre-Erythrocytic Vaccine)	3	0.5	4	0.1	Infants	6, 10, &, 14 weeks	None	0.89	0.95	0.97	0.97	NA	NA	1-5yo	0 yrs	None	0.7	0.81	0.93	0.93	NA	NA	None	NA	NA	NA	NA	NA	NA	NA	NA	0.55	Cases per 100,000 population	8406.65	8060.65	7936.91	7901.84	7794.37	7719.74	7684.77	7655.76	7612.87	7589.11	7611.22	7555.59	7599.76	7685.96	7746.19
146	PEV (Pre-Erythrocytic Vaccine)	3	0.5	4	0.1	Infants	6, 10, &, 14 weeks	None	0.89	0.95	0.97	0.97	NA	NA	1-5yo	0 yrs	None	0.7	0.81	0.93	0.93	NA	NA	None	NA	NA	NA	NA	NA	NA	NA	NA	0.55	Severe Cases per 100,000 population	141.955	134.473	131.682	129.509	129.145	129.836	128.445	129.527	128.545	129.018	130.1	128.227	131.927	135.464	136.773
146	PEV (Pre-Erythrocytic Vaccine)	3	0.5	4	0.1	Infants	6, 10, &, 14 weeks	None	0.89	0.95	0.97	0.97	NA	NA	1-5yo	0 yrs	None	0.7	0.81	0.93	0.93	NA	NA	None	NA	NA	NA	NA	NA	NA	NA	NA	0.55	Deaths per 100,000 population	30.8273	28.7818	27.6	26.9455	27.2636	26.7909	27.3545	27.7273	26.7727	27.6818	28.0636	27.8273	28.2455	28.4182	28.8727
146	PEV (Pre-Erythrocytic Vaccine)	3	0.5	4	0.1	Infants	6, 10, &, 14 weeks	None	0.89	0.95	0.97	0.97	NA	NA	1-5yo	0 yrs	None	0.7	0.81	0.93	0.93	NA	NA	None	NA	NA	NA	NA	NA	NA	NA	NA	0.55	Cases in <5yo per 100,000 population	520.327	456.136	472.764	483.527	459.791	440.091	436.5	434.064	429.436	426.473	429.236	423.318	428.582	436.127	437.191
146	PEV (Pre-Erythrocytic Vaccine)	3	0.5	4	0.1	Infants	6, 10, &, 14 weeks	None	0.89	0.95	0.97	0.97	NA	NA	1-5yo	0 yrs	None	0.7	0.81	0.93	0.93	NA	NA	None	NA	NA	NA	NA	NA	NA	NA	NA	0.55	Severe Cases in <5yo per 100,000 population	27.7273	24.1182	24.7455	25.0091	24.7909	22.6636	22.7182	23.1182	22.7182	22.2273	22.7818	21.7818	23.0364	23.3364	23.6727
146	PEV (Pre-Erythrocytic Vaccine)	3	0.5	4	0.1	Infants	6, 10, &, 14 weeks	None	0.89	0.95	0.97	0.97	NA	NA	1-5yo	0 yrs	None	0.7	0.81	0.93	0.93	NA	NA	None	NA	NA	NA	NA	NA	NA	NA	NA	0.55	Deaths in < 5yo per 100,000 population	7.82727	6.65455	6.99091	6.84545	6.77273	6.36364	6.42727	6.77273	6.44545	6.50909	6.47273	6.48182	6.05455	6.58182	6.88182
146	PEV (Pre-Erythrocytic Vaccine)	3	0.5	4	0.1	Infants	6, 10, &, 14 weeks	None	0.89	0.95	0.97	0.97	NA	NA	1-5yo	0 yrs	None	0.7	0.81	0.93	0.93	NA	NA	None	NA	NA	NA	NA	NA	NA	NA	NA	0.55	DALYs per 100,000 population	781.896	729.282	696.889	688.046	691.771	681.404	691.002	704.173	676.938	701.632	705.709	707.086	713.305	720.871	731.337
146	PEV (Pre-Erythrocytic Vaccine)	3	0.5	4	0.1	Infants	6, 10, &, 14 weeks	None	0.89	0.95	0.97	0.97	NA	NA	1-5yo	0 yrs	None	0.7	0.81	0.93	0.93	NA	NA	None	NA	NA	NA	NA	NA	NA	NA	NA	0.55	Income and productivity gains from delivering vaccine (US$ / dose)	0.0102593	0.104317	0.136469	0.14744	0.168702	0.182719	0.19048	0.194494	0.201964	0.208826	0.203552	0.217555	0.206146	0.18405	0.170676
147	PEV (Pre-Erythrocytic Vaccine)	3	0.5	4	0.1	Infants	6, 10, &, 14 weeks	None	0.89	0.95	0.97	0.97	NA	NA	1-5yo	0 yrs	None	0.5	0.69	0.85	0.85	NA	NA	None	NA	NA	NA	NA	NA	NA	NA	NA	0.55	Cases per 100,000 population	8371.65	8145.75	8035.77	7923.94	7827.3	7755.71	7734.02	7675.18	7666.34	7640.03	7615.18	7601.28	7671.13	7651.03	7641.65
147	PEV (Pre-Erythrocytic Vaccine)	3	0.5	4	0.1	Infants	6, 10, &, 14 weeks	None	0.89	0.95	0.97	0.97	NA	NA	1-5yo	0 yrs	None	0.5	0.69	0.85	0.85	NA	NA	None	NA	NA	NA	NA	NA	NA	NA	NA	0.55	Severe Cases per 100,000 population	141.809	134.736	133.036	132.591	129.027	128.573	128.245	131.191	131.364	129.173	131.718	132.018	133.818	132.9	134.773
147	PEV (Pre-Erythrocytic Vaccine)	3	0.5	4	0.1	Infants	6, 10, &, 14 weeks	None	0.89	0.95	0.97	0.97	NA	NA	1-5yo	0 yrs	None	0.5	0.69	0.85	0.85	NA	NA	None	NA	NA	NA	NA	NA	NA	NA	NA	0.55	Deaths per 100,000 population	29.9	29.0364	28.1818	28.4	26.8818	27.3727	26.3182	27.5818	27.8273	27.0727	28	28.5	27.8182	28.1909	28.3
147	PEV (Pre-Erythrocytic Vaccine)	3	0.5	4	0.1	Infants	6, 10, &, 14 weeks	None	0.89	0.95	0.97	0.97	NA	NA	1-5yo	0 yrs	None	0.5	0.69	0.85	0.85	NA	NA	None	NA	NA	NA	NA	NA	NA	NA	NA	0.55	Cases in <5yo per 100,000 population	534.373	475.173	485.009	485.927	460.955	445.064	438.764	431.664	433.409	432.4	435.227	426.882	436.727	437.018	431.236
147	PEV (Pre-Erythrocytic Vaccine)	3	0.5	4	0.1	Infants	6, 10, &, 14 weeks	None	0.89	0.95	0.97	0.97	NA	NA	1-5yo	0 yrs	None	0.5	0.69	0.85	0.85	NA	NA	None	NA	NA	NA	NA	NA	NA	NA	NA	0.55	Severe Cases in <5yo per 100,000 population	27.6545	25.1909	25.0182	25.2182	23.8273	23.1636	23.4545	23.4727	23.3273	22.7364	22.8727	22.5091	22.7182	22.5091	22.6727
147	PEV (Pre-Erythrocytic Vaccine)	3	0.5	4	0.1	Infants	6, 10, &, 14 weeks	None	0.89	0.95	0.97	0.97	NA	NA	1-5yo	0 yrs	None	0.5	0.69	0.85	0.85	NA	NA	None	NA	NA	NA	NA	NA	NA	NA	NA	0.55	Deaths in < 5yo per 100,000 population	7.79091	6.58182	6.87273	7.02727	6.45455	6.73636	6.33636	5.92727	6.72727	6.28182	6.65455	6.46364	6.43636	6.52727	6.76364
147	PEV (Pre-Erythrocytic Vaccine)	3	0.5	4	0.1	Infants	6, 10, &, 14 weeks	None	0.89	0.95	0.97	0.97	NA	NA	1-5yo	0 yrs	None	0.5	0.69	0.85	0.85	NA	NA	None	NA	NA	NA	NA	NA	NA	NA	NA	0.55	DALYs per 100,000 population	761.233	736.598	708.882	719.436	682.45	692.98	668.862	697.138	706.926	686.431	711.243	720.491	705.695	714.387	719.696
147	PEV (Pre-Erythrocytic Vaccine)	3	0.5	4	0.1	Infants	6, 10, &, 14 weeks	None	0.89	0.95	0.97	0.97	NA	NA	1-5yo	0 yrs	None	0.5	0.69	0.85	0.85	NA	NA	None	NA	NA	NA	NA	NA	NA	NA	NA	0.55	Income and productivity gains from delivering vaccine (US$ / dose)	0.0143716	0.0877186	0.113955	0.141724	0.163025	0.176781	0.180158	0.188035	0.19001	0.197544	0.201555	0.205429	0.189552	0.192364	0.195185
[truncated: 50,664 more rows]
[truncated: 5 more columns]
