# Supplementary material for: Modeling the public health impact of malaria vaccines for developers and policymakers
Source: BMC Infect Dis. 2013 Jul 1;13:295. doi: 10.1186/1471-2334-13-295 (PMC3711926; doi:10.1186/1471-2334-13-295)
Supplement: Additional file 12 — Vaccine_Strategy 10. Reference data from Swiss TPH on vaccine impact: Vaccine_Strategy 10. [file 1471-2334-13-295-S12.txt]

scenario_nr	TypeofVaccine	DosesperTx	PredictedEfficacyAgainstClinicalDisease	VxDecayRateyrs	EIR	Cohort1	VxSchedule1	BoostDoseVxSchedule1	TotalCoverage1	Dose#11	Dose#21	Dose#31	Dose#41	BoostDoseCompliance1	Cohort2	InterventionTime2	BoostDoseVxSchedule2	TotalCoverage2	Dose#12	Dose#22	Dose#32	Dose#42	BoostDoseCompliance2	Cohort3	InterventionTime3	BoostDoseVxSchedule3	TotalCoverage3	Dose#13	Dose#23	Dose#33	Dose#43	BoostDoseCompliance3	STIObservedEfficacy	MalariaOutput	y1	y2	y3	y4	y5	y6	y7	y8	y9	y10	y11	y12	y13	y14	y15
1	PEV (Pre-Erythrocytic Vaccine)	3	35%	2	0.1	Infants	6, 10, &, 14 weeks	2 yrs	89%	95%	97%	97%	NA	95%	1-39yo	0 yrs	None	89%	95%	97%	97%	NA	NA	None	NA	NA	NA	NA	NA	NA	NA	NA	0.4	Cases per 100,000 population	6571.909091	4509.736364	4188.027273	4275.045455	4586.327273	5160.845455	5731.8	6410.663636	6961.736364	7438.645455	7948.036364	8301.772727	8528.254545	8768.736364	8947.981818
1	PEV (Pre-Erythrocytic Vaccine)	3	35%	2	0.1	Infants	6, 10, &, 14 weeks	2 yrs	89%	95%	97%	97%	NA	95%	1-39yo	0 yrs	None	89%	95%	97%	97%	NA	NA	None	NA	NA	NA	NA	NA	NA	NA	NA	0.4	Severe Cases per 100,000 population	107.1272727	75.26363636	69.85454545	74.48181818	80.39090909	93.40909091	107.3181818	121.2909091	134.2545455	144.5909091	152.3545455	161.8636364	164.9909091	167.0818182	168.7454545
1	PEV (Pre-Erythrocytic Vaccine)	3	35%	2	0.1	Infants	6, 10, &, 14 weeks	2 yrs	89%	95%	97%	97%	NA	95%	1-39yo	0 yrs	None	89%	95%	97%	97%	NA	NA	None	NA	NA	NA	NA	NA	NA	NA	NA	0.4	Deaths per 100,000 population	23.25454545	16.65454545	15.6	17.16363636	18.21818182	20.7	22.53636364	25.27272727	28.16363636	30.41818182	31.76363636	33.72727273	34.01818182	34.89090909	34.68181818
1	PEV (Pre-Erythrocytic Vaccine)	3	35%	2	0.1	Infants	6, 10, &, 14 weeks	2 yrs	89%	95%	97%	97%	NA	95%	1-39yo	0 yrs	None	89%	95%	97%	97%	NA	NA	None	NA	NA	NA	NA	NA	NA	NA	NA	0.4	Cases in <5yo per 100,000 population	521.5909091	328.8454545	283.3181818	276.7454545	279.2181818	303.2272727	344.8	385.2727273	419.1545455	454.8818182	490.7727273	520.8363636	536.5636364	552.4818182	568.5909091
1	PEV (Pre-Erythrocytic Vaccine)	3	35%	2	0.1	Infants	6, 10, &, 14 weeks	2 yrs	89%	95%	97%	97%	NA	95%	1-39yo	0 yrs	None	89%	95%	97%	97%	NA	NA	None	NA	NA	NA	NA	NA	NA	NA	NA	0.4	Severe Cases in <5yo per 100,000 population	25.53636364	17.24545455	14.40909091	14.49090909	14.43636364	15.81818182	19.13636364	20.54545455	23.21818182	24.38181818	25.20909091	28.35454545	28.80909091	29.77272727	30.26363636
1	PEV (Pre-Erythrocytic Vaccine)	3	35%	2	0.1	Infants	6, 10, &, 14 weeks	2 yrs	89%	95%	97%	97%	NA	95%	1-39yo	0 yrs	None	89%	95%	97%	97%	NA	NA	None	NA	NA	NA	NA	NA	NA	NA	NA	0.4	Deaths in < 5yo per 100,000 population	7.309090909	5.218181818	4.772727273	5.045454545	4.881818182	5.536363636	5.654545455	6.018181818	6.681818182	6.154545455	7.172727273	7.618181818	7.272727273	7.381818182	7.936363636
1	PEV (Pre-Erythrocytic Vaccine)	3	35%	2	0.1	Infants	6, 10, &, 14 weeks	2 yrs	89%	95%	97%	97%	NA	95%	1-39yo	0 yrs	None	89%	95%	97%	97%	NA	NA	None	NA	NA	NA	NA	NA	NA	NA	NA	0.4	DALYs per 100,000 population	590.1812696	421.9793493	395.9669635	435.0957507	460.450985	525.3144905	569.6695586	641.4891338	713.0829079	768.5052002	799.2630904	851.2222936	861.1939317	879.4167908	880.0622515
1	PEV (Pre-Erythrocytic Vaccine)	3	35%	2	0.1	Infants	6, 10, &, 14 weeks	2 yrs	89%	95%	97%	97%	NA	95%	1-39yo	0 yrs	None	89%	95%	97%	97%	NA	NA	None	NA	NA	NA	NA	NA	NA	NA	NA	0.4	Income and productivity gains from delivering vaccine (US$ / dose)	0.031387848	0.903018264	0.863156392	0.844061548	0.781487662	0.663608675	0.549675357	0.411806963	0.299126543	0.205549671	0.106758095	0.037061965	-0.006695136	-0.05457294	-0.089199646
2	PEV (Pre-Erythrocytic Vaccine)	3	35%	2	0.1	Infants	6, 10, &, 14 weeks	2 yrs	89%	95%	97%	97%	NA	95%	1-39yo	0 yrs	None	70%	81%	93%	93%	NA	NA	None	NA	NA	NA	NA	NA	NA	NA	NA	0.4	Cases per 100,000 population	6736.318182	4710.9	4438.263636	4458.027273	4859.281818	5372.663636	5954.890909	6547.045455	7171.472727	7647.918182	7990.236364	8336.127273	8647.790909	8751.709091	8833.9
2	PEV (Pre-Erythrocytic Vaccine)	3	35%	2	0.1	Infants	6, 10, &, 14 weeks	2 yrs	89%	95%	97%	97%	NA	95%	1-39yo	0 yrs	None	70%	81%	93%	93%	NA	NA	None	NA	NA	NA	NA	NA	NA	NA	NA	0.4	Severe Cases per 100,000 population	114.6909091	77.70909091	75.55454545	77.14545455	86.12727273	97.21818182	111.8818182	122.4636364	136.3272727	146.3636364	154.2181818	161.6545455	163.2272727	166.3	165.6272727
2	PEV (Pre-Erythrocytic Vaccine)	3	35%	2	0.1	Infants	6, 10, &, 14 weeks	2 yrs	89%	95%	97%	97%	NA	95%	1-39yo	0 yrs	None	70%	81%	93%	93%	NA	NA	None	NA	NA	NA	NA	NA	NA	NA	NA	0.4	Deaths per 100,000 population	24.43636364	17.90909091	16.82727273	16.94545455	19.53636364	21.09090909	24.18181818	26.82727273	28.50909091	30.54545455	32.40909091	34.00909091	34.2	33.81818182	33.56363636
2	PEV (Pre-Erythrocytic Vaccine)	3	35%	2	0.1	Infants	6, 10, &, 14 weeks	2 yrs	89%	95%	97%	97%	NA	95%	1-39yo	0 yrs	None	70%	81%	93%	93%	NA	NA	None	NA	NA	NA	NA	NA	NA	NA	NA	0.4	Cases in <5yo per 100,000 population	536.5	344.2636364	305.7363636	286.6363636	295.4636364	317.3818182	352.0545455	395.0545455	428.9272727	470.9	499.2090909	520.5545455	549.2181818	557.7181818	563.1181818
2	PEV (Pre-Erythrocytic Vaccine)	3	35%	2	0.1	Infants	6, 10, &, 14 weeks	2 yrs	89%	95%	97%	97%	NA	95%	1-39yo	0 yrs	None	70%	81%	93%	93%	NA	NA	None	NA	NA	NA	NA	NA	NA	NA	NA	0.4	Severe Cases in <5yo per 100,000 population	27.22727273	18.10909091	16.66363636	14.55454545	15.90909091	17.26363636	19.63636364	21.1	22.45454545	24.61818182	27.19090909	28.00909091	28.04545455	29.45454545	29.16363636
2	PEV (Pre-Erythrocytic Vaccine)	3	35%	2	0.1	Infants	6, 10, &, 14 weeks	2 yrs	89%	95%	97%	97%	NA	95%	1-39yo	0 yrs	None	70%	81%	93%	93%	NA	NA	None	NA	NA	NA	NA	NA	NA	NA	NA	0.4	Deaths in < 5yo per 100,000 population	7.190909091	5.8	5.363636364	4.645454545	5.263636364	5.381818182	6.018181818	6.327272727	6.772727273	6.654545455	7.154545455	7.172727273	7.418181818	7.409090909	7.272727273
2	PEV (Pre-Erythrocytic Vaccine)	3	35%	2	0.1	Infants	6, 10, &, 14 weeks	2 yrs	89%	95%	97%	97%	NA	95%	1-39yo	0 yrs	None	70%	81%	93%	93%	NA	NA	None	NA	NA	NA	NA	NA	NA	NA	NA	0.4	DALYs per 100,000 population	622.4926163	452.2655884	425.5559341	429.6304602	490.9820958	533.0473187	609.2317607	678.6523461	721.2780146	766.4783583	818.244374	857.0786135	862.7945881	854.0609954	849.4976503
2	PEV (Pre-Erythrocytic Vaccine)	3	35%	2	0.1	Infants	6, 10, &, 14 weeks	2 yrs	89%	95%	97%	97%	NA	95%	1-39yo	0 yrs	None	70%	81%	93%	93%	NA	NA	None	NA	NA	NA	NA	NA	NA	NA	NA	0.4	Income and productivity gains from delivering vaccine (US$ / dose)	0.030938469	0.859869228	0.814600478	0.807554583	0.726954164	0.620920023	0.505373495	0.385709374	0.259715841	0.164822805	0.099241102	0.028391138	-0.028468725	-0.051355244	-0.065828
3	PEV (Pre-Erythrocytic Vaccine)	3	35%	2	0.1	Infants	6, 10, &, 14 weeks	2 yrs	89%	95%	97%	97%	NA	95%	1-39yo	0 yrs	None	50%	69%	85%	85%	NA	NA	None	NA	NA	NA	NA	NA	NA	NA	NA	0.4	Cases per 100,000 population	6947.745455	5119.690909	4926.472727	5018.609091	5306.663636	5766.709091	6336.645455	6811.336364	7295.609091	7692.881818	8015.090909	8291.536364	8503.390909	8707.745455	8789.409091
3	PEV (Pre-Erythrocytic Vaccine)	3	35%	2	0.1	Infants	6, 10, &, 14 weeks	2 yrs	89%	95%	97%	97%	NA	95%	1-39yo	0 yrs	None	50%	69%	85%	85%	NA	NA	None	NA	NA	NA	NA	NA	NA	NA	NA	0.4	Severe Cases per 100,000 population	115.1181818	85.40909091	83.09090909	87.19090909	92.81818182	104.8181818	117.1909091	126.6454545	136.5454545	145.2909091	152.7272727	155.1818182	161.0181818	163.5636364	163.1636364
3	PEV (Pre-Erythrocytic Vaccine)	3	35%	2	0.1	Infants	6, 10, &, 14 weeks	2 yrs	89%	95%	97%	97%	NA	95%	1-39yo	0 yrs	None	50%	69%	85%	85%	NA	NA	None	NA	NA	NA	NA	NA	NA	NA	NA	0.4	Deaths per 100,000 population	25.23636364	18.95454545	18.98181818	19.05454545	19.93636364	21.45454545	24.74545455	26.46363636	29.06363636	30.56363636	31.43636364	32.27272727	33.27272727	34.36363636	34.41818182
3	PEV (Pre-Erythrocytic Vaccine)	3	35%	2	0.1	Infants	6, 10, &, 14 weeks	2 yrs	89%	95%	97%	97%	NA	95%	1-39yo	0 yrs	None	50%	69%	85%	85%	NA	NA	None	NA	NA	NA	NA	NA	NA	NA	NA	0.4	Cases in <5yo per 100,000 population	551.1909091	376.4272727	339.6454545	327.9181818	326.7909091	344.8727273	377.2	409.8727273	439.7090909	478.1	499.1818182	516.4909091	530.7545455	553.1727273	561.3636364
3	PEV (Pre-Erythrocytic Vaccine)	3	35%	2	0.1	Infants	6, 10, &, 14 weeks	2 yrs	89%	95%	97%	97%	NA	95%	1-39yo	0 yrs	None	50%	69%	85%	85%	NA	NA	None	NA	NA	NA	NA	NA	NA	NA	NA	0.4	Severe Cases in <5yo per 100,000 population	28.15454545	20.16363636	17.3	17.60909091	16.71818182	18.55454545	20.56363636	22.14545455	23.5	25.23636364	26.61818182	27.71818182	28.18181818	29.5	29.42727273
3	PEV (Pre-Erythrocytic Vaccine)	3	35%	2	0.1	Infants	6, 10, &, 14 weeks	2 yrs	89%	95%	97%	97%	NA	95%	1-39yo	0 yrs	None	50%	69%	85%	85%	NA	NA	None	NA	NA	NA	NA	NA	NA	NA	NA	0.4	Deaths in < 5yo per 100,000 population	7.727272727	6.045454545	5.609090909	5.236363636	5.263636364	5.836363636	6.345454545	6.318181818	6.9	7	6.909090909	7.354545455	7.245454545	7.545454545	7.618181818
3	PEV (Pre-Erythrocytic Vaccine)	3	35%	2	0.1	Infants	6, 10, &, 14 weeks	2 yrs	89%	95%	97%	97%	NA	95%	1-39yo	0 yrs	None	50%	69%	85%	85%	NA	NA	None	NA	NA	NA	NA	NA	NA	NA	NA	0.4	DALYs per 100,000 population	642.2719544	480.6659139	480.7584744	484.1591005	502.8431444	545.8307988	625.5340917	667.5051939	736.8216127	772.1629743	795.1402919	818.7054182	836.9888439	863.2132922	869.7262047
3	PEV (Pre-Erythrocytic Vaccine)	3	35%	2	0.1	Infants	6, 10, &, 14 weeks	2 yrs	89%	95%	97%	97%	NA	95%	1-39yo	0 yrs	None	50%	69%	85%	85%	NA	NA	None	NA	NA	NA	NA	NA	NA	NA	NA	0.4	Income and productivity gains from delivering vaccine (US$ / dose)	0.030596772	0.768893096	0.716406656	0.697921303	0.638244317	0.542975955	0.429996289	0.333818479	0.235904436	0.158042162	0.093844597	0.040730318	-0.001476534	-0.040062682	-0.055986766
4	PEV (Pre-Erythrocytic Vaccine)	3	35%	2	0.1	Infants	6, 10, &, 14 weeks	2 yrs	89%	95%	97%	97%	NA	80%	1-39yo	0 yrs	None	89%	95%	97%	97%	NA	NA	None	NA	NA	NA	NA	NA	NA	NA	NA	0.4	Cases per 100,000 population	6578.681818	4496.554545	4214.345455	4309.890909	4600.554545	5104.409091	5712.854545	6357.954545	7015.709091	7545.7	7946.881818	8300.818182	8564.172727	8796.418182	8874.409091
4	PEV (Pre-Erythrocytic Vaccine)	3	35%	2	0.1	Infants	6, 10, &, 14 weeks	2 yrs	89%	95%	97%	97%	NA	80%	1-39yo	0 yrs	None	89%	95%	97%	97%	NA	NA	None	NA	NA	NA	NA	NA	NA	NA	NA	0.4	Severe Cases per 100,000 population	110.5181818	75.16363636	71.26363636	75.56363636	82.22727273	95.02727273	108.2090909	122.3545455	135.6	146.3090909	152.7272727	159.4363636	165.3727273	165.8181818	167.6636364
4	PEV (Pre-Erythrocytic Vaccine)	3	35%	2	0.1	Infants	6, 10, &, 14 weeks	2 yrs	89%	95%	97%	97%	NA	80%	1-39yo	0 yrs	None	89%	95%	97%	97%	NA	NA	None	NA	NA	NA	NA	NA	NA	NA	NA	0.4	Deaths per 100,000 population	24.01818182	16.18181818	16.35454545	17.12727273	17.72727273	20.72727273	24.20909091	25.57272727	29.17272727	30.5	32.62727273	32.94545455	32.40909091	34.23636364	34.54545455
4	PEV (Pre-Erythrocytic Vaccine)	3	35%	2	0.1	Infants	6, 10, &, 14 weeks	2 yrs	89%	95%	97%	97%	NA	80%	1-39yo	0 yrs	None	89%	95%	97%	97%	NA	NA	None	NA	NA	NA	NA	NA	NA	NA	NA	0.4	Cases in <5yo per 100,000 population	524.3090909	329.5818182	288.7818182	280.4272727	284.3363636	303.2363636	338.1363636	381.0636364	425.9272727	466	497.7363636	519.8818182	544.2727273	554.2363636	576.2909091
4	PEV (Pre-Erythrocytic Vaccine)	3	35%	2	0.1	Infants	6, 10, &, 14 weeks	2 yrs	89%	95%	97%	97%	NA	80%	1-39yo	0 yrs	None	89%	95%	97%	97%	NA	NA	None	NA	NA	NA	NA	NA	NA	NA	NA	0.4	Severe Cases in <5yo per 100,000 population	27.01818182	17.9	15.44545455	14.61818182	15.60909091	16.97272727	19.16363636	20.99090909	22.75454545	24.11818182	26.29090909	26.79090909	29.81818182	30.00909091	30.3
4	PEV (Pre-Erythrocytic Vaccine)	3	35%	2	0.1	Infants	6, 10, &, 14 weeks	2 yrs	89%	95%	97%	97%	NA	80%	1-39yo	0 yrs	None	89%	95%	97%	97%	NA	NA	None	NA	NA	NA	NA	NA	NA	NA	NA	0.4	Deaths in < 5yo per 100,000 population	7.790909091	5.590909091	5.190909091	5.109090909	5.118181818	5.418181818	6.036363636	5.963636364	6.745454545	6.472727273	7.445454545	6.754545455	7.054545455	7.381818182	7.563636364
4	PEV (Pre-Erythrocytic Vaccine)	3	35%	2	0.1	Infants	6, 10, &, 14 weeks	2 yrs	89%	95%	97%	97%	NA	80%	1-39yo	0 yrs	None	89%	95%	97%	97%	NA	NA	None	NA	NA	NA	NA	NA	NA	NA	NA	0.4	DALYs per 100,000 population	610.1072038	412.8817474	413.4493605	433.6691613	449.3501638	522.6687002	611.3770481	646.7477977	735.2902359	769.7030764	822.5589732	832.510477	818.3981856	861.8287423	873.9680063
4	PEV (Pre-Erythrocytic Vaccine)	3	35%	2	0.1	Infants	6, 10, &, 14 weeks	2 yrs	89%	95%	97%	97%	NA	80%	1-39yo	0 yrs	None	89%	95%	97%	97%	NA	NA	None	NA	NA	NA	NA	NA	NA	NA	NA	0.4	Income and productivity gains from delivering vaccine (US$ / dose)	0.031198599	0.910216869	0.876033007	0.855186718	0.793279479	0.689180891	0.563690144	0.431257025	0.294312163	0.18714733	0.111023178	0.038326942	-0.015054115	-0.059480653	-0.07433628
5	PEV (Pre-Erythrocytic Vaccine)	3	35%	2	0.1	Infants	6, 10, &, 14 weeks	2 yrs	89%	95%	97%	97%	NA	80%	1-39yo	0 yrs	None	70%	81%	93%	93%	NA	NA	None	NA	NA	NA	NA	NA	NA	NA	NA	0.4	Cases per 100,000 population	6753.172727	4796.109091	4499.027273	4595.490909	4930.854545	5362.609091	5944.872727	6507.627273	7155.027273	7627.427273	8042.936364	8345.709091	8543.763636	8728.263636	8870.454545
5	PEV (Pre-Erythrocytic Vaccine)	3	35%	2	0.1	Infants	6, 10, &, 14 weeks	2 yrs	89%	95%	97%	97%	NA	80%	1-39yo	0 yrs	None	70%	81%	93%	93%	NA	NA	None	NA	NA	NA	NA	NA	NA	NA	NA	0.4	Severe Cases per 100,000 population	112.1	78.39090909	75.08181818	79.54545455	88.31818182	97.18181818	111.8909091	125.1	133.5272727	144.9545455	153.3545455	159.5636364	164.0363636	164.9090909	166.5272727
5	PEV (Pre-Erythrocytic Vaccine)	3	35%	2	0.1	Infants	6, 10, &, 14 weeks	2 yrs	89%	95%	97%	97%	NA	80%	1-39yo	0 yrs	None	70%	81%	93%	93%	NA	NA	None	NA	NA	NA	NA	NA	NA	NA	NA	0.4	Deaths per 100,000 population	23.26363636	17.38181818	17.11818182	17.11818182	19.50909091	21.1	23.71818182	26.82727273	28.6	30.22727273	32.33636364	33.19090909	33.89090909	33.05454545	34.15454545
5	PEV (Pre-Erythrocytic Vaccine)	3	35%	2	0.1	Infants	6, 10, &, 14 weeks	2 yrs	89%	95%	97%	97%	NA	80%	1-39yo	0 yrs	None	70%	81%	93%	93%	NA	NA	None	NA	NA	NA	NA	NA	NA	NA	NA	0.4	Cases in <5yo per 100,000 population	535.9	349.8636364	308.8272727	304.3909091	306.6454545	320.9363636	353.4545455	398.0636364	441.5	470.9909091	503.3181818	527.6	542.7454545	559.1363636	573.9636364
5	PEV (Pre-Erythrocytic Vaccine)	3	35%	2	0.1	Infants	6, 10, &, 14 weeks	2 yrs	89%	95%	97%	97%	NA	80%	1-39yo	0 yrs	None	70%	81%	93%	93%	NA	NA	None	NA	NA	NA	NA	NA	NA	NA	NA	0.4	Severe Cases in <5yo per 100,000 population	27	17.90909091	15.75454545	16.37272727	16.77272727	17.26363636	18.81818182	21.78181818	23.09090909	25.56363636	26.98181818	28.13636364	28.4	28.54545455	30.61818182
5	PEV (Pre-Erythrocytic Vaccine)	3	35%	2	0.1	Infants	6, 10, &, 14 weeks	2 yrs	89%	95%	97%	97%	NA	80%	1-39yo	0 yrs	None	70%	81%	93%	93%	NA	NA	None	NA	NA	NA	NA	NA	NA	NA	NA	0.4	Deaths in < 5yo per 100,000 population	7.445454545	5.627272727	5.109090909	5.1	5.509090909	5.554545455	5.681818182	6.427272727	6.818181818	6.554545455	7.418181818	7.381818182	7.318181818	6.990909091	7.609090909
5	PEV (Pre-Erythrocytic Vaccine)	3	35%	2	0.1	Infants	6, 10, &, 14 weeks	2 yrs	89%	95%	97%	97%	NA	80%	1-39yo	0 yrs	None	70%	81%	93%	93%	NA	NA	None	NA	NA	NA	NA	NA	NA	NA	NA	0.4	DALYs per 100,000 population	594.3515038	442.3776445	435.4164337	436.0782722	494.0127583	531.4998888	599.8449244	678.3734522	725.8782662	761.7891662	821.9405544	838.2047635	857.4941575	832.4066459	863.2978615
5	PEV (Pre-Erythrocytic Vaccine)	3	35%	2	0.1	Infants	6, 10, &, 14 weeks	2 yrs	89%	95%	97%	97%	NA	80%	1-39yo	0 yrs	None	70%	81%	93%	93%	NA	NA	None	NA	NA	NA	NA	NA	NA	NA	NA	0.4	Income and productivity gains from delivering vaccine (US$ / dose)	0.030794172	0.843360147	0.820581609	0.797074434	0.727518635	0.638065284	0.516578366	0.399987527	0.271327497	0.174333913	0.091476528	0.030630207	-0.010282349	-0.046239168	-0.073230788
6	PEV (Pre-Erythrocytic Vaccine)	3	35%	2	0.1	Infants	6, 10, &, 14 weeks	2 yrs	89%	95%	97%	97%	NA	80%	1-39yo	0 yrs	None	50%	69%	85%	85%	NA	NA	None	NA	NA	NA	NA	NA	NA	NA	NA	0.4	Cases per 100,000 population	6940.990909	5087.154545	4761.945455	4931	5298.554545	5774.481818	6307.154545	6753.963636	7254.418182	7741.381818	8108.754545	8343.463636	8581.845455	8771.718182	8850.090909
6	PEV (Pre-Erythrocytic Vaccine)	3	35%	2	0.1	Infants	6, 10, &, 14 weeks	2 yrs	89%	95%	97%	97%	NA	80%	1-39yo	0 yrs	None	50%	69%	85%	85%	NA	NA	None	NA	NA	NA	NA	NA	NA	NA	NA	0.4	Severe Cases per 100,000 population	116.2272727	85.58181818	82.32727273	85.82727273	94.92727273	103.7090909	115.3909091	126.2727273	135.2181818	147.0272727	153.4363636	157.6454545	163.6545455	165.3545455	165.9909091
6	PEV (Pre-Erythrocytic Vaccine)	3	35%	2	0.1	Infants	6, 10, &, 14 weeks	2 yrs	89%	95%	97%	97%	NA	80%	1-39yo	0 yrs	None	50%	69%	85%	85%	NA	NA	None	NA	NA	NA	NA	NA	NA	NA	NA	0.4	Deaths per 100,000 population	25.27272727	19.17272727	18.10909091	18.97272727	21.7	23.08181818	24.47272727	27.51818182	28.43636364	30.6	31.94545455	32.61818182	33.92727273	34.13636364	33.63636364
6	PEV (Pre-Erythrocytic Vaccine)	3	35%	2	0.1	Infants	6, 10, &, 14 weeks	2 yrs	89%	95%	97%	97%	NA	80%	1-39yo	0 yrs	None	50%	69%	85%	85%	NA	NA	None	NA	NA	NA	NA	NA	NA	NA	NA	0.4	Cases in <5yo per 100,000 population	549.2181818	375.5545455	331.4363636	326.7909091	329.5545455	351.5636364	382.4363636	409.2363636	444.1090909	480.2454545	506.9636364	522.3909091	550.8090909	568.7818182	574.0727273
6	PEV (Pre-Erythrocytic Vaccine)	3	35%	2	0.1	Infants	6, 10, &, 14 weeks	2 yrs	89%	95%	97%	97%	NA	80%	1-39yo	0 yrs	None	50%	69%	85%	85%	NA	NA	None	NA	NA	NA	NA	NA	NA	NA	NA	0.4	Severe Cases in <5yo per 100,000 population	28.13636364	19.04545455	17.45454545	17.73636364	17.81818182	18.32727273	20.25454545	22.45454545	23.02727273	26.01818182	26.46363636	27.41818182	29.16363636	30.01818182	30.66363636
6	PEV (Pre-Erythrocytic Vaccine)	3	35%	2	0.1	Infants	6, 10, &, 14 weeks	2 yrs	89%	95%	97%	97%	NA	80%	1-39yo	0 yrs	None	50%	69%	85%	85%	NA	NA	None	NA	NA	NA	NA	NA	NA	NA	NA	0.4	Deaths in < 5yo per 100,000 population	7.563636364	5.890909091	5.109090909	5.390909091	5.754545455	5.9	5.663636364	6.409090909	6.245454545	7.181818182	7.2	6.881818182	7.827272727	7.727272727	7.236363636
6	PEV (Pre-Erythrocytic Vaccine)	3	35%	2	0.1	Infants	6, 10, &, 14 weeks	2 yrs	89%	95%	97%	97%	NA	80%	1-39yo	0 yrs	None	50%	69%	85%	85%	NA	NA	None	NA	NA	NA	NA	NA	NA	NA	NA	0.4	DALYs per 100,000 population	641.4836207	483.6781186	460.5255103	479.4240643	548.2860148	583.09767	619.0854	694.1278287	715.9265344	774.6138343	806.531104	824.3658788	858.4755206	861.1093524	849.5071404
6	PEV (Pre-Erythrocytic Vaccine)	3	35%	2	0.1	Infants	6, 10, &, 14 weeks	2 yrs	89%	95%	97%	97%	NA	80%	1-39yo	0 yrs	None	50%	69%	85%	85%	NA	NA	None	NA	NA	NA	NA	NA	NA	NA	NA	0.4	Income and productivity gains from delivering vaccine (US$ / dose)	0.030694478	0.77930883	0.765327782	0.731154329	0.653087875	0.55579127	0.446892342	0.352936441	0.249621872	0.150788955	0.077502002	0.031495306	-0.015996929	-0.054904672	-0.068872905
7	PEV (Pre-Erythrocytic Vaccine)	3	35%	2	0.1	Infants	6, 10, &, 14 weeks	2 yrs	89%	95%	97%	97%	NA	50%	1-39yo	0 yrs	None	89%	95%	97%	97%	NA	NA	None	NA	NA	NA	NA	NA	NA	NA	NA	0.4	Cases per 100,000 population	6582.181818	4485.281818	4217.290909	4303.790909	4675.754545	5247.9	5813.109091	6409.463636	7056.845455	7542.209091	8017.472727	8401.654545	8631.836364	8817.145455	8973.718182
7	PEV (Pre-Erythrocytic Vaccine)	3	35%	2	0.1	Infants	6, 10, &, 14 weeks	2 yrs	89%	95%	97%	97%	NA	50%	1-39yo	0 yrs	None	89%	95%	97%	97%	NA	NA	None	NA	NA	NA	NA	NA	NA	NA	NA	0.4	Severe Cases per 100,000 population	107.8363636	72.29090909	71.6	74.69090909	83.58181818	96.00909091	108.6363636	121.0909091	135.4636364	147.5636364	154.0818182	163.0090909	167.5727273	163.9181818	172.0181818
7	PEV (Pre-Erythrocytic Vaccine)	3	35%	2	0.1	Infants	6, 10, &, 14 weeks	2 yrs	89%	95%	97%	97%	NA	50%	1-39yo	0 yrs	None	89%	95%	97%	97%	NA	NA	None	NA	NA	NA	NA	NA	NA	NA	NA	0.4	Deaths per 100,000 population	24.54545455	16.17272727	15.86363636	16.54545455	18.76363636	20.16363636	23.35454545	26.15454545	28.9	30.51818182	31.18181818	33.27272727	33.68181818	35.28181818	36.07272727
7	PEV (Pre-Erythrocytic Vaccine)	3	35%	2	0.1	Infants	6, 10, &, 14 weeks	2 yrs	89%	95%	97%	97%	NA	50%	1-39yo	0 yrs	None	89%	95%	97%	97%	NA	NA	None	NA	NA	NA	NA	NA	NA	NA	NA	0.4	Cases in <5yo per 100,000 population	516.4363636	328.8545455	290.7818182	283.8818182	291.2363636	316.0454545	355.7636364	397.5272727	438.9636364	475.8818182	516.6454545	540.1636364	567.5	572.1818182	590.6
7	PEV (Pre-Erythrocytic Vaccine)	3	35%	2	0.1	Infants	6, 10, &, 14 weeks	2 yrs	89%	95%	97%	97%	NA	50%	1-39yo	0 yrs	None	89%	95%	97%	97%	NA	NA	None	NA	NA	NA	NA	NA	NA	NA	NA	0.4	Severe Cases in <5yo per 100,000 population	26.41818182	17.03636364	15.81818182	14.98181818	15.16363636	17.74545455	18.68181818	20.46363636	24.00909091	25.63636364	27.23636364	28.64545455	30.43636364	29.51818182	31.35454545
7	PEV (Pre-Erythrocytic Vaccine)	3	35%	2	0.1	Infants	6, 10, &, 14 weeks	2 yrs	89%	95%	97%	97%	NA	50%	1-39yo	0 yrs	None	89%	95%	97%	97%	NA	NA	None	NA	NA	NA	NA	NA	NA	NA	NA	0.4	Deaths in < 5yo per 100,000 population	8	5.581818182	5.1	5.081818182	5.090909091	5.336363636	5.672727273	6.018181818	6.9	6.618181818	6.618181818	7.072727273	7.672727273	7.818181818	7.827272727
7	PEV (Pre-Erythrocytic Vaccine)	3	35%	2	0.1	Infants	6, 10, &, 14 weeks	2 yrs	89%	95%	97%	97%	NA	50%	1-39yo	0 yrs	None	89%	95%	97%	97%	NA	NA	None	NA	NA	NA	NA	NA	NA	NA	NA	0.4	DALYs per 100,000 population	622.4816263	412.3927671	404.7527279	420.0582743	472.7370882	510.9468736	589.1568762	660.8760232	731.7562988	769.6657331	789.58377	842.2133559	852.3157488	890.6645843	906.8631283
7	PEV (Pre-Erythrocytic Vaccine)	3	35%	2	0.1	Infants	6, 10, &, 14 weeks	2 yrs	89%	95%	97%	97%	NA	50%	1-39yo	0 yrs	None	89%	95%	97%	97%	NA	NA	None	NA	NA	NA	NA	NA	NA	NA	NA	0.4	Income and productivity gains from delivering vaccine (US$ / dose)	0.031335041	0.918952165	0.912366873	0.893026907	0.810530315	0.689499953	0.568897775	0.441163938	0.301077407	0.197570224	0.100478266	0.019912229	-0.027796221	-0.063759732	-0.099854162
8	PEV (Pre-Erythrocytic Vaccine)	3	35%	2	0.1	Infants	6, 10, &, 14 weeks	2 yrs	89%	95%	97%	97%	NA	50%	1-39yo	0 yrs	None	70%	81%	93%	93%	NA	NA	None	NA	NA	NA	NA	NA	NA	NA	NA	0.4	Cases per 100,000 population	6748.936364	4804.418182	4575.881818	4681.636364	4983.7	5389.536364	6018.390909	6595.3	7112.9	7622.045455	8066.381818	8447.309091	8709.754545	8875.2	8953.090909
8	PEV (Pre-Erythrocytic Vaccine)	3	35%	2	0.1	Infants	6, 10, &, 14 weeks	2 yrs	89%	95%	97%	97%	NA	50%	1-39yo	0 yrs	None	70%	81%	93%	93%	NA	NA	None	NA	NA	NA	NA	NA	NA	NA	NA	0.4	Severe Cases per 100,000 population	112.4545455	77.37272727	76.26363636	83.04545455	89.08181818	100.2909091	113.1909091	125.4454545	136.1090909	145.2272727	156.8818182	162.0272727	166.4363636	169.7181818	170.1
8	PEV (Pre-Erythrocytic Vaccine)	3	35%	2	0.1	Infants	6, 10, &, 14 weeks	2 yrs	89%	95%	97%	97%	NA	50%	1-39yo	0 yrs	None	70%	81%	93%	93%	NA	NA	None	NA	NA	NA	NA	NA	NA	NA	NA	0.4	Deaths per 100,000 population	24.15454545	17.48181818	17.61818182	18.8	19.67272727	22.04545455	24.34545455	26.23636364	28.15454545	31.02727273	32.79090909	33.8	33.91818182	35.14545455	35.02727273
8	PEV (Pre-Erythrocytic Vaccine)	3	35%	2	0.1	Infants	6, 10, &, 14 weeks	2 yrs	89%	95%	97%	97%	NA	50%	1-39yo	0 yrs	None	70%	81%	93%	93%	NA	NA	None	NA	NA	NA	NA	NA	NA	NA	NA	0.4	Cases in <5yo per 100,000 population	535.7818182	351.8363636	313.9727273	310.8636364	319.3090909	331.5909091	366.6727273	405.2272727	442.6636364	481.8909091	515.7454545	549.8909091	568.1363636	577.5727273	589.2818182
8	PEV (Pre-Erythrocytic Vaccine)	3	35%	2	0.1	Infants	6, 10, &, 14 weeks	2 yrs	89%	95%	97%	97%	NA	50%	1-39yo	0 yrs	None	70%	81%	93%	93%	NA	NA	None	NA	NA	NA	NA	NA	NA	NA	NA	0.4	Severe Cases in <5yo per 100,000 population	26.95454545	17.96363636	16.66363636	17.00909091	16.74545455	18.00909091	20.75454545	22.30909091	24.45454545	25	27.94545455	28.76363636	29.43636364	29.32727273	31.78181818
8	PEV (Pre-Erythrocytic Vaccine)	3	35%	2	0.1	Infants	6, 10, &, 14 weeks	2 yrs	89%	95%	97%	97%	NA	50%	1-39yo	0 yrs	None	70%	81%	93%	93%	NA	NA	None	NA	NA	NA	NA	NA	NA	NA	NA	0.4	Deaths in < 5yo per 100,000 population	7.727272727	5.590909091	5.6	5.790909091	5.5	5.854545455	6.054545455	6.363636364	6.609090909	7.345454545	7.172727273	7.572727273	7.636363636	7.454545455	8.018181818
8	PEV (Pre-Erythrocytic Vaccine)	3	35%	2	0.1	Infants	6, 10, &, 14 weeks	2 yrs	89%	95%	97%	97%	NA	50%	1-39yo	0 yrs	None	70%	81%	93%	93%	NA	NA	None	NA	NA	NA	NA	NA	NA	NA	NA	0.4	DALYs per 100,000 population	616.4185726	444.4841961	443.2981797	476.6604204	499.648968	558.0452964	616.1215176	665.2843543	716.7078881	783.5576495	826.0405188	855.5955287	858.8993002	886.8720396	886.8207765
8	PEV (Pre-Erythrocytic Vaccine)	3	35%	2	0.1	Infants	6, 10, &, 14 weeks	2 yrs	89%	95%	97%	97%	NA	50%	1-39yo	0 yrs	None	70%	81%	93%	93%	NA	NA	None	NA	NA	NA	NA	NA	NA	NA	NA	0.4	Income and productivity gains from delivering vaccine (US$ / dose)	0.030902803	0.848304769	0.837244637	0.812335388	0.748992019	0.658237862	0.524800899	0.399820199	0.289873917	0.183658331	0.090362273	0.01128147	-0.04285677	-0.079465101	-0.094476649
9	PEV (Pre-Erythrocytic Vaccine)	3	35%	2	0.1	Infants	6, 10, &, 14 weeks	2 yrs	89%	95%	97%	97%	NA	50%	1-39yo	0 yrs	None	50%	69%	85%	85%	NA	NA	None	NA	NA	NA	NA	NA	NA	NA	NA	0.4	Cases per 100,000 population	6939.854545	5141.781818	4863.172727	4958.536364	5318.045455	5794.990909	6322.881818	6850.290909	7359.809091	7808.345455	8135.545455	8445.727273	8653.090909	8808.7	8868.063636
9	PEV (Pre-Erythrocytic Vaccine)	3	35%	2	0.1	Infants	6, 10, &, 14 weeks	2 yrs	89%	95%	97%	97%	NA	50%	1-39yo	0 yrs	None	50%	69%	85%	85%	NA	NA	None	NA	NA	NA	NA	NA	NA	NA	NA	0.4	Severe Cases per 100,000 population	114.7	87.57272727	81.64545455	86.03636364	94.62727273	105.3090909	117.7363636	127.0545455	140.3181818	149.3272727	154.0363636	160.3545455	165.5909091	164.8727273	166.9090909
9	PEV (Pre-Erythrocytic Vaccine)	3	35%	2	0.1	Infants	6, 10, &, 14 weeks	2 yrs	89%	95%	97%	97%	NA	50%	1-39yo	0 yrs	None	50%	69%	85%	85%	NA	NA	None	NA	NA	NA	NA	NA	NA	NA	NA	0.4	Deaths per 100,000 population	24.29090909	19.48181818	18.51818182	19.2	19.91818182	22.67272727	24.48181818	26.7	29.43636364	31.73636364	31.62727273	32.85454545	33.2	34.14545455	34.15454545
9	PEV (Pre-Erythrocytic Vaccine)	3	35%	2	0.1	Infants	6, 10, &, 14 weeks	2 yrs	89%	95%	97%	97%	NA	50%	1-39yo	0 yrs	None	50%	69%	85%	85%	NA	NA	None	NA	NA	NA	NA	NA	NA	NA	NA	0.4	Cases in <5yo per 100,000 population	555.3181818	381.4090909	339.2181818	327.5181818	336.3363636	362.7727273	391.6181818	429.4181818	465.9818182	498.4454545	517.0454545	553.7909091	562.5363636	580.0454545	579.9818182
9	PEV (Pre-Erythrocytic Vaccine)	3	35%	2	0.1	Infants	6, 10, &, 14 weeks	2 yrs	89%	95%	97%	97%	NA	50%	1-39yo	0 yrs	None	50%	69%	85%	85%	NA	NA	None	NA	NA	NA	NA	NA	NA	NA	NA	0.4	Severe Cases in <5yo per 100,000 population	28.10909091	20.38181818	16.90909091	16.53636364	18.03636364	19.09090909	21.7	22.57272727	25.26363636	26.54545455	27.33636364	29.51818182	30.26363636	30.57272727	31.89090909
9	PEV (Pre-Erythrocytic Vaccine)	3	35%	2	0.1	Infants	6, 10, &, 14 weeks	2 yrs	89%	95%	97%	97%	NA	50%	1-39yo	0 yrs	None	50%	69%	85%	85%	NA	NA	None	NA	NA	NA	NA	NA	NA	NA	NA	0.4	Deaths in < 5yo per 100,000 population	7.690909091	5.763636364	5.281818182	5.445454545	5.309090909	6.190909091	6.263636364	6.209090909	6.809090909	6.818181818	7.118181818	7.618181818	7.618181818	7.8	7.754545455
9	PEV (Pre-Erythrocytic Vaccine)	3	35%	2	0.1	Infants	6, 10, &, 14 weeks	2 yrs	89%	95%	97%	97%	NA	50%	1-39yo	0 yrs	None	50%	69%	85%	85%	NA	NA	None	NA	NA	NA	NA	NA	NA	NA	NA	0.4	DALYs per 100,000 population	618.7914798	493.3923307	470.1361365	483.0531984	507.2708567	571.2383479	622.2588791	674.2267975	742.2817789	797.0262843	801.4662248	832.7313003	840.9783034	864.9241007	862.3478128
9	PEV (Pre-Erythrocytic Vaccine)	3	35%	2	0.1	Infants	6, 10, &, 14 weeks	2 yrs	89%	95%	97%	97%	NA	50%	1-39yo	0 yrs	None	50%	69%	85%	85%	NA	NA	None	NA	NA	NA	NA	NA	NA	NA	NA	0.4	Income and productivity gains from delivering vaccine (US$ / dose)	0.030905915	0.76883257	0.776804602	0.756468442	0.676600401	0.576079464	0.461668258	0.348137589	0.239115936	0.144993451	0.076526543	0.01206727	-0.031086626	-0.063840265	-0.074455052
10	PEV (Pre-Erythrocytic Vaccine)	3	35%	2	0.1	Infants	6, 10, &, 14 weeks	2 yrs	70%	81%	93%	93%	NA	95%	1-39yo	0 yrs	None	89%	95%	97%	97%	NA	NA	None	NA	NA	NA	NA	NA	NA	NA	NA	0.4	Cases per 100,000 population	6583.836364	4512.709091	4119.581818	4114.509091	4505.172727	5078.054545	5768.809091	6423.336364	7068.809091	7659.872727	8069.690909	8497.663636	8778.336364	8974.9	9091.009091
10	PEV (Pre-Erythrocytic Vaccine)	3	35%	2	0.1	Infants	6, 10, &, 14 weeks	2 yrs	70%	81%	93%	93%	NA	95%	1-39yo	0 yrs	None	89%	95%	97%	97%	NA	NA	None	NA	NA	NA	NA	NA	NA	NA	NA	0.4	Severe Cases per 100,000 population	110.1090909	75.67272727	68.4	72.72727273	80.23636364	92.74545455	107.5909091	124.1	138.5181818	149.8727273	158.3	168.0636364	168.6363636	172.0909091	172.3909091
10	PEV (Pre-Erythrocytic Vaccine)	3	35%	2	0.1	Infants	6, 10, &, 14 weeks	2 yrs	70%	81%	93%	93%	NA	95%	1-39yo	0 yrs	None	89%	95%	97%	97%	NA	NA	None	NA	NA	NA	NA	NA	NA	NA	NA	0.4	Deaths per 100,000 population	23.25454545	17.5	16	16.36363636	17.93636364	20.06363636	23.45454545	26.05454545	29.12727273	31.57272727	32.14545455	33.77272727	35.54545455	35.2	35.25454545
10	PEV (Pre-Erythrocytic Vaccine)	3	35%	2	0.1	Infants	6, 10, &, 14 weeks	2 yrs	70%	81%	93%	93%	NA	95%	1-39yo	0 yrs	None	89%	95%	97%	97%	NA	NA	None	NA	NA	NA	NA	NA	NA	NA	NA	0.4	Cases in <5yo per 100,000 population	521.4818182	328.3636364	289.6727273	275.7363636	288.0090909	316.4272727	358.9727273	398.9272727	449.5454545	491.3909091	518.4545455	556.6818182	579.7454545	600.5	610.4636364
10	PEV (Pre-Erythrocytic Vaccine)	3	35%	2	0.1	Infants	6, 10, &, 14 weeks	2 yrs	70%	81%	93%	93%	NA	95%	1-39yo	0 yrs	None	89%	95%	97%	97%	NA	NA	None	NA	NA	NA	NA	NA	NA	NA	NA	0.4	Severe Cases in <5yo per 100,000 population	26.97272727	17.57272727	15.1	14.65454545	15.33636364	16.55454545	19.1	21.22727273	24.16363636	25.87272727	27.49090909	30.35454545	29.82727273	30.35454545	32.02727273
10	PEV (Pre-Erythrocytic Vaccine)	3	35%	2	0.1	Infants	6, 10, &, 14 weeks	2 yrs	70%	81%	93%	93%	NA	95%	1-39yo	0 yrs	None	89%	95%	97%	97%	NA	NA	None	NA	NA	NA	NA	NA	NA	NA	NA	0.4	Deaths in < 5yo per 100,000 population	7.227272727	5.963636364	5.3	4.890909091	4.963636364	5.272727273	5.354545455	5.918181818	6.309090909	6.972727273	7.263636364	7.236363636	7.209090909	7.554545455	8.036363636
10	PEV (Pre-Erythrocytic Vaccine)	3	35%	2	0.1	Infants	6, 10, &, 14 weeks	2 yrs	70%	81%	93%	93%	NA	95%	1-39yo	0 yrs	None	89%	95%	97%	97%	NA	NA	None	NA	NA	NA	NA	NA	NA	NA	NA	0.4	DALYs per 100,000 population	594.6431026	443.3746083	404.6831147	414.5458098	454.5078605	507.6661588	592.4132948	656.2058138	734.9434254	792.8972934	810.8469739	855.9857496	892.3437289	888.7444062	897.0218537
10	PEV (Pre-Erythrocytic Vaccine)	3	35%	2	0.1	Infants	6, 10, &, 14 weeks	2 yrs	70%	81%	93%	93%	NA	95%	1-39yo	0 yrs	None	89%	95%	97%	97%	NA	NA	None	NA	NA	NA	NA	NA	NA	NA	NA	0.4	Income and productivity gains from delivering vaccine (US$ / dose)	0.031502247	1.095485409	1.069590961	1.070939986	0.974501901	0.829737368	0.663923368	0.49987044	0.341949233	0.198554558	0.100019118	-0.002062277	-0.06594302	-0.112351291	-0.140647984
11	PEV (Pre-Erythrocytic Vaccine)	3	35%	2	0.1	Infants	6, 10, &, 14 weeks	2 yrs	70%	81%	93%	93%	NA	95%	1-39yo	0 yrs	None	70%	81%	93%	93%	NA	NA	None	NA	NA	NA	NA	NA	NA	NA	NA	0.4	Cases per 100,000 population	6756.845455	4785.681818	4474.172727	4574.581818	4865.672727	5327.381818	5944.009091	6609.436364	7228.627273	7741.727273	8148.272727	8513.545455	8749.227273	8862.363636	8928.863636
11	PEV (Pre-Erythrocytic Vaccine)	3	35%	2	0.1	Infants	6, 10, &, 14 weeks	2 yrs	70%	81%	93%	93%	NA	95%	1-39yo	0 yrs	None	70%	81%	93%	93%	NA	NA	None	NA	NA	NA	NA	NA	NA	NA	NA	0.4	Severe Cases per 100,000 population	113.0727273	79.18181818	75.01818182	79.1	87.08181818	96.31818182	111.4727273	126.6818182	138.1636364	147.8272727	156.6727273	164.0636364	168.5909091	168.0090909	168.2454545
11	PEV (Pre-Erythrocytic Vaccine)	3	35%	2	0.1	Infants	6, 10, &, 14 weeks	2 yrs	70%	81%	93%	93%	NA	95%	1-39yo	0 yrs	None	70%	81%	93%	93%	NA	NA	None	NA	NA	NA	NA	NA	NA	NA	NA	0.4	Deaths per 100,000 population	23.7	18.35454545	16.81818182	17.90909091	19.57272727	21.33636364	24.01818182	26.62727273	28.80909091	30.61818182	32.68181818	33.99090909	35.09090909	35.08181818	33.97272727
11	PEV (Pre-Erythrocytic Vaccine)	3	35%	2	0.1	Infants	6, 10, &, 14 weeks	2 yrs	70%	81%	93%	93%	NA	95%	1-39yo	0 yrs	None	70%	81%	93%	93%	NA	NA	None	NA	NA	NA	NA	NA	NA	NA	NA	0.4	Cases in <5yo per 100,000 population	538.7181818	351.9727273	314.6090909	307.4818182	311.8363636	336.2636364	367.7727273	412.8909091	452.6454545	500.0363636	534.3909091	557.8636364	582.4636364	592.3363636	597.1545455
11	PEV (Pre-Erythrocytic Vaccine)	3	35%	2	0.1	Infants	6, 10, &, 14 weeks	2 yrs	70%	81%	93%	93%	NA	95%	1-39yo	0 yrs	None	70%	81%	93%	93%	NA	NA	None	NA	NA	NA	NA	NA	NA	NA	NA	0.4	Severe Cases in <5yo per 100,000 population	26.81818182	18.71818182	16.27272727	16.01818182	16.78181818	17.77272727	20.91818182	22.30909091	23.88181818	26.40909091	28.19090909	29.62727273	30.57272727	31.01818182	30.72727273
11	PEV (Pre-Erythrocytic Vaccine)	3	35%	2	0.1	Infants	6, 10, &, 14 weeks	2 yrs	70%	81%	93%	93%	NA	95%	1-39yo	0 yrs	None	70%	81%	93%	93%	NA	NA	None	NA	NA	NA	NA	NA	NA	NA	NA	0.4	Deaths in < 5yo per 100,000 population	6.945454545	5.990909091	5	5.236363636	5.372727273	5.945454545	5.890909091	6.409090909	6.736363636	6.827272727	7.527272727	7.363636364	7.745454545	7.909090909	7.627272727
11	PEV (Pre-Erythrocytic Vaccine)	3	35%	2	0.1	Infants	6, 10, &, 14 weeks	2 yrs	70%	81%	93%	93%	NA	95%	1-39yo	0 yrs	None	70%	81%	93%	93%	NA	NA	None	NA	NA	NA	NA	NA	NA	NA	NA	0.4	DALYs per 100,000 population	602.6200011	466.4360084	423.9529399	453.6129148	495.7679574	539.582283	607.7609298	670.805032	725.5384434	771.6088876	825.9781034	855.5820147	885.062562	884.5248941	859.082537
11	PEV (Pre-Erythrocytic Vaccine)	3	35%	2	0.1	Infants	6, 10, &, 14 weeks	2 yrs	70%	81%	93%	93%	NA	95%	1-39yo	0 yrs	None	70%	81%	93%	93%	NA	NA	None	NA	NA	NA	NA	NA	NA	NA	NA	0.4	Income and productivity gains from delivering vaccine (US$ / dose)	0.031098162	1.024501511	0.987052869	0.959790882	0.8868315	0.773616915	0.62100451	0.455033167	0.304124482	0.182581986	0.085017934	-0.002711444	-0.05812939	-0.085968561	-0.099782267
12	PEV (Pre-Erythrocytic Vaccine)	3	35%	2	0.1	Infants	6, 10, &, 14 weeks	2 yrs	70%	81%	93%	93%	NA	95%	1-39yo	0 yrs	None	50%	69%	85%	85%	NA	NA	None	NA	NA	NA	NA	NA	NA	NA	NA	0.4	Cases per 100,000 population	6946.209091	5084.963636	4772.809091	4903.918182	5275.281818	5767.045455	6402.045455	6831.745455	7299.290909	7820.445455	8145.981818	8503	8717.327273	8906.536364	8941.190909
12	PEV (Pre-Erythrocytic Vaccine)	3	35%	2	0.1	Infants	6, 10, &, 14 weeks	2 yrs	70%	81%	93%	93%	NA	95%	1-39yo	0 yrs	None	50%	69%	85%	85%	NA	NA	None	NA	NA	NA	NA	NA	NA	NA	NA	0.4	Severe Cases per 100,000 population	117.0363636	85.03636364	81.15454545	86.45454545	94	104.5636364	116.7818182	128.9545455	135.7818182	147.4	154.3090909	160.5272727	163.7	165.3454545	164.9454545
12	PEV (Pre-Erythrocytic Vaccine)	3	35%	2	0.1	Infants	6, 10, &, 14 weeks	2 yrs	70%	81%	93%	93%	NA	95%	1-39yo	0 yrs	None	50%	69%	85%	85%	NA	NA	None	NA	NA	NA	NA	NA	NA	NA	NA	0.4	Deaths per 100,000 population	24.62727273	19.13636364	17.82727273	19.66363636	20.54545455	22.52727273	24.14545455	26.21818182	28.12727273	30.95454545	31.97272727	33.24545455	33.62727273	33.92727273	34.03636364
12	PEV (Pre-Erythrocytic Vaccine)	3	35%	2	0.1	Infants	6, 10, &, 14 weeks	2 yrs	70%	81%	93%	93%	NA	95%	1-39yo	0 yrs	None	50%	69%	85%	85%	NA	NA	None	NA	NA	NA	NA	NA	NA	NA	NA	0.4	Cases in <5yo per 100,000 population	550.2545455	375.3727273	334.1909091	329.6181818	340.8454545	364.7545455	405.2454545	439.8090909	459.4545455	500.6	529.2454545	565.0636364	584.4818182	593.9636364	598.0181818
12	PEV (Pre-Erythrocytic Vaccine)	3	35%	2	0.1	Infants	6, 10, &, 14 weeks	2 yrs	70%	81%	93%	93%	NA	95%	1-39yo	0 yrs	None	50%	69%	85%	85%	NA	NA	None	NA	NA	NA	NA	NA	NA	NA	NA	0.4	Severe Cases in <5yo per 100,000 population	28.16363636	20.03636364	17.71818182	17.88181818	18.16363636	19.11818182	21.88181818	23.37272727	24.21818182	25.98181818	28.21818182	28.22727273	30.30909091	30.42727273	30.94545455
12	PEV (Pre-Erythrocytic Vaccine)	3	35%	2	0.1	Infants	6, 10, &, 14 weeks	2 yrs	70%	81%	93%	93%	NA	95%	1-39yo	0 yrs	None	50%	69%	85%	85%	NA	NA	None	NA	NA	NA	NA	NA	NA	NA	NA	0.4	Deaths in < 5yo per 100,000 population	7.490909091	6.218181818	5.736363636	5.763636364	5.663636364	5.836363636	6.2	6.245454545	6.6	6.736363636	7.445454545	7.4	7.672727273	7.554545455	7.809090909
12	PEV (Pre-Erythrocytic Vaccine)	3	35%	2	0.1	Infants	6, 10, &, 14 weeks	2 yrs	70%	81%	93%	93%	NA	95%	1-39yo	0 yrs	None	50%	69%	85%	85%	NA	NA	None	NA	NA	NA	NA	NA	NA	NA	NA	0.4	DALYs per 100,000 population	626.6165218	487.8363292	452.2509113	497.8117476	521.770596	570.5340532	613.6041903	665.0005706	711.8559659	783.3580943	807.0058267	840.6030631	848.7489129	857.9280123	859.1465828
12	PEV (Pre-Erythrocytic Vaccine)	3	35%	2	0.1	Infants	6, 10, &, 14 weeks	2 yrs	70%	81%	93%	93%	NA	95%	1-39yo	0 yrs	None	50%	69%	85%	85%	NA	NA	None	NA	NA	NA	NA	NA	NA	NA	NA	0.4	Income and productivity gains from delivering vaccine (US$ / dose)	0.030900253	0.942802643	0.91266086	0.88071992	0.791016482	0.668368702	0.51226391	0.404843338	0.29037462	0.165155179	0.088271132	0.002922597	-0.047227396	-0.093034679	-0.099971247
13	PEV (Pre-Erythrocytic Vaccine)	3	35%	2	0.1	Infants	6, 10, &, 14 weeks	2 yrs	70%	81%	93%	93%	NA	80%	1-39yo	0 yrs	None	89%	95%	97%	97%	NA	NA	None	NA	NA	NA	NA	NA	NA	NA	NA	0.4	Cases per 100,000 population	6581.481818	4499.218182	4162.845455	4201.209091	4492.727273	4984.481818	5641.936364	6356.690909	7055.054545	7685.672727	8106.090909	8470.009091	8756.327273	8882.6	9060.181818
13	PEV (Pre-Erythrocytic Vaccine)	3	35%	2	0.1	Infants	6, 10, &, 14 weeks	2 yrs	70%	81%	93%	93%	NA	80%	1-39yo	0 yrs	None	89%	95%	97%	97%	NA	NA	None	NA	NA	NA	NA	NA	NA	NA	NA	0.4	Severe Cases per 100,000 population	109.9545455	72.48181818	70.28181818	73.62727273	80.73636364	91.39090909	105.6090909	122.8090909	138.5545455	150.7454545	159.0636364	167.8363636	168.4	169.5	171.7181818
13	PEV (Pre-Erythrocytic Vaccine)	3	35%	2	0.1	Infants	6, 10, &, 14 weeks	2 yrs	70%	81%	93%	93%	NA	80%	1-39yo	0 yrs	None	89%	95%	97%	97%	NA	NA	None	NA	NA	NA	NA	NA	NA	NA	NA	0.4	Deaths per 100,000 population	23.27272727	16.35454545	16	16.91818182	17.33636364	19.81818182	22.64545455	25.38181818	29.07272727	30.80909091	32.44545455	34.71818182	35.08181818	34.92727273	34.9
13	PEV (Pre-Erythrocytic Vaccine)	3	35%	2	0.1	Infants	6, 10, &, 14 weeks	2 yrs	70%	81%	93%	93%	NA	80%	1-39yo	0 yrs	None	89%	95%	97%	97%	NA	NA	None	NA	NA	NA	NA	NA	NA	NA	NA	0.4	Cases in <5yo per 100,000 population	521.3818182	330.2545455	292.8181818	280.1727273	290.8636364	302.2181818	355.8090909	398.3090909	448.9727273	496.2090909	529.9181818	560.8909091	584.2090909	598.7818182	613.4
13	PEV (Pre-Erythrocytic Vaccine)	3	35%	2	0.1	Infants	6, 10, &, 14 weeks	2 yrs	70%	81%	93%	93%	NA	80%	1-39yo	0 yrs	None	89%	95%	97%	97%	NA	NA	None	NA	NA	NA	NA	NA	NA	NA	NA	0.4	Severe Cases in <5yo per 100,000 population	27.08181818	16.94545455	15.57272727	14.85454545	14.91818182	16.68181818	19.56363636	21.89090909	24.20909091	26.35454545	27.91818182	29.76363636	30.69090909	31.14545455	31.91818182
13	PEV (Pre-Erythrocytic Vaccine)	3	35%	2	0.1	Infants	6, 10, &, 14 weeks	2 yrs	70%	81%	93%	93%	NA	80%	1-39yo	0 yrs	None	89%	95%	97%	97%	NA	NA	None	NA	NA	NA	NA	NA	NA	NA	NA	0.4	Deaths in < 5yo per 100,000 population	7.172727273	5.681818182	5.490909091	5.027272727	5.045454545	5.518181818	5.590909091	5.7	6.909090909	6.718181818	7.154545455	7.290909091	7.936363636	7.545454545	7.9
13	PEV (Pre-Erythrocytic Vaccine)	3	35%	2	0.1	Infants	6, 10, &, 14 weeks	2 yrs	70%	81%	93%	93%	NA	80%	1-39yo	0 yrs	None	89%	95%	97%	97%	NA	NA	None	NA	NA	NA	NA	NA	NA	NA	NA	0.4	DALYs per 100,000 population	590.2932236	416.3191176	406.3147662	429.0665835	439.0295319	504.1602858	569.6804753	646.4200593	734.5795718	775.2390181	820.1885163	873.8195331	886.4173312	880.1042915	885.4380484
13	PEV (Pre-Erythrocytic Vaccine)	3	35%	2	0.1	Infants	6, 10, &, 14 weeks	2 yrs	70%	81%	93%	93%	NA	80%	1-39yo	0 yrs	None	89%	95%	97%	97%	NA	NA	None	NA	NA	NA	NA	NA	NA	NA	NA	0.4	Income and productivity gains from delivering vaccine (US$ / dose)	0.031543558	1.104786251	1.082456216	1.071328859	0.999995246	0.870118186	0.709667007	0.526179067	0.35141812	0.197004834	0.094208043	0.006498622	-0.060108673	-0.091147372	-0.1336411
14	PEV (Pre-Erythrocytic Vaccine)	3	35%	2	0.1	Infants	6, 10, &, 14 weeks	2 yrs	70%	81%	93%	93%	NA	80%	1-39yo	0 yrs	None	70%	81%	93%	93%	NA	NA	None	NA	NA	NA	NA	NA	NA	NA	NA	0.4	Cases per 100,000 population	6766.172727	4830.045455	4476.536364	4590.663636	4899.109091	5474.763636	6083.618182	6741.563636	7312.854545	7720.563636	8095.163636	8447.845455	8625.418182	8750.927273	8921.618182
14	PEV (Pre-Erythrocytic Vaccine)	3	35%	2	0.1	Infants	6, 10, &, 14 weeks	2 yrs	70%	81%	93%	93%	NA	80%	1-39yo	0 yrs	None	70%	81%	93%	93%	NA	NA	None	NA	NA	NA	NA	NA	NA	NA	NA	0.4	Severe Cases per 100,000 population	112.0363636	79.07272727	74.17272727	78.19090909	86.37272727	100.2454545	113.8090909	127.7818182	141.2545455	149.9545455	155.8454545	162.5454545	164.7909091	165.4	167.5363636
14	PEV (Pre-Erythrocytic Vaccine)	3	35%	2	0.1	Infants	6, 10, &, 14 weeks	2 yrs	70%	81%	93%	93%	NA	80%	1-39yo	0 yrs	None	70%	81%	93%	93%	NA	NA	None	NA	NA	NA	NA	NA	NA	NA	NA	0.4	Deaths per 100,000 population	24.26363636	17.90909091	16.64545455	17.07272727	19.2	22.39090909	24.3	27.10909091	30.35454545	30.56363636	31.43636364	33.19090909	34.47272727	34.59090909	35.10909091
14	PEV (Pre-Erythrocytic Vaccine)	3	35%	2	0.1	Infants	6, 10, &, 14 weeks	2 yrs	70%	81%	93%	93%	NA	80%	1-39yo	0 yrs	None	70%	81%	93%	93%	NA	NA	None	NA	NA	NA	NA	NA	NA	NA	NA	0.4	Cases in <5yo per 100,000 population	533.4	356.3636364	313.6545455	310.7272727	312.4818182	345.3636364	387.0636364	425.3545455	468.2363636	504.2909091	539.0727273	562.0909091	579.3909091	586.5	600.5818182
14	PEV (Pre-Erythrocytic Vaccine)	3	35%	2	0.1	Infants	6, 10, &, 14 weeks	2 yrs	70%	81%	93%	93%	NA	80%	1-39yo	0 yrs	None	70%	81%	93%	93%	NA	NA	None	NA	NA	NA	NA	NA	NA	NA	NA	0.4	Severe Cases in <5yo per 100,000 population	26.28181818	18.1	15.86363636	15.87272727	17.14545455	18.06363636	20.84545455	23.24545455	24.73636364	25.86363636	28.04545455	28.99090909	30.21818182	30.22727273	31.38181818
14	PEV (Pre-Erythrocytic Vaccine)	3	35%	2	0.1	Infants	6, 10, &, 14 weeks	2 yrs	70%	81%	93%	93%	NA	80%	1-39yo	0 yrs	None	70%	81%	93%	93%	NA	NA	None	NA	NA	NA	NA	NA	NA	NA	NA	0.4	Deaths in < 5yo per 100,000 population	7.081818182	5.672727273	5.290909091	4.827272727	5.472727273	6.090909091	5.909090909	6.9	6.945454545	6.5	7.127272727	7.772727273	7.681818182	7.627272727	7.836363636
14	PEV (Pre-Erythrocytic Vaccine)	3	35%	2	0.1	Infants	6, 10, &, 14 weeks	2 yrs	70%	81%	93%	93%	NA	80%	1-39yo	0 yrs	None	70%	81%	93%	93%	NA	NA	None	NA	NA	NA	NA	NA	NA	NA	NA	0.4	DALYs per 100,000 population	613.6618893	455.4892727	421.5811488	433.115698	486.0241326	566.8933618	616.0554732	687.1192114	766.7615931	769.2685323	796.6352229	840.4247176	869.4369214	871.8548222	884.724895
14	PEV (Pre-Erythrocytic Vaccine)	3	35%	2	0.1	Infants	6, 10, &, 14 weeks	2 yrs	70%	81%	93%	93%	NA	80%	1-39yo	0 yrs	None	70%	81%	93%	93%	NA	NA	None	NA	NA	NA	NA	NA	NA	NA	NA	0.4	Income and productivity gains from delivering vaccine (US$ / dose)	0.031008441	1.016584283	1.0040296	0.974699886	0.896923701	0.750753105	0.599342114	0.434765013	0.288666668	0.189953657	0.099876938	0.012878744	-0.026197299	-0.059239526	-0.097725846
15	PEV (Pre-Erythrocytic Vaccine)	3	35%	2	0.1	Infants	6, 10, &, 14 weeks	2 yrs	70%	81%	93%	93%	NA	80%	1-39yo	0 yrs	None	50%	69%	85%	85%	NA	NA	None	NA	NA	NA	NA	NA	NA	NA	NA	0.4	Cases per 100,000 population	6981.054545	5205.927273	5002.018182	5119.463636	5445.563636	5883.909091	6376.736364	6924.4	7436.718182	7870.190909	8186.163636	8428.409091	8637.6	8798.336364	8863.345455
15	PEV (Pre-Erythrocytic Vaccine)	3	35%	2	0.1	Infants	6, 10, &, 14 weeks	2 yrs	70%	81%	93%	93%	NA	80%	1-39yo	0 yrs	None	50%	69%	85%	85%	NA	NA	None	NA	NA	NA	NA	NA	NA	NA	NA	0.4	Severe Cases per 100,000 population	117.9818182	85.88181818	84.17272727	88.81818182	96.11818182	106.9727273	117.0636364	129.4636364	142.0454545	150.6818182	155.3363636	158.6545455	164.3	164.9636364	166.1181818
15	PEV (Pre-Erythrocytic Vaccine)	3	35%	2	0.1	Infants	6, 10, &, 14 weeks	2 yrs	70%	81%	93%	93%	NA	80%	1-39yo	0 yrs	None	50%	69%	85%	85%	NA	NA	None	NA	NA	NA	NA	NA	NA	NA	NA	0.4	Deaths per 100,000 population	25.31818182	18.77272727	18.63636364	19.26363636	20.87272727	22.91818182	24.81818182	27.73636364	29.14545455	31.34545455	31.60909091	31.76363636	34.42727273	34.09090909	34.51818182
15	PEV (Pre-Erythrocytic Vaccine)	3	35%	2	0.1	Infants	6, 10, &, 14 weeks	2 yrs	70%	81%	93%	93%	NA	80%	1-39yo	0 yrs	None	50%	69%	85%	85%	NA	NA	None	NA	NA	NA	NA	NA	NA	NA	NA	0.4	Cases in <5yo per 100,000 population	559.9090909	386.5272727	355.6545455	350.7363636	355.7818182	377.5545455	405.8090909	447.8090909	480.5272727	511.4181818	539.4090909	556.8090909	574.3454545	586.3636364	599.5545455
15	PEV (Pre-Erythrocytic Vaccine)	3	35%	2	0.1	Infants	6, 10, &, 14 weeks	2 yrs	70%	81%	93%	93%	NA	80%	1-39yo	0 yrs	None	50%	69%	85%	85%	NA	NA	None	NA	NA	NA	NA	NA	NA	NA	NA	0.4	Severe Cases in <5yo per 100,000 population	28.28181818	19.86363636	18.58181818	18.06363636	18.82727273	19.59090909	22.14545455	23.37272727	26.15454545	27.26363636	28.94545455	28.59090909	30.5	30.47272727	32.32727273
15	PEV (Pre-Erythrocytic Vaccine)	3	35%	2	0.1	Infants	6, 10, &, 14 weeks	2 yrs	70%	81%	93%	93%	NA	80%	1-39yo	0 yrs	None	50%	69%	85%	85%	NA	NA	None	NA	NA	NA	NA	NA	NA	NA	NA	0.4	Deaths in < 5yo per 100,000 population	7.590909091	6.081818182	5.681818182	5.554545455	6.018181818	5.772727273	6.154545455	7.027272727	6.754545455	7.327272727	6.945454545	7.3	8.154545455	8.018181818	7.790909091
15	PEV (Pre-Erythrocytic Vaccine)	3	35%	2	0.1	Infants	6, 10, &, 14 weeks	2 yrs	70%	81%	93%	93%	NA	80%	1-39yo	0 yrs	None	50%	69%	85%	85%	NA	NA	None	NA	NA	NA	NA	NA	NA	NA	NA	0.4	DALYs per 100,000 population	643.4197857	477.9676948	476.5191202	489.1276681	531.3062617	579.4607685	629.9084913	705.1594827	739.8841118	791.4223045	796.6964364	803.9830527	874.587439	863.0309099	871.208749
15	PEV (Pre-Erythrocytic Vaccine)	3	35%	2	0.1	Infants	6, 10, &, 14 weeks	2 yrs	70%	81%	93%	93%	NA	80%	1-39yo	0 yrs	None	50%	69%	85%	85%	NA	NA	None	NA	NA	NA	NA	NA	NA	NA	NA	0.4	Income and productivity gains from delivering vaccine (US$ / dose)	0.030353332	0.914134365	0.879293127	0.84795016	0.76346524	0.652857425	0.529727099	0.392156341	0.260480436	0.153704949	0.080050554	0.019398268	-0.030603565	-0.07008925	-0.083574182
16	PEV (Pre-Erythrocytic Vaccine)	3	35%	2	0.1	Infants	6, 10, &, 14 weeks	2 yrs	70%	81%	93%	93%	NA	50%	1-39yo	0 yrs	None	89%	95%	97%	97%	NA	NA	None	NA	NA	NA	NA	NA	NA	NA	NA	0.4	Cases per 100,000 population	6582.127273	4495.436364	4216.772727	4333.227273	4664.272727	5217.472727	5829.427273	6490.909091	7209	7740.090909	8238.418182	8612.3	8875.672727	8985.236364	9101.763636
16	PEV (Pre-Erythrocytic Vaccine)	3	35%	2	0.1	Infants	6, 10, &, 14 weeks	2 yrs	70%	81%	93%	93%	NA	50%	1-39yo	0 yrs	None	89%	95%	97%	97%	NA	NA	None	NA	NA	NA	NA	NA	NA	NA	NA	0.4	Severe Cases per 100,000 population	108.6909091	72.89090909	71.69090909	75.61818182	84.11818182	96.16363636	108.1363636	123.2454545	139.4454545	148.8454545	161.5545455	166.9727273	170.9090909	174.9	173.9818182
16	PEV (Pre-Erythrocytic Vaccine)	3	35%	2	0.1	Infants	6, 10, &, 14 weeks	2 yrs	70%	81%	93%	93%	NA	50%	1-39yo	0 yrs	None	89%	95%	97%	97%	NA	NA	None	NA	NA	NA	NA	NA	NA	NA	NA	0.4	Deaths per 100,000 population	23.75454545	16.65454545	16.5	17.01818182	18.21818182	21.21818182	23	25.68181818	29.37272727	30.10909091	33.2	34.75454545	35.11818182	36.5	35.34545455
16	PEV (Pre-Erythrocytic Vaccine)	3	35%	2	0.1	Infants	6, 10, &, 14 weeks	2 yrs	70%	81%	93%	93%	NA	50%	1-39yo	0 yrs	None	89%	95%	97%	97%	NA	NA	None	NA	NA	NA	NA	NA	NA	NA	NA	0.4	Cases in <5yo per 100,000 population	525.0181818	326.4909091	296.8636364	294.6272727	305.7727273	327.5727273	373.6818182	414.9	468.1272727	509.6090909	547.2909091	576.0545455	598.0727273	617.4909091	627.3727273
16	PEV (Pre-Erythrocytic Vaccine)	3	35%	2	0.1	Infants	6, 10, &, 14 weeks	2 yrs	70%	81%	93%	93%	NA	50%	1-39yo	0 yrs	None	89%	95%	97%	97%	NA	NA	None	NA	NA	NA	NA	NA	NA	NA	NA	0.4	Severe Cases in <5yo per 100,000 population	26.60909091	16.93636364	15.47272727	15.39090909	16.59090909	17.92727273	19.04545455	22.29090909	25.08181818	27.65454545	28.73636364	30.2	30.83636364	33.18181818	33.12727273
16	PEV (Pre-Erythrocytic Vaccine)	3	35%	2	0.1	Infants	6, 10, &, 14 weeks	2 yrs	70%	81%	93%	93%	NA	50%	1-39yo	0 yrs	None	89%	95%	97%	97%	NA	NA	None	NA	NA	NA	NA	NA	NA	NA	NA	0.4	Deaths in < 5yo per 100,000 population	7.254545455	5.554545455	5.227272727	4.945454545	5.263636364	6.063636364	5.736363636	6.654545455	6.945454545	7.054545455	7.4	7.927272727	7.636363636	8.3	8.145454545
16	PEV (Pre-Erythrocytic Vaccine)	3	35%	2	0.1	Infants	6, 10, &, 14 weeks	2 yrs	70%	81%	93%	93%	NA	50%	1-39yo	0 yrs	None	89%	95%	97%	97%	NA	NA	None	NA	NA	NA	NA	NA	NA	NA	NA	0.4	DALYs per 100,000 population	603.3415888	421.2911273	418.209807	428.3590931	462.7939431	536.3749593	586.4360603	650.2862543	743.479998	762.865735	841.9604091	877.3164982	887.1499869	918.6169081	894.8363231
16	PEV (Pre-Erythrocytic Vaccine)	3	35%	2	0.1	Infants	6, 10, &, 14 weeks	2 yrs	70%	81%	93%	93%	NA	50%	1-39yo	0 yrs	None	89%	95%	97%	97%	NA	NA	None	NA	NA	NA	NA	NA	NA	NA	NA	0.4	Income and productivity gains from delivering vaccine (US$ / dose)	0.031675788	1.111341515	1.112911039	1.081997259	0.99679978	0.847398467	0.691446582	0.515420464	0.329201524	0.194702841	0.066578731	-0.028756082	-0.092551176	-0.123254916	-0.150882651
17	PEV (Pre-Erythrocytic Vaccine)	3	35%	2	0.1	Infants	6, 10, &, 14 weeks	2 yrs	70%	81%	93%	93%	NA	50%	1-39yo	0 yrs	None	70%	81%	93%	93%	NA	NA	None	NA	NA	NA	NA	NA	NA	NA	NA	0.4	Cases per 100,000 population	6769.2	4799.481818	4459.963636	4555.354545	4893.590909	5382.745455	6025.7	6640.327273	7242.527273	7774.481818	8169.581818	8486.490909	8791.763636	8926.009091	9030.554545
17	PEV (Pre-Erythrocytic Vaccine)	3	35%	2	0.1	Infants	6, 10, &, 14 weeks	2 yrs	70%	81%	93%	93%	NA	50%	1-39yo	0 yrs	None	70%	81%	93%	93%	NA	NA	None	NA	NA	NA	NA	NA	NA	NA	NA	0.4	Severe Cases per 100,000 population	112.8818182	78.08181818	76.17272727	78.14545455	86.85454545	97.51818182	112.8818182	127.5818182	141.5363636	151.6272727	160.4909091	162.9909091	171.5545455	169.3909091	169.9272727
17	PEV (Pre-Erythrocytic Vaccine)	3	35%	2	0.1	Infants	6, 10, &, 14 weeks	2 yrs	70%	81%	93%	93%	NA	50%	1-39yo	0 yrs	None	70%	81%	93%	93%	NA	NA	None	NA	NA	NA	NA	NA	NA	NA	NA	0.4	Deaths per 100,000 population	23.99090909	17.53636364	16.77272727	17.36363636	19.28181818	20.99090909	24	27.73636364	28.74545455	31.52727273	33.43636364	33.37272727	34.58181818	36.01818182	35.3
17	PEV (Pre-Erythrocytic Vaccine)	3	35%	2	0.1	Infants	6, 10, &, 14 weeks	2 yrs	70%	81%	93%	93%	NA	50%	1-39yo	0 yrs	None	70%	81%	93%	93%	NA	NA	None	NA	NA	NA	NA	NA	NA	NA	NA	0.4	Cases in <5yo per 100,000 population	537.1818182	354.1545455	312.2818182	306.2363636	318.3454545	345.6545455	386.4454545	430.1545455	471.0181818	511.2545455	548.8090909	570.2363636	599.1363636	605.6909091	616.8181818
17	PEV (Pre-Erythrocytic Vaccine)	3	35%	2	0.1	Infants	6, 10, &, 14 weeks	2 yrs	70%	81%	93%	93%	NA	50%	1-39yo	0 yrs	None	70%	81%	93%	93%	NA	NA	None	NA	NA	NA	NA	NA	NA	NA	NA	0.4	Severe Cases in <5yo per 100,000 population	26.77272727	18.3	17.13636364	15.96363636	17.15454545	18.42727273	20.37272727	23.02727273	26.15454545	27.36363636	29.41818182	29.84545455	32.32727273	32.35454545	32.08181818
17	PEV (Pre-Erythrocytic Vaccine)	3	35%	2	0.1	Infants	6, 10, &, 14 weeks	2 yrs	70%	81%	93%	93%	NA	50%	1-39yo	0 yrs	None	70%	81%	93%	93%	NA	NA	None	NA	NA	NA	NA	NA	NA	NA	NA	0.4	Deaths in < 5yo per 100,000 population	7.309090909	5.790909091	5.527272727	5.172727273	5.263636364	5.672727273	5.827272727	6.436363636	7.036363636	7.054545455	7.836363636	7.381818182	7.736363636	8.045454545	7.5
17	PEV (Pre-Erythrocytic Vaccine)	3	35%	2	0.1	Infants	6, 10, &, 14 weeks	2 yrs	70%	81%	93%	93%	NA	50%	1-39yo	0 yrs	None	70%	81%	93%	93%	NA	NA	None	NA	NA	NA	NA	NA	NA	NA	NA	0.4	DALYs per 100,000 population	608.7389026	445.6744015	426.2100765	439.7767467	483.7193381	527.5120855	606.177242	700.298068	727.160211	797.3304136	844.7219497	844.4666986	875.0376366	905.924768	889.5095101
17	PEV (Pre-Erythrocytic Vaccine)	3	35%	2	0.1	Infants	6, 10, &, 14 weeks	2 yrs	70%	81%	93%	93%	NA	50%	1-39yo	0 yrs	None	70%	81%	93%	93%	NA	NA	None	NA	NA	NA	NA	NA	NA	NA	NA	0.4	Income and productivity gains from delivering vaccine (US$ / dose)	0.030927222	1.029686316	1.051171724	1.024299203	0.934311782	0.811818816	0.643209747	0.477719044	0.319504576	0.182417075	0.085413926	0.005836688	-0.07370078	-0.103359634	-0.129463196
18	PEV (Pre-Erythrocytic Vaccine)	3	35%	2	0.1	Infants	6, 10, &, 14 weeks	2 yrs	70%	81%	93%	93%	NA	50%	1-39yo	0 yrs	None	50%	69%	85%	85%	NA	NA	None	NA	NA	NA	NA	NA	NA	NA	NA	0.4	Cases per 100,000 population	6953.745455	5094.509091	4873.890909	4959.963636	5316.136364	5795.572727	6301.154545	6909.754545	7417.663636	7866.3	8167.927273	8456.745455	8670.2	8763.472727	8871.854545
18	PEV (Pre-Erythrocytic Vaccine)	3	35%	2	0.1	Infants	6, 10, &, 14 weeks	2 yrs	70%	81%	93%	93%	NA	50%	1-39yo	0 yrs	None	50%	69%	85%	85%	NA	NA	None	NA	NA	NA	NA	NA	NA	NA	NA	0.4	Severe Cases per 100,000 population	117.5909091	83.13636364	84.03636364	87.11818182	94.01818182	104.9909091	120.2454545	131.0272727	141.2545455	148.7090909	154.5818182	160.4818182	163.2272727	166.4	165.4909091
18	PEV (Pre-Erythrocytic Vaccine)	3	35%	2	0.1	Infants	6, 10, &, 14 weeks	2 yrs	70%	81%	93%	93%	NA	50%	1-39yo	0 yrs	None	50%	69%	85%	85%	NA	NA	None	NA	NA	NA	NA	NA	NA	NA	NA	0.4	Deaths per 100,000 population	24.78181818	17.85454545	19.08181818	19.01818182	20.27272727	22.36363636	25	27.41818182	29.23636364	29.98181818	32.23636364	31.96363636	34.19090909	34.03636364	33.45454545
18	PEV (Pre-Erythrocytic Vaccine)	3	35%	2	0.1	Infants	6, 10, &, 14 weeks	2 yrs	70%	81%	93%	93%	NA	50%	1-39yo	0 yrs	None	50%	69%	85%	85%	NA	NA	None	NA	NA	NA	NA	NA	NA	NA	NA	0.4	Cases in <5yo per 100,000 population	557.8272727	373.4636364	341.3454545	337.2636364	349.2818182	372.7	406.0272727	451.6090909	487.0363636	519.6090909	542.8090909	569.9545455	594.8636364	602.2454545	612.9727273
18	PEV (Pre-Erythrocytic Vaccine)	3	35%	2	0.1	Infants	6, 10, &, 14 weeks	2 yrs	70%	81%	93%	93%	NA	50%	1-39yo	0 yrs	None	50%	69%	85%	85%	NA	NA	None	NA	NA	NA	NA	NA	NA	NA	NA	0.4	Severe Cases in <5yo per 100,000 population	28.21818182	18.95454545	18.37272727	18.86363636	18.91818182	19.53636364	22.12727273	24.50909091	26.51818182	26.92727273	28.32727273	28.86363636	31.07272727	31.21818182	31.1
18	PEV (Pre-Erythrocytic Vaccine)	3	35%	2	0.1	Infants	6, 10, &, 14 weeks	2 yrs	70%	81%	93%	93%	NA	50%	1-39yo	0 yrs	None	50%	69%	85%	85%	NA	NA	None	NA	NA	NA	NA	NA	NA	NA	NA	0.4	Deaths in < 5yo per 100,000 population	7.854545455	5.681818182	5.863636364	5.409090909	5.9	5.609090909	6.054545455	6.636363636	6.272727273	7.272727273	7.409090909	7.227272727	7.718181818	7.618181818	7.681818182
18	PEV (Pre-Erythrocytic Vaccine)	3	35%	2	0.1	Infants	6, 10, &, 14 weeks	2 yrs	70%	81%	93%	93%	NA	50%	1-39yo	0 yrs	None	50%	69%	85%	85%	NA	NA	None	NA	NA	NA	NA	NA	NA	NA	NA	0.4	DALYs per 100,000 population	633.3327577	457.2748798	481.8573071	483.4716756	514.3373281	566.8120969	632.2898167	694.7099764	739.1244771	761.0252614	816.0196694	811.0281371	866.7575788	859.029577	842.7944737
18	PEV (Pre-Erythrocytic Vaccine)	3	35%	2	0.1	Infants	6, 10, &, 14 weeks	2 yrs	70%	81%	93%	93%	NA	50%	1-39yo	0 yrs	None	50%	69%	85%	85%	NA	NA	None	NA	NA	NA	NA	NA	NA	NA	NA	0.4	Income and productivity gains from delivering vaccine (US$ / dose)	0.030913633	0.949567411	0.943098849	0.92230656	0.828962348	0.702153094	0.567216788	0.41173355	0.277693805	0.163463436	0.088446309	0.016219213	-0.037294066	-0.062061679	-0.086629601
19	PEV (Pre-Erythrocytic Vaccine)	3	35%	2	0.1	Infants	6, 10, &, 14 weeks	2 yrs	50%	69%	85%	85%	NA	95%	1-39yo	0 yrs	None	89%	95%	97%	97%	NA	NA	None	NA	NA	NA	NA	NA	NA	NA	NA	0.4	Cases per 100,000 population	6574.863636	4512.2	4171.327273	4320.790909	4658.181818	5174.718182	5783.290909	6442.036364	7170.627273	7754.045455	8216.245455	8552.054545	8797.672727	8961.318182	9034.154545
19	PEV (Pre-Erythrocytic Vaccine)	3	35%	2	0.1	Infants	6, 10, &, 14 weeks	2 yrs	50%	69%	85%	85%	NA	95%	1-39yo	0 yrs	None	89%	95%	97%	97%	NA	NA	None	NA	NA	NA	NA	NA	NA	NA	NA	0.4	Severe Cases per 100,000 population	107.7909091	73.63636364	69.90909091	75.35454545	82.91818182	94.11818182	107.4545455	123.1090909	137.4272727	151.6363636	158.5	167.8181818	171.7727273	172.3454545	169.5909091
19	PEV (Pre-Erythrocytic Vaccine)	3	35%	2	0.1	Infants	6, 10, &, 14 weeks	2 yrs	50%	69%	85%	85%	NA	95%	1-39yo	0 yrs	None	89%	95%	97%	97%	NA	NA	None	NA	NA	NA	NA	NA	NA	NA	NA	0.4	Deaths per 100,000 population	23.86363636	16.3	16	17.13636364	17.60909091	20.57272727	23.4	25.92727273	29.8	30.80909091	32.42727273	34.36363636	34.98181818	35.1	35.58181818
19	PEV (Pre-Erythrocytic Vaccine)	3	35%	2	0.1	Infants	6, 10, &, 14 weeks	2 yrs	50%	69%	85%	85%	NA	95%	1-39yo	0 yrs	None	89%	95%	97%	97%	NA	NA	None	NA	NA	NA	NA	NA	NA	NA	NA	0.4	Cases in <5yo per 100,000 population	525.5181818	332.1727273	294.2727273	297.1545455	313	338.9363636	377.4090909	422.8909091	469.3818182	523.2272727	559.6545455	586.0909091	607.8	624.6909091	628.9454545
19	PEV (Pre-Erythrocytic Vaccine)	3	35%	2	0.1	Infants	6, 10, &, 14 weeks	2 yrs	50%	69%	85%	85%	NA	95%	1-39yo	0 yrs	None	89%	95%	97%	97%	NA	NA	None	NA	NA	NA	NA	NA	NA	NA	NA	0.4	Severe Cases in <5yo per 100,000 population	25.96363636	17.37272727	15.65454545	15.76363636	16.69090909	17.96363636	20.47272727	22.3	25.05454545	27.61818182	29.25454545	29.67272727	32.22727273	32.65454545	33.14545455
19	PEV (Pre-Erythrocytic Vaccine)	3	35%	2	0.1	Infants	6, 10, &, 14 weeks	2 yrs	50%	69%	85%	85%	NA	95%	1-39yo	0 yrs	None	89%	95%	97%	97%	NA	NA	None	NA	NA	NA	NA	NA	NA	NA	NA	0.4	Deaths in < 5yo per 100,000 population	7.436363636	5.809090909	5.109090909	5.663636364	4.945454545	5.763636364	6.172727273	6.309090909	7.481818182	7.454545455	7.518181818	7.581818182	7.981818182	8.372727273	8.436363636
19	PEV (Pre-Erythrocytic Vaccine)	3	35%	2	0.1	Infants	6, 10, &, 14 weeks	2 yrs	50%	69%	85%	85%	NA	95%	1-39yo	0 yrs	None	89%	95%	97%	97%	NA	NA	None	NA	NA	NA	NA	NA	NA	NA	NA	0.4	DALYs per 100,000 population	609.981251	418.2345182	405.1038272	431.2393457	445.6688518	519.3192039	591.8596024	655.3267661	755.1984946	780.1037914	820.1662023	867.9562731	885.1647478	893.4748898	897.212421
19	PEV (Pre-Erythrocytic Vaccine)	3	35%	2	0.1	Infants	6, 10, &, 14 weeks	2 yrs	50%	69%	85%	85%	NA	95%	1-39yo	0 yrs	None	89%	95%	97%	97%	NA	NA	None	NA	NA	NA	NA	NA	NA	NA	NA	0.4	Income and productivity gains from delivering vaccine (US$ / dose)	0.032062833	1.38135075	1.345764093	1.298574593	1.194801454	1.037705089	0.843114459	0.633774707	0.407723741	0.229363666	0.090422586	-0.014601817	-0.085531514	-0.137173141	-0.155441557
20	PEV (Pre-Erythrocytic Vaccine)	3	35%	2	0.1	Infants	6, 10, &, 14 weeks	2 yrs	50%	69%	85%	85%	NA	95%	1-39yo	0 yrs	None	70%	81%	93%	93%	NA	NA	None	NA	NA	NA	NA	NA	NA	NA	NA	0.4	Cases per 100,000 population	6757.690909	4756.427273	4487.118182	4551.7	4921.790909	5427.163636	6010.009091	6623.090909	7245.436364	7762.972727	8102.127273	8461.509091	8685.036364	8873.936364	9001.845455
20	PEV (Pre-Erythrocytic Vaccine)	3	35%	2	0.1	Infants	6, 10, &, 14 weeks	2 yrs	50%	69%	85%	85%	NA	95%	1-39yo	0 yrs	None	70%	81%	93%	93%	NA	NA	None	NA	NA	NA	NA	NA	NA	NA	NA	0.4	Severe Cases per 100,000 population	111.4	77.55454545	74.66363636	78.60909091	87.54545455	99.9	111.2818182	124.9454545	138.6454545	149.3363636	156.9909091	164.8818182	167.5181818	170.0909091	170.5363636
20	PEV (Pre-Erythrocytic Vaccine)	3	35%	2	0.1	Infants	6, 10, &, 14 weeks	2 yrs	50%	69%	85%	85%	NA	95%	1-39yo	0 yrs	None	70%	81%	93%	93%	NA	NA	None	NA	NA	NA	NA	NA	NA	NA	NA	0.4	Deaths per 100,000 population	24.32727273	18.25454545	16.53636364	16.9	19.11818182	22.20909091	24.65454545	27.25454545	29.18181818	31.49090909	32.35454545	33.59090909	34.69090909	34.36363636	34.94545455
20	PEV (Pre-Erythrocytic Vaccine)	3	35%	2	0.1	Infants	6, 10, &, 14 weeks	2 yrs	50%	69%	85%	85%	NA	95%	1-39yo	0 yrs	None	70%	81%	93%	93%	NA	NA	None	NA	NA	NA	NA	NA	NA	NA	NA	0.4	Cases in <5yo per 100,000 population	534.7272727	356.1545455	320.5909091	317.9636364	333.0181818	355.2545455	398.8272727	439.4727273	483.8727273	520.4454545	547.2818182	578.4909091	600.2818182	611.5181818	631.2454545
20	PEV (Pre-Erythrocytic Vaccine)	3	35%	2	0.1	Infants	6, 10, &, 14 weeks	2 yrs	50%	69%	85%	85%	NA	95%	1-39yo	0 yrs	None	70%	81%	93%	93%	NA	NA	None	NA	NA	NA	NA	NA	NA	NA	NA	0.4	Severe Cases in <5yo per 100,000 population	26.70909091	18.32727273	16.51818182	16.98181818	17.27272727	19.31818182	21.83636364	24.04545455	26.29090909	27.20909091	28.93636364	30.52727273	32.17272727	32.20909091	32.91818182
20	PEV (Pre-Erythrocytic Vaccine)	3	35%	2	0.1	Infants	6, 10, &, 14 weeks	2 yrs	50%	69%	85%	85%	NA	95%	1-39yo	0 yrs	None	70%	81%	93%	93%	NA	NA	None	NA	NA	NA	NA	NA	NA	NA	NA	0.4	Deaths in < 5yo per 100,000 population	7.463636364	6.145454545	5.227272727	5.172727273	5.063636364	6	6.418181818	6.718181818	7.109090909	7.109090909	7.336363636	7.363636364	8.154545455	7.754545455	7.809090909
20	PEV (Pre-Erythrocytic Vaccine)	3	35%	2	0.1	Infants	6, 10, &, 14 weeks	2 yrs	50%	69%	85%	85%	NA	95%	1-39yo	0 yrs	None	70%	81%	93%	93%	NA	NA	None	NA	NA	NA	NA	NA	NA	NA	NA	0.4	DALYs per 100,000 population	617.057392	462.7945528	419.648495	428.8211059	481.448616	559.9403728	623.2534553	686.4709766	742.4011001	793.4183244	814.5959208	847.3898322	881.201259	869.6979501	881.2898659
20	PEV (Pre-Erythrocytic Vaccine)	3	35%	2	0.1	Infants	6, 10, &, 14 weeks	2 yrs	50%	69%	85%	85%	NA	95%	1-39yo	0 yrs	None	70%	81%	93%	93%	NA	NA	None	NA	NA	NA	NA	NA	NA	NA	NA	0.4	Income and productivity gains from delivering vaccine (US$ / dose)	0.031437775	1.302573976	1.25915208	1.235089292	1.119066463	0.959877679	0.780764496	0.585417565	0.388000891	0.227788625	0.125012559	0.01406806	-0.052008106	-0.109229474	-0.1451592
21	PEV (Pre-Erythrocytic Vaccine)	3	35%	2	0.1	Infants	6, 10, &, 14 weeks	2 yrs	50%	69%	85%	85%	NA	95%	1-39yo	0 yrs	None	50%	69%	85%	85%	NA	NA	None	NA	NA	NA	NA	NA	NA	NA	NA	0.4	Cases per 100,000 population	6959.627273	5118.509091	4884.890909	5024.945455	5330.518182	5805.481818	6351.263636	6944.963636	7513.190909	7963	8248.418182	8557.854545	8806.872727	8988.545455	9036.581818
21	PEV (Pre-Erythrocytic Vaccine)	3	35%	2	0.1	Infants	6, 10, &, 14 weeks	2 yrs	50%	69%	85%	85%	NA	95%	1-39yo	0 yrs	None	50%	69%	85%	85%	NA	NA	None	NA	NA	NA	NA	NA	NA	NA	NA	0.4	Severe Cases per 100,000 population	116.3727273	85.71818182	84.49090909	88.62727273	95.92727273	107.3636364	119.1909091	131.5636364	142.2454545	153.3454545	158.2454545	165.0909091	166.5454545	171.5454545	168.7727273
21	PEV (Pre-Erythrocytic Vaccine)	3	35%	2	0.1	Infants	6, 10, &, 14 weeks	2 yrs	50%	69%	85%	85%	NA	95%	1-39yo	0 yrs	None	50%	69%	85%	85%	NA	NA	None	NA	NA	NA	NA	NA	NA	NA	NA	0.4	Deaths per 100,000 population	25.75454545	19.14545455	18.93636364	19.19090909	20.7	22.55454545	25.64545455	28.14545455	28.71818182	32.60909091	32.81818182	34.01818182	33.45454545	34.79090909	34.28181818
21	PEV (Pre-Erythrocytic Vaccine)	3	35%	2	0.1	Infants	6, 10, &, 14 weeks	2 yrs	50%	69%	85%	85%	NA	95%	1-39yo	0 yrs	None	50%	69%	85%	85%	NA	NA	None	NA	NA	NA	NA	NA	NA	NA	NA	0.4	Cases in <5yo per 100,000 population	555.8454545	383.2454545	352.0909091	348.3727273	360.2818182	384.3454545	423.2090909	469.7636364	504.2636364	538.2363636	566.1363636	596.1545455	616.9636364	633.6272727	641.7363636
21	PEV (Pre-Erythrocytic Vaccine)	3	35%	2	0.1	Infants	6, 10, &, 14 weeks	2 yrs	50%	69%	85%	85%	NA	95%	1-39yo	0 yrs	None	50%	69%	85%	85%	NA	NA	None	NA	NA	NA	NA	NA	NA	NA	NA	0.4	Severe Cases in <5yo per 100,000 population	28.51818182	20.10909091	19.57272727	19.01818182	19.8	20.71818182	22.08181818	24.9	27.98181818	29.04545455	29.64545455	31.11818182	31.96363636	33.38181818	33.01818182
21	PEV (Pre-Erythrocytic Vaccine)	3	35%	2	0.1	Infants	6, 10, &, 14 weeks	2 yrs	50%	69%	85%	85%	NA	95%	1-39yo	0 yrs	None	50%	69%	85%	85%	NA	NA	None	NA	NA	NA	NA	NA	NA	NA	NA	0.4	Deaths in < 5yo per 100,000 population	7.836363636	6.336363636	5.818181818	5.727272727	5.863636364	6.018181818	6.409090909	6.827272727	6.890909091	7.927272727	7.627272727	7.781818182	7.990909091	7.736363636	7.945454545
21	PEV (Pre-Erythrocytic Vaccine)	3	35%	2	0.1	Infants	6, 10, &, 14 weeks	2 yrs	50%	69%	85%	85%	NA	95%	1-39yo	0 yrs	None	50%	69%	85%	85%	NA	NA	None	NA	NA	NA	NA	NA	NA	NA	NA	0.4	DALYs per 100,000 population	654.5624756	491.1620811	476.4499645	489.8503308	525.5632201	570.7217957	652.039478	709.0075516	730.7418625	821.0220119	827.4415201	859.7803419	850.2394122	877.9322903	869.6551244
21	PEV (Pre-Erythrocytic Vaccine)	3	35%	2	0.1	Infants	6, 10, &, 14 weeks	2 yrs	50%	69%	85%	85%	NA	95%	1-39yo	0 yrs	None	50%	69%	85%	85%	NA	NA	None	NA	NA	NA	NA	NA	NA	NA	NA	0.4	Income and productivity gains from delivering vaccine (US$ / dose)	0.031153	1.174433703	1.134435939	1.078848294	0.990241621	0.839935494	0.66965058	0.485817665	0.308033085	0.168308311	0.084101786	-0.012643534	-0.083700739	-0.142563197	-0.154613354
22	PEV (Pre-Erythrocytic Vaccine)	3	35%	2	0.1	Infants	6, 10, &, 14 weeks	2 yrs	50%	69%	85%	85%	NA	80%	1-39yo	0 yrs	None	89%	95%	97%	97%	NA	NA	None	NA	NA	NA	NA	NA	NA	NA	NA	0.4	Cases per 100,000 population	6598.327273	4528.763636	4164.4	4302.118182	4556.663636	5016.127273	5710.054545	6391.645455	7020.163636	7648.509091	8178.827273	8497.781818	8811.345455	9048.763636	9180.145455
22	PEV (Pre-Erythrocytic Vaccine)	3	35%	2	0.1	Infants	6, 10, &, 14 weeks	2 yrs	50%	69%	85%	85%	NA	80%	1-39yo	0 yrs	None	89%	95%	97%	97%	NA	NA	None	NA	NA	NA	NA	NA	NA	NA	NA	0.4	Severe Cases per 100,000 population	107.2909091	74.85454545	69.19090909	75.36363636	82.73636364	92.24545455	108.2	123.8727273	137.5272727	148.1090909	158.8636364	167	170.3636364	174.8090909	175.5363636
22	PEV (Pre-Erythrocytic Vaccine)	3	35%	2	0.1	Infants	6, 10, &, 14 weeks	2 yrs	50%	69%	85%	85%	NA	80%	1-39yo	0 yrs	None	89%	95%	97%	97%	NA	NA	None	NA	NA	NA	NA	NA	NA	NA	NA	0.4	Deaths per 100,000 population	22.77272727	17.25454545	16.08181818	16.49090909	18.31818182	19.00909091	22.39090909	26.77272727	28.99090909	30.49090909	32.81818182	34.48181818	35	35.45454545	35.47272727
22	PEV (Pre-Erythrocytic Vaccine)	3	35%	2	0.1	Infants	6, 10, &, 14 weeks	2 yrs	50%	69%	85%	85%	NA	80%	1-39yo	0 yrs	None	89%	95%	97%	97%	NA	NA	None	NA	NA	NA	NA	NA	NA	NA	NA	0.4	Cases in <5yo per 100,000 population	527.9090909	341.6545455	299.0090909	292.8545455	306.5727273	326.2545455	370.2727273	420.7	464.0818182	510.5454545	557.8181818	584.9181818	609.8454545	641.6636364	654.4090909
22	PEV (Pre-Erythrocytic Vaccine)	3	35%	2	0.1	Infants	6, 10, &, 14 weeks	2 yrs	50%	69%	85%	85%	NA	80%	1-39yo	0 yrs	None	89%	95%	97%	97%	NA	NA	None	NA	NA	NA	NA	NA	NA	NA	NA	0.4	Severe Cases in <5yo per 100,000 population	26.57272727	17.28181818	15.5	16.22727273	16.79090909	17.1	20.50909091	22.86363636	25.46363636	27.3	28.4	30.81818182	32.32727273	33.74545455	33.2
22	PEV (Pre-Erythrocytic Vaccine)	3	35%	2	0.1	Infants	6, 10, &, 14 weeks	2 yrs	50%	69%	85%	85%	NA	80%	1-39yo	0 yrs	None	89%	95%	97%	97%	NA	NA	None	NA	NA	NA	NA	NA	NA	NA	NA	0.4	Deaths in < 5yo per 100,000 population	7.572727273	5.745454545	5.227272727	5.072727273	4.990909091	4.8	5.909090909	6.209090909	6.709090909	6.981818182	7.672727273	7.918181818	7.745454545	8.054545455	8.209090909
22	PEV (Pre-Erythrocytic Vaccine)	3	35%	2	0.1	Infants	6, 10, &, 14 weeks	2 yrs	50%	69%	85%	85%	NA	80%	1-39yo	0 yrs	None	89%	95%	97%	97%	NA	NA	None	NA	NA	NA	NA	NA	NA	NA	NA	0.4	DALYs per 100,000 population	577.8921025	436.4832714	405.4850998	421.5362845	465.0492736	482.5933516	566.8636226	677.7162554	727.8970141	770.5565467	831.3525542	873.2290843	880.8317285	901.9096643	895.403531
22	PEV (Pre-Erythrocytic Vaccine)	3	35%	2	0.1	Infants	6, 10, &, 14 weeks	2 yrs	50%	69%	85%	85%	NA	80%	1-39yo	0 yrs	None	89%	95%	97%	97%	NA	NA	None	NA	NA	NA	NA	NA	NA	NA	NA	0.4	Income and productivity gains from delivering vaccine (US$ / dose)	0.031767965	1.388967458	1.374645877	1.33382795	1.254845859	1.097739537	0.882687054	0.661780229	0.463137303	0.267351761	0.103383451	0.000829791	-0.091945076	-0.164956938	-0.206456774
23	PEV (Pre-Erythrocytic Vaccine)	3	35%	2	0.1	Infants	6, 10, &, 14 weeks	2 yrs	50%	69%	85%	85%	NA	80%	1-39yo	0 yrs	None	70%	81%	93%	93%	NA	NA	None	NA	NA	NA	NA	NA	NA	NA	NA	0.4	Cases per 100,000 population	6779.618182	4783.227273	4589.790909	4626.463636	5088.027273	5616.454545	6178.409091	6789.1	7358.7	7781.172727	8160.4	8542.818182	8763.027273	8913.272727	9092.836364
23	PEV (Pre-Erythrocytic Vaccine)	3	35%	2	0.1	Infants	6, 10, &, 14 weeks	2 yrs	50%	69%	85%	85%	NA	80%	1-39yo	0 yrs	None	70%	81%	93%	93%	NA	NA	None	NA	NA	NA	NA	NA	NA	NA	NA	0.4	Severe Cases per 100,000 population	111.3272727	78.1	78.1	80.28181818	92.11818182	104.8636364	116.7818182	128.2727273	141.7545455	150.7636364	157.1454545	166.1090909	167.8909091	170.0454545	172.2909091
23	PEV (Pre-Erythrocytic Vaccine)	3	35%	2	0.1	Infants	6, 10, &, 14 weeks	2 yrs	50%	69%	85%	85%	NA	80%	1-39yo	0 yrs	None	70%	81%	93%	93%	NA	NA	None	NA	NA	NA	NA	NA	NA	NA	NA	0.4	Deaths per 100,000 population	24.5	17.30909091	17.31818182	18.29090909	20.2	22.52727273	24.81818182	27.12727273	29.60909091	31.55454545	32.77272727	34.1	34.03636364	35.40909091	34.69090909
23	PEV (Pre-Erythrocytic Vaccine)	3	35%	2	0.1	Infants	6, 10, &, 14 weeks	2 yrs	50%	69%	85%	85%	NA	80%	1-39yo	0 yrs	None	70%	81%	93%	93%	NA	NA	None	NA	NA	NA	NA	NA	NA	NA	NA	0.4	Cases in <5yo per 100,000 population	535.5454545	353.5727273	329.3909091	320.8181818	344.3545455	375.2818182	413.1636364	451.9909091	498.2545455	529.3545455	559	591.9363636	611.1090909	625.0636364	644.2454545
23	PEV (Pre-Erythrocytic Vaccine)	3	35%	2	0.1	Infants	6, 10, &, 14 weeks	2 yrs	50%	69%	85%	85%	NA	80%	1-39yo	0 yrs	None	70%	81%	93%	93%	NA	NA	None	NA	NA	NA	NA	NA	NA	NA	NA	0.4	Severe Cases in <5yo per 100,000 population	26.19090909	18.58181818	17.51818182	16.90909091	18.23636364	20.25454545	21.70909091	23.67272727	26.5	27.96363636	29.19090909	32.73636364	32.31818182	32.79090909	33.47272727
23	PEV (Pre-Erythrocytic Vaccine)	3	35%	2	0.1	Infants	6, 10, &, 14 weeks	2 yrs	50%	69%	85%	85%	NA	80%	1-39yo	0 yrs	None	70%	81%	93%	93%	NA	NA	None	NA	NA	NA	NA	NA	NA	NA	NA	0.4	Deaths in < 5yo per 100,000 population	7.209090909	5.709090909	5.472727273	5.436363636	5.563636364	5.809090909	6.436363636	6.5	7.209090909	7.363636364	7.418181818	7.981818182	7.790909091	8.145454545	7.527272727
23	PEV (Pre-Erythrocytic Vaccine)	3	35%	2	0.1	Infants	6, 10, &, 14 weeks	2 yrs	50%	69%	85%	85%	NA	80%	1-39yo	0 yrs	None	70%	81%	93%	93%	NA	NA	None	NA	NA	NA	NA	NA	NA	NA	NA	0.4	DALYs per 100,000 population	621.6629979	438.2470143	436.2837064	462.8107568	512.7365178	571.731849	623.5286518	682.2695123	750.0180959	801.2501913	826.4086627	861.0533426	864.2852561	891.3924332	874.030715
23	PEV (Pre-Erythrocytic Vaccine)	3	35%	2	0.1	Infants	6, 10, &, 14 weeks	2 yrs	50%	69%	85%	85%	NA	80%	1-39yo	0 yrs	None	70%	81%	93%	93%	NA	NA	None	NA	NA	NA	NA	NA	NA	NA	NA	0.4	Income and productivity gains from delivering vaccine (US$ / dose)	0.031128236	1.296994272	1.24340155	1.235187318	1.089831479	0.917556607	0.738552834	0.541361715	0.357914684	0.227287484	0.109885548	-0.008802574	-0.075138851	-0.123290797	-0.17518138
24	PEV (Pre-Erythrocytic Vaccine)	3	35%	2	0.1	Infants	6, 10, &, 14 weeks	2 yrs	50%	69%	85%	85%	NA	80%	1-39yo	0 yrs	None	50%	69%	85%	85%	NA	NA	None	NA	NA	NA	NA	NA	NA	NA	NA	0.4	Cases per 100,000 population	6945.536364	5126.027273	4841.163636	4991.372727	5332.936364	5780.945455	6293.7	6900.536364	7442.654545	7913.4	8283.409091	8528.290909	8708.490909	8833.727273	8937.509091
24	PEV (Pre-Erythrocytic Vaccine)	3	35%	2	0.1	Infants	6, 10, &, 14 weeks	2 yrs	50%	69%	85%	85%	NA	80%	1-39yo	0 yrs	None	50%	69%	85%	85%	NA	NA	None	NA	NA	NA	NA	NA	NA	NA	NA	0.4	Severe Cases per 100,000 population	117.9818182	84.46363636	83.34545455	87.79090909	97.60909091	106.1181818	117.4818182	132.3454545	142.9363636	152.1363636	157.3	161.3545455	165.0363636	169.4909091	167.4272727
24	PEV (Pre-Erythrocytic Vaccine)	3	35%	2	0.1	Infants	6, 10, &, 14 weeks	2 yrs	50%	69%	85%	85%	NA	80%	1-39yo	0 yrs	None	50%	69%	85%	85%	NA	NA	None	NA	NA	NA	NA	NA	NA	NA	NA	0.4	Deaths per 100,000 population	24.83636364	18.95454545	18.63636364	18.76363636	20.67272727	22.75454545	24.42727273	27.64545455	29.39090909	31.19090909	32.28181818	33.15454545	33.62727273	34.23636364	34.10909091
24	PEV (Pre-Erythrocytic Vaccine)	3	35%	2	0.1	Infants	6, 10, &, 14 weeks	2 yrs	50%	69%	85%	85%	NA	80%	1-39yo	0 yrs	None	50%	69%	85%	85%	NA	NA	None	NA	NA	NA	NA	NA	NA	NA	NA	0.4	Cases in <5yo per 100,000 population	555.2363636	389.8818182	347.9	351.6636364	360.8090909	386.7454545	417.4181818	458.4636364	503.4090909	540.1363636	574.1272727	593.5454545	612.0272727	616.2818182	624.3090909
24	PEV (Pre-Erythrocytic Vaccine)	3	35%	2	0.1	Infants	6, 10, &, 14 weeks	2 yrs	50%	69%	85%	85%	NA	80%	1-39yo	0 yrs	None	50%	69%	85%	85%	NA	NA	None	NA	NA	NA	NA	NA	NA	NA	NA	0.4	Severe Cases in <5yo per 100,000 population	28.6	20.7	17.84545455	18.62727273	19.75454545	21.10909091	22.60909091	24.22727273	27.29090909	28.92727273	29.99090909	31.10909091	32.4	32.04545455	32.27272727
24	PEV (Pre-Erythrocytic Vaccine)	3	35%	2	0.1	Infants	6, 10, &, 14 weeks	2 yrs	50%	69%	85%	85%	NA	80%	1-39yo	0 yrs	None	50%	69%	85%	85%	NA	NA	None	NA	NA	NA	NA	NA	NA	NA	NA	0.4	Deaths in < 5yo per 100,000 population	7.281818182	5.936363636	5.890909091	5.754545455	5.754545455	6.054545455	5.936363636	6.645454545	6.981818182	7.563636364	7.536363636	7.4	7.7	7.727272727	8.390909091
24	PEV (Pre-Erythrocytic Vaccine)	3	35%	2	0.1	Infants	6, 10, &, 14 weeks	2 yrs	50%	69%	85%	85%	NA	80%	1-39yo	0 yrs	None	50%	69%	85%	85%	NA	NA	None	NA	NA	NA	NA	NA	NA	NA	NA	0.4	DALYs per 100,000 population	632.3949434	482.9135428	472.5032126	475.0951237	523.731957	576.9201618	620.8738913	696.6735041	744.2026031	793.8470258	817.221368	838.5494975	851.2974206	862.7698629	865.5310602
24	PEV (Pre-Erythrocytic Vaccine)	3	35%	2	0.1	Infants	6, 10, &, 14 weeks	2 yrs	50%	69%	85%	85%	NA	80%	1-39yo	0 yrs	None	50%	69%	85%	85%	NA	NA	None	NA	NA	NA	NA	NA	NA	NA	NA	0.4	Income and productivity gains from delivering vaccine (US$ / dose)	0.031415139	1.180994332	1.164493642	1.116074696	1.006562996	0.866054733	0.701374223	0.505083965	0.33296493	0.18442929	0.075334426	0.00083265	-0.052360878	-0.097777485	-0.127612684
25	PEV (Pre-Erythrocytic Vaccine)	3	35%	2	0.1	Infants	6, 10, &, 14 weeks	2 yrs	50%	69%	85%	85%	NA	50%	1-39yo	0 yrs	None	89%	95%	97%	97%	NA	NA	None	NA	NA	NA	NA	NA	NA	NA	NA	0.4	Cases per 100,000 population	6577.736364	4524.963636	4244.263636	4372.727273	4716.472727	5238.281818	5812.436364	6582.863636	7215.063636	7812.6	8228.809091	8641.954545	8871.818182	9063.263636	9091.081818
25	PEV (Pre-Erythrocytic Vaccine)	3	35%	2	0.1	Infants	6, 10, &, 14 weeks	2 yrs	50%	69%	85%	85%	NA	50%	1-39yo	0 yrs	None	89%	95%	97%	97%	NA	NA	None	NA	NA	NA	NA	NA	NA	NA	NA	0.4	Severe Cases per 100,000 population	108.0090909	73.00909091	72.23636364	75.82727273	84.19090909	95.33636364	110.2454545	127.4545455	139.9454545	151.0181818	161.0636364	167.8909091	171.7181818	172.7727273	172.8727273
25	PEV (Pre-Erythrocytic Vaccine)	3	35%	2	0.1	Infants	6, 10, &, 14 weeks	2 yrs	50%	69%	85%	85%	NA	50%	1-39yo	0 yrs	None	89%	95%	97%	97%	NA	NA	None	NA	NA	NA	NA	NA	NA	NA	NA	0.4	Deaths per 100,000 population	23	16.97272727	16.83636364	16.29090909	18.19090909	20.53636364	23.36363636	26.8	28.89090909	31.50909091	32.53636364	35.4	35.42727273	35.33636364	35.50909091
25	PEV (Pre-Erythrocytic Vaccine)	3	35%	2	0.1	Infants	6, 10, &, 14 weeks	2 yrs	50%	69%	85%	85%	NA	50%	1-39yo	0 yrs	None	89%	95%	97%	97%	NA	NA	None	NA	NA	NA	NA	NA	NA	NA	NA	0.4	Cases in <5yo per 100,000 population	525.8818182	336.2636364	309.5818182	306.0727273	318.2545455	346.8272727	388.8272727	440.8636364	494.5818182	526.8454545	573.2909091	603.3090909	626.2545455	642.9818182	649.1727273
25	PEV (Pre-Erythrocytic Vaccine)	3	35%	2	0.1	Infants	6, 10, &, 14 weeks	2 yrs	50%	69%	85%	85%	NA	50%	1-39yo	0 yrs	None	89%	95%	97%	97%	NA	NA	None	NA	NA	NA	NA	NA	NA	NA	NA	0.4	Severe Cases in <5yo per 100,000 population	25.21818182	16.99090909	16.04545455	16.10909091	17.02727273	18.49090909	21.16363636	23.19090909	26.04545455	27.99090909	30.08181818	31.33636364	32.16363636	31.59090909	33.06363636
25	PEV (Pre-Erythrocytic Vaccine)	3	35%	2	0.1	Infants	6, 10, &, 14 weeks	2 yrs	50%	69%	85%	85%	NA	50%	1-39yo	0 yrs	None	89%	95%	97%	97%	NA	NA	None	NA	NA	NA	NA	NA	NA	NA	NA	0.4	Deaths in < 5yo per 100,000 population	7.2	5.745454545	5.736363636	5.181818182	5.372727273	5.863636364	6.018181818	6.245454545	6.881818182	7.045454545	7.109090909	7.9	8.063636364	7.654545455	7.9
25	PEV (Pre-Erythrocytic Vaccine)	3	35%	2	0.1	Infants	6, 10, &, 14 weeks	2 yrs	50%	69%	85%	85%	NA	50%	1-39yo	0 yrs	None	89%	95%	97%	97%	NA	NA	None	NA	NA	NA	NA	NA	NA	NA	NA	0.4	DALYs per 100,000 population	585.4628677	431.8136393	424.7359237	414.1493156	461.7269251	523.3922419	590.2062294	676.4149368	732.5386266	793.3000108	821.7807588	896.2133089	896.0907069	889.7877181	891.9972513
25	PEV (Pre-Erythrocytic Vaccine)	3	35%	2	0.1	Infants	6, 10, &, 14 weeks	2 yrs	50%	69%	85%	85%	NA	50%	1-39yo	0 yrs	None	89%	95%	97%	97%	NA	NA	None	NA	NA	NA	NA	NA	NA	NA	NA	0.4	Income and productivity gains from delivering vaccine (US$ / dose)	0.032101955	1.39192906	1.408140608	1.360322796	1.249996424	1.06947945	0.882183003	0.626323575	0.420259524	0.224546612	0.090771479	-0.039912933	-0.113223379	-0.174775619	-0.179279657
26	PEV (Pre-Erythrocytic Vaccine)	3	35%	2	0.1	Infants	6, 10, &, 14 weeks	2 yrs	50%	69%	85%	85%	NA	50%	1-39yo	0 yrs	None	70%	81%	93%	93%	NA	NA	None	NA	NA	NA	NA	NA	NA	NA	NA	0.4	Cases per 100,000 population	6789.527273	4807.890909	4520.709091	4637.445455	5021.372727	5570.845455	6184.790909	6747.254545	7371.563636	7857.836364	8256.990909	8623.290909	8770.072727	8990.072727	9058.836364
26	PEV (Pre-Erythrocytic Vaccine)	3	35%	2	0.1	Infants	6, 10, &, 14 weeks	2 yrs	50%	69%	85%	85%	NA	50%	1-39yo	0 yrs	None	70%	81%	93%	93%	NA	NA	None	NA	NA	NA	NA	NA	NA	NA	NA	0.4	Severe Cases per 100,000 population	112.4272727	78.62727273	76.61818182	82	89.19090909	105.2181818	118.4727273	127.9727273	142.3090909	151.4545455	158.4272727	166.1272727	169.4363636	170.7636364	172.5454545
26	PEV (Pre-Erythrocytic Vaccine)	3	35%	2	0.1	Infants	6, 10, &, 14 weeks	2 yrs	50%	69%	85%	85%	NA	50%	1-39yo	0 yrs	None	70%	81%	93%	93%	NA	NA	None	NA	NA	NA	NA	NA	NA	NA	NA	0.4	Deaths per 100,000 population	24.58181818	17.29090909	17.43636364	17.55454545	19.33636364	22.40909091	25.27272727	27.00909091	30.02727273	31.46363636	32.88181818	34.62727273	34.60909091	35.71818182	35.49090909
26	PEV (Pre-Erythrocytic Vaccine)	3	35%	2	0.1	Infants	6, 10, &, 14 weeks	2 yrs	50%	69%	85%	85%	NA	50%	1-39yo	0 yrs	None	70%	81%	93%	93%	NA	NA	None	NA	NA	NA	NA	NA	NA	NA	NA	0.4	Cases in <5yo per 100,000 population	539.5909091	360.4545455	325.7363636	324.9909091	343.8	372.9	419.6909091	455.5636364	500.9181818	542.6181818	568.0272727	606.3454545	614.3454545	639.3909091	644.8818182
26	PEV (Pre-Erythrocytic Vaccine)	3	35%	2	0.1	Infants	6, 10, &, 14 weeks	2 yrs	50%	69%	85%	85%	NA	50%	1-39yo	0 yrs	None	70%	81%	93%	93%	NA	NA	None	NA	NA	NA	NA	NA	NA	NA	NA	0.4	Severe Cases in <5yo per 100,000 population	27.95454545	19.20909091	17.16363636	17.17272727	18.5	20.96363636	22.29090909	24.36363636	26.46363636	28.74545455	30.08181818	32.31818182	32.88181818	34.69090909	32.9
26	PEV (Pre-Erythrocytic Vaccine)	3	35%	2	0.1	Infants	6, 10, &, 14 weeks	2 yrs	50%	69%	85%	85%	NA	50%	1-39yo	0 yrs	None	70%	81%	93%	93%	NA	NA	None	NA	NA	NA	NA	NA	NA	NA	NA	0.4	Deaths in < 5yo per 100,000 population	7.481818182	5.454545455	5.790909091	5.281818182	5.772727273	6.090909091	6.445454545	6.754545455	6.772727273	7.572727273	7.963636364	7.981818182	8.518181818	8.254545455	7.963636364
26	PEV (Pre-Erythrocytic Vaccine)	3	35%	2	0.1	Infants	6, 10, &, 14 weeks	2 yrs	50%	69%	85%	85%	NA	50%	1-39yo	0 yrs	None	70%	81%	93%	93%	NA	NA	None	NA	NA	NA	NA	NA	NA	NA	NA	0.4	DALYs per 100,000 population	622.9908045	441.0058238	442.3650562	445.8238207	491.8682028	566.7632778	638.5593353	684.8560142	759.6441406	795.5992376	831.3036053	874.0404586	880.7003691	897.9779035	895.4626818
26	PEV (Pre-Erythrocytic Vaccine)	3	35%	2	0.1	Infants	6, 10, &, 14 weeks	2 yrs	50%	69%	85%	85%	NA	50%	1-39yo	0 yrs	None	70%	81%	93%	93%	NA	NA	None	NA	NA	NA	NA	NA	NA	NA	NA	0.4	Income and productivity gains from delivering vaccine (US$ / dose)	0.031072599	1.290602136	1.308449263	1.277628366	1.144773366	0.964292751	0.759864285	0.572229408	0.367666252	0.210994051	0.083845995	-0.033269833	-0.081450788	-0.148453974	-0.173421538
27	PEV (Pre-Erythrocytic Vaccine)	3	35%	2	0.1	Infants	6, 10, &, 14 weeks	2 yrs	50%	69%	85%	85%	NA	50%	1-39yo	0 yrs	None	50%	69%	85%	85%	NA	NA	None	NA	NA	NA	NA	NA	NA	NA	NA	0.4	Cases per 100,000 population	6981.736364	5161.063636	4908.554545	5026.009091	5385.745455	5891.027273	6507.518182	7002.818182	7543.154545	7946.372727	8299.654545	8598.554545	8782.609091	8947.618182	8981.827273
27	PEV (Pre-Erythrocytic Vaccine)	3	35%	2	0.1	Infants	6, 10, &, 14 weeks	2 yrs	50%	69%	85%	85%	NA	50%	1-39yo	0 yrs	None	50%	69%	85%	85%	NA	NA	None	NA	NA	NA	NA	NA	NA	NA	NA	0.4	Severe Cases per 100,000 population	117.8181818	87.08181818	83.62727273	87.37272727	97.92727273	108.5	123.4636364	132.6545455	145.1636364	154.6454545	158.4454545	164.4545455	164.1909091	170.8090909	167.3818182
27	PEV (Pre-Erythrocytic Vaccine)	3	35%	2	0.1	Infants	6, 10, &, 14 weeks	2 yrs	50%	69%	85%	85%	NA	50%	1-39yo	0 yrs	None	50%	69%	85%	85%	NA	NA	None	NA	NA	NA	NA	NA	NA	NA	NA	0.4	Deaths per 100,000 population	24.21818182	20.35454545	17.95454545	19.37272727	21.22727273	22.71818182	27.06363636	27.04545455	29.70909091	32.58181818	32.90909091	34	33.92727273	34.96363636	34.66363636
27	PEV (Pre-Erythrocytic Vaccine)	3	35%	2	0.1	Infants	6, 10, &, 14 weeks	2 yrs	50%	69%	85%	85%	NA	50%	1-39yo	0 yrs	None	50%	69%	85%	85%	NA	NA	None	NA	NA	NA	NA	NA	NA	NA	NA	0.4	Cases in <5yo per 100,000 population	557.2636364	396.0909091	357.0818182	353.0545455	362.8545455	391.7545455	441.7727273	479.7090909	517.8181818	548.1272727	570.9636364	608.2909091	631.5909091	638.3727273	641.8909091
27	PEV (Pre-Erythrocytic Vaccine)	3	35%	2	0.1	Infants	6, 10, &, 14 weeks	2 yrs	50%	69%	85%	85%	NA	50%	1-39yo	0 yrs	None	50%	69%	85%	85%	NA	NA	None	NA	NA	NA	NA	NA	NA	NA	NA	0.4	Severe Cases in <5yo per 100,000 population	28.76363636	20.24545455	19.33636364	19.02727273	19.61818182	21.38181818	24.15454545	24.97272727	28.13636364	29.22727273	30.91818182	32.32727273	32.11818182	32.58181818	33.35454545
27	PEV (Pre-Erythrocytic Vaccine)	3	35%	2	0.1	Infants	6, 10, &, 14 weeks	2 yrs	50%	69%	85%	85%	NA	50%	1-39yo	0 yrs	None	50%	69%	85%	85%	NA	NA	None	NA	NA	NA	NA	NA	NA	NA	NA	0.4	Deaths in < 5yo per 100,000 population	7.436363636	6.645454545	5.490909091	5.927272727	5.672727273	6.018181818	7.236363636	6.627272727	7.3	7.527272727	7.763636364	8.3	8.027272727	7.9	7.8
27	PEV (Pre-Erythrocytic Vaccine)	3	35%	2	0.1	Infants	6, 10, &, 14 weeks	2 yrs	50%	69%	85%	85%	NA	50%	1-39yo	0 yrs	None	50%	69%	85%	85%	NA	NA	None	NA	NA	NA	NA	NA	NA	NA	NA	0.4	DALYs per 100,000 population	616.5979943	515.4640607	455.7574864	491.3559021	536.7269787	576.3879863	685.7084175	683.2233321	753.5620653	821.7432729	830.9800435	863.2551338	857.0423762	885.894156	876.8572312
27	PEV (Pre-Erythrocytic Vaccine)	3	35%	2	0.1	Infants	6, 10, &, 14 weeks	2 yrs	50%	69%	85%	85%	NA	50%	1-39yo	0 yrs	None	50%	69%	85%	85%	NA	NA	None	NA	NA	NA	NA	NA	NA	NA	NA	0.4	Income and productivity gains from delivering vaccine (US$ / dose)	0.030782013	1.179196866	1.193582298	1.152646233	1.027840441	0.858997203	0.655374686	0.494247903	0.310859801	0.182579581	0.072383183	-0.024900435	-0.078116028	-0.13825518	-0.142948547
28	PEV (Pre-Erythrocytic Vaccine)	3	35%	2	1	Infants	6, 10, &, 14 weeks	2 yrs	89%	95%	97%	97%	NA	95%	1-39yo	0 yrs	None	89%	95%	97%	97%	NA	NA	None	NA	NA	NA	NA	NA	NA	NA	NA	0.4	Cases per 100,000 population	65719.09091	45097.36364	41880.27273	42750.45455	45863.27273	51608.45455	57318	64106.63636	69617.36364	74386.45455	79480.36364	83017.72727	85282.54545	87687.36364	89479.81818
28	PEV (Pre-Erythrocytic Vaccine)	3	35%	2	1	Infants	6, 10, &, 14 weeks	2 yrs	89%	95%	97%	97%	NA	95%	1-39yo	0 yrs	None	89%	95%	97%	97%	NA	NA	None	NA	NA	NA	NA	NA	NA	NA	NA	0.4	Severe Cases per 100,000 population	1071.272727	752.6363636	698.5454545	744.8181818	803.9090909	934.0909091	1073.181818	1212.909091	1342.545455	1445.909091	1523.545455	1618.636364	1649.909091	1670.818182	1687.454545
28	PEV (Pre-Erythrocytic Vaccine)	3	35%	2	1	Infants	6, 10, &, 14 weeks	2 yrs	89%	95%	97%	97%	NA	95%	1-39yo	0 yrs	None	89%	95%	97%	97%	NA	NA	None	NA	NA	NA	NA	NA	NA	NA	NA	0.4	Deaths per 100,000 population	232.5454545	166.5454545	156	171.6363636	182.1818182	207	225.3636364	252.7272727	281.6363636	304.1818182	317.6363636	337.2727273	340.1818182	348.9090909	346.8181818
28	PEV (Pre-Erythrocytic Vaccine)	3	35%	2	1	Infants	6, 10, &, 14 weeks	2 yrs	89%	95%	97%	97%	NA	95%	1-39yo	0 yrs	None	89%	95%	97%	97%	NA	NA	None	NA	NA	NA	NA	NA	NA	NA	NA	0.4	Cases in <5yo per 100,000 population	5215.909091	3288.454545	2833.181818	2767.454545	2792.181818	3032.272727	3448	3852.727273	4191.545455	4548.818182	4907.727273	5208.363636	5365.636364	5524.818182	5685.909091
28	PEV (Pre-Erythrocytic Vaccine)	3	35%	2	1	Infants	6, 10, &, 14 weeks	2 yrs	89%	95%	97%	97%	NA	95%	1-39yo	0 yrs	None	89%	95%	97%	97%	NA	NA	None	NA	NA	NA	NA	NA	NA	NA	NA	0.4	Severe Cases in <5yo per 100,000 population	255.3636364	172.4545455	144.0909091	144.9090909	144.3636364	158.1818182	191.3636364	205.4545455	232.1818182	243.8181818	252.0909091	283.5454545	288.0909091	297.7272727	302.6363636
28	PEV (Pre-Erythrocytic Vaccine)	3	35%	2	1	Infants	6, 10, &, 14 weeks	2 yrs	89%	95%	97%	97%	NA	95%	1-39yo	0 yrs	None	89%	95%	97%	97%	NA	NA	None	NA	NA	NA	NA	NA	NA	NA	NA	0.4	Deaths in < 5yo per 100,000 population	73.09090909	52.18181818	47.72727273	50.45454545	48.81818182	55.36363636	56.54545455	60.18181818	66.81818182	61.54545455	71.72727273	76.18181818	72.72727273	73.81818182	79.36363636
28	PEV (Pre-Erythrocytic Vaccine)	3	35%	2	1	Infants	6, 10, &, 14 weeks	2 yrs	89%	95%	97%	97%	NA	95%	1-39yo	0 yrs	None	89%	95%	97%	97%	NA	NA	None	NA	NA	NA	NA	NA	NA	NA	NA	0.4	DALYs per 100,000 population	5901.812696	4219.793493	3959.669635	4350.957507	4604.50985	5253.144905	5696.695586	6414.891338	7130.829079	7685.052002	7992.630904	8512.222936	8611.939317	8794.167908	8800.622515
28	PEV (Pre-Erythrocytic Vaccine)	3	35%	2	1	Infants	6, 10, &, 14 weeks	2 yrs	89%	95%	97%	97%	NA	95%	1-39yo	0 yrs	None	89%	95%	97%	97%	NA	NA	None	NA	NA	NA	NA	NA	NA	NA	NA	0.4	Income and productivity gains from delivering vaccine (US$ / dose)	0.313878479	9.03018264	8.631563922	8.440615483	7.814876625	6.63608675	5.496753572	4.118069628	2.991265428	2.055496707	1.067580949	0.370619652	-0.066951362	-0.545729404	-0.891996458
29	PEV (Pre-Erythrocytic Vaccine)	3	35%	2	1	Infants	6, 10, &, 14 weeks	2 yrs	89%	95%	97%	97%	NA	95%	1-39yo	0 yrs	None	70%	81%	93%	93%	NA	NA	None	NA	NA	NA	NA	NA	NA	NA	NA	0.4	Cases per 100,000 population	67363.18182	47109	44382.63636	44580.27273	48592.81818	53726.63636	59548.90909	65470.45455	71714.72727	76479.18182	79902.36364	83361.27273	86477.90909	87517.09091	88339
29	PEV (Pre-Erythrocytic Vaccine)	3	35%	2	1	Infants	6, 10, &, 14 weeks	2 yrs	89%	95%	97%	97%	NA	95%	1-39yo	0 yrs	None	70%	81%	93%	93%	NA	NA	None	NA	NA	NA	NA	NA	NA	NA	NA	0.4	Severe Cases per 100,000 population	1146.909091	777.0909091	755.5454545	771.4545455	861.2727273	972.1818182	1118.818182	1224.636364	1363.272727	1463.636364	1542.181818	1616.545455	1632.272727	1663	1656.272727
29	PEV (Pre-Erythrocytic Vaccine)	3	35%	2	1	Infants	6, 10, &, 14 weeks	2 yrs	89%	95%	97%	97%	NA	95%	1-39yo	0 yrs	None	70%	81%	93%	93%	NA	NA	None	NA	NA	NA	NA	NA	NA	NA	NA	0.4	Deaths per 100,000 population	244.3636364	179.0909091	168.2727273	169.4545455	195.3636364	210.9090909	241.8181818	268.2727273	285.0909091	305.4545455	324.0909091	340.0909091	342	338.1818182	335.6363636
29	PEV (Pre-Erythrocytic Vaccine)	3	35%	2	1	Infants	6, 10, &, 14 weeks	2 yrs	89%	95%	97%	97%	NA	95%	1-39yo	0 yrs	None	70%	81%	93%	93%	NA	NA	None	NA	NA	NA	NA	NA	NA	NA	NA	0.4	Cases in <5yo per 100,000 population	5365	3442.636364	3057.363636	2866.363636	2954.636364	3173.818182	3520.545455	3950.545455	4289.272727	4709	4992.090909	5205.545455	5492.181818	5577.181818	5631.181818
29	PEV (Pre-Erythrocytic Vaccine)	3	35%	2	1	Infants	6, 10, &, 14 weeks	2 yrs	89%	95%	97%	97%	NA	95%	1-39yo	0 yrs	None	70%	81%	93%	93%	NA	NA	None	NA	NA	NA	NA	NA	NA	NA	NA	0.4	Severe Cases in <5yo per 100,000 population	272.2727273	181.0909091	166.6363636	145.5454545	159.0909091	172.6363636	196.3636364	211	224.5454545	246.1818182	271.9090909	280.0909091	280.4545455	294.5454545	291.6363636
29	PEV (Pre-Erythrocytic Vaccine)	3	35%	2	1	Infants	6, 10, &, 14 weeks	2 yrs	89%	95%	97%	97%	NA	95%	1-39yo	0 yrs	None	70%	81%	93%	93%	NA	NA	None	NA	NA	NA	NA	NA	NA	NA	NA	0.4	Deaths in < 5yo per 100,000 population	71.90909091	58	53.63636364	46.45454545	52.63636364	53.81818182	60.18181818	63.27272727	67.72727273	66.54545455	71.54545455	71.72727273	74.18181818	74.09090909	72.72727273
29	PEV (Pre-Erythrocytic Vaccine)	3	35%	2	1	Infants	6, 10, &, 14 weeks	2 yrs	89%	95%	97%	97%	NA	95%	1-39yo	0 yrs	None	70%	81%	93%	93%	NA	NA	None	NA	NA	NA	NA	NA	NA	NA	NA	0.4	DALYs per 100,000 population	6224.926163	4522.655884	4255.559341	4296.304602	4909.820958	5330.473187	6092.317607	6786.523461	7212.780146	7664.783583	8182.44374	8570.786135	8627.945881	8540.609954	8494.976503
29	PEV (Pre-Erythrocytic Vaccine)	3	35%	2	1	Infants	6, 10, &, 14 weeks	2 yrs	89%	95%	97%	97%	NA	95%	1-39yo	0 yrs	None	70%	81%	93%	93%	NA	NA	None	NA	NA	NA	NA	NA	NA	NA	NA	0.4	Income and productivity gains from delivering vaccine (US$ / dose)	0.309384689	8.598692279	8.146004775	8.075545833	7.269541645	6.209200228	5.053734953	3.857093743	2.597158413	1.648228053	0.992411019	0.283911378	-0.284687254	-0.513552435	-0.658279999
30	PEV (Pre-Erythrocytic Vaccine)	3	35%	2	1	Infants	6, 10, &, 14 weeks	2 yrs	89%	95%	97%	97%	NA	95%	1-39yo	0 yrs	None	50%	69%	85%	85%	NA	NA	None	NA	NA	NA	NA	NA	NA	NA	NA	0.4	Cases per 100,000 population	69477.45455	51196.90909	49264.72727	50186.09091	53066.63636	57667.09091	63366.45455	68113.36364	72956.09091	76928.81818	80150.90909	82915.36364	85033.90909	87077.45455	87894.09091
30	PEV (Pre-Erythrocytic Vaccine)	3	35%	2	1	Infants	6, 10, &, 14 weeks	2 yrs	89%	95%	97%	97%	NA	95%	1-39yo	0 yrs	None	50%	69%	85%	85%	NA	NA	None	NA	NA	NA	NA	NA	NA	NA	NA	0.4	Severe Cases per 100,000 population	1151.181818	854.0909091	830.9090909	871.9090909	928.1818182	1048.181818	1171.909091	1266.454545	1365.454545	1452.909091	1527.272727	1551.818182	1610.181818	1635.636364	1631.636364
30	PEV (Pre-Erythrocytic Vaccine)	3	35%	2	1	Infants	6, 10, &, 14 weeks	2 yrs	89%	95%	97%	97%	NA	95%	1-39yo	0 yrs	None	50%	69%	85%	85%	NA	NA	None	NA	NA	NA	NA	NA	NA	NA	NA	0.4	Deaths per 100,000 population	252.3636364	189.5454545	189.8181818	190.5454545	199.3636364	214.5454545	247.4545455	264.6363636	290.6363636	305.6363636	314.3636364	322.7272727	332.7272727	343.6363636	344.1818182
30	PEV (Pre-Erythrocytic Vaccine)	3	35%	2	1	Infants	6, 10, &, 14 weeks	2 yrs	89%	95%	97%	97%	NA	95%	1-39yo	0 yrs	None	50%	69%	85%	85%	NA	NA	None	NA	NA	NA	NA	NA	NA	NA	NA	0.4	Cases in <5yo per 100,000 population	5511.909091	3764.272727	3396.454545	3279.181818	3267.909091	3448.727273	3772	4098.727273	4397.090909	4781	4991.818182	5164.909091	5307.545455	5531.727273	5613.636364
30	PEV (Pre-Erythrocytic Vaccine)	3	35%	2	1	Infants	6, 10, &, 14 weeks	2 yrs	89%	95%	97%	97%	NA	95%	1-39yo	0 yrs	None	50%	69%	85%	85%	NA	NA	None	NA	NA	NA	NA	NA	NA	NA	NA	0.4	Severe Cases in <5yo per 100,000 population	281.5454545	201.6363636	173	176.0909091	167.1818182	185.5454545	205.6363636	221.4545455	235	252.3636364	266.1818182	277.1818182	281.8181818	295	294.2727273
30	PEV (Pre-Erythrocytic Vaccine)	3	35%	2	1	Infants	6, 10, &, 14 weeks	2 yrs	89%	95%	97%	97%	NA	95%	1-39yo	0 yrs	None	50%	69%	85%	85%	NA	NA	None	NA	NA	NA	NA	NA	NA	NA	NA	0.4	Deaths in < 5yo per 100,000 population	77.27272727	60.45454545	56.09090909	52.36363636	52.63636364	58.36363636	63.45454545	63.18181818	69	70	69.09090909	73.54545455	72.45454545	75.45454545	76.18181818
30	PEV (Pre-Erythrocytic Vaccine)	3	35%	2	1	Infants	6, 10, &, 14 weeks	2 yrs	89%	95%	97%	97%	NA	95%	1-39yo	0 yrs	None	50%	69%	85%	85%	NA	NA	None	NA	NA	NA	NA	NA	NA	NA	NA	0.4	DALYs per 100,000 population	6422.719544	4806.659139	4807.584744	4841.591005	5028.431444	5458.307988	6255.340917	6675.051939	7368.216127	7721.629743	7951.402919	8187.054182	8369.888439	8632.132922	8697.262047
30	PEV (Pre-Erythrocytic Vaccine)	3	35%	2	1	Infants	6, 10, &, 14 weeks	2 yrs	89%	95%	97%	97%	NA	95%	1-39yo	0 yrs	None	50%	69%	85%	85%	NA	NA	None	NA	NA	NA	NA	NA	NA	NA	NA	0.4	Income and productivity gains from delivering vaccine (US$ / dose)	0.305967724	7.688930958	7.164066557	6.979213035	6.382443167	5.429759551	4.299962889	3.338184791	2.359044355	1.58042162	0.938445973	0.407303177	-0.014765342	-0.40062682	-0.559867659
31	PEV (Pre-Erythrocytic Vaccine)	3	35%	2	1	Infants	6, 10, &, 14 weeks	2 yrs	89%	95%	97%	97%	NA	80%	1-39yo	0 yrs	None	89%	95%	97%	97%	NA	NA	None	NA	NA	NA	NA	NA	NA	NA	NA	0.4	Cases per 100,000 population	65786.81818	44965.54545	42143.45455	43098.90909	46005.54545	51044.09091	57128.54545	63579.54545	70157.09091	75457	79468.81818	83008.18182	85641.72727	87964.18182	88744.09091
31	PEV (Pre-Erythrocytic Vaccine)	3	35%	2	1	Infants	6, 10, &, 14 weeks	2 yrs	89%	95%	97%	97%	NA	80%	1-39yo	0 yrs	None	89%	95%	97%	97%	NA	NA	None	NA	NA	NA	NA	NA	NA	NA	NA	0.4	Severe Cases per 100,000 population	1105.181818	751.6363636	712.6363636	755.6363636	822.2727273	950.2727273	1082.090909	1223.545455	1356	1463.090909	1527.272727	1594.363636	1653.727273	1658.181818	1676.636364
31	PEV (Pre-Erythrocytic Vaccine)	3	35%	2	1	Infants	6, 10, &, 14 weeks	2 yrs	89%	95%	97%	97%	NA	80%	1-39yo	0 yrs	None	89%	95%	97%	97%	NA	NA	None	NA	NA	NA	NA	NA	NA	NA	NA	0.4	Deaths per 100,000 population	240.1818182	161.8181818	163.5454545	171.2727273	177.2727273	207.2727273	242.0909091	255.7272727	291.7272727	305	326.2727273	329.4545455	324.0909091	342.3636364	345.4545455
31	PEV (Pre-Erythrocytic Vaccine)	3	35%	2	1	Infants	6, 10, &, 14 weeks	2 yrs	89%	95%	97%	97%	NA	80%	1-39yo	0 yrs	None	89%	95%	97%	97%	NA	NA	None	NA	NA	NA	NA	NA	NA	NA	NA	0.4	Cases in <5yo per 100,000 population	5243.090909	3295.818182	2887.818182	2804.272727	2843.363636	3032.363636	3381.363636	3810.636364	4259.272727	4660	4977.363636	5198.818182	5442.727273	5542.363636	5762.909091
31	PEV (Pre-Erythrocytic Vaccine)	3	35%	2	1	Infants	6, 10, &, 14 weeks	2 yrs	89%	95%	97%	97%	NA	80%	1-39yo	0 yrs	None	89%	95%	97%	97%	NA	NA	None	NA	NA	NA	NA	NA	NA	NA	NA	0.4	Severe Cases in <5yo per 100,000 population	270.1818182	179	154.4545455	146.1818182	156.0909091	169.7272727	191.6363636	209.9090909	227.5454545	241.1818182	262.9090909	267.9090909	298.1818182	300.0909091	303
31	PEV (Pre-Erythrocytic Vaccine)	3	35%	2	1	Infants	6, 10, &, 14 weeks	2 yrs	89%	95%	97%	97%	NA	80%	1-39yo	0 yrs	None	89%	95%	97%	97%	NA	NA	None	NA	NA	NA	NA	NA	NA	NA	NA	0.4	Deaths in < 5yo per 100,000 population	77.90909091	55.90909091	51.90909091	51.09090909	51.18181818	54.18181818	60.36363636	59.63636364	67.45454545	64.72727273	74.45454545	67.54545455	70.54545455	73.81818182	75.63636364
31	PEV (Pre-Erythrocytic Vaccine)	3	35%	2	1	Infants	6, 10, &, 14 weeks	2 yrs	89%	95%	97%	97%	NA	80%	1-39yo	0 yrs	None	89%	95%	97%	97%	NA	NA	None	NA	NA	NA	NA	NA	NA	NA	NA	0.4	DALYs per 100,000 population	6101.072038	4128.817474	4134.493605	4336.691613	4493.501638	5226.687002	6113.770481	6467.477977	7352.902359	7697.030764	8225.589732	8325.10477	8183.981856	8618.287423	8739.680063
31	PEV (Pre-Erythrocytic Vaccine)	3	35%	2	1	Infants	6, 10, &, 14 weeks	2 yrs	89%	95%	97%	97%	NA	80%	1-39yo	0 yrs	None	89%	95%	97%	97%	NA	NA	None	NA	NA	NA	NA	NA	NA	NA	NA	0.4	Income and productivity gains from delivering vaccine (US$ / dose)	0.311985995	9.102168687	8.760330065	8.551867183	7.93279479	6.891808909	5.636901436	4.312570252	2.943121634	1.871473296	1.110231782	0.38326942	-0.150541147	-0.594806531	-0.743362799
32	PEV (Pre-Erythrocytic Vaccine)	3	35%	2	1	Infants	6, 10, &, 14 weeks	2 yrs	89%	95%	97%	97%	NA	80%	1-39yo	0 yrs	None	70%	81%	93%	93%	NA	NA	None	NA	NA	NA	NA	NA	NA	NA	NA	0.4	Cases per 100,000 population	67531.72727	47961.09091	44990.27273	45954.90909	49308.54545	53626.09091	59448.72727	65076.27273	71550.27273	76274.27273	80429.36364	83457.09091	85437.63636	87282.63636	88704.54545
32	PEV (Pre-Erythrocytic Vaccine)	3	35%	2	1	Infants	6, 10, &, 14 weeks	2 yrs	89%	95%	97%	97%	NA	80%	1-39yo	0 yrs	None	70%	81%	93%	93%	NA	NA	None	NA	NA	NA	NA	NA	NA	NA	NA	0.4	Severe Cases per 100,000 population	1121	783.9090909	750.8181818	795.4545455	883.1818182	971.8181818	1118.909091	1251	1335.272727	1449.545455	1533.545455	1595.636364	1640.363636	1649.090909	1665.272727
32	PEV (Pre-Erythrocytic Vaccine)	3	35%	2	1	Infants	6, 10, &, 14 weeks	2 yrs	89%	95%	97%	97%	NA	80%	1-39yo	0 yrs	None	70%	81%	93%	93%	NA	NA	None	NA	NA	NA	NA	NA	NA	NA	NA	0.4	Deaths per 100,000 population	232.6363636	173.8181818	171.1818182	171.1818182	195.0909091	211	237.1818182	268.2727273	286	302.2727273	323.3636364	331.9090909	338.9090909	330.5454545	341.5454545
32	PEV (Pre-Erythrocytic Vaccine)	3	35%	2	1	Infants	6, 10, &, 14 weeks	2 yrs	89%	95%	97%	97%	NA	80%	1-39yo	0 yrs	None	70%	81%	93%	93%	NA	NA	None	NA	NA	NA	NA	NA	NA	NA	NA	0.4	Cases in <5yo per 100,000 population	5359	3498.636364	3088.272727	3043.909091	3066.454545	3209.363636	3534.545455	3980.636364	4415	4709.909091	5033.181818	5276	5427.454545	5591.363636	5739.636364
32	PEV (Pre-Erythrocytic Vaccine)	3	35%	2	1	Infants	6, 10, &, 14 weeks	2 yrs	89%	95%	97%	97%	NA	80%	1-39yo	0 yrs	None	70%	81%	93%	93%	NA	NA	None	NA	NA	NA	NA	NA	NA	NA	NA	0.4	Severe Cases in <5yo per 100,000 population	270	179.0909091	157.5454545	163.7272727	167.7272727	172.6363636	188.1818182	217.8181818	230.9090909	255.6363636	269.8181818	281.3636364	284	285.4545455	306.1818182
32	PEV (Pre-Erythrocytic Vaccine)	3	35%	2	1	Infants	6, 10, &, 14 weeks	2 yrs	89%	95%	97%	97%	NA	80%	1-39yo	0 yrs	None	70%	81%	93%	93%	NA	NA	None	NA	NA	NA	NA	NA	NA	NA	NA	0.4	Deaths in < 5yo per 100,000 population	74.45454545	56.27272727	51.09090909	51	55.09090909	55.54545455	56.81818182	64.27272727	68.18181818	65.54545455	74.18181818	73.81818182	73.18181818	69.90909091	76.09090909
32	PEV (Pre-Erythrocytic Vaccine)	3	35%	2	1	Infants	6, 10, &, 14 weeks	2 yrs	89%	95%	97%	97%	NA	80%	1-39yo	0 yrs	None	70%	81%	93%	93%	NA	NA	None	NA	NA	NA	NA	NA	NA	NA	NA	0.4	DALYs per 100,000 population	5943.515038	4423.776445	4354.164337	4360.782722	4940.127583	5314.998888	5998.449244	6783.734522	7258.782662	7617.891662	8219.405544	8382.047635	8574.941575	8324.066459	8632.978615
32	PEV (Pre-Erythrocytic Vaccine)	3	35%	2	1	Infants	6, 10, &, 14 weeks	2 yrs	89%	95%	97%	97%	NA	80%	1-39yo	0 yrs	None	70%	81%	93%	93%	NA	NA	None	NA	NA	NA	NA	NA	NA	NA	NA	0.4	Income and productivity gains from delivering vaccine (US$ / dose)	0.307941724	8.433601472	8.205816086	7.970744342	7.275186354	6.380652838	5.165783664	3.999875268	2.713274966	1.743339132	0.914765284	0.306302067	-0.102823486	-0.462391679	-0.732307884
33	PEV (Pre-Erythrocytic Vaccine)	3	35%	2	1	Infants	6, 10, &, 14 weeks	2 yrs	89%	95%	97%	97%	NA	80%	1-39yo	0 yrs	None	50%	69%	85%	85%	NA	NA	None	NA	NA	NA	NA	NA	NA	NA	NA	0.4	Cases per 100,000 population	69409.90909	50871.54545	47619.45455	49310	52985.54545	57744.81818	63071.54545	67539.63636	72544.18182	77413.81818	81087.54545	83434.63636	85818.45455	87717.18182	88500.90909
33	PEV (Pre-Erythrocytic Vaccine)	3	35%	2	1	Infants	6, 10, &, 14 weeks	2 yrs	89%	95%	97%	97%	NA	80%	1-39yo	0 yrs	None	50%	69%	85%	85%	NA	NA	None	NA	NA	NA	NA	NA	NA	NA	NA	0.4	Severe Cases per 100,000 population	1162.272727	855.8181818	823.2727273	858.2727273	949.2727273	1037.090909	1153.909091	1262.727273	1352.181818	1470.272727	1534.363636	1576.454545	1636.545455	1653.545455	1659.909091
33	PEV (Pre-Erythrocytic Vaccine)	3	35%	2	1	Infants	6, 10, &, 14 weeks	2 yrs	89%	95%	97%	97%	NA	80%	1-39yo	0 yrs	None	50%	69%	85%	85%	NA	NA	None	NA	NA	NA	NA	NA	NA	NA	NA	0.4	Deaths per 100,000 population	252.7272727	191.7272727	181.0909091	189.7272727	217	230.8181818	244.7272727	275.1818182	284.3636364	306	319.4545455	326.1818182	339.2727273	341.3636364	336.3636364
33	PEV (Pre-Erythrocytic Vaccine)	3	35%	2	1	Infants	6, 10, &, 14 weeks	2 yrs	89%	95%	97%	97%	NA	80%	1-39yo	0 yrs	None	50%	69%	85%	85%	NA	NA	None	NA	NA	NA	NA	NA	NA	NA	NA	0.4	Cases in <5yo per 100,000 population	5492.181818	3755.545455	3314.363636	3267.909091	3295.545455	3515.636364	3824.363636	4092.363636	4441.090909	4802.454545	5069.636364	5223.909091	5508.090909	5687.818182	5740.727273
33	PEV (Pre-Erythrocytic Vaccine)	3	35%	2	1	Infants	6, 10, &, 14 weeks	2 yrs	89%	95%	97%	97%	NA	80%	1-39yo	0 yrs	None	50%	69%	85%	85%	NA	NA	None	NA	NA	NA	NA	NA	NA	NA	NA	0.4	Severe Cases in <5yo per 100,000 population	281.3636364	190.4545455	174.5454545	177.3636364	178.1818182	183.2727273	202.5454545	224.5454545	230.2727273	260.1818182	264.6363636	274.1818182	291.6363636	300.1818182	306.6363636
33	PEV (Pre-Erythrocytic Vaccine)	3	35%	2	1	Infants	6, 10, &, 14 weeks	2 yrs	89%	95%	97%	97%	NA	80%	1-39yo	0 yrs	None	50%	69%	85%	85%	NA	NA	None	NA	NA	NA	NA	NA	NA	NA	NA	0.4	Deaths in < 5yo per 100,000 population	75.63636364	58.90909091	51.09090909	53.90909091	57.54545455	59	56.63636364	64.09090909	62.45454545	71.81818182	72	68.81818182	78.27272727	77.27272727	72.36363636
33	PEV (Pre-Erythrocytic Vaccine)	3	35%	2	1	Infants	6, 10, &, 14 weeks	2 yrs	89%	95%	97%	97%	NA	80%	1-39yo	0 yrs	None	50%	69%	85%	85%	NA	NA	None	NA	NA	NA	NA	NA	NA	NA	NA	0.4	DALYs per 100,000 population	6414.836207	4836.781186	4605.255103	4794.240643	5482.860148	5830.9767	6190.854	6941.278287	7159.265344	7746.138343	8065.31104	8243.658788	8584.755206	8611.093524	8495.071404
33	PEV (Pre-Erythrocytic Vaccine)	3	35%	2	1	Infants	6, 10, &, 14 weeks	2 yrs	89%	95%	97%	97%	NA	80%	1-39yo	0 yrs	None	50%	69%	85%	85%	NA	NA	None	NA	NA	NA	NA	NA	NA	NA	NA	0.4	Income and productivity gains from delivering vaccine (US$ / dose)	0.306944784	7.793088297	7.65327782	7.311543291	6.530878752	5.557912695	4.468923419	3.529364406	2.496218716	1.507889546	0.77502002	0.314953058	-0.159969287	-0.549046721	-0.688729047
34	PEV (Pre-Erythrocytic Vaccine)	3	35%	2	1	Infants	6, 10, &, 14 weeks	2 yrs	89%	95%	97%	97%	NA	50%	1-39yo	0 yrs	None	89%	95%	97%	97%	NA	NA	None	NA	NA	NA	NA	NA	NA	NA	NA	0.4	Cases per 100,000 population	65821.81818	44852.81818	42172.90909	43037.90909	46757.54545	52479	58131.09091	64094.63636	70568.45455	75422.09091	80174.72727	84016.54545	86318.36364	88171.45455	89737.18182
34	PEV (Pre-Erythrocytic Vaccine)	3	35%	2	1	Infants	6, 10, &, 14 weeks	2 yrs	89%	95%	97%	97%	NA	50%	1-39yo	0 yrs	None	89%	95%	97%	97%	NA	NA	None	NA	NA	NA	NA	NA	NA	NA	NA	0.4	Severe Cases per 100,000 population	1078.363636	722.9090909	716	746.9090909	835.8181818	960.0909091	1086.363636	1210.909091	1354.636364	1475.636364	1540.818182	1630.090909	1675.727273	1639.181818	1720.181818
34	PEV (Pre-Erythrocytic Vaccine)	3	35%	2	1	Infants	6, 10, &, 14 weeks	2 yrs	89%	95%	97%	97%	NA	50%	1-39yo	0 yrs	None	89%	95%	97%	97%	NA	NA	None	NA	NA	NA	NA	NA	NA	NA	NA	0.4	Deaths per 100,000 population	245.4545455	161.7272727	158.6363636	165.4545455	187.6363636	201.6363636	233.5454545	261.5454545	289	305.1818182	311.8181818	332.7272727	336.8181818	352.8181818	360.7272727
34	PEV (Pre-Erythrocytic Vaccine)	3	35%	2	1	Infants	6, 10, &, 14 weeks	2 yrs	89%	95%	97%	97%	NA	50%	1-39yo	0 yrs	None	89%	95%	97%	97%	NA	NA	None	NA	NA	NA	NA	NA	NA	NA	NA	0.4	Cases in <5yo per 100,000 population	5164.363636	3288.545455	2907.818182	2838.818182	2912.363636	3160.454545	3557.636364	3975.272727	4389.636364	4758.818182	5166.454545	5401.636364	5675	5721.818182	5906
34	PEV (Pre-Erythrocytic Vaccine)	3	35%	2	1	Infants	6, 10, &, 14 weeks	2 yrs	89%	95%	97%	97%	NA	50%	1-39yo	0 yrs	None	89%	95%	97%	97%	NA	NA	None	NA	NA	NA	NA	NA	NA	NA	NA	0.4	Severe Cases in <5yo per 100,000 population	264.1818182	170.3636364	158.1818182	149.8181818	151.6363636	177.4545455	186.8181818	204.6363636	240.0909091	256.3636364	272.3636364	286.4545455	304.3636364	295.1818182	313.5454545
34	PEV (Pre-Erythrocytic Vaccine)	3	35%	2	1	Infants	6, 10, &, 14 weeks	2 yrs	89%	95%	97%	97%	NA	50%	1-39yo	0 yrs	None	89%	95%	97%	97%	NA	NA	None	NA	NA	NA	NA	NA	NA	NA	NA	0.4	Deaths in < 5yo per 100,000 population	80	55.81818182	51	50.81818182	50.90909091	53.36363636	56.72727273	60.18181818	69	66.18181818	66.18181818	70.72727273	76.72727273	78.18181818	78.27272727
34	PEV (Pre-Erythrocytic Vaccine)	3	35%	2	1	Infants	6, 10, &, 14 weeks	2 yrs	89%	95%	97%	97%	NA	50%	1-39yo	0 yrs	None	89%	95%	97%	97%	NA	NA	None	NA	NA	NA	NA	NA	NA	NA	NA	0.4	DALYs per 100,000 population	6224.816263	4123.927671	4047.527279	4200.582743	4727.370882	5109.468736	5891.568762	6608.760232	7317.562988	7696.657331	7895.8377	8422.133559	8523.157488	8906.645843	9068.631283
34	PEV (Pre-Erythrocytic Vaccine)	3	35%	2	1	Infants	6, 10, &, 14 weeks	2 yrs	89%	95%	97%	97%	NA	50%	1-39yo	0 yrs	None	89%	95%	97%	97%	NA	NA	None	NA	NA	NA	NA	NA	NA	NA	NA	0.4	Income and productivity gains from delivering vaccine (US$ / dose)	0.313350411	9.189521655	9.123668732	8.930269067	8.105303148	6.89499953	5.688977749	4.411639377	3.010774072	1.975702244	1.004782659	0.199122292	-0.277962206	-0.637597316	-0.998541617
35	PEV (Pre-Erythrocytic Vaccine)	3	35%	2	1	Infants	6, 10, &, 14 weeks	2 yrs	89%	95%	97%	97%	NA	50%	1-39yo	0 yrs	None	70%	81%	93%	93%	NA	NA	None	NA	NA	NA	NA	NA	NA	NA	NA	0.4	Cases per 100,000 population	67489.36364	48044.18182	45758.81818	46816.36364	49837	53895.36364	60183.90909	65953	71129	76220.45455	80663.81818	84473.09091	87097.54545	88752	89530.90909
35	PEV (Pre-Erythrocytic Vaccine)	3	35%	2	1	Infants	6, 10, &, 14 weeks	2 yrs	89%	95%	97%	97%	NA	50%	1-39yo	0 yrs	None	70%	81%	93%	93%	NA	NA	None	NA	NA	NA	NA	NA	NA	NA	NA	0.4	Severe Cases per 100,000 population	1124.545455	773.7272727	762.6363636	830.4545455	890.8181818	1002.909091	1131.909091	1254.454545	1361.090909	1452.272727	1568.818182	1620.272727	1664.363636	1697.181818	1701
35	PEV (Pre-Erythrocytic Vaccine)	3	35%	2	1	Infants	6, 10, &, 14 weeks	2 yrs	89%	95%	97%	97%	NA	50%	1-39yo	0 yrs	None	70%	81%	93%	93%	NA	NA	None	NA	NA	NA	NA	NA	NA	NA	NA	0.4	Deaths per 100,000 population	241.5454545	174.8181818	176.1818182	188	196.7272727	220.4545455	243.4545455	262.3636364	281.5454545	310.2727273	327.9090909	338	339.1818182	351.4545455	350.2727273
35	PEV (Pre-Erythrocytic Vaccine)	3	35%	2	1	Infants	6, 10, &, 14 weeks	2 yrs	89%	95%	97%	97%	NA	50%	1-39yo	0 yrs	None	70%	81%	93%	93%	NA	NA	None	NA	NA	NA	NA	NA	NA	NA	NA	0.4	Cases in <5yo per 100,000 population	5357.818182	3518.363636	3139.727273	3108.636364	3193.090909	3315.909091	3666.727273	4052.272727	4426.636364	4818.909091	5157.454545	5498.909091	5681.363636	5775.727273	5892.818182
35	PEV (Pre-Erythrocytic Vaccine)	3	35%	2	1	Infants	6, 10, &, 14 weeks	2 yrs	89%	95%	97%	97%	NA	50%	1-39yo	0 yrs	None	70%	81%	93%	93%	NA	NA	None	NA	NA	NA	NA	NA	NA	NA	NA	0.4	Severe Cases in <5yo per 100,000 population	269.5454545	179.6363636	166.6363636	170.0909091	167.4545455	180.0909091	207.5454545	223.0909091	244.5454545	250	279.4545455	287.6363636	294.3636364	293.2727273	317.8181818
35	PEV (Pre-Erythrocytic Vaccine)	3	35%	2	1	Infants	6, 10, &, 14 weeks	2 yrs	89%	95%	97%	97%	NA	50%	1-39yo	0 yrs	None	70%	81%	93%	93%	NA	NA	None	NA	NA	NA	NA	NA	NA	NA	NA	0.4	Deaths in < 5yo per 100,000 population	77.27272727	55.90909091	56	57.90909091	55	58.54545455	60.54545455	63.63636364	66.09090909	73.45454545	71.72727273	75.72727273	76.36363636	74.54545455	80.18181818
35	PEV (Pre-Erythrocytic Vaccine)	3	35%	2	1	Infants	6, 10, &, 14 weeks	2 yrs	89%	95%	97%	97%	NA	50%	1-39yo	0 yrs	None	70%	81%	93%	93%	NA	NA	None	NA	NA	NA	NA	NA	NA	NA	NA	0.4	DALYs per 100,000 population	6164.185726	4444.841961	4432.981797	4766.604204	4996.48968	5580.452964	6161.215176	6652.843543	7167.078881	7835.576495	8260.405188	8555.955287	8588.993002	8868.720396	8868.207765
35	PEV (Pre-Erythrocytic Vaccine)	3	35%	2	1	Infants	6, 10, &, 14 weeks	2 yrs	89%	95%	97%	97%	NA	50%	1-39yo	0 yrs	None	70%	81%	93%	93%	NA	NA	None	NA	NA	NA	NA	NA	NA	NA	NA	0.4	Income and productivity gains from delivering vaccine (US$ / dose)	0.309028032	8.483047693	8.372446373	8.123353877	7.489920188	6.582378622	5.248008987	3.99820199	2.89873917	1.83658331	0.903622733	0.112814696	-0.428567698	-0.794651006	-0.944766487
36	PEV (Pre-Erythrocytic Vaccine)	3	35%	2	1	Infants	6, 10, &, 14 weeks	2 yrs	89%	95%	97%	97%	NA	50%	1-39yo	0 yrs	None	50%	69%	85%	85%	NA	NA	None	NA	NA	NA	NA	NA	NA	NA	NA	0.4	Cases per 100,000 population	69398.54545	51417.81818	48631.72727	49585.36364	53180.45455	57949.90909	63228.81818	68502.90909	73598.09091	78083.45455	81355.45455	84457.27273	86530.90909	88087	88680.63636
36	PEV (Pre-Erythrocytic Vaccine)	3	35%	2	1	Infants	6, 10, &, 14 weeks	2 yrs	89%	95%	97%	97%	NA	50%	1-39yo	0 yrs	None	50%	69%	85%	85%	NA	NA	None	NA	NA	NA	NA	NA	NA	NA	NA	0.4	Severe Cases per 100,000 population	1147	875.7272727	816.4545455	860.3636364	946.2727273	1053.090909	1177.363636	1270.545455	1403.181818	1493.272727	1540.363636	1603.545455	1655.909091	1648.727273	1669.090909
36	PEV (Pre-Erythrocytic Vaccine)	3	35%	2	1	Infants	6, 10, &, 14 weeks	2 yrs	89%	95%	97%	97%	NA	50%	1-39yo	0 yrs	None	50%	69%	85%	85%	NA	NA	None	NA	NA	NA	NA	NA	NA	NA	NA	0.4	Deaths per 100,000 population	242.9090909	194.8181818	185.1818182	192	199.1818182	226.7272727	244.8181818	267	294.3636364	317.3636364	316.2727273	328.5454545	332	341.4545455	341.5454545
36	PEV (Pre-Erythrocytic Vaccine)	3	35%	2	1	Infants	6, 10, &, 14 weeks	2 yrs	89%	95%	97%	97%	NA	50%	1-39yo	0 yrs	None	50%	69%	85%	85%	NA	NA	None	NA	NA	NA	NA	NA	NA	NA	NA	0.4	Cases in <5yo per 100,000 population	5553.181818	3814.090909	3392.181818	3275.181818	3363.363636	3627.727273	3916.181818	4294.181818	4659.818182	4984.454545	5170.454545	5537.909091	5625.363636	5800.454545	5799.818182
36	PEV (Pre-Erythrocytic Vaccine)	3	35%	2	1	Infants	6, 10, &, 14 weeks	2 yrs	89%	95%	97%	97%	NA	50%	1-39yo	0 yrs	None	50%	69%	85%	85%	NA	NA	None	NA	NA	NA	NA	NA	NA	NA	NA	0.4	Severe Cases in <5yo per 100,000 population	281.0909091	203.8181818	169.0909091	165.3636364	180.3636364	190.9090909	217	225.7272727	252.6363636	265.4545455	273.3636364	295.1818182	302.6363636	305.7272727	318.9090909
36	PEV (Pre-Erythrocytic Vaccine)	3	35%	2	1	Infants	6, 10, &, 14 weeks	2 yrs	89%	95%	97%	97%	NA	50%	1-39yo	0 yrs	None	50%	69%	85%	85%	NA	NA	None	NA	NA	NA	NA	NA	NA	NA	NA	0.4	Deaths in < 5yo per 100,000 population	76.90909091	57.63636364	52.81818182	54.45454545	53.09090909	61.90909091	62.63636364	62.09090909	68.09090909	68.18181818	71.18181818	76.18181818	76.18181818	78	77.54545455
36	PEV (Pre-Erythrocytic Vaccine)	3	35%	2	1	Infants	6, 10, &, 14 weeks	2 yrs	89%	95%	97%	97%	NA	50%	1-39yo	0 yrs	None	50%	69%	85%	85%	NA	NA	None	NA	NA	NA	NA	NA	NA	NA	NA	0.4	DALYs per 100,000 population	6187.914798	4933.923307	4701.361365	4830.531984	5072.708567	5712.383479	6222.588791	6742.267975	7422.817789	7970.262843	8014.662248	8327.313003	8409.783034	8649.241007	8623.478128
36	PEV (Pre-Erythrocytic Vaccine)	3	35%	2	1	Infants	6, 10, &, 14 weeks	2 yrs	89%	95%	97%	97%	NA	50%	1-39yo	0 yrs	None	50%	69%	85%	85%	NA	NA	None	NA	NA	NA	NA	NA	NA	NA	NA	0.4	Income and productivity gains from delivering vaccine (US$ / dose)	0.309059151	7.688325705	7.768046018	7.564684421	6.766004012	5.760794643	4.616682584	3.481375887	2.391159361	1.449934515	0.765265427	0.120672697	-0.310866263	-0.638402654	-0.744550518
37	PEV (Pre-Erythrocytic Vaccine)	3	35%	2	1	Infants	6, 10, &, 14 weeks	2 yrs	70%	81%	93%	93%	NA	95%	1-39yo	0 yrs	None	89%	95%	97%	97%	NA	NA	None	NA	NA	NA	NA	NA	NA	NA	NA	0.4	Cases per 100,000 population	65838.36364	45127.09091	41195.81818	41145.09091	45051.72727	50780.54545	57688.09091	64233.36364	70688.09091	76598.72727	80696.90909	84976.63636	87783.36364	89749	90910.09091
37	PEV (Pre-Erythrocytic Vaccine)	3	35%	2	1	Infants	6, 10, &, 14 weeks	2 yrs	70%	81%	93%	93%	NA	95%	1-39yo	0 yrs	None	89%	95%	97%	97%	NA	NA	None	NA	NA	NA	NA	NA	NA	NA	NA	0.4	Severe Cases per 100,000 population	1101.090909	756.7272727	684	727.2727273	802.3636364	927.4545455	1075.909091	1241	1385.181818	1498.727273	1583	1680.636364	1686.363636	1720.909091	1723.909091
37	PEV (Pre-Erythrocytic Vaccine)	3	35%	2	1	Infants	6, 10, &, 14 weeks	2 yrs	70%	81%	93%	93%	NA	95%	1-39yo	0 yrs	None	89%	95%	97%	97%	NA	NA	None	NA	NA	NA	NA	NA	NA	NA	NA	0.4	Deaths per 100,000 population	232.5454545	175	160	163.6363636	179.3636364	200.6363636	234.5454545	260.5454545	291.2727273	315.7272727	321.4545455	337.7272727	355.4545455	352	352.5454545
37	PEV (Pre-Erythrocytic Vaccine)	3	35%	2	1	Infants	6, 10, &, 14 weeks	2 yrs	70%	81%	93%	93%	NA	95%	1-39yo	0 yrs	None	89%	95%	97%	97%	NA	NA	None	NA	NA	NA	NA	NA	NA	NA	NA	0.4	Cases in <5yo per 100,000 population	5214.818182	3283.636364	2896.727273	2757.363636	2880.090909	3164.272727	3589.727273	3989.272727	4495.454545	4913.909091	5184.545455	5566.818182	5797.454545	6005	6104.636364
37	PEV (Pre-Erythrocytic Vaccine)	3	35%	2	1	Infants	6, 10, &, 14 weeks	2 yrs	70%	81%	93%	93%	NA	95%	1-39yo	0 yrs	None	89%	95%	97%	97%	NA	NA	None	NA	NA	NA	NA	NA	NA	NA	NA	0.4	Severe Cases in <5yo per 100,000 population	269.7272727	175.7272727	151	146.5454545	153.3636364	165.5454545	191	212.2727273	241.6363636	258.7272727	274.9090909	303.5454545	298.2727273	303.5454545	320.2727273
37	PEV (Pre-Erythrocytic Vaccine)	3	35%	2	1	Infants	6, 10, &, 14 weeks	2 yrs	70%	81%	93%	93%	NA	95%	1-39yo	0 yrs	None	89%	95%	97%	97%	NA	NA	None	NA	NA	NA	NA	NA	NA	NA	NA	0.4	Deaths in < 5yo per 100,000 population	72.27272727	59.63636364	53	48.90909091	49.63636364	52.72727273	53.54545455	59.18181818	63.09090909	69.72727273	72.63636364	72.36363636	72.09090909	75.54545455	80.36363636
37	PEV (Pre-Erythrocytic Vaccine)	3	35%	2	1	Infants	6, 10, &, 14 weeks	2 yrs	70%	81%	93%	93%	NA	95%	1-39yo	0 yrs	None	89%	95%	97%	97%	NA	NA	None	NA	NA	NA	NA	NA	NA	NA	NA	0.4	DALYs per 100,000 population	5946.431026	4433.746083	4046.831147	4145.458098	4545.078605	5076.661588	5924.132948	6562.058138	7349.434254	7928.972934	8108.469739	8559.857496	8923.437289	8887.444062	8970.218537
37	PEV (Pre-Erythrocytic Vaccine)	3	35%	2	1	Infants	6, 10, &, 14 weeks	2 yrs	70%	81%	93%	93%	NA	95%	1-39yo	0 yrs	None	89%	95%	97%	97%	NA	NA	None	NA	NA	NA	NA	NA	NA	NA	NA	0.4	Income and productivity gains from delivering vaccine (US$ / dose)	0.315022474	10.95485409	10.69590961	10.70939986	9.745019013	8.297373681	6.639233679	4.998704397	3.419492333	1.985545583	1.000191178	-0.020622771	-0.659430196	-1.123512912	-1.406479844
38	PEV (Pre-Erythrocytic Vaccine)	3	35%	2	1	Infants	6, 10, &, 14 weeks	2 yrs	70%	81%	93%	93%	NA	95%	1-39yo	0 yrs	None	70%	81%	93%	93%	NA	NA	None	NA	NA	NA	NA	NA	NA	NA	NA	0.4	Cases per 100,000 population	67568.45455	47856.81818	44741.72727	45745.81818	48656.72727	53273.81818	59440.09091	66094.36364	72286.27273	77417.27273	81482.72727	85135.45455	87492.27273	88623.63636	89288.63636
38	PEV (Pre-Erythrocytic Vaccine)	3	35%	2	1	Infants	6, 10, &, 14 weeks	2 yrs	70%	81%	93%	93%	NA	95%	1-39yo	0 yrs	None	70%	81%	93%	93%	NA	NA	None	NA	NA	NA	NA	NA	NA	NA	NA	0.4	Severe Cases per 100,000 population	1130.727273	791.8181818	750.1818182	791	870.8181818	963.1818182	1114.727273	1266.818182	1381.636364	1478.272727	1566.727273	1640.636364	1685.909091	1680.090909	1682.454545
38	PEV (Pre-Erythrocytic Vaccine)	3	35%	2	1	Infants	6, 10, &, 14 weeks	2 yrs	70%	81%	93%	93%	NA	95%	1-39yo	0 yrs	None	70%	81%	93%	93%	NA	NA	None	NA	NA	NA	NA	NA	NA	NA	NA	0.4	Deaths per 100,000 population	237	183.5454545	168.1818182	179.0909091	195.7272727	213.3636364	240.1818182	266.2727273	288.0909091	306.1818182	326.8181818	339.9090909	350.9090909	350.8181818	339.7272727
38	PEV (Pre-Erythrocytic Vaccine)	3	35%	2	1	Infants	6, 10, &, 14 weeks	2 yrs	70%	81%	93%	93%	NA	95%	1-39yo	0 yrs	None	70%	81%	93%	93%	NA	NA	None	NA	NA	NA	NA	NA	NA	NA	NA	0.4	Cases in <5yo per 100,000 population	5387.181818	3519.727273	3146.090909	3074.818182	3118.363636	3362.636364	3677.727273	4128.909091	4526.454545	5000.363636	5343.909091	5578.636364	5824.636364	5923.363636	5971.545455
38	PEV (Pre-Erythrocytic Vaccine)	3	35%	2	1	Infants	6, 10, &, 14 weeks	2 yrs	70%	81%	93%	93%	NA	95%	1-39yo	0 yrs	None	70%	81%	93%	93%	NA	NA	None	NA	NA	NA	NA	NA	NA	NA	NA	0.4	Severe Cases in <5yo per 100,000 population	268.1818182	187.1818182	162.7272727	160.1818182	167.8181818	177.7272727	209.1818182	223.0909091	238.8181818	264.0909091	281.9090909	296.2727273	305.7272727	310.1818182	307.2727273
38	PEV (Pre-Erythrocytic Vaccine)	3	35%	2	1	Infants	6, 10, &, 14 weeks	2 yrs	70%	81%	93%	93%	NA	95%	1-39yo	0 yrs	None	70%	81%	93%	93%	NA	NA	None	NA	NA	NA	NA	NA	NA	NA	NA	0.4	Deaths in < 5yo per 100,000 population	69.45454545	59.90909091	50	52.36363636	53.72727273	59.45454545	58.90909091	64.09090909	67.36363636	68.27272727	75.27272727	73.63636364	77.45454545	79.09090909	76.27272727
38	PEV (Pre-Erythrocytic Vaccine)	3	35%	2	1	Infants	6, 10, &, 14 weeks	2 yrs	70%	81%	93%	93%	NA	95%	1-39yo	0 yrs	None	70%	81%	93%	93%	NA	NA	None	NA	NA	NA	NA	NA	NA	NA	NA	0.4	DALYs per 100,000 population	6026.200011	4664.360084	4239.529399	4536.129148	4957.679574	5395.82283	6077.609298	6708.05032	7255.384434	7716.088876	8259.781034	8555.820147	8850.62562	8845.248941	8590.82537
38	PEV (Pre-Erythrocytic Vaccine)	3	35%	2	1	Infants	6, 10, &, 14 weeks	2 yrs	70%	81%	93%	93%	NA	95%	1-39yo	0 yrs	None	70%	81%	93%	93%	NA	NA	None	NA	NA	NA	NA	NA	NA	NA	NA	0.4	Income and productivity gains from delivering vaccine (US$ / dose)	0.310981619	10.24501511	9.870528692	9.597908822	8.868314995	7.736169149	6.2100451	4.550331669	3.041244824	1.825819863	0.850179345	-0.027114438	-0.581293895	-0.859685614	-0.997822667
39	PEV (Pre-Erythrocytic Vaccine)	3	35%	2	1	Infants	6, 10, &, 14 weeks	2 yrs	70%	81%	93%	93%	NA	95%	1-39yo	0 yrs	None	50%	69%	85%	85%	NA	NA	None	NA	NA	NA	NA	NA	NA	NA	NA	0.4	Cases per 100,000 population	69462.09091	50849.63636	47728.09091	49039.18182	52752.81818	57670.45455	64020.45455	68317.45455	72992.90909	78204.45455	81459.81818	85030	87173.27273	89065.36364	89411.90909
39	PEV (Pre-Erythrocytic Vaccine)	3	35%	2	1	Infants	6, 10, &, 14 weeks	2 yrs	70%	81%	93%	93%	NA	95%	1-39yo	0 yrs	None	50%	69%	85%	85%	NA	NA	None	NA	NA	NA	NA	NA	NA	NA	NA	0.4	Severe Cases per 100,000 population	1170.363636	850.3636364	811.5454545	864.5454545	940	1045.636364	1167.818182	1289.545455	1357.818182	1474	1543.090909	1605.272727	1637	1653.454545	1649.454545
39	PEV (Pre-Erythrocytic Vaccine)	3	35%	2	1	Infants	6, 10, &, 14 weeks	2 yrs	70%	81%	93%	93%	NA	95%	1-39yo	0 yrs	None	50%	69%	85%	85%	NA	NA	None	NA	NA	NA	NA	NA	NA	NA	NA	0.4	Deaths per 100,000 population	246.2727273	191.3636364	178.2727273	196.6363636	205.4545455	225.2727273	241.4545455	262.1818182	281.2727273	309.5454545	319.7272727	332.4545455	336.2727273	339.2727273	340.3636364
39	PEV (Pre-Erythrocytic Vaccine)	3	35%	2	1	Infants	6, 10, &, 14 weeks	2 yrs	70%	81%	93%	93%	NA	95%	1-39yo	0 yrs	None	50%	69%	85%	85%	NA	NA	None	NA	NA	NA	NA	NA	NA	NA	NA	0.4	Cases in <5yo per 100,000 population	5502.545455	3753.727273	3341.909091	3296.181818	3408.454545	3647.545455	4052.454545	4398.090909	4594.545455	5006	5292.454545	5650.636364	5844.818182	5939.636364	5980.181818
39	PEV (Pre-Erythrocytic Vaccine)	3	35%	2	1	Infants	6, 10, &, 14 weeks	2 yrs	70%	81%	93%	93%	NA	95%	1-39yo	0 yrs	None	50%	69%	85%	85%	NA	NA	None	NA	NA	NA	NA	NA	NA	NA	NA	0.4	Severe Cases in <5yo per 100,000 population	281.6363636	200.3636364	177.1818182	178.8181818	181.6363636	191.1818182	218.8181818	233.7272727	242.1818182	259.8181818	282.1818182	282.2727273	303.0909091	304.2727273	309.4545455
39	PEV (Pre-Erythrocytic Vaccine)	3	35%	2	1	Infants	6, 10, &, 14 weeks	2 yrs	70%	81%	93%	93%	NA	95%	1-39yo	0 yrs	None	50%	69%	85%	85%	NA	NA	None	NA	NA	NA	NA	NA	NA	NA	NA	0.4	Deaths in < 5yo per 100,000 population	74.90909091	62.18181818	57.36363636	57.63636364	56.63636364	58.36363636	62	62.45454545	66	67.36363636	74.45454545	74	76.72727273	75.54545455	78.09090909
39	PEV (Pre-Erythrocytic Vaccine)	3	35%	2	1	Infants	6, 10, &, 14 weeks	2 yrs	70%	81%	93%	93%	NA	95%	1-39yo	0 yrs	None	50%	69%	85%	85%	NA	NA	None	NA	NA	NA	NA	NA	NA	NA	NA	0.4	DALYs per 100,000 population	6266.165218	4878.363292	4522.509113	4978.117476	5217.70596	5705.340532	6136.041903	6650.005706	7118.559659	7833.580943	8070.058267	8406.030631	8487.489129	8579.280123	8591.465828
39	PEV (Pre-Erythrocytic Vaccine)	3	35%	2	1	Infants	6, 10, &, 14 weeks	2 yrs	70%	81%	93%	93%	NA	95%	1-39yo	0 yrs	None	50%	69%	85%	85%	NA	NA	None	NA	NA	NA	NA	NA	NA	NA	NA	0.4	Income and productivity gains from delivering vaccine (US$ / dose)	0.309002525	9.428026425	9.126608602	8.807199204	7.910164817	6.683687022	5.122639097	4.048433383	2.903746201	1.651551792	0.882711317	0.029225971	-0.472273962	-0.93034679	-0.999712472
40	PEV (Pre-Erythrocytic Vaccine)	3	35%	2	1	Infants	6, 10, &, 14 weeks	2 yrs	70%	81%	93%	93%	NA	80%	1-39yo	0 yrs	None	89%	95%	97%	97%	NA	NA	None	NA	NA	NA	NA	NA	NA	NA	NA	0.4	Cases per 100,000 population	65814.81818	44992.18182	41628.45455	42012.09091	44927.27273	49844.81818	56419.36364	63566.90909	70550.54545	76856.72727	81060.90909	84700.09091	87563.27273	88826	90601.81818
40	PEV (Pre-Erythrocytic Vaccine)	3	35%	2	1	Infants	6, 10, &, 14 weeks	2 yrs	70%	81%	93%	93%	NA	80%	1-39yo	0 yrs	None	89%	95%	97%	97%	NA	NA	None	NA	NA	NA	NA	NA	NA	NA	NA	0.4	Severe Cases per 100,000 population	1099.545455	724.8181818	702.8181818	736.2727273	807.3636364	913.9090909	1056.090909	1228.090909	1385.545455	1507.454545	1590.636364	1678.363636	1684	1695	1717.181818
40	PEV (Pre-Erythrocytic Vaccine)	3	35%	2	1	Infants	6, 10, &, 14 weeks	2 yrs	70%	81%	93%	93%	NA	80%	1-39yo	0 yrs	None	89%	95%	97%	97%	NA	NA	None	NA	NA	NA	NA	NA	NA	NA	NA	0.4	Deaths per 100,000 population	232.7272727	163.5454545	160	169.1818182	173.3636364	198.1818182	226.4545455	253.8181818	290.7272727	308.0909091	324.4545455	347.1818182	350.8181818	349.2727273	349
40	PEV (Pre-Erythrocytic Vaccine)	3	35%	2	1	Infants	6, 10, &, 14 weeks	2 yrs	70%	81%	93%	93%	NA	80%	1-39yo	0 yrs	None	89%	95%	97%	97%	NA	NA	None	NA	NA	NA	NA	NA	NA	NA	NA	0.4	Cases in <5yo per 100,000 population	5213.818182	3302.545455	2928.181818	2801.727273	2908.636364	3022.181818	3558.090909	3983.090909	4489.727273	4962.090909	5299.181818	5608.909091	5842.090909	5987.818182	6134
40	PEV (Pre-Erythrocytic Vaccine)	3	35%	2	1	Infants	6, 10, &, 14 weeks	2 yrs	70%	81%	93%	93%	NA	80%	1-39yo	0 yrs	None	89%	95%	97%	97%	NA	NA	None	NA	NA	NA	NA	NA	NA	NA	NA	0.4	Severe Cases in <5yo per 100,000 population	270.8181818	169.4545455	155.7272727	148.5454545	149.1818182	166.8181818	195.6363636	218.9090909	242.0909091	263.5454545	279.1818182	297.6363636	306.9090909	311.4545455	319.1818182
40	PEV (Pre-Erythrocytic Vaccine)	3	35%	2	1	Infants	6, 10, &, 14 weeks	2 yrs	70%	81%	93%	93%	NA	80%	1-39yo	0 yrs	None	89%	95%	97%	97%	NA	NA	None	NA	NA	NA	NA	NA	NA	NA	NA	0.4	Deaths in < 5yo per 100,000 population	71.72727273	56.81818182	54.90909091	50.27272727	50.45454545	55.18181818	55.90909091	57	69.09090909	67.18181818	71.54545455	72.90909091	79.36363636	75.45454545	79
40	PEV (Pre-Erythrocytic Vaccine)	3	35%	2	1	Infants	6, 10, &, 14 weeks	2 yrs	70%	81%	93%	93%	NA	80%	1-39yo	0 yrs	None	89%	95%	97%	97%	NA	NA	None	NA	NA	NA	NA	NA	NA	NA	NA	0.4	DALYs per 100,000 population	5902.932236	4163.191176	4063.147662	4290.665835	4390.295319	5041.602858	5696.804753	6464.200593	7345.795718	7752.390181	8201.885163	8738.195331	8864.173312	8801.042915	8854.380484
40	PEV (Pre-Erythrocytic Vaccine)	3	35%	2	1	Infants	6, 10, &, 14 weeks	2 yrs	70%	81%	93%	93%	NA	80%	1-39yo	0 yrs	None	89%	95%	97%	97%	NA	NA	None	NA	NA	NA	NA	NA	NA	NA	NA	0.4	Income and productivity gains from delivering vaccine (US$ / dose)	0.315435578	11.04786251	10.82456216	10.71328859	9.999952455	8.701181863	7.096670071	5.26179067	3.514181201	1.97004834	0.942080428	0.064986217	-0.601086726	-0.911473715	-1.336411003
41	PEV (Pre-Erythrocytic Vaccine)	3	35%	2	1	Infants	6, 10, &, 14 weeks	2 yrs	70%	81%	93%	93%	NA	80%	1-39yo	0 yrs	None	70%	81%	93%	93%	NA	NA	None	NA	NA	NA	NA	NA	NA	NA	NA	0.4	Cases per 100,000 population	67661.72727	48300.45455	44765.36364	45906.63636	48991.09091	54747.63636	60836.18182	67415.63636	73128.54545	77205.63636	80951.63636	84478.45455	86254.18182	87509.27273	89216.18182
41	PEV (Pre-Erythrocytic Vaccine)	3	35%	2	1	Infants	6, 10, &, 14 weeks	2 yrs	70%	81%	93%	93%	NA	80%	1-39yo	0 yrs	None	70%	81%	93%	93%	NA	NA	None	NA	NA	NA	NA	NA	NA	NA	NA	0.4	Severe Cases per 100,000 population	1120.363636	790.7272727	741.7272727	781.9090909	863.7272727	1002.454545	1138.090909	1277.818182	1412.545455	1499.545455	1558.454545	1625.454545	1647.909091	1654	1675.363636
41	PEV (Pre-Erythrocytic Vaccine)	3	35%	2	1	Infants	6, 10, &, 14 weeks	2 yrs	70%	81%	93%	93%	NA	80%	1-39yo	0 yrs	None	70%	81%	93%	93%	NA	NA	None	NA	NA	NA	NA	NA	NA	NA	NA	0.4	Deaths per 100,000 population	242.6363636	179.0909091	166.4545455	170.7272727	192	223.9090909	243	271.0909091	303.5454545	305.6363636	314.3636364	331.9090909	344.7272727	345.9090909	351.0909091
41	PEV (Pre-Erythrocytic Vaccine)	3	35%	2	1	Infants	6, 10, &, 14 weeks	2 yrs	70%	81%	93%	93%	NA	80%	1-39yo	0 yrs	None	70%	81%	93%	93%	NA	NA	None	NA	NA	NA	NA	NA	NA	NA	NA	0.4	Cases in <5yo per 100,000 population	5334	3563.636364	3136.545455	3107.272727	3124.818182	3453.636364	3870.636364	4253.545455	4682.363636	5042.909091	5390.727273	5620.909091	5793.909091	5865	6005.818182
41	PEV (Pre-Erythrocytic Vaccine)	3	35%	2	1	Infants	6, 10, &, 14 weeks	2 yrs	70%	81%	93%	93%	NA	80%	1-39yo	0 yrs	None	70%	81%	93%	93%	NA	NA	None	NA	NA	NA	NA	NA	NA	NA	NA	0.4	Severe Cases in <5yo per 100,000 population	262.8181818	181	158.6363636	158.7272727	171.4545455	180.6363636	208.4545455	232.4545455	247.3636364	258.6363636	280.4545455	289.9090909	302.1818182	302.2727273	313.8181818
41	PEV (Pre-Erythrocytic Vaccine)	3	35%	2	1	Infants	6, 10, &, 14 weeks	2 yrs	70%	81%	93%	93%	NA	80%	1-39yo	0 yrs	None	70%	81%	93%	93%	NA	NA	None	NA	NA	NA	NA	NA	NA	NA	NA	0.4	Deaths in < 5yo per 100,000 population	70.81818182	56.72727273	52.90909091	48.27272727	54.72727273	60.90909091	59.09090909	69	69.45454545	65	71.27272727	77.72727273	76.81818182	76.27272727	78.36363636
41	PEV (Pre-Erythrocytic Vaccine)	3	35%	2	1	Infants	6, 10, &, 14 weeks	2 yrs	70%	81%	93%	93%	NA	80%	1-39yo	0 yrs	None	70%	81%	93%	93%	NA	NA	None	NA	NA	NA	NA	NA	NA	NA	NA	0.4	DALYs per 100,000 population	6136.618893	4554.892727	4215.811488	4331.15698	4860.241326	5668.933618	6160.554732	6871.192114	7667.615931	7692.685323	7966.352229	8404.247176	8694.369214	8718.548222	8847.24895
41	PEV (Pre-Erythrocytic Vaccine)	3	35%	2	1	Infants	6, 10, &, 14 weeks	2 yrs	70%	81%	93%	93%	NA	80%	1-39yo	0 yrs	None	70%	81%	93%	93%	NA	NA	None	NA	NA	NA	NA	NA	NA	NA	NA	0.4	Income and productivity gains from delivering vaccine (US$ / dose)	0.31008441	10.16584283	10.040296	9.746998863	8.969237006	7.507531047	5.99342114	4.347650133	2.886666684	1.899536566	0.99876938	0.128787444	-0.261972987	-0.592395258	-0.977258457
42	PEV (Pre-Erythrocytic Vaccine)	3	35%	2	1	Infants	6, 10, &, 14 weeks	2 yrs	70%	81%	93%	93%	NA	80%	1-39yo	0 yrs	None	50%	69%	85%	85%	NA	NA	None	NA	NA	NA	NA	NA	NA	NA	NA	0.4	Cases per 100,000 population	69810.54545	52059.27273	50020.18182	51194.63636	54455.63636	58839.09091	63767.36364	69244	74367.18182	78701.90909	81861.63636	84284.09091	86376	87983.36364	88633.45455
42	PEV (Pre-Erythrocytic Vaccine)	3	35%	2	1	Infants	6, 10, &, 14 weeks	2 yrs	70%	81%	93%	93%	NA	80%	1-39yo	0 yrs	None	50%	69%	85%	85%	NA	NA	None	NA	NA	NA	NA	NA	NA	NA	NA	0.4	Severe Cases per 100,000 population	1179.818182	858.8181818	841.7272727	888.1818182	961.1818182	1069.727273	1170.636364	1294.636364	1420.454545	1506.818182	1553.363636	1586.545455	1643	1649.636364	1661.181818
42	PEV (Pre-Erythrocytic Vaccine)	3	35%	2	1	Infants	6, 10, &, 14 weeks	2 yrs	70%	81%	93%	93%	NA	80%	1-39yo	0 yrs	None	50%	69%	85%	85%	NA	NA	None	NA	NA	NA	NA	NA	NA	NA	NA	0.4	Deaths per 100,000 population	253.1818182	187.7272727	186.3636364	192.6363636	208.7272727	229.1818182	248.1818182	277.3636364	291.4545455	313.4545455	316.0909091	317.6363636	344.2727273	340.9090909	345.1818182
42	PEV (Pre-Erythrocytic Vaccine)	3	35%	2	1	Infants	6, 10, &, 14 weeks	2 yrs	70%	81%	93%	93%	NA	80%	1-39yo	0 yrs	None	50%	69%	85%	85%	NA	NA	None	NA	NA	NA	NA	NA	NA	NA	NA	0.4	Cases in <5yo per 100,000 population	5599.090909	3865.272727	3556.545455	3507.363636	3557.818182	3775.545455	4058.090909	4478.090909	4805.272727	5114.181818	5394.090909	5568.090909	5743.454545	5863.636364	5995.545455
42	PEV (Pre-Erythrocytic Vaccine)	3	35%	2	1	Infants	6, 10, &, 14 weeks	2 yrs	70%	81%	93%	93%	NA	80%	1-39yo	0 yrs	None	50%	69%	85%	85%	NA	NA	None	NA	NA	NA	NA	NA	NA	NA	NA	0.4	Severe Cases in <5yo per 100,000 population	282.8181818	198.6363636	185.8181818	180.6363636	188.2727273	195.9090909	221.4545455	233.7272727	261.5454545	272.6363636	289.4545455	285.9090909	305	304.7272727	323.2727273
42	PEV (Pre-Erythrocytic Vaccine)	3	35%	2	1	Infants	6, 10, &, 14 weeks	2 yrs	70%	81%	93%	93%	NA	80%	1-39yo	0 yrs	None	50%	69%	85%	85%	NA	NA	None	NA	NA	NA	NA	NA	NA	NA	NA	0.4	Deaths in < 5yo per 100,000 population	75.90909091	60.81818182	56.81818182	55.54545455	60.18181818	57.72727273	61.54545455	70.27272727	67.54545455	73.27272727	69.45454545	73	81.54545455	80.18181818	77.90909091
42	PEV (Pre-Erythrocytic Vaccine)	3	35%	2	1	Infants	6, 10, &, 14 weeks	2 yrs	70%	81%	93%	93%	NA	80%	1-39yo	0 yrs	None	50%	69%	85%	85%	NA	NA	None	NA	NA	NA	NA	NA	NA	NA	NA	0.4	DALYs per 100,000 population	6434.197857	4779.676948	4765.191202	4891.276681	5313.062617	5794.607685	6299.084913	7051.594827	7398.841118	7914.223045	7966.964364	8039.830527	8745.87439	8630.309099	8712.08749
42	PEV (Pre-Erythrocytic Vaccine)	3	35%	2	1	Infants	6, 10, &, 14 weeks	2 yrs	70%	81%	93%	93%	NA	80%	1-39yo	0 yrs	None	50%	69%	85%	85%	NA	NA	None	NA	NA	NA	NA	NA	NA	NA	NA	0.4	Income and productivity gains from delivering vaccine (US$ / dose)	0.303533324	9.141343652	8.792931271	8.479501601	7.634652399	6.528574254	5.297270994	3.921563408	2.604804364	1.537049486	0.800505545	0.193982683	-0.306035649	-0.700892499	-0.835741822
43	PEV (Pre-Erythrocytic Vaccine)	3	35%	2	1	Infants	6, 10, &, 14 weeks	2 yrs	70%	81%	93%	93%	NA	50%	1-39yo	0 yrs	None	89%	95%	97%	97%	NA	NA	None	NA	NA	NA	NA	NA	NA	NA	NA	0.4	Cases per 100,000 population	65821.27273	44954.36364	42167.72727	43332.27273	46642.72727	52174.72727	58294.27273	64909.09091	72090	77400.90909	82384.18182	86123	88756.72727	89852.36364	91017.63636
43	PEV (Pre-Erythrocytic Vaccine)	3	35%	2	1	Infants	6, 10, &, 14 weeks	2 yrs	70%	81%	93%	93%	NA	50%	1-39yo	0 yrs	None	89%	95%	97%	97%	NA	NA	None	NA	NA	NA	NA	NA	NA	NA	NA	0.4	Severe Cases per 100,000 population	1086.909091	728.9090909	716.9090909	756.1818182	841.1818182	961.6363636	1081.363636	1232.454545	1394.454545	1488.454545	1615.545455	1669.727273	1709.090909	1749	1739.818182
43	PEV (Pre-Erythrocytic Vaccine)	3	35%	2	1	Infants	6, 10, &, 14 weeks	2 yrs	70%	81%	93%	93%	NA	50%	1-39yo	0 yrs	None	89%	95%	97%	97%	NA	NA	None	NA	NA	NA	NA	NA	NA	NA	NA	0.4	Deaths per 100,000 population	237.5454545	166.5454545	165	170.1818182	182.1818182	212.1818182	230	256.8181818	293.7272727	301.0909091	332	347.5454545	351.1818182	365	353.4545455
43	PEV (Pre-Erythrocytic Vaccine)	3	35%	2	1	Infants	6, 10, &, 14 weeks	2 yrs	70%	81%	93%	93%	NA	50%	1-39yo	0 yrs	None	89%	95%	97%	97%	NA	NA	None	NA	NA	NA	NA	NA	NA	NA	NA	0.4	Cases in <5yo per 100,000 population	5250.181818	3264.909091	2968.636364	2946.272727	3057.727273	3275.727273	3736.818182	4149	4681.272727	5096.090909	5472.909091	5760.545455	5980.727273	6174.909091	6273.727273
43	PEV (Pre-Erythrocytic Vaccine)	3	35%	2	1	Infants	6, 10, &, 14 weeks	2 yrs	70%	81%	93%	93%	NA	50%	1-39yo	0 yrs	None	89%	95%	97%	97%	NA	NA	None	NA	NA	NA	NA	NA	NA	NA	NA	0.4	Severe Cases in <5yo per 100,000 population	266.0909091	169.3636364	154.7272727	153.9090909	165.9090909	179.2727273	190.4545455	222.9090909	250.8181818	276.5454545	287.3636364	302	308.3636364	331.8181818	331.2727273
43	PEV (Pre-Erythrocytic Vaccine)	3	35%	2	1	Infants	6, 10, &, 14 weeks	2 yrs	70%	81%	93%	93%	NA	50%	1-39yo	0 yrs	None	89%	95%	97%	97%	NA	NA	None	NA	NA	NA	NA	NA	NA	NA	NA	0.4	Deaths in < 5yo per 100,000 population	72.54545455	55.54545455	52.27272727	49.45454545	52.63636364	60.63636364	57.36363636	66.54545455	69.45454545	70.54545455	74	79.27272727	76.36363636	83	81.45454545
43	PEV (Pre-Erythrocytic Vaccine)	3	35%	2	1	Infants	6, 10, &, 14 weeks	2 yrs	70%	81%	93%	93%	NA	50%	1-39yo	0 yrs	None	89%	95%	97%	97%	NA	NA	None	NA	NA	NA	NA	NA	NA	NA	NA	0.4	DALYs per 100,000 population	6033.415888	4212.911273	4182.09807	4283.590931	4627.939431	5363.749593	5864.360603	6502.862543	7434.79998	7628.65735	8419.604091	8773.164982	8871.499869	9186.169081	8948.363231
43	PEV (Pre-Erythrocytic Vaccine)	3	35%	2	1	Infants	6, 10, &, 14 weeks	2 yrs	70%	81%	93%	93%	NA	50%	1-39yo	0 yrs	None	89%	95%	97%	97%	NA	NA	None	NA	NA	NA	NA	NA	NA	NA	NA	0.4	Income and productivity gains from delivering vaccine (US$ / dose)	0.316757882	11.11341515	11.12911039	10.81997259	9.967997797	8.473984669	6.914465815	5.154204643	3.292015245	1.947028408	0.665787313	-0.287560821	-0.925511757	-1.232549161	-1.508826514
44	PEV (Pre-Erythrocytic Vaccine)	3	35%	2	1	Infants	6, 10, &, 14 weeks	2 yrs	70%	81%	93%	93%	NA	50%	1-39yo	0 yrs	None	70%	81%	93%	93%	NA	NA	None	NA	NA	NA	NA	NA	NA	NA	NA	0.4	Cases per 100,000 population	67692	47994.81818	44599.63636	45553.54545	48935.90909	53827.45455	60257	66403.27273	72425.27273	77744.81818	81695.81818	84864.90909	87917.63636	89260.09091	90305.54545
44	PEV (Pre-Erythrocytic Vaccine)	3	35%	2	1	Infants	6, 10, &, 14 weeks	2 yrs	70%	81%	93%	93%	NA	50%	1-39yo	0 yrs	None	70%	81%	93%	93%	NA	NA	None	NA	NA	NA	NA	NA	NA	NA	NA	0.4	Severe Cases per 100,000 population	1128.818182	780.8181818	761.7272727	781.4545455	868.5454545	975.1818182	1128.818182	1275.818182	1415.363636	1516.272727	1604.909091	1629.909091	1715.545455	1693.909091	1699.272727
44	PEV (Pre-Erythrocytic Vaccine)	3	35%	2	1	Infants	6, 10, &, 14 weeks	2 yrs	70%	81%	93%	93%	NA	50%	1-39yo	0 yrs	None	70%	81%	93%	93%	NA	NA	None	NA	NA	NA	NA	NA	NA	NA	NA	0.4	Deaths per 100,000 population	239.9090909	175.3636364	167.7272727	173.6363636	192.8181818	209.9090909	240	277.3636364	287.4545455	315.2727273	334.3636364	333.7272727	345.8181818	360.1818182	353
44	PEV (Pre-Erythrocytic Vaccine)	3	35%	2	1	Infants	6, 10, &, 14 weeks	2 yrs	70%	81%	93%	93%	NA	50%	1-39yo	0 yrs	None	70%	81%	93%	93%	NA	NA	None	NA	NA	NA	NA	NA	NA	NA	NA	0.4	Cases in <5yo per 100,000 population	5371.818182	3541.545455	3122.818182	3062.363636	3183.454545	3456.545455	3864.454545	4301.545455	4710.181818	5112.545455	5488.090909	5702.363636	5991.363636	6056.909091	6168.181818
44	PEV (Pre-Erythrocytic Vaccine)	3	35%	2	1	Infants	6, 10, &, 14 weeks	2 yrs	70%	81%	93%	93%	NA	50%	1-39yo	0 yrs	None	70%	81%	93%	93%	NA	NA	None	NA	NA	NA	NA	NA	NA	NA	NA	0.4	Severe Cases in <5yo per 100,000 population	267.7272727	183	171.3636364	159.6363636	171.5454545	184.2727273	203.7272727	230.2727273	261.5454545	273.6363636	294.1818182	298.4545455	323.2727273	323.5454545	320.8181818
44	PEV (Pre-Erythrocytic Vaccine)	3	35%	2	1	Infants	6, 10, &, 14 weeks	2 yrs	70%	81%	93%	93%	NA	50%	1-39yo	0 yrs	None	70%	81%	93%	93%	NA	NA	None	NA	NA	NA	NA	NA	NA	NA	NA	0.4	Deaths in < 5yo per 100,000 population	73.09090909	57.90909091	55.27272727	51.72727273	52.63636364	56.72727273	58.27272727	64.36363636	70.36363636	70.54545455	78.36363636	73.81818182	77.36363636	80.45454545	75
44	PEV (Pre-Erythrocytic Vaccine)	3	35%	2	1	Infants	6, 10, &, 14 weeks	2 yrs	70%	81%	93%	93%	NA	50%	1-39yo	0 yrs	None	70%	81%	93%	93%	NA	NA	None	NA	NA	NA	NA	NA	NA	NA	NA	0.4	DALYs per 100,000 population	6087.389026	4456.744015	4262.100765	4397.767467	4837.193381	5275.120855	6061.77242	7002.98068	7271.60211	7973.304136	8447.219497	8444.666986	8750.376366	9059.24768	8895.095101
44	PEV (Pre-Erythrocytic Vaccine)	3	35%	2	1	Infants	6, 10, &, 14 weeks	2 yrs	70%	81%	93%	93%	NA	50%	1-39yo	0 yrs	None	70%	81%	93%	93%	NA	NA	None	NA	NA	NA	NA	NA	NA	NA	NA	0.4	Income and productivity gains from delivering vaccine (US$ / dose)	0.309272222	10.29686316	10.51171724	10.24299203	9.343117816	8.118188163	6.43209747	4.777190437	3.195045761	1.824170749	0.854139264	0.058366882	-0.737007802	-1.033596337	-1.294631955
45	PEV (Pre-Erythrocytic Vaccine)	3	35%	2	1	Infants	6, 10, &, 14 weeks	2 yrs	70%	81%	93%	93%	NA	50%	1-39yo	0 yrs	None	50%	69%	85%	85%	NA	NA	None	NA	NA	NA	NA	NA	NA	NA	NA	0.4	Cases per 100,000 population	69537.45455	50945.09091	48738.90909	49599.63636	53161.36364	57955.72727	63011.54545	69097.54545	74176.63636	78663	81679.27273	84567.45455	86702	87634.72727	88718.54545
45	PEV (Pre-Erythrocytic Vaccine)	3	35%	2	1	Infants	6, 10, &, 14 weeks	2 yrs	70%	81%	93%	93%	NA	50%	1-39yo	0 yrs	None	50%	69%	85%	85%	NA	NA	None	NA	NA	NA	NA	NA	NA	NA	NA	0.4	Severe Cases per 100,000 population	1175.909091	831.3636364	840.3636364	871.1818182	940.1818182	1049.909091	1202.454545	1310.272727	1412.545455	1487.090909	1545.818182	1604.818182	1632.272727	1664	1654.909091
45	PEV (Pre-Erythrocytic Vaccine)	3	35%	2	1	Infants	6, 10, &, 14 weeks	2 yrs	70%	81%	93%	93%	NA	50%	1-39yo	0 yrs	None	50%	69%	85%	85%	NA	NA	None	NA	NA	NA	NA	NA	NA	NA	NA	0.4	Deaths per 100,000 population	247.8181818	178.5454545	190.8181818	190.1818182	202.7272727	223.6363636	250	274.1818182	292.3636364	299.8181818	322.3636364	319.6363636	341.9090909	340.3636364	334.5454545
45	PEV (Pre-Erythrocytic Vaccine)	3	35%	2	1	Infants	6, 10, &, 14 weeks	2 yrs	70%	81%	93%	93%	NA	50%	1-39yo	0 yrs	None	50%	69%	85%	85%	NA	NA	None	NA	NA	NA	NA	NA	NA	NA	NA	0.4	Cases in <5yo per 100,000 population	5578.272727	3734.636364	3413.454545	3372.636364	3492.818182	3727	4060.272727	4516.090909	4870.363636	5196.090909	5428.090909	5699.545455	5948.636364	6022.454545	6129.727273
45	PEV (Pre-Erythrocytic Vaccine)	3	35%	2	1	Infants	6, 10, &, 14 weeks	2 yrs	70%	81%	93%	93%	NA	50%	1-39yo	0 yrs	None	50%	69%	85%	85%	NA	NA	None	NA	NA	NA	NA	NA	NA	NA	NA	0.4	Severe Cases in <5yo per 100,000 population	282.1818182	189.5454545	183.7272727	188.6363636	189.1818182	195.3636364	221.2727273	245.0909091	265.1818182	269.2727273	283.2727273	288.6363636	310.7272727	312.1818182	311
45	PEV (Pre-Erythrocytic Vaccine)	3	35%	2	1	Infants	6, 10, &, 14 weeks	2 yrs	70%	81%	93%	93%	NA	50%	1-39yo	0 yrs	None	50%	69%	85%	85%	NA	NA	None	NA	NA	NA	NA	NA	NA	NA	NA	0.4	Deaths in < 5yo per 100,000 population	78.54545455	56.81818182	58.63636364	54.09090909	59	56.09090909	60.54545455	66.36363636	62.72727273	72.72727273	74.09090909	72.27272727	77.18181818	76.18181818	76.81818182
45	PEV (Pre-Erythrocytic Vaccine)	3	35%	2	1	Infants	6, 10, &, 14 weeks	2 yrs	70%	81%	93%	93%	NA	50%	1-39yo	0 yrs	None	50%	69%	85%	85%	NA	NA	None	NA	NA	NA	NA	NA	NA	NA	NA	0.4	DALYs per 100,000 population	6333.327577	4572.748798	4818.573071	4834.716756	5143.373281	5668.120969	6322.898167	6947.099764	7391.244771	7610.252614	8160.196694	8110.281371	8667.575788	8590.29577	8427.944737
45	PEV (Pre-Erythrocytic Vaccine)	3	35%	2	1	Infants	6, 10, &, 14 weeks	2 yrs	70%	81%	93%	93%	NA	50%	1-39yo	0 yrs	None	50%	69%	85%	85%	NA	NA	None	NA	NA	NA	NA	NA	NA	NA	NA	0.4	Income and productivity gains from delivering vaccine (US$ / dose)	0.309136327	9.495674108	9.430988485	9.223065597	8.289623481	7.021530945	5.672167876	4.117335499	2.776938055	1.634634355	0.884463091	0.162192126	-0.372940665	-0.620616789	-0.86629601
46	PEV (Pre-Erythrocytic Vaccine)	3	35%	2	1	Infants	6, 10, &, 14 weeks	2 yrs	50%	69%	85%	85%	NA	95%	1-39yo	0 yrs	None	89%	95%	97%	97%	NA	NA	None	NA	NA	NA	NA	NA	NA	NA	NA	0.4	Cases per 100,000 population	65748.63636	45122	41713.27273	43207.90909	46581.81818	51747.18182	57832.90909	64420.36364	71706.27273	77540.45455	82162.45455	85520.54545	87976.72727	89613.18182	90341.54545
46	PEV (Pre-Erythrocytic Vaccine)	3	35%	2	1	Infants	6, 10, &, 14 weeks	2 yrs	50%	69%	85%	85%	NA	95%	1-39yo	0 yrs	None	89%	95%	97%	97%	NA	NA	None	NA	NA	NA	NA	NA	NA	NA	NA	0.4	Severe Cases per 100,000 population	1077.909091	736.3636364	699.0909091	753.5454545	829.1818182	941.1818182	1074.545455	1231.090909	1374.272727	1516.363636	1585	1678.181818	1717.727273	1723.454545	1695.909091
46	PEV (Pre-Erythrocytic Vaccine)	3	35%	2	1	Infants	6, 10, &, 14 weeks	2 yrs	50%	69%	85%	85%	NA	95%	1-39yo	0 yrs	None	89%	95%	97%	97%	NA	NA	None	NA	NA	NA	NA	NA	NA	NA	NA	0.4	Deaths per 100,000 population	238.6363636	163	160	171.3636364	176.0909091	205.7272727	234	259.2727273	298	308.0909091	324.2727273	343.6363636	349.8181818	351	355.8181818
46	PEV (Pre-Erythrocytic Vaccine)	3	35%	2	1	Infants	6, 10, &, 14 weeks	2 yrs	50%	69%	85%	85%	NA	95%	1-39yo	0 yrs	None	89%	95%	97%	97%	NA	NA	None	NA	NA	NA	NA	NA	NA	NA	NA	0.4	Cases in <5yo per 100,000 population	5255.181818	3321.727273	2942.727273	2971.545455	3130	3389.363636	3774.090909	4228.909091	4693.818182	5232.272727	5596.545455	5860.909091	6078	6246.909091	6289.454545
46	PEV (Pre-Erythrocytic Vaccine)	3	35%	2	1	Infants	6, 10, &, 14 weeks	2 yrs	50%	69%	85%	85%	NA	95%	1-39yo	0 yrs	None	89%	95%	97%	97%	NA	NA	None	NA	NA	NA	NA	NA	NA	NA	NA	0.4	Severe Cases in <5yo per 100,000 population	259.6363636	173.7272727	156.5454545	157.6363636	166.9090909	179.6363636	204.7272727	223	250.5454545	276.1818182	292.5454545	296.7272727	322.2727273	326.5454545	331.4545455
46	PEV (Pre-Erythrocytic Vaccine)	3	35%	2	1	Infants	6, 10, &, 14 weeks	2 yrs	50%	69%	85%	85%	NA	95%	1-39yo	0 yrs	None	89%	95%	97%	97%	NA	NA	None	NA	NA	NA	NA	NA	NA	NA	NA	0.4	Deaths in < 5yo per 100,000 population	74.36363636	58.09090909	51.09090909	56.63636364	49.45454545	57.63636364	61.72727273	63.09090909	74.81818182	74.54545455	75.18181818	75.81818182	79.81818182	83.72727273	84.36363636
46	PEV (Pre-Erythrocytic Vaccine)	3	35%	2	1	Infants	6, 10, &, 14 weeks	2 yrs	50%	69%	85%	85%	NA	95%	1-39yo	0 yrs	None	89%	95%	97%	97%	NA	NA	None	NA	NA	NA	NA	NA	NA	NA	NA	0.4	DALYs per 100,000 population	6099.81251	4182.345182	4051.038272	4312.393457	4456.688518	5193.192039	5918.596024	6553.267661	7551.984946	7801.037914	8201.662023	8679.562731	8851.647478	8934.748898	8972.12421
46	PEV (Pre-Erythrocytic Vaccine)	3	35%	2	1	Infants	6, 10, &, 14 weeks	2 yrs	50%	69%	85%	85%	NA	95%	1-39yo	0 yrs	None	89%	95%	97%	97%	NA	NA	None	NA	NA	NA	NA	NA	NA	NA	NA	0.4	Income and productivity gains from delivering vaccine (US$ / dose)	0.320628331	13.8135075	13.45764093	12.98574593	11.94801454	10.37705089	8.431144593	6.337747071	4.077237411	2.293636655	0.904225861	-0.146018174	-0.855315136	-1.371731405	-1.55441557
47	PEV (Pre-Erythrocytic Vaccine)	3	35%	2	1	Infants	6, 10, &, 14 weeks	2 yrs	50%	69%	85%	85%	NA	95%	1-39yo	0 yrs	None	70%	81%	93%	93%	NA	NA	None	NA	NA	NA	NA	NA	NA	NA	NA	0.4	Cases per 100,000 population	67576.90909	47564.27273	44871.18182	45517	49217.90909	54271.63636	60100.09091	66230.90909	72454.36364	77629.72727	81021.27273	84615.09091	86850.36364	88739.36364	90018.45455
47	PEV (Pre-Erythrocytic Vaccine)	3	35%	2	1	Infants	6, 10, &, 14 weeks	2 yrs	50%	69%	85%	85%	NA	95%	1-39yo	0 yrs	None	70%	81%	93%	93%	NA	NA	None	NA	NA	NA	NA	NA	NA	NA	NA	0.4	Severe Cases per 100,000 population	1114	775.5454545	746.6363636	786.0909091	875.4545455	999	1112.818182	1249.454545	1386.454545	1493.363636	1569.909091	1648.818182	1675.181818	1700.909091	1705.363636
47	PEV (Pre-Erythrocytic Vaccine)	3	35%	2	1	Infants	6, 10, &, 14 weeks	2 yrs	50%	69%	85%	85%	NA	95%	1-39yo	0 yrs	None	70%	81%	93%	93%	NA	NA	None	NA	NA	NA	NA	NA	NA	NA	NA	0.4	Deaths per 100,000 population	243.2727273	182.5454545	165.3636364	169	191.1818182	222.0909091	246.5454545	272.5454545	291.8181818	314.9090909	323.5454545	335.9090909	346.9090909	343.6363636	349.4545455
47	PEV (Pre-Erythrocytic Vaccine)	3	35%	2	1	Infants	6, 10, &, 14 weeks	2 yrs	50%	69%	85%	85%	NA	95%	1-39yo	0 yrs	None	70%	81%	93%	93%	NA	NA	None	NA	NA	NA	NA	NA	NA	NA	NA	0.4	Cases in <5yo per 100,000 population	5347.272727	3561.545455	3205.909091	3179.636364	3330.181818	3552.545455	3988.272727	4394.727273	4838.727273	5204.454545	5472.818182	5784.909091	6002.818182	6115.181818	6312.454545
47	PEV (Pre-Erythrocytic Vaccine)	3	35%	2	1	Infants	6, 10, &, 14 weeks	2 yrs	50%	69%	85%	85%	NA	95%	1-39yo	0 yrs	None	70%	81%	93%	93%	NA	NA	None	NA	NA	NA	NA	NA	NA	NA	NA	0.4	Severe Cases in <5yo per 100,000 population	267.0909091	183.2727273	165.1818182	169.8181818	172.7272727	193.1818182	218.3636364	240.4545455	262.9090909	272.0909091	289.3636364	305.2727273	321.7272727	322.0909091	329.1818182
47	PEV (Pre-Erythrocytic Vaccine)	3	35%	2	1	Infants	6, 10, &, 14 weeks	2 yrs	50%	69%	85%	85%	NA	95%	1-39yo	0 yrs	None	70%	81%	93%	93%	NA	NA	None	NA	NA	NA	NA	NA	NA	NA	NA	0.4	Deaths in < 5yo per 100,000 population	74.63636364	61.45454545	52.27272727	51.72727273	50.63636364	60	64.18181818	67.18181818	71.09090909	71.09090909	73.36363636	73.63636364	81.54545455	77.54545455	78.09090909
47	PEV (Pre-Erythrocytic Vaccine)	3	35%	2	1	Infants	6, 10, &, 14 weeks	2 yrs	50%	69%	85%	85%	NA	95%	1-39yo	0 yrs	None	70%	81%	93%	93%	NA	NA	None	NA	NA	NA	NA	NA	NA	NA	NA	0.4	DALYs per 100,000 population	6170.57392	4627.945528	4196.48495	4288.211059	4814.48616	5599.403728	6232.534553	6864.709766	7424.011001	7934.183244	8145.959208	8473.898322	8812.01259	8696.979501	8812.898659
47	PEV (Pre-Erythrocytic Vaccine)	3	35%	2	1	Infants	6, 10, &, 14 weeks	2 yrs	50%	69%	85%	85%	NA	95%	1-39yo	0 yrs	None	70%	81%	93%	93%	NA	NA	None	NA	NA	NA	NA	NA	NA	NA	NA	0.4	Income and productivity gains from delivering vaccine (US$ / dose)	0.314377753	13.02573976	12.5915208	12.35089292	11.19066463	9.598776791	7.807644956	5.854175652	3.880008912	2.277886255	1.250125591	0.140680602	-0.520081065	-1.09229474	-1.451591999
48	PEV (Pre-Erythrocytic Vaccine)	3	35%	2	1	Infants	6, 10, &, 14 weeks	2 yrs	50%	69%	85%	85%	NA	95%	1-39yo	0 yrs	None	50%	69%	85%	85%	NA	NA	None	NA	NA	NA	NA	NA	NA	NA	NA	0.4	Cases per 100,000 population	69596.27273	51185.09091	48848.90909	50249.45455	53305.18182	58054.81818	63512.63636	69449.63636	75131.90909	79630	82484.18182	85578.54545	88068.72727	89885.45455	90365.81818
48	PEV (Pre-Erythrocytic Vaccine)	3	35%	2	1	Infants	6, 10, &, 14 weeks	2 yrs	50%	69%	85%	85%	NA	95%	1-39yo	0 yrs	None	50%	69%	85%	85%	NA	NA	None	NA	NA	NA	NA	NA	NA	NA	NA	0.4	Severe Cases per 100,000 population	1163.727273	857.1818182	844.9090909	886.2727273	959.2727273	1073.636364	1191.909091	1315.636364	1422.454545	1533.454545	1582.454545	1650.909091	1665.454545	1715.454545	1687.727273
48	PEV (Pre-Erythrocytic Vaccine)	3	35%	2	1	Infants	6, 10, &, 14 weeks	2 yrs	50%	69%	85%	85%	NA	95%	1-39yo	0 yrs	None	50%	69%	85%	85%	NA	NA	None	NA	NA	NA	NA	NA	NA	NA	NA	0.4	Deaths per 100,000 population	257.5454545	191.4545455	189.3636364	191.9090909	207	225.5454545	256.4545455	281.4545455	287.1818182	326.0909091	328.1818182	340.1818182	334.5454545	347.9090909	342.8181818
48	PEV (Pre-Erythrocytic Vaccine)	3	35%	2	1	Infants	6, 10, &, 14 weeks	2 yrs	50%	69%	85%	85%	NA	95%	1-39yo	0 yrs	None	50%	69%	85%	85%	NA	NA	None	NA	NA	NA	NA	NA	NA	NA	NA	0.4	Cases in <5yo per 100,000 population	5558.454545	3832.454545	3520.909091	3483.727273	3602.818182	3843.454545	4232.090909	4697.636364	5042.636364	5382.363636	5661.363636	5961.545455	6169.636364	6336.272727	6417.363636
48	PEV (Pre-Erythrocytic Vaccine)	3	35%	2	1	Infants	6, 10, &, 14 weeks	2 yrs	50%	69%	85%	85%	NA	95%	1-39yo	0 yrs	None	50%	69%	85%	85%	NA	NA	None	NA	NA	NA	NA	NA	NA	NA	NA	0.4	Severe Cases in <5yo per 100,000 population	285.1818182	201.0909091	195.7272727	190.1818182	198	207.1818182	220.8181818	249	279.8181818	290.4545455	296.4545455	311.1818182	319.6363636	333.8181818	330.1818182
48	PEV (Pre-Erythrocytic Vaccine)	3	35%	2	1	Infants	6, 10, &, 14 weeks	2 yrs	50%	69%	85%	85%	NA	95%	1-39yo	0 yrs	None	50%	69%	85%	85%	NA	NA	None	NA	NA	NA	NA	NA	NA	NA	NA	0.4	Deaths in < 5yo per 100,000 population	78.36363636	63.36363636	58.18181818	57.27272727	58.63636364	60.18181818	64.09090909	68.27272727	68.90909091	79.27272727	76.27272727	77.81818182	79.90909091	77.36363636	79.45454545
48	PEV (Pre-Erythrocytic Vaccine)	3	35%	2	1	Infants	6, 10, &, 14 weeks	2 yrs	50%	69%	85%	85%	NA	95%	1-39yo	0 yrs	None	50%	69%	85%	85%	NA	NA	None	NA	NA	NA	NA	NA	NA	NA	NA	0.4	DALYs per 100,000 population	6545.624756	4911.620811	4764.499645	4898.503308	5255.632201	5707.217957	6520.39478	7090.075516	7307.418625	8210.220119	8274.415201	8597.803419	8502.394122	8779.322903	8696.551244
48	PEV (Pre-Erythrocytic Vaccine)	3	35%	2	1	Infants	6, 10, &, 14 weeks	2 yrs	50%	69%	85%	85%	NA	95%	1-39yo	0 yrs	None	50%	69%	85%	85%	NA	NA	None	NA	NA	NA	NA	NA	NA	NA	NA	0.4	Income and productivity gains from delivering vaccine (US$ / dose)	0.311529998	11.74433703	11.34435939	10.78848294	9.902416211	8.399354935	6.696505798	4.858176647	3.080330846	1.683083112	0.841017864	-0.126435343	-0.837007394	-1.425631966	-1.546133537
49	PEV (Pre-Erythrocytic Vaccine)	3	35%	2	1	Infants	6, 10, &, 14 weeks	2 yrs	50%	69%	85%	85%	NA	80%	1-39yo	0 yrs	None	89%	95%	97%	97%	NA	NA	None	NA	NA	NA	NA	NA	NA	NA	NA	0.4	Cases per 100,000 population	65983.27273	45287.63636	41644	43021.18182	45566.63636	50161.27273	57100.54545	63916.45455	70201.63636	76485.09091	81788.27273	84977.81818	88113.45455	90487.63636	91801.45455
49	PEV (Pre-Erythrocytic Vaccine)	3	35%	2	1	Infants	6, 10, &, 14 weeks	2 yrs	50%	69%	85%	85%	NA	80%	1-39yo	0 yrs	None	89%	95%	97%	97%	NA	NA	None	NA	NA	NA	NA	NA	NA	NA	NA	0.4	Severe Cases per 100,000 population	1072.909091	748.5454545	691.9090909	753.6363636	827.3636364	922.4545455	1082	1238.727273	1375.272727	1481.090909	1588.636364	1670	1703.636364	1748.090909	1755.363636
49	PEV (Pre-Erythrocytic Vaccine)	3	35%	2	1	Infants	6, 10, &, 14 weeks	2 yrs	50%	69%	85%	85%	NA	80%	1-39yo	0 yrs	None	89%	95%	97%	97%	NA	NA	None	NA	NA	NA	NA	NA	NA	NA	NA	0.4	Deaths per 100,000 population	227.7272727	172.5454545	160.8181818	164.9090909	183.1818182	190.0909091	223.9090909	267.7272727	289.9090909	304.9090909	328.1818182	344.8181818	350	354.5454545	354.7272727
49	PEV (Pre-Erythrocytic Vaccine)	3	35%	2	1	Infants	6, 10, &, 14 weeks	2 yrs	50%	69%	85%	85%	NA	80%	1-39yo	0 yrs	None	89%	95%	97%	97%	NA	NA	None	NA	NA	NA	NA	NA	NA	NA	NA	0.4	Cases in <5yo per 100,000 population	5279.090909	3416.545455	2990.090909	2928.545455	3065.727273	3262.545455	3702.727273	4207	4640.818182	5105.454545	5578.181818	5849.181818	6098.454545	6416.636364	6544.090909
49	PEV (Pre-Erythrocytic Vaccine)	3	35%	2	1	Infants	6, 10, &, 14 weeks	2 yrs	50%	69%	85%	85%	NA	80%	1-39yo	0 yrs	None	89%	95%	97%	97%	NA	NA	None	NA	NA	NA	NA	NA	NA	NA	NA	0.4	Severe Cases in <5yo per 100,000 population	265.7272727	172.8181818	155	162.2727273	167.9090909	171	205.0909091	228.6363636	254.6363636	273	284	308.1818182	323.2727273	337.4545455	332
49	PEV (Pre-Erythrocytic Vaccine)	3	35%	2	1	Infants	6, 10, &, 14 weeks	2 yrs	50%	69%	85%	85%	NA	80%	1-39yo	0 yrs	None	89%	95%	97%	97%	NA	NA	None	NA	NA	NA	NA	NA	NA	NA	NA	0.4	Deaths in < 5yo per 100,000 population	75.72727273	57.45454545	52.27272727	50.72727273	49.90909091	48	59.09090909	62.09090909	67.09090909	69.81818182	76.72727273	79.18181818	77.45454545	80.54545455	82.09090909
49	PEV (Pre-Erythrocytic Vaccine)	3	35%	2	1	Infants	6, 10, &, 14 weeks	2 yrs	50%	69%	85%	85%	NA	80%	1-39yo	0 yrs	None	89%	95%	97%	97%	NA	NA	None	NA	NA	NA	NA	NA	NA	NA	NA	0.4	DALYs per 100,000 population	5778.921025	4364.832714	4054.850998	4215.362845	4650.492736	4825.933516	5668.636226	6777.162554	7278.970141	7705.565467	8313.525542	8732.290843	8808.317285	9019.096643	8954.03531
49	PEV (Pre-Erythrocytic Vaccine)	3	35%	2	1	Infants	6, 10, &, 14 weeks	2 yrs	50%	69%	85%	85%	NA	80%	1-39yo	0 yrs	None	89%	95%	97%	97%	NA	NA	None	NA	NA	NA	NA	NA	NA	NA	NA	0.4	Income and productivity gains from delivering vaccine (US$ / dose)	0.317679646	13.88967458	13.74645877	13.3382795	12.54845859	10.97739537	8.826870541	6.617802286	4.631373032	2.67351761	1.033834506	0.008297907	-0.919450755	-1.649569376	-2.064567738
50	PEV (Pre-Erythrocytic Vaccine)	3	35%	2	1	Infants	6, 10, &, 14 weeks	2 yrs	50%	69%	85%	85%	NA	80%	1-39yo	0 yrs	None	70%	81%	93%	93%	NA	NA	None	NA	NA	NA	NA	NA	NA	NA	NA	0.4	Cases per 100,000 population	67796.18182	47832.27273	45897.90909	46264.63636	50880.27273	56164.54545	61784.09091	67891	73587	77811.72727	81604	85428.18182	87630.27273	89132.72727	90928.36364
50	PEV (Pre-Erythrocytic Vaccine)	3	35%	2	1	Infants	6, 10, &, 14 weeks	2 yrs	50%	69%	85%	85%	NA	80%	1-39yo	0 yrs	None	70%	81%	93%	93%	NA	NA	None	NA	NA	NA	NA	NA	NA	NA	NA	0.4	Severe Cases per 100,000 population	1113.272727	781	781	802.8181818	921.1818182	1048.636364	1167.818182	1282.727273	1417.545455	1507.636364	1571.454545	1661.090909	1678.909091	1700.454545	1722.909091
50	PEV (Pre-Erythrocytic Vaccine)	3	35%	2	1	Infants	6, 10, &, 14 weeks	2 yrs	50%	69%	85%	85%	NA	80%	1-39yo	0 yrs	None	70%	81%	93%	93%	NA	NA	None	NA	NA	NA	NA	NA	NA	NA	NA	0.4	Deaths per 100,000 population	245	173.0909091	173.1818182	182.9090909	202	225.2727273	248.1818182	271.2727273	296.0909091	315.5454545	327.7272727	341	340.3636364	354.0909091	346.9090909
50	PEV (Pre-Erythrocytic Vaccine)	3	35%	2	1	Infants	6, 10, &, 14 weeks	2 yrs	50%	69%	85%	85%	NA	80%	1-39yo	0 yrs	None	70%	81%	93%	93%	NA	NA	None	NA	NA	NA	NA	NA	NA	NA	NA	0.4	Cases in <5yo per 100,000 population	5355.454545	3535.727273	3293.909091	3208.181818	3443.545455	3752.818182	4131.636364	4519.909091	4982.545455	5293.545455	5590	5919.363636	6111.090909	6250.636364	6442.454545
50	PEV (Pre-Erythrocytic Vaccine)	3	35%	2	1	Infants	6, 10, &, 14 weeks	2 yrs	50%	69%	85%	85%	NA	80%	1-39yo	0 yrs	None	70%	81%	93%	93%	NA	NA	None	NA	NA	NA	NA	NA	NA	NA	NA	0.4	Severe Cases in <5yo per 100,000 population	261.9090909	185.8181818	175.1818182	169.0909091	182.3636364	202.5454545	217.0909091	236.7272727	265	279.6363636	291.9090909	327.3636364	323.1818182	327.9090909	334.7272727
50	PEV (Pre-Erythrocytic Vaccine)	3	35%	2	1	Infants	6, 10, &, 14 weeks	2 yrs	50%	69%	85%	85%	NA	80%	1-39yo	0 yrs	None	70%	81%	93%	93%	NA	NA	None	NA	NA	NA	NA	NA	NA	NA	NA	0.4	Deaths in < 5yo per 100,000 population	72.09090909	57.09090909	54.72727273	54.36363636	55.63636364	58.09090909	64.36363636	65	72.09090909	73.63636364	74.18181818	79.81818182	77.90909091	81.45454545	75.27272727
50	PEV (Pre-Erythrocytic Vaccine)	3	35%	2	1	Infants	6, 10, &, 14 weeks	2 yrs	50%	69%	85%	85%	NA	80%	1-39yo	0 yrs	None	70%	81%	93%	93%	NA	NA	None	NA	NA	NA	NA	NA	NA	NA	NA	0.4	DALYs per 100,000 population	6216.629979	4382.470143	4362.837064	4628.107568	5127.365178	5717.31849	6235.286518	6822.695123	7500.180959	8012.501913	8264.086627	8610.533426	8642.852561	8913.924332	8740.30715
50	PEV (Pre-Erythrocytic Vaccine)	3	35%	2	1	Infants	6, 10, &, 14 weeks	2 yrs	50%	69%	85%	85%	NA	80%	1-39yo	0 yrs	None	70%	81%	93%	93%	NA	NA	None	NA	NA	NA	NA	NA	NA	NA	NA	0.4	Income and productivity gains from delivering vaccine (US$ / dose)	0.311282362	12.96994272	12.4340155	12.35187318	10.89831479	9.175566069	7.385528342	5.413617151	3.579146838	2.272874835	1.098855479	-0.088025737	-0.751388509	-1.232907967	-1.751813805
51	PEV (Pre-Erythrocytic Vaccine)	3	35%	2	1	Infants	6, 10, &, 14 weeks	2 yrs	50%	69%	85%	85%	NA	80%	1-39yo	0 yrs	None	50%	69%	85%	85%	NA	NA	None	NA	NA	NA	NA	NA	NA	NA	NA	0.4	Cases per 100,000 population	69455.36364	51260.27273	48411.63636	49913.72727	53329.36364	57809.45455	62937	69005.36364	74426.54545	79134	82834.09091	85282.90909	87084.90909	88337.27273	89375.09091
51	PEV (Pre-Erythrocytic Vaccine)	3	35%	2	1	Infants	6, 10, &, 14 weeks	2 yrs	50%	69%	85%	85%	NA	80%	1-39yo	0 yrs	None	50%	69%	85%	85%	NA	NA	None	NA	NA	NA	NA	NA	NA	NA	NA	0.4	Severe Cases per 100,000 population	1179.818182	844.6363636	833.4545455	877.9090909	976.0909091	1061.181818	1174.818182	1323.454545	1429.363636	1521.363636	1573	1613.545455	1650.363636	1694.909091	1674.272727
51	PEV (Pre-Erythrocytic Vaccine)	3	35%	2	1	Infants	6, 10, &, 14 weeks	2 yrs	50%	69%	85%	85%	NA	80%	1-39yo	0 yrs	None	50%	69%	85%	85%	NA	NA	None	NA	NA	NA	NA	NA	NA	NA	NA	0.4	Deaths per 100,000 population	248.3636364	189.5454545	186.3636364	187.6363636	206.7272727	227.5454545	244.2727273	276.4545455	293.9090909	311.9090909	322.8181818	331.5454545	336.2727273	342.3636364	341.0909091
51	PEV (Pre-Erythrocytic Vaccine)	3	35%	2	1	Infants	6, 10, &, 14 weeks	2 yrs	50%	69%	85%	85%	NA	80%	1-39yo	0 yrs	None	50%	69%	85%	85%	NA	NA	None	NA	NA	NA	NA	NA	NA	NA	NA	0.4	Cases in <5yo per 100,000 population	5552.363636	3898.818182	3479	3516.636364	3608.090909	3867.454545	4174.181818	4584.636364	5034.090909	5401.363636	5741.272727	5935.454545	6120.272727	6162.818182	6243.090909
51	PEV (Pre-Erythrocytic Vaccine)	3	35%	2	1	Infants	6, 10, &, 14 weeks	2 yrs	50%	69%	85%	85%	NA	80%	1-39yo	0 yrs	None	50%	69%	85%	85%	NA	NA	None	NA	NA	NA	NA	NA	NA	NA	NA	0.4	Severe Cases in <5yo per 100,000 population	286	207	178.4545455	186.2727273	197.5454545	211.0909091	226.0909091	242.2727273	272.9090909	289.2727273	299.9090909	311.0909091	324	320.4545455	322.7272727
51	PEV (Pre-Erythrocytic Vaccine)	3	35%	2	1	Infants	6, 10, &, 14 weeks	2 yrs	50%	69%	85%	85%	NA	80%	1-39yo	0 yrs	None	50%	69%	85%	85%	NA	NA	None	NA	NA	NA	NA	NA	NA	NA	NA	0.4	Deaths in < 5yo per 100,000 population	72.81818182	59.36363636	58.90909091	57.54545455	57.54545455	60.54545455	59.36363636	66.45454545	69.81818182	75.63636364	75.36363636	74	77	77.27272727	83.90909091
51	PEV (Pre-Erythrocytic Vaccine)	3	35%	2	1	Infants	6, 10, &, 14 weeks	2 yrs	50%	69%	85%	85%	NA	80%	1-39yo	0 yrs	None	50%	69%	85%	85%	NA	NA	None	NA	NA	NA	NA	NA	NA	NA	NA	0.4	DALYs per 100,000 population	6323.949434	4829.135428	4725.032126	4750.951237	5237.31957	5769.201618	6208.738913	6966.735041	7442.026031	7938.470258	8172.21368	8385.494975	8512.974206	8627.698629	8655.310602
51	PEV (Pre-Erythrocytic Vaccine)	3	35%	2	1	Infants	6, 10, &, 14 weeks	2 yrs	50%	69%	85%	85%	NA	80%	1-39yo	0 yrs	None	50%	69%	85%	85%	NA	NA	None	NA	NA	NA	NA	NA	NA	NA	NA	0.4	Income and productivity gains from delivering vaccine (US$ / dose)	0.314151388	11.80994332	11.64493642	11.16074696	10.06562996	8.660547329	7.013742231	5.050839651	3.329649303	1.844292898	0.753344256	0.008326504	-0.523608785	-0.97777485	-1.276126836
52	PEV (Pre-Erythrocytic Vaccine)	3	35%	2	1	Infants	6, 10, &, 14 weeks	2 yrs	50%	69%	85%	85%	NA	50%	1-39yo	0 yrs	None	89%	95%	97%	97%	NA	NA	None	NA	NA	NA	NA	NA	NA	NA	NA	0.4	Cases per 100,000 population	65777.36364	45249.63636	42442.63636	43727.27273	47164.72727	52382.81818	58124.36364	65828.63636	72150.63636	78126	82288.09091	86419.54545	88718.18182	90632.63636	90910.81818
52	PEV (Pre-Erythrocytic Vaccine)	3	35%	2	1	Infants	6, 10, &, 14 weeks	2 yrs	50%	69%	85%	85%	NA	50%	1-39yo	0 yrs	None	89%	95%	97%	97%	NA	NA	None	NA	NA	NA	NA	NA	NA	NA	NA	0.4	Severe Cases per 100,000 population	1080.090909	730.0909091	722.3636364	758.2727273	841.9090909	953.3636364	1102.454545	1274.545455	1399.454545	1510.181818	1610.636364	1678.909091	1717.181818	1727.727273	1728.727273
52	PEV (Pre-Erythrocytic Vaccine)	3	35%	2	1	Infants	6, 10, &, 14 weeks	2 yrs	50%	69%	85%	85%	NA	50%	1-39yo	0 yrs	None	89%	95%	97%	97%	NA	NA	None	NA	NA	NA	NA	NA	NA	NA	NA	0.4	Deaths per 100,000 population	230	169.7272727	168.3636364	162.9090909	181.9090909	205.3636364	233.6363636	268	288.9090909	315.0909091	325.3636364	354	354.2727273	353.3636364	355.0909091
52	PEV (Pre-Erythrocytic Vaccine)	3	35%	2	1	Infants	6, 10, &, 14 weeks	2 yrs	50%	69%	85%	85%	NA	50%	1-39yo	0 yrs	None	89%	95%	97%	97%	NA	NA	None	NA	NA	NA	NA	NA	NA	NA	NA	0.4	Cases in <5yo per 100,000 population	5258.818182	3362.636364	3095.818182	3060.727273	3182.545455	3468.272727	3888.272727	4408.636364	4945.818182	5268.454545	5732.909091	6033.090909	6262.545455	6429.818182	6491.727273
52	PEV (Pre-Erythrocytic Vaccine)	3	35%	2	1	Infants	6, 10, &, 14 weeks	2 yrs	50%	69%	85%	85%	NA	50%	1-39yo	0 yrs	None	89%	95%	97%	97%	NA	NA	None	NA	NA	NA	NA	NA	NA	NA	NA	0.4	Severe Cases in <5yo per 100,000 population	252.1818182	169.9090909	160.4545455	161.0909091	170.2727273	184.9090909	211.6363636	231.9090909	260.4545455	279.9090909	300.8181818	313.3636364	321.6363636	315.9090909	330.6363636
52	PEV (Pre-Erythrocytic Vaccine)	3	35%	2	1	Infants	6, 10, &, 14 weeks	2 yrs	50%	69%	85%	85%	NA	50%	1-39yo	0 yrs	None	89%	95%	97%	97%	NA	NA	None	NA	NA	NA	NA	NA	NA	NA	NA	0.4	Deaths in < 5yo per 100,000 population	72	57.45454545	57.36363636	51.81818182	53.72727273	58.63636364	60.18181818	62.45454545	68.81818182	70.45454545	71.09090909	79	80.63636364	76.54545455	79
52	PEV (Pre-Erythrocytic Vaccine)	3	35%	2	1	Infants	6, 10, &, 14 weeks	2 yrs	50%	69%	85%	85%	NA	50%	1-39yo	0 yrs	None	89%	95%	97%	97%	NA	NA	None	NA	NA	NA	NA	NA	NA	NA	NA	0.4	DALYs per 100,000 population	5854.628677	4318.136393	4247.359237	4141.493156	4617.269251	5233.922419	5902.062294	6764.149368	7325.386266	7933.000108	8217.807588	8962.133089	8960.907069	8897.877181	8919.972513
52	PEV (Pre-Erythrocytic Vaccine)	3	35%	2	1	Infants	6, 10, &, 14 weeks	2 yrs	50%	69%	85%	85%	NA	50%	1-39yo	0 yrs	None	89%	95%	97%	97%	NA	NA	None	NA	NA	NA	NA	NA	NA	NA	NA	0.4	Income and productivity gains from delivering vaccine (US$ / dose)	0.321019548	13.9192906	14.08140608	13.60322796	12.49996424	10.6947945	8.821830027	6.263235754	4.202595237	2.245466121	0.907714786	-0.399129326	-1.132233794	-1.747756188	-1.792796573
53	PEV (Pre-Erythrocytic Vaccine)	3	35%	2	1	Infants	6, 10, &, 14 weeks	2 yrs	50%	69%	85%	85%	NA	50%	1-39yo	0 yrs	None	70%	81%	93%	93%	NA	NA	None	NA	NA	NA	NA	NA	NA	NA	NA	0.4	Cases per 100,000 population	67895.27273	48078.90909	45207.09091	46374.45455	50213.72727	55708.45455	61847.90909	67472.54545	73715.63636	78578.36364	82569.90909	86232.90909	87700.72727	89900.72727	90588.36364
53	PEV (Pre-Erythrocytic Vaccine)	3	35%	2	1	Infants	6, 10, &, 14 weeks	2 yrs	50%	69%	85%	85%	NA	50%	1-39yo	0 yrs	None	70%	81%	93%	93%	NA	NA	None	NA	NA	NA	NA	NA	NA	NA	NA	0.4	Severe Cases per 100,000 population	1124.272727	786.2727273	766.1818182	820	891.9090909	1052.181818	1184.727273	1279.727273	1423.090909	1514.545455	1584.272727	1661.272727	1694.363636	1707.636364	1725.454545
53	PEV (Pre-Erythrocytic Vaccine)	3	35%	2	1	Infants	6, 10, &, 14 weeks	2 yrs	50%	69%	85%	85%	NA	50%	1-39yo	0 yrs	None	70%	81%	93%	93%	NA	NA	None	NA	NA	NA	NA	NA	NA	NA	NA	0.4	Deaths per 100,000 population	245.8181818	172.9090909	174.3636364	175.5454545	193.3636364	224.0909091	252.7272727	270.0909091	300.2727273	314.6363636	328.8181818	346.2727273	346.0909091	357.1818182	354.9090909
53	PEV (Pre-Erythrocytic Vaccine)	3	35%	2	1	Infants	6, 10, &, 14 weeks	2 yrs	50%	69%	85%	85%	NA	50%	1-39yo	0 yrs	None	70%	81%	93%	93%	NA	NA	None	NA	NA	NA	NA	NA	NA	NA	NA	0.4	Cases in <5yo per 100,000 population	5395.909091	3604.545455	3257.363636	3249.909091	3438	3729	4196.909091	4555.636364	5009.181818	5426.181818	5680.272727	6063.454545	6143.454545	6393.909091	6448.818182
53	PEV (Pre-Erythrocytic Vaccine)	3	35%	2	1	Infants	6, 10, &, 14 weeks	2 yrs	50%	69%	85%	85%	NA	50%	1-39yo	0 yrs	None	70%	81%	93%	93%	NA	NA	None	NA	NA	NA	NA	NA	NA	NA	NA	0.4	Severe Cases in <5yo per 100,000 population	279.5454545	192.0909091	171.6363636	171.7272727	185	209.6363636	222.9090909	243.6363636	264.6363636	287.4545455	300.8181818	323.1818182	328.8181818	346.9090909	329
53	PEV (Pre-Erythrocytic Vaccine)	3	35%	2	1	Infants	6, 10, &, 14 weeks	2 yrs	50%	69%	85%	85%	NA	50%	1-39yo	0 yrs	None	70%	81%	93%	93%	NA	NA	None	NA	NA	NA	NA	NA	NA	NA	NA	0.4	Deaths in < 5yo per 100,000 population	74.81818182	54.54545455	57.90909091	52.81818182	57.72727273	60.90909091	64.45454545	67.54545455	67.72727273	75.72727273	79.63636364	79.81818182	85.18181818	82.54545455	79.63636364
53	PEV (Pre-Erythrocytic Vaccine)	3	35%	2	1	Infants	6, 10, &, 14 weeks	2 yrs	50%	69%	85%	85%	NA	50%	1-39yo	0 yrs	None	70%	81%	93%	93%	NA	NA	None	NA	NA	NA	NA	NA	NA	NA	NA	0.4	DALYs per 100,000 population	6229.908045	4410.058238	4423.650562	4458.238207	4918.682028	5667.632778	6385.593353	6848.560142	7596.441406	7955.992376	8313.036053	8740.404586	8807.003691	8979.779035	8954.626818
53	PEV (Pre-Erythrocytic Vaccine)	3	35%	2	1	Infants	6, 10, &, 14 weeks	2 yrs	50%	69%	85%	85%	NA	50%	1-39yo	0 yrs	None	70%	81%	93%	93%	NA	NA	None	NA	NA	NA	NA	NA	NA	NA	NA	0.4	Income and productivity gains from delivering vaccine (US$ / dose)	0.310725994	12.90602136	13.08449263	12.77628366	11.44773366	9.642927511	7.598642847	5.72229408	3.676662518	2.109940514	0.838459947	-0.332698326	-0.814507877	-1.484539744	-1.734215384
54	PEV (Pre-Erythrocytic Vaccine)	3	35%	2	1	Infants	6, 10, &, 14 weeks	2 yrs	50%	69%	85%	85%	NA	50%	1-39yo	0 yrs	None	50%	69%	85%	85%	NA	NA	None	NA	NA	NA	NA	NA	NA	NA	NA	0.4	Cases per 100,000 population	69817.36364	51610.63636	49085.54545	50260.09091	53857.45455	58910.27273	65075.18182	70028.18182	75431.54545	79463.72727	82996.54545	85985.54545	87826.09091	89476.18182	89818.27273
54	PEV (Pre-Erythrocytic Vaccine)	3	35%	2	1	Infants	6, 10, &, 14 weeks	2 yrs	50%	69%	85%	85%	NA	50%	1-39yo	0 yrs	None	50%	69%	85%	85%	NA	NA	None	NA	NA	NA	NA	NA	NA	NA	NA	0.4	Severe Cases per 100,000 population	1178.181818	870.8181818	836.2727273	873.7272727	979.2727273	1085	1234.636364	1326.545455	1451.636364	1546.454545	1584.454545	1644.545455	1641.909091	1708.090909	1673.818182
54	PEV (Pre-Erythrocytic Vaccine)	3	35%	2	1	Infants	6, 10, &, 14 weeks	2 yrs	50%	69%	85%	85%	NA	50%	1-39yo	0 yrs	None	50%	69%	85%	85%	NA	NA	None	NA	NA	NA	NA	NA	NA	NA	NA	0.4	Deaths per 100,000 population	242.1818182	203.5454545	179.5454545	193.7272727	212.2727273	227.1818182	270.6363636	270.4545455	297.0909091	325.8181818	329.0909091	340	339.2727273	349.6363636	346.6363636
54	PEV (Pre-Erythrocytic Vaccine)	3	35%	2	1	Infants	6, 10, &, 14 weeks	2 yrs	50%	69%	85%	85%	NA	50%	1-39yo	0 yrs	None	50%	69%	85%	85%	NA	NA	None	NA	NA	NA	NA	NA	NA	NA	NA	0.4	Cases in <5yo per 100,000 population	5572.636364	3960.909091	3570.818182	3530.545455	3628.545455	3917.545455	4417.727273	4797.090909	5178.181818	5481.272727	5709.636364	6082.909091	6315.909091	6383.727273	6418.909091
54	PEV (Pre-Erythrocytic Vaccine)	3	35%	2	1	Infants	6, 10, &, 14 weeks	2 yrs	50%	69%	85%	85%	NA	50%	1-39yo	0 yrs	None	50%	69%	85%	85%	NA	NA	None	NA	NA	NA	NA	NA	NA	NA	NA	0.4	Severe Cases in <5yo per 100,000 population	287.6363636	202.4545455	193.3636364	190.2727273	196.1818182	213.8181818	241.5454545	249.7272727	281.3636364	292.2727273	309.1818182	323.2727273	321.1818182	325.8181818	333.5454545
54	PEV (Pre-Erythrocytic Vaccine)	3	35%	2	1	Infants	6, 10, &, 14 weeks	2 yrs	50%	69%	85%	85%	NA	50%	1-39yo	0 yrs	None	50%	69%	85%	85%	NA	NA	None	NA	NA	NA	NA	NA	NA	NA	NA	0.4	Deaths in < 5yo per 100,000 population	74.36363636	66.45454545	54.90909091	59.27272727	56.72727273	60.18181818	72.36363636	66.27272727	73	75.27272727	77.63636364	83	80.27272727	79	78
54	PEV (Pre-Erythrocytic Vaccine)	3	35%	2	1	Infants	6, 10, &, 14 weeks	2 yrs	50%	69%	85%	85%	NA	50%	1-39yo	0 yrs	None	50%	69%	85%	85%	NA	NA	None	NA	NA	NA	NA	NA	NA	NA	NA	0.4	DALYs per 100,000 population	6165.979943	5154.640607	4557.574864	4913.559021	5367.269787	5763.879863	6857.084175	6832.233321	7535.620653	8217.432729	8309.800435	8632.551338	8570.423762	8858.94156	8768.572312
54	PEV (Pre-Erythrocytic Vaccine)	3	35%	2	1	Infants	6, 10, &, 14 weeks	2 yrs	50%	69%	85%	85%	NA	50%	1-39yo	0 yrs	None	50%	69%	85%	85%	NA	NA	None	NA	NA	NA	NA	NA	NA	NA	NA	0.4	Income and productivity gains from delivering vaccine (US$ / dose)	0.307820129	11.79196866	11.93582298	11.52646233	10.27840441	8.589972034	6.553746859	4.942479028	3.108598007	1.825795809	0.723831835	-0.249004351	-0.781160278	-1.382551796	-1.429485472
55	PEV (Pre-Erythrocytic Vaccine)	3	35%	2	10	Infants	6, 10, &, 14 weeks	2 yrs	89%	95%	97%	97%	NA	95%	1-39yo	0 yrs	None	89%	95%	97%	97%	NA	NA	None	NA	NA	NA	NA	NA	NA	NA	NA	0.4	Cases per 100,000 population	112946.7273	110213.6364	122068.7273	129807.1818	134941.5455	138128.4545	139793.4545	140849.3636	141235.4545	141750.2727	141530.7273	141779.6364	141393.8182	141514.4545	141071.5455
55	PEV (Pre-Erythrocytic Vaccine)	3	35%	2	10	Infants	6, 10, &, 14 weeks	2 yrs	89%	95%	97%	97%	NA	95%	1-39yo	0 yrs	None	89%	95%	97%	97%	NA	NA	None	NA	NA	NA	NA	NA	NA	NA	NA	0.4	Severe Cases per 100,000 population	1475.272727	1388.454545	1595.909091	1708.909091	1778.181818	1847.454545	1888.363636	1875.090909	1880.909091	1849.363636	1901.454545	1875.636364	1872.545455	1867.181818	1864.272727
55	PEV (Pre-Erythrocytic Vaccine)	3	35%	2	10	Infants	6, 10, &, 14 weeks	2 yrs	89%	95%	97%	97%	NA	95%	1-39yo	0 yrs	None	89%	95%	97%	97%	NA	NA	None	NA	NA	NA	NA	NA	NA	NA	NA	0.4	Deaths per 100,000 population	308.7272727	277.8181818	316.6363636	324.3636364	339.4545455	355.6363636	361.5454545	364.6363636	355.3636364	359.3636364	375	363	365.4545455	368.0909091	363.3636364
55	PEV (Pre-Erythrocytic Vaccine)	3	35%	2	10	Infants	6, 10, &, 14 weeks	2 yrs	89%	95%	97%	97%	NA	95%	1-39yo	0 yrs	None	89%	95%	97%	97%	NA	NA	None	NA	NA	NA	NA	NA	NA	NA	NA	0.4	Cases in <5yo per 100,000 population	24568.45455	21920.36364	23380.54545	24312.27273	24788.27273	25321.63636	25677.81818	25783.18182	25915.54545	26027.36364	26172.54545	26164.81818	26209	26182.18182	26227.72727
55	PEV (Pre-Erythrocytic Vaccine)	3	35%	2	10	Infants	6, 10, &, 14 weeks	2 yrs	89%	95%	97%	97%	NA	95%	1-39yo	0 yrs	None	89%	95%	97%	97%	NA	NA	None	NA	NA	NA	NA	NA	NA	NA	NA	0.4	Severe Cases in <5yo per 100,000 population	990.8181818	887.0909091	993.3636364	1024.636364	1063.636364	1085.272727	1095.545455	1076.727273	1090.909091	1074.545455	1121.545455	1102	1096.090909	1088	1087.909091
55	PEV (Pre-Erythrocytic Vaccine)	3	35%	2	10	Infants	6, 10, &, 14 weeks	2 yrs	89%	95%	97%	97%	NA	95%	1-39yo	0 yrs	None	89%	95%	97%	97%	NA	NA	None	NA	NA	NA	NA	NA	NA	NA	NA	0.4	Deaths in < 5yo per 100,000 population	204.1818182	180.4545455	190.9090909	198	202.0909091	210.4545455	205.6363636	211.1818182	211	209.7272727	222.8181818	214.1818182	215.5454545	211.6363636	210
55	PEV (Pre-Erythrocytic Vaccine)	3	35%	2	10	Infants	6, 10, &, 14 weeks	2 yrs	89%	95%	97%	97%	NA	95%	1-39yo	0 yrs	None	89%	95%	97%	97%	NA	NA	None	NA	NA	NA	NA	NA	NA	NA	NA	0.4	DALYs per 100,000 population	8338.984074	7539.878434	8578.802891	8848.894404	9219.319655	9654.819913	9807.905624	9874.782149	9653.782516	9773.603767	10166.34252	9870.636413	9928.484585	9950.326677	9867.987636
55	PEV (Pre-Erythrocytic Vaccine)	3	35%	2	10	Infants	6, 10, &, 14 weeks	2 yrs	89%	95%	97%	97%	NA	95%	1-39yo	0 yrs	None	89%	95%	97%	97%	NA	NA	None	NA	NA	NA	NA	NA	NA	NA	NA	0.4	Income and productivity gains from delivering vaccine (US$ / dose)	0.387195021	5.919824465	2.990440665	1.49528084	0.508449031	-0.090015306	-0.412511162	-0.588653225	-0.664227274	-0.726570635	-0.682992461	-0.736514346	-0.655881724	-0.678154759	-0.593482062
56	PEV (Pre-Erythrocytic Vaccine)	3	35%	2	10	Infants	6, 10, &, 14 weeks	2 yrs	89%	95%	97%	97%	NA	95%	1-39yo	0 yrs	None	70%	81%	93%	93%	NA	NA	None	NA	NA	NA	NA	NA	NA	NA	NA	0.4	Cases per 100,000 population	115269.2727	112972.2727	123622	130435.2727	134938.4545	137912.8182	139678.4545	140358.9091	141010.6364	141214.5455	141441.4545	141281.4545	141129.1818	140749.9091	140611.9091
56	PEV (Pre-Erythrocytic Vaccine)	3	35%	2	10	Infants	6, 10, &, 14 weeks	2 yrs	89%	95%	97%	97%	NA	95%	1-39yo	0 yrs	None	70%	81%	93%	93%	NA	NA	None	NA	NA	NA	NA	NA	NA	NA	NA	0.4	Severe Cases per 100,000 population	1485.727273	1428.727273	1595.272727	1717.727273	1807.363636	1832.181818	1852.090909	1879.727273	1868.909091	1858.545455	1892.636364	1863.818182	1855.454545	1878.727273	1841.727273
56	PEV (Pre-Erythrocytic Vaccine)	3	35%	2	10	Infants	6, 10, &, 14 weeks	2 yrs	89%	95%	97%	97%	NA	95%	1-39yo	0 yrs	None	70%	81%	93%	93%	NA	NA	None	NA	NA	NA	NA	NA	NA	NA	NA	0.4	Deaths per 100,000 population	310.2727273	294.7272727	317	335.0909091	345.7272727	347.1818182	363.2727273	361.1818182	359.5454545	368.7272727	362.0909091	367.4545455	353.6363636	374.3636364	357.1818182
56	PEV (Pre-Erythrocytic Vaccine)	3	35%	2	10	Infants	6, 10, &, 14 weeks	2 yrs	89%	95%	97%	97%	NA	95%	1-39yo	0 yrs	None	70%	81%	93%	93%	NA	NA	None	NA	NA	NA	NA	NA	NA	NA	NA	0.4	Cases in <5yo per 100,000 population	25052.81818	22557.90909	23888.63636	24506.27273	25073.54545	25262.36364	25686	25828	26007.63636	26065.18182	26181.81818	26177.63636	26148	26198.63636	26195.18182
56	PEV (Pre-Erythrocytic Vaccine)	3	35%	2	10	Infants	6, 10, &, 14 weeks	2 yrs	89%	95%	97%	97%	NA	95%	1-39yo	0 yrs	None	70%	81%	93%	93%	NA	NA	None	NA	NA	NA	NA	NA	NA	NA	NA	0.4	Severe Cases in <5yo per 100,000 population	984.3636364	913	995.1818182	1038.272727	1079.636364	1085	1083.818182	1105.454545	1087.363636	1079.272727	1113.636364	1093.090909	1098.272727	1109.454545	1095.636364
56	PEV (Pre-Erythrocytic Vaccine)	3	35%	2	10	Infants	6, 10, &, 14 weeks	2 yrs	89%	95%	97%	97%	NA	95%	1-39yo	0 yrs	None	70%	81%	93%	93%	NA	NA	None	NA	NA	NA	NA	NA	NA	NA	NA	0.4	Deaths in < 5yo per 100,000 population	204.7272727	189	194.0909091	204	202.9090909	205.5454545	211.0909091	214.1818182	206.2727273	217.8181818	213.1818182	212.0909091	207.7272727	223.5454545	213
56	PEV (Pre-Erythrocytic Vaccine)	3	35%	2	10	Infants	6, 10, &, 14 weeks	2 yrs	89%	95%	97%	97%	NA	95%	1-39yo	0 yrs	None	70%	81%	93%	93%	NA	NA	None	NA	NA	NA	NA	NA	NA	NA	NA	0.4	DALYs per 100,000 population	8376.849111	7990.694767	8571.101834	9068.491807	9387.81968	9382.877033	9848.730372	9801.948668	9768.335981	9972.088424	9840.907126	9973.575852	9606.207421	10140.53717	9688.282876
56	PEV (Pre-Erythrocytic Vaccine)	3	35%	2	10	Infants	6, 10, &, 14 weeks	2 yrs	89%	95%	97%	97%	NA	95%	1-39yo	0 yrs	None	70%	81%	93%	93%	NA	NA	None	NA	NA	NA	NA	NA	NA	NA	NA	0.4	Income and productivity gains from delivering vaccine (US$ / dose)	0.383045724	5.350274916	2.716772845	1.393177767	0.52128895	-0.051376477	-0.363988645	-0.478687904	-0.607214702	-0.631730294	-0.661582873	-0.622936921	-0.598785327	-0.530983607	-0.495969232
57	PEV (Pre-Erythrocytic Vaccine)	3	35%	2	10	Infants	6, 10, &, 14 weeks	2 yrs	89%	95%	97%	97%	NA	95%	1-39yo	0 yrs	None	50%	69%	85%	85%	NA	NA	None	NA	NA	NA	NA	NA	NA	NA	NA	0.4	Cases per 100,000 population	117989.2727	115852.5455	125186.3636	131120.5455	135254.7273	137531.1818	138946	139691.0909	140119.5455	140523.6364	140734.3636	140491.0909	140257.3636	140374.0909	140199.0909
57	PEV (Pre-Erythrocytic Vaccine)	3	35%	2	10	Infants	6, 10, &, 14 weeks	2 yrs	89%	95%	97%	97%	NA	95%	1-39yo	0 yrs	None	50%	69%	85%	85%	NA	NA	None	NA	NA	NA	NA	NA	NA	NA	NA	0.4	Severe Cases per 100,000 population	1513.090909	1479	1596.545455	1714.363636	1777.363636	1820.909091	1847	1853.636364	1860.090909	1863.454545	1877.181818	1836.545455	1852.090909	1853.363636	1841.545455
57	PEV (Pre-Erythrocytic Vaccine)	3	35%	2	10	Infants	6, 10, &, 14 weeks	2 yrs	89%	95%	97%	97%	NA	95%	1-39yo	0 yrs	None	50%	69%	85%	85%	NA	NA	None	NA	NA	NA	NA	NA	NA	NA	NA	0.4	Deaths per 100,000 population	312.8181818	299.1818182	321	342.9090909	344.2727273	352.1818182	355.7272727	359.0909091	358.0909091	365.2727273	371.5454545	358.1818182	363.7272727	367.7272727	361.2727273
57	PEV (Pre-Erythrocytic Vaccine)	3	35%	2	10	Infants	6, 10, &, 14 weeks	2 yrs	89%	95%	97%	97%	NA	95%	1-39yo	0 yrs	None	50%	69%	85%	85%	NA	NA	None	NA	NA	NA	NA	NA	NA	NA	NA	0.4	Cases in <5yo per 100,000 population	25578.18182	23306.63636	24324.90909	24777.72727	25040.27273	25406	25617.54545	25760.36364	25869.63636	25993.54545	26049.27273	25969.27273	26027.81818	26115.27273	26120.45455
57	PEV (Pre-Erythrocytic Vaccine)	3	35%	2	10	Infants	6, 10, &, 14 weeks	2 yrs	89%	95%	97%	97%	NA	95%	1-39yo	0 yrs	None	50%	69%	85%	85%	NA	NA	None	NA	NA	NA	NA	NA	NA	NA	NA	0.4	Severe Cases in <5yo per 100,000 population	1002.181818	952.2727273	981.6363636	1031.545455	1060.090909	1080.545455	1094.363636	1083.727273	1083.545455	1096.818182	1121.636364	1069.727273	1084.090909	1101.181818	1087.363636
57	PEV (Pre-Erythrocytic Vaccine)	3	35%	2	10	Infants	6, 10, &, 14 weeks	2 yrs	89%	95%	97%	97%	NA	95%	1-39yo	0 yrs	None	50%	69%	85%	85%	NA	NA	None	NA	NA	NA	NA	NA	NA	NA	NA	0.4	Deaths in < 5yo per 100,000 population	208.4545455	187.8181818	202.2727273	202.4545455	201.7272727	206.1818182	215.4545455	209.3636364	205.6363636	217	225	210.5454545	212.9090909	217.7272727	213.8181818
57	PEV (Pre-Erythrocytic Vaccine)	3	35%	2	10	Infants	6, 10, &, 14 weeks	2 yrs	89%	95%	97%	97%	NA	95%	1-39yo	0 yrs	None	50%	69%	85%	85%	NA	NA	None	NA	NA	NA	NA	NA	NA	NA	NA	0.4	DALYs per 100,000 population	8483.574155	8099.595485	8687.150918	9264.099987	9306.924074	9560.899666	9654.604123	9773.4811	9711.675167	9927.245622	10048.50906	9716.078011	9850.043007	9971.737233	9795.68725
57	PEV (Pre-Erythrocytic Vaccine)	3	35%	2	10	Infants	6, 10, &, 14 weeks	2 yrs	89%	95%	97%	97%	NA	95%	1-39yo	0 yrs	None	50%	69%	85%	85%	NA	NA	None	NA	NA	NA	NA	NA	NA	NA	NA	0.4	Income and productivity gains from delivering vaccine (US$ / dose)	0.379464329	4.793280385	2.461858476	1.277340882	0.485444317	0.04564126	-0.227139221	-0.341110123	-0.440132957	-0.505788906	-0.539335121	-0.462372161	-0.435462346	-0.446697098	-0.417341302
58	PEV (Pre-Erythrocytic Vaccine)	3	35%	2	10	Infants	6, 10, &, 14 weeks	2 yrs	89%	95%	97%	97%	NA	80%	1-39yo	0 yrs	None	89%	95%	97%	97%	NA	NA	None	NA	NA	NA	NA	NA	NA	NA	NA	0.4	Cases per 100,000 population	112947.5455	110452	121957.8182	130285.4545	135277.0909	138281.2727	140511	141205.9091	141992.0909	141760.7273	141698.8182	141946.7273	141557.5455	141316.0909	141263.9091
58	PEV (Pre-Erythrocytic Vaccine)	3	35%	2	10	Infants	6, 10, &, 14 weeks	2 yrs	89%	95%	97%	97%	NA	80%	1-39yo	0 yrs	None	89%	95%	97%	97%	NA	NA	None	NA	NA	NA	NA	NA	NA	NA	NA	0.4	Severe Cases per 100,000 population	1446.272727	1397.636364	1594.818182	1729.818182	1823.727273	1857.272727	1895.636364	1883.818182	1913.545455	1902.272727	1879.181818	1900.272727	1846.090909	1840.272727	1839.090909
58	PEV (Pre-Erythrocytic Vaccine)	3	35%	2	10	Infants	6, 10, &, 14 weeks	2 yrs	89%	95%	97%	97%	NA	80%	1-39yo	0 yrs	None	89%	95%	97%	97%	NA	NA	None	NA	NA	NA	NA	NA	NA	NA	NA	0.4	Deaths per 100,000 population	306.9090909	280.0909091	316.5454545	333.9090909	347.3636364	359.6363636	369.6363636	368.1818182	374.7272727	367.8181818	359.5454545	356.3636364	363.4545455	361.2727273	364.2727273
58	PEV (Pre-Erythrocytic Vaccine)	3	35%	2	10	Infants	6, 10, &, 14 weeks	2 yrs	89%	95%	97%	97%	NA	80%	1-39yo	0 yrs	None	89%	95%	97%	97%	NA	NA	None	NA	NA	NA	NA	NA	NA	NA	NA	0.4	Cases in <5yo per 100,000 population	24635.09091	21931.90909	23456.54545	24558.45455	25170.90909	25595.45455	25977.54545	26126.54545	26348.81818	26265.90909	26259.27273	26358.81818	26410.54545	26421.72727	26368.54545
58	PEV (Pre-Erythrocytic Vaccine)	3	35%	2	10	Infants	6, 10, &, 14 weeks	2 yrs	89%	95%	97%	97%	NA	80%	1-39yo	0 yrs	None	89%	95%	97%	97%	NA	NA	None	NA	NA	NA	NA	NA	NA	NA	NA	0.4	Severe Cases in <5yo per 100,000 population	963.8181818	903	983.4545455	1052.727273	1080.636364	1096.454545	1119.454545	1094	1124.636364	1103	1097.636364	1106.636364	1100.090909	1085.727273	1088.636364
58	PEV (Pre-Erythrocytic Vaccine)	3	35%	2	10	Infants	6, 10, &, 14 weeks	2 yrs	89%	95%	97%	97%	NA	80%	1-39yo	0 yrs	None	89%	95%	97%	97%	NA	NA	None	NA	NA	NA	NA	NA	NA	NA	NA	0.4	Deaths in < 5yo per 100,000 population	207.5454545	183.1818182	193.7272727	198.9090909	203.6363636	210.7272727	216.6363636	215.4545455	217.7272727	219.4545455	210.6363636	206.1818182	213.7272727	212.2727273	216.3636364
58	PEV (Pre-Erythrocytic Vaccine)	3	35%	2	10	Infants	6, 10, &, 14 weeks	2 yrs	89%	95%	97%	97%	NA	80%	1-39yo	0 yrs	None	89%	95%	97%	97%	NA	NA	None	NA	NA	NA	NA	NA	NA	NA	NA	0.4	DALYs per 100,000 population	8313.644397	7589.036977	8586.641105	9062.415546	9424.071867	9753.937585	10017.79466	9981.385394	10156.7142	10029.41607	9765.999757	9700.642498	9841.675934	9803.100395	9862.093497
58	PEV (Pre-Erythrocytic Vaccine)	3	35%	2	10	Infants	6, 10, &, 14 weeks	2 yrs	89%	95%	97%	97%	NA	80%	1-39yo	0 yrs	None	89%	95%	97%	97%	NA	NA	None	NA	NA	NA	NA	NA	NA	NA	NA	0.4	Income and productivity gains from delivering vaccine (US$ / dose)	0.390021116	5.888942153	3.079779557	1.447587708	0.477662218	-0.106517903	-0.530809526	-0.646002707	-0.799428414	-0.742223118	-0.736488316	-0.760254684	-0.656090321	-0.604432631	-0.62363433
59	PEV (Pre-Erythrocytic Vaccine)	3	35%	2	10	Infants	6, 10, &, 14 weeks	2 yrs	89%	95%	97%	97%	NA	80%	1-39yo	0 yrs	None	70%	81%	93%	93%	NA	NA	None	NA	NA	NA	NA	NA	NA	NA	NA	0.4	Cases per 100,000 population	115291.5455	112843.9091	123604.1818	130657.7273	135465.0909	138105.1818	139779.5455	140564.8182	141156.5455	141669.1818	141627.0909	141387.2727	141069.9091	140946.1818	140674.3636
59	PEV (Pre-Erythrocytic Vaccine)	3	35%	2	10	Infants	6, 10, &, 14 weeks	2 yrs	89%	95%	97%	97%	NA	80%	1-39yo	0 yrs	None	70%	81%	93%	93%	NA	NA	None	NA	NA	NA	NA	NA	NA	NA	NA	0.4	Severe Cases per 100,000 population	1473.272727	1432.818182	1588.363636	1723.454545	1797.090909	1861.636364	1876.363636	1874	1872.818182	1897.909091	1880.909091	1858.636364	1865.727273	1835.727273	1870.272727
59	PEV (Pre-Erythrocytic Vaccine)	3	35%	2	10	Infants	6, 10, &, 14 weeks	2 yrs	89%	95%	97%	97%	NA	80%	1-39yo	0 yrs	None	70%	81%	93%	93%	NA	NA	None	NA	NA	NA	NA	NA	NA	NA	NA	0.4	Deaths per 100,000 population	309.6363636	288.8181818	310.0909091	344.6363636	351.2727273	353.2727273	365.5454545	354.5454545	372.9090909	378.0909091	362.9090909	363.2727273	361.2727273	360.1818182	352.9090909
59	PEV (Pre-Erythrocytic Vaccine)	3	35%	2	10	Infants	6, 10, &, 14 weeks	2 yrs	89%	95%	97%	97%	NA	80%	1-39yo	0 yrs	None	70%	81%	93%	93%	NA	NA	None	NA	NA	NA	NA	NA	NA	NA	NA	0.4	Cases in <5yo per 100,000 population	25135.72727	22567.90909	23863.72727	24720.36364	25177	25525.18182	25853.54545	26095.63636	26208.27273	26363.72727	26485.09091	26328.54545	26374.36364	26362.09091	26318.90909
59	PEV (Pre-Erythrocytic Vaccine)	3	35%	2	10	Infants	6, 10, &, 14 weeks	2 yrs	89%	95%	97%	97%	NA	80%	1-39yo	0 yrs	None	70%	81%	93%	93%	NA	NA	None	NA	NA	NA	NA	NA	NA	NA	NA	0.4	Severe Cases in <5yo per 100,000 population	980.3636364	912.0909091	988.7272727	1027.545455	1065	1099.272727	1087.909091	1094.090909	1089.272727	1125.636364	1101.636364	1099.727273	1109.818182	1092.454545	1117.363636
59	PEV (Pre-Erythrocytic Vaccine)	3	35%	2	10	Infants	6, 10, &, 14 weeks	2 yrs	89%	95%	97%	97%	NA	80%	1-39yo	0 yrs	None	70%	81%	93%	93%	NA	NA	None	NA	NA	NA	NA	NA	NA	NA	NA	0.4	Deaths in < 5yo per 100,000 population	207.7272727	188.6363636	192	204.7272727	203.7272727	207.4545455	211.9090909	207.2727273	222	223.8181818	212.9090909	211.8181818	212.7272727	211.0909091	205.6363636
59	PEV (Pre-Erythrocytic Vaccine)	3	35%	2	10	Infants	6, 10, &, 14 weeks	2 yrs	89%	95%	97%	97%	NA	80%	1-39yo	0 yrs	None	70%	81%	93%	93%	NA	NA	None	NA	NA	NA	NA	NA	NA	NA	NA	0.4	DALYs per 100,000 population	8376.522713	7814.596558	8383.814021	9319.954415	9511.376588	9571.900671	9902.3517	9646.040878	10134.47723	10203.7592	9842.729024	9859.270035	9809.933883	9791.842496	9603.800108
59	PEV (Pre-Erythrocytic Vaccine)	3	35%	2	10	Infants	6, 10, &, 14 weeks	2 yrs	89%	95%	97%	97%	NA	80%	1-39yo	0 yrs	None	70%	81%	93%	93%	NA	NA	None	NA	NA	NA	NA	NA	NA	NA	NA	0.4	Income and productivity gains from delivering vaccine (US$ / dose)	0.384680373	5.409607602	2.799531806	1.391057148	0.451584303	-0.065743238	-0.387805448	-0.498378864	-0.621540955	-0.723596638	-0.690804131	-0.646721524	-0.578987086	-0.560101943	-0.51323594
60	PEV (Pre-Erythrocytic Vaccine)	3	35%	2	10	Infants	6, 10, &, 14 weeks	2 yrs	89%	95%	97%	97%	NA	80%	1-39yo	0 yrs	None	50%	69%	85%	85%	NA	NA	None	NA	NA	NA	NA	NA	NA	NA	NA	0.4	Cases per 100,000 population	118048.6364	116082.8182	125437.2727	131405.2727	135459.4545	137828.9091	139246.3636	139938.1818	140507.5455	140885.4545	140840.9091	140727.2727	140526	140738.4545	140449.2727
60	PEV (Pre-Erythrocytic Vaccine)	3	35%	2	10	Infants	6, 10, &, 14 weeks	2 yrs	89%	95%	97%	97%	NA	80%	1-39yo	0 yrs	None	50%	69%	85%	85%	NA	NA	None	NA	NA	NA	NA	NA	NA	NA	NA	0.4	Severe Cases per 100,000 population	1517	1478.272727	1628	1718.909091	1807.090909	1827.909091	1844.181818	1890.818182	1882.363636	1867.363636	1869.545455	1868	1863.545455	1863.181818	1838.818182
60	PEV (Pre-Erythrocytic Vaccine)	3	35%	2	10	Infants	6, 10, &, 14 weeks	2 yrs	89%	95%	97%	97%	NA	80%	1-39yo	0 yrs	None	50%	69%	85%	85%	NA	NA	None	NA	NA	NA	NA	NA	NA	NA	NA	0.4	Deaths per 100,000 population	324.9090909	300.8181818	320.6363636	331.9090909	343.8181818	354	360.3636364	363	365.1818182	369.1818182	371.7272727	361.6363636	367.0909091	353.2727273	369
60	PEV (Pre-Erythrocytic Vaccine)	3	35%	2	10	Infants	6, 10, &, 14 weeks	2 yrs	89%	95%	97%	97%	NA	80%	1-39yo	0 yrs	None	50%	69%	85%	85%	NA	NA	None	NA	NA	NA	NA	NA	NA	NA	NA	0.4	Cases in <5yo per 100,000 population	25608.72727	23387.09091	24331.63636	24993.54545	25325.45455	25658.54545	25846.72727	25881.63636	26161.72727	26163.54545	26318.63636	26311.54545	26294.90909	26378.63636	26315.09091
60	PEV (Pre-Erythrocytic Vaccine)	3	35%	2	10	Infants	6, 10, &, 14 weeks	2 yrs	89%	95%	97%	97%	NA	80%	1-39yo	0 yrs	None	50%	69%	85%	85%	NA	NA	None	NA	NA	NA	NA	NA	NA	NA	NA	0.4	Severe Cases in <5yo per 100,000 population	1004.909091	953.6363636	1008.090909	1033.636364	1078.090909	1087.909091	1095.818182	1110.181818	1109.545455	1102.454545	1091.181818	1097.454545	1105.909091	1096.545455	1091.545455
60	PEV (Pre-Erythrocytic Vaccine)	3	35%	2	10	Infants	6, 10, &, 14 weeks	2 yrs	89%	95%	97%	97%	NA	80%	1-39yo	0 yrs	None	50%	69%	85%	85%	NA	NA	None	NA	NA	NA	NA	NA	NA	NA	NA	0.4	Deaths in < 5yo per 100,000 population	217.3636364	191.1818182	199	201.2727273	209.7272727	213	206.2727273	212.5454545	213.7272727	220.9090909	224.3636364	210.9090909	213.5454545	210	222
60	PEV (Pre-Erythrocytic Vaccine)	3	35%	2	10	Infants	6, 10, &, 14 weeks	2 yrs	89%	95%	97%	97%	NA	80%	1-39yo	0 yrs	None	50%	69%	85%	85%	NA	NA	None	NA	NA	NA	NA	NA	NA	NA	NA	0.4	DALYs per 100,000 population	8789.913833	8131.705794	8686.453825	9024.477705	9358.483146	9618.841321	9778.713772	9854.897053	9874.057922	10038.58861	10082.05416	9805.744981	9941.962522	9584.731506	10034.47543
60	PEV (Pre-Erythrocytic Vaccine)	3	35%	2	10	Infants	6, 10, &, 14 weeks	2 yrs	89%	95%	97%	97%	NA	80%	1-39yo	0 yrs	None	50%	69%	85%	85%	NA	NA	None	NA	NA	NA	NA	NA	NA	NA	NA	0.4	Income and productivity gains from delivering vaccine (US$ / dose)	0.377657112	4.760338781	2.461773667	1.275519048	0.46782838	0.010830401	-0.269673038	-0.418920809	-0.502634062	-0.553166401	-0.550471219	-0.510299311	-0.470718779	-0.510169592	-0.466507039
61	PEV (Pre-Erythrocytic Vaccine)	3	35%	2	10	Infants	6, 10, &, 14 weeks	2 yrs	89%	95%	97%	97%	NA	50%	1-39yo	0 yrs	None	89%	95%	97%	97%	NA	NA	None	NA	NA	NA	NA	NA	NA	NA	NA	0.4	Cases per 100,000 population	112947.1818	110817.3636	122299.2727	130383.8182	135651.0909	138711.2727	140761.8182	141754.4545	142405.1818	142590.7273	142372.1818	142431.6364	142034.7273	141825.6364	141519.8182
61	PEV (Pre-Erythrocytic Vaccine)	3	35%	2	10	Infants	6, 10, &, 14 weeks	2 yrs	89%	95%	97%	97%	NA	50%	1-39yo	0 yrs	None	89%	95%	97%	97%	NA	NA	None	NA	NA	NA	NA	NA	NA	NA	NA	0.4	Severe Cases per 100,000 population	1448.545455	1402.181818	1583.454545	1727.545455	1846.363636	1874.909091	1894.727273	1913.090909	1900.818182	1886	1880.272727	1852.909091	1874.909091	1890.545455	1877.272727
61	PEV (Pre-Erythrocytic Vaccine)	3	35%	2	10	Infants	6, 10, &, 14 weeks	2 yrs	89%	95%	97%	97%	NA	50%	1-39yo	0 yrs	None	89%	95%	97%	97%	NA	NA	None	NA	NA	NA	NA	NA	NA	NA	NA	0.4	Deaths per 100,000 population	312.0909091	291.2727273	318.4545455	328.9090909	347.7272727	357.7272727	365.1818182	368.4545455	375.8181818	370.7272727	367.1818182	363.5454545	357.9090909	362	366.4545455
61	PEV (Pre-Erythrocytic Vaccine)	3	35%	2	10	Infants	6, 10, &, 14 weeks	2 yrs	89%	95%	97%	97%	NA	50%	1-39yo	0 yrs	None	89%	95%	97%	97%	NA	NA	None	NA	NA	NA	NA	NA	NA	NA	NA	0.4	Cases in <5yo per 100,000 population	24627.90909	22118.72727	23614	24762.90909	25523.36364	25906.54545	26320.72727	26489.54545	26750.72727	26806.09091	26773.90909	26874.36364	26876.45455	26825.63636	26895.81818
61	PEV (Pre-Erythrocytic Vaccine)	3	35%	2	10	Infants	6, 10, &, 14 weeks	2 yrs	89%	95%	97%	97%	NA	50%	1-39yo	0 yrs	None	89%	95%	97%	97%	NA	NA	None	NA	NA	NA	NA	NA	NA	NA	NA	0.4	Severe Cases in <5yo per 100,000 population	964.7272727	896.7272727	985.1818182	1048.363636	1092.909091	1098.272727	1117.727273	1113.181818	1116	1118.818182	1116.818182	1107.727273	1110	1139.454545	1130.090909
61	PEV (Pre-Erythrocytic Vaccine)	3	35%	2	10	Infants	6, 10, &, 14 weeks	2 yrs	89%	95%	97%	97%	NA	50%	1-39yo	0 yrs	None	89%	95%	97%	97%	NA	NA	None	NA	NA	NA	NA	NA	NA	NA	NA	0.4	Deaths in < 5yo per 100,000 population	213.0909091	187.3636364	195.6363636	201.1818182	204.9090909	209.8181818	210.6363636	217.2727273	219.5454545	216.4545455	213.7272727	218.2727273	207.5454545	219.5454545	219.2727273
61	PEV (Pre-Erythrocytic Vaccine)	3	35%	2	10	Infants	6, 10, &, 14 weeks	2 yrs	89%	95%	97%	97%	NA	50%	1-39yo	0 yrs	None	89%	95%	97%	97%	NA	NA	None	NA	NA	NA	NA	NA	NA	NA	NA	0.4	DALYs per 100,000 population	8442.012499	7863.728973	8595.169272	8906.005442	9447.045256	9737.89789	9907.312856	9951.931025	10211.90159	10063.07993	9933.65763	9918.832596	9693.850877	9793.220331	9899.913716
61	PEV (Pre-Erythrocytic Vaccine)	3	35%	2	10	Infants	6, 10, &, 14 weeks	2 yrs	89%	95%	97%	97%	NA	50%	1-39yo	0 yrs	None	89%	95%	97%	97%	NA	NA	None	NA	NA	NA	NA	NA	NA	NA	NA	0.4	Income and productivity gains from delivering vaccine (US$ / dose)	0.390161484	5.865254773	3.160927531	1.527095977	0.441820841	-0.159447724	-0.560953647	-0.761495656	-0.860849667	-0.872652916	-0.832931443	-0.815569078	-0.760749988	-0.711847809	-0.663737782
62	PEV (Pre-Erythrocytic Vaccine)	3	35%	2	10	Infants	6, 10, &, 14 weeks	2 yrs	89%	95%	97%	97%	NA	50%	1-39yo	0 yrs	None	70%	81%	93%	93%	NA	NA	None	NA	NA	NA	NA	NA	NA	NA	NA	0.4	Cases per 100,000 population	115151.0909	113152	123667.9091	130737.0909	135415.2727	138781.7273	140486.0909	141217.5455	141951.8182	142055.7273	142035.8182	141817.7273	141316.9091	141321.7273	140888.3636
62	PEV (Pre-Erythrocytic Vaccine)	3	35%	2	10	Infants	6, 10, &, 14 weeks	2 yrs	89%	95%	97%	97%	NA	50%	1-39yo	0 yrs	None	70%	81%	93%	93%	NA	NA	None	NA	NA	NA	NA	NA	NA	NA	NA	0.4	Severe Cases per 100,000 population	1469.272727	1425.636364	1595.909091	1710.909091	1812.545455	1868.363636	1884.545455	1885.909091	1875.636364	1876.363636	1865.454545	1883	1848.181818	1864.909091	1835.363636
62	PEV (Pre-Erythrocytic Vaccine)	3	35%	2	10	Infants	6, 10, &, 14 weeks	2 yrs	89%	95%	97%	97%	NA	50%	1-39yo	0 yrs	None	70%	81%	93%	93%	NA	NA	None	NA	NA	NA	NA	NA	NA	NA	NA	0.4	Deaths per 100,000 population	311.6363636	296.8181818	319.7272727	324.1818182	353.4545455	351.7272727	364	366	366.9090909	376.5454545	364.1818182	366.4545455	358.5454545	367.3636364	359.9090909
62	PEV (Pre-Erythrocytic Vaccine)	3	35%	2	10	Infants	6, 10, &, 14 weeks	2 yrs	89%	95%	97%	97%	NA	50%	1-39yo	0 yrs	None	70%	81%	93%	93%	NA	NA	None	NA	NA	NA	NA	NA	NA	NA	NA	0.4	Cases in <5yo per 100,000 population	24997.72727	22751.09091	23903.36364	24962.90909	25544.09091	26010.54545	26270.90909	26464.27273	26694.18182	26777.90909	26804.54545	26777.90909	26777.36364	26707	26752.90909
62	PEV (Pre-Erythrocytic Vaccine)	3	35%	2	10	Infants	6, 10, &, 14 weeks	2 yrs	89%	95%	97%	97%	NA	50%	1-39yo	0 yrs	None	70%	81%	93%	93%	NA	NA	None	NA	NA	NA	NA	NA	NA	NA	NA	0.4	Severe Cases in <5yo per 100,000 population	984.4545455	926.6363636	995.1818182	1041.454545	1074.636364	1108.090909	1099.727273	1113.909091	1110.181818	1107.090909	1106.454545	1121.272727	1099.818182	1114	1097.818182
62	PEV (Pre-Erythrocytic Vaccine)	3	35%	2	10	Infants	6, 10, &, 14 weeks	2 yrs	89%	95%	97%	97%	NA	50%	1-39yo	0 yrs	None	70%	81%	93%	93%	NA	NA	None	NA	NA	NA	NA	NA	NA	NA	NA	0.4	Deaths in < 5yo per 100,000 population	207.4545455	195.3636364	197.5454545	189.4545455	210.6363636	205	214.3636364	217.6363636	215.5454545	224	215.8181818	216.3636364	207.7272727	222.0909091	216.5454545
62	PEV (Pre-Erythrocytic Vaccine)	3	35%	2	10	Infants	6, 10, &, 14 weeks	2 yrs	89%	95%	97%	97%	NA	50%	1-39yo	0 yrs	None	70%	81%	93%	93%	NA	NA	None	NA	NA	NA	NA	NA	NA	NA	NA	0.4	DALYs per 100,000 population	8445.531751	8029.004143	8679.335446	8783.368724	9555.175316	9563.998039	9872.860194	9929.177736	9943.599184	10178.46111	9885.861755	9944.56082	9715.130133	9990.978956	9788.141591
62	PEV (Pre-Erythrocytic Vaccine)	3	35%	2	10	Infants	6, 10, &, 14 weeks	2 yrs	89%	95%	97%	97%	NA	50%	1-39yo	0 yrs	None	70%	81%	93%	93%	NA	NA	None	NA	NA	NA	NA	NA	NA	NA	NA	0.4	Income and productivity gains from delivering vaccine (US$ / dose)	0.386473188	5.407525023	2.890548049	1.474464037	0.512296164	-0.167981363	-0.5182612	-0.634140144	-0.763629808	-0.762103569	-0.755237999	-0.717431704	-0.602697655	-0.614605638	-0.517229193
63	PEV (Pre-Erythrocytic Vaccine)	3	35%	2	10	Infants	6, 10, &, 14 weeks	2 yrs	89%	95%	97%	97%	NA	50%	1-39yo	0 yrs	None	50%	69%	85%	85%	NA	NA	None	NA	NA	NA	NA	NA	NA	NA	NA	0.4	Cases per 100,000 population	118058.9091	116051.7273	125579.5455	131624.9091	135609.4545	138293	139741.7273	140573.1818	140982.6364	141333.2727	141270.7273	141195.8182	141046.4545	141149.8182	140617.1818
63	PEV (Pre-Erythrocytic Vaccine)	3	35%	2	10	Infants	6, 10, &, 14 weeks	2 yrs	89%	95%	97%	97%	NA	50%	1-39yo	0 yrs	None	50%	69%	85%	85%	NA	NA	None	NA	NA	NA	NA	NA	NA	NA	NA	0.4	Severe Cases per 100,000 population	1517.272727	1483.363636	1644	1736.909091	1808.090909	1852.727273	1884.545455	1864.636364	1867.090909	1858.363636	1892.272727	1857.545455	1870.909091	1830	1849.272727
63	PEV (Pre-Erythrocytic Vaccine)	3	35%	2	10	Infants	6, 10, &, 14 weeks	2 yrs	89%	95%	97%	97%	NA	50%	1-39yo	0 yrs	None	50%	69%	85%	85%	NA	NA	None	NA	NA	NA	NA	NA	NA	NA	NA	0.4	Deaths per 100,000 population	313.7272727	296.7272727	325.2727273	333	341.8181818	366.0909091	360.2727273	359.9090909	367.8181818	370.1818182	370.6363636	370.6363636	365.9090909	359.8181818	354.2727273
63	PEV (Pre-Erythrocytic Vaccine)	3	35%	2	10	Infants	6, 10, &, 14 weeks	2 yrs	89%	95%	97%	97%	NA	50%	1-39yo	0 yrs	None	50%	69%	85%	85%	NA	NA	None	NA	NA	NA	NA	NA	NA	NA	NA	0.4	Cases in <5yo per 100,000 population	25681.54545	23406.27273	24538.18182	25183.81818	25727.36364	26038.27273	26305	26425.45455	26627.18182	26682.36364	26764.45455	26803.72727	26728.27273	26815.72727	26811
63	PEV (Pre-Erythrocytic Vaccine)	3	35%	2	10	Infants	6, 10, &, 14 weeks	2 yrs	89%	95%	97%	97%	NA	50%	1-39yo	0 yrs	None	50%	69%	85%	85%	NA	NA	None	NA	NA	NA	NA	NA	NA	NA	NA	0.4	Severe Cases in <5yo per 100,000 population	1008.545455	961.5454545	1015.909091	1043.454545	1085.181818	1102	1116.363636	1113.818182	1115	1093	1126.545455	1096.636364	1119.818182	1115.272727	1111.636364
63	PEV (Pre-Erythrocytic Vaccine)	3	35%	2	10	Infants	6, 10, &, 14 weeks	2 yrs	89%	95%	97%	97%	NA	50%	1-39yo	0 yrs	None	50%	69%	85%	85%	NA	NA	None	NA	NA	NA	NA	NA	NA	NA	NA	0.4	Deaths in < 5yo per 100,000 population	208.2727273	192.8181818	200.0909091	197.9090909	206.3636364	218.1818182	210.1818182	214.9090909	219.3636364	220	218.9090909	220.4545455	217.4545455	217.8181818	213.3636364
63	PEV (Pre-Erythrocytic Vaccine)	3	35%	2	10	Infants	6, 10, &, 14 weeks	2 yrs	89%	95%	97%	97%	NA	50%	1-39yo	0 yrs	None	50%	69%	85%	85%	NA	NA	None	NA	NA	NA	NA	NA	NA	NA	NA	0.4	DALYs per 100,000 population	8471.00531	8041.228101	8811.934732	9066.862773	9273.859152	9943.091021	9799.058524	9789.052481	10019.1775	10029.68707	10076.96953	10045.70882	9893.639591	9755.09698	9600.110307
63	PEV (Pre-Erythrocytic Vaccine)	3	35%	2	10	Infants	6, 10, &, 14 weeks	2 yrs	89%	95%	97%	97%	NA	50%	1-39yo	0 yrs	None	50%	69%	85%	85%	NA	NA	None	NA	NA	NA	NA	NA	NA	NA	NA	0.4	Income and productivity gains from delivering vaccine (US$ / dose)	0.379831338	4.792780058	2.548887772	1.288924664	0.491842219	-0.062192508	-0.351710063	-0.494868654	-0.556861033	-0.621536897	-0.605350112	-0.557692825	-0.55991256	-0.554777992	-0.472574495
64	PEV (Pre-Erythrocytic Vaccine)	3	35%	2	10	Infants	6, 10, &, 14 weeks	2 yrs	70%	81%	93%	93%	NA	95%	1-39yo	0 yrs	None	89%	95%	97%	97%	NA	NA	None	NA	NA	NA	NA	NA	NA	NA	NA	0.4	Cases per 100,000 population	112968.3636	110450.3636	122795.6364	130907.3636	136012.6364	139112.0909	141133.0909	142264.3636	142671.1818	142539.6364	142795.7273	142425.2727	142417.3636	141850.0909	141648.7273
64	PEV (Pre-Erythrocytic Vaccine)	3	35%	2	10	Infants	6, 10, &, 14 weeks	2 yrs	70%	81%	93%	93%	NA	95%	1-39yo	0 yrs	None	89%	95%	97%	97%	NA	NA	None	NA	NA	NA	NA	NA	NA	NA	NA	0.4	Severe Cases per 100,000 population	1458.545455	1424.363636	1618.545455	1761.090909	1829.454545	1869.454545	1903.272727	1893.090909	1879.181818	1912	1867.090909	1861.545455	1862.636364	1846.363636	1865.909091
64	PEV (Pre-Erythrocytic Vaccine)	3	35%	2	10	Infants	6, 10, &, 14 weeks	2 yrs	70%	81%	93%	93%	NA	95%	1-39yo	0 yrs	None	89%	95%	97%	97%	NA	NA	None	NA	NA	NA	NA	NA	NA	NA	NA	0.4	Deaths per 100,000 population	309.2727273	288.3636364	310.3636364	349.5454545	343.6363636	373.8181818	362.4545455	371.3636364	367.3636364	364.7272727	362.8181818	360.9090909	361	363.4545455	364.3636364
64	PEV (Pre-Erythrocytic Vaccine)	3	35%	2	10	Infants	6, 10, &, 14 weeks	2 yrs	70%	81%	93%	93%	NA	95%	1-39yo	0 yrs	None	89%	95%	97%	97%	NA	NA	None	NA	NA	NA	NA	NA	NA	NA	NA	0.4	Cases in <5yo per 100,000 population	24625	22087.90909	23925.36364	25126.45455	25830.36364	26243.09091	26690.72727	26947.63636	27075.90909	27118.27273	27165.72727	27138.81818	27221	27086.63636	27144.36364
64	PEV (Pre-Erythrocytic Vaccine)	3	35%	2	10	Infants	6, 10, &, 14 weeks	2 yrs	70%	81%	93%	93%	NA	95%	1-39yo	0 yrs	None	89%	95%	97%	97%	NA	NA	None	NA	NA	NA	NA	NA	NA	NA	NA	0.4	Severe Cases in <5yo per 100,000 population	974.5454545	914.6363636	1010.636364	1057.818182	1098.272727	1120	1120.545455	1118.090909	1112.090909	1131.909091	1112.272727	1119.909091	1117.727273	1113.272727	1127.636364
64	PEV (Pre-Erythrocytic Vaccine)	3	35%	2	10	Infants	6, 10, &, 14 weeks	2 yrs	70%	81%	93%	93%	NA	95%	1-39yo	0 yrs	None	89%	95%	97%	97%	NA	NA	None	NA	NA	NA	NA	NA	NA	NA	NA	0.4	Deaths in < 5yo per 100,000 population	207.6363636	185.4545455	195.8181818	209.2727273	205	226.6363636	211.8181818	219.8181818	216.1818182	215.5454545	216.7272727	219.1818182	218.4545455	217.7272727	220.0909091
64	PEV (Pre-Erythrocytic Vaccine)	3	35%	2	10	Infants	6, 10, &, 14 weeks	2 yrs	70%	81%	93%	93%	NA	95%	1-39yo	0 yrs	None	89%	95%	97%	97%	NA	NA	None	NA	NA	NA	NA	NA	NA	NA	NA	0.4	DALYs per 100,000 population	8347.707271	7794.119058	8442.261971	9506.12503	9320.930342	10119.89584	9818.723612	10068.89749	9966.438767	9871.079631	9864.819517	9838.634744	9764.204265	9837.137825	9902.548755
64	PEV (Pre-Erythrocytic Vaccine)	3	35%	2	10	Infants	6, 10, &, 14 weeks	2 yrs	70%	81%	93%	93%	NA	95%	1-39yo	0 yrs	None	89%	95%	97%	97%	NA	NA	None	NA	NA	NA	NA	NA	NA	NA	NA	0.4	Income and productivity gains from delivering vaccine (US$ / dose)	0.391978778	7.119835029	3.516214796	1.645692079	0.458927253	-0.258460408	-0.697084017	-0.911363297	-1.003403367	-0.990665097	-1.01385191	-0.903656707	-0.910834942	-0.778537711	-0.75323934
65	PEV (Pre-Erythrocytic Vaccine)	3	35%	2	10	Infants	6, 10, &, 14 weeks	2 yrs	70%	81%	93%	93%	NA	95%	1-39yo	0 yrs	None	70%	81%	93%	93%	NA	NA	None	NA	NA	NA	NA	NA	NA	NA	NA	0.4	Cases per 100,000 population	115421.9091	113304	124315.3636	131428	135950	138946.1818	140468.2727	141587	141989.7273	142024.3636	142005.7273	142094.3636	141865.5455	141583.4545	141206.5455
65	PEV (Pre-Erythrocytic Vaccine)	3	35%	2	10	Infants	6, 10, &, 14 weeks	2 yrs	70%	81%	93%	93%	NA	95%	1-39yo	0 yrs	None	70%	81%	93%	93%	NA	NA	None	NA	NA	NA	NA	NA	NA	NA	NA	0.4	Severe Cases per 100,000 population	1465.636364	1457.909091	1634.181818	1720.545455	1815.363636	1871.636364	1893.818182	1908.272727	1892.727273	1888.909091	1880.363636	1876.545455	1883.363636	1857.909091	1867.636364
65	PEV (Pre-Erythrocytic Vaccine)	3	35%	2	10	Infants	6, 10, &, 14 weeks	2 yrs	70%	81%	93%	93%	NA	95%	1-39yo	0 yrs	None	70%	81%	93%	93%	NA	NA	None	NA	NA	NA	NA	NA	NA	NA	NA	0.4	Deaths per 100,000 population	305.4545455	297.7272727	320.8181818	328.2727273	354.7272727	361.9090909	367	369.0909091	367.2727273	364.9090909	369.0909091	372.9090909	372.3636364	360.0909091	362.2727273
65	PEV (Pre-Erythrocytic Vaccine)	3	35%	2	10	Infants	6, 10, &, 14 weeks	2 yrs	70%	81%	93%	93%	NA	95%	1-39yo	0 yrs	None	70%	81%	93%	93%	NA	NA	None	NA	NA	NA	NA	NA	NA	NA	NA	0.4	Cases in <5yo per 100,000 population	25118	22830.36364	24341.09091	25417.09091	25908.09091	26253.45455	26595.54545	26791.36364	26960.72727	26975.36364	27064.27273	27099.09091	27163.72727	27196.45455	27112.81818
65	PEV (Pre-Erythrocytic Vaccine)	3	35%	2	10	Infants	6, 10, &, 14 weeks	2 yrs	70%	81%	93%	93%	NA	95%	1-39yo	0 yrs	None	70%	81%	93%	93%	NA	NA	None	NA	NA	NA	NA	NA	NA	NA	NA	0.4	Severe Cases in <5yo per 100,000 population	980.9090909	939.4545455	1015.181818	1046	1085.818182	1115.727273	1119.272727	1125.818182	1127.909091	1117.636364	1123.818182	1124.727273	1129.545455	1121.454545	1119.818182
65	PEV (Pre-Erythrocytic Vaccine)	3	35%	2	10	Infants	6, 10, &, 14 weeks	2 yrs	70%	81%	93%	93%	NA	95%	1-39yo	0 yrs	None	70%	81%	93%	93%	NA	NA	None	NA	NA	NA	NA	NA	NA	NA	NA	0.4	Deaths in < 5yo per 100,000 population	206.6363636	191.8181818	197.8181818	201.9090909	211.9090909	211.5454545	218.3636364	220.9090909	216.2727273	219.5454545	215.3636364	222.8181818	220.0909091	215.3636364	216.6363636
65	PEV (Pre-Erythrocytic Vaccine)	3	35%	2	10	Infants	6, 10, &, 14 weeks	2 yrs	70%	81%	93%	93%	NA	95%	1-39yo	0 yrs	None	70%	81%	93%	93%	NA	NA	None	NA	NA	NA	NA	NA	NA	NA	NA	0.4	DALYs per 100,000 population	8253.021959	8049.309084	8709.571059	8895.032473	9624.263249	9834.591728	9977.661064	10025.07537	9954.665208	9925.641272	9996.643838	10112.48348	10071.30378	9757.189038	9856.595959
65	PEV (Pre-Erythrocytic Vaccine)	3	35%	2	10	Infants	6, 10, &, 14 weeks	2 yrs	70%	81%	93%	93%	NA	95%	1-39yo	0 yrs	None	70%	81%	93%	93%	NA	NA	None	NA	NA	NA	NA	NA	NA	NA	NA	0.4	Income and productivity gains from delivering vaccine (US$ / dose)	0.38499301	6.472066706	3.195672863	1.573105493	0.491922419	-0.211937577	-0.555645732	-0.778389132	-0.862342089	-0.857353343	-0.839708141	-0.850460896	-0.789898415	-0.696697132	-0.649175643
66	PEV (Pre-Erythrocytic Vaccine)	3	35%	2	10	Infants	6, 10, &, 14 weeks	2 yrs	70%	81%	93%	93%	NA	95%	1-39yo	0 yrs	None	50%	69%	85%	85%	NA	NA	None	NA	NA	NA	NA	NA	NA	NA	NA	0.4	Cases per 100,000 population	118229.1818	116185.0909	125909.0909	132215.3636	136006.6364	138690.1818	140188.7273	141071.9091	141308.5455	141715	141484.4545	141118.5455	141357	141100.3636	140770.6364
66	PEV (Pre-Erythrocytic Vaccine)	3	35%	2	10	Infants	6, 10, &, 14 weeks	2 yrs	70%	81%	93%	93%	NA	95%	1-39yo	0 yrs	None	50%	69%	85%	85%	NA	NA	None	NA	NA	NA	NA	NA	NA	NA	NA	0.4	Severe Cases per 100,000 population	1527.454545	1484.454545	1671	1750.363636	1815.545455	1862.272727	1890.727273	1870	1857.727273	1889.636364	1882.909091	1865.272727	1874.818182	1868	1872.909091
66	PEV (Pre-Erythrocytic Vaccine)	3	35%	2	10	Infants	6, 10, &, 14 weeks	2 yrs	70%	81%	93%	93%	NA	95%	1-39yo	0 yrs	None	50%	69%	85%	85%	NA	NA	None	NA	NA	NA	NA	NA	NA	NA	NA	0.4	Deaths per 100,000 population	320.2727273	318.7272727	326.6363636	343.4545455	358	374.3636364	365.4545455	365.0909091	366.8181818	374.3636364	362	368	370	370.3636364	371.4545455
66	PEV (Pre-Erythrocytic Vaccine)	3	35%	2	10	Infants	6, 10, &, 14 weeks	2 yrs	70%	81%	93%	93%	NA	95%	1-39yo	0 yrs	None	50%	69%	85%	85%	NA	NA	None	NA	NA	NA	NA	NA	NA	NA	NA	0.4	Cases in <5yo per 100,000 population	25763.09091	23556.72727	24918.90909	25619.72727	26055.09091	26301	26643.09091	26842.63636	26836.72727	26972.54545	27143.81818	27030.54545	27067.63636	27064.54545	26999.27273
66	PEV (Pre-Erythrocytic Vaccine)	3	35%	2	10	Infants	6, 10, &, 14 weeks	2 yrs	70%	81%	93%	93%	NA	95%	1-39yo	0 yrs	None	50%	69%	85%	85%	NA	NA	None	NA	NA	NA	NA	NA	NA	NA	NA	0.4	Severe Cases in <5yo per 100,000 population	1014.909091	960	1042.818182	1067.909091	1094.727273	1125.272727	1138.363636	1132.727273	1104.727273	1139.909091	1122.363636	1127.545455	1129.818182	1133.363636	1135.727273
66	PEV (Pre-Erythrocytic Vaccine)	3	35%	2	10	Infants	6, 10, &, 14 weeks	2 yrs	70%	81%	93%	93%	NA	95%	1-39yo	0 yrs	None	50%	69%	85%	85%	NA	NA	None	NA	NA	NA	NA	NA	NA	NA	NA	0.4	Deaths in < 5yo per 100,000 population	209.2727273	204.8181818	199.6363636	209.6363636	218.7272727	225.5454545	218.1818182	221	220.8181818	226.3636364	211.7272727	221	220.4545455	221.2727273	223.1818182
66	PEV (Pre-Erythrocytic Vaccine)	3	35%	2	10	Infants	6, 10, &, 14 weeks	2 yrs	70%	81%	93%	93%	NA	95%	1-39yo	0 yrs	None	50%	69%	85%	85%	NA	NA	None	NA	NA	NA	NA	NA	NA	NA	NA	0.4	DALYs per 100,000 population	8641.007062	8597.515738	8838.568075	9324.053439	9705.466476	10118.48971	9931.394105	9891.958537	9958.933773	10140.3395	9791.735229	9999.632843	10024.91361	10046.00447	10064.50013
66	PEV (Pre-Erythrocytic Vaccine)	3	35%	2	10	Infants	6, 10, &, 14 weeks	2 yrs	70%	81%	93%	93%	NA	95%	1-39yo	0 yrs	None	50%	69%	85%	85%	NA	NA	None	NA	NA	NA	NA	NA	NA	NA	NA	0.4	Income and productivity gains from delivering vaccine (US$ / dose)	0.380772929	5.755675101	2.868517319	1.385726215	0.495511943	-0.121748413	-0.464904328	-0.637974345	-0.687054683	-0.789693069	-0.70531328	-0.60946906	-0.686072962	-0.60317811	-0.55808343
67	PEV (Pre-Erythrocytic Vaccine)	3	35%	2	10	Infants	6, 10, &, 14 weeks	2 yrs	70%	81%	93%	93%	NA	80%	1-39yo	0 yrs	None	89%	95%	97%	97%	NA	NA	None	NA	NA	NA	NA	NA	NA	NA	NA	0.4	Cases per 100,000 population	112858	110765	122684.4545	130987.5455	136366.6364	139571.5455	141116.5455	142279	142751.0909	143052.0909	142830.7273	142787.7273	142420.8182	141812.8182	141877.2727
67	PEV (Pre-Erythrocytic Vaccine)	3	35%	2	10	Infants	6, 10, &, 14 weeks	2 yrs	70%	81%	93%	93%	NA	80%	1-39yo	0 yrs	None	89%	95%	97%	97%	NA	NA	None	NA	NA	NA	NA	NA	NA	NA	NA	0.4	Severe Cases per 100,000 population	1456.454545	1421	1592.454545	1773.636364	1856.363636	1916.454545	1907.636364	1911.454545	1911	1899.545455	1878.636364	1909.909091	1845.818182	1881.454545	1831.181818
67	PEV (Pre-Erythrocytic Vaccine)	3	35%	2	10	Infants	6, 10, &, 14 weeks	2 yrs	70%	81%	93%	93%	NA	80%	1-39yo	0 yrs	None	89%	95%	97%	97%	NA	NA	None	NA	NA	NA	NA	NA	NA	NA	NA	0.4	Deaths per 100,000 population	315.4545455	293	323.8181818	339.4545455	358.5454545	370.1818182	368.5454545	377.0909091	368.8181818	372.1818182	360.8181818	369.7272727	362.4545455	364.5454545	351.3636364
67	PEV (Pre-Erythrocytic Vaccine)	3	35%	2	10	Infants	6, 10, &, 14 weeks	2 yrs	70%	81%	93%	93%	NA	80%	1-39yo	0 yrs	None	89%	95%	97%	97%	NA	NA	None	NA	NA	NA	NA	NA	NA	NA	NA	0.4	Cases in <5yo per 100,000 population	24614.45455	22186	23997.09091	25301.36364	26079.72727	26434	26810.72727	27005.27273	27201.27273	27307.09091	27342.63636	27354.45455	27297.81818	27281.36364	27302.09091
67	PEV (Pre-Erythrocytic Vaccine)	3	35%	2	10	Infants	6, 10, &, 14 weeks	2 yrs	70%	81%	93%	93%	NA	80%	1-39yo	0 yrs	None	89%	95%	97%	97%	NA	NA	None	NA	NA	NA	NA	NA	NA	NA	NA	0.4	Severe Cases in <5yo per 100,000 population	972.0909091	919.8181818	982.1818182	1078.272727	1104.272727	1142.818182	1129.454545	1131.272727	1129.545455	1131.818182	1131.909091	1141.272727	1111	1144.272727	1101.181818
67	PEV (Pre-Erythrocytic Vaccine)	3	35%	2	10	Infants	6, 10, &, 14 weeks	2 yrs	70%	81%	93%	93%	NA	80%	1-39yo	0 yrs	None	89%	95%	97%	97%	NA	NA	None	NA	NA	NA	NA	NA	NA	NA	NA	0.4	Deaths in < 5yo per 100,000 population	214.3636364	191.1818182	199.9090909	210.2727273	214.3636364	215.8181818	219.9090909	223.7272727	218.2727273	219.1818182	209.9090909	215.0909091	221.8181818	224.1818182	209.4545455
67	PEV (Pre-Erythrocytic Vaccine)	3	35%	2	10	Infants	6, 10, &, 14 weeks	2 yrs	70%	81%	93%	93%	NA	80%	1-39yo	0 yrs	None	89%	95%	97%	97%	NA	NA	None	NA	NA	NA	NA	NA	NA	NA	NA	0.4	DALYs per 100,000 population	8493.880766	7923.086045	8787.519188	9197.150845	9705.938295	10005.72251	9991.020399	10226.29358	9968.290322	10063.92238	9780.147556	10016.79245	9807.822143	9876.516251	9534.385922
67	PEV (Pre-Erythrocytic Vaccine)	3	35%	2	10	Infants	6, 10, &, 14 weeks	2 yrs	70%	81%	93%	93%	NA	80%	1-39yo	0 yrs	None	89%	95%	97%	97%	NA	NA	None	NA	NA	NA	NA	NA	NA	NA	NA	0.4	Income and productivity gains from delivering vaccine (US$ / dose)	0.394832572	7.07410708	3.643426634	1.65645126	0.421967976	-0.366805049	-0.705746547	-0.950139214	-1.032660393	-1.092909979	-1.032248483	-1.018648373	-0.932784678	-0.776377102	-0.78130062
68	PEV (Pre-Erythrocytic Vaccine)	3	35%	2	10	Infants	6, 10, &, 14 weeks	2 yrs	70%	81%	93%	93%	NA	80%	1-39yo	0 yrs	None	70%	81%	93%	93%	NA	NA	None	NA	NA	NA	NA	NA	NA	NA	NA	0.4	Cases per 100,000 population	115185.8182	112906.4545	124299.9091	131751.1818	136145.7273	139176.0909	140851.8182	141591.2727	142153.5455	142460.7273	142380.0909	142365.5455	141974.1818	141860.1818	141320.0909
68	PEV (Pre-Erythrocytic Vaccine)	3	35%	2	10	Infants	6, 10, &, 14 weeks	2 yrs	70%	81%	93%	93%	NA	80%	1-39yo	0 yrs	None	70%	81%	93%	93%	NA	NA	None	NA	NA	NA	NA	NA	NA	NA	NA	0.4	Severe Cases per 100,000 population	1496.454545	1467.818182	1611.727273	1735.090909	1842	1856.818182	1884.909091	1906.636364	1907.272727	1909.636364	1903.090909	1859.909091	1867.727273	1880.909091	1864.909091
68	PEV (Pre-Erythrocytic Vaccine)	3	35%	2	10	Infants	6, 10, &, 14 weeks	2 yrs	70%	81%	93%	93%	NA	80%	1-39yo	0 yrs	None	70%	81%	93%	93%	NA	NA	None	NA	NA	NA	NA	NA	NA	NA	NA	0.4	Deaths per 100,000 population	311.2727273	301	316.9090909	345.1818182	354.6363636	368.8181818	358	365	377.4545455	366.8181818	362.9090909	364.0909091	368.4545455	363.6363636	363.6363636
68	PEV (Pre-Erythrocytic Vaccine)	3	35%	2	10	Infants	6, 10, &, 14 weeks	2 yrs	70%	81%	93%	93%	NA	80%	1-39yo	0 yrs	None	70%	81%	93%	93%	NA	NA	None	NA	NA	NA	NA	NA	NA	NA	NA	0.4	Cases in <5yo per 100,000 population	25088.81818	22768.81818	24401.72727	25560.81818	26079.45455	26479	26807.72727	26922.72727	27106.81818	27233.09091	27235.72727	27319.09091	27296.81818	27426.63636	27147.63636
68	PEV (Pre-Erythrocytic Vaccine)	3	35%	2	10	Infants	6, 10, &, 14 weeks	2 yrs	70%	81%	93%	93%	NA	80%	1-39yo	0 yrs	None	70%	81%	93%	93%	NA	NA	None	NA	NA	NA	NA	NA	NA	NA	NA	0.4	Severe Cases in <5yo per 100,000 population	1004.727273	949.4545455	1014.545455	1058.272727	1111.818182	1111.636364	1111.818182	1126.181818	1130.636364	1125.818182	1133.363636	1118.545455	1126.727273	1138.454545	1129.545455
68	PEV (Pre-Erythrocytic Vaccine)	3	35%	2	10	Infants	6, 10, &, 14 weeks	2 yrs	70%	81%	93%	93%	NA	80%	1-39yo	0 yrs	None	70%	81%	93%	93%	NA	NA	None	NA	NA	NA	NA	NA	NA	NA	NA	0.4	Deaths in < 5yo per 100,000 population	209.4545455	193.4545455	199.2727273	207.0909091	216.2727273	215.2727273	212.3636364	217.7272727	228.4545455	214.3636364	213.4545455	218.5454545	221.1818182	213.6363636	218.1818182
68	PEV (Pre-Erythrocytic Vaccine)	3	35%	2	10	Infants	6, 10, &, 14 weeks	2 yrs	70%	81%	93%	93%	NA	80%	1-39yo	0 yrs	None	70%	81%	93%	93%	NA	NA	None	NA	NA	NA	NA	NA	NA	NA	NA	0.4	DALYs per 100,000 population	8408.878222	8154.715405	8617.539184	9327.489996	9636.462491	9978.35598	9692.864057	9909.413361	10238.86864	9924.993813	9839.332594	9877.816384	9990.276695	9876.503942	9850.017608
68	PEV (Pre-Erythrocytic Vaccine)	3	35%	2	10	Infants	6, 10, &, 14 weeks	2 yrs	70%	81%	93%	93%	NA	80%	1-39yo	0 yrs	None	70%	81%	93%	93%	NA	NA	None	NA	NA	NA	NA	NA	NA	NA	NA	0.4	Income and productivity gains from delivering vaccine (US$ / dose)	0.388685547	6.567537712	3.288443977	1.52992788	0.476751273	-0.21145166	-0.623875792	-0.775707644	-0.909687626	-0.985194974	-0.946915647	-0.891636596	-0.81003594	-0.77994156	-0.679097436
69	PEV (Pre-Erythrocytic Vaccine)	3	35%	2	10	Infants	6, 10, &, 14 weeks	2 yrs	70%	81%	93%	93%	NA	80%	1-39yo	0 yrs	None	50%	69%	85%	85%	NA	NA	None	NA	NA	NA	NA	NA	NA	NA	NA	0.4	Cases per 100,000 population	118136	116174.0909	125821.9091	132035.8182	136189.8182	138722.6364	140405.1818	140995.0909	141757.7273	141735.9091	141855	141705.9091	141512	141347.5455	140939.0909
69	PEV (Pre-Erythrocytic Vaccine)	3	35%	2	10	Infants	6, 10, &, 14 weeks	2 yrs	70%	81%	93%	93%	NA	80%	1-39yo	0 yrs	None	50%	69%	85%	85%	NA	NA	None	NA	NA	NA	NA	NA	NA	NA	NA	0.4	Severe Cases per 100,000 population	1527.909091	1490.090909	1628.727273	1765.181818	1819.272727	1874.545455	1906.454545	1881.727273	1891.727273	1876.363636	1900.818182	1871.363636	1883	1844.636364	1858.545455
69	PEV (Pre-Erythrocytic Vaccine)	3	35%	2	10	Infants	6, 10, &, 14 weeks	2 yrs	70%	81%	93%	93%	NA	80%	1-39yo	0 yrs	None	50%	69%	85%	85%	NA	NA	None	NA	NA	NA	NA	NA	NA	NA	NA	0.4	Deaths per 100,000 population	323	302.4545455	317.3636364	339.8181818	349.0909091	366.8181818	367.7272727	358.1818182	363.1818182	361.6363636	374.4545455	370.9090909	359.1818182	362.0909091	365.8181818
69	PEV (Pre-Erythrocytic Vaccine)	3	35%	2	10	Infants	6, 10, &, 14 weeks	2 yrs	70%	81%	93%	93%	NA	80%	1-39yo	0 yrs	None	50%	69%	85%	85%	NA	NA	None	NA	NA	NA	NA	NA	NA	NA	NA	0.4	Cases in <5yo per 100,000 population	25701.27273	23642.45455	24893.36364	25624.54545	26183.45455	26511.81818	26836.36364	26966.45455	27123.18182	27207.18182	27247	27274.45455	27273	27285.45455	27165.36364
69	PEV (Pre-Erythrocytic Vaccine)	3	35%	2	10	Infants	6, 10, &, 14 weeks	2 yrs	70%	81%	93%	93%	NA	80%	1-39yo	0 yrs	None	50%	69%	85%	85%	NA	NA	None	NA	NA	NA	NA	NA	NA	NA	NA	0.4	Severe Cases in <5yo per 100,000 population	1020.454545	969.1818182	1028.363636	1073.545455	1107.636364	1122.545455	1148.181818	1120.909091	1116.272727	1124.727273	1142.363636	1127.545455	1142.545455	1116.818182	1130.363636
69	PEV (Pre-Erythrocytic Vaccine)	3	35%	2	10	Infants	6, 10, &, 14 weeks	2 yrs	70%	81%	93%	93%	NA	80%	1-39yo	0 yrs	None	50%	69%	85%	85%	NA	NA	None	NA	NA	NA	NA	NA	NA	NA	NA	0.4	Deaths in < 5yo per 100,000 population	218.4545455	200.0909091	201.2727273	204.1818182	213.3636364	216.9090909	217.4545455	216.1818182	214.7272727	212.5454545	218.2727273	221.6363636	220.5454545	214.7272727	219.8181818
69	PEV (Pre-Erythrocytic Vaccine)	3	35%	2	10	Infants	6, 10, &, 14 weeks	2 yrs	70%	81%	93%	93%	NA	80%	1-39yo	0 yrs	None	50%	69%	85%	85%	NA	NA	None	NA	NA	NA	NA	NA	NA	NA	NA	0.4	DALYs per 100,000 population	8723.978523	8195.374265	8593.421529	9218.578332	9461.917638	9960.4658	9982.087275	9721.349866	9853.939166	9834.375142	10146.3661	10050.51942	9748.649956	9803.550649	9913.537548
69	PEV (Pre-Erythrocytic Vaccine)	3	35%	2	10	Infants	6, 10, &, 14 weeks	2 yrs	70%	81%	93%	93%	NA	80%	1-39yo	0 yrs	None	50%	69%	85%	85%	NA	NA	None	NA	NA	NA	NA	NA	NA	NA	NA	0.4	Income and productivity gains from delivering vaccine (US$ / dose)	0.381438951	5.786081333	2.964411257	1.454488653	0.491379369	-0.124897983	-0.528934124	-0.608168148	-0.806721117	-0.769490101	-0.806588226	-0.724912847	-0.703736337	-0.656130434	-0.582213532
70	PEV (Pre-Erythrocytic Vaccine)	3	35%	2	10	Infants	6, 10, &, 14 weeks	2 yrs	70%	81%	93%	93%	NA	50%	1-39yo	0 yrs	None	89%	95%	97%	97%	NA	NA	None	NA	NA	NA	NA	NA	NA	NA	NA	0.4	Cases per 100,000 population	113075.8182	111070	122972.7273	131191.8182	136643.7273	140042.4545	141446.1818	142733.1818	143458.3636	143435.6364	143334.3636	143064.3636	142715.4545	142766.1818	141903.8182
70	PEV (Pre-Erythrocytic Vaccine)	3	35%	2	10	Infants	6, 10, &, 14 weeks	2 yrs	70%	81%	93%	93%	NA	50%	1-39yo	0 yrs	None	89%	95%	97%	97%	NA	NA	None	NA	NA	NA	NA	NA	NA	NA	NA	0.4	Severe Cases per 100,000 population	1463.636364	1402.727273	1636.818182	1759.090909	1844.272727	1902.181818	1919	1932.545455	1926.636364	1901.818182	1889.181818	1869.454545	1881.545455	1876.090909	1849.272727
70	PEV (Pre-Erythrocytic Vaccine)	3	35%	2	10	Infants	6, 10, &, 14 weeks	2 yrs	70%	81%	93%	93%	NA	50%	1-39yo	0 yrs	None	89%	95%	97%	97%	NA	NA	None	NA	NA	NA	NA	NA	NA	NA	NA	0.4	Deaths per 100,000 population	304.6363636	292.5454545	316.6363636	354.7272727	357.4545455	371.6363636	369.7272727	374.7272727	375.8181818	369.2727273	371.6363636	361.9090909	363.1818182	365.7272727	362.2727273
70	PEV (Pre-Erythrocytic Vaccine)	3	35%	2	10	Infants	6, 10, &, 14 weeks	2 yrs	70%	81%	93%	93%	NA	50%	1-39yo	0 yrs	None	89%	95%	97%	97%	NA	NA	None	NA	NA	NA	NA	NA	NA	NA	NA	0.4	Cases in <5yo per 100,000 population	24683.72727	22339.72727	24136.54545	25458.45455	26363.45455	26866	27048.09091	27413.54545	27647	27745	27725.09091	27728.72727	27624.45455	27799.63636	27623.54545
70	PEV (Pre-Erythrocytic Vaccine)	3	35%	2	10	Infants	6, 10, &, 14 weeks	2 yrs	70%	81%	93%	93%	NA	50%	1-39yo	0 yrs	None	89%	95%	97%	97%	NA	NA	None	NA	NA	NA	NA	NA	NA	NA	NA	0.4	Severe Cases in <5yo per 100,000 population	978.7272727	904.1818182	1012.272727	1079.454545	1097.363636	1138.454545	1142.181818	1157.636364	1153.181818	1143.636364	1126.272727	1136.090909	1149	1140.181818	1135.363636
70	PEV (Pre-Erythrocytic Vaccine)	3	35%	2	10	Infants	6, 10, &, 14 weeks	2 yrs	70%	81%	93%	93%	NA	50%	1-39yo	0 yrs	None	89%	95%	97%	97%	NA	NA	None	NA	NA	NA	NA	NA	NA	NA	NA	0.4	Deaths in < 5yo per 100,000 population	203	189.3636364	193.6363636	216.4545455	216.7272727	223.2727273	219.9090909	219.4545455	231.6363636	217.8181818	224.5454545	218	221.1818182	223.9090909	219.7272727
70	PEV (Pre-Erythrocytic Vaccine)	3	35%	2	10	Infants	6, 10, &, 14 weeks	2 yrs	70%	81%	93%	93%	NA	50%	1-39yo	0 yrs	None	89%	95%	97%	97%	NA	NA	None	NA	NA	NA	NA	NA	NA	NA	NA	0.4	DALYs per 100,000 population	8241.869899	7888.275435	8627.919394	9614.283335	9683.796612	10049.6343	10011.6545	10142.04002	10207.15112	10052.78447	10099.86624	9817.085825	9825.630839	9914.785681	9841.724338
70	PEV (Pre-Erythrocytic Vaccine)	3	35%	2	10	Infants	6, 10, &, 14 weeks	2 yrs	70%	81%	93%	93%	NA	50%	1-39yo	0 yrs	None	89%	95%	97%	97%	NA	NA	None	NA	NA	NA	NA	NA	NA	NA	NA	0.4	Income and productivity gains from delivering vaccine (US$ / dose)	0.392519426	7.110223443	3.701149327	1.714460584	0.397717824	-0.422899134	-0.818356505	-1.063158413	-1.206195999	-1.170694646	-1.15796965	-1.060131353	-1.007796657	-0.986487431	-0.78887203
71	PEV (Pre-Erythrocytic Vaccine)	3	35%	2	10	Infants	6, 10, &, 14 weeks	2 yrs	70%	81%	93%	93%	NA	50%	1-39yo	0 yrs	None	70%	81%	93%	93%	NA	NA	None	NA	NA	NA	NA	NA	NA	NA	NA	0.4	Cases per 100,000 population	115325.3636	113303.7273	124211.5455	131741.0909	136836	139327.7273	141486.2727	142014.3636	142807.8182	142811.8182	142796.8182	142849	142355.1818	142007.4545	141709.1818
71	PEV (Pre-Erythrocytic Vaccine)	3	35%	2	10	Infants	6, 10, &, 14 weeks	2 yrs	70%	81%	93%	93%	NA	50%	1-39yo	0 yrs	None	70%	81%	93%	93%	NA	NA	None	NA	NA	NA	NA	NA	NA	NA	NA	0.4	Severe Cases per 100,000 population	1459	1462.272727	1626.909091	1743.727273	1823.909091	1891.727273	1905.636364	1903.545455	1905.454545	1910.181818	1893.909091	1916	1873.818182	1859.363636	1873.454545
71	PEV (Pre-Erythrocytic Vaccine)	3	35%	2	10	Infants	6, 10, &, 14 weeks	2 yrs	70%	81%	93%	93%	NA	50%	1-39yo	0 yrs	None	70%	81%	93%	93%	NA	NA	None	NA	NA	NA	NA	NA	NA	NA	NA	0.4	Deaths per 100,000 population	310.6363636	301.9090909	321.1818182	342.6363636	353.6363636	364.8181818	372	365.9090909	369.5454545	366.7272727	372.3636364	372.1818182	366.5454545	361.0909091	359.7272727
71	PEV (Pre-Erythrocytic Vaccine)	3	35%	2	10	Infants	6, 10, &, 14 weeks	2 yrs	70%	81%	93%	93%	NA	50%	1-39yo	0 yrs	None	70%	81%	93%	93%	NA	NA	None	NA	NA	NA	NA	NA	NA	NA	NA	0.4	Cases in <5yo per 100,000 population	25157.54545	22854.36364	24522.45455	25705	26397.72727	26830.54545	27184.54545	27337.54545	27480.63636	27551.63636	27557.63636	27739.27273	27478.18182	27629.54545	27580.81818
71	PEV (Pre-Erythrocytic Vaccine)	3	35%	2	10	Infants	6, 10, &, 14 weeks	2 yrs	70%	81%	93%	93%	NA	50%	1-39yo	0 yrs	None	70%	81%	93%	93%	NA	NA	None	NA	NA	NA	NA	NA	NA	NA	NA	0.4	Severe Cases in <5yo per 100,000 population	975.4545455	943.9090909	1014.636364	1074.454545	1097.272727	1129.090909	1137.363636	1146.636364	1145.363636	1150.363636	1145.636364	1160.363636	1139.272727	1132.363636	1142.909091
71	PEV (Pre-Erythrocytic Vaccine)	3	35%	2	10	Infants	6, 10, &, 14 weeks	2 yrs	70%	81%	93%	93%	NA	50%	1-39yo	0 yrs	None	70%	81%	93%	93%	NA	NA	None	NA	NA	NA	NA	NA	NA	NA	NA	0.4	Deaths in < 5yo per 100,000 population	208.1818182	197.0909091	197.4545455	210.3636364	213.2727273	214.4545455	218.7272727	220.3636364	223.1818182	223.7272727	225.9090909	219.8181818	222.9090909	219.8181818	219.9090909
71	PEV (Pre-Erythrocytic Vaccine)	3	35%	2	10	Infants	6, 10, &, 14 weeks	2 yrs	70%	81%	93%	93%	NA	50%	1-39yo	0 yrs	None	70%	81%	93%	93%	NA	NA	None	NA	NA	NA	NA	NA	NA	NA	NA	0.4	DALYs per 100,000 population	8404.603226	8149.550249	8723.907909	9311.39409	9606.643632	9885.307895	10073.2668	9947.812181	10009.36366	9985.287398	10093.92449	10107.37868	9945.067153	9793.489898	9784.433241
71	PEV (Pre-Erythrocytic Vaccine)	3	35%	2	10	Infants	6, 10, &, 14 weeks	2 yrs	70%	81%	93%	93%	NA	50%	1-39yo	0 yrs	None	70%	81%	93%	93%	NA	NA	None	NA	NA	NA	NA	NA	NA	NA	NA	0.4	Income and productivity gains from delivering vaccine (US$ / dose)	0.38985372	6.488810718	3.462993163	1.611603204	0.368191548	-0.253301935	-0.767578826	-0.86779306	-1.056603112	-1.070107126	-1.032911	-1.027995125	-0.932065383	-0.802470803	-0.755967472
72	PEV (Pre-Erythrocytic Vaccine)	3	35%	2	10	Infants	6, 10, &, 14 weeks	2 yrs	70%	81%	93%	93%	NA	50%	1-39yo	0 yrs	None	50%	69%	85%	85%	NA	NA	None	NA	NA	NA	NA	NA	NA	NA	NA	0.4	Cases per 100,000 population	118118.8182	116143.7273	126161.8182	132553.9091	136761.7273	139319.3636	140723.0909	141663.2727	141902.7273	142236.2727	142192.2727	142126.3636	141722.7273	141682.9091	141306.3636
72	PEV (Pre-Erythrocytic Vaccine)	3	35%	2	10	Infants	6, 10, &, 14 weeks	2 yrs	70%	81%	93%	93%	NA	50%	1-39yo	0 yrs	None	50%	69%	85%	85%	NA	NA	None	NA	NA	NA	NA	NA	NA	NA	NA	0.4	Severe Cases per 100,000 population	1528.727273	1496.272727	1657.909091	1772.727273	1856.545455	1878.727273	1889.363636	1914.181818	1874	1904.363636	1877.636364	1891.272727	1864.090909	1874.727273	1857
72	PEV (Pre-Erythrocytic Vaccine)	3	35%	2	10	Infants	6, 10, &, 14 weeks	2 yrs	70%	81%	93%	93%	NA	50%	1-39yo	0 yrs	None	50%	69%	85%	85%	NA	NA	None	NA	NA	NA	NA	NA	NA	NA	NA	0.4	Deaths per 100,000 population	315.0909091	298.3636364	326.2727273	337.2727273	349.8181818	364.2727273	359.1818182	372.1818182	358.3636364	370.6363636	362.5454545	367.9090909	361.9090909	369.7272727	363.6363636
72	PEV (Pre-Erythrocytic Vaccine)	3	35%	2	10	Infants	6, 10, &, 14 weeks	2 yrs	70%	81%	93%	93%	NA	50%	1-39yo	0 yrs	None	50%	69%	85%	85%	NA	NA	None	NA	NA	NA	NA	NA	NA	NA	NA	0.4	Cases in <5yo per 100,000 population	25698.72727	23633.45455	24959	25921	26505.90909	26954.54545	27154.36364	27417.81818	27431.36364	27436.09091	27597.81818	27511.90909	27582.81818	27632.45455	27547.18182
72	PEV (Pre-Erythrocytic Vaccine)	3	35%	2	10	Infants	6, 10, &, 14 weeks	2 yrs	70%	81%	93%	93%	NA	50%	1-39yo	0 yrs	None	50%	69%	85%	85%	NA	NA	None	NA	NA	NA	NA	NA	NA	NA	NA	0.4	Severe Cases in <5yo per 100,000 population	1027.181818	955.5454545	1051.636364	1100.090909	1130.818182	1144.181818	1139.272727	1143.727273	1127	1145.363636	1147.363636	1147.454545	1139.454545	1141.090909	1128.818182
72	PEV (Pre-Erythrocytic Vaccine)	3	35%	2	10	Infants	6, 10, &, 14 weeks	2 yrs	70%	81%	93%	93%	NA	50%	1-39yo	0 yrs	None	50%	69%	85%	85%	NA	NA	None	NA	NA	NA	NA	NA	NA	NA	NA	0.4	Deaths in < 5yo per 100,000 population	211	192.7272727	202.9090909	205.5454545	215.4545455	221.0909091	213	224.4545455	215.0909091	215.3636364	220.8181818	221.7272727	221	222.0909091	224.1818182
72	PEV (Pre-Erythrocytic Vaccine)	3	35%	2	10	Infants	6, 10, &, 14 weeks	2 yrs	70%	81%	93%	93%	NA	50%	1-39yo	0 yrs	None	50%	69%	85%	85%	NA	NA	None	NA	NA	NA	NA	NA	NA	NA	NA	0.4	DALYs per 100,000 population	8510.423813	8086.656675	8829.206038	9134.089681	9488.543904	9871.526004	9749.908135	10099.50192	9713.896092	10067.43135	9853.497954	10004.77842	9799.273652	10014.56743	9889.933794
72	PEV (Pre-Erythrocytic Vaccine)	3	35%	2	10	Infants	6, 10, &, 14 weeks	2 yrs	70%	81%	93%	93%	NA	50%	1-39yo	0 yrs	None	50%	69%	85%	85%	NA	NA	None	NA	NA	NA	NA	NA	NA	NA	NA	0.4	Income and productivity gains from delivering vaccine (US$ / dose)	0.382494529	5.81961763	3.006215798	1.413299474	0.380126795	-0.227719146	-0.568788007	-0.783735816	-0.8036885	-0.922444522	-0.889733495	-0.854991452	-0.739127998	-0.740821168	-0.63508229
73	PEV (Pre-Erythrocytic Vaccine)	3	35%	2	10	Infants	6, 10, &, 14 weeks	2 yrs	50%	69%	85%	85%	NA	95%	1-39yo	0 yrs	None	89%	95%	97%	97%	NA	NA	None	NA	NA	NA	NA	NA	NA	NA	NA	0.4	Cases per 100,000 population	112879.6667	110827.0833	123260.25	131772.25	137028.0833	140508.5833	142304.8333	143096.0833	143769	143473.1667	143921.3333	143652.9167	143056.0833	142657.0833	142470
73	PEV (Pre-Erythrocytic Vaccine)	3	35%	2	10	Infants	6, 10, &, 14 weeks	2 yrs	50%	69%	85%	85%	NA	95%	1-39yo	0 yrs	None	89%	95%	97%	97%	NA	NA	None	NA	NA	NA	NA	NA	NA	NA	NA	0.4	Severe Cases per 100,000 population	1451.5	1435.25	1639.166667	1792.25	1875.166667	1924.166667	1925.25	1916.75	1929.5	1907.5	1897.5	1914.666667	1856.916667	1864.583333	1873
73	PEV (Pre-Erythrocytic Vaccine)	3	35%	2	10	Infants	6, 10, &, 14 weeks	2 yrs	50%	69%	85%	85%	NA	95%	1-39yo	0 yrs	None	89%	95%	97%	97%	NA	NA	None	NA	NA	NA	NA	NA	NA	NA	NA	0.4	Deaths per 100,000 population	311.5	295.5833333	318.0833333	352.6666667	367.8333333	362.0833333	381.5833333	375.5833333	371.0833333	372.25	374.4166667	370.6666667	374.3333333	368.0833333	367
73	PEV (Pre-Erythrocytic Vaccine)	3	35%	2	10	Infants	6, 10, &, 14 weeks	2 yrs	50%	69%	85%	85%	NA	95%	1-39yo	0 yrs	None	89%	95%	97%	97%	NA	NA	None	NA	NA	NA	NA	NA	NA	NA	NA	0.4	Cases in <5yo per 100,000 population	24508.75	22527.83333	24440.33333	25913.41667	26873.16667	27378.33333	27690	27894.91667	28140.41667	28032.58333	28262.33333	28224.25	28078.83333	28096.58333	28096.16667
73	PEV (Pre-Erythrocytic Vaccine)	3	35%	2	10	Infants	6, 10, &, 14 weeks	2 yrs	50%	69%	85%	85%	NA	95%	1-39yo	0 yrs	None	89%	95%	97%	97%	NA	NA	None	NA	NA	NA	NA	NA	NA	NA	NA	0.4	Severe Cases in <5yo per 100,000 population	972.25	924.25	1030.916667	1096.75	1118.833333	1156.083333	1157.416667	1148.583333	1171.25	1156	1164.083333	1160.916667	1143.583333	1146.666667	1169.25
73	PEV (Pre-Erythrocytic Vaccine)	3	35%	2	10	Infants	6, 10, &, 14 weeks	2 yrs	50%	69%	85%	85%	NA	95%	1-39yo	0 yrs	None	89%	95%	97%	97%	NA	NA	None	NA	NA	NA	NA	NA	NA	NA	NA	0.4	Deaths in < 5yo per 100,000 population	209.5833333	187.5833333	197.4166667	214.5833333	217.8333333	219.5833333	231.6666667	223.9166667	225.1666667	226.5	228.3333333	222.9166667	232.3333333	223.5	227.75
73	PEV (Pre-Erythrocytic Vaccine)	3	35%	2	10	Infants	6, 10, &, 14 weeks	2 yrs	50%	69%	85%	85%	NA	95%	1-39yo	0 yrs	None	89%	95%	97%	97%	NA	NA	None	NA	NA	NA	NA	NA	NA	NA	NA	0.4	DALYs per 100,000 population	8435.006718	7982.453225	8671.048534	9567.891239	9933.695732	9833.581134	10340.6154	10190.31662	10088.84283	10097.40849	10155.37439	10048.61205	10122.18973	9953.469327	9957.92228
73	PEV (Pre-Erythrocytic Vaccine)	3	35%	2	10	Infants	6, 10, &, 14 weeks	2 yrs	50%	69%	85%	85%	NA	95%	1-39yo	0 yrs	None	89%	95%	97%	97%	NA	NA	None	NA	NA	NA	NA	NA	NA	NA	NA	0.4	Income and productivity gains from delivering vaccine (US$ / dose)	0.397982931	8.927316701	4.399125099	1.927958711	0.42154289	-0.601522004	-1.08987044	-1.283072634	-1.463608366	-1.388084969	-1.477314365	-1.387298025	-1.210259178	-1.088071338	-1.065726103
74	PEV (Pre-Erythrocytic Vaccine)	3	35%	2	10	Infants	6, 10, &, 14 weeks	2 yrs	50%	69%	85%	85%	NA	95%	1-39yo	0 yrs	None	70%	81%	93%	93%	NA	NA	None	NA	NA	NA	NA	NA	NA	NA	NA	0.4	Cases per 100,000 population	115208.3636	113701.5455	124932.0909	132145.3636	137261.4545	139941.0909	141756	142564.6364	143259.9091	143396.4545	143439.3636	143040.2727	143009.4545	142451.9091	142035.1818
74	PEV (Pre-Erythrocytic Vaccine)	3	35%	2	10	Infants	6, 10, &, 14 weeks	2 yrs	50%	69%	85%	85%	NA	95%	1-39yo	0 yrs	None	70%	81%	93%	93%	NA	NA	None	NA	NA	NA	NA	NA	NA	NA	NA	0.4	Severe Cases per 100,000 population	1484.181818	1466.636364	1650.181818	1810.818182	1880.454545	1902.454545	1906	1887.909091	1911.272727	1914.909091	1886	1850.545455	1885.909091	1892.909091	1867.727273
74	PEV (Pre-Erythrocytic Vaccine)	3	35%	2	10	Infants	6, 10, &, 14 weeks	2 yrs	50%	69%	85%	85%	NA	95%	1-39yo	0 yrs	None	70%	81%	93%	93%	NA	NA	None	NA	NA	NA	NA	NA	NA	NA	NA	0.4	Deaths per 100,000 population	299.2727273	296.7272727	319.2727273	347.7272727	360.6363636	363	360	365.5454545	371.8181818	384.7272727	364	364.2727273	367.7272727	361.2727273	358.6363636
74	PEV (Pre-Erythrocytic Vaccine)	3	35%	2	10	Infants	6, 10, &, 14 weeks	2 yrs	50%	69%	85%	85%	NA	95%	1-39yo	0 yrs	None	70%	81%	93%	93%	NA	NA	None	NA	NA	NA	NA	NA	NA	NA	NA	0.4	Cases in <5yo per 100,000 population	25159.09091	23181.09091	24936	26080.72727	26824.63636	27245.90909	27527.27273	27761	27996.45455	28072.36364	28169.36364	28167.81818	28119.90909	28093.63636	28079.54545
74	PEV (Pre-Erythrocytic Vaccine)	3	35%	2	10	Infants	6, 10, &, 14 weeks	2 yrs	50%	69%	85%	85%	NA	95%	1-39yo	0 yrs	None	70%	81%	93%	93%	NA	NA	None	NA	NA	NA	NA	NA	NA	NA	NA	0.4	Severe Cases in <5yo per 100,000 population	983.7272727	952.0909091	1035.454545	1129.181818	1136.818182	1146.636364	1140.818182	1134.727273	1152	1168.272727	1152.181818	1135.090909	1157	1163.181818	1151.909091
74	PEV (Pre-Erythrocytic Vaccine)	3	35%	2	10	Infants	6, 10, &, 14 weeks	2 yrs	50%	69%	85%	85%	NA	95%	1-39yo	0 yrs	None	70%	81%	93%	93%	NA	NA	None	NA	NA	NA	NA	NA	NA	NA	NA	0.4	Deaths in < 5yo per 100,000 population	204.7272727	194.0909091	201.6363636	216.0909091	224.5454545	216.4545455	212.0909091	221	222.7272727	234	220.9090909	225.3636364	224.3636364	221.6363636	219.7272727
74	PEV (Pre-Erythrocytic Vaccine)	3	35%	2	10	Infants	6, 10, &, 14 weeks	2 yrs	50%	69%	85%	85%	NA	95%	1-39yo	0 yrs	None	70%	81%	93%	93%	NA	NA	None	NA	NA	NA	NA	NA	NA	NA	NA	0.4	DALYs per 100,000 population	8083.387222	8040.726613	8669.389813	9447.446319	9784.829275	9844.208178	9781.237279	9908.303788	10045.41614	10451.11983	9894.459041	9901.644026	9967.922929	9825.165892	9710.922915
74	PEV (Pre-Erythrocytic Vaccine)	3	35%	2	10	Infants	6, 10, &, 14 weeks	2 yrs	50%	69%	85%	85%	NA	95%	1-39yo	0 yrs	None	70%	81%	93%	93%	NA	NA	None	NA	NA	NA	NA	NA	NA	NA	NA	0.4	Income and productivity gains from delivering vaccine (US$ / dose)	0.393301118	8.053256237	3.967228752	1.81687843	0.334277186	-0.437716321	-0.96212659	-1.137095549	-1.356097009	-1.362052414	-1.346753596	-1.188503256	-1.21532293	-1.062519095	-0.923321239
75	PEV (Pre-Erythrocytic Vaccine)	3	35%	2	10	Infants	6, 10, &, 14 weeks	2 yrs	50%	69%	85%	85%	NA	95%	1-39yo	0 yrs	None	50%	69%	85%	85%	NA	NA	None	NA	NA	NA	NA	NA	NA	NA	NA	0.4	Cases per 100,000 population	117830.5455	116579.7273	126603.8182	132806.1818	137144	139722.6364	141156.8182	141819.8182	142539.7273	142748.3636	142860.0909	142332	142131.3636	142072.0909	141689
75	PEV (Pre-Erythrocytic Vaccine)	3	35%	2	10	Infants	6, 10, &, 14 weeks	2 yrs	50%	69%	85%	85%	NA	95%	1-39yo	0 yrs	None	50%	69%	85%	85%	NA	NA	None	NA	NA	NA	NA	NA	NA	NA	NA	0.4	Severe Cases per 100,000 population	1521.636364	1519.636364	1664.363636	1774.727273	1862	1884.363636	1918.090909	1904.363636	1901.727273	1881.454545	1882.727273	1901.090909	1875.909091	1855.818182	1863.363636
75	PEV (Pre-Erythrocytic Vaccine)	3	35%	2	10	Infants	6, 10, &, 14 weeks	2 yrs	50%	69%	85%	85%	NA	95%	1-39yo	0 yrs	None	50%	69%	85%	85%	NA	NA	None	NA	NA	NA	NA	NA	NA	NA	NA	0.4	Deaths per 100,000 population	314.0909091	309.0909091	325.5454545	341.6363636	358.4545455	368.7272727	370.4545455	373.9090909	377.8181818	370.4545455	368.0909091	368.1818182	369.9090909	365	365.0909091
75	PEV (Pre-Erythrocytic Vaccine)	3	35%	2	10	Infants	6, 10, &, 14 weeks	2 yrs	50%	69%	85%	85%	NA	95%	1-39yo	0 yrs	None	50%	69%	85%	85%	NA	NA	None	NA	NA	NA	NA	NA	NA	NA	NA	0.4	Cases in <5yo per 100,000 population	25671.36364	23894.36364	25389.81818	26386.81818	26989.72727	27209.09091	27606.54545	27785.72727	27972	28069.81818	28166.63636	28111.36364	28025.36364	28108.90909	28015.72727
75	PEV (Pre-Erythrocytic Vaccine)	3	35%	2	10	Infants	6, 10, &, 14 weeks	2 yrs	50%	69%	85%	85%	NA	95%	1-39yo	0 yrs	None	50%	69%	85%	85%	NA	NA	None	NA	NA	NA	NA	NA	NA	NA	NA	0.4	Severe Cases in <5yo per 100,000 population	1014.818182	974.4545455	1053.727273	1100.363636	1122.818182	1147.909091	1143.363636	1155.818182	1156	1147	1141	1168.363636	1156.454545	1135.545455	1150
75	PEV (Pre-Erythrocytic Vaccine)	3	35%	2	10	Infants	6, 10, &, 14 weeks	2 yrs	50%	69%	85%	85%	NA	95%	1-39yo	0 yrs	None	50%	69%	85%	85%	NA	NA	None	NA	NA	NA	NA	NA	NA	NA	NA	0.4	Deaths in < 5yo per 100,000 population	210.1818182	199.1818182	205.3636364	211.4545455	219.3636364	225.5454545	221.5454545	227.3636364	226.4545455	224.7272727	219.3636364	218.8181818	224.6363636	215.9090909	222.5454545
75	PEV (Pre-Erythrocytic Vaccine)	3	35%	2	10	Infants	6, 10, &, 14 weeks	2 yrs	50%	69%	85%	85%	NA	95%	1-39yo	0 yrs	None	50%	69%	85%	85%	NA	NA	None	NA	NA	NA	NA	NA	NA	NA	NA	0.4	DALYs per 100,000 population	8503.785442	8402.346634	8815.537062	9301.034544	9714.166067	9970.825024	10032.8279	10152.33013	10202.36426	10085.64014	9960.886652	10021.59744	10020.58936	9879.350715	9900.912979
75	PEV (Pre-Erythrocytic Vaccine)	3	35%	2	10	Infants	6, 10, &, 14 weeks	2 yrs	50%	69%	85%	85%	NA	95%	1-39yo	0 yrs	None	50%	69%	85%	85%	NA	NA	None	NA	NA	NA	NA	NA	NA	NA	NA	0.4	Income and productivity gains from delivering vaccine (US$ / dose)	0.391121322	7.13869669	3.499204414	1.705369588	0.405430079	-0.346068807	-0.777945555	-0.913754109	-1.110137485	-1.139263916	-1.160007158	-1.021481792	-0.947381037	-0.924943026	-0.833136489
76	PEV (Pre-Erythrocytic Vaccine)	3	35%	2	10	Infants	6, 10, &, 14 weeks	2 yrs	50%	69%	85%	85%	NA	80%	1-39yo	0 yrs	None	89%	95%	97%	97%	NA	NA	None	NA	NA	NA	NA	NA	NA	NA	NA	0.4	Cases per 100,000 population	112954	111170.1818	123350.5455	131899.6364	137301.5455	140572	142305.9091	143395.6364	143891.2727	144006.0909	143720	143390.4545	143024	142822.4545	142518.3636
76	PEV (Pre-Erythrocytic Vaccine)	3	35%	2	10	Infants	6, 10, &, 14 weeks	2 yrs	50%	69%	85%	85%	NA	80%	1-39yo	0 yrs	None	89%	95%	97%	97%	NA	NA	None	NA	NA	NA	NA	NA	NA	NA	NA	0.4	Severe Cases per 100,000 population	1447.454545	1423.454545	1643	1784.454545	1871.727273	1924.545455	1929.545455	1917	1928.818182	1910.363636	1892.454545	1900.545455	1875.636364	1872.909091	1861.727273
76	PEV (Pre-Erythrocytic Vaccine)	3	35%	2	10	Infants	6, 10, &, 14 weeks	2 yrs	50%	69%	85%	85%	NA	80%	1-39yo	0 yrs	None	89%	95%	97%	97%	NA	NA	None	NA	NA	NA	NA	NA	NA	NA	NA	0.4	Deaths per 100,000 population	315.0909091	292.0909091	324.7272727	363.2727273	352.2727273	375	380	375.5454545	379.5454545	381.1818182	367.4545455	372.3636364	357.7272727	361.3636364	359.0909091
76	PEV (Pre-Erythrocytic Vaccine)	3	35%	2	10	Infants	6, 10, &, 14 weeks	2 yrs	50%	69%	85%	85%	NA	80%	1-39yo	0 yrs	None	89%	95%	97%	97%	NA	NA	None	NA	NA	NA	NA	NA	NA	NA	NA	0.4	Cases in <5yo per 100,000 population	24614.27273	22540.18182	24590.36364	26117.09091	26918.81818	27401.09091	27772.36364	28041.18182	28148.63636	28333.45455	28296.09091	28214.54545	28130.36364	28157.90909	28278.81818
76	PEV (Pre-Erythrocytic Vaccine)	3	35%	2	10	Infants	6, 10, &, 14 weeks	2 yrs	50%	69%	85%	85%	NA	80%	1-39yo	0 yrs	None	89%	95%	97%	97%	NA	NA	None	NA	NA	NA	NA	NA	NA	NA	NA	0.4	Severe Cases in <5yo per 100,000 population	969.3636364	914.6363636	1033.636364	1100.545455	1128.090909	1159.090909	1151.181818	1138.363636	1156	1158.363636	1151.454545	1151.636364	1146.454545	1153.636364	1159.454545
76	PEV (Pre-Erythrocytic Vaccine)	3	35%	2	10	Infants	6, 10, &, 14 weeks	2 yrs	50%	69%	85%	85%	NA	80%	1-39yo	0 yrs	None	89%	95%	97%	97%	NA	NA	None	NA	NA	NA	NA	NA	NA	NA	NA	0.4	Deaths in < 5yo per 100,000 population	209.7272727	190.1818182	204.4545455	220.1818182	213.8181818	225.7272727	219.8181818	219.9090909	228.3636364	228.2727273	221.6363636	224.8181818	218.0909091	219.7272727	225.6363636
76	PEV (Pre-Erythrocytic Vaccine)	3	35%	2	10	Infants	6, 10, &, 14 weeks	2 yrs	50%	69%	85%	85%	NA	80%	1-39yo	0 yrs	None	89%	95%	97%	97%	NA	NA	None	NA	NA	NA	NA	NA	NA	NA	NA	0.4	DALYs per 100,000 population	8501.596974	7882.141729	8788.455711	9825.938769	9573.488674	10157.27702	10279.69229	10186.81655	10274.25202	10295.90891	9948.157417	10066.75191	9705.386101	9817.362305	9727.049357
76	PEV (Pre-Erythrocytic Vaccine)	3	35%	2	10	Infants	6, 10, &, 14 weeks	2 yrs	50%	69%	85%	85%	NA	80%	1-39yo	0 yrs	None	89%	95%	97%	97%	NA	NA	None	NA	NA	NA	NA	NA	NA	NA	NA	0.4	Income and productivity gains from delivering vaccine (US$ / dose)	0.397684051	8.85638564	4.470510867	1.967033931	0.343983435	-0.612033972	-1.129148315	-1.393847755	-1.539315793	-1.516103091	-1.441623742	-1.330951069	-1.244788031	-1.168890873	-1.047623674
77	PEV (Pre-Erythrocytic Vaccine)	3	35%	2	10	Infants	6, 10, &, 14 weeks	2 yrs	50%	69%	85%	85%	NA	80%	1-39yo	0 yrs	None	70%	81%	93%	93%	NA	NA	None	NA	NA	NA	NA	NA	NA	NA	NA	0.4	Cases per 100,000 population	115323.3636	113452.5455	124561.3636	132420.4545	137199.8182	140336.2727	141897.2727	142737.8182	143525.3636	143536.8182	143564.9091	143427.5455	142795.5455	142353.5455	142231.9091
77	PEV (Pre-Erythrocytic Vaccine)	3	35%	2	10	Infants	6, 10, &, 14 weeks	2 yrs	50%	69%	85%	85%	NA	80%	1-39yo	0 yrs	None	70%	81%	93%	93%	NA	NA	None	NA	NA	NA	NA	NA	NA	NA	NA	0.4	Severe Cases per 100,000 population	1466.090909	1460.818182	1645.181818	1775.636364	1858.090909	1897.363636	1901.818182	1917.636364	1914.909091	1937.363636	1906.818182	1885.272727	1840.636364	1855.090909	1863.272727
77	PEV (Pre-Erythrocytic Vaccine)	3	35%	2	10	Infants	6, 10, &, 14 weeks	2 yrs	50%	69%	85%	85%	NA	80%	1-39yo	0 yrs	None	70%	81%	93%	93%	NA	NA	None	NA	NA	NA	NA	NA	NA	NA	NA	0.4	Deaths per 100,000 population	305.5454545	299.1818182	318.9090909	341.6363636	364.3636364	369.6363636	378.1818182	375.3636364	373.8181818	370.6363636	363.6363636	368	366.7272727	354.6363636	359.5454545
77	PEV (Pre-Erythrocytic Vaccine)	3	35%	2	10	Infants	6, 10, &, 14 weeks	2 yrs	50%	69%	85%	85%	NA	80%	1-39yo	0 yrs	None	70%	81%	93%	93%	NA	NA	None	NA	NA	NA	NA	NA	NA	NA	NA	0.4	Cases in <5yo per 100,000 population	25163.27273	23086.72727	24843.54545	26122.63636	26905.36364	27492	27727.09091	27989.90909	28199.90909	28202.27273	28332.90909	28337.09091	28186.63636	28155.72727	28202.63636
77	PEV (Pre-Erythrocytic Vaccine)	3	35%	2	10	Infants	6, 10, &, 14 weeks	2 yrs	50%	69%	85%	85%	NA	80%	1-39yo	0 yrs	None	70%	81%	93%	93%	NA	NA	None	NA	NA	NA	NA	NA	NA	NA	NA	0.4	Severe Cases in <5yo per 100,000 population	979.4545455	938.2727273	1043.272727	1096.818182	1124.636364	1145.636364	1136.090909	1157.181818	1153.909091	1186.636364	1163.545455	1166.818182	1130.727273	1151.636364	1155.545455
77	PEV (Pre-Erythrocytic Vaccine)	3	35%	2	10	Infants	6, 10, &, 14 weeks	2 yrs	50%	69%	85%	85%	NA	80%	1-39yo	0 yrs	None	70%	81%	93%	93%	NA	NA	None	NA	NA	NA	NA	NA	NA	NA	NA	0.4	Deaths in < 5yo per 100,000 population	204.6363636	193.1818182	199.8181818	211	217.2727273	219.1818182	222	227.6363636	224.1818182	224	220	227.1818182	222.5454545	215.5454545	224.0909091
77	PEV (Pre-Erythrocytic Vaccine)	3	35%	2	10	Infants	6, 10, &, 14 weeks	2 yrs	50%	69%	85%	85%	NA	80%	1-39yo	0 yrs	None	70%	81%	93%	93%	NA	NA	None	NA	NA	NA	NA	NA	NA	NA	NA	0.4	DALYs per 100,000 population	8264.476003	8092.63298	8629.662978	9282.3828	9893.006851	10013.21607	10217.93656	10180.15009	10158.15734	10054.46028	9888.757129	9991.130257	9896.615638	9660.979987	9804.520459
77	PEV (Pre-Erythrocytic Vaccine)	3	35%	2	10	Infants	6, 10, &, 14 weeks	2 yrs	50%	69%	85%	85%	NA	80%	1-39yo	0 yrs	None	70%	81%	93%	93%	NA	NA	None	NA	NA	NA	NA	NA	NA	NA	NA	0.4	Income and productivity gains from delivering vaccine (US$ / dose)	0.393075173	8.173018723	4.170967359	1.79713278	0.4033388	-0.536742797	-0.979289248	-1.204738492	-1.425527441	-1.414705049	-1.394844881	-1.311349267	-1.122359646	-1.02765859	-0.982149501
78	PEV (Pre-Erythrocytic Vaccine)	3	35%	2	10	Infants	6, 10, &, 14 weeks	2 yrs	50%	69%	85%	85%	NA	80%	1-39yo	0 yrs	None	50%	69%	85%	85%	NA	NA	None	NA	NA	NA	NA	NA	NA	NA	NA	0.4	Cases per 100,000 population	118255.9091	116630.9091	126348.4545	133320.2727	137487.4545	139839	141317.7273	142425	142660.9091	142608.7273	142736.3636	142669.3636	142178.9091	142280.6364	141669.5455
78	PEV (Pre-Erythrocytic Vaccine)	3	35%	2	10	Infants	6, 10, &, 14 weeks	2 yrs	50%	69%	85%	85%	NA	80%	1-39yo	0 yrs	None	50%	69%	85%	85%	NA	NA	None	NA	NA	NA	NA	NA	NA	NA	NA	0.4	Severe Cases per 100,000 population	1534.909091	1514.181818	1690.090909	1778	1843.818182	1871.545455	1911.454545	1896.818182	1901.181818	1890.363636	1897	1864.181818	1878.090909	1844.909091	1850.636364
78	PEV (Pre-Erythrocytic Vaccine)	3	35%	2	10	Infants	6, 10, &, 14 weeks	2 yrs	50%	69%	85%	85%	NA	80%	1-39yo	0 yrs	None	50%	69%	85%	85%	NA	NA	None	NA	NA	NA	NA	NA	NA	NA	NA	0.4	Deaths per 100,000 population	315.3636364	304.1818182	329.5454545	355	368.8181818	369.9090909	366.2727273	366.1818182	368	382.5454545	378.3636364	375.8181818	366.3636364	362.5454545	365
78	PEV (Pre-Erythrocytic Vaccine)	3	35%	2	10	Infants	6, 10, &, 14 weeks	2 yrs	50%	69%	85%	85%	NA	80%	1-39yo	0 yrs	None	50%	69%	85%	85%	NA	NA	None	NA	NA	NA	NA	NA	NA	NA	NA	0.4	Cases in <5yo per 100,000 population	25768.27273	23900.54545	25400.81818	26601.09091	27132.18182	27483.45455	27668.36364	28013.54545	28088.72727	28037.45455	28167.36364	28243	28222.90909	28167	28185.63636
78	PEV (Pre-Erythrocytic Vaccine)	3	35%	2	10	Infants	6, 10, &, 14 weeks	2 yrs	50%	69%	85%	85%	NA	80%	1-39yo	0 yrs	None	50%	69%	85%	85%	NA	NA	None	NA	NA	NA	NA	NA	NA	NA	NA	0.4	Severe Cases in <5yo per 100,000 population	1023.636364	981.4545455	1074.727273	1104.636364	1121.454545	1132.272727	1158.909091	1150.090909	1168.181818	1157.272727	1162.454545	1150.090909	1155.181818	1142.636364	1138.090909
78	PEV (Pre-Erythrocytic Vaccine)	3	35%	2	10	Infants	6, 10, &, 14 weeks	2 yrs	50%	69%	85%	85%	NA	80%	1-39yo	0 yrs	None	50%	69%	85%	85%	NA	NA	None	NA	NA	NA	NA	NA	NA	NA	NA	0.4	Deaths in < 5yo per 100,000 population	211.9090909	196.5454545	201.7272727	219.9090909	223	222.0909091	223	224.7272727	219.6363636	235.1818182	236.0909091	231.7272727	231.7272727	223.3636364	225.1818182
78	PEV (Pre-Erythrocytic Vaccine)	3	35%	2	10	Infants	6, 10, &, 14 weeks	2 yrs	50%	69%	85%	85%	NA	80%	1-39yo	0 yrs	None	50%	69%	85%	85%	NA	NA	None	NA	NA	NA	NA	NA	NA	NA	NA	0.4	DALYs per 100,000 population	8526.152059	8240.18512	8905.702712	9595.356915	9970.527976	10037.85524	9987.453236	9934.223001	9947.010321	10355.17784	10269.07381	10189.03424	9939.002404	9839.405834	9862.083453
78	PEV (Pre-Erythrocytic Vaccine)	3	35%	2	10	Infants	6, 10, &, 14 weeks	2 yrs	50%	69%	85%	85%	NA	80%	1-39yo	0 yrs	None	50%	69%	85%	85%	NA	NA	None	NA	NA	NA	NA	NA	NA	NA	NA	0.4	Income and productivity gains from delivering vaccine (US$ / dose)	0.385289072	7.225581916	3.661963741	1.602555714	0.360377809	-0.353374639	-0.835222738	-1.073158688	-1.130127803	-1.139361169	-1.170506292	-1.078615086	-0.945831221	-0.974146384	-0.79217956
79	PEV (Pre-Erythrocytic Vaccine)	3	35%	2	10	Infants	6, 10, &, 14 weeks	2 yrs	50%	69%	85%	85%	NA	50%	1-39yo	0 yrs	None	89%	95%	97%	97%	NA	NA	None	NA	NA	NA	NA	NA	NA	NA	NA	0.4	Cases per 100,000 population	112884.5455	111141.4545	123242.6364	131751.8182	137466.0909	140884.3636	143112.8182	143857.1818	144139.0909	144238.0909	144105.3636	143781.3636	143197.7273	143030.2727	142700.9091
79	PEV (Pre-Erythrocytic Vaccine)	3	35%	2	10	Infants	6, 10, &, 14 weeks	2 yrs	50%	69%	85%	85%	NA	50%	1-39yo	0 yrs	None	89%	95%	97%	97%	NA	NA	None	NA	NA	NA	NA	NA	NA	NA	NA	0.4	Severe Cases per 100,000 population	1439.636364	1430.272727	1636.090909	1787.727273	1892.090909	1945.909091	1930.727273	1930.818182	1943.454545	1909	1896	1891.727273	1887.909091	1885.181818	1863.818182
79	PEV (Pre-Erythrocytic Vaccine)	3	35%	2	10	Infants	6, 10, &, 14 weeks	2 yrs	50%	69%	85%	85%	NA	50%	1-39yo	0 yrs	None	89%	95%	97%	97%	NA	NA	None	NA	NA	NA	NA	NA	NA	NA	NA	0.4	Deaths per 100,000 population	311.3636364	288.0909091	324.1818182	347.3636364	363.3636364	381.1818182	371.2727273	374.9090909	379.1818182	370.3636364	364.8181818	376.4545455	365	377.9090909	362.5454545
79	PEV (Pre-Erythrocytic Vaccine)	3	35%	2	10	Infants	6, 10, &, 14 weeks	2 yrs	50%	69%	85%	85%	NA	50%	1-39yo	0 yrs	None	89%	95%	97%	97%	NA	NA	None	NA	NA	NA	NA	NA	NA	NA	NA	0.4	Cases in <5yo per 100,000 population	24608	22584.54545	24551.63636	26164.72727	27059.36364	27717	28078.45455	28321.81818	28416.45455	28442.63636	28519.90909	28484.09091	28498.81818	28551.54545	28444.72727
79	PEV (Pre-Erythrocytic Vaccine)	3	35%	2	10	Infants	6, 10, &, 14 weeks	2 yrs	50%	69%	85%	85%	NA	50%	1-39yo	0 yrs	None	89%	95%	97%	97%	NA	NA	None	NA	NA	NA	NA	NA	NA	NA	NA	0.4	Severe Cases in <5yo per 100,000 population	968	931.4545455	1036.181818	1098.181818	1140.545455	1164.454545	1168.181818	1152.545455	1183	1161.181818	1151.818182	1154.545455	1176.090909	1170.090909	1159.181818
79	PEV (Pre-Erythrocytic Vaccine)	3	35%	2	10	Infants	6, 10, &, 14 weeks	2 yrs	50%	69%	85%	85%	NA	50%	1-39yo	0 yrs	None	89%	95%	97%	97%	NA	NA	None	NA	NA	NA	NA	NA	NA	NA	NA	0.4	Deaths in < 5yo per 100,000 population	215.2727273	187.2727273	202	211.3636364	220.0909091	228	223.8181818	225.2727273	229.8181818	219.7272727	221.2727273	230.9090909	222.1818182	233.8181818	226.5454545
79	PEV (Pre-Erythrocytic Vaccine)	3	35%	2	10	Infants	6, 10, &, 14 weeks	2 yrs	50%	69%	85%	85%	NA	50%	1-39yo	0 yrs	None	89%	95%	97%	97%	NA	NA	None	NA	NA	NA	NA	NA	NA	NA	NA	0.4	DALYs per 100,000 population	8430.891731	7788.740932	8746.149574	9383.816628	9835.960483	10297.36236	10070.01732	10154.9802	10282.20399	10002.91815	9881.213553	10234.93686	9913.005101	10222.54779	9833.742814
79	PEV (Pre-Erythrocytic Vaccine)	3	35%	2	10	Infants	6, 10, &, 14 weeks	2 yrs	50%	69%	85%	85%	NA	50%	1-39yo	0 yrs	None	89%	95%	97%	97%	NA	NA	None	NA	NA	NA	NA	NA	NA	NA	NA	0.4	Income and productivity gains from delivering vaccine (US$ / dose)	0.399760988	8.921792247	4.679798407	2.096330442	0.309606618	-0.715022188	-1.383813972	-1.534568238	-1.654504529	-1.645378107	-1.573453374	-1.480536587	-1.298205539	-1.21149637	-1.125640902
80	PEV (Pre-Erythrocytic Vaccine)	3	35%	2	10	Infants	6, 10, &, 14 weeks	2 yrs	50%	69%	85%	85%	NA	50%	1-39yo	0 yrs	None	70%	81%	93%	93%	NA	NA	None	NA	NA	NA	NA	NA	NA	NA	NA	0.4	Cases per 100,000 population	115146.6667	113552.6667	124676.0833	132610.75	137493.0833	140641.5	142407.25	143175.5	143733.1667	143733.0833	143922.1667	143532.25	142896.5	142953	142374.5
80	PEV (Pre-Erythrocytic Vaccine)	3	35%	2	10	Infants	6, 10, &, 14 weeks	2 yrs	50%	69%	85%	85%	NA	50%	1-39yo	0 yrs	None	70%	81%	93%	93%	NA	NA	None	NA	NA	NA	NA	NA	NA	NA	NA	0.4	Severe Cases per 100,000 population	1505.416667	1459.833333	1649.833333	1777.833333	1870.25	1905.666667	1919.416667	1938.916667	1921.666667	1900.333333	1899.833333	1905.25	1883.5	1866.916667	1850.25
80	PEV (Pre-Erythrocytic Vaccine)	3	35%	2	10	Infants	6, 10, &, 14 weeks	2 yrs	50%	69%	85%	85%	NA	50%	1-39yo	0 yrs	None	70%	81%	93%	93%	NA	NA	None	NA	NA	NA	NA	NA	NA	NA	NA	0.4	Deaths per 100,000 population	316.4166667	291.3333333	321	349.75	365.9166667	370.0833333	372.6666667	378.5	372.4166667	374.3333333	373.4166667	373.5833333	369.0833333	375.1666667	360.25
80	PEV (Pre-Erythrocytic Vaccine)	3	35%	2	10	Infants	6, 10, &, 14 weeks	2 yrs	50%	69%	85%	85%	NA	50%	1-39yo	0 yrs	None	70%	81%	93%	93%	NA	NA	None	NA	NA	NA	NA	NA	NA	NA	NA	0.4	Cases in <5yo per 100,000 population	25103.16667	23157.08333	24884	26491.75	27249.5	27703.08333	28082.83333	28174.33333	28389	28403.5	28551	28555.33333	28380.66667	28469.08333	28448
80	PEV (Pre-Erythrocytic Vaccine)	3	35%	2	10	Infants	6, 10, &, 14 weeks	2 yrs	50%	69%	85%	85%	NA	50%	1-39yo	0 yrs	None	70%	81%	93%	93%	NA	NA	None	NA	NA	NA	NA	NA	NA	NA	NA	0.4	Severe Cases in <5yo per 100,000 population	1016.75	944.8333333	1042.083333	1096.75	1141.25	1150.666667	1152.5	1178.916667	1172.833333	1164.333333	1165.666667	1176.083333	1161	1163.416667	1160.416667
80	PEV (Pre-Erythrocytic Vaccine)	3	35%	2	10	Infants	6, 10, &, 14 weeks	2 yrs	50%	69%	85%	85%	NA	50%	1-39yo	0 yrs	None	70%	81%	93%	93%	NA	NA	None	NA	NA	NA	NA	NA	NA	NA	NA	0.4	Deaths in < 5yo per 100,000 population	220.0833333	187.0833333	202.6666667	212.8333333	224.6666667	225.8333333	224.5833333	231.5833333	223.4166667	226.9166667	227.25	229.4166667	222	233	224.75
80	PEV (Pre-Erythrocytic Vaccine)	3	35%	2	10	Infants	6, 10, &, 14 weeks	2 yrs	50%	69%	85%	85%	NA	50%	1-39yo	0 yrs	None	70%	81%	93%	93%	NA	NA	None	NA	NA	NA	NA	NA	NA	NA	NA	0.4	DALYs per 100,000 population	8539.070949	7900.535771	8707.390016	9464.260455	9907.067895	10040.19035	10118.94808	10263.94284	10123.32468	10163.97912	10090.36163	10144.97839	9985.810579	10142.75284	9777.313445
80	PEV (Pre-Erythrocytic Vaccine)	3	35%	2	10	Infants	6, 10, &, 14 weeks	2 yrs	50%	69%	85%	85%	NA	50%	1-39yo	0 yrs	None	70%	81%	93%	93%	NA	NA	None	NA	NA	NA	NA	NA	NA	NA	NA	0.4	Income and productivity gains from delivering vaccine (US$ / dose)	0.394980373	8.150630298	4.251395532	1.856072842	0.33659111	-0.616319557	-1.129442037	-1.339155009	-1.49745189	-1.494017786	-1.512917291	-1.391551495	-1.216861276	-1.171241191	-1.017369517
81	PEV (Pre-Erythrocytic Vaccine)	3	35%	2	10	Infants	6, 10, &, 14 weeks	2 yrs	50%	69%	85%	85%	NA	50%	1-39yo	0 yrs	None	50%	69%	85%	85%	NA	NA	None	NA	NA	NA	NA	NA	NA	NA	NA	0.4	Cases per 100,000 population	118125	116711.1818	126475.4545	133426.3636	137614.6364	140168.2727	141766	142497.6364	143002.3636	143396.3636	143234.3636	142870.0909	142344.0909	142411.3636	142126.4545
81	PEV (Pre-Erythrocytic Vaccine)	3	35%	2	10	Infants	6, 10, &, 14 weeks	2 yrs	50%	69%	85%	85%	NA	50%	1-39yo	0 yrs	None	50%	69%	85%	85%	NA	NA	None	NA	NA	NA	NA	NA	NA	NA	NA	0.4	Severe Cases per 100,000 population	1521	1498.272727	1692.727273	1778.272727	1858.545455	1877.363636	1904.545455	1912.454545	1905.272727	1871.636364	1893	1897.636364	1900.545455	1875	1888.454545
81	PEV (Pre-Erythrocytic Vaccine)	3	35%	2	10	Infants	6, 10, &, 14 weeks	2 yrs	50%	69%	85%	85%	NA	50%	1-39yo	0 yrs	None	50%	69%	85%	85%	NA	NA	None	NA	NA	NA	NA	NA	NA	NA	NA	0.4	Deaths per 100,000 population	325	305.5454545	328.4545455	352.4545455	363.4545455	363.0909091	369.3636364	374.7272727	373.1818182	361.7272727	364.7272727	372.0909091	367.2727273	372.9090909	361.7272727
81	PEV (Pre-Erythrocytic Vaccine)	3	35%	2	10	Infants	6, 10, &, 14 weeks	2 yrs	50%	69%	85%	85%	NA	50%	1-39yo	0 yrs	None	50%	69%	85%	85%	NA	NA	None	NA	NA	NA	NA	NA	NA	NA	NA	0.4	Cases in <5yo per 100,000 population	25720.45455	23905.36364	25490.90909	26692.36364	27318.54545	27762	27949.72727	28194.27273	28407.27273	28428.18182	28377.09091	28434.72727	28355.54545	28497.54545	28377.54545
81	PEV (Pre-Erythrocytic Vaccine)	3	35%	2	10	Infants	6, 10, &, 14 weeks	2 yrs	50%	69%	85%	85%	NA	50%	1-39yo	0 yrs	None	50%	69%	85%	85%	NA	NA	None	NA	NA	NA	NA	NA	NA	NA	NA	0.4	Severe Cases in <5yo per 100,000 population	1010.090909	968.8181818	1065.727273	1109.272727	1135.181818	1129.454545	1160.636364	1161.363636	1157.363636	1145.090909	1178.727273	1182.454545	1185.272727	1166.272727	1174.818182
81	PEV (Pre-Erythrocytic Vaccine)	3	35%	2	10	Infants	6, 10, &, 14 weeks	2 yrs	50%	69%	85%	85%	NA	50%	1-39yo	0 yrs	None	50%	69%	85%	85%	NA	NA	None	NA	NA	NA	NA	NA	NA	NA	NA	0.4	Deaths in < 5yo per 100,000 population	219.2727273	198.1818182	207.2727273	219.7272727	220.6363636	215.7272727	222.3636364	233.3636364	224.4545455	225.0909091	227.4545455	232.5454545	226.7272727	228.3636364	223.7272727
81	PEV (Pre-Erythrocytic Vaccine)	3	35%	2	10	Infants	6, 10, &, 14 weeks	2 yrs	50%	69%	85%	85%	NA	50%	1-39yo	0 yrs	None	50%	69%	85%	85%	NA	NA	None	NA	NA	NA	NA	NA	NA	NA	NA	0.4	DALYs per 100,000 population	8784.253048	8312.030571	8919.204385	9543.873521	9855.65491	9881.325222	10011.05965	10153.45712	10092.3322	9821.630025	9923.489114	10066.18679	9951.642899	10131.85339	9820.933557
81	PEV (Pre-Erythrocytic Vaccine)	3	35%	2	10	Infants	6, 10, &, 14 weeks	2 yrs	50%	69%	85%	85%	NA	50%	1-39yo	0 yrs	None	50%	69%	85%	85%	NA	NA	None	NA	NA	NA	NA	NA	NA	NA	NA	0.4	Income and productivity gains from delivering vaccine (US$ / dose)	0.388176411	7.179906114	3.744351077	1.650260124	0.332152934	-0.419407296	-0.940041199	-1.097950182	-1.260071804	-1.36837022	-1.310776563	-1.198057036	-1.039361634	-1.022568616	-0.965762918
82	PEV (Pre-Erythrocytic Vaccine)	3	35%	2	100	Infants	6, 10, &, 14 weeks	2 yrs	89%	95%	97%	97%	NA	95%	1-39yo	0 yrs	None	89%	95%	97%	97%	NA	NA	None	NA	NA	NA	NA	NA	NA	NA	NA	0.4	Cases per 100,000 population	100202.75	106103.9	111850.5	114233.7	115420.45	116320.9	116729.55	116743.6	116929.4	116774.7	116850.35	116869.9	116658	116599.45	116581.6
82	PEV (Pre-Erythrocytic Vaccine)	3	35%	2	100	Infants	6, 10, &, 14 weeks	2 yrs	89%	95%	97%	97%	NA	95%	1-39yo	0 yrs	None	89%	95%	97%	97%	NA	NA	None	NA	NA	NA	NA	NA	NA	NA	NA	0.4	Severe Cases per 100,000 population	1352.15	1470.2	1577.25	1597.2	1638.9	1638.25	1644.35	1649.2	1651.1	1647.8	1650.35	1634	1627.9	1645.6	1647.7
82	PEV (Pre-Erythrocytic Vaccine)	3	35%	2	100	Infants	6, 10, &, 14 weeks	2 yrs	89%	95%	97%	97%	NA	95%	1-39yo	0 yrs	None	89%	95%	97%	97%	NA	NA	None	NA	NA	NA	NA	NA	NA	NA	NA	0.4	Deaths per 100,000 population	334.2	343.4	363.9	367.1	362.3	365.85	375	374.85	365.9	371.4	373.55	364.8	364.55	365.75	363.65
82	PEV (Pre-Erythrocytic Vaccine)	3	35%	2	100	Infants	6, 10, &, 14 weeks	2 yrs	89%	95%	97%	97%	NA	95%	1-39yo	0 yrs	None	89%	95%	97%	97%	NA	NA	None	NA	NA	NA	NA	NA	NA	NA	NA	0.4	Cases in <5yo per 100,000 population	46660.6	47823.1	49536	49923.25	50296.4	50924.9	50872.45	50831.1	50810.7	50746.2	50795.75	50879.2	50705.95	50786.55	50748.35
82	PEV (Pre-Erythrocytic Vaccine)	3	35%	2	100	Infants	6, 10, &, 14 weeks	2 yrs	89%	95%	97%	97%	NA	95%	1-39yo	0 yrs	None	89%	95%	97%	97%	NA	NA	None	NA	NA	NA	NA	NA	NA	NA	NA	0.4	Severe Cases in <5yo per 100,000 population	1248.2	1348.95	1433.4	1446.75	1485.35	1485.4	1479.45	1477.35	1476.85	1478.05	1474.35	1464.1	1459.6	1476.75	1477.5
82	PEV (Pre-Erythrocytic Vaccine)	3	35%	2	100	Infants	6, 10, &, 14 weeks	2 yrs	89%	95%	97%	97%	NA	95%	1-39yo	0 yrs	None	89%	95%	97%	97%	NA	NA	None	NA	NA	NA	NA	NA	NA	NA	NA	0.4	Deaths in < 5yo per 100,000 population	304.15	311.85	329	330.35	323.05	326.2	332.25	333.35	324.8	328.3	330.85	323.25	322.05	324.4	321.85
82	PEV (Pre-Erythrocytic Vaccine)	3	35%	2	100	Infants	6, 10, &, 14 weeks	2 yrs	89%	95%	97%	97%	NA	95%	1-39yo	0 yrs	None	89%	95%	97%	97%	NA	NA	None	NA	NA	NA	NA	NA	NA	NA	NA	0.4	DALYs per 100,000 population	9014.100091	9256.691598	9809.946419	9912.828536	9792.06822	9883.471692	10128.12347	10135.41384	9912.590114	10014.79662	10099.61487	9863.356302	9839.948888	9879.435784	9821.706134
82	PEV (Pre-Erythrocytic Vaccine)	3	35%	2	100	Infants	6, 10, &, 14 weeks	2 yrs	89%	95%	97%	97%	NA	95%	1-39yo	0 yrs	None	89%	95%	97%	97%	NA	NA	None	NA	NA	NA	NA	NA	NA	NA	NA	0.4	Income and productivity gains from delivering vaccine (US$ / dose)	0.136059882	0.731993413	-0.357376769	-0.795752012	-1.016971907	-1.13375533	-1.210097779	-1.232383372	-1.274703811	-1.240479108	-1.245568673	-1.242052526	-1.215073737	-1.18815422	-1.207581899
83	PEV (Pre-Erythrocytic Vaccine)	3	35%	2	100	Infants	6, 10, &, 14 weeks	2 yrs	89%	95%	97%	97%	NA	95%	1-39yo	0 yrs	None	70%	81%	93%	93%	NA	NA	None	NA	NA	NA	NA	NA	NA	NA	NA	0.4	Cases per 100,000 population	101157.3043	106454.7826	111584	113594.2174	114914.7391	115642.3478	116104.0435	116396.2609	116481.8261	116646.6522	116581.913	116591.3913	116648.6522	116798.6087	116581.6957
83	PEV (Pre-Erythrocytic Vaccine)	3	35%	2	100	Infants	6, 10, &, 14 weeks	2 yrs	89%	95%	97%	97%	NA	95%	1-39yo	0 yrs	None	70%	81%	93%	93%	NA	NA	None	NA	NA	NA	NA	NA	NA	NA	NA	0.4	Severe Cases per 100,000 population	1368.347826	1453.391304	1565.086957	1621.565217	1626.391304	1651.26087	1652.521739	1659.608696	1650.130435	1646.391304	1643	1644.217391	1650.086957	1643.173913	1640.347826
83	PEV (Pre-Erythrocytic Vaccine)	3	35%	2	100	Infants	6, 10, &, 14 weeks	2 yrs	89%	95%	97%	97%	NA	95%	1-39yo	0 yrs	None	70%	81%	93%	93%	NA	NA	None	NA	NA	NA	NA	NA	NA	NA	NA	0.4	Deaths per 100,000 population	338.1304348	342.8695652	357.826087	362	367	375.826087	366.5217391	373.173913	367.826087	374.0434783	367.5652174	373.7826087	368.0434783	369.7826087	364.1304348
83	PEV (Pre-Erythrocytic Vaccine)	3	35%	2	100	Infants	6, 10, &, 14 weeks	2 yrs	89%	95%	97%	97%	NA	95%	1-39yo	0 yrs	None	70%	81%	93%	93%	NA	NA	None	NA	NA	NA	NA	NA	NA	NA	NA	0.4	Cases in <5yo per 100,000 population	47119.17391	48103.73913	49617.3913	49828.95652	50378.56522	50766.04348	50780.91304	50854.43478	50724.86957	50822.47826	50754.6087	50796.91304	50852.95652	50824.04348	50787.30435
83	PEV (Pre-Erythrocytic Vaccine)	3	35%	2	100	Infants	6, 10, &, 14 weeks	2 yrs	89%	95%	97%	97%	NA	95%	1-39yo	0 yrs	None	70%	81%	93%	93%	NA	NA	None	NA	NA	NA	NA	NA	NA	NA	NA	0.4	Severe Cases in <5yo per 100,000 population	1260.782609	1330.608696	1422.73913	1469.130435	1474.130435	1500.782609	1488.26087	1491.217391	1483	1476.434783	1473.565217	1475.391304	1478.130435	1472.391304	1477.130435
83	PEV (Pre-Erythrocytic Vaccine)	3	35%	2	100	Infants	6, 10, &, 14 weeks	2 yrs	89%	95%	97%	97%	NA	95%	1-39yo	0 yrs	None	70%	81%	93%	93%	NA	NA	None	NA	NA	NA	NA	NA	NA	NA	NA	0.4	Deaths in < 5yo per 100,000 population	309.6086957	309.6956522	322.6086957	325.173913	327.5217391	335.1304348	327.9130435	332.173913	328.6521739	332.6086957	326.8695652	331.3478261	325.5652174	327.0434783	322.3478261
83	PEV (Pre-Erythrocytic Vaccine)	3	35%	2	100	Infants	6, 10, &, 14 weeks	2 yrs	89%	95%	97%	97%	NA	95%	1-39yo	0 yrs	None	70%	81%	93%	93%	NA	NA	None	NA	NA	NA	NA	NA	NA	NA	NA	0.4	DALYs per 100,000 population	9085.021736	9238.65372	9661.836082	9786.225803	9896.416996	10127.9127	9911.876653	10083.23961	9958.809074	10097.53265	9929.840861	10078.70903	9954.769853	10018.8845	9839.642068
83	PEV (Pre-Erythrocytic Vaccine)	3	35%	2	100	Infants	6, 10, &, 14 weeks	2 yrs	89%	95%	97%	97%	NA	95%	1-39yo	0 yrs	None	70%	81%	93%	93%	NA	NA	None	NA	NA	NA	NA	NA	NA	NA	NA	0.4	Income and productivity gains from delivering vaccine (US$ / dose)	0.13329457	0.680094571	-0.298563905	-0.688301332	-0.907249644	-1.020608068	-1.111787358	-1.168687395	-1.190725317	-1.213892904	-1.189759585	-1.187231257	-1.197641513	-1.230600928	-1.195799101
84	PEV (Pre-Erythrocytic Vaccine)	3	35%	2	100	Infants	6, 10, &, 14 weeks	2 yrs	89%	95%	97%	97%	NA	95%	1-39yo	0 yrs	None	50%	69%	85%	85%	NA	NA	None	NA	NA	NA	NA	NA	NA	NA	NA	0.4	Cases per 100,000 population	102404.4091	106938.9545	111416.2727	113218.2727	114205.0909	114941.0909	115511.9545	115891	116128.0909	116321.9545	116450.0455	116396.6364	116465.1364	116423.2273	116449.2727
84	PEV (Pre-Erythrocytic Vaccine)	3	35%	2	100	Infants	6, 10, &, 14 weeks	2 yrs	89%	95%	97%	97%	NA	95%	1-39yo	0 yrs	None	50%	69%	85%	85%	NA	NA	None	NA	NA	NA	NA	NA	NA	NA	NA	0.4	Severe Cases per 100,000 population	1382.818182	1457.590909	1538.5	1588.909091	1628.454545	1643.090909	1657.227273	1643.772727	1646.954545	1646.954545	1657.590909	1656.863636	1648.590909	1657.727273	1637.227273
84	PEV (Pre-Erythrocytic Vaccine)	3	35%	2	100	Infants	6, 10, &, 14 weeks	2 yrs	89%	95%	97%	97%	NA	95%	1-39yo	0 yrs	None	50%	69%	85%	85%	NA	NA	None	NA	NA	NA	NA	NA	NA	NA	NA	0.4	Deaths per 100,000 population	334.2727273	343.4090909	358.2727273	355.6818182	366.1363636	371.0909091	372.5	367.8181818	373.7727273	372.2272727	371.8181818	364.0454545	371.4545455	372.9545455	376.3181818
84	PEV (Pre-Erythrocytic Vaccine)	3	35%	2	100	Infants	6, 10, &, 14 weeks	2 yrs	89%	95%	97%	97%	NA	95%	1-39yo	0 yrs	None	50%	69%	85%	85%	NA	NA	None	NA	NA	NA	NA	NA	NA	NA	NA	0.4	Cases in <5yo per 100,000 population	47788.13636	48438.86364	49705.18182	49890.40909	50314.27273	50750.22727	50763.63636	50745.40909	50796.31818	50863.59091	50856.86364	50763.27273	50800.95455	50781.27273	50772.68182
84	PEV (Pre-Erythrocytic Vaccine)	3	35%	2	100	Infants	6, 10, &, 14 weeks	2 yrs	89%	95%	97%	97%	NA	95%	1-39yo	0 yrs	None	50%	69%	85%	85%	NA	NA	None	NA	NA	NA	NA	NA	NA	NA	NA	0.4	Severe Cases in <5yo per 100,000 population	1279.727273	1333.136364	1398.636364	1444	1482.909091	1495.318182	1490.954545	1479.863636	1479.636364	1479	1487.136364	1491.454545	1480.772727	1489.227273	1468.818182
84	PEV (Pre-Erythrocytic Vaccine)	3	35%	2	100	Infants	6, 10, &, 14 weeks	2 yrs	89%	95%	97%	97%	NA	95%	1-39yo	0 yrs	None	50%	69%	85%	85%	NA	NA	None	NA	NA	NA	NA	NA	NA	NA	NA	0.4	Deaths in < 5yo per 100,000 population	305	311	321.7727273	318.6363636	328.8181818	330.4545455	330.9545455	328.0454545	332.5454545	331.0909091	329.2272727	326.3181818	329.7727273	332.6363636	335.9090909
84	PEV (Pre-Erythrocytic Vaccine)	3	35%	2	100	Infants	6, 10, &, 14 weeks	2 yrs	89%	95%	97%	97%	NA	95%	1-39yo	0 yrs	None	50%	69%	85%	85%	NA	NA	None	NA	NA	NA	NA	NA	NA	NA	NA	0.4	DALYs per 100,000 population	8993.610173	9274.489494	9673.616849	9616.166346	9891.502284	10007.70753	10053.59608	9935.538607	10110.98633	10057.52006	10075.25204	9832.043488	10047.22249	10070.73199	10171.33045
84	PEV (Pre-Erythrocytic Vaccine)	3	35%	2	100	Infants	6, 10, &, 14 weeks	2 yrs	89%	95%	97%	97%	NA	95%	1-39yo	0 yrs	None	50%	69%	85%	85%	NA	NA	None	NA	NA	NA	NA	NA	NA	NA	NA	0.4	Income and productivity gains from delivering vaccine (US$ / dose)	0.130593769	0.60302265	-0.246831175	-0.592107364	-0.769221934	-0.879149763	-0.995853822	-1.065922865	-1.105988254	-1.147919315	-1.165745511	-1.167293675	-1.173870436	-1.159876941	-1.178924349
85	PEV (Pre-Erythrocytic Vaccine)	3	35%	2	100	Infants	6, 10, &, 14 weeks	2 yrs	89%	95%	97%	97%	NA	80%	1-39yo	0 yrs	None	89%	95%	97%	97%	NA	NA	None	NA	NA	NA	NA	NA	NA	NA	NA	0.4	Cases per 100,000 population	100008.2105	106142.5789	111964.2105	114380.1053	115584	116346.3684	116702.5789	116904.8947	116901.1053	116778.8421	116718.3158	116662.7368	116577.7368	116480.9474	116509.1579
85	PEV (Pre-Erythrocytic Vaccine)	3	35%	2	100	Infants	6, 10, &, 14 weeks	2 yrs	89%	95%	97%	97%	NA	80%	1-39yo	0 yrs	None	89%	95%	97%	97%	NA	NA	None	NA	NA	NA	NA	NA	NA	NA	NA	0.4	Severe Cases per 100,000 population	1358.842105	1458.736842	1582.789474	1610.789474	1634.473684	1660.263158	1660.526316	1634.842105	1643.736842	1639.947368	1652.947368	1634.315789	1635.736842	1644.842105	1628.578947
85	PEV (Pre-Erythrocytic Vaccine)	3	35%	2	100	Infants	6, 10, &, 14 weeks	2 yrs	89%	95%	97%	97%	NA	80%	1-39yo	0 yrs	None	89%	95%	97%	97%	NA	NA	None	NA	NA	NA	NA	NA	NA	NA	NA	0.4	Deaths per 100,000 population	336	340.6842105	362.8947368	368.4736842	365.0526316	375.6315789	369.3684211	369.7894737	375.1052632	372.7368421	376.2105263	368	371.3157895	370.3684211	371.7894737
85	PEV (Pre-Erythrocytic Vaccine)	3	35%	2	100	Infants	6, 10, &, 14 weeks	2 yrs	89%	95%	97%	97%	NA	80%	1-39yo	0 yrs	None	89%	95%	97%	97%	NA	NA	None	NA	NA	NA	NA	NA	NA	NA	NA	0.4	Cases in <5yo per 100,000 population	46525.36842	47759.10526	49656.57895	50126.57895	50546.63158	50956.21053	51054.63158	51039.57895	50948.36842	50998.05263	50945.73684	50934.05263	50901.52632	50967	50956.05263
85	PEV (Pre-Erythrocytic Vaccine)	3	35%	2	100	Infants	6, 10, &, 14 weeks	2 yrs	89%	95%	97%	97%	NA	80%	1-39yo	0 yrs	None	89%	95%	97%	97%	NA	NA	None	NA	NA	NA	NA	NA	NA	NA	NA	0.4	Severe Cases in <5yo per 100,000 population	1253.315789	1337.105263	1438.473684	1454.157895	1479.894737	1502.315789	1496.421053	1471.578947	1475.736842	1472.631579	1485.157895	1471.684211	1477.315789	1475.947368	1468.578947
85	PEV (Pre-Erythrocytic Vaccine)	3	35%	2	100	Infants	6, 10, &, 14 weeks	2 yrs	89%	95%	97%	97%	NA	80%	1-39yo	0 yrs	None	89%	95%	97%	97%	NA	NA	None	NA	NA	NA	NA	NA	NA	NA	NA	0.4	Deaths in < 5yo per 100,000 population	306.0526316	310.2105263	326.2631579	327.5263158	327.8421053	335.2631579	328.8947368	327.8421053	332.9473684	328.8421053	332.2631579	326.7894737	332.6842105	326.5263158	332.0526316
85	PEV (Pre-Erythrocytic Vaccine)	3	35%	2	100	Infants	6, 10, &, 14 weeks	2 yrs	89%	95%	97%	97%	NA	80%	1-39yo	0 yrs	None	89%	95%	97%	97%	NA	NA	None	NA	NA	NA	NA	NA	NA	NA	NA	0.4	DALYs per 100,000 population	9029.776663	9182.787997	9805.616314	9935.07341	9864.192747	10145.22596	9987.67461	9974.379616	10121.9639	10082.10103	10149.53916	9929.785033	10031.87002	10012.1741	10035.93086
85	PEV (Pre-Erythrocytic Vaccine)	3	35%	2	100	Infants	6, 10, &, 14 weeks	2 yrs	89%	95%	97%	97%	NA	80%	1-39yo	0 yrs	None	89%	95%	97%	97%	NA	NA	None	NA	NA	NA	NA	NA	NA	NA	NA	0.4	Income and productivity gains from delivering vaccine (US$ / dose)	0.137342345	0.709602835	-0.379595207	-0.832671276	-1.049200695	-1.169154392	-1.226173024	-1.258800324	-1.269642124	-1.25093507	-1.234847905	-1.216743872	-1.212775943	-1.175094313	-1.178826191
86	PEV (Pre-Erythrocytic Vaccine)	3	35%	2	100	Infants	6, 10, &, 14 weeks	2 yrs	89%	95%	97%	97%	NA	80%	1-39yo	0 yrs	None	70%	81%	93%	93%	NA	NA	None	NA	NA	NA	NA	NA	NA	NA	NA	0.4	Cases per 100,000 population	101166.6667	106453.6667	111670.4242	113882.303	115102.6364	115743.9394	116165.8485	116457.0303	116468.4242	116552.7576	116571.0303	116526.4545	116493.3333	116432.1212	116360.8485
86	PEV (Pre-Erythrocytic Vaccine)	3	35%	2	100	Infants	6, 10, &, 14 weeks	2 yrs	89%	95%	97%	97%	NA	80%	1-39yo	0 yrs	None	70%	81%	93%	93%	NA	NA	None	NA	NA	NA	NA	NA	NA	NA	NA	0.4	Severe Cases per 100,000 population	1375	1471.818182	1555.333333	1618.575758	1625.121212	1655.393939	1648	1643.181818	1653.636364	1641.424242	1651.181818	1640.424242	1635.848485	1636.818182	1640.090909
86	PEV (Pre-Erythrocytic Vaccine)	3	35%	2	100	Infants	6, 10, &, 14 weeks	2 yrs	89%	95%	97%	97%	NA	80%	1-39yo	0 yrs	None	70%	81%	93%	93%	NA	NA	None	NA	NA	NA	NA	NA	NA	NA	NA	0.4	Deaths per 100,000 population	335.2727273	342.6969697	357.1515152	365.5151515	372.4545455	369.0606061	369.1515152	369.8787879	375.1515152	370.6060606	372.3333333	368.7272727	369.7575758	376	367.2727273
86	PEV (Pre-Erythrocytic Vaccine)	3	35%	2	100	Infants	6, 10, &, 14 weeks	2 yrs	89%	95%	97%	97%	NA	80%	1-39yo	0 yrs	None	70%	81%	93%	93%	NA	NA	None	NA	NA	NA	NA	NA	NA	NA	NA	0.4	Cases in <5yo per 100,000 population	47143.12121	48136.30303	49664.93939	50051.81818	50561.66667	50910.63636	50959.21212	50953.45455	50852.66667	50955.18182	50956.42424	50981.72727	50895.63636	50954.87879	50915.72727
86	PEV (Pre-Erythrocytic Vaccine)	3	35%	2	100	Infants	6, 10, &, 14 weeks	2 yrs	89%	95%	97%	97%	NA	80%	1-39yo	0 yrs	None	70%	81%	93%	93%	NA	NA	None	NA	NA	NA	NA	NA	NA	NA	NA	0.4	Severe Cases in <5yo per 100,000 population	1267.969697	1349.393939	1415.212121	1465.545455	1478.787879	1503.575758	1482.212121	1478.212121	1487.212121	1474.575758	1482.151515	1476.333333	1468.666667	1471.060606	1477.939394
86	PEV (Pre-Erythrocytic Vaccine)	3	35%	2	100	Infants	6, 10, &, 14 weeks	2 yrs	89%	95%	97%	97%	NA	80%	1-39yo	0 yrs	None	70%	81%	93%	93%	NA	NA	None	NA	NA	NA	NA	NA	NA	NA	NA	0.4	Deaths in < 5yo per 100,000 population	307.4242424	309.6060606	323	326.969697	332.0909091	329.969697	328.1515152	329.1818182	335.6969697	331.030303	331.5454545	327.3030303	329.4545455	335.1212121	326.9393939
86	PEV (Pre-Erythrocytic Vaccine)	3	35%	2	100	Infants	6, 10, &, 14 weeks	2 yrs	89%	95%	97%	97%	NA	80%	1-39yo	0 yrs	None	70%	81%	93%	93%	NA	NA	None	NA	NA	NA	NA	NA	NA	NA	NA	0.4	DALYs per 100,000 population	9013.641421	9228.423174	9649.497861	9867.103463	10043.42366	9972.797782	9971.330452	9989.881442	10126.84031	10015.33712	10066.22219	9966.091978	9996.350461	10140.87858	9924.420817
86	PEV (Pre-Erythrocytic Vaccine)	3	35%	2	100	Infants	6, 10, &, 14 weeks	2 yrs	89%	95%	97%	97%	NA	80%	1-39yo	0 yrs	None	70%	81%	93%	93%	NA	NA	None	NA	NA	NA	NA	NA	NA	NA	NA	0.4	Income and productivity gains from delivering vaccine (US$ / dose)	0.133441491	0.679476636	-0.322535707	-0.738772637	-0.944211815	-1.047568136	-1.123594583	-1.180876325	-1.19955225	-1.203661384	-1.205137881	-1.196988155	-1.189977491	-1.166146696	-1.166935935
87	PEV (Pre-Erythrocytic Vaccine)	3	35%	2	100	Infants	6, 10, &, 14 weeks	2 yrs	89%	95%	97%	97%	NA	80%	1-39yo	0 yrs	None	50%	69%	85%	85%	NA	NA	None	NA	NA	NA	NA	NA	NA	NA	NA	0.4	Cases per 100,000 population	102477.1667	106996.5417	111348.7083	113343.3333	114277.625	115188.7083	115617.6667	115837.2083	116176.2917	116232.9167	116295.0833	116365.0833	116274.3333	116447.5833	116425.0417
87	PEV (Pre-Erythrocytic Vaccine)	3	35%	2	100	Infants	6, 10, &, 14 weeks	2 yrs	89%	95%	97%	97%	NA	80%	1-39yo	0 yrs	None	50%	69%	85%	85%	NA	NA	None	NA	NA	NA	NA	NA	NA	NA	NA	0.4	Severe Cases per 100,000 population	1385.791667	1455.25	1548.666667	1603	1627.541667	1644.25	1657.291667	1667.375	1645.416667	1643.916667	1644	1626.75	1648	1646.041667	1628.916667
87	PEV (Pre-Erythrocytic Vaccine)	3	35%	2	100	Infants	6, 10, &, 14 weeks	2 yrs	89%	95%	97%	97%	NA	80%	1-39yo	0 yrs	None	50%	69%	85%	85%	NA	NA	None	NA	NA	NA	NA	NA	NA	NA	NA	0.4	Deaths per 100,000 population	336.0416667	343.8333333	353.1666667	368.6666667	366.125	369.5416667	378.9583333	371	369.2083333	372.875	374.625	366.7083333	369.375	369.7083333	367.625
87	PEV (Pre-Erythrocytic Vaccine)	3	35%	2	100	Infants	6, 10, &, 14 weeks	2 yrs	89%	95%	97%	97%	NA	80%	1-39yo	0 yrs	None	50%	69%	85%	85%	NA	NA	None	NA	NA	NA	NA	NA	NA	NA	NA	0.4	Cases in <5yo per 100,000 population	47838.04167	48498.08333	49699.83333	50032.58333	50454.5	50928	50874.20833	50858.08333	50977.375	50920	50878.75	50934.58333	50869.58333	50956.125	50998.45833
87	PEV (Pre-Erythrocytic Vaccine)	3	35%	2	100	Infants	6, 10, &, 14 weeks	2 yrs	89%	95%	97%	97%	NA	80%	1-39yo	0 yrs	None	50%	69%	85%	85%	NA	NA	None	NA	NA	NA	NA	NA	NA	NA	NA	0.4	Severe Cases in <5yo per 100,000 population	1281.25	1330.75	1412.958333	1457.125	1478.875	1492.916667	1495.041667	1498.75	1480.208333	1478.708333	1479.958333	1460.583333	1484.333333	1478.041667	1464.25
87	PEV (Pre-Erythrocytic Vaccine)	3	35%	2	100	Infants	6, 10, &, 14 weeks	2 yrs	89%	95%	97%	97%	NA	80%	1-39yo	0 yrs	None	50%	69%	85%	85%	NA	NA	None	NA	NA	NA	NA	NA	NA	NA	NA	0.4	Deaths in < 5yo per 100,000 population	308.125	313.375	318.5416667	332.5416667	327.5833333	330.5	339.25	331	327.8333333	332.125	333.7083333	327.625	328.2083333	329.4583333	325.375
87	PEV (Pre-Erythrocytic Vaccine)	3	35%	2	100	Infants	6, 10, &, 14 weeks	2 yrs	89%	95%	97%	97%	NA	80%	1-39yo	0 yrs	None	50%	69%	85%	85%	NA	NA	None	NA	NA	NA	NA	NA	NA	NA	NA	0.4	DALYs per 100,000 population	9038.019163	9287.983466	9522.121601	9949.611534	9894.193829	9977.893071	10218.00398	10034.92909	9971.839685	10090.43711	10124.74998	9913.268169	9984.967439	9984.948701	9933.490567
87	PEV (Pre-Erythrocytic Vaccine)	3	35%	2	100	Infants	6, 10, &, 14 weeks	2 yrs	89%	95%	97%	97%	NA	80%	1-39yo	0 yrs	None	50%	69%	85%	85%	NA	NA	None	NA	NA	NA	NA	NA	NA	NA	NA	0.4	Income and productivity gains from delivering vaccine (US$ / dose)	0.129989518	0.608418756	-0.247035733	-0.619122159	-0.790769087	-0.931671901	-1.022254368	-1.082878947	-1.12380264	-1.147070687	-1.14964343	-1.157235417	-1.14834558	-1.168946157	-1.159909421
88	PEV (Pre-Erythrocytic Vaccine)	3	35%	2	100	Infants	6, 10, &, 14 weeks	2 yrs	89%	95%	97%	97%	NA	50%	1-39yo	0 yrs	None	89%	95%	97%	97%	NA	NA	None	NA	NA	NA	NA	NA	NA	NA	NA	0.4	Cases per 100,000 population	100239.8	106194.35	112072.1	114651.65	115969.65	116544.7	116970.5	116851	116825.2	116746	116635.2	116416.4	116363.9	116145.35	116191.5
88	PEV (Pre-Erythrocytic Vaccine)	3	35%	2	100	Infants	6, 10, &, 14 weeks	2 yrs	89%	95%	97%	97%	NA	50%	1-39yo	0 yrs	None	89%	95%	97%	97%	NA	NA	None	NA	NA	NA	NA	NA	NA	NA	NA	0.4	Severe Cases per 100,000 population	1355.45	1461.25	1569.6	1618.9	1645.25	1649.25	1632.15	1638.5	1660.75	1654	1623.65	1623.85	1630.4	1636.5	1634.3
88	PEV (Pre-Erythrocytic Vaccine)	3	35%	2	100	Infants	6, 10, &, 14 weeks	2 yrs	89%	95%	97%	97%	NA	50%	1-39yo	0 yrs	None	89%	95%	97%	97%	NA	NA	None	NA	NA	NA	NA	NA	NA	NA	NA	0.4	Deaths per 100,000 population	334.95	335.9	350	364.9	372.2	372.55	372.05	372.7	373.65	371.15	370.15	369.65	365.05	364.15	373.55
88	PEV (Pre-Erythrocytic Vaccine)	3	35%	2	100	Infants	6, 10, &, 14 weeks	2 yrs	89%	95%	97%	97%	NA	50%	1-39yo	0 yrs	None	89%	95%	97%	97%	NA	NA	None	NA	NA	NA	NA	NA	NA	NA	NA	0.4	Cases in <5yo per 100,000 population	46694.7	47872.75	49782.45	50458.7	50967.55	51303.75	51315.75	51287.25	51257.3	51236.85	51306	51194.95	51286.65	51123.25	51183.2
88	PEV (Pre-Erythrocytic Vaccine)	3	35%	2	100	Infants	6, 10, &, 14 weeks	2 yrs	89%	95%	97%	97%	NA	50%	1-39yo	0 yrs	None	89%	95%	97%	97%	NA	NA	None	NA	NA	NA	NA	NA	NA	NA	NA	0.4	Severe Cases in <5yo per 100,000 population	1249.6	1336.05	1427.95	1468.05	1493.4	1497.45	1471.75	1483.25	1495.2	1490.85	1462.25	1463.85	1471.3	1478.8	1480.75
88	PEV (Pre-Erythrocytic Vaccine)	3	35%	2	100	Infants	6, 10, &, 14 weeks	2 yrs	89%	95%	97%	97%	NA	50%	1-39yo	0 yrs	None	89%	95%	97%	97%	NA	NA	None	NA	NA	NA	NA	NA	NA	NA	NA	0.4	Deaths in < 5yo per 100,000 population	306.35	304.85	317.2	328.2	332.7	334.9	331.7	332.1	332.5	330.15	330.45	330.05	324.3	324.85	332.75
88	PEV (Pre-Erythrocytic Vaccine)	3	35%	2	100	Infants	6, 10, &, 14 weeks	2 yrs	89%	95%	97%	97%	NA	50%	1-39yo	0 yrs	None	89%	95%	97%	97%	NA	NA	None	NA	NA	NA	NA	NA	NA	NA	NA	0.4	DALYs per 100,000 population	9013.158792	9068.612733	9443.848034	9862.999896	10067.81597	10087.51659	10052.31139	10065.90766	10097.27469	10003.16668	9978.378744	9978.976587	9864.547393	9846.914287	10067.82181
88	PEV (Pre-Erythrocytic Vaccine)	3	35%	2	100	Infants	6, 10, &, 14 weeks	2 yrs	89%	95%	97%	97%	NA	50%	1-39yo	0 yrs	None	89%	95%	97%	97%	NA	NA	None	NA	NA	NA	NA	NA	NA	NA	NA	0.4	Income and productivity gains from delivering vaccine (US$ / dose)	0.135403273	0.712150685	-0.404410626	-0.8906445	-1.125902564	-1.213771953	-1.30310098	-1.275488952	-1.289738289	-1.273652792	-1.217474754	-1.190520888	-1.167128587	-1.140335647	-1.142516203
89	PEV (Pre-Erythrocytic Vaccine)	3	35%	2	100	Infants	6, 10, &, 14 weeks	2 yrs	89%	95%	97%	97%	NA	50%	1-39yo	0 yrs	None	70%	81%	93%	93%	NA	NA	None	NA	NA	NA	NA	NA	NA	NA	NA	0.4	Cases per 100,000 population	101145.8571	106557.3214	111830.7143	114331.1786	115407.8214	115994.3214	116287.25	116462.1429	116471.3929	116459.7143	116341.5	116254.3571	116285.5	116147.6786	116084
89	PEV (Pre-Erythrocytic Vaccine)	3	35%	2	100	Infants	6, 10, &, 14 weeks	2 yrs	89%	95%	97%	97%	NA	50%	1-39yo	0 yrs	None	70%	81%	93%	93%	NA	NA	None	NA	NA	NA	NA	NA	NA	NA	NA	0.4	Severe Cases per 100,000 population	1372.535714	1455.714286	1578.714286	1607.178571	1636.892857	1659.75	1640.392857	1647.642857	1626.142857	1629.357143	1655	1641.678571	1640.071429	1637.428571	1639.821429
89	PEV (Pre-Erythrocytic Vaccine)	3	35%	2	100	Infants	6, 10, &, 14 weeks	2 yrs	89%	95%	97%	97%	NA	50%	1-39yo	0 yrs	None	70%	81%	93%	93%	NA	NA	None	NA	NA	NA	NA	NA	NA	NA	NA	0.4	Deaths per 100,000 population	336.6785714	345.2142857	358.2857143	366	369.25	368.2142857	373.3214286	371.8928571	363.7857143	369.2857143	372.5	374.9642857	370.3214286	369.8571429	376.2857143
89	PEV (Pre-Erythrocytic Vaccine)	3	35%	2	100	Infants	6, 10, &, 14 weeks	2 yrs	89%	95%	97%	97%	NA	50%	1-39yo	0 yrs	None	70%	81%	93%	93%	NA	NA	None	NA	NA	NA	NA	NA	NA	NA	NA	0.4	Cases in <5yo per 100,000 population	47129.25	48235.14286	49818.32143	50478.75	50871.57143	51260.35714	51211.85714	51251.35714	51269	51239.46429	51181.53571	51234.46429	51228.42857	51254.42857	51194.78571
89	PEV (Pre-Erythrocytic Vaccine)	3	35%	2	100	Infants	6, 10, &, 14 weeks	2 yrs	89%	95%	97%	97%	NA	50%	1-39yo	0 yrs	None	70%	81%	93%	93%	NA	NA	None	NA	NA	NA	NA	NA	NA	NA	NA	0.4	Severe Cases in <5yo per 100,000 population	1268.857143	1330	1438.107143	1458.928571	1487.821429	1505.964286	1480.928571	1485.821429	1465.535714	1469.892857	1491.321429	1483.321429	1477.642857	1482.892857	1480.928571
89	PEV (Pre-Erythrocytic Vaccine)	3	35%	2	100	Infants	6, 10, &, 14 weeks	2 yrs	89%	95%	97%	97%	NA	50%	1-39yo	0 yrs	None	70%	81%	93%	93%	NA	NA	None	NA	NA	NA	NA	NA	NA	NA	NA	0.4	Deaths in < 5yo per 100,000 population	309.1071429	312.6785714	323.0714286	329.3571429	329.75	330.8928571	334.0714286	329.9285714	324.2857143	331.6785714	332.0714286	336.3571429	329.3214286	330.8571429	336.0714286
89	PEV (Pre-Erythrocytic Vaccine)	3	35%	2	100	Infants	6, 10, &, 14 weeks	2 yrs	89%	95%	97%	97%	NA	50%	1-39yo	0 yrs	None	70%	81%	93%	93%	NA	NA	None	NA	NA	NA	NA	NA	NA	NA	NA	0.4	DALYs per 100,000 population	9065.080336	9300.285037	9669.821718	9876.725263	9973.122338	9940.75246	10062.08085	10034.19141	9836.127628	9976.523765	10065.09796	10121.20063	10011.42604	9994.713975	10155.61713
89	PEV (Pre-Erythrocytic Vaccine)	3	35%	2	100	Infants	6, 10, &, 14 weeks	2 yrs	89%	95%	97%	97%	NA	50%	1-39yo	0 yrs	None	70%	81%	93%	93%	NA	NA	None	NA	NA	NA	NA	NA	NA	NA	NA	0.4	Income and productivity gains from delivering vaccine (US$ / dose)	0.13434143	0.673137264	-0.355868421	-0.817735861	-1.022314946	-1.103327993	-1.164810302	-1.205186009	-1.199736196	-1.195474758	-1.183405221	-1.157004859	-1.161260804	-1.132019099	-1.126429303
90	PEV (Pre-Erythrocytic Vaccine)	3	35%	2	100	Infants	6, 10, &, 14 weeks	2 yrs	89%	95%	97%	97%	NA	50%	1-39yo	0 yrs	None	50%	69%	85%	85%	NA	NA	None	NA	NA	NA	NA	NA	NA	NA	NA	0.4	Cases per 100,000 population	102365.6	107172.75	111538.55	113608.25	114528.2	115372.35	115810.2	115992.4	116060.25	116210.1	116108.15	116121.1	116034.45	115986.05	115963.5
90	PEV (Pre-Erythrocytic Vaccine)	3	35%	2	100	Infants	6, 10, &, 14 weeks	2 yrs	89%	95%	97%	97%	NA	50%	1-39yo	0 yrs	None	50%	69%	85%	85%	NA	NA	None	NA	NA	NA	NA	NA	NA	NA	NA	0.4	Severe Cases per 100,000 population	1386.85	1463.85	1541.8	1611.9	1636	1652.4	1630.45	1628.7	1640.35	1628.75	1631.65	1626.4	1641.1	1623	1659.6
90	PEV (Pre-Erythrocytic Vaccine)	3	35%	2	100	Infants	6, 10, &, 14 weeks	2 yrs	89%	95%	97%	97%	NA	50%	1-39yo	0 yrs	None	50%	69%	85%	85%	NA	NA	None	NA	NA	NA	NA	NA	NA	NA	NA	0.4	Deaths per 100,000 population	336.1	343.2	351.45	369.25	363.95	368.15	368.65	369.15	375.6	369.15	372.75	367.6	370.8	371.7	370.95
90	PEV (Pre-Erythrocytic Vaccine)	3	35%	2	100	Infants	6, 10, &, 14 weeks	2 yrs	89%	95%	97%	97%	NA	50%	1-39yo	0 yrs	None	50%	69%	85%	85%	NA	NA	None	NA	NA	NA	NA	NA	NA	NA	NA	0.4	Cases in <5yo per 100,000 population	47764.45	48565.85	49847.85	50356.85	50730.4	51226.5	51297.65	51238.45	51219	51308.35	51216.65	51140.3	51239.25	51245.65	51191.55
90	PEV (Pre-Erythrocytic Vaccine)	3	35%	2	100	Infants	6, 10, &, 14 weeks	2 yrs	89%	95%	97%	97%	NA	50%	1-39yo	0 yrs	None	50%	69%	85%	85%	NA	NA	None	NA	NA	NA	NA	NA	NA	NA	NA	0.4	Severe Cases in <5yo per 100,000 population	1278.55	1340.65	1407.05	1464.85	1490.5	1502.85	1474	1469.6	1479.6	1468.9	1473.2	1467.95	1480.05	1458.55	1495.05
90	PEV (Pre-Erythrocytic Vaccine)	3	35%	2	100	Infants	6, 10, &, 14 weeks	2 yrs	89%	95%	97%	97%	NA	50%	1-39yo	0 yrs	None	50%	69%	85%	85%	NA	NA	None	NA	NA	NA	NA	NA	NA	NA	NA	0.4	Deaths in < 5yo per 100,000 population	307.35	310.7	315.25	328.8	326.5	333.5	330.85	328.95	333.4	329.4	333.05	329.5	329.3	333.25	329.4
90	PEV (Pre-Erythrocytic Vaccine)	3	35%	2	100	Infants	6, 10, &, 14 weeks	2 yrs	89%	95%	97%	97%	NA	50%	1-39yo	0 yrs	None	50%	69%	85%	85%	NA	NA	None	NA	NA	NA	NA	NA	NA	NA	NA	0.4	DALYs per 100,000 population	9050.837454	9260.226444	9469.866161	9965.577346	9825.36832	9945.44473	9959.995158	9969.149946	10128.839	9965.382938	10045.68763	9948.293375	10023.63732	10033.80473	10003.38832
90	PEV (Pre-Erythrocytic Vaccine)	3	35%	2	100	Infants	6, 10, &, 14 weeks	2 yrs	89%	95%	97%	97%	NA	50%	1-39yo	0 yrs	None	50%	69%	85%	85%	NA	NA	None	NA	NA	NA	NA	NA	NA	NA	NA	0.4	Income and productivity gains from delivering vaccine (US$ / dose)	0.131296328	0.57436885	-0.270554196	-0.676774966	-0.84587895	-0.984425736	-1.059409969	-1.096417423	-1.114913032	-1.140601444	-1.119824581	-1.134874108	-1.115662411	-1.083936434	-1.110315421
91	PEV (Pre-Erythrocytic Vaccine)	3	35%	2	100	Infants	6, 10, &, 14 weeks	2 yrs	70%	81%	93%	93%	NA	95%	1-39yo	0 yrs	None	89%	95%	97%	97%	NA	NA	None	NA	NA	NA	NA	NA	NA	NA	NA	0.4	Cases per 100,000 population	100310.1081	106642.527	112557.7162	114834.8378	116124.5676	116609.5	116878.4459	116748.7838	116634.2973	116443.9459	116295.0135	116149.3514	116058.2703	115883.3378	115888.3243
91	PEV (Pre-Erythrocytic Vaccine)	3	35%	2	100	Infants	6, 10, &, 14 weeks	2 yrs	70%	81%	93%	93%	NA	95%	1-39yo	0 yrs	None	89%	95%	97%	97%	NA	NA	None	NA	NA	NA	NA	NA	NA	NA	NA	0.4	Severe Cases per 100,000 population	1372.743243	1477.878378	1572.797297	1611.797297	1629.716216	1632.22973	1634.243243	1635	1625.445946	1623.621622	1621.162162	1618.081081	1620.608108	1618.662162	1614.72973
91	PEV (Pre-Erythrocytic Vaccine)	3	35%	2	100	Infants	6, 10, &, 14 weeks	2 yrs	70%	81%	93%	93%	NA	95%	1-39yo	0 yrs	None	89%	95%	97%	97%	NA	NA	None	NA	NA	NA	NA	NA	NA	NA	NA	0.4	Deaths per 100,000 population	334.4054054	345.3783784	361.7567568	371.5540541	371.4459459	369.8108108	379.0540541	375.8243243	365.4054054	374.7027027	369.5405405	372.3648649	373.8108108	369.7567568	376.2432432
91	PEV (Pre-Erythrocytic Vaccine)	3	35%	2	100	Infants	6, 10, &, 14 weeks	2 yrs	70%	81%	93%	93%	NA	95%	1-39yo	0 yrs	None	89%	95%	97%	97%	NA	NA	None	NA	NA	NA	NA	NA	NA	NA	NA	0.4	Cases in <5yo per 100,000 population	46766.33784	48264.02703	50218.63514	50639.32432	51043.54054	51356.37838	51414.25676	51288.44595	51298.16216	51257.67568	51249.67568	51289.89189	51269.58108	51242.63514	51261.06757
91	PEV (Pre-Erythrocytic Vaccine)	3	35%	2	100	Infants	6, 10, &, 14 weeks	2 yrs	70%	81%	93%	93%	NA	95%	1-39yo	0 yrs	None	89%	95%	97%	97%	NA	NA	None	NA	NA	NA	NA	NA	NA	NA	NA	0.4	Severe Cases in <5yo per 100,000 population	1270.121622	1354.243243	1431.891892	1457.459459	1475.905405	1479.121622	1472.932432	1470.986486	1463.162162	1463.513514	1462.824324	1461.135135	1462.175676	1461.459459	1456.581081
91	PEV (Pre-Erythrocytic Vaccine)	3	35%	2	100	Infants	6, 10, &, 14 weeks	2 yrs	70%	81%	93%	93%	NA	95%	1-39yo	0 yrs	None	89%	95%	97%	97%	NA	NA	None	NA	NA	NA	NA	NA	NA	NA	NA	0.4	Deaths in < 5yo per 100,000 population	307.0945946	313.3648649	325.7027027	331.9594595	331.6486486	330.8378378	337.3783784	335.527027	325.9864865	334.0810811	329.8378378	332.4459459	334.6621622	330.3648649	335.8513514
91	PEV (Pre-Erythrocytic Vaccine)	3	35%	2	100	Infants	6, 10, &, 14 weeks	2 yrs	70%	81%	93%	93%	NA	95%	1-39yo	0 yrs	None	89%	95%	97%	97%	NA	NA	None	NA	NA	NA	NA	NA	NA	NA	NA	0.4	DALYs per 100,000 population	9008.086787	9309.615479	9769.571236	10026.51552	10019.14836	9992.570205	10228.18102	10150.48703	9883.123192	10111.42982	9985.447318	10052.79548	10097.81105	9986.437682	10145.30221
91	PEV (Pre-Erythrocytic Vaccine)	3	35%	2	100	Infants	6, 10, &, 14 weeks	2 yrs	70%	81%	93%	93%	NA	95%	1-39yo	0 yrs	None	89%	95%	97%	97%	NA	NA	None	NA	NA	NA	NA	NA	NA	NA	NA	0.4	Income and productivity gains from delivering vaccine (US$ / dose)	0.135229069	0.780513173	-0.532293787	-1.038654728	-1.318863209	-1.397858061	-1.452494149	-1.43936051	-1.407461462	-1.367472589	-1.322379943	-1.285693909	-1.269740403	-1.221033441	-1.225205209
92	PEV (Pre-Erythrocytic Vaccine)	3	35%	2	100	Infants	6, 10, &, 14 weeks	2 yrs	70%	81%	93%	93%	NA	95%	1-39yo	0 yrs	None	70%	81%	93%	93%	NA	NA	None	NA	NA	NA	NA	NA	NA	NA	NA	0.4	Cases per 100,000 population	101253.1875	107002	112275.1563	114463.3125	115529.0625	116142.2813	116319.125	116343.875	116256.9688	116274.25	116056.7813	116182.4375	115967.875	115913.5938	115837.625
92	PEV (Pre-Erythrocytic Vaccine)	3	35%	2	100	Infants	6, 10, &, 14 weeks	2 yrs	70%	81%	93%	93%	NA	95%	1-39yo	0 yrs	None	70%	81%	93%	93%	NA	NA	None	NA	NA	NA	NA	NA	NA	NA	NA	0.4	Severe Cases per 100,000 population	1386.96875	1485.0625	1562.375	1603.1875	1625.34375	1636.25	1634.1875	1625.90625	1628.625	1632	1631.75	1623.78125	1623.1875	1619.84375	1620
92	PEV (Pre-Erythrocytic Vaccine)	3	35%	2	100	Infants	6, 10, &, 14 weeks	2 yrs	70%	81%	93%	93%	NA	95%	1-39yo	0 yrs	None	70%	81%	93%	93%	NA	NA	None	NA	NA	NA	NA	NA	NA	NA	NA	0.4	Deaths per 100,000 population	338.59375	346.15625	362.90625	368.625	369.90625	365.90625	369.75	372.09375	372.375	373.0625	366.1875	370.03125	369.34375	373.25	362.28125
92	PEV (Pre-Erythrocytic Vaccine)	3	35%	2	100	Infants	6, 10, &, 14 weeks	2 yrs	70%	81%	93%	93%	NA	95%	1-39yo	0 yrs	None	70%	81%	93%	93%	NA	NA	None	NA	NA	NA	NA	NA	NA	NA	NA	0.4	Cases in <5yo per 100,000 population	47306.15625	48564.375	50283.65625	50645.1875	50988.75	51321.59375	51288.65625	51323.25	51319.1875	51310.71875	51210.53125	51267.4375	51237.71875	51289.09375	51206.9375
92	PEV (Pre-Erythrocytic Vaccine)	3	35%	2	100	Infants	6, 10, &, 14 weeks	2 yrs	70%	81%	93%	93%	NA	95%	1-39yo	0 yrs	None	70%	81%	93%	93%	NA	NA	None	NA	NA	NA	NA	NA	NA	NA	NA	0.4	Severe Cases in <5yo per 100,000 population	1282.21875	1360.375	1422.6875	1456.65625	1472.6875	1481.65625	1473.4375	1464.9375	1470.125	1472.25	1469.59375	1462	1463.5	1463.40625	1460.03125
92	PEV (Pre-Erythrocytic Vaccine)	3	35%	2	100	Infants	6, 10, &, 14 weeks	2 yrs	70%	81%	93%	93%	NA	95%	1-39yo	0 yrs	None	70%	81%	93%	93%	NA	NA	None	NA	NA	NA	NA	NA	NA	NA	NA	0.4	Deaths in < 5yo per 100,000 population	308.84375	314.78125	327.5	330.34375	330.84375	327.875	330.28125	332.84375	332.34375	334.125	327.9375	330.5	329	333	323
92	PEV (Pre-Erythrocytic Vaccine)	3	35%	2	100	Infants	6, 10, &, 14 weeks	2 yrs	70%	81%	93%	93%	NA	95%	1-39yo	0 yrs	None	70%	81%	93%	93%	NA	NA	None	NA	NA	NA	NA	NA	NA	NA	NA	0.4	DALYs per 100,000 population	9113.279066	9321.475758	9781.137654	9956.073876	9965.486011	9888.795643	9991.969701	10046.51613	10065.33455	10074.12131	9888.003769	9999.689373	9975.557175	10075.19491	9796.462192
92	PEV (Pre-Erythrocytic Vaccine)	3	35%	2	100	Infants	6, 10, &, 14 weeks	2 yrs	70%	81%	93%	93%	NA	95%	1-39yo	0 yrs	None	70%	81%	93%	93%	NA	NA	None	NA	NA	NA	NA	NA	NA	NA	NA	0.4	Income and productivity gains from delivering vaccine (US$ / dose)	0.134258665	0.726195541	-0.452734879	-0.94622425	-1.172131984	-1.284960154	-1.334597338	-1.330364819	-1.314287418	-1.320774566	-1.277557777	-1.302558222	-1.249769178	-1.219705587	-1.218177214
93	PEV (Pre-Erythrocytic Vaccine)	3	35%	2	100	Infants	6, 10, &, 14 weeks	2 yrs	70%	81%	93%	93%	NA	95%	1-39yo	0 yrs	None	50%	69%	85%	85%	NA	NA	None	NA	NA	NA	NA	NA	NA	NA	NA	0.4	Cases per 100,000 population	102492.3571	107360	111979.4286	113815.8571	114902.0714	115500	115635.7857	115856.4286	115914.3571	115936.0714	115822.0714	115797.2143	115735.0714	115784.5	115774.0714
93	PEV (Pre-Erythrocytic Vaccine)	3	35%	2	100	Infants	6, 10, &, 14 weeks	2 yrs	70%	81%	93%	93%	NA	95%	1-39yo	0 yrs	None	50%	69%	85%	85%	NA	NA	None	NA	NA	NA	NA	NA	NA	NA	NA	0.4	Severe Cases per 100,000 population	1414.5	1475	1535.714286	1583.428571	1635.071429	1634.714286	1636.428571	1627.285714	1622.714286	1627.5	1620.5	1642.5	1641	1610.571429	1632.428571
93	PEV (Pre-Erythrocytic Vaccine)	3	35%	2	100	Infants	6, 10, &, 14 weeks	2 yrs	70%	81%	93%	93%	NA	95%	1-39yo	0 yrs	None	50%	69%	85%	85%	NA	NA	None	NA	NA	NA	NA	NA	NA	NA	NA	0.4	Deaths per 100,000 population	344.2857143	352.2857143	360.0714286	368.5	378.1428571	363.7857143	367.8571429	365.3571429	371.1428571	372.2142857	385.9285714	366.5	381.8571429	374.2142857	367.5
93	PEV (Pre-Erythrocytic Vaccine)	3	35%	2	100	Infants	6, 10, &, 14 weeks	2 yrs	70%	81%	93%	93%	NA	95%	1-39yo	0 yrs	None	50%	69%	85%	85%	NA	NA	None	NA	NA	NA	NA	NA	NA	NA	NA	0.4	Cases in <5yo per 100,000 population	47850.21429	48912.57143	50310.64286	50657	50934.78571	51335.28571	51257.28571	51287.28571	51263.78571	51273.35714	51215.28571	51188.64286	51247.92857	51301.35714	51287.64286
93	PEV (Pre-Erythrocytic Vaccine)	3	35%	2	100	Infants	6, 10, &, 14 weeks	2 yrs	70%	81%	93%	93%	NA	95%	1-39yo	0 yrs	None	50%	69%	85%	85%	NA	NA	None	NA	NA	NA	NA	NA	NA	NA	NA	0.4	Severe Cases in <5yo per 100,000 population	1305.428571	1349.857143	1402.428571	1438.357143	1488.928571	1484.642857	1483.785714	1466.5	1465.357143	1469.071429	1464.285714	1483	1482.428571	1454.357143	1475.428571
93	PEV (Pre-Erythrocytic Vaccine)	3	35%	2	100	Infants	6, 10, &, 14 weeks	2 yrs	70%	81%	93%	93%	NA	95%	1-39yo	0 yrs	None	50%	69%	85%	85%	NA	NA	None	NA	NA	NA	NA	NA	NA	NA	NA	0.4	Deaths in < 5yo per 100,000 population	316.9285714	317	326.2857143	332.0714286	339.0714286	325.7857143	331.2857143	325.9285714	331.7857143	331	345.5	328.1428571	340.5	333.7142857	329.3571429
93	PEV (Pre-Erythrocytic Vaccine)	3	35%	2	100	Infants	6, 10, &, 14 weeks	2 yrs	70%	81%	93%	93%	NA	95%	1-39yo	0 yrs	None	50%	69%	85%	85%	NA	NA	None	NA	NA	NA	NA	NA	NA	NA	NA	0.4	DALYs per 100,000 population	9282.332166	9505.49756	9712.275485	9940.932647	10198.04589	9835.324617	9927.784512	9826.334228	10010.17931	10036.01758	10403.68462	9898.600326	10289.13026	10105.59969	9940.28083
93	PEV (Pre-Erythrocytic Vaccine)	3	35%	2	100	Infants	6, 10, &, 14 weeks	2 yrs	70%	81%	93%	93%	NA	95%	1-39yo	0 yrs	None	50%	69%	85%	85%	NA	NA	None	NA	NA	NA	NA	NA	NA	NA	NA	0.4	Income and productivity gains from delivering vaccine (US$ / dose)	0.130357948	0.687813187	-0.361315419	-0.768651595	-1.031631283	-1.129965788	-1.180415172	-1.221171525	-1.224284795	-1.253532665	-1.20521743	-1.232175638	-1.199286961	-1.189160272	-1.213543479
94	PEV (Pre-Erythrocytic Vaccine)	3	35%	2	100	Infants	6, 10, &, 14 weeks	2 yrs	70%	81%	93%	93%	NA	80%	1-39yo	0 yrs	None	89%	95%	97%	97%	NA	NA	None	NA	NA	NA	NA	NA	NA	NA	NA	0.4	Cases per 100,000 population	100314.0182	106699.8182	112610.8	115058.3818	116243.9455	116753.3455	116850.8182	116750.7545	116622.1636	116417.0818	116230.8273	116069.6818	115922.9545	115814.3364	115639.4727
94	PEV (Pre-Erythrocytic Vaccine)	3	35%	2	100	Infants	6, 10, &, 14 weeks	2 yrs	70%	81%	93%	93%	NA	80%	1-39yo	0 yrs	None	89%	95%	97%	97%	NA	NA	None	NA	NA	NA	NA	NA	NA	NA	NA	0.4	Severe Cases per 100,000 population	1373.163636	1475.790909	1576.318182	1618.281818	1631.927273	1640.272727	1634.809091	1631.818182	1625.463636	1620.081818	1621.872727	1617.190909	1620.336364	1620.8	1615.318182
94	PEV (Pre-Erythrocytic Vaccine)	3	35%	2	100	Infants	6, 10, &, 14 weeks	2 yrs	70%	81%	93%	93%	NA	80%	1-39yo	0 yrs	None	89%	95%	97%	97%	NA	NA	None	NA	NA	NA	NA	NA	NA	NA	NA	0.4	Deaths per 100,000 population	333.1	343.3363636	362.6363636	372.0909091	371.3181818	374.0909091	374.3909091	374.9636364	370.4363636	372.4727273	370.5545455	367.8363636	368.3272727	371.2	369.8636364
94	PEV (Pre-Erythrocytic Vaccine)	3	35%	2	100	Infants	6, 10, &, 14 weeks	2 yrs	70%	81%	93%	93%	NA	80%	1-39yo	0 yrs	None	89%	95%	97%	97%	NA	NA	None	NA	NA	NA	NA	NA	NA	NA	NA	0.4	Cases in <5yo per 100,000 population	46760.64545	48318.33636	50275.8	50814.18182	51136.78182	51490.93636	51462.43636	51418.26364	51417.44545	51416.58182	51363.58182	51379.03636	51350.14545	51410.41818	51339.98182
94	PEV (Pre-Erythrocytic Vaccine)	3	35%	2	100	Infants	6, 10, &, 14 weeks	2 yrs	70%	81%	93%	93%	NA	80%	1-39yo	0 yrs	None	89%	95%	97%	97%	NA	NA	None	NA	NA	NA	NA	NA	NA	NA	NA	0.4	Severe Cases in <5yo per 100,000 population	1268.818182	1352.581818	1436.590909	1465.254545	1478.190909	1486.981818	1475.481818	1471.027273	1465.990909	1462.518182	1465.445455	1461.427273	1467.127273	1465.645455	1461.509091
94	PEV (Pre-Erythrocytic Vaccine)	3	35%	2	100	Infants	6, 10, &, 14 weeks	2 yrs	70%	81%	93%	93%	NA	80%	1-39yo	0 yrs	None	89%	95%	97%	97%	NA	NA	None	NA	NA	NA	NA	NA	NA	NA	NA	0.4	Deaths in < 5yo per 100,000 population	305.7181818	310.4363636	325.8090909	332.2363636	333.3454545	335.6090909	334.1727273	334.4363636	331.2909091	333.3181818	331.5818182	329.5727273	329.8818182	331.1818182	330.3909091
94	PEV (Pre-Erythrocytic Vaccine)	3	35%	2	100	Infants	6, 10, &, 14 weeks	2 yrs	70%	81%	93%	93%	NA	80%	1-39yo	0 yrs	None	89%	95%	97%	97%	NA	NA	None	NA	NA	NA	NA	NA	NA	NA	NA	0.4	DALYs per 100,000 population	8961.524264	9263.191661	9785.70791	10034.7141	10020.89191	10101.14997	10108.79891	10123.19369	10012.24842	10060.20133	10006.98246	9934.05487	9946.423862	10019.57963	9984.753915
94	PEV (Pre-Erythrocytic Vaccine)	3	35%	2	100	Infants	6, 10, &, 14 weeks	2 yrs	70%	81%	93%	93%	NA	80%	1-39yo	0 yrs	None	89%	95%	97%	97%	NA	NA	None	NA	NA	NA	NA	NA	NA	NA	NA	0.4	Income and productivity gains from delivering vaccine (US$ / dose)	0.135544035	0.776022275	-0.550420254	-1.08625372	-1.360688791	-1.444603517	-1.4707772	-1.448349667	-1.415421044	-1.360769329	-1.311703021	-1.28197295	-1.250674087	-1.208622965	-1.176913809
95	PEV (Pre-Erythrocytic Vaccine)	3	35%	2	100	Infants	6, 10, &, 14 weeks	2 yrs	70%	81%	93%	93%	NA	80%	1-39yo	0 yrs	None	70%	81%	93%	93%	NA	NA	None	NA	NA	NA	NA	NA	NA	NA	NA	0.4	Cases per 100,000 population	101300.2667	107027.6667	112304.2667	114606.2	115683.5333	116182	116385	116310	116412.3333	116283.1333	115990.5333	115935.8667	115784.3333	115925.6	115566.8667
95	PEV (Pre-Erythrocytic Vaccine)	3	35%	2	100	Infants	6, 10, &, 14 weeks	2 yrs	70%	81%	93%	93%	NA	80%	1-39yo	0 yrs	None	70%	81%	93%	93%	NA	NA	None	NA	NA	NA	NA	NA	NA	NA	NA	0.4	Severe Cases per 100,000 population	1388.2	1448.133333	1565.866667	1602.4	1618.733333	1638.333333	1624.866667	1626.733333	1624.266667	1615.666667	1621.333333	1620.666667	1613.2	1595.6	1607.133333
95	PEV (Pre-Erythrocytic Vaccine)	3	35%	2	100	Infants	6, 10, &, 14 weeks	2 yrs	70%	81%	93%	93%	NA	80%	1-39yo	0 yrs	None	70%	81%	93%	93%	NA	NA	None	NA	NA	NA	NA	NA	NA	NA	NA	0.4	Deaths per 100,000 population	338.3333333	350.3333333	355.4	356.5333333	372.5333333	376.8666667	370.4666667	373.4	372.7333333	380.8	371.8666667	382.2	371.4	367.0666667	368.6
95	PEV (Pre-Erythrocytic Vaccine)	3	35%	2	100	Infants	6, 10, &, 14 weeks	2 yrs	70%	81%	93%	93%	NA	80%	1-39yo	0 yrs	None	70%	81%	93%	93%	NA	NA	None	NA	NA	NA	NA	NA	NA	NA	NA	0.4	Cases in <5yo per 100,000 population	47263.33333	48646.6	50318.4	50795.93333	51078.6	51390.4	51458.06667	51385	51452	51440.13333	51384.2	51351.53333	51434.2	51402.53333	51319.6
95	PEV (Pre-Erythrocytic Vaccine)	3	35%	2	100	Infants	6, 10, &, 14 weeks	2 yrs	70%	81%	93%	93%	NA	80%	1-39yo	0 yrs	None	70%	81%	93%	93%	NA	NA	None	NA	NA	NA	NA	NA	NA	NA	NA	0.4	Severe Cases in <5yo per 100,000 population	1282.4	1325.933333	1422.666667	1447.8	1470	1481.866667	1471.066667	1467	1463.866667	1459.666667	1461.933333	1458.666667	1459.2	1442.4	1454.333333
95	PEV (Pre-Erythrocytic Vaccine)	3	35%	2	100	Infants	6, 10, &, 14 weeks	2 yrs	70%	81%	93%	93%	NA	80%	1-39yo	0 yrs	None	70%	81%	93%	93%	NA	NA	None	NA	NA	NA	NA	NA	NA	NA	NA	0.4	Deaths in < 5yo per 100,000 population	311.1333333	316	322.7333333	320.4	333.8	338.9333333	330.2666667	330.4	334.0666667	341.7333333	332	342	329.4666667	328.7333333	326.7333333
95	PEV (Pre-Erythrocytic Vaccine)	3	35%	2	100	Infants	6, 10, &, 14 weeks	2 yrs	70%	81%	93%	93%	NA	80%	1-39yo	0 yrs	None	70%	81%	93%	93%	NA	NA	None	NA	NA	NA	NA	NA	NA	NA	NA	0.4	DALYs per 100,000 population	9085.108769	9427.60611	9604.368819	9644.818223	10049.28945	10157.41291	9994.626237	10088.02898	10056.72017	10292.91983	10035.01906	10320.0177	10008.54223	9913.500232	9964.628516
95	PEV (Pre-Erythrocytic Vaccine)	3	35%	2	100	Infants	6, 10, &, 14 weeks	2 yrs	70%	81%	93%	93%	NA	80%	1-39yo	0 yrs	None	70%	81%	93%	93%	NA	NA	None	NA	NA	NA	NA	NA	NA	NA	NA	0.4	Income and productivity gains from delivering vaccine (US$ / dose)	0.133452377	0.751658125	-0.466213176	-0.976180263	-1.223695688	-1.317006922	-1.351260262	-1.337600402	-1.352582555	-1.326960985	-1.265359954	-1.259427814	-1.190492344	-1.218467608	-1.147160061
96	PEV (Pre-Erythrocytic Vaccine)	3	35%	2	100	Infants	6, 10, &, 14 weeks	2 yrs	70%	81%	93%	93%	NA	80%	1-39yo	0 yrs	None	50%	69%	85%	85%	NA	NA	None	NA	NA	NA	NA	NA	NA	NA	NA	0.4	Cases per 100,000 population	102499.9091	107522.0909	112043.5	114049.0455	114933.7727	115524.3182	115783.1818	115884.5909	115893.4545	115970.0455	115865.1364	115725.4091	115715.3636	115722.7727	115675.0455
96	PEV (Pre-Erythrocytic Vaccine)	3	35%	2	100	Infants	6, 10, &, 14 weeks	2 yrs	70%	81%	93%	93%	NA	80%	1-39yo	0 yrs	None	50%	69%	85%	85%	NA	NA	None	NA	NA	NA	NA	NA	NA	NA	NA	0.4	Severe Cases per 100,000 population	1394.590909	1477.363636	1564.454545	1601.454545	1615.590909	1622.363636	1625.409091	1620.954545	1619.909091	1629.818182	1622.545455	1619.409091	1623.090909	1606.090909	1633.5
96	PEV (Pre-Erythrocytic Vaccine)	3	35%	2	100	Infants	6, 10, &, 14 weeks	2 yrs	70%	81%	93%	93%	NA	80%	1-39yo	0 yrs	None	50%	69%	85%	85%	NA	NA	None	NA	NA	NA	NA	NA	NA	NA	NA	0.4	Deaths per 100,000 population	341.7727273	348.4545455	361.9090909	375.1363636	371.8636364	374.0454545	362.5	371.7272727	365.3636364	378.5	374.7272727	371.0454545	380.2727273	366.5	365.6363636
96	PEV (Pre-Erythrocytic Vaccine)	3	35%	2	100	Infants	6, 10, &, 14 weeks	2 yrs	70%	81%	93%	93%	NA	80%	1-39yo	0 yrs	None	50%	69%	85%	85%	NA	NA	None	NA	NA	NA	NA	NA	NA	NA	NA	0.4	Cases in <5yo per 100,000 population	47967.5	49010.13636	50415.36364	50798.45455	51040.81818	51476.45455	51450.09091	51329.54545	51345.77273	51410.13636	51383.36364	51279.77273	51334.18182	51393.95455	51330.90909
96	PEV (Pre-Erythrocytic Vaccine)	3	35%	2	100	Infants	6, 10, &, 14 weeks	2 yrs	70%	81%	93%	93%	NA	80%	1-39yo	0 yrs	None	50%	69%	85%	85%	NA	NA	None	NA	NA	NA	NA	NA	NA	NA	NA	0.4	Severe Cases in <5yo per 100,000 population	1288.227273	1359.818182	1428.136364	1454.772727	1469.181818	1474.227273	1473.5	1462.363636	1458.545455	1467.727273	1463.681818	1465.136364	1468.363636	1454.318182	1477.136364
96	PEV (Pre-Erythrocytic Vaccine)	3	35%	2	100	Infants	6, 10, &, 14 weeks	2 yrs	70%	81%	93%	93%	NA	80%	1-39yo	0 yrs	None	50%	69%	85%	85%	NA	NA	None	NA	NA	NA	NA	NA	NA	NA	NA	0.4	Deaths in < 5yo per 100,000 population	313.4090909	316.1363636	325.4090909	336.0909091	334.5909091	338.6818182	323.3181818	331.2272727	325.4090909	335.8181818	335.0454545	331.9545455	340.8636364	328.4545455	326.1818182
96	PEV (Pre-Erythrocytic Vaccine)	3	35%	2	100	Infants	6, 10, &, 14 weeks	2 yrs	70%	81%	93%	93%	NA	80%	1-39yo	0 yrs	None	50%	69%	85%	85%	NA	NA	None	NA	NA	NA	NA	NA	NA	NA	NA	0.4	DALYs per 100,000 population	9195.914447	9393.966823	9767.266177	10110.73726	10028.54603	10088.50472	9769.136892	10040.28371	9857.785611	10204.95915	10127.59908	10007.71568	10261.70706	9889.423103	9875.948257
96	PEV (Pre-Erythrocytic Vaccine)	3	35%	2	100	Infants	6, 10, &, 14 weeks	2 yrs	70%	81%	93%	93%	NA	80%	1-39yo	0 yrs	None	50%	69%	85%	85%	NA	NA	None	NA	NA	NA	NA	NA	NA	NA	NA	0.4	Income and productivity gains from delivering vaccine (US$ / dose)	0.132266645	0.647922796	-0.382873626	-0.847743318	-1.046191463	-1.132123295	-1.206423421	-1.251593594	-1.243609855	-1.261289174	-1.222143939	-1.201539782	-1.194733995	-1.180327634	-1.207180467
97	PEV (Pre-Erythrocytic Vaccine)	3	35%	2	100	Infants	6, 10, &, 14 weeks	2 yrs	70%	81%	93%	93%	NA	50%	1-39yo	0 yrs	None	89%	95%	97%	97%	NA	NA	None	NA	NA	NA	NA	NA	NA	NA	NA	0.4	Cases per 100,000 population	100282.4857	106641.9143	112730.8857	115289.8857	116492.8571	116948.6	116926.5143	116791.8857	116544.5714	116291.7714	116078.5714	115830.3429	115616.1714	115611.0857	115473.9714
97	PEV (Pre-Erythrocytic Vaccine)	3	35%	2	100	Infants	6, 10, &, 14 weeks	2 yrs	70%	81%	93%	93%	NA	50%	1-39yo	0 yrs	None	89%	95%	97%	97%	NA	NA	None	NA	NA	NA	NA	NA	NA	NA	NA	0.4	Severe Cases per 100,000 population	1375.171429	1470.057143	1581.542857	1618.2	1643.6	1628.914286	1631.6	1616.4	1621.028571	1616.857143	1618.6	1620.485714	1611.028571	1618.171429	1611.714286
97	PEV (Pre-Erythrocytic Vaccine)	3	35%	2	100	Infants	6, 10, &, 14 weeks	2 yrs	70%	81%	93%	93%	NA	50%	1-39yo	0 yrs	None	89%	95%	97%	97%	NA	NA	None	NA	NA	NA	NA	NA	NA	NA	NA	0.4	Deaths per 100,000 population	333.8	345.5428571	363.2571429	373.4285714	372.2571429	368.8571429	371.8	365.1142857	371.8285714	377.0285714	369.5428571	374.4285714	373.6285714	366.7428571	370.7714286
97	PEV (Pre-Erythrocytic Vaccine)	3	35%	2	100	Infants	6, 10, &, 14 weeks	2 yrs	70%	81%	93%	93%	NA	50%	1-39yo	0 yrs	None	89%	95%	97%	97%	NA	NA	None	NA	NA	NA	NA	NA	NA	NA	NA	0.4	Cases in <5yo per 100,000 population	46743.6	48329.62857	50437.57143	51008.11429	51411.97143	51813.74286	51710	51637.51429	51634.71429	51605	51551.34286	51602.91429	51552.05714	51628.34286	51615.65714
97	PEV (Pre-Erythrocytic Vaccine)	3	35%	2	100	Infants	6, 10, &, 14 weeks	2 yrs	70%	81%	93%	93%	NA	50%	1-39yo	0 yrs	None	89%	95%	97%	97%	NA	NA	None	NA	NA	NA	NA	NA	NA	NA	NA	0.4	Severe Cases in <5yo per 100,000 population	1271.171429	1348.714286	1438.771429	1466.114286	1492.685714	1476.714286	1475.428571	1462.371429	1464.457143	1461.885714	1466.485714	1467.085714	1459.457143	1469.942857	1461.885714
97	PEV (Pre-Erythrocytic Vaccine)	3	35%	2	100	Infants	6, 10, &, 14 weeks	2 yrs	70%	81%	93%	93%	NA	50%	1-39yo	0 yrs	None	89%	95%	97%	97%	NA	NA	None	NA	NA	NA	NA	NA	NA	NA	NA	0.4	Deaths in < 5yo per 100,000 population	304.7142857	314.1142857	325.8857143	334.0285714	334.7142857	333.6285714	332.6285714	325.9428571	331.9428571	336.7142857	331.0857143	333.9428571	334.6	330.1142857	331.6857143
97	PEV (Pre-Erythrocytic Vaccine)	3	35%	2	100	Infants	6, 10, &, 14 weeks	2 yrs	70%	81%	93%	93%	NA	50%	1-39yo	0 yrs	None	89%	95%	97%	97%	NA	NA	None	NA	NA	NA	NA	NA	NA	NA	NA	0.4	DALYs per 100,000 population	8988.175141	9308.163586	9818.220996	10077.41176	10072.60705	9963.618588	10030.90693	9879.773853	10034.51852	10170.6577	9979.641676	10093.6538	10084.11945	9916.221029	10001.19222
97	PEV (Pre-Erythrocytic Vaccine)	3	35%	2	100	Infants	6, 10, &, 14 weeks	2 yrs	70%	81%	93%	93%	NA	50%	1-39yo	0 yrs	None	89%	95%	97%	97%	NA	NA	None	NA	NA	NA	NA	NA	NA	NA	NA	0.4	Income and productivity gains from delivering vaccine (US$ / dose)	0.135633706	0.805558992	-0.586594204	-1.171784747	-1.459374463	-1.503277734	-1.517988993	-1.482723411	-1.42000809	-1.362185082	-1.308802334	-1.237768043	-1.18261671	-1.177039904	-1.14374392
98	PEV (Pre-Erythrocytic Vaccine)	3	35%	2	100	Infants	6, 10, &, 14 weeks	2 yrs	70%	81%	93%	93%	NA	50%	1-39yo	0 yrs	None	70%	81%	93%	93%	NA	NA	None	NA	NA	NA	NA	NA	NA	NA	NA	0.4	Cases per 100,000 population	101288.8889	107005.3704	112409.8148	114819.5926	115985.2963	116328.6296	116385.1481	116378	116175.9259	115967.963	115866.3704	115786.1852	115626.3704	115486.3704	115363.7778
98	PEV (Pre-Erythrocytic Vaccine)	3	35%	2	100	Infants	6, 10, &, 14 weeks	2 yrs	70%	81%	93%	93%	NA	50%	1-39yo	0 yrs	None	70%	81%	93%	93%	NA	NA	None	NA	NA	NA	NA	NA	NA	NA	NA	0.4	Severe Cases per 100,000 population	1382.259259	1476.444444	1564.962963	1609.333333	1631.851852	1626.481481	1628.111111	1621.222222	1638.62963	1624.777778	1617.222222	1626.666667	1619.518519	1622.814815	1619.555556
98	PEV (Pre-Erythrocytic Vaccine)	3	35%	2	100	Infants	6, 10, &, 14 weeks	2 yrs	70%	81%	93%	93%	NA	50%	1-39yo	0 yrs	None	70%	81%	93%	93%	NA	NA	None	NA	NA	NA	NA	NA	NA	NA	NA	0.4	Deaths per 100,000 population	348.5925926	350.7037037	360.5555556	365.1111111	368.3703704	373.6666667	368.0740741	369.7037037	371.0740741	368.0740741	370.3333333	368.3703704	371.7777778	362.6296296	372.3333333
98	PEV (Pre-Erythrocytic Vaccine)	3	35%	2	100	Infants	6, 10, &, 14 weeks	2 yrs	70%	81%	93%	93%	NA	50%	1-39yo	0 yrs	None	70%	81%	93%	93%	NA	NA	None	NA	NA	NA	NA	NA	NA	NA	NA	0.4	Cases in <5yo per 100,000 population	47321.44444	48589.33333	50435.85185	51051.88889	51410.55556	51720.37037	51642.14815	51654.2963	51614.92593	51595.77778	51662.40741	51615.7037	51632.74074	51634.14815	51537.92593
98	PEV (Pre-Erythrocytic Vaccine)	3	35%	2	100	Infants	6, 10, &, 14 weeks	2 yrs	70%	81%	93%	93%	NA	50%	1-39yo	0 yrs	None	70%	81%	93%	93%	NA	NA	None	NA	NA	NA	NA	NA	NA	NA	NA	0.4	Severe Cases in <5yo per 100,000 population	1278.666667	1358.259259	1424.777778	1458.37037	1482.814815	1475.814815	1475.888889	1468.037037	1480.037037	1470.592593	1463.481481	1475.777778	1470.555556	1473.555556	1467.259259
98	PEV (Pre-Erythrocytic Vaccine)	3	35%	2	100	Infants	6, 10, &, 14 weeks	2 yrs	70%	81%	93%	93%	NA	50%	1-39yo	0 yrs	None	70%	81%	93%	93%	NA	NA	None	NA	NA	NA	NA	NA	NA	NA	NA	0.4	Deaths in < 5yo per 100,000 population	319.6296296	318.2962963	324.2222222	326.962963	330.5555556	335.2962963	330	332.2962963	331.5185185	329.2962963	331.9259259	330.2962963	333.7037037	325	335.2592593
98	PEV (Pre-Erythrocytic Vaccine)	3	35%	2	100	Infants	6, 10, &, 14 weeks	2 yrs	70%	81%	93%	93%	NA	50%	1-39yo	0 yrs	None	70%	81%	93%	93%	NA	NA	None	NA	NA	NA	NA	NA	NA	NA	NA	0.4	DALYs per 100,000 population	9375.855522	9454.021255	9734.28464	9861.224188	9952.340506	10079.03693	9962.436931	9979.28597	10023.26597	9963.541643	9991.655446	9962.133539	10045.0855	9792.441121	10045.56914
98	PEV (Pre-Erythrocytic Vaccine)	3	35%	2	100	Infants	6, 10, &, 14 weeks	2 yrs	70%	81%	93%	93%	NA	50%	1-39yo	0 yrs	None	70%	81%	93%	93%	NA	NA	None	NA	NA	NA	NA	NA	NA	NA	NA	0.4	Income and productivity gains from delivering vaccine (US$ / dose)	0.134795119	0.731005367	-0.501254151	-1.048767592	-1.30531896	-1.356712484	-1.390588264	-1.362761137	-1.346380416	-1.291422345	-1.241420341	-1.247416772	-1.188827109	-1.150201439	-1.137366484
99	PEV (Pre-Erythrocytic Vaccine)	3	35%	2	100	Infants	6, 10, &, 14 weeks	2 yrs	70%	81%	93%	93%	NA	50%	1-39yo	0 yrs	None	50%	69%	85%	85%	NA	NA	None	NA	NA	NA	NA	NA	NA	NA	NA	0.4	Cases per 100,000 population	102496.7867	107591.3467	112182.8267	114229.8667	115285.9333	115712.76	115862.4133	115928.6	115844.6	115770.1067	115655.9467	115554.6667	115487.9733	115354.6	115313.92
99	PEV (Pre-Erythrocytic Vaccine)	3	35%	2	100	Infants	6, 10, &, 14 weeks	2 yrs	70%	81%	93%	93%	NA	50%	1-39yo	0 yrs	None	50%	69%	85%	85%	NA	NA	None	NA	NA	NA	NA	NA	NA	NA	NA	0.4	Severe Cases per 100,000 population	1398.026667	1487.186667	1567.093333	1603.253333	1623.026667	1627.56	1632.133333	1627.146667	1627.746667	1617.133333	1614.64	1614.586667	1613.013333	1605.333333	1617.106667
99	PEV (Pre-Erythrocytic Vaccine)	3	35%	2	100	Infants	6, 10, &, 14 weeks	2 yrs	70%	81%	93%	93%	NA	50%	1-39yo	0 yrs	None	50%	69%	85%	85%	NA	NA	None	NA	NA	NA	NA	NA	NA	NA	NA	0.4	Deaths per 100,000 population	342.3733333	350.1333333	360.16	370.8133333	366.9066667	370.16	373.8533333	367.9466667	369.5333333	368.8266667	373.3333333	371.8266667	367.96	369.2133333	371.68
99	PEV (Pre-Erythrocytic Vaccine)	3	35%	2	100	Infants	6, 10, &, 14 weeks	2 yrs	70%	81%	93%	93%	NA	50%	1-39yo	0 yrs	None	50%	69%	85%	85%	NA	NA	None	NA	NA	NA	NA	NA	NA	NA	NA	0.4	Cases in <5yo per 100,000 population	47887.17333	48991.54667	50487.4	50940.24	51362	51672.98667	51656.25333	51651.93333	51588.25333	51599.10667	51616.16	51601.93333	51607.04	51598.41333	51578.08
99	PEV (Pre-Erythrocytic Vaccine)	3	35%	2	100	Infants	6, 10, &, 14 weeks	2 yrs	70%	81%	93%	93%	NA	50%	1-39yo	0 yrs	None	50%	69%	85%	85%	NA	NA	None	NA	NA	NA	NA	NA	NA	NA	NA	0.4	Severe Cases in <5yo per 100,000 population	1291.946667	1363.866667	1430.053333	1459.093333	1476.52	1480.88	1479.333333	1470.733333	1473.08	1464.226667	1461.093333	1463.333333	1460.813333	1453.786667	1467.2
99	PEV (Pre-Erythrocytic Vaccine)	3	35%	2	100	Infants	6, 10, &, 14 weeks	2 yrs	70%	81%	93%	93%	NA	50%	1-39yo	0 yrs	None	50%	69%	85%	85%	NA	NA	None	NA	NA	NA	NA	NA	NA	NA	NA	0.4	Deaths in < 5yo per 100,000 population	313.1466667	317.12	325.44	333.0133333	330.2666667	333.2533333	335.4	330.6533333	330.88	329.7333333	334.7333333	333.5866667	329.9066667	330.72	333.3733333
99	PEV (Pre-Erythrocytic Vaccine)	3	35%	2	100	Infants	6, 10, &, 14 weeks	2 yrs	70%	81%	93%	93%	NA	50%	1-39yo	0 yrs	None	50%	69%	85%	85%	NA	NA	None	NA	NA	NA	NA	NA	NA	NA	NA	0.4	DALYs per 100,000 population	9216.70867	9422.069184	9720.990827	10006.53183	9908.921425	9994.748561	10085.20431	9951.980993	9974.718186	9951.706338	10073.69713	10028.38914	9930.425295	9971.143953	10020.82883
99	PEV (Pre-Erythrocytic Vaccine)	3	35%	2	100	Infants	6, 10, &, 14 weeks	2 yrs	70%	81%	93%	93%	NA	50%	1-39yo	0 yrs	None	50%	69%	85%	85%	NA	NA	None	NA	NA	NA	NA	NA	NA	NA	NA	0.4	Income and productivity gains from delivering vaccine (US$ / dose)	0.131357236	0.623726734	-0.434635066	-0.901023009	-1.141118273	-1.211548095	-1.249994114	-1.263121147	-1.251115045	-1.235444126	-1.190721645	-1.173853945	-1.1492829	-1.101302766	-1.116670587
100	PEV (Pre-Erythrocytic Vaccine)	3	35%	2	100	Infants	6, 10, &, 14 weeks	2 yrs	50%	69%	85%	85%	NA	95%	1-39yo	0 yrs	None	89%	95%	97%	97%	NA	NA	None	NA	NA	NA	NA	NA	NA	NA	NA	0.4	Cases per 100,000 population	100517.5714	107018.9286	113226	115694.0714	116600.2857	116926.7143	116984	116604.8571	116361.6429	115953.2857	115862.5714	115427.9286	115422.2857	115213.5714	115035.9286
100	PEV (Pre-Erythrocytic Vaccine)	3	35%	2	100	Infants	6, 10, &, 14 weeks	2 yrs	50%	69%	85%	85%	NA	95%	1-39yo	0 yrs	None	89%	95%	97%	97%	NA	NA	None	NA	NA	NA	NA	NA	NA	NA	NA	0.4	Severe Cases per 100,000 population	1380.285714	1474.5	1608.357143	1591.785714	1632.285714	1630	1624.071429	1617.357143	1617.428571	1614.857143	1598.857143	1607.214286	1591	1602.428571	1604.5
100	PEV (Pre-Erythrocytic Vaccine)	3	35%	2	100	Infants	6, 10, &, 14 weeks	2 yrs	50%	69%	85%	85%	NA	95%	1-39yo	0 yrs	None	89%	95%	97%	97%	NA	NA	None	NA	NA	NA	NA	NA	NA	NA	NA	0.4	Deaths per 100,000 population	338.2142857	346.8571429	364.5	373.7142857	378.5714286	371.4285714	368.7142857	368.2142857	369.9285714	377.1428571	377.7142857	374.5714286	380.8571429	364.4285714	373.2142857
100	PEV (Pre-Erythrocytic Vaccine)	3	35%	2	100	Infants	6, 10, &, 14 weeks	2 yrs	50%	69%	85%	85%	NA	95%	1-39yo	0 yrs	None	89%	95%	97%	97%	NA	NA	None	NA	NA	NA	NA	NA	NA	NA	NA	0.4	Cases in <5yo per 100,000 population	46947.07143	48656.07143	50818.92857	51308.07143	51556.07143	51877.07143	51843.35714	51785.14286	51773.64286	51696.78571	51768.21429	51713.64286	51843.85714	51844.64286	51784.71429
100	PEV (Pre-Erythrocytic Vaccine)	3	35%	2	100	Infants	6, 10, &, 14 weeks	2 yrs	50%	69%	85%	85%	NA	95%	1-39yo	0 yrs	None	89%	95%	97%	97%	NA	NA	None	NA	NA	NA	NA	NA	NA	NA	NA	0.4	Severe Cases in <5yo per 100,000 population	1275.5	1351.428571	1463.928571	1439.428571	1474.357143	1476.928571	1466.214286	1466.857143	1469	1467.428571	1448.428571	1458.571429	1446.357143	1452.5	1456.785714
100	PEV (Pre-Erythrocytic Vaccine)	3	35%	2	100	Infants	6, 10, &, 14 weeks	2 yrs	50%	69%	85%	85%	NA	95%	1-39yo	0 yrs	None	89%	95%	97%	97%	NA	NA	None	NA	NA	NA	NA	NA	NA	NA	NA	0.4	Deaths in < 5yo per 100,000 population	308.5	316	330.7142857	332.5714286	340.5714286	333.1428571	330.2142857	331.1428571	331.5	339.7857143	338.6428571	336.7142857	340.1428571	326.5	333.1428571
100	PEV (Pre-Erythrocytic Vaccine)	3	35%	2	100	Infants	6, 10, &, 14 weeks	2 yrs	50%	69%	85%	85%	NA	95%	1-39yo	0 yrs	None	89%	95%	97%	97%	NA	NA	None	NA	NA	NA	NA	NA	NA	NA	NA	0.4	DALYs per 100,000 population	9111.148936	9345.528761	9861.334849	10074.68267	10221.71844	10013.32084	9963.130636	9954.239272	9939.490421	10154.50854	10176.23377	10091.37095	10243.15153	9838.289605	10071.71273
100	PEV (Pre-Erythrocytic Vaccine)	3	35%	2	100	Infants	6, 10, &, 14 weeks	2 yrs	50%	69%	85%	85%	NA	95%	1-39yo	0 yrs	None	89%	95%	97%	97%	NA	NA	None	NA	NA	NA	NA	NA	NA	NA	NA	0.4	Income and productivity gains from delivering vaccine (US$ / dose)	0.134574883	0.911666728	-0.818181118	-1.463142242	-1.742213771	-1.799530964	-1.821699231	-1.700544433	-1.626431274	-1.504730151	-1.442311085	-1.34041235	-1.312033895	-1.251292861	-1.201205675
101	PEV (Pre-Erythrocytic Vaccine)	3	35%	2	100	Infants	6, 10, &, 14 weeks	2 yrs	50%	69%	85%	85%	NA	95%	1-39yo	0 yrs	None	70%	81%	93%	93%	NA	NA	None	NA	NA	NA	NA	NA	NA	NA	NA	0.4	Cases per 100,000 population	101326.5714	107386.6429	112964.7143	115200.2143	116189.8571	116520.6429	116643.8571	116414.8571	116161.7143	115713.2857	115635.0714	115342.2143	115279.1429	115282	114868.2857
101	PEV (Pre-Erythrocytic Vaccine)	3	35%	2	100	Infants	6, 10, &, 14 weeks	2 yrs	50%	69%	85%	85%	NA	95%	1-39yo	0 yrs	None	70%	81%	93%	93%	NA	NA	None	NA	NA	NA	NA	NA	NA	NA	NA	0.4	Severe Cases per 100,000 population	1408	1497	1573.928571	1606.928571	1616.714286	1620.571429	1620.428571	1603.071429	1612.857143	1617.357143	1602.928571	1610.714286	1614.857143	1585.357143	1602.571429
101	PEV (Pre-Erythrocytic Vaccine)	3	35%	2	100	Infants	6, 10, &, 14 weeks	2 yrs	50%	69%	85%	85%	NA	95%	1-39yo	0 yrs	None	70%	81%	93%	93%	NA	NA	None	NA	NA	NA	NA	NA	NA	NA	NA	0.4	Deaths per 100,000 population	338.2142857	353.7142857	366.1428571	362.9285714	367.8571429	381.7857143	380.4285714	374.9285714	373.3571429	377.1428571	375.8571429	368.3571429	376.5	364.5714286	370.9285714
101	PEV (Pre-Erythrocytic Vaccine)	3	35%	2	100	Infants	6, 10, &, 14 weeks	2 yrs	50%	69%	85%	85%	NA	95%	1-39yo	0 yrs	None	70%	81%	93%	93%	NA	NA	None	NA	NA	NA	NA	NA	NA	NA	NA	0.4	Cases in <5yo per 100,000 population	47398.5	48982.21429	50854.28571	51318.64286	51637.35714	51940.78571	51923.85714	51844.92857	51779.21429	51684.28571	51859.07143	51720.21429	51710.71429	51772.85714	51590.92857
101	PEV (Pre-Erythrocytic Vaccine)	3	35%	2	100	Infants	6, 10, &, 14 weeks	2 yrs	50%	69%	85%	85%	NA	95%	1-39yo	0 yrs	None	70%	81%	93%	93%	NA	NA	None	NA	NA	NA	NA	NA	NA	NA	NA	0.4	Severe Cases in <5yo per 100,000 population	1301.428571	1377.071429	1434.5	1454.285714	1467.928571	1468.928571	1468.928571	1450.928571	1460.571429	1461.428571	1453.285714	1461.714286	1465.357143	1435.285714	1453.857143
101	PEV (Pre-Erythrocytic Vaccine)	3	35%	2	100	Infants	6, 10, &, 14 weeks	2 yrs	50%	69%	85%	85%	NA	95%	1-39yo	0 yrs	None	70%	81%	93%	93%	NA	NA	None	NA	NA	NA	NA	NA	NA	NA	NA	0.4	Deaths in < 5yo per 100,000 population	312.8571429	322.9285714	328.0714286	325.5	326	341.5	341.8571429	335.4285714	333.6428571	335.1428571	335.7142857	330.4285714	339.7142857	328.0714286	333.1428571
101	PEV (Pre-Erythrocytic Vaccine)	3	35%	2	100	Infants	6, 10, &, 14 weeks	2 yrs	50%	69%	85%	85%	NA	95%	1-39yo	0 yrs	None	70%	81%	93%	93%	NA	NA	None	NA	NA	NA	NA	NA	NA	NA	NA	0.4	DALYs per 100,000 population	9106.775387	9532.355985	9867.730859	9812.766595	9941.588649	10318.20993	10255.90353	10113.78699	10087.11323	10182.58832	10139.49907	9953.285951	10167.69465	9872.975966	9997.566359
101	PEV (Pre-Erythrocytic Vaccine)	3	35%	2	100	Infants	6, 10, &, 14 weeks	2 yrs	50%	69%	85%	85%	NA	95%	1-39yo	0 yrs	None	70%	81%	93%	93%	NA	NA	None	NA	NA	NA	NA	NA	NA	NA	NA	0.4	Income and productivity gains from delivering vaccine (US$ / dose)	0.134188177	0.827000525	-0.726948767	-1.315540362	-1.593298727	-1.669879271	-1.671632512	-1.626208903	-1.569384875	-1.457649798	-1.372704351	-1.325501621	-1.303480475	-1.280102498	-1.188238362
102	PEV (Pre-Erythrocytic Vaccine)	3	35%	2	100	Infants	6, 10, &, 14 weeks	2 yrs	50%	69%	85%	85%	NA	95%	1-39yo	0 yrs	None	50%	69%	85%	85%	NA	NA	None	NA	NA	NA	NA	NA	NA	NA	NA	0.4	Cases per 100,000 population	102675.0189	107920.8491	112667.9623	114603.7547	115503.6415	115857.4528	115878.3585	115834.3396	115644.6792	115552.6038	115337.1887	115251.1887	115166.4528	115062.7736	115054.8868
102	PEV (Pre-Erythrocytic Vaccine)	3	35%	2	100	Infants	6, 10, &, 14 weeks	2 yrs	50%	69%	85%	85%	NA	95%	1-39yo	0 yrs	None	50%	69%	85%	85%	NA	NA	None	NA	NA	NA	NA	NA	NA	NA	NA	0.4	Severe Cases per 100,000 population	1412.943396	1495.735849	1567.150943	1593.660377	1609.754717	1608.075472	1615.415094	1624.679245	1600.396226	1615.339623	1608.509434	1594.584906	1597.962264	1604.339623	1604.698113
102	PEV (Pre-Erythrocytic Vaccine)	3	35%	2	100	Infants	6, 10, &, 14 weeks	2 yrs	50%	69%	85%	85%	NA	95%	1-39yo	0 yrs	None	50%	69%	85%	85%	NA	NA	None	NA	NA	NA	NA	NA	NA	NA	NA	0.4	Deaths per 100,000 population	344.2075472	346.5471698	364.5660377	371.6037736	366.245283	371.3396226	373.0377358	374.5660377	367.1132075	369.1886792	365.1886792	369.1886792	370.6981132	378.0943396	372.3396226
102	PEV (Pre-Erythrocytic Vaccine)	3	35%	2	100	Infants	6, 10, &, 14 weeks	2 yrs	50%	69%	85%	85%	NA	95%	1-39yo	0 yrs	None	50%	69%	85%	85%	NA	NA	None	NA	NA	NA	NA	NA	NA	NA	NA	0.4	Cases in <5yo per 100,000 population	48033.86792	49374.15094	50959.09434	51315	51572.75472	51875.4717	51773.90566	51770.13208	51757.18868	51707.83019	51776.75472	51730.16981	51754.28302	51753.07547	51748.92453
102	PEV (Pre-Erythrocytic Vaccine)	3	35%	2	100	Infants	6, 10, &, 14 weeks	2 yrs	50%	69%	85%	85%	NA	95%	1-39yo	0 yrs	None	50%	69%	85%	85%	NA	NA	None	NA	NA	NA	NA	NA	NA	NA	NA	0.4	Severe Cases in <5yo per 100,000 population	1305.962264	1374.716981	1430.622642	1450.377358	1463.528302	1459.811321	1466.962264	1471.433962	1448.981132	1466.132075	1459.132075	1447.698113	1454	1456.358491	1458.603774
102	PEV (Pre-Erythrocytic Vaccine)	3	35%	2	100	Infants	6, 10, &, 14 weeks	2 yrs	50%	69%	85%	85%	NA	95%	1-39yo	0 yrs	None	50%	69%	85%	85%	NA	NA	None	NA	NA	NA	NA	NA	NA	NA	NA	0.4	Deaths in < 5yo per 100,000 population	315.0377358	315	329.7924528	335.9245283	328.2830189	332.7358491	334.8867925	337.4150943	329.6226415	331.6226415	328.4528302	330.0754717	332.9622642	338.3018868	335.4339623
102	PEV (Pre-Erythrocytic Vaccine)	3	35%	2	100	Infants	6, 10, &, 14 weeks	2 yrs	50%	69%	85%	85%	NA	95%	1-39yo	0 yrs	None	50%	69%	85%	85%	NA	NA	None	NA	NA	NA	NA	NA	NA	NA	NA	0.4	DALYs per 100,000 population	9261.956279	9350.733679	9830.090963	10033.55669	9890.450195	10023.74266	10057.39204	10112.93146	9904.117204	9956.067959	9867.704249	9963.51784	10006.77907	10185.75748	10044.65375
102	PEV (Pre-Erythrocytic Vaccine)	3	35%	2	100	Infants	6, 10, &, 14 weeks	2 yrs	50%	69%	85%	85%	NA	95%	1-39yo	0 yrs	None	50%	69%	85%	85%	NA	NA	None	NA	NA	NA	NA	NA	NA	NA	NA	0.4	Income and productivity gains from delivering vaccine (US$ / dose)	0.130284035	0.729347591	-0.596398553	-1.129284429	-1.388086309	-1.460305876	-1.476178254	-1.476941069	-1.404850207	-1.395930582	-1.307223887	-1.284260601	-1.255617181	-1.211738042	-1.230038537
103	PEV (Pre-Erythrocytic Vaccine)	3	35%	2	100	Infants	6, 10, &, 14 weeks	2 yrs	50%	69%	85%	85%	NA	80%	1-39yo	0 yrs	None	89%	95%	97%	97%	NA	NA	None	NA	NA	NA	NA	NA	NA	NA	NA	0.4	Cases per 100,000 population	100430.6087	106970.6522	113255.8261	115640.7391	116724.9565	117064.8261	116913.2609	116686.4348	116315.0435	116063.2174	115752.4348	115485	115241.9565	115098.8261	114881.6087
103	PEV (Pre-Erythrocytic Vaccine)	3	35%	2	100	Infants	6, 10, &, 14 weeks	2 yrs	50%	69%	85%	85%	NA	80%	1-39yo	0 yrs	None	89%	95%	97%	97%	NA	NA	None	NA	NA	NA	NA	NA	NA	NA	NA	0.4	Severe Cases per 100,000 population	1373.173913	1497.913043	1596.913043	1615.652174	1624.521739	1622.608696	1607.695652	1609.782609	1619.434783	1611.826087	1612.782609	1589.521739	1597.347826	1606.347826	1579.869565
103	PEV (Pre-Erythrocytic Vaccine)	3	35%	2	100	Infants	6, 10, &, 14 weeks	2 yrs	50%	69%	85%	85%	NA	80%	1-39yo	0 yrs	None	89%	95%	97%	97%	NA	NA	None	NA	NA	NA	NA	NA	NA	NA	NA	0.4	Deaths per 100,000 population	339.3913043	348.0869565	362.9130435	372.6956522	377.173913	372.3043478	372.7391304	375.0869565	374.9130435	372.2173913	371.2608696	367	367.3478261	374.7391304	371.0869565
103	PEV (Pre-Erythrocytic Vaccine)	3	35%	2	100	Infants	6, 10, &, 14 weeks	2 yrs	50%	69%	85%	85%	NA	80%	1-39yo	0 yrs	None	89%	95%	97%	97%	NA	NA	None	NA	NA	NA	NA	NA	NA	NA	NA	0.4	Cases in <5yo per 100,000 population	46943.95652	48703	50936.30435	51423.13043	51714.47826	51935.47826	51928.26087	51875.26087	51884.52174	51890.78261	51886.08696	51855.47826	51828.6087	51822.04348	51765.17391
103	PEV (Pre-Erythrocytic Vaccine)	3	35%	2	100	Infants	6, 10, &, 14 weeks	2 yrs	50%	69%	85%	85%	NA	80%	1-39yo	0 yrs	None	89%	95%	97%	97%	NA	NA	None	NA	NA	NA	NA	NA	NA	NA	NA	0.4	Severe Cases in <5yo per 100,000 population	1268.304348	1374.217391	1450.304348	1460.521739	1470.695652	1472	1452.608696	1462.782609	1467.869565	1465.565217	1467.869565	1442.608696	1450.478261	1458.478261	1434.521739
103	PEV (Pre-Erythrocytic Vaccine)	3	35%	2	100	Infants	6, 10, &, 14 weeks	2 yrs	50%	69%	85%	85%	NA	80%	1-39yo	0 yrs	None	89%	95%	97%	97%	NA	NA	None	NA	NA	NA	NA	NA	NA	NA	NA	0.4	Deaths in < 5yo per 100,000 population	312.1304348	317.173913	326.6521739	332.0869565	338.0869565	336	332.6086957	336.1304348	334.6956522	334.5217391	335.5652174	330.5217391	331.2608696	338	334.0434783
103	PEV (Pre-Erythrocytic Vaccine)	3	35%	2	100	Infants	6, 10, &, 14 weeks	2 yrs	50%	69%	85%	85%	NA	80%	1-39yo	0 yrs	None	89%	95%	97%	97%	NA	NA	None	NA	NA	NA	NA	NA	NA	NA	NA	0.4	DALYs per 100,000 population	9115.494132	9376.209293	9792.777517	10054.22116	10175.20195	10048.78426	10058.2695	10117.41181	10107.13309	10037.26703	10021.41959	9913.201263	9927.959745	10103.30567	10012.0496
103	PEV (Pre-Erythrocytic Vaccine)	3	35%	2	100	Infants	6, 10, &, 14 weeks	2 yrs	50%	69%	85%	85%	NA	80%	1-39yo	0 yrs	None	89%	95%	97%	97%	NA	NA	None	NA	NA	NA	NA	NA	NA	NA	NA	0.4	Income and productivity gains from delivering vaccine (US$ / dose)	0.136439713	0.938753829	-0.807925775	-1.482802674	-1.780951842	-1.863450741	-1.80223103	-1.728212159	-1.63988948	-1.546429689	-1.438365876	-1.351849191	-1.272399995	-1.232666721	-1.178277799
104	PEV (Pre-Erythrocytic Vaccine)	3	35%	2	100	Infants	6, 10, &, 14 weeks	2 yrs	50%	69%	85%	85%	NA	80%	1-39yo	0 yrs	None	70%	81%	93%	93%	NA	NA	None	NA	NA	NA	NA	NA	NA	NA	NA	0.4	Cases per 100,000 population	101333.7059	107549.2353	112996.3529	115244.8824	116272.7647	116592.7647	116603.1176	116327.2353	116014.2941	115830.7059	115551.1176	115220.8235	115079.4118	114948.2941	114946.1176
104	PEV (Pre-Erythrocytic Vaccine)	3	35%	2	100	Infants	6, 10, &, 14 weeks	2 yrs	50%	69%	85%	85%	NA	80%	1-39yo	0 yrs	None	70%	81%	93%	93%	NA	NA	None	NA	NA	NA	NA	NA	NA	NA	NA	0.4	Severe Cases per 100,000 population	1409.117647	1481.235294	1587	1597.941176	1621.647059	1598.823529	1628.235294	1583.470588	1601.352941	1599.647059	1602.352941	1601.352941	1586.941176	1603.294118	1613.294118
104	PEV (Pre-Erythrocytic Vaccine)	3	35%	2	100	Infants	6, 10, &, 14 weeks	2 yrs	50%	69%	85%	85%	NA	80%	1-39yo	0 yrs	None	70%	81%	93%	93%	NA	NA	None	NA	NA	NA	NA	NA	NA	NA	NA	0.4	Deaths per 100,000 population	341.8235294	350.4705882	365.5294118	370.7647059	377.2352941	379.4705882	376.9411765	360.1176471	365.6470588	373.7647059	365	368.2941176	367.8823529	370.2352941	370.3529412
104	PEV (Pre-Erythrocytic Vaccine)	3	35%	2	100	Infants	6, 10, &, 14 weeks	2 yrs	50%	69%	85%	85%	NA	80%	1-39yo	0 yrs	None	70%	81%	93%	93%	NA	NA	None	NA	NA	NA	NA	NA	NA	NA	NA	0.4	Cases in <5yo per 100,000 population	47339	49039.35294	50985.41176	51461.29412	51769	52026.64706	51999.35294	51928.47059	51826.23529	51900.70588	51766.52941	51775.52941	51779.52941	51787.58824	51830.35294
104	PEV (Pre-Erythrocytic Vaccine)	3	35%	2	100	Infants	6, 10, &, 14 weeks	2 yrs	50%	69%	85%	85%	NA	80%	1-39yo	0 yrs	None	70%	81%	93%	93%	NA	NA	None	NA	NA	NA	NA	NA	NA	NA	NA	0.4	Severe Cases in <5yo per 100,000 population	1300	1357.941176	1442.647059	1445.352941	1469.470588	1451.588235	1476.764706	1437.941176	1450.470588	1447.058824	1451	1454.470588	1442.411765	1458.705882	1462.882353
104	PEV (Pre-Erythrocytic Vaccine)	3	35%	2	100	Infants	6, 10, &, 14 weeks	2 yrs	50%	69%	85%	85%	NA	80%	1-39yo	0 yrs	None	70%	81%	93%	93%	NA	NA	None	NA	NA	NA	NA	NA	NA	NA	NA	0.4	Deaths in < 5yo per 100,000 population	311.5294118	315.3529412	329.4117647	331.8235294	338.1764706	339.5882353	338.8823529	324.0588235	327	333.4117647	327.7647059	332.4117647	329.5882353	333.2352941	334.2352941
104	PEV (Pre-Erythrocytic Vaccine)	3	35%	2	100	Infants	6, 10, &, 14 weeks	2 yrs	50%	69%	85%	85%	NA	80%	1-39yo	0 yrs	None	70%	81%	93%	93%	NA	NA	None	NA	NA	NA	NA	NA	NA	NA	NA	0.4	DALYs per 100,000 population	9198.102284	9439.763655	9877.093069	9999.86706	10168.74347	10225.10736	10178.52856	9728.851749	9891.498842	10081.602	9852.608909	9952.351746	9939.396478	10002.0321	9991.697637
104	PEV (Pre-Erythrocytic Vaccine)	3	35%	2	100	Infants	6, 10, &, 14 weeks	2 yrs	50%	69%	85%	85%	NA	80%	1-39yo	0 yrs	None	70%	81%	93%	93%	NA	NA	None	NA	NA	NA	NA	NA	NA	NA	NA	0.4	Income and productivity gains from delivering vaccine (US$ / dose)	0.133788473	0.815141395	-0.728305914	-1.340773619	-1.637527889	-1.690163858	-1.699739034	-1.604486117	-1.540428358	-1.460447366	-1.401218198	-1.288179447	-1.237271917	-1.189949505	-1.205089822
105	PEV (Pre-Erythrocytic Vaccine)	3	35%	2	100	Infants	6, 10, &, 14 weeks	2 yrs	50%	69%	85%	85%	NA	80%	1-39yo	0 yrs	None	50%	69%	85%	85%	NA	NA	None	NA	NA	NA	NA	NA	NA	NA	NA	0.4	Cases per 100,000 population	102609.7	107882.1	112559.15	114597.95	115532.1	115836.3	116049.85	115825.7	115635	115479.9	115364.5	115226.2	115092	114923.05	114743.65
105	PEV (Pre-Erythrocytic Vaccine)	3	35%	2	100	Infants	6, 10, &, 14 weeks	2 yrs	50%	69%	85%	85%	NA	80%	1-39yo	0 yrs	None	50%	69%	85%	85%	NA	NA	None	NA	NA	NA	NA	NA	NA	NA	NA	0.4	Severe Cases per 100,000 population	1400.55	1503.8	1598.4	1614.3	1619.8	1620.35	1604.9	1601.2	1617.9	1591.55	1587.6	1594.55	1591.95	1589.15	1601.65
105	PEV (Pre-Erythrocytic Vaccine)	3	35%	2	100	Infants	6, 10, &, 14 weeks	2 yrs	50%	69%	85%	85%	NA	80%	1-39yo	0 yrs	None	50%	69%	85%	85%	NA	NA	None	NA	NA	NA	NA	NA	NA	NA	NA	0.4	Deaths per 100,000 population	338.75	355.95	366.25	365.65	367.3	373.9	374.55	369.25	377.15	374.25	363.25	369.6	362.3	375.95	374.9
105	PEV (Pre-Erythrocytic Vaccine)	3	35%	2	100	Infants	6, 10, &, 14 weeks	2 yrs	50%	69%	85%	85%	NA	80%	1-39yo	0 yrs	None	50%	69%	85%	85%	NA	NA	None	NA	NA	NA	NA	NA	NA	NA	NA	0.4	Cases in <5yo per 100,000 population	48031.2	49284.25	50884.65	51391.8	51632.1	51898.15	51914.75	51865.2	51820.2	51813	51837.75	51869.4	51741.35	51745.55	51701.6
105	PEV (Pre-Erythrocytic Vaccine)	3	35%	2	100	Infants	6, 10, &, 14 weeks	2 yrs	50%	69%	85%	85%	NA	80%	1-39yo	0 yrs	None	50%	69%	85%	85%	NA	NA	None	NA	NA	NA	NA	NA	NA	NA	NA	0.4	Severe Cases in <5yo per 100,000 population	1294.1	1375.25	1459.65	1467.6	1472.05	1473	1455.85	1449.9	1464.55	1443.45	1440.1	1451.15	1440.3	1440.85	1452.7
105	PEV (Pre-Erythrocytic Vaccine)	3	35%	2	100	Infants	6, 10, &, 14 weeks	2 yrs	50%	69%	85%	85%	NA	80%	1-39yo	0 yrs	None	50%	69%	85%	85%	NA	NA	None	NA	NA	NA	NA	NA	NA	NA	NA	0.4	Deaths in < 5yo per 100,000 population	310.35	321.8	331.55	330.75	329.2	336.65	337.1	333.25	337.6	335.2	327.2	333.15	323.35	338.15	337.6
105	PEV (Pre-Erythrocytic Vaccine)	3	35%	2	100	Infants	6, 10, &, 14 weeks	2 yrs	50%	69%	85%	85%	NA	80%	1-39yo	0 yrs	None	50%	69%	85%	85%	NA	NA	None	NA	NA	NA	NA	NA	NA	NA	NA	0.4	DALYs per 100,000 population	9133.993835	9592.576112	9866.124649	9875.639492	9904.288682	10081.63931	10096.15237	9956.930427	10176.19771	10097.34819	9796.986466	9976.146417	9788.734705	10132.5164	10111.81984
105	PEV (Pre-Erythrocytic Vaccine)	3	35%	2	100	Infants	6, 10, &, 14 weeks	2 yrs	50%	69%	85%	85%	NA	80%	1-39yo	0 yrs	None	50%	69%	85%	85%	NA	NA	None	NA	NA	NA	NA	NA	NA	NA	NA	0.4	Income and productivity gains from delivering vaccine (US$ / dose)	0.132160345	0.709281628	-0.610714457	-1.156158828	-1.438242919	-1.486209396	-1.526117202	-1.467858829	-1.441104988	-1.362588016	-1.308862392	-1.263042897	-1.233870453	-1.187173883	-1.156747096
106	PEV (Pre-Erythrocytic Vaccine)	3	35%	2	100	Infants	6, 10, &, 14 weeks	2 yrs	50%	69%	85%	85%	NA	50%	1-39yo	0 yrs	None	89%	95%	97%	97%	NA	NA	None	NA	NA	NA	NA	NA	NA	NA	NA	0.4	Cases per 100,000 population	100419.27	107180.48	113394.15	115931.1	117024.63	117210.75	117039.34	116725.68	116312.66	115989.66	115616.19	115330.88	115133.12	114951.33	114835.95
106	PEV (Pre-Erythrocytic Vaccine)	3	35%	2	100	Infants	6, 10, &, 14 weeks	2 yrs	50%	69%	85%	85%	NA	50%	1-39yo	0 yrs	None	89%	95%	97%	97%	NA	NA	None	NA	NA	NA	NA	NA	NA	NA	NA	0.4	Severe Cases per 100,000 population	1374.06	1491.86	1587.78	1621.26	1624.09	1624.37	1611.16	1603.32	1607.92	1599.65	1598.15	1594.94	1593.84	1592.68	1596.04
106	PEV (Pre-Erythrocytic Vaccine)	3	35%	2	100	Infants	6, 10, &, 14 weeks	2 yrs	50%	69%	85%	85%	NA	50%	1-39yo	0 yrs	None	89%	95%	97%	97%	NA	NA	None	NA	NA	NA	NA	NA	NA	NA	NA	0.4	Deaths per 100,000 population	335.51	352.84	368.25	373.03	375.73	371.56	371.21	372.37	371.5	369.39	372.49	370.8	366.57	367.68	366.25
106	PEV (Pre-Erythrocytic Vaccine)	3	35%	2	100	Infants	6, 10, &, 14 weeks	2 yrs	50%	69%	85%	85%	NA	50%	1-39yo	0 yrs	None	89%	95%	97%	97%	NA	NA	None	NA	NA	NA	NA	NA	NA	NA	NA	0.4	Cases in <5yo per 100,000 population	46909.26	48809.48	51043.04	51653.12	51930.14	52167.96	52124.22	52103.19	52038.12	52026.49	51998.69	51981.81	51985.57	51971.77	51988.22
106	PEV (Pre-Erythrocytic Vaccine)	3	35%	2	100	Infants	6, 10, &, 14 weeks	2 yrs	50%	69%	85%	85%	NA	50%	1-39yo	0 yrs	None	89%	95%	97%	97%	NA	NA	None	NA	NA	NA	NA	NA	NA	NA	NA	0.4	Severe Cases in <5yo per 100,000 population	1269.62	1368.98	1445.85	1468.96	1471.61	1475.12	1458.74	1455.94	1459.94	1453.9	1455.75	1453.07	1451.34	1452.09	1452.52
106	PEV (Pre-Erythrocytic Vaccine)	3	35%	2	100	Infants	6, 10, &, 14 weeks	2 yrs	50%	69%	85%	85%	NA	50%	1-39yo	0 yrs	None	89%	95%	97%	97%	NA	NA	None	NA	NA	NA	NA	NA	NA	NA	NA	0.4	Deaths in < 5yo per 100,000 population	307.83	320.62	331.1	334.91	337.06	333.12	332.69	334	333.52	331.08	335.56	333.54	330.26	331.25	329.53
106	PEV (Pre-Erythrocytic Vaccine)	3	35%	2	100	Infants	6, 10, &, 14 weeks	2 yrs	50%	69%	85%	85%	NA	50%	1-39yo	0 yrs	None	89%	95%	97%	97%	NA	NA	None	NA	NA	NA	NA	NA	NA	NA	NA	0.4	DALYs per 100,000 population	9029.882781	9504.690641	9936.488757	10070.21184	10135.10955	10027.41396	10020.4486	10047.39834	10035.732	9964.793158	10050.00366	9994.105698	9890.786848	9920.040324	9895.265561
106	PEV (Pre-Erythrocytic Vaccine)	3	35%	2	100	Infants	6, 10, &, 14 weeks	2 yrs	50%	69%	85%	85%	NA	50%	1-39yo	0 yrs	None	89%	95%	97%	97%	NA	NA	None	NA	NA	NA	NA	NA	NA	NA	NA	0.4	Income and productivity gains from delivering vaccine (US$ / dose)	0.136860664	0.894519151	-0.868209902	-1.586596051	-1.9125956	-1.931400222	-1.876896991	-1.77923368	-1.657169704	-1.551539434	-1.415533756	-1.340019228	-1.272135795	-1.201976234	-1.173176902
107	PEV (Pre-Erythrocytic Vaccine)	3	35%	2	100	Infants	6, 10, &, 14 weeks	2 yrs	50%	69%	85%	85%	NA	50%	1-39yo	0 yrs	None	70%	81%	93%	93%	NA	NA	None	NA	NA	NA	NA	NA	NA	NA	NA	0.4	Cases per 100,000 population	101474.1905	107384.1429	113003.5714	115506.4762	116453.9524	116544.6667	116655.8571	116366.1429	116020.2857	115853.5714	115520.7619	115296.7619	115114.2381	114906.8095	114757.5238
107	PEV (Pre-Erythrocytic Vaccine)	3	35%	2	100	Infants	6, 10, &, 14 weeks	2 yrs	50%	69%	85%	85%	NA	50%	1-39yo	0 yrs	None	70%	81%	93%	93%	NA	NA	None	NA	NA	NA	NA	NA	NA	NA	NA	0.4	Severe Cases per 100,000 population	1394.666667	1494.380952	1595.809524	1626.047619	1620.666667	1619.238095	1623.238095	1601	1606.714286	1607.142857	1619.238095	1599.714286	1601.333333	1586.142857	1579.809524
107	PEV (Pre-Erythrocytic Vaccine)	3	35%	2	100	Infants	6, 10, &, 14 weeks	2 yrs	50%	69%	85%	85%	NA	50%	1-39yo	0 yrs	None	70%	81%	93%	93%	NA	NA	None	NA	NA	NA	NA	NA	NA	NA	NA	0.4	Deaths per 100,000 population	339	351.4761905	365.952381	363.952381	371.047619	384.8095238	368.7619048	365.6190476	372.4285714	372.2380952	362.1904762	369.7142857	367.8095238	368.5238095	372.2857143
107	PEV (Pre-Erythrocytic Vaccine)	3	35%	2	100	Infants	6, 10, &, 14 weeks	2 yrs	50%	69%	85%	85%	NA	50%	1-39yo	0 yrs	None	70%	81%	93%	93%	NA	NA	None	NA	NA	NA	NA	NA	NA	NA	NA	0.4	Cases in <5yo per 100,000 population	47433.2381	49032.09524	51016.19048	51659.95238	51878.04762	52052.7619	52093.19048	52019.66667	51989.28571	52063.57143	52016.28571	51975.14286	51950.71429	51912.57143	51921.71429
107	PEV (Pre-Erythrocytic Vaccine)	3	35%	2	100	Infants	6, 10, &, 14 weeks	2 yrs	50%	69%	85%	85%	NA	50%	1-39yo	0 yrs	None	70%	81%	93%	93%	NA	NA	None	NA	NA	NA	NA	NA	NA	NA	NA	0.4	Severe Cases in <5yo per 100,000 population	1286.952381	1368.857143	1455.380952	1474.428571	1469.190476	1474.238095	1468.285714	1455.904762	1458.619048	1462.095238	1468.428571	1457.142857	1461.428571	1445.761905	1438.238095
107	PEV (Pre-Erythrocytic Vaccine)	3	35%	2	100	Infants	6, 10, &, 14 weeks	2 yrs	50%	69%	85%	85%	NA	50%	1-39yo	0 yrs	None	70%	81%	93%	93%	NA	NA	None	NA	NA	NA	NA	NA	NA	NA	NA	0.4	Deaths in < 5yo per 100,000 population	311.8095238	319.0952381	330.3809524	325.2380952	333.1428571	345.4761905	328.6190476	327.952381	335.0952381	335.3333333	324	334.7142857	330.2380952	333.7142857	333.3333333
107	PEV (Pre-Erythrocytic Vaccine)	3	35%	2	100	Infants	6, 10, &, 14 weeks	2 yrs	50%	69%	85%	85%	NA	50%	1-39yo	0 yrs	None	70%	81%	93%	93%	NA	NA	None	NA	NA	NA	NA	NA	NA	NA	NA	0.4	DALYs per 100,000 population	9117.486389	9462.25962	9894.457499	9827.852505	10025.62679	10396.86384	9966.552654	9869.064564	10037.56189	10081.24576	9770.906359	9966.50281	9927.854876	9959.461553	10044.3305
107	PEV (Pre-Erythrocytic Vaccine)	3	35%	2	100	Infants	6, 10, &, 14 weeks	2 yrs	50%	69%	85%	85%	NA	50%	1-39yo	0 yrs	None	70%	81%	93%	93%	NA	NA	None	NA	NA	NA	NA	NA	NA	NA	NA	0.4	Income and productivity gains from delivering vaccine (US$ / dose)	0.133097556	0.867313587	-0.762278305	-1.452197098	-1.735518309	-1.733615982	-1.761529305	-1.669075792	-1.564336425	-1.509889043	-1.402269674	-1.332986365	-1.276916344	-1.197533719	-1.150870505
108	PEV (Pre-Erythrocytic Vaccine)	3	35%	2	100	Infants	6, 10, &, 14 weeks	2 yrs	50%	69%	85%	85%	NA	50%	1-39yo	0 yrs	None	50%	69%	85%	85%	NA	NA	None	NA	NA	NA	NA	NA	NA	NA	NA	0.4	Cases per 100,000 population	102707.3077	108042.1154	112845.1154	114926	115690.8077	116058.9615	116029.6154	115856.2692	115691.8077	115438.0385	115128.0385	115163.2308	114896.3846	114763	114698.6923
108	PEV (Pre-Erythrocytic Vaccine)	3	35%	2	100	Infants	6, 10, &, 14 weeks	2 yrs	50%	69%	85%	85%	NA	50%	1-39yo	0 yrs	None	50%	69%	85%	85%	NA	NA	None	NA	NA	NA	NA	NA	NA	NA	NA	0.4	Severe Cases per 100,000 population	1403.346154	1489.5	1582.461538	1597.884615	1615.538462	1625.538462	1594.153846	1606.307692	1601.346154	1615.846154	1598.961538	1609.923077	1583.192308	1594.038462	1589.192308
108	PEV (Pre-Erythrocytic Vaccine)	3	35%	2	100	Infants	6, 10, &, 14 weeks	2 yrs	50%	69%	85%	85%	NA	50%	1-39yo	0 yrs	None	50%	69%	85%	85%	NA	NA	None	NA	NA	NA	NA	NA	NA	NA	NA	0.4	Deaths per 100,000 population	337.3076923	349.5384615	363.6923077	365.9615385	372.2692308	371.7307692	373.6153846	373.4230769	362.9615385	373.9230769	376	369	369.6153846	371.1538462	369.8461538
108	PEV (Pre-Erythrocytic Vaccine)	3	35%	2	100	Infants	6, 10, &, 14 weeks	2 yrs	50%	69%	85%	85%	NA	50%	1-39yo	0 yrs	None	50%	69%	85%	85%	NA	NA	None	NA	NA	NA	NA	NA	NA	NA	NA	0.4	Cases in <5yo per 100,000 population	48034.65385	49432.65385	51127.34615	51657.65385	51794.65385	52176.80769	52069.19231	52040.07692	52034.46154	52027.19231	51948.07692	51980.5	51939.76923	51982.46154	52019.84615
108	PEV (Pre-Erythrocytic Vaccine)	3	35%	2	100	Infants	6, 10, &, 14 weeks	2 yrs	50%	69%	85%	85%	NA	50%	1-39yo	0 yrs	None	50%	69%	85%	85%	NA	NA	None	NA	NA	NA	NA	NA	NA	NA	NA	0.4	Severe Cases in <5yo per 100,000 population	1295.307692	1369.307692	1444.038462	1451.153846	1473.115385	1483	1449.384615	1458.461538	1454.153846	1472.615385	1453.038462	1464.423077	1438.653846	1453.423077	1447.538462
108	PEV (Pre-Erythrocytic Vaccine)	3	35%	2	100	Infants	6, 10, &, 14 weeks	2 yrs	50%	69%	85%	85%	NA	50%	1-39yo	0 yrs	None	50%	69%	85%	85%	NA	NA	None	NA	NA	NA	NA	NA	NA	NA	NA	0.4	Deaths in < 5yo per 100,000 population	309.1923077	318.8461538	329.5	328.6153846	334.6923077	334.4615385	337.0769231	333.8076923	326.2692308	336.9230769	340.1538462	330.8076923	333.7307692	334.6923077	334.6923077
108	PEV (Pre-Erythrocytic Vaccine)	3	35%	2	100	Infants	6, 10, &, 14 weeks	2 yrs	50%	69%	85%	85%	NA	50%	1-39yo	0 yrs	None	50%	69%	85%	85%	NA	NA	None	NA	NA	NA	NA	NA	NA	NA	NA	0.4	DALYs per 100,000 population	9065.693974	9418.50413	9824.549637	9880.680324	10042.46005	10032.01431	10094.29142	10071.68814	9797.669708	10090.55718	10136.17774	9966.064171	9978.314467	10024.18116	9992.666772
108	PEV (Pre-Erythrocytic Vaccine)	3	35%	2	100	Infants	6, 10, &, 14 weeks	2 yrs	50%	69%	85%	85%	NA	50%	1-39yo	0 yrs	None	50%	69%	85%	85%	NA	NA	None	NA	NA	NA	NA	NA	NA	NA	NA	0.4	Income and productivity gains from delivering vaccine (US$ / dose)	0.13017041	0.701807661	-0.68095575	-1.256398516	-1.502463445	-1.552695965	-1.543511619	-1.507980233	-1.456362132	-1.374063132	-1.273233702	-1.2996065	-1.195061377	-1.141976481	-1.128088597
109	PEV (Pre-Erythrocytic Vaccine)	3	35%	4	0.1	Infants	6, 10, &, 14 weeks	2 yrs	89%	95%	97%	97%	NA	95%	1-39yo	0 yrs	None	89%	95%	97%	97%	NA	NA	None	NA	NA	NA	NA	NA	NA	NA	NA	0.4	Cases per 100,000 population	6534.609091	4068.381818	3366.981818	3060.309091	2998.963636	3077.263636	3286.809091	3664.318182	4111.145455	4614.045455	5210.809091	5885.027273	6547.209091	7187.227273	7663.972727
109	PEV (Pre-Erythrocytic Vaccine)	3	35%	4	0.1	Infants	6, 10, &, 14 weeks	2 yrs	89%	95%	97%	97%	NA	95%	1-39yo	0 yrs	None	89%	95%	97%	97%	NA	NA	None	NA	NA	NA	NA	NA	NA	NA	NA	0.4	Severe Cases per 100,000 population	108.6272727	65.68181818	55.8	52.42727273	53.01818182	56.07272727	59.6	69.76363636	80.61818182	93.80909091	107.0272727	121.2272727	137.8727273	151.0636364	158.2181818
109	PEV (Pre-Erythrocytic Vaccine)	3	35%	4	0.1	Infants	6, 10, &, 14 weeks	2 yrs	89%	95%	97%	97%	NA	95%	1-39yo	0 yrs	None	89%	95%	97%	97%	NA	NA	None	NA	NA	NA	NA	NA	NA	NA	NA	0.4	Deaths per 100,000 population	23.18181818	15.46363636	13.42727273	12.17272727	11.77272727	13	13.53636364	15.96363636	17.81818182	21.37272727	23.1	26.39090909	29.50909091	31.26363636	33.53636364
109	PEV (Pre-Erythrocytic Vaccine)	3	35%	4	0.1	Infants	6, 10, &, 14 weeks	2 yrs	89%	95%	97%	97%	NA	95%	1-39yo	0 yrs	None	89%	95%	97%	97%	NA	NA	None	NA	NA	NA	NA	NA	NA	NA	NA	0.4	Cases in <5yo per 100,000 population	519.2545455	298.0818182	230.1	198.4454545	180.2909091	177.6363636	180.2363636	196.1454545	224.1636364	250.5181818	288.2090909	326.4727273	366.9727273	405.1545455	443.3545455
109	PEV (Pre-Erythrocytic Vaccine)	3	35%	4	0.1	Infants	6, 10, &, 14 weeks	2 yrs	89%	95%	97%	97%	NA	95%	1-39yo	0 yrs	None	89%	95%	97%	97%	NA	NA	None	NA	NA	NA	NA	NA	NA	NA	NA	0.4	Severe Cases in <5yo per 100,000 population	26.2	14.82727273	12.29090909	10.5	9.9	9.7	9.509090909	10.78181818	12.07272727	13.31818182	16.11818182	18	20.59090909	22.72727273	22.47272727
109	PEV (Pre-Erythrocytic Vaccine)	3	35%	4	0.1	Infants	6, 10, &, 14 weeks	2 yrs	89%	95%	97%	97%	NA	95%	1-39yo	0 yrs	None	89%	95%	97%	97%	NA	NA	None	NA	NA	NA	NA	NA	NA	NA	NA	0.4	Deaths in < 5yo per 100,000 population	7.136363636	5.481818182	4.736363636	4.027272727	4.081818182	3.863636364	4.172727273	4.236363636	4.863636364	4.781818182	5.063636364	5.681818182	6.118181818	6.9	6.509090909
109	PEV (Pre-Erythrocytic Vaccine)	3	35%	4	0.1	Infants	6, 10, &, 14 weeks	2 yrs	89%	95%	97%	97%	NA	95%	1-39yo	0 yrs	None	89%	95%	97%	97%	NA	NA	None	NA	NA	NA	NA	NA	NA	NA	NA	0.4	DALYs per 100,000 population	593.6244079	390.8647894	340.0221504	307.6607772	301.7270375	326.4737003	344.3125604	402.6494488	449.8355008	531.1895185	576.2694382	660.6558364	739.0401205	783.9153346	838.7215151
109	PEV (Pre-Erythrocytic Vaccine)	3	35%	4	0.1	Infants	6, 10, &, 14 weeks	2 yrs	89%	95%	97%	97%	NA	95%	1-39yo	0 yrs	None	89%	95%	97%	97%	NA	NA	None	NA	NA	NA	NA	NA	NA	NA	NA	0.4	Income and productivity gains from delivering vaccine (US$ / dose)	0.031847217	1.003229175	1.025080373	1.084020497	1.093901385	1.07745222	1.035135105	0.956576218	0.865068792	0.762259943	0.645347478	0.509287227	0.376659787	0.247686189	0.15479707
110	PEV (Pre-Erythrocytic Vaccine)	3	35%	4	0.1	Infants	6, 10, &, 14 weeks	2 yrs	89%	95%	97%	97%	NA	95%	1-39yo	0 yrs	None	70%	81%	93%	93%	NA	NA	None	NA	NA	NA	NA	NA	NA	NA	NA	0.4	Cases per 100,000 population	6708.263636	4359.881818	3657.045455	3385.781818	3241.963636	3386.636364	3613.872727	3901.136364	4292.736364	4891.872727	5475.981818	6037.718182	6690.872727	7298.345455	7754.545455
110	PEV (Pre-Erythrocytic Vaccine)	3	35%	4	0.1	Infants	6, 10, &, 14 weeks	2 yrs	89%	95%	97%	97%	NA	95%	1-39yo	0 yrs	None	70%	81%	93%	93%	NA	NA	None	NA	NA	NA	NA	NA	NA	NA	NA	0.4	Severe Cases per 100,000 population	111.6727273	70.8	60.64545455	58.4	55.57272727	61.20909091	67.2	73.7	82.62727273	97.86363636	110.3	123.6818182	137.5545455	149.4818182	160.7454545
110	PEV (Pre-Erythrocytic Vaccine)	3	35%	4	0.1	Infants	6, 10, &, 14 weeks	2 yrs	89%	95%	97%	97%	NA	95%	1-39yo	0 yrs	None	70%	81%	93%	93%	NA	NA	None	NA	NA	NA	NA	NA	NA	NA	NA	0.4	Deaths per 100,000 population	23.49090909	16.4	14.70909091	13.53636364	12.76363636	14.03636364	15.54545455	16.6	18.84545455	21.7	24.56363636	26.79090909	29.4	30.81818182	33.8
110	PEV (Pre-Erythrocytic Vaccine)	3	35%	4	0.1	Infants	6, 10, &, 14 weeks	2 yrs	89%	95%	97%	97%	NA	95%	1-39yo	0 yrs	None	70%	81%	93%	93%	NA	NA	None	NA	NA	NA	NA	NA	NA	NA	NA	0.4	Cases in <5yo per 100,000 population	527.0727273	316.4818182	251.4727273	217.1181818	194.9	190.0727273	197.9909091	215.3818182	234.8545455	265.7272727	300.0363636	335.5545455	375.8	415.0909091	448.6727273
110	PEV (Pre-Erythrocytic Vaccine)	3	35%	4	0.1	Infants	6, 10, &, 14 weeks	2 yrs	89%	95%	97%	97%	NA	95%	1-39yo	0 yrs	None	70%	81%	93%	93%	NA	NA	None	NA	NA	NA	NA	NA	NA	NA	NA	0.4	Severe Cases in <5yo per 100,000 population	27.08181818	16.65454545	12.71818182	11.5	10.58181818	10.33636364	11.05454545	11.44545455	12.67272727	14.85454545	15.56363636	17.9	20.36363636	22.53636364	25.1
110	PEV (Pre-Erythrocytic Vaccine)	3	35%	4	0.1	Infants	6, 10, &, 14 weeks	2 yrs	89%	95%	97%	97%	NA	95%	1-39yo	0 yrs	None	70%	81%	93%	93%	NA	NA	None	NA	NA	NA	NA	NA	NA	NA	NA	0.4	Deaths in < 5yo per 100,000 population	7.654545455	5.554545455	5.018181818	4.181818182	3.918181818	4.045454545	4.427272727	4.572727273	4.790909091	5.318181818	5.372727273	5.481818182	6.454545455	6.509090909	6.909090909
110	PEV (Pre-Erythrocytic Vaccine)	3	35%	4	0.1	Infants	6, 10, &, 14 weeks	2 yrs	89%	95%	97%	97%	NA	95%	1-39yo	0 yrs	None	70%	81%	93%	93%	NA	NA	None	NA	NA	NA	NA	NA	NA	NA	NA	0.4	DALYs per 100,000 population	601.8729196	413.5076196	371.9520691	340.1341457	322.6306672	351.889565	390.2114827	417.6976676	471.4210199	547.2649575	618.2872855	669.3615056	738.3547696	772.4836756	848.7991944
110	PEV (Pre-Erythrocytic Vaccine)	3	35%	4	0.1	Infants	6, 10, &, 14 weeks	2 yrs	89%	95%	97%	97%	NA	95%	1-39yo	0 yrs	None	70%	81%	93%	93%	NA	NA	None	NA	NA	NA	NA	NA	NA	NA	NA	0.4	Income and productivity gains from delivering vaccine (US$ / dose)	0.031415881	0.936699742	0.967104621	1.020683055	1.049401939	1.01674669	0.968361939	0.90706731	0.827814097	0.706220976	0.591652754	0.478531073	0.348751822	0.226342503	0.137244956
111	PEV (Pre-Erythrocytic Vaccine)	3	35%	4	0.1	Infants	6, 10, &, 14 weeks	2 yrs	89%	95%	97%	97%	NA	95%	1-39yo	0 yrs	None	50%	69%	85%	85%	NA	NA	None	NA	NA	NA	NA	NA	NA	NA	NA	0.4	Cases per 100,000 population	6905.827273	4754.227273	4070.463636	3808.781818	3740.845455	3880.518182	4092.690909	4474.090909	4938.872727	5430.809091	5945.172727	6495.836364	6943.809091	7386.809091	7827.127273
111	PEV (Pre-Erythrocytic Vaccine)	3	35%	4	0.1	Infants	6, 10, &, 14 weeks	2 yrs	89%	95%	97%	97%	NA	95%	1-39yo	0 yrs	None	50%	69%	85%	85%	NA	NA	None	NA	NA	NA	NA	NA	NA	NA	NA	0.4	Severe Cases per 100,000 population	115.5363636	77.38181818	68.34545455	64.77272727	65.06363636	68.81818182	74.69090909	84	95.42727273	103.7636364	116.8909091	130.9454545	140.0272727	149.9909091	158.2818182
111	PEV (Pre-Erythrocytic Vaccine)	3	35%	4	0.1	Infants	6, 10, &, 14 weeks	2 yrs	89%	95%	97%	97%	NA	95%	1-39yo	0 yrs	None	50%	69%	85%	85%	NA	NA	None	NA	NA	NA	NA	NA	NA	NA	NA	0.4	Deaths per 100,000 population	23.99090909	17.46363636	15.42727273	15.33636364	14.37272727	16.13636364	17.00909091	18.80909091	20.50909091	22.29090909	25.63636364	28.11818182	29.83636364	30.67272727	33.64545455
111	PEV (Pre-Erythrocytic Vaccine)	3	35%	4	0.1	Infants	6, 10, &, 14 weeks	2 yrs	89%	95%	97%	97%	NA	95%	1-39yo	0 yrs	None	50%	69%	85%	85%	NA	NA	None	NA	NA	NA	NA	NA	NA	NA	NA	0.4	Cases in <5yo per 100,000 population	553.9909091	346.7727273	281	245.8727273	225.0454545	220.5727273	229.8363636	249.7	272.9909091	304.7181818	331.2545455	365.7363636	399.3272727	427.9272727	460.5636364
111	PEV (Pre-Erythrocytic Vaccine)	3	35%	4	0.1	Infants	6, 10, &, 14 weeks	2 yrs	89%	95%	97%	97%	NA	95%	1-39yo	0 yrs	None	50%	69%	85%	85%	NA	NA	None	NA	NA	NA	NA	NA	NA	NA	NA	0.4	Severe Cases in <5yo per 100,000 population	28.88181818	17.69090909	14.71818182	12.93636364	12.18181818	11.66363636	11.99090909	13.62727273	15	16.12727273	17.69090909	20.32727273	21.03636364	22.92727273	24.45454545
111	PEV (Pre-Erythrocytic Vaccine)	3	35%	4	0.1	Infants	6, 10, &, 14 weeks	2 yrs	89%	95%	97%	97%	NA	95%	1-39yo	0 yrs	None	50%	69%	85%	85%	NA	NA	None	NA	NA	NA	NA	NA	NA	NA	NA	0.4	Deaths in < 5yo per 100,000 population	7.190909091	6.054545455	4.827272727	4.945454545	4.481818182	4.709090909	4.427272727	4.990909091	5.009090909	5.572727273	5.827272727	6.063636364	6.227272727	6.163636364	7.245454545
111	PEV (Pre-Erythrocytic Vaccine)	3	35%	4	0.1	Infants	6, 10, &, 14 weeks	2 yrs	89%	95%	97%	97%	NA	95%	1-39yo	0 yrs	None	50%	69%	85%	85%	NA	NA	None	NA	NA	NA	NA	NA	NA	NA	NA	0.4	DALYs per 100,000 population	614.0303647	443.0802392	388.4359074	388.0080864	365.4816514	408.3865624	427.1224293	474.1978008	513.9454678	559.6187911	645.4171152	705.2003012	741.6217986	770.6017748	845.2545135
111	PEV (Pre-Erythrocytic Vaccine)	3	35%	4	0.1	Infants	6, 10, &, 14 weeks	2 yrs	89%	95%	97%	97%	NA	95%	1-39yo	0 yrs	None	50%	69%	85%	85%	NA	NA	None	NA	NA	NA	NA	NA	NA	NA	NA	0.4	Income and productivity gains from delivering vaccine (US$ / dose)	0.03138566	0.850210045	0.886811701	0.937428014	0.948814481	0.917624912	0.874573364	0.795454479	0.700025012	0.602505563	0.500131622	0.388888563	0.300823448	0.210651387	0.125127015
112	PEV (Pre-Erythrocytic Vaccine)	3	35%	4	0.1	Infants	6, 10, &, 14 weeks	2 yrs	89%	95%	97%	97%	NA	80%	1-39yo	0 yrs	None	89%	95%	97%	97%	NA	NA	None	NA	NA	NA	NA	NA	NA	NA	NA	0.4	Cases per 100,000 population	6535.590909	4104.863636	3402.118182	3031.009091	2984.536364	3015.436364	3216.836364	3539.081818	4057.609091	4608.190909	5200.654545	5890.645455	6465.554545	7112.045455	7701.718182
112	PEV (Pre-Erythrocytic Vaccine)	3	35%	4	0.1	Infants	6, 10, &, 14 weeks	2 yrs	89%	95%	97%	97%	NA	80%	1-39yo	0 yrs	None	89%	95%	97%	97%	NA	NA	None	NA	NA	NA	NA	NA	NA	NA	NA	0.4	Severe Cases per 100,000 population	108.4909091	65.18181818	56.41818182	52.05454545	51.09090909	54.6	59.79090909	68.12727273	80.75454545	92.54545455	105.3181818	121.7090909	136.1727273	149.4545455	161.6090909
112	PEV (Pre-Erythrocytic Vaccine)	3	35%	4	0.1	Infants	6, 10, &, 14 weeks	2 yrs	89%	95%	97%	97%	NA	80%	1-39yo	0 yrs	None	89%	95%	97%	97%	NA	NA	None	NA	NA	NA	NA	NA	NA	NA	NA	0.4	Deaths per 100,000 population	23.87272727	15.3	12.97272727	12.16363636	12.14545455	12.55454545	14.09090909	15.22727273	18.33636364	20.07272727	22.26363636	25.90909091	29.21818182	31.39090909	34.12727273
112	PEV (Pre-Erythrocytic Vaccine)	3	35%	4	0.1	Infants	6, 10, &, 14 weeks	2 yrs	89%	95%	97%	97%	NA	80%	1-39yo	0 yrs	None	89%	95%	97%	97%	NA	NA	None	NA	NA	NA	NA	NA	NA	NA	NA	0.4	Cases in <5yo per 100,000 population	520.7363636	296.8636364	234.5909091	197.9727273	182.1272727	169.3	178.2454545	193	220.4272727	256.5090909	287.1818182	328.8454545	366.2909091	406.1909091	447.1818182
112	PEV (Pre-Erythrocytic Vaccine)	3	35%	4	0.1	Infants	6, 10, &, 14 weeks	2 yrs	89%	95%	97%	97%	NA	80%	1-39yo	0 yrs	None	89%	95%	97%	97%	NA	NA	None	NA	NA	NA	NA	NA	NA	NA	NA	0.4	Severe Cases in <5yo per 100,000 population	26.60909091	15.44545455	12.70909091	10.11818182	10.01818182	9.218181818	9.490909091	10.80909091	12.75454545	13.96363636	15.70909091	17.19090909	20.13636364	21.19090909	23.72727273
112	PEV (Pre-Erythrocytic Vaccine)	3	35%	4	0.1	Infants	6, 10, &, 14 weeks	2 yrs	89%	95%	97%	97%	NA	80%	1-39yo	0 yrs	None	89%	95%	97%	97%	NA	NA	None	NA	NA	NA	NA	NA	NA	NA	NA	0.4	Deaths in < 5yo per 100,000 population	7.054545455	5.563636364	4.636363636	4.145454545	3.872727273	3.854545455	3.990909091	4.081818182	4.709090909	4.690909091	5.154545455	5.545454545	6.154545455	6.1	7.209090909
112	PEV (Pre-Erythrocytic Vaccine)	3	35%	4	0.1	Infants	6, 10, &, 14 weeks	2 yrs	89%	95%	97%	97%	NA	80%	1-39yo	0 yrs	None	89%	95%	97%	97%	NA	NA	None	NA	NA	NA	NA	NA	NA	NA	NA	0.4	DALYs per 100,000 population	605.0584993	389.1866216	329.8379348	309.2815848	306.4267179	313.58255	356.7362244	383.8063487	459.7447287	505.5923693	563.0649609	653.3861585	729.7610703	781.4010551	858.5173403
112	PEV (Pre-Erythrocytic Vaccine)	3	35%	4	0.1	Infants	6, 10, &, 14 weeks	2 yrs	89%	95%	97%	97%	NA	80%	1-39yo	0 yrs	None	89%	95%	97%	97%	NA	NA	None	NA	NA	NA	NA	NA	NA	NA	NA	0.4	Income and productivity gains from delivering vaccine (US$ / dose)	0.03194809	0.99920331	1.039804593	1.110414574	1.122578608	1.111075092	1.071125841	1.001324183	0.891558906	0.780937458	0.658670002	0.518352488	0.401609367	0.268023329	0.148914006
113	PEV (Pre-Erythrocytic Vaccine)	3	35%	4	0.1	Infants	6, 10, &, 14 weeks	2 yrs	89%	95%	97%	97%	NA	80%	1-39yo	0 yrs	None	70%	81%	93%	93%	NA	NA	None	NA	NA	NA	NA	NA	NA	NA	NA	0.4	Cases per 100,000 population	6732.809091	4389.863636	3659.181818	3369.3	3281.290909	3364.081818	3592.536364	4025.336364	4493.618182	5007.754545	5609.172727	6270.754545	6769.827273	7177.363636	7622.245455
113	PEV (Pre-Erythrocytic Vaccine)	3	35%	4	0.1	Infants	6, 10, &, 14 weeks	2 yrs	89%	95%	97%	97%	NA	80%	1-39yo	0 yrs	None	70%	81%	93%	93%	NA	NA	None	NA	NA	NA	NA	NA	NA	NA	NA	0.4	Severe Cases per 100,000 population	110.8181818	72.42727273	61.00909091	56.52727273	56.82727273	61.3	65.06363636	75.96363636	87.11818182	100.1818182	112.3818182	126.1636364	138.7454545	145.2363636	156.3363636
113	PEV (Pre-Erythrocytic Vaccine)	3	35%	4	0.1	Infants	6, 10, &, 14 weeks	2 yrs	89%	95%	97%	97%	NA	80%	1-39yo	0 yrs	None	70%	81%	93%	93%	NA	NA	None	NA	NA	NA	NA	NA	NA	NA	NA	0.4	Deaths per 100,000 population	23.28181818	16.27272727	14.31818182	13.19090909	12.85454545	14.07272727	14.50909091	17.09090909	18.93636364	21.94545455	24.23636364	26.94545455	28.74545455	31.03636364	32.24545455
113	PEV (Pre-Erythrocytic Vaccine)	3	35%	4	0.1	Infants	6, 10, &, 14 weeks	2 yrs	89%	95%	97%	97%	NA	80%	1-39yo	0 yrs	None	70%	81%	93%	93%	NA	NA	None	NA	NA	NA	NA	NA	NA	NA	NA	0.4	Cases in <5yo per 100,000 population	532.2454545	323.7181818	254.4454545	217.0727273	199.1909091	191.2272727	201.7	221.9090909	248.8818182	279.8636364	310.9363636	355.5272727	383.4090909	416.2090909	444.0181818
113	PEV (Pre-Erythrocytic Vaccine)	3	35%	4	0.1	Infants	6, 10, &, 14 weeks	2 yrs	89%	95%	97%	97%	NA	80%	1-39yo	0 yrs	None	70%	81%	93%	93%	NA	NA	None	NA	NA	NA	NA	NA	NA	NA	NA	0.4	Severe Cases in <5yo per 100,000 population	26.11818182	16.94545455	13.28181818	11.8	10.21818182	10.11818182	11.12727273	12.09090909	13.05454545	15.13636364	17.28181818	18.42727273	20.4	22.40909091	23.74545455
113	PEV (Pre-Erythrocytic Vaccine)	3	35%	4	0.1	Infants	6, 10, &, 14 weeks	2 yrs	89%	95%	97%	97%	NA	80%	1-39yo	0 yrs	None	70%	81%	93%	93%	NA	NA	None	NA	NA	NA	NA	NA	NA	NA	NA	0.4	Deaths in < 5yo per 100,000 population	6.9	5.672727273	5.036363636	4.536363636	3.827272727	4	4.2	4.754545455	4.818181818	5.181818182	5.445454545	6.263636364	6.190909091	6.509090909	6.372727273
113	PEV (Pre-Erythrocytic Vaccine)	3	35%	4	0.1	Infants	6, 10, &, 14 weeks	2 yrs	89%	95%	97%	97%	NA	80%	1-39yo	0 yrs	None	70%	81%	93%	93%	NA	NA	None	NA	NA	NA	NA	NA	NA	NA	NA	0.4	DALYs per 100,000 population	596.8648252	415.0918829	364.4132742	331.2050097	324.3226501	356.9538872	370.5735364	430.872112	477.745425	548.6484297	611.2219892	677.2937668	722.9118282	777.2183323	807.3824511
113	PEV (Pre-Erythrocytic Vaccine)	3	35%	4	0.1	Infants	6, 10, &, 14 weeks	2 yrs	89%	95%	97%	97%	NA	80%	1-39yo	0 yrs	None	70%	81%	93%	93%	NA	NA	None	NA	NA	NA	NA	NA	NA	NA	NA	0.4	Income and productivity gains from delivering vaccine (US$ / dose)	0.031153115	0.934849606	0.988780204	1.044803733	1.061435109	1.042922631	0.994990394	0.903432811	0.803973006	0.699720841	0.577417163	0.443580922	0.339662533	0.25954197	0.166305021
114	PEV (Pre-Erythrocytic Vaccine)	3	35%	4	0.1	Infants	6, 10, &, 14 weeks	2 yrs	89%	95%	97%	97%	NA	80%	1-39yo	0 yrs	None	50%	69%	85%	85%	NA	NA	None	NA	NA	NA	NA	NA	NA	NA	NA	0.4	Cases per 100,000 population	6906.272727	4706.809091	4070.118182	3817.372727	3796.990909	3924.972727	4197.963636	4531.372727	4961.618182	5462.290909	5918.718182	6419.845455	6874.827273	7300	7728.9
114	PEV (Pre-Erythrocytic Vaccine)	3	35%	4	0.1	Infants	6, 10, &, 14 weeks	2 yrs	89%	95%	97%	97%	NA	80%	1-39yo	0 yrs	None	50%	69%	85%	85%	NA	NA	None	NA	NA	NA	NA	NA	NA	NA	NA	0.4	Severe Cases per 100,000 population	116.0454545	76.61818182	70.08181818	64.47272727	65.30909091	71.20909091	76.76363636	86.54545455	95.74545455	106.4727273	117.5363636	127.8363636	139.4454545	147.9363636	156.2818182
114	PEV (Pre-Erythrocytic Vaccine)	3	35%	4	0.1	Infants	6, 10, &, 14 weeks	2 yrs	89%	95%	97%	97%	NA	80%	1-39yo	0 yrs	None	50%	69%	85%	85%	NA	NA	None	NA	NA	NA	NA	NA	NA	NA	NA	0.4	Deaths per 100,000 population	24.47272727	17.04545455	15.95454545	14.7	15.06363636	16.1	17.03636364	18.78181818	20.61818182	23.50909091	24.54545455	27.41818182	29.59090909	30.9	32.29090909
114	PEV (Pre-Erythrocytic Vaccine)	3	35%	4	0.1	Infants	6, 10, &, 14 weeks	2 yrs	89%	95%	97%	97%	NA	80%	1-39yo	0 yrs	None	50%	69%	85%	85%	NA	NA	None	NA	NA	NA	NA	NA	NA	NA	NA	0.4	Cases in <5yo per 100,000 population	552.3727273	345.1727273	279.3181818	248.1181818	231.5090909	222.3181818	237.1272727	260.0363636	278.9909091	304.7727273	330.3090909	366.8181818	397.1	421.8636364	451.7
114	PEV (Pre-Erythrocytic Vaccine)	3	35%	4	0.1	Infants	6, 10, &, 14 weeks	2 yrs	89%	95%	97%	97%	NA	80%	1-39yo	0 yrs	None	50%	69%	85%	85%	NA	NA	None	NA	NA	NA	NA	NA	NA	NA	NA	0.4	Severe Cases in <5yo per 100,000 population	28.07272727	17.54545455	14.94545455	13.04545455	12.41818182	11.71818182	13.09090909	14.51818182	14.86363636	16.39090909	18.30909091	19.78181818	20.76363636	22.54545455	23.91818182
114	PEV (Pre-Erythrocytic Vaccine)	3	35%	4	0.1	Infants	6, 10, &, 14 weeks	2 yrs	89%	95%	97%	97%	NA	80%	1-39yo	0 yrs	None	50%	69%	85%	85%	NA	NA	None	NA	NA	NA	NA	NA	NA	NA	NA	0.4	Deaths in < 5yo per 100,000 population	7.254545455	5.463636364	5.018181818	4.818181818	4.581818182	4.527272727	4.645454545	4.5	5.109090909	5.545454545	5.781818182	6.054545455	6.109090909	6.3	6.745454545
114	PEV (Pre-Erythrocytic Vaccine)	3	35%	4	0.1	Infants	6, 10, &, 14 weeks	2 yrs	89%	95%	97%	97%	NA	80%	1-39yo	0 yrs	None	50%	69%	85%	85%	NA	NA	None	NA	NA	NA	NA	NA	NA	NA	NA	0.4	DALYs per 100,000 population	621.8975648	429.881954	404.0041794	373.9569113	378.6130453	407.5789352	429.1029835	472.9553297	518.9818459	592.8132818	618.5619484	687.0124561	742.5288358	776.8037834	812.5419653
114	PEV (Pre-Erythrocytic Vaccine)	3	35%	4	0.1	Infants	6, 10, &, 14 weeks	2 yrs	89%	95%	97%	97%	NA	80%	1-39yo	0 yrs	None	50%	69%	85%	85%	NA	NA	None	NA	NA	NA	NA	NA	NA	NA	NA	0.4	Income and productivity gains from delivering vaccine (US$ / dose)	0.031388488	0.864338768	0.904696222	0.955013771	0.956826483	0.926338637	0.870811861	0.800820018	0.709886846	0.607019752	0.514926845	0.414702639	0.320406014	0.232294093	0.146596421
115	PEV (Pre-Erythrocytic Vaccine)	3	35%	4	0.1	Infants	6, 10, &, 14 weeks	2 yrs	89%	95%	97%	97%	NA	50%	1-39yo	0 yrs	None	89%	95%	97%	97%	NA	NA	None	NA	NA	NA	NA	NA	NA	NA	NA	0.4	Cases per 100,000 population	6531.190909	4060.481818	3395.509091	3062.590909	2968.681818	3088.245455	3286.8	3669.963636	4090.381818	4725.090909	5325.854545	5964.118182	6678.818182	7209.718182	7781.7
115	PEV (Pre-Erythrocytic Vaccine)	3	35%	4	0.1	Infants	6, 10, &, 14 weeks	2 yrs	89%	95%	97%	97%	NA	50%	1-39yo	0 yrs	None	89%	95%	97%	97%	NA	NA	None	NA	NA	NA	NA	NA	NA	NA	NA	0.4	Severe Cases per 100,000 population	108.8909091	65.90909091	55.60909091	52.28181818	53.16363636	55.33636364	61.7	69.76363636	81	94.28181818	108.7363636	126.0090909	139.5	151.6727273	163.2545455
115	PEV (Pre-Erythrocytic Vaccine)	3	35%	4	0.1	Infants	6, 10, &, 14 weeks	2 yrs	89%	95%	97%	97%	NA	50%	1-39yo	0 yrs	None	89%	95%	97%	97%	NA	NA	None	NA	NA	NA	NA	NA	NA	NA	NA	0.4	Deaths per 100,000 population	23.18181818	15.60909091	13.05454545	11.73636364	12.19090909	12.60909091	13.94545455	15.30909091	18.14545455	20.69090909	23.7	27.79090909	29.62727273	31.38181818	34.68181818
115	PEV (Pre-Erythrocytic Vaccine)	3	35%	4	0.1	Infants	6, 10, &, 14 weeks	2 yrs	89%	95%	97%	97%	NA	50%	1-39yo	0 yrs	None	89%	95%	97%	97%	NA	NA	None	NA	NA	NA	NA	NA	NA	NA	NA	0.4	Cases in <5yo per 100,000 population	516.2636364	290.2818182	237.3090909	199.2727273	180.9181818	180.4727273	183.2818182	203.8545455	226.7636364	263.4545455	303.0272727	339.9	385.4090909	417.8181818	456.9454545
115	PEV (Pre-Erythrocytic Vaccine)	3	35%	4	0.1	Infants	6, 10, &, 14 weeks	2 yrs	89%	95%	97%	97%	NA	50%	1-39yo	0 yrs	None	89%	95%	97%	97%	NA	NA	None	NA	NA	NA	NA	NA	NA	NA	NA	0.4	Severe Cases in <5yo per 100,000 population	26.13636364	15.58181818	11.86363636	10.24545455	9.954545455	9.136363636	9.909090909	11.16363636	12.34545455	14.26363636	15.89090909	18.89090909	21.10909091	22.81818182	23.88181818
115	PEV (Pre-Erythrocytic Vaccine)	3	35%	4	0.1	Infants	6, 10, &, 14 weeks	2 yrs	89%	95%	97%	97%	NA	50%	1-39yo	0 yrs	None	89%	95%	97%	97%	NA	NA	None	NA	NA	NA	NA	NA	NA	NA	NA	0.4	Deaths in < 5yo per 100,000 population	7.281818182	5.554545455	4.409090909	4.036363636	3.936363636	3.936363636	4.009090909	4.209090909	4.627272727	4.918181818	5.554545455	5.972727273	6.3	6.572727273	6.9
115	PEV (Pre-Erythrocytic Vaccine)	3	35%	4	0.1	Infants	6, 10, &, 14 weeks	2 yrs	89%	95%	97%	97%	NA	50%	1-39yo	0 yrs	None	89%	95%	97%	97%	NA	NA	None	NA	NA	NA	NA	NA	NA	NA	NA	0.4	DALYs per 100,000 population	593.4701664	395.4186601	329.9942606	297.9377188	308.3211082	318.4626852	352.3185921	384.3731415	455.2820128	520.6620359	593.0127188	693.4748912	743.0897119	787.6361475	865.7492072
115	PEV (Pre-Erythrocytic Vaccine)	3	35%	4	0.1	Infants	6, 10, &, 14 weeks	2 yrs	89%	95%	97%	97%	NA	50%	1-39yo	0 yrs	None	89%	95%	97%	97%	NA	NA	None	NA	NA	NA	NA	NA	NA	NA	NA	0.4	Income and productivity gains from delivering vaccine (US$ / dose)	0.031957068	1.00972884	1.086712168	1.153756517	1.172893567	1.146942954	1.09894466	1.018179098	0.92428625	0.790010284	0.662585992	0.524367943	0.374318071	0.25850585	0.139133835
116	PEV (Pre-Erythrocytic Vaccine)	3	35%	4	0.1	Infants	6, 10, &, 14 weeks	2 yrs	89%	95%	97%	97%	NA	50%	1-39yo	0 yrs	None	70%	81%	93%	93%	NA	NA	None	NA	NA	NA	NA	NA	NA	NA	NA	0.4	Cases per 100,000 population	6724.063636	4386.781818	3660.309091	3332.818182	3249.327273	3311.954545	3580.654545	3925.7	4394.790909	4955.245455	5600.309091	6232.209091	6766.027273	7365.590909	7874.709091
116	PEV (Pre-Erythrocytic Vaccine)	3	35%	4	0.1	Infants	6, 10, &, 14 weeks	2 yrs	89%	95%	97%	97%	NA	50%	1-39yo	0 yrs	None	70%	81%	93%	93%	NA	NA	None	NA	NA	NA	NA	NA	NA	NA	NA	0.4	Severe Cases per 100,000 population	110.8818182	72.95454545	61.03636364	57.20909091	57.09090909	58.80909091	65.68181818	75.53636364	88.11818182	98.2	114.6272727	127.3363636	141.0818182	152.7727273	163.2727273
116	PEV (Pre-Erythrocytic Vaccine)	3	35%	4	0.1	Infants	6, 10, &, 14 weeks	2 yrs	89%	95%	97%	97%	NA	50%	1-39yo	0 yrs	None	70%	81%	93%	93%	NA	NA	None	NA	NA	NA	NA	NA	NA	NA	NA	0.4	Deaths per 100,000 population	23.04545455	17.14545455	14.96363636	13.37272727	13.40909091	13.23636364	14.61818182	16.91818182	19.51818182	21.54545455	24.39090909	27.1	29.27272727	32.16363636	34
116	PEV (Pre-Erythrocytic Vaccine)	3	35%	4	0.1	Infants	6, 10, &, 14 weeks	2 yrs	89%	95%	97%	97%	NA	50%	1-39yo	0 yrs	None	70%	81%	93%	93%	NA	NA	None	NA	NA	NA	NA	NA	NA	NA	NA	0.4	Cases in <5yo per 100,000 population	531.7636364	322.2	252.1090909	218.3818182	198.1545455	190.3454545	205.6727273	220.4090909	245.5454545	278.4909091	320.5272727	357.9363636	392.7272727	433.2272727	470.2909091
116	PEV (Pre-Erythrocytic Vaccine)	3	35%	4	0.1	Infants	6, 10, &, 14 weeks	2 yrs	89%	95%	97%	97%	NA	50%	1-39yo	0 yrs	None	70%	81%	93%	93%	NA	NA	None	NA	NA	NA	NA	NA	NA	NA	NA	0.4	Severe Cases in <5yo per 100,000 population	27.19090909	17.60909091	13.52727273	11.15454545	10.10909091	10.27272727	11	11.77272727	13.21818182	15.10909091	17.08181818	19.58181818	20.74545455	23.06363636	24.73636364
116	PEV (Pre-Erythrocytic Vaccine)	3	35%	4	0.1	Infants	6, 10, &, 14 weeks	2 yrs	89%	95%	97%	97%	NA	50%	1-39yo	0 yrs	None	70%	81%	93%	93%	NA	NA	None	NA	NA	NA	NA	NA	NA	NA	NA	0.4	Deaths in < 5yo per 100,000 population	7.081818182	6.081818182	5.263636364	4.218181818	4.254545455	4.072727273	4.2	4.445454545	4.618181818	5.454545455	5.536363636	6.118181818	5.981818182	6.390909091	7.154545455
116	PEV (Pre-Erythrocytic Vaccine)	3	35%	4	0.1	Infants	6, 10, &, 14 weeks	2 yrs	89%	95%	97%	97%	NA	50%	1-39yo	0 yrs	None	70%	81%	93%	93%	NA	NA	None	NA	NA	NA	NA	NA	NA	NA	NA	0.4	DALYs per 100,000 population	590.838858	437.9875877	378.456443	339.3698846	338.8374824	337.2046023	367.966622	428.8373145	490.1210348	542.7175394	614.3649207	680.9526577	734.1991688	804.1946101	854.2463533
116	PEV (Pre-Erythrocytic Vaccine)	3	35%	4	0.1	Infants	6, 10, &, 14 weeks	2 yrs	89%	95%	97%	97%	NA	50%	1-39yo	0 yrs	None	70%	81%	93%	93%	NA	NA	None	NA	NA	NA	NA	NA	NA	NA	NA	0.4	Income and productivity gains from delivering vaccine (US$ / dose)	0.031419115	0.939926998	1.031764295	1.096583346	1.115244262	1.098859739	1.040366895	0.961268488	0.859315107	0.740436869	0.603499949	0.470747505	0.355161816	0.228249193	0.121930723
117	PEV (Pre-Erythrocytic Vaccine)	3	35%	4	0.1	Infants	6, 10, &, 14 weeks	2 yrs	89%	95%	97%	97%	NA	50%	1-39yo	0 yrs	None	50%	69%	85%	85%	NA	NA	None	NA	NA	NA	NA	NA	NA	NA	NA	0.4	Cases per 100,000 population	6905.554545	4693.209091	4065.136364	3828.218182	3837.681818	3900.5	4110.490909	4535.245455	4969.263636	5506.672727	6141.690909	6691.445455	7086.663636	7500.527273	7941.836364
117	PEV (Pre-Erythrocytic Vaccine)	3	35%	4	0.1	Infants	6, 10, &, 14 weeks	2 yrs	89%	95%	97%	97%	NA	50%	1-39yo	0 yrs	None	50%	69%	85%	85%	NA	NA	None	NA	NA	NA	NA	NA	NA	NA	NA	0.4	Severe Cases per 100,000 population	113.6727273	76.46363636	67.00909091	65.94545455	67.78181818	70.22727273	76.22727273	86.10909091	94.8	108.3636364	123.2181818	132.6818182	144.3181818	152.4636364	158.6545455
117	PEV (Pre-Erythrocytic Vaccine)	3	35%	4	0.1	Infants	6, 10, &, 14 weeks	2 yrs	89%	95%	97%	97%	NA	50%	1-39yo	0 yrs	None	50%	69%	85%	85%	NA	NA	None	NA	NA	NA	NA	NA	NA	NA	NA	0.4	Deaths per 100,000 population	24.95454545	17.38181818	15.98181818	15.26363636	15.62727273	16.52727273	17.08181818	18.77272727	20.93636364	23.95454545	25.46363636	27.92727273	29.42727273	31.00909091	33.38181818
117	PEV (Pre-Erythrocytic Vaccine)	3	35%	4	0.1	Infants	6, 10, &, 14 weeks	2 yrs	89%	95%	97%	97%	NA	50%	1-39yo	0 yrs	None	50%	69%	85%	85%	NA	NA	None	NA	NA	NA	NA	NA	NA	NA	NA	0.4	Cases in <5yo per 100,000 population	549.2727273	344.5636364	280.7363636	248.0454545	233.2181818	228.8454545	235.6727273	255.7181818	284.2181818	311.6272727	354.5363636	391.4727273	420.0545455	443.2363636	483.7818182
117	PEV (Pre-Erythrocytic Vaccine)	3	35%	4	0.1	Infants	6, 10, &, 14 weeks	2 yrs	89%	95%	97%	97%	NA	50%	1-39yo	0 yrs	None	50%	69%	85%	85%	NA	NA	None	NA	NA	NA	NA	NA	NA	NA	NA	0.4	Severe Cases in <5yo per 100,000 population	27.93636364	16.76363636	14.71818182	12.76363636	12.8	12.40909091	12.28181818	13.85454545	14.78181818	16.72727273	19.6	21.32727273	22.57272727	23.62727273	25.26363636
117	PEV (Pre-Erythrocytic Vaccine)	3	35%	4	0.1	Infants	6, 10, &, 14 weeks	2 yrs	89%	95%	97%	97%	NA	50%	1-39yo	0 yrs	None	50%	69%	85%	85%	NA	NA	None	NA	NA	NA	NA	NA	NA	NA	NA	0.4	Deaths in < 5yo per 100,000 population	7.445454545	5.7	5.290909091	4.609090909	4.527272727	5	4.327272727	4.881818182	5.272727273	5.690909091	5.772727273	6.181818182	6.127272727	6.254545455	7.018181818
117	PEV (Pre-Erythrocytic Vaccine)	3	35%	4	0.1	Infants	6, 10, &, 14 weeks	2 yrs	89%	95%	97%	97%	NA	50%	1-39yo	0 yrs	None	50%	69%	85%	85%	NA	NA	None	NA	NA	NA	NA	NA	NA	NA	NA	0.4	DALYs per 100,000 population	634.0945528	441.1546775	404.6391111	384.5342501	395.5261245	414.2765961	429.9083031	473.3975744	524.6628456	599.1992511	644.8488395	702.2796832	741.8760289	778.317372	841.133168
117	PEV (Pre-Erythrocytic Vaccine)	3	35%	4	0.1	Infants	6, 10, &, 14 weeks	2 yrs	89%	95%	97%	97%	NA	50%	1-39yo	0 yrs	None	50%	69%	85%	85%	NA	NA	None	NA	NA	NA	NA	NA	NA	NA	NA	0.4	Income and productivity gains from delivering vaccine (US$ / dose)	0.031612499	0.871132688	0.944914976	0.992323702	0.987561154	0.973309236	0.924319183	0.83549388	0.740425866	0.625181678	0.489897592	0.37493671	0.289796174	0.201129718	0.109859178
118	PEV (Pre-Erythrocytic Vaccine)	3	35%	4	0.1	Infants	6, 10, &, 14 weeks	2 yrs	70%	81%	93%	93%	NA	95%	1-39yo	0 yrs	None	89%	95%	97%	97%	NA	NA	None	NA	NA	NA	NA	NA	NA	NA	NA	0.4	Cases per 100,000 population	6551.854545	4098.054545	3413.227273	3139.327273	3019.436364	3043.172727	3274.109091	3633.836364	4116.727273	4729.018182	5318.945455	5947.036364	6558.618182	7253.481818	7817.009091
118	PEV (Pre-Erythrocytic Vaccine)	3	35%	4	0.1	Infants	6, 10, &, 14 weeks	2 yrs	70%	81%	93%	93%	NA	95%	1-39yo	0 yrs	None	89%	95%	97%	97%	NA	NA	None	NA	NA	NA	NA	NA	NA	NA	NA	0.4	Severe Cases per 100,000 population	108.5636364	67.27272727	57.23636364	54.00909091	52.82727273	55.34545455	60.61818182	71.34545455	80.54545455	95.42727273	108.9909091	123.3727273	137.1363636	152.2909091	165.5363636
118	PEV (Pre-Erythrocytic Vaccine)	3	35%	4	0.1	Infants	6, 10, &, 14 weeks	2 yrs	70%	81%	93%	93%	NA	95%	1-39yo	0 yrs	None	89%	95%	97%	97%	NA	NA	None	NA	NA	NA	NA	NA	NA	NA	NA	0.4	Deaths per 100,000 population	22.62727273	15.78181818	13.32727273	13.7	12.07272727	13.05454545	13.88181818	15.84545455	17.9	20.89090909	23.64545455	25.85454545	28.90909091	32.42727273	34.17272727
118	PEV (Pre-Erythrocytic Vaccine)	3	35%	4	0.1	Infants	6, 10, &, 14 weeks	2 yrs	70%	81%	93%	93%	NA	95%	1-39yo	0 yrs	None	89%	95%	97%	97%	NA	NA	None	NA	NA	NA	NA	NA	NA	NA	NA	0.4	Cases in <5yo per 100,000 population	521.3363636	302.9454545	238.1818182	211.2454545	198.3090909	184.7	195.4	212.4636364	241.4272727	270.1363636	309.4818182	346.9	396.9090909	440.4545455	478.3272727
118	PEV (Pre-Erythrocytic Vaccine)	3	35%	4	0.1	Infants	6, 10, &, 14 weeks	2 yrs	70%	81%	93%	93%	NA	95%	1-39yo	0 yrs	None	89%	95%	97%	97%	NA	NA	None	NA	NA	NA	NA	NA	NA	NA	NA	0.4	Severe Cases in <5yo per 100,000 population	27.15454545	16.04545455	12.6	11.1	10.14545455	9.563636364	10.48181818	11.45454545	12.69090909	15.45454545	16.40909091	18.69090909	21.38181818	23.25454545	25.7
118	PEV (Pre-Erythrocytic Vaccine)	3	35%	4	0.1	Infants	6, 10, &, 14 weeks	2 yrs	70%	81%	93%	93%	NA	95%	1-39yo	0 yrs	None	89%	95%	97%	97%	NA	NA	None	NA	NA	NA	NA	NA	NA	NA	NA	0.4	Deaths in < 5yo per 100,000 population	7.127272727	5.409090909	4.390909091	4.518181818	4.227272727	3.890909091	4.290909091	4.309090909	4.727272727	5.036363636	5.690909091	5.672727273	6.318181818	6.5	7.127272727
118	PEV (Pre-Erythrocytic Vaccine)	3	35%	4	0.1	Infants	6, 10, &, 14 weeks	2 yrs	70%	81%	93%	93%	NA	95%	1-39yo	0 yrs	None	89%	95%	97%	97%	NA	NA	None	NA	NA	NA	NA	NA	NA	NA	NA	0.4	DALYs per 100,000 population	578.3628152	399.5631482	339.3727601	346.0815515	305.0691794	331.2953606	351.6764079	401.5667096	447.8290383	527.8437501	592.6334466	650.2599571	727.0301117	811.415176	857.1810757
118	PEV (Pre-Erythrocytic Vaccine)	3	35%	4	0.1	Infants	6, 10, &, 14 weeks	2 yrs	70%	81%	93%	93%	NA	95%	1-39yo	0 yrs	None	89%	95%	97%	97%	NA	NA	None	NA	NA	NA	NA	NA	NA	NA	NA	0.4	Income and productivity gains from delivering vaccine (US$ / dose)	0.032015652	1.212827205	1.243169379	1.307141064	1.332714308	1.326737713	1.270732435	1.175950687	1.056900702	0.903771459	0.762056089	0.606320275	0.461452135	0.289548651	0.151999995
119	PEV (Pre-Erythrocytic Vaccine)	3	35%	4	0.1	Infants	6, 10, &, 14 weeks	2 yrs	70%	81%	93%	93%	NA	95%	1-39yo	0 yrs	None	70%	81%	93%	93%	NA	NA	None	NA	NA	NA	NA	NA	NA	NA	NA	0.4	Cases per 100,000 population	6702.6	4313.727273	3679.654545	3354.909091	3294.281818	3331.836364	3599.7	3976.272727	4473.154545	5061.690909	5690.145455	6334.981818	6957.336364	7441.127273	7882.563636
119	PEV (Pre-Erythrocytic Vaccine)	3	35%	4	0.1	Infants	6, 10, &, 14 weeks	2 yrs	70%	81%	93%	93%	NA	95%	1-39yo	0 yrs	None	70%	81%	93%	93%	NA	NA	None	NA	NA	NA	NA	NA	NA	NA	NA	0.4	Severe Cases per 100,000 population	109.5	71.2	61.43636364	56.42727273	58.37272727	60.25454545	66.69090909	76.62727273	89.94545455	99.81818182	116.8	131.9272727	144.1545455	154.4	164.1454545
119	PEV (Pre-Erythrocytic Vaccine)	3	35%	4	0.1	Infants	6, 10, &, 14 weeks	2 yrs	70%	81%	93%	93%	NA	95%	1-39yo	0 yrs	None	70%	81%	93%	93%	NA	NA	None	NA	NA	NA	NA	NA	NA	NA	NA	0.4	Deaths per 100,000 population	24.02727273	16.9	14.58181818	13.39090909	13.4	13.64545455	14.81818182	17.23636364	19.1	22.10909091	24.94545455	28.19090909	29.79090909	31.54545455	34.98181818
119	PEV (Pre-Erythrocytic Vaccine)	3	35%	4	0.1	Infants	6, 10, &, 14 weeks	2 yrs	70%	81%	93%	93%	NA	95%	1-39yo	0 yrs	None	70%	81%	93%	93%	NA	NA	None	NA	NA	NA	NA	NA	NA	NA	NA	0.4	Cases in <5yo per 100,000 population	534.9636364	322.3090909	258.4090909	223.8727273	212.6909091	199.0363636	212.8727273	235.1454545	262.3181818	292.5727273	337.0363636	380.9909091	422.6363636	452.1818182	487.9545455
119	PEV (Pre-Erythrocytic Vaccine)	3	35%	4	0.1	Infants	6, 10, &, 14 weeks	2 yrs	70%	81%	93%	93%	NA	95%	1-39yo	0 yrs	None	70%	81%	93%	93%	NA	NA	None	NA	NA	NA	NA	NA	NA	NA	NA	0.4	Severe Cases in <5yo per 100,000 population	26.77272727	16.48181818	14.04545455	11.84545455	11.49090909	10.46363636	11.55454545	12.02727273	14.2	15.70909091	18.26363636	21.14545455	22.44545455	24.03636364	26.02727273
119	PEV (Pre-Erythrocytic Vaccine)	3	35%	4	0.1	Infants	6, 10, &, 14 weeks	2 yrs	70%	81%	93%	93%	NA	95%	1-39yo	0 yrs	None	70%	81%	93%	93%	NA	NA	None	NA	NA	NA	NA	NA	NA	NA	NA	0.4	Deaths in < 5yo per 100,000 population	7.154545455	5.390909091	5.045454545	4.227272727	4.172727273	4.445454545	4.290909091	4.3	4.718181818	5.181818182	5.472727273	6.281818182	6.390909091	6.881818182	7.3
119	PEV (Pre-Erythrocytic Vaccine)	3	35%	4	0.1	Infants	6, 10, &, 14 weeks	2 yrs	70%	81%	93%	93%	NA	95%	1-39yo	0 yrs	None	70%	81%	93%	93%	NA	NA	None	NA	NA	NA	NA	NA	NA	NA	NA	0.4	DALYs per 100,000 population	608.331337	426.7551811	369.2789565	341.3988761	337.4448551	347.8334638	371.478483	433.0335346	482.4958294	556.0903518	628.444176	708.6888285	750.0946832	794.9921003	875.8671432
119	PEV (Pre-Erythrocytic Vaccine)	3	35%	4	0.1	Infants	6, 10, &, 14 weeks	2 yrs	70%	81%	93%	93%	NA	95%	1-39yo	0 yrs	None	70%	81%	93%	93%	NA	NA	None	NA	NA	NA	NA	NA	NA	NA	NA	0.4	Income and productivity gains from delivering vaccine (US$ / dose)	0.032076256	1.148865996	1.178006376	1.253716633	1.26902546	1.253996224	1.189927487	1.093211478	0.968099105	0.827726433	0.671496209	0.513363534	0.364141831	0.245091483	0.138643853
120	PEV (Pre-Erythrocytic Vaccine)	3	35%	4	0.1	Infants	6, 10, &, 14 weeks	2 yrs	70%	81%	93%	93%	NA	95%	1-39yo	0 yrs	None	50%	69%	85%	85%	NA	NA	None	NA	NA	NA	NA	NA	NA	NA	NA	0.4	Cases per 100,000 population	6924.036364	4739.645455	4123.8	3898.790909	3872.745455	4013.781818	4231.4	4612.545455	5112.745455	5581.654545	6125.790909	6657.818182	7148.409091	7539.018182	7931.181818
120	PEV (Pre-Erythrocytic Vaccine)	3	35%	4	0.1	Infants	6, 10, &, 14 weeks	2 yrs	70%	81%	93%	93%	NA	95%	1-39yo	0 yrs	None	50%	69%	85%	85%	NA	NA	None	NA	NA	NA	NA	NA	NA	NA	NA	0.4	Severe Cases per 100,000 population	117.0545455	77.17272727	68.67272727	68	68.36363636	72.07272727	78.41818182	87.57272727	98.4	109.7181818	123.0272727	133.6727273	145.3	152.9181818	159.0909091
120	PEV (Pre-Erythrocytic Vaccine)	3	35%	4	0.1	Infants	6, 10, &, 14 weeks	2 yrs	70%	81%	93%	93%	NA	95%	1-39yo	0 yrs	None	50%	69%	85%	85%	NA	NA	None	NA	NA	NA	NA	NA	NA	NA	NA	0.4	Deaths per 100,000 population	24.73636364	17.36363636	15.83636364	15.59090909	15.80909091	16.27272727	16.75454545	18.60909091	20.95454545	24.15454545	26.13636364	28.32727273	30.63636364	31.49090909	33.15454545
120	PEV (Pre-Erythrocytic Vaccine)	3	35%	4	0.1	Infants	6, 10, &, 14 weeks	2 yrs	70%	81%	93%	93%	NA	95%	1-39yo	0 yrs	None	50%	69%	85%	85%	NA	NA	None	NA	NA	NA	NA	NA	NA	NA	NA	0.4	Cases in <5yo per 100,000 population	548.9454545	348.8909091	289.8454545	263.6545455	243.7363636	242.5	254.0818182	273.2545455	305.4181818	334.6272727	362.6454545	404.4454545	435.3454545	467.2272727	495.2545455
120	PEV (Pre-Erythrocytic Vaccine)	3	35%	4	0.1	Infants	6, 10, &, 14 weeks	2 yrs	70%	81%	93%	93%	NA	95%	1-39yo	0 yrs	None	50%	69%	85%	85%	NA	NA	None	NA	NA	NA	NA	NA	NA	NA	NA	0.4	Severe Cases in <5yo per 100,000 population	28.50909091	17.71818182	16.18181818	14.40909091	13.02727273	13.03636364	13.43636364	14.55454545	15.85454545	17.61818182	19.63636364	21.65454545	23.24545455	24.68181818	26.44545455
120	PEV (Pre-Erythrocytic Vaccine)	3	35%	4	0.1	Infants	6, 10, &, 14 weeks	2 yrs	70%	81%	93%	93%	NA	95%	1-39yo	0 yrs	None	50%	69%	85%	85%	NA	NA	None	NA	NA	NA	NA	NA	NA	NA	NA	0.4	Deaths in < 5yo per 100,000 population	7.527272727	5.327272727	5.045454545	4.972727273	4.818181818	4.6	4.563636364	4.863636364	5.063636364	5.509090909	6.281818182	6.636363636	6.881818182	6.509090909	6.609090909
120	PEV (Pre-Erythrocytic Vaccine)	3	35%	4	0.1	Infants	6, 10, &, 14 weeks	2 yrs	70%	81%	93%	93%	NA	95%	1-39yo	0 yrs	None	50%	69%	85%	85%	NA	NA	None	NA	NA	NA	NA	NA	NA	NA	NA	0.4	DALYs per 100,000 population	631.4614115	437.4496351	399.2108066	396.1733626	397.6370624	411.8665753	424.7150704	469.7289546	526.5956923	606.0421276	659.5415217	710.6850298	766.0810403	791.9065969	829.5917785
120	PEV (Pre-Erythrocytic Vaccine)	3	35%	4	0.1	Infants	6, 10, &, 14 weeks	2 yrs	70%	81%	93%	93%	NA	95%	1-39yo	0 yrs	None	50%	69%	85%	85%	NA	NA	None	NA	NA	NA	NA	NA	NA	NA	NA	0.4	Income and productivity gains from delivering vaccine (US$ / dose)	0.03135972	1.036038229	1.070813322	1.120321412	1.12474363	1.092375999	1.03677017	0.937276121	0.81756691	0.701220684	0.567085206	0.43813741	0.320020251	0.22474601	0.130653776
121	PEV (Pre-Erythrocytic Vaccine)	3	35%	4	0.1	Infants	6, 10, &, 14 weeks	2 yrs	70%	81%	93%	93%	NA	80%	1-39yo	0 yrs	None	89%	95%	97%	97%	NA	NA	None	NA	NA	NA	NA	NA	NA	NA	NA	0.4	Cases per 100,000 population	6536.936364	4120.127273	3364.881818	3019.490909	2905.8	3025.227273	3171.436364	3570.209091	4060.327273	4691.372727	5317.236364	5933.427273	6631.990909	7204.572727	7768.009091
121	PEV (Pre-Erythrocytic Vaccine)	3	35%	4	0.1	Infants	6, 10, &, 14 weeks	2 yrs	70%	81%	93%	93%	NA	80%	1-39yo	0 yrs	None	89%	95%	97%	97%	NA	NA	None	NA	NA	NA	NA	NA	NA	NA	NA	0.4	Severe Cases per 100,000 population	107.5818182	66.29090909	54.8	53.26363636	50.26363636	54.86363636	60.96363636	69.5	81.07272727	96.14545455	110.8545455	122.2	139.1909091	151.1909091	164.8181818
121	PEV (Pre-Erythrocytic Vaccine)	3	35%	4	0.1	Infants	6, 10, &, 14 weeks	2 yrs	70%	81%	93%	93%	NA	80%	1-39yo	0 yrs	None	89%	95%	97%	97%	NA	NA	None	NA	NA	NA	NA	NA	NA	NA	NA	0.4	Deaths per 100,000 population	22.98181818	15.09090909	13.00909091	12.13636364	11.96363636	13.36363636	13.7	15.44545455	17.56363636	20.7	24.10909091	26.46363636	28.67272727	31.5	34.55454545
121	PEV (Pre-Erythrocytic Vaccine)	3	35%	4	0.1	Infants	6, 10, &, 14 weeks	2 yrs	70%	81%	93%	93%	NA	80%	1-39yo	0 yrs	None	89%	95%	97%	97%	NA	NA	None	NA	NA	NA	NA	NA	NA	NA	NA	0.4	Cases in <5yo per 100,000 population	518.9090909	307.2454545	238.2818182	205.1	183.9818182	178.7909091	185.9545455	206.5	235.5363636	270.3636364	312.0545455	356.4454545	397.3818182	437.3181818	480.1818182
121	PEV (Pre-Erythrocytic Vaccine)	3	35%	4	0.1	Infants	6, 10, &, 14 weeks	2 yrs	70%	81%	93%	93%	NA	80%	1-39yo	0 yrs	None	89%	95%	97%	97%	NA	NA	None	NA	NA	NA	NA	NA	NA	NA	NA	0.4	Severe Cases in <5yo per 100,000 population	25.96363636	15.40909091	11.88181818	11.62727273	9.927272727	9.963636364	10.11818182	11.35454545	12.63636364	14.89090909	17.34545455	19.47272727	21.38181818	23.40909091	25.38181818
121	PEV (Pre-Erythrocytic Vaccine)	3	35%	4	0.1	Infants	6, 10, &, 14 weeks	2 yrs	70%	81%	93%	93%	NA	80%	1-39yo	0 yrs	None	89%	95%	97%	97%	NA	NA	None	NA	NA	NA	NA	NA	NA	NA	NA	0.4	Deaths in < 5yo per 100,000 population	6.6	5.345454545	4.663636364	4.072727273	3.963636364	4.363636364	4.009090909	4.227272727	4.472727273	4.945454545	5.445454545	5.781818182	6.009090909	6.727272727	6.409090909
121	PEV (Pre-Erythrocytic Vaccine)	3	35%	4	0.1	Infants	6, 10, &, 14 weeks	2 yrs	70%	81%	93%	93%	NA	80%	1-39yo	0 yrs	None	89%	95%	97%	97%	NA	NA	None	NA	NA	NA	NA	NA	NA	NA	NA	0.4	DALYs per 100,000 population	581.9055038	381.5171703	329.1100522	309.2722249	303.1154867	337.5120665	346.9743505	389.644779	444.368907	519.3311328	603.3654382	664.0209447	719.0592433	789.5242397	863.5652013
121	PEV (Pre-Erythrocytic Vaccine)	3	35%	4	0.1	Infants	6, 10, &, 14 weeks	2 yrs	70%	81%	93%	93%	NA	80%	1-39yo	0 yrs	None	89%	95%	97%	97%	NA	NA	None	NA	NA	NA	NA	NA	NA	NA	NA	0.4	Income and productivity gains from delivering vaccine (US$ / dose)	0.032341642	1.208702399	1.279196225	1.361672495	1.390544592	1.356058845	1.315765245	1.215596692	1.090463681	0.932991546	0.777275668	0.624736836	0.449715471	0.308217886	0.166188778
122	PEV (Pre-Erythrocytic Vaccine)	3	35%	4	0.1	Infants	6, 10, &, 14 weeks	2 yrs	70%	81%	93%	93%	NA	80%	1-39yo	0 yrs	None	70%	81%	93%	93%	NA	NA	None	NA	NA	NA	NA	NA	NA	NA	NA	0.4	Cases per 100,000 population	6706.254545	4337.681818	3664.6	3366.1	3378.827273	3489.845455	3681.245455	4069.009091	4604.945455	5171.627273	5845.5	6519.054545	7078.972727	7549.572727	7982.081818
122	PEV (Pre-Erythrocytic Vaccine)	3	35%	4	0.1	Infants	6, 10, &, 14 weeks	2 yrs	70%	81%	93%	93%	NA	80%	1-39yo	0 yrs	None	70%	81%	93%	93%	NA	NA	None	NA	NA	NA	NA	NA	NA	NA	NA	0.4	Severe Cases per 100,000 population	112.3	69.99090909	60.91818182	57.58181818	61.1	62.35454545	68.50909091	78.92727273	92.55454545	103.9090909	120.1454545	133.2909091	147.2727273	156.7818182	163.9272727
122	PEV (Pre-Erythrocytic Vaccine)	3	35%	4	0.1	Infants	6, 10, &, 14 weeks	2 yrs	70%	81%	93%	93%	NA	80%	1-39yo	0 yrs	None	70%	81%	93%	93%	NA	NA	None	NA	NA	NA	NA	NA	NA	NA	NA	0.4	Deaths per 100,000 population	24.53636364	16.22727273	14.28181818	12.97272727	14.12727273	15.39090909	15.17272727	17.74545455	20.85454545	21.8	24.91818182	28.1	29.91818182	32.64545455	34.12727273
122	PEV (Pre-Erythrocytic Vaccine)	3	35%	4	0.1	Infants	6, 10, &, 14 weeks	2 yrs	70%	81%	93%	93%	NA	80%	1-39yo	0 yrs	None	70%	81%	93%	93%	NA	NA	None	NA	NA	NA	NA	NA	NA	NA	NA	0.4	Cases in <5yo per 100,000 population	531.4909091	320.7636364	258	226.7545455	217.6727273	213.5909091	219.6727273	239.0454545	269.2181818	308.8909091	346.7636364	391.4181818	433.0818182	465.4545455	493.2272727
122	PEV (Pre-Erythrocytic Vaccine)	3	35%	4	0.1	Infants	6, 10, &, 14 weeks	2 yrs	70%	81%	93%	93%	NA	80%	1-39yo	0 yrs	None	70%	81%	93%	93%	NA	NA	None	NA	NA	NA	NA	NA	NA	NA	NA	0.4	Severe Cases in <5yo per 100,000 population	27.03636364	16.01818182	13.1	12.23636364	11.49090909	11.21818182	12.12727273	12.63636364	15.04545455	16.65454545	19.41818182	20.93636364	23.2	24.65454545	26.3
122	PEV (Pre-Erythrocytic Vaccine)	3	35%	4	0.1	Infants	6, 10, &, 14 weeks	2 yrs	70%	81%	93%	93%	NA	80%	1-39yo	0 yrs	None	70%	81%	93%	93%	NA	NA	None	NA	NA	NA	NA	NA	NA	NA	NA	0.4	Deaths in < 5yo per 100,000 population	7.281818182	5.663636364	4.581818182	4.363636364	4.145454545	4.363636364	4.245454545	4.5	5.2	5.172727273	5.736363636	5.809090909	6.209090909	7.045454545	7.372727273
122	PEV (Pre-Erythrocytic Vaccine)	3	35%	4	0.1	Infants	6, 10, &, 14 weeks	2 yrs	70%	81%	93%	93%	NA	80%	1-39yo	0 yrs	None	70%	81%	93%	93%	NA	NA	None	NA	NA	NA	NA	NA	NA	NA	NA	0.4	DALYs per 100,000 population	622.4686625	412.5472137	358.7805587	331.4234151	355.9189303	386.9761377	383.555086	444.6368792	524.9795113	550.018101	625.5437507	704.4920237	752.8366759	820.551262	855.3672323
122	PEV (Pre-Erythrocytic Vaccine)	3	35%	4	0.1	Infants	6, 10, &, 14 weeks	2 yrs	70%	81%	93%	93%	NA	80%	1-39yo	0 yrs	None	70%	81%	93%	93%	NA	NA	None	NA	NA	NA	NA	NA	NA	NA	NA	0.4	Income and productivity gains from delivering vaccine (US$ / dose)	0.031904026	1.146952042	1.203276225	1.276784894	1.26914681	1.242165336	1.196470212	1.090553317	0.952561087	0.817278956	0.647567941	0.480024724	0.341142221	0.22339456	0.116831776
123	PEV (Pre-Erythrocytic Vaccine)	3	35%	4	0.1	Infants	6, 10, &, 14 weeks	2 yrs	70%	81%	93%	93%	NA	80%	1-39yo	0 yrs	None	50%	69%	85%	85%	NA	NA	None	NA	NA	NA	NA	NA	NA	NA	NA	0.4	Cases per 100,000 population	6916.272727	4741.309091	4092.372727	3793.927273	3762.054545	3878.581818	4154.354545	4533.536364	5034.236364	5543.118182	6094.336364	6726.536364	7216.381818	7660.381818	8033.609091
123	PEV (Pre-Erythrocytic Vaccine)	3	35%	4	0.1	Infants	6, 10, &, 14 weeks	2 yrs	70%	81%	93%	93%	NA	80%	1-39yo	0 yrs	None	50%	69%	85%	85%	NA	NA	None	NA	NA	NA	NA	NA	NA	NA	NA	0.4	Severe Cases per 100,000 population	115.7	77.95454545	67.95454545	64.11818182	66.03636364	70.65454545	78.45454545	87.1	97.84545455	110.4	122.4454545	134.4636364	144.1636364	154.6818182	161.5
123	PEV (Pre-Erythrocytic Vaccine)	3	35%	4	0.1	Infants	6, 10, &, 14 weeks	2 yrs	70%	81%	93%	93%	NA	80%	1-39yo	0 yrs	None	50%	69%	85%	85%	NA	NA	None	NA	NA	NA	NA	NA	NA	NA	NA	0.4	Deaths per 100,000 population	24.16363636	17.49090909	15.2	15.55454545	15.23636364	16.06363636	17.81818182	19.31818182	20.92727273	23.7	26.09090909	27.91818182	31.18181818	32.62727273	33.58181818
123	PEV (Pre-Erythrocytic Vaccine)	3	35%	4	0.1	Infants	6, 10, &, 14 weeks	2 yrs	70%	81%	93%	93%	NA	80%	1-39yo	0 yrs	None	50%	69%	85%	85%	NA	NA	None	NA	NA	NA	NA	NA	NA	NA	NA	0.4	Cases in <5yo per 100,000 population	548.7090909	350.1727273	287.0636364	254.5272727	241.6909091	239.1	252.3	271.2545455	303.5909091	330.2636364	365.2363636	408.0272727	440.1363636	474.5454545	500.9363636
123	PEV (Pre-Erythrocytic Vaccine)	3	35%	4	0.1	Infants	6, 10, &, 14 weeks	2 yrs	70%	81%	93%	93%	NA	80%	1-39yo	0 yrs	None	50%	69%	85%	85%	NA	NA	None	NA	NA	NA	NA	NA	NA	NA	NA	0.4	Severe Cases in <5yo per 100,000 population	28.00909091	18.46363636	15.42727273	12.91818182	12.79090909	12.69090909	13.38181818	14.68181818	16.53636364	17.95454545	19.80909091	22.40909091	22.68181818	25.64545455	26.07272727
123	PEV (Pre-Erythrocytic Vaccine)	3	35%	4	0.1	Infants	6, 10, &, 14 weeks	2 yrs	70%	81%	93%	93%	NA	80%	1-39yo	0 yrs	None	50%	69%	85%	85%	NA	NA	None	NA	NA	NA	NA	NA	NA	NA	NA	0.4	Deaths in < 5yo per 100,000 population	6.9	5.863636364	5.245454545	4.627272727	4.890909091	4.836363636	5	4.963636364	5.118181818	5.590909091	5.618181818	6.190909091	7.009090909	6.718181818	6.890909091
123	PEV (Pre-Erythrocytic Vaccine)	3	35%	4	0.1	Infants	6, 10, &, 14 weeks	2 yrs	70%	81%	93%	93%	NA	80%	1-39yo	0 yrs	None	50%	69%	85%	85%	NA	NA	None	NA	NA	NA	NA	NA	NA	NA	NA	0.4	DALYs per 100,000 population	615.8730865	444.7908531	385.9163305	392.0627925	383.8389113	408.6015304	450.5257077	486.3785858	530.4335755	596.6692051	653.0442124	702.5572466	782.2312961	818.943992	841.8387518
123	PEV (Pre-Erythrocytic Vaccine)	3	35%	4	0.1	Infants	6, 10, &, 14 weeks	2 yrs	70%	81%	93%	93%	NA	80%	1-39yo	0 yrs	None	50%	69%	85%	85%	NA	NA	None	NA	NA	NA	NA	NA	NA	NA	NA	0.4	Income and productivity gains from delivering vaccine (US$ / dose)	0.031620344	1.036420149	1.100618046	1.171284023	1.175962146	1.142202981	1.076987543	0.976956947	0.84978481	0.724510212	0.586175023	0.430231507	0.310428957	0.201973315	0.107976321
124	PEV (Pre-Erythrocytic Vaccine)	3	35%	4	0.1	Infants	6, 10, &, 14 weeks	2 yrs	70%	81%	93%	93%	NA	50%	1-39yo	0 yrs	None	89%	95%	97%	97%	NA	NA	None	NA	NA	NA	NA	NA	NA	NA	NA	0.4	Cases per 100,000 population	6522.645455	4082.427273	3362.772727	3050.027273	2961.754545	3066.709091	3260.381818	3690.636364	4233.845455	4803.336364	5478.018182	6111.790909	6806.7	7477.645455	8027.781818
124	PEV (Pre-Erythrocytic Vaccine)	3	35%	4	0.1	Infants	6, 10, &, 14 weeks	2 yrs	70%	81%	93%	93%	NA	50%	1-39yo	0 yrs	None	89%	95%	97%	97%	NA	NA	None	NA	NA	NA	NA	NA	NA	NA	NA	0.4	Severe Cases per 100,000 population	108.7272727	65.39090909	54.71818182	51.99090909	52.87272727	56.02727273	61.07272727	71.60909091	86.13636364	97.66363636	112.4363636	128.4181818	142.8272727	159.1636364	167.9
124	PEV (Pre-Erythrocytic Vaccine)	3	35%	4	0.1	Infants	6, 10, &, 14 weeks	2 yrs	70%	81%	93%	93%	NA	50%	1-39yo	0 yrs	None	89%	95%	97%	97%	NA	NA	None	NA	NA	NA	NA	NA	NA	NA	NA	0.4	Deaths per 100,000 population	24.2	15.64545455	13.10909091	12.02727273	12.23636364	13.12727273	13.88181818	16.80909091	19.08181818	21.46363636	23.96363636	27.1	30.61818182	32.95454545	35.46363636
124	PEV (Pre-Erythrocytic Vaccine)	3	35%	4	0.1	Infants	6, 10, &, 14 weeks	2 yrs	70%	81%	93%	93%	NA	50%	1-39yo	0 yrs	None	89%	95%	97%	97%	NA	NA	None	NA	NA	NA	NA	NA	NA	NA	NA	0.4	Cases in <5yo per 100,000 population	523.4090909	304.8	239	206.5909091	188.3272727	189.9454545	195.1090909	217.8090909	251.0727273	285.8090909	324.0545455	370.4909091	418.6818182	459.1181818	507.8454545
124	PEV (Pre-Erythrocytic Vaccine)	3	35%	4	0.1	Infants	6, 10, &, 14 weeks	2 yrs	70%	81%	93%	93%	NA	50%	1-39yo	0 yrs	None	89%	95%	97%	97%	NA	NA	None	NA	NA	NA	NA	NA	NA	NA	NA	0.4	Severe Cases in <5yo per 100,000 population	26.24545455	15.13636364	12.75454545	10.9	10.26363636	10.54545455	10.61818182	11.81818182	14.12727273	15.66363636	17.7	19.85454545	22.67272727	25.14545455	27.27272727
124	PEV (Pre-Erythrocytic Vaccine)	3	35%	4	0.1	Infants	6, 10, &, 14 weeks	2 yrs	70%	81%	93%	93%	NA	50%	1-39yo	0 yrs	None	89%	95%	97%	97%	NA	NA	None	NA	NA	NA	NA	NA	NA	NA	NA	0.4	Deaths in < 5yo per 100,000 population	7.690909091	5.609090909	4.836363636	3.936363636	3.781818182	4.290909091	3.972727273	4.845454545	4.981818182	5.318181818	5.336363636	5.827272727	6.590909091	6.354545455	7.136363636
124	PEV (Pre-Erythrocytic Vaccine)	3	35%	4	0.1	Infants	6, 10, &, 14 weeks	2 yrs	70%	81%	93%	93%	NA	50%	1-39yo	0 yrs	None	89%	95%	97%	97%	NA	NA	None	NA	NA	NA	NA	NA	NA	NA	NA	0.4	DALYs per 100,000 population	612.3733686	397.1454935	333.4561726	306.9763129	307.3537526	332.7973127	351.4366229	426.4268611	481.5730572	539.221703	603.569901	675.6114929	767.8250284	824.3953488	887.1360118
124	PEV (Pre-Erythrocytic Vaccine)	3	35%	4	0.1	Infants	6, 10, &, 14 weeks	2 yrs	70%	81%	93%	93%	NA	50%	1-39yo	0 yrs	None	89%	95%	97%	97%	NA	NA	None	NA	NA	NA	NA	NA	NA	NA	NA	0.4	Income and productivity gains from delivering vaccine (US$ / dose)	0.03263439	1.225137539	1.330323242	1.405503894	1.430064164	1.405786745	1.347626821	1.237328472	1.087531331	0.943722151	0.768630974	0.601994041	0.42533003	0.246490445	0.109780966
125	PEV (Pre-Erythrocytic Vaccine)	3	35%	4	0.1	Infants	6, 10, &, 14 weeks	2 yrs	70%	81%	93%	93%	NA	50%	1-39yo	0 yrs	None	70%	81%	93%	93%	NA	NA	None	NA	NA	NA	NA	NA	NA	NA	NA	0.4	Cases per 100,000 population	6719.845455	4374.5	3710.563636	3392.254545	3339.254545	3455.736364	3713.090909	4019.263636	4530.754545	5111.945455	5807.218182	6451.581818	7039.363636	7574.590909	8055.627273
125	PEV (Pre-Erythrocytic Vaccine)	3	35%	4	0.1	Infants	6, 10, &, 14 weeks	2 yrs	70%	81%	93%	93%	NA	50%	1-39yo	0 yrs	None	70%	81%	93%	93%	NA	NA	None	NA	NA	NA	NA	NA	NA	NA	NA	0.4	Severe Cases per 100,000 population	110.4727273	71.28181818	60.79090909	58.95454545	60.35454545	63.94545455	70.30909091	76.61818182	88.83636364	101.9454545	120.1272727	131.3909091	146.9909091	156.0909091	166.0181818
125	PEV (Pre-Erythrocytic Vaccine)	3	35%	4	0.1	Infants	6, 10, &, 14 weeks	2 yrs	70%	81%	93%	93%	NA	50%	1-39yo	0 yrs	None	70%	81%	93%	93%	NA	NA	None	NA	NA	NA	NA	NA	NA	NA	NA	0.4	Deaths per 100,000 population	23.21818182	15.7	14	13.41818182	13.71818182	14.59090909	15.87272727	17.51818182	19.56363636	21.63636364	26.1	27.79090909	30.65454545	32.62727273	34.68181818
125	PEV (Pre-Erythrocytic Vaccine)	3	35%	4	0.1	Infants	6, 10, &, 14 weeks	2 yrs	70%	81%	93%	93%	NA	50%	1-39yo	0 yrs	None	70%	81%	93%	93%	NA	NA	None	NA	NA	NA	NA	NA	NA	NA	NA	0.4	Cases in <5yo per 100,000 population	533.8636364	322.9454545	262.5545455	230.4	214.7636364	210.8272727	227.3545455	241.6545455	273.6363636	305.6545455	345.4181818	392.9090909	433.9363636	464.7363636	511.7090909
125	PEV (Pre-Erythrocytic Vaccine)	3	35%	4	0.1	Infants	6, 10, &, 14 weeks	2 yrs	70%	81%	93%	93%	NA	50%	1-39yo	0 yrs	None	70%	81%	93%	93%	NA	NA	None	NA	NA	NA	NA	NA	NA	NA	NA	0.4	Severe Cases in <5yo per 100,000 population	26.70909091	16.62727273	13.47272727	12.37272727	11.84545455	11.6	12.58181818	12.96363636	14.75454545	16.15454545	18.55454545	20.77272727	23.48181818	25.44545455	27.04545455
125	PEV (Pre-Erythrocytic Vaccine)	3	35%	4	0.1	Infants	6, 10, &, 14 weeks	2 yrs	70%	81%	93%	93%	NA	50%	1-39yo	0 yrs	None	70%	81%	93%	93%	NA	NA	None	NA	NA	NA	NA	NA	NA	NA	NA	0.4	Deaths in < 5yo per 100,000 population	7.054545455	5.354545455	4.827272727	4.236363636	4.454545455	4.245454545	4.563636364	4.709090909	5.090909091	5.127272727	5.845454545	6.118181818	6.590909091	6.863636364	6.690909091
125	PEV (Pre-Erythrocytic Vaccine)	3	35%	4	0.1	Infants	6, 10, &, 14 weeks	2 yrs	70%	81%	93%	93%	NA	50%	1-39yo	0 yrs	None	70%	81%	93%	93%	NA	NA	None	NA	NA	NA	NA	NA	NA	NA	NA	0.4	DALYs per 100,000 population	593.3091207	402.7228053	352.7693108	339.6202094	346.4973539	368.7626584	401.8512973	442.6215375	491.9449648	543.3744112	655.531072	698.3067243	769.4073871	815.9375007	871.9318643
125	PEV (Pre-Erythrocytic Vaccine)	3	35%	4	0.1	Infants	6, 10, &, 14 weeks	2 yrs	70%	81%	93%	93%	NA	50%	1-39yo	0 yrs	None	70%	81%	93%	93%	NA	NA	None	NA	NA	NA	NA	NA	NA	NA	NA	0.4	Income and productivity gains from delivering vaccine (US$ / dose)	0.031874958	1.145667336	1.242876135	1.326684046	1.336443088	1.306382098	1.231945805	1.15230594	1.020105156	0.863807195	0.68296082	0.519960644	0.365402601	0.229729397	0.105631981
126	PEV (Pre-Erythrocytic Vaccine)	3	35%	4	0.1	Infants	6, 10, &, 14 weeks	2 yrs	70%	81%	93%	93%	NA	50%	1-39yo	0 yrs	None	50%	69%	85%	85%	NA	NA	None	NA	NA	NA	NA	NA	NA	NA	NA	0.4	Cases per 100,000 population	6918.7	4714.4	4045.727273	3774.863636	3729.336364	3891.681818	4140.4	4497.709091	4984.427273	5553.381818	6137.4	6675.863636	7250.918182	7651.909091	8129.536364
126	PEV (Pre-Erythrocytic Vaccine)	3	35%	4	0.1	Infants	6, 10, &, 14 weeks	2 yrs	70%	81%	93%	93%	NA	50%	1-39yo	0 yrs	None	50%	69%	85%	85%	NA	NA	None	NA	NA	NA	NA	NA	NA	NA	NA	0.4	Severe Cases per 100,000 population	117.3363636	76.89090909	66.40909091	64.40909091	66.55454545	69.80909091	77.2	84.55454545	94.6	110.6727273	124.2090909	133.0454545	146.4909091	157.8181818	165.0181818
126	PEV (Pre-Erythrocytic Vaccine)	3	35%	4	0.1	Infants	6, 10, &, 14 weeks	2 yrs	70%	81%	93%	93%	NA	50%	1-39yo	0 yrs	None	50%	69%	85%	85%	NA	NA	None	NA	NA	NA	NA	NA	NA	NA	NA	0.4	Deaths per 100,000 population	25.12727273	17.3	15.1	14.42727273	15.62727273	15.7	17.3	18.6	19.99090909	23.58181818	26.00909091	28.26363636	29.94545455	31.94545455	34.45454545
126	PEV (Pre-Erythrocytic Vaccine)	3	35%	4	0.1	Infants	6, 10, &, 14 weeks	2 yrs	70%	81%	93%	93%	NA	50%	1-39yo	0 yrs	None	50%	69%	85%	85%	NA	NA	None	NA	NA	NA	NA	NA	NA	NA	NA	0.4	Cases in <5yo per 100,000 population	549.1454545	346.8363636	288.2727273	257.3636364	241.8727273	239.6181818	251.4090909	272.1363636	299.6636364	334.6454545	367.8909091	412.6181818	451.4545455	480.7454545	516.0636364
126	PEV (Pre-Erythrocytic Vaccine)	3	35%	4	0.1	Infants	6, 10, &, 14 weeks	2 yrs	70%	81%	93%	93%	NA	50%	1-39yo	0 yrs	None	50%	69%	85%	85%	NA	NA	None	NA	NA	NA	NA	NA	NA	NA	NA	0.4	Severe Cases in <5yo per 100,000 population	28.72727273	17.03636364	15.01818182	13.54545455	13	13.01818182	13.70909091	14.81818182	15.4	18.42727273	19.70909091	22.11818182	24.22727273	26.17272727	27.56363636
126	PEV (Pre-Erythrocytic Vaccine)	3	35%	4	0.1	Infants	6, 10, &, 14 weeks	2 yrs	70%	81%	93%	93%	NA	50%	1-39yo	0 yrs	None	50%	69%	85%	85%	NA	NA	None	NA	NA	NA	NA	NA	NA	NA	NA	0.4	Deaths in < 5yo per 100,000 population	7.572727273	5.490909091	5.145454545	4.690909091	4.890909091	4.672727273	4.818181818	4.981818182	5.127272727	5.790909091	6.009090909	6.345454545	6.681818182	6.481818182	7.472727273
126	PEV (Pre-Erythrocytic Vaccine)	3	35%	4	0.1	Infants	6, 10, &, 14 weeks	2 yrs	70%	81%	93%	93%	NA	50%	1-39yo	0 yrs	None	50%	69%	85%	85%	NA	NA	None	NA	NA	NA	NA	NA	NA	NA	NA	0.4	DALYs per 100,000 population	638.6194688	438.3293919	382.1804577	364.1307488	393.059594	394.5437939	435.1711817	471.3667288	504.9903184	595.4791871	653.4265032	712.052222	752.5155671	803.7823891	864.8766807
126	PEV (Pre-Erythrocytic Vaccine)	3	35%	4	0.1	Infants	6, 10, &, 14 weeks	2 yrs	70%	81%	93%	93%	NA	50%	1-39yo	0 yrs	None	50%	69%	85%	85%	NA	NA	None	NA	NA	NA	NA	NA	NA	NA	NA	0.4	Income and productivity gains from delivering vaccine (US$ / dose)	0.031540968	1.05335137	1.158968556	1.229897925	1.232757636	1.187967421	1.124687827	1.027267921	0.899425098	0.750230819	0.599460105	0.462021316	0.316175002	0.208941203	0.086719731
127	PEV (Pre-Erythrocytic Vaccine)	3	35%	4	0.1	Infants	6, 10, &, 14 weeks	2 yrs	50%	69%	85%	85%	NA	95%	1-39yo	0 yrs	None	89%	95%	97%	97%	NA	NA	None	NA	NA	NA	NA	NA	NA	NA	NA	0.4	Cases per 100,000 population	6542.918182	4065.9	3314.327273	3013.6	2937.736364	3062.445455	3288.872727	3615.881818	4126.036364	4739.109091	5451.863636	6142.881818	6757.245455	7431.163636	8018.345455
127	PEV (Pre-Erythrocytic Vaccine)	3	35%	4	0.1	Infants	6, 10, &, 14 weeks	2 yrs	50%	69%	85%	85%	NA	95%	1-39yo	0 yrs	None	89%	95%	97%	97%	NA	NA	None	NA	NA	NA	NA	NA	NA	NA	NA	0.4	Severe Cases per 100,000 population	109.1090909	66.54545455	54.57272727	52.07272727	52.78181818	55.7	63.02727273	69.85454545	82.68181818	95.96363636	115.8272727	130.8909091	142.5090909	158.2545455	169.1
127	PEV (Pre-Erythrocytic Vaccine)	3	35%	4	0.1	Infants	6, 10, &, 14 weeks	2 yrs	50%	69%	85%	85%	NA	95%	1-39yo	0 yrs	None	89%	95%	97%	97%	NA	NA	None	NA	NA	NA	NA	NA	NA	NA	NA	0.4	Deaths per 100,000 population	23.17272727	15.17272727	12.44545455	12.24545455	12.51818182	13.43636364	14.66363636	15.98181818	19.04545455	21.00909091	24.93636364	28.69090909	29.52727273	32.85454545	34.98181818
127	PEV (Pre-Erythrocytic Vaccine)	3	35%	4	0.1	Infants	6, 10, &, 14 weeks	2 yrs	50%	69%	85%	85%	NA	95%	1-39yo	0 yrs	None	89%	95%	97%	97%	NA	NA	None	NA	NA	NA	NA	NA	NA	NA	NA	0.4	Cases in <5yo per 100,000 population	519.1090909	298.3454545	236.8272727	212.1272727	198.1	198.7636364	207.9818182	222.5181818	251.2272727	289.8727273	340.6	386.4818182	427.0363636	481.9	525.0545455
127	PEV (Pre-Erythrocytic Vaccine)	3	35%	4	0.1	Infants	6, 10, &, 14 weeks	2 yrs	50%	69%	85%	85%	NA	95%	1-39yo	0 yrs	None	89%	95%	97%	97%	NA	NA	None	NA	NA	NA	NA	NA	NA	NA	NA	0.4	Severe Cases in <5yo per 100,000 population	26.73636364	16.03636364	12.34545455	11.80909091	11.07272727	10.72727273	11.10909091	11.51818182	13.94545455	15.93636364	18.41818182	21.17272727	22.87272727	25.84545455	28.4
127	PEV (Pre-Erythrocytic Vaccine)	3	35%	4	0.1	Infants	6, 10, &, 14 weeks	2 yrs	50%	69%	85%	85%	NA	95%	1-39yo	0 yrs	None	89%	95%	97%	97%	NA	NA	None	NA	NA	NA	NA	NA	NA	NA	NA	0.4	Deaths in < 5yo per 100,000 population	7.509090909	5.427272727	4.345454545	4.436363636	4.1	4.236363636	4.309090909	4.445454545	4.990909091	5.309090909	5.909090909	6.136363636	6.563636364	6.727272727	7.254545455
127	PEV (Pre-Erythrocytic Vaccine)	3	35%	4	0.1	Infants	6, 10, &, 14 weeks	2 yrs	50%	69%	85%	85%	NA	95%	1-39yo	0 yrs	None	89%	95%	97%	97%	NA	NA	None	NA	NA	NA	NA	NA	NA	NA	NA	0.4	DALYs per 100,000 population	592.7148198	386.8747298	317.4889294	311.4704149	317.620694	338.871729	371.5291931	403.5788215	479.4134134	526.20155	624.1929157	715.9283366	743.5692418	823.0931887	872.602261
127	PEV (Pre-Erythrocytic Vaccine)	3	35%	4	0.1	Infants	6, 10, &, 14 weeks	2 yrs	50%	69%	85%	85%	NA	95%	1-39yo	0 yrs	None	89%	95%	97%	97%	NA	NA	None	NA	NA	NA	NA	NA	NA	NA	NA	0.4	Income and productivity gains from delivering vaccine (US$ / dose)	0.032462071	1.538984517	1.618927168	1.71424035	1.729068649	1.692245806	1.617248859	1.51657669	1.346234183	1.156848088	0.926524908	0.718090599	0.525858584	0.318692586	0.140976618
128	PEV (Pre-Erythrocytic Vaccine)	3	35%	4	0.1	Infants	6, 10, &, 14 weeks	2 yrs	50%	69%	85%	85%	NA	95%	1-39yo	0 yrs	None	70%	81%	93%	93%	NA	NA	None	NA	NA	NA	NA	NA	NA	NA	NA	0.4	Cases per 100,000 population	6705.781818	4391.463636	3745.836364	3413.672727	3340.790909	3449.654545	3733.309091	4105.627273	4640.945455	5236.863636	5893.627273	6517.436364	7095.172727	7563.872727	8040.836364
128	PEV (Pre-Erythrocytic Vaccine)	3	35%	4	0.1	Infants	6, 10, &, 14 weeks	2 yrs	50%	69%	85%	85%	NA	95%	1-39yo	0 yrs	None	70%	81%	93%	93%	NA	NA	None	NA	NA	NA	NA	NA	NA	NA	NA	0.4	Severe Cases per 100,000 population	110.1090909	70.72727273	63.36363636	57.88181818	59.6	63.21818182	69.11818182	79.3	92.70909091	107.8363636	120.4090909	133.6727273	147.6181818	157.4545455	166.1363636
128	PEV (Pre-Erythrocytic Vaccine)	3	35%	4	0.1	Infants	6, 10, &, 14 weeks	2 yrs	50%	69%	85%	85%	NA	95%	1-39yo	0 yrs	None	70%	81%	93%	93%	NA	NA	None	NA	NA	NA	NA	NA	NA	NA	NA	0.4	Deaths per 100,000 population	24.11818182	16.23636364	14.46363636	13.83636364	14.33636364	14.20909091	15.50909091	16.9	20.17272727	22.81818182	25.63636364	27.25454545	30.81818182	33.29090909	34.00909091
128	PEV (Pre-Erythrocytic Vaccine)	3	35%	4	0.1	Infants	6, 10, &, 14 weeks	2 yrs	50%	69%	85%	85%	NA	95%	1-39yo	0 yrs	None	70%	81%	93%	93%	NA	NA	None	NA	NA	NA	NA	NA	NA	NA	NA	0.4	Cases in <5yo per 100,000 population	534.0454545	329.5272727	273.6636364	237.7545455	224.6	222.6454545	232.9272727	256.6818182	287.5454545	325.7727273	371.7454545	415.8727273	455.9	491.2545455	525.3727273
128	PEV (Pre-Erythrocytic Vaccine)	3	35%	4	0.1	Infants	6, 10, &, 14 weeks	2 yrs	50%	69%	85%	85%	NA	95%	1-39yo	0 yrs	None	70%	81%	93%	93%	NA	NA	None	NA	NA	NA	NA	NA	NA	NA	NA	0.4	Severe Cases in <5yo per 100,000 population	27.33636364	17.31818182	13.97272727	12.87272727	12.35454545	11.80909091	12.84545455	14.72727273	15.29090909	17.71818182	20.4	21.58181818	24.42727273	25.87272727	28.51818182
128	PEV (Pre-Erythrocytic Vaccine)	3	35%	4	0.1	Infants	6, 10, &, 14 weeks	2 yrs	50%	69%	85%	85%	NA	95%	1-39yo	0 yrs	None	70%	81%	93%	93%	NA	NA	None	NA	NA	NA	NA	NA	NA	NA	NA	0.4	Deaths in < 5yo per 100,000 population	7.5	5.809090909	4.836363636	4.809090909	4.445454545	4.4	4.509090909	4.472727273	5	5.527272727	5.918181818	5.836363636	6.618181818	7.154545455	7.154545455
128	PEV (Pre-Erythrocytic Vaccine)	3	35%	4	0.1	Infants	6, 10, &, 14 weeks	2 yrs	50%	69%	85%	85%	NA	95%	1-39yo	0 yrs	None	70%	81%	93%	93%	NA	NA	None	NA	NA	NA	NA	NA	NA	NA	NA	0.4	DALYs per 100,000 population	616.9912957	412.4128232	366.863347	352.0685519	360.540528	359.6466622	392.092715	426.8032679	508.8328997	576.1492581	641.5249684	685.3955105	773.0474914	835.2475427	852.403487
128	PEV (Pre-Erythrocytic Vaccine)	3	35%	4	0.1	Infants	6, 10, &, 14 weeks	2 yrs	50%	69%	85%	85%	NA	95%	1-39yo	0 yrs	None	70%	81%	93%	93%	NA	NA	None	NA	NA	NA	NA	NA	NA	NA	NA	0.4	Income and productivity gains from delivering vaccine (US$ / dose)	0.032375046	1.426902643	1.479170105	1.577989381	1.594374576	1.564864092	1.474739457	1.358047257	1.190501148	0.997715939	0.800845477	0.606886985	0.425725664	0.279040132	0.132763343
129	PEV (Pre-Erythrocytic Vaccine)	3	35%	4	0.1	Infants	6, 10, &, 14 weeks	2 yrs	50%	69%	85%	85%	NA	95%	1-39yo	0 yrs	None	50%	69%	85%	85%	NA	NA	None	NA	NA	NA	NA	NA	NA	NA	NA	0.4	Cases per 100,000 population	6921.690909	4749.636364	4128.327273	3815.972727	3839.718182	3909.190909	4210.372727	4588.036364	5066.190909	5615.681818	6183.6	6767.045455	7343.972727	7776	8194.972727
129	PEV (Pre-Erythrocytic Vaccine)	3	35%	4	0.1	Infants	6, 10, &, 14 weeks	2 yrs	50%	69%	85%	85%	NA	95%	1-39yo	0 yrs	None	50%	69%	85%	85%	NA	NA	None	NA	NA	NA	NA	NA	NA	NA	NA	0.4	Severe Cases per 100,000 population	115.8272727	77.35454545	69.52727273	65.02727273	68.14545455	72	77.70909091	88.36363636	99.69090909	111.2	125.7	136.7727273	150.0545455	158.8909091	165.5
129	PEV (Pre-Erythrocytic Vaccine)	3	35%	4	0.1	Infants	6, 10, &, 14 weeks	2 yrs	50%	69%	85%	85%	NA	95%	1-39yo	0 yrs	None	50%	69%	85%	85%	NA	NA	None	NA	NA	NA	NA	NA	NA	NA	NA	0.4	Deaths per 100,000 population	24.72727273	17.72727273	15.9	14.6	14.86363636	16.21818182	17.51818182	18.94545455	21.56363636	23.55454545	26.88181818	28.89090909	31.53636364	33.58181818	34.79090909
[truncated: 154,493 more rows]
[truncated: 5 more columns]
