# Supplementary material for: Modeling the public health impact of malaria vaccines for developers and policymakers
Source: BMC Infect Dis. 2013 Jul 1;13:295. doi: 10.1186/1471-2334-13-295 (PMC3711926; doi:10.1186/1471-2334-13-295)
Supplement: Additional file 13 — Vaccine_Strategy 13. Reference data from Swiss TPH on vaccine impact: Vaccine_Strategy 13. [file 1471-2334-13-295-S13.xls]

## Sheet: Vx Strategy 13
Vx Strategy:	13
Description:	Routine (Continuous) vaccination of Infants (no boost) PLUS a one-time (Catch-up) Campaign Vaccination of 1-39 year olds (no boost)
Scenario #	Type of Vaccine	Doses per Tx	Predicted Efficacy Against Clinical Disease	Vx Efficacy Decay Rate (yrs)	EIR	Routine (Continuous) Vaccination									Catch-up (Timed) Campaign Vaccination									Periodic (Timed) Campaign Vaccination									STI Output
						Cohort	Vx Schedule	Boost Dose Vx Schedule	Total Coverage	Dose by Dose Coverage					Cohort	Intervention Time	Boost Dose Vx Schedule	Total Coverage	Dose by Dose Coverage					Cohort	Intervention Time	Boost Dose Vx Schedule	Total Coverage	Dose by Dose Coverage					STI Observed Efficacy	Malaria Output	Year
										Dose #1	Dose #2	Dose #3	Dose #4	Boost Dose Compliance					Dose #1	Dose #2	Dose #3	Dose #4	Boost Dose Compliance					Dose #1	Dose #2	Dose #3	Dose #4	Boost Dose Compliance			1	2	3	4	5	6	7	8	9	10	11	12	13	14	15
1	PEV (Pre-Erythrocytic Vaccine)	3	0.35	2	0.1	Infants	6, 10, &, 14 weeks	None	0.89	0.95	0.97	0.97	NA	NA	1-39yo	0 yrs	None	0.89	0.95	0.97	0.97	NA	NA	None	NA	NA	NA	NA	NA	NA	NA	NA	0.4	Cases per 100,000 population	6584.91	4461.28	4208.71	4294.09	4687.76	5206.35	5804.11	6421.88	7031.5	7578.15	8061.89	8500.39	8747.19	8944.1	9033.47
1	PEV (Pre-Erythrocytic Vaccine)	3	0.35	2	0.1	Infants	6, 10, &, 14 weeks	None	0.89	0.95	0.97	0.97	NA	NA	1-39yo	0 yrs	None	0.89	0.95	0.97	0.97	NA	NA	None	NA	NA	NA	NA	NA	NA	NA	NA	0.4	Severe Cases per 100,000 population	108.073	72.7545	69.6455	75.8455	85.1727	96.7545	109.7	122.718	134.909	146.291	154.282	165.936	170.9	170.355	172.573
1	PEV (Pre-Erythrocytic Vaccine)	3	0.35	2	0.1	Infants	6, 10, &, 14 weeks	None	0.89	0.95	0.97	0.97	NA	NA	1-39yo	0 yrs	None	0.89	0.95	0.97	0.97	NA	NA	None	NA	NA	NA	NA	NA	NA	NA	NA	0.4	Deaths per 100,000 population	23.1818	16.4818	15.2	17.4091	18.2818	20.9818	23.0909	26.7909	28.4545	30.3818	32.3455	33.5818	35.6727	34.6364	35.7
1	PEV (Pre-Erythrocytic Vaccine)	3	0.35	2	0.1	Infants	6, 10, &, 14 weeks	None	0.89	0.95	0.97	0.97	NA	NA	1-39yo	0 yrs	None	0.89	0.95	0.97	0.97	NA	NA	None	NA	NA	NA	NA	NA	NA	NA	NA	0.4	Cases in <5yo per 100,000 population	519.8	325.373	292.609	287.591	306.818	328.136	367.545	404.136	451.336	496.536	531.973	568.573	588.464	606.373	610.891
1	PEV (Pre-Erythrocytic Vaccine)	3	0.35	2	0.1	Infants	6, 10, &, 14 weeks	None	0.89	0.95	0.97	0.97	NA	NA	1-39yo	0 yrs	None	0.89	0.95	0.97	0.97	NA	NA	None	NA	NA	NA	NA	NA	NA	NA	NA	0.4	Severe Cases in <5yo per 100,000 population	26.0364	16.7545	14.8273	15.2455	16.5727	17.7	19.7818	21.5727	23.8636	26.8091	27.1818	29.9091	31.1545	30.7636	32.2818
1	PEV (Pre-Erythrocytic Vaccine)	3	0.35	2	0.1	Infants	6, 10, &, 14 weeks	None	0.89	0.95	0.97	0.97	NA	NA	1-39yo	0 yrs	None	0.89	0.95	0.97	0.97	NA	NA	None	NA	NA	NA	NA	NA	NA	NA	NA	0.4	Deaths in < 5yo per 100,000 population	7.5	5.60909	5.08182	5.31818	5.09091	5.53636	5.88182	6.5	6.62727	7.04545	7.44545	7.23636	8.19091	7.19091	7.88182
1	PEV (Pre-Erythrocytic Vaccine)	3	0.35	2	0.1	Infants	6, 10, &, 14 weeks	None	0.89	0.95	0.97	0.97	NA	NA	1-39yo	0 yrs	None	0.89	0.95	0.97	0.97	NA	NA	None	NA	NA	NA	NA	NA	NA	NA	NA	0.4	DALYs per 100,000 population	592.832	419.208	386.499	442.657	465.373	532.517	583.866	676.048	717.961	764.167	818.318	846.181	897.934	872.9	902.877
1	PEV (Pre-Erythrocytic Vaccine)	3	0.35	2	0.1	Infants	6, 10, &, 14 weeks	None	0.89	0.95	0.97	0.97	NA	NA	1-39yo	0 yrs	None	0.89	0.95	0.97	0.97	NA	NA	None	NA	NA	NA	NA	NA	NA	NA	NA	0.4	Income and productivity gains from delivering vaccine (US$ / dose)	0.03142	0.931112	0.985382	0.962587	0.873283	0.751659	0.613312	0.470758	0.331979	0.208357	0.100204	-0.00104391	-0.056572	-0.0978677	-0.118876
2	PEV (Pre-Erythrocytic Vaccine)	3	0.35	2	0.1	Infants	6, 10, &, 14 weeks	None	0.89	0.95	0.97	0.97	NA	NA	1-39yo	0 yrs	None	0.7	0.81	0.93	0.93	NA	NA	None	NA	NA	NA	NA	NA	NA	NA	NA	0.4	Cases per 100,000 population	6745.25	4765.23	4421.41	4517.43	4864.04	5417.36	6011.91	6603.66	7282.12	7815.19	8330.1	8643.56	8832.96	8925.94	9065.66
2	PEV (Pre-Erythrocytic Vaccine)	3	0.35	2	0.1	Infants	6, 10, &, 14 weeks	None	0.89	0.95	0.97	0.97	NA	NA	1-39yo	0 yrs	None	0.7	0.81	0.93	0.93	NA	NA	None	NA	NA	NA	NA	NA	NA	NA	NA	0.4	Severe Cases per 100,000 population	112.964	78.9273	75.3273	79.7364	86.3182	98.4909	112.8	125.173	140.445	150.4	160.136	167.191	168.691	167.491	169.264
2	PEV (Pre-Erythrocytic Vaccine)	3	0.35	2	0.1	Infants	6, 10, &, 14 weeks	None	0.89	0.95	0.97	0.97	NA	NA	1-39yo	0 yrs	None	0.7	0.81	0.93	0.93	NA	NA	None	NA	NA	NA	NA	NA	NA	NA	NA	0.4	Deaths per 100,000 population	24.7727	17.7273	17.3727	17.3	19.0455	21.4727	23.7364	25.9727	29.6909	31.4909	33.2	35.2727	34.4545	34.1273	34.2818
2	PEV (Pre-Erythrocytic Vaccine)	3	0.35	2	0.1	Infants	6, 10, &, 14 weeks	None	0.89	0.95	0.97	0.97	NA	NA	1-39yo	0 yrs	None	0.7	0.81	0.93	0.93	NA	NA	None	NA	NA	NA	NA	NA	NA	NA	NA	0.4	Cases in <5yo per 100,000 population	531.136	345.018	308.2	303.573	316.509	344.764	385.391	425.245	472.627	514.864	554.573	586.618	604.373	606.173	622.636
2	PEV (Pre-Erythrocytic Vaccine)	3	0.35	2	0.1	Infants	6, 10, &, 14 weeks	None	0.89	0.95	0.97	0.97	NA	NA	1-39yo	0 yrs	None	0.7	0.81	0.93	0.93	NA	NA	None	NA	NA	NA	NA	NA	NA	NA	NA	0.4	Severe Cases in <5yo per 100,000 population	27.9455	18.0091	16.2636	16.5	16.8909	17.8182	20.1364	21.9909	24.6909	27.4636	28.9273	31.1091	32.1909	31.1727	32.0364
2	PEV (Pre-Erythrocytic Vaccine)	3	0.35	2	0.1	Infants	6, 10, &, 14 weeks	None	0.89	0.95	0.97	0.97	NA	NA	1-39yo	0 yrs	None	0.7	0.81	0.93	0.93	NA	NA	None	NA	NA	NA	NA	NA	NA	NA	NA	0.4	Deaths in < 5yo per 100,000 population	7.96364	5.45455	5.56364	4.95455	5.46364	5.6	5.79091	6.1	6.49091	6.84545	7.63636	8.23636	8.01818	7.53636	7.80909
2	PEV (Pre-Erythrocytic Vaccine)	3	0.35	2	0.1	Infants	6, 10, &, 14 weeks	None	0.89	0.95	0.97	0.97	NA	NA	1-39yo	0 yrs	None	0.7	0.81	0.93	0.93	NA	NA	None	NA	NA	NA	NA	NA	NA	NA	NA	0.4	DALYs per 100,000 population	632.116	448.373	439.821	436.731	481.15	544.253	601.441	657.386	747.017	793.55	838.533	889.587	869.599	862.541	868.932
2	PEV (Pre-Erythrocytic Vaccine)	3	0.35	2	0.1	Infants	6, 10, &, 14 weeks	None	0.89	0.95	0.97	0.97	NA	NA	1-39yo	0 yrs	None	0.7	0.81	0.93	0.93	NA	NA	None	NA	NA	NA	NA	NA	NA	NA	NA	0.4	Income and productivity gains from delivering vaccine (US$ / dose)	0.0310642	0.863066	0.936586	0.913644	0.833012	0.704674	0.569338	0.431163	0.274808	0.155842	0.0413329	-0.0301707	-0.0716612	-0.0926056	-0.121707
3	PEV (Pre-Erythrocytic Vaccine)	3	0.35	2	0.1	Infants	6, 10, &, 14 weeks	None	0.89	0.95	0.97	0.97	NA	NA	1-39yo	0 yrs	None	0.5	0.69	0.85	0.85	NA	NA	None	NA	NA	NA	NA	NA	NA	NA	NA	0.4	Cases per 100,000 population	6946.93	5162.87	4919.45	5070.22	5406.22	5839.2	6344.12	6916.38	7481.79	7905.78	8247.05	8574.09	8766.08	8975.73	9060.36
3	PEV (Pre-Erythrocytic Vaccine)	3	0.35	2	0.1	Infants	6, 10, &, 14 weeks	None	0.89	0.95	0.97	0.97	NA	NA	1-39yo	0 yrs	None	0.5	0.69	0.85	0.85	NA	NA	None	NA	NA	NA	NA	NA	NA	NA	NA	0.4	Severe Cases per 100,000 population	115.664	86.2273	82.9091	89.0545	96.1636	106.582	118.482	130.473	141.164	150.309	155.764	162.991	165.118	169.255	168.309
3	PEV (Pre-Erythrocytic Vaccine)	3	0.35	2	0.1	Infants	6, 10, &, 14 weeks	None	0.89	0.95	0.97	0.97	NA	NA	1-39yo	0 yrs	None	0.5	0.69	0.85	0.85	NA	NA	None	NA	NA	NA	NA	NA	NA	NA	NA	0.4	Deaths per 100,000 population	24.2636	19.7818	18.8636	19.5909	20.8545	23.0818	24.3909	27.0091	29.4	31.0727	31.6636	33.9636	33.3455	34.6	35.2364
3	PEV (Pre-Erythrocytic Vaccine)	3	0.35	2	0.1	Infants	6, 10, &, 14 weeks	None	0.89	0.95	0.97	0.97	NA	NA	1-39yo	0 yrs	None	0.5	0.69	0.85	0.85	NA	NA	None	NA	NA	NA	NA	NA	NA	NA	NA	0.4	Cases in <5yo per 100,000 population	554.091	375.309	343.136	344.327	353.545	379.345	409.955	441.127	489.827	518.536	551.5	573.8	596.727	614.291	624.609
3	PEV (Pre-Erythrocytic Vaccine)	3	0.35	2	0.1	Infants	6, 10, &, 14 weeks	None	0.89	0.95	0.97	0.97	NA	NA	1-39yo	0 yrs	None	0.5	0.69	0.85	0.85	NA	NA	None	NA	NA	NA	NA	NA	NA	NA	NA	0.4	Severe Cases in <5yo per 100,000 population	27.8455	19.3818	17.8273	18.1727	19.3727	19.7091	22.2727	23.9182	26.1091	28.0182	28.1091	29.7909	31.3273	31.6909	32.9273
3	PEV (Pre-Erythrocytic Vaccine)	3	0.35	2	0.1	Infants	6, 10, &, 14 weeks	None	0.89	0.95	0.97	0.97	NA	NA	1-39yo	0 yrs	None	0.5	0.69	0.85	0.85	NA	NA	None	NA	NA	NA	NA	NA	NA	NA	NA	0.4	Deaths in < 5yo per 100,000 population	7.51818	6.40909	5.8	5.43636	6.20909	6.12727	6.09091	6.68182	7.25455	6.98182	7.08182	7.45455	8.04545	7.53636	7.97273
3	PEV (Pre-Erythrocytic Vaccine)	3	0.35	2	0.1	Infants	6, 10, &, 14 weeks	None	0.89	0.95	0.97	0.97	NA	NA	1-39yo	0 yrs	None	0.5	0.69	0.85	0.85	NA	NA	None	NA	NA	NA	NA	NA	NA	NA	NA	0.4	DALYs per 100,000 population	621.806	505.26	479.591	496.482	529.379	586.637	622.474	686.677	742.547	785.211	802.586	857.382	845.332	872.787	888.875
3	PEV (Pre-Erythrocytic Vaccine)	3	0.35	2	0.1	Infants	6, 10, &, 14 weeks	None	0.89	0.95	0.97	0.97	NA	NA	1-39yo	0 yrs	None	0.5	0.69	0.85	0.85	NA	NA	None	NA	NA	NA	NA	NA	NA	NA	NA	0.4	Income and productivity gains from delivering vaccine (US$ / dose)	0.0307768	0.772097	0.825449	0.787643	0.710895	0.610281	0.493484	0.359613	0.23201	0.135438	0.0607021	-0.0127043	-0.0559726	-0.102179	-0.119997
4	PEV (Pre-Erythrocytic Vaccine)	3	0.35	2	0.1	Infants	6, 10, &, 14 weeks	None	0.7	0.81	0.93	0.93	NA	NA	1-39yo	0 yrs	None	0.89	0.95	0.97	0.97	NA	NA	None	NA	NA	NA	NA	NA	NA	NA	NA	0.4	Cases per 100,000 population	6579.77	4522.32	4201.35	4287.35	4653.12	5243.99	5911.85	6608.41	7265.43	7814.74	8236.67	8597.23	8879.28	9047.27	9067.48
4	PEV (Pre-Erythrocytic Vaccine)	3	0.35	2	0.1	Infants	6, 10, &, 14 weeks	None	0.7	0.81	0.93	0.93	NA	NA	1-39yo	0 yrs	None	0.89	0.95	0.97	0.97	NA	NA	None	NA	NA	NA	NA	NA	NA	NA	NA	0.4	Severe Cases per 100,000 population	111.145	75.5455	71.1636	74.3091	83.0182	96.3909	111.682	127.291	142.318	152.464	160.609	169.045	172.773	172.673	172.918
4	PEV (Pre-Erythrocytic Vaccine)	3	0.35	2	0.1	Infants	6, 10, &, 14 weeks	None	0.7	0.81	0.93	0.93	NA	NA	1-39yo	0 yrs	None	0.89	0.95	0.97	0.97	NA	NA	None	NA	NA	NA	NA	NA	NA	NA	NA	0.4	Deaths per 100,000 population	23.4	16.8	16.1727	16.3273	18.4182	20.9182	23.4364	26.5273	29.7	30.4545	33.4455	35.5909	35.0091	35.5727	35.7727
4	PEV (Pre-Erythrocytic Vaccine)	3	0.35	2	0.1	Infants	6, 10, &, 14 weeks	None	0.7	0.81	0.93	0.93	NA	NA	1-39yo	0 yrs	None	0.89	0.95	0.97	0.97	NA	NA	None	NA	NA	NA	NA	NA	NA	NA	NA	0.4	Cases in <5yo per 100,000 population	517.391	331.509	297.073	290.536	312.091	337.491	389.164	437.818	487.555	529.209	564.173	595.682	618.6	633.645	639.982
4	PEV (Pre-Erythrocytic Vaccine)	3	0.35	2	0.1	Infants	6, 10, &, 14 weeks	None	0.7	0.81	0.93	0.93	NA	NA	1-39yo	0 yrs	None	0.89	0.95	0.97	0.97	NA	NA	None	NA	NA	NA	NA	NA	NA	NA	NA	0.4	Severe Cases in <5yo per 100,000 population	27.8273	17.3455	15.5273	15.8182	16.5182	18.4455	20.7455	23.7	26.4909	27.6818	30.1636	31.5273	32.9636	33.8091	33.5182
4	PEV (Pre-Erythrocytic Vaccine)	3	0.35	2	0.1	Infants	6, 10, &, 14 weeks	None	0.7	0.81	0.93	0.93	NA	NA	1-39yo	0 yrs	None	0.89	0.95	0.97	0.97	NA	NA	None	NA	NA	NA	NA	NA	NA	NA	NA	0.4	Deaths in < 5yo per 100,000 population	7.47273	5.69091	5.26364	4.90909	5.21818	5.57273	5.97273	6.21818	7.21818	6.91818	7.80909	8.08182	7.72727	8.03636	8.24545
4	PEV (Pre-Erythrocytic Vaccine)	3	0.35	2	0.1	Infants	6, 10, &, 14 weeks	None	0.7	0.81	0.93	0.93	NA	NA	1-39yo	0 yrs	None	0.89	0.95	0.97	0.97	NA	NA	None	NA	NA	NA	NA	NA	NA	NA	NA	0.4	DALYs per 100,000 population	593.823	425.852	409.885	413.917	464.857	526.432	596.026	670.432	750.218	768.692	845.15	897.295	881.434	900.453	902.359
4	PEV (Pre-Erythrocytic Vaccine)	3	0.35	2	0.1	Infants	6, 10, &, 14 weeks	None	0.7	0.81	0.93	0.93	NA	NA	1-39yo	0 yrs	None	0.89	0.95	0.97	0.97	NA	NA	None	NA	NA	NA	NA	NA	NA	NA	NA	0.4	Income and productivity gains from delivering vaccine (US$ / dose)	0.0318068	1.10929	1.20055	1.17678	1.07018	0.905772	0.719187	0.521882	0.338049	0.188228	0.0750147	-0.0258924	-0.100023	-0.145271	-0.147833
5	PEV (Pre-Erythrocytic Vaccine)	3	0.35	2	0.1	Infants	6, 10, &, 14 weeks	None	0.7	0.81	0.93	0.93	NA	NA	1-39yo	0 yrs	None	0.7	0.81	0.93	0.93	NA	NA	None	NA	NA	NA	NA	NA	NA	NA	NA	0.4	Cases per 100,000 population	6757.52	4762.57	4480.83	4598.26	4861.1	5353.61	6006.45	6717.19	7307.67	7781.34	8213.61	8577.43	8822.15	9036.74	9114.87
5	PEV (Pre-Erythrocytic Vaccine)	3	0.35	2	0.1	Infants	6, 10, &, 14 weeks	None	0.7	0.81	0.93	0.93	NA	NA	1-39yo	0 yrs	None	0.7	0.81	0.93	0.93	NA	NA	None	NA	NA	NA	NA	NA	NA	NA	NA	0.4	Severe Cases per 100,000 population	112.245	77.4636	77.3091	81.3909	86.1091	98.0182	113.464	126.636	141.118	150.082	161.255	165.991	171.764	170.645	173.145
5	PEV (Pre-Erythrocytic Vaccine)	3	0.35	2	0.1	Infants	6, 10, &, 14 weeks	None	0.7	0.81	0.93	0.93	NA	NA	1-39yo	0 yrs	None	0.7	0.81	0.93	0.93	NA	NA	None	NA	NA	NA	NA	NA	NA	NA	NA	0.4	Deaths per 100,000 population	24.1455	17.5636	17.7	18.0273	19.6364	21.4	24.5364	26.2455	28.9545	31.0818	33.4636	33.7909	35.9	34.8364	35.0091
5	PEV (Pre-Erythrocytic Vaccine)	3	0.35	2	0.1	Infants	6, 10, &, 14 weeks	None	0.7	0.81	0.93	0.93	NA	NA	1-39yo	0 yrs	None	0.7	0.81	0.93	0.93	NA	NA	None	NA	NA	NA	NA	NA	NA	NA	NA	0.4	Cases in <5yo per 100,000 population	529.527	355.1	320.591	321.718	326.418	353.718	395	444.009	491.673	524.291	561.336	598.155	613.9	633.082	647.736
5	PEV (Pre-Erythrocytic Vaccine)	3	0.35	2	0.1	Infants	6, 10, &, 14 weeks	None	0.7	0.81	0.93	0.93	NA	NA	1-39yo	0 yrs	None	0.7	0.81	0.93	0.93	NA	NA	None	NA	NA	NA	NA	NA	NA	NA	NA	0.4	Severe Cases in <5yo per 100,000 population	26.3909	18.0818	16.5909	17.4	17.2	19.1727	21.1	23.3909	26.0182	27.7182	29.5455	31.2273	32.4273	32.3364	33.4455
5	PEV (Pre-Erythrocytic Vaccine)	3	0.35	2	0.1	Infants	6, 10, &, 14 weeks	None	0.7	0.81	0.93	0.93	NA	NA	1-39yo	0 yrs	None	0.7	0.81	0.93	0.93	NA	NA	None	NA	NA	NA	NA	NA	NA	NA	NA	0.4	Deaths in < 5yo per 100,000 population	7.3	6.03636	5.31818	5.1	5.65455	5.61818	5.86364	6.41818	6.71818	7.14545	7.35455	7.80909	8.24545	7.8	8.05455
5	PEV (Pre-Erythrocytic Vaccine)	3	0.35	2	0.1	Infants	6, 10, &, 14 weeks	None	0.7	0.81	0.93	0.93	NA	NA	1-39yo	0 yrs	None	0.7	0.81	0.93	0.93	NA	NA	None	NA	NA	NA	NA	NA	NA	NA	NA	0.4	DALYs per 100,000 population	612.03	447.131	448.138	456.812	493.635	538.993	619.165	664.211	734.079	786.239	844.577	850.649	904.949	880.877	887.864
5	PEV (Pre-Erythrocytic Vaccine)	3	0.35	2	0.1	Infants	6, 10, &, 14 weeks	None	0.7	0.81	0.93	0.93	NA	NA	1-39yo	0 yrs	None	0.7	0.81	0.93	0.93	NA	NA	None	NA	NA	NA	NA	NA	NA	NA	NA	0.4	Income and productivity gains from delivering vaccine (US$ / dose)	0.0312257	1.04908	1.12109	1.08808	1.01581	0.877192	0.693724	0.493947	0.327779	0.197787	0.0803662	-0.0181094	-0.0842486	-0.141555	-0.161895
6	PEV (Pre-Erythrocytic Vaccine)	3	0.35	2	0.1	Infants	6, 10, &, 14 weeks	None	0.7	0.81	0.93	0.93	NA	NA	1-39yo	0 yrs	None	0.5	0.69	0.85	0.85	NA	NA	None	NA	NA	NA	NA	NA	NA	NA	NA	0.4	Cases per 100,000 population	6968.49	5099.16	4805.05	4891.56	5287.35	5800.73	6343.17	6895.02	7418.82	7853.73	8309.25	8550.78	8775.68	8956.27	9028.67
6	PEV (Pre-Erythrocytic Vaccine)	3	0.35	2	0.1	Infants	6, 10, &, 14 weeks	None	0.7	0.81	0.93	0.93	NA	NA	1-39yo	0 yrs	None	0.5	0.69	0.85	0.85	NA	NA	None	NA	NA	NA	NA	NA	NA	NA	NA	0.4	Severe Cases per 100,000 population	117.709	83.1727	82.2545	85.3182	93.6091	104.545	118.636	130.118	140.418	151.055	161.682	161.691	167	170.745	166.909
6	PEV (Pre-Erythrocytic Vaccine)	3	0.35	2	0.1	Infants	6, 10, &, 14 weeks	None	0.7	0.81	0.93	0.93	NA	NA	1-39yo	0 yrs	None	0.5	0.69	0.85	0.85	NA	NA	None	NA	NA	NA	NA	NA	NA	NA	NA	0.4	Deaths per 100,000 population	24.7091	18.6818	18.2455	18.5455	20.2273	22.3909	25.5909	27.3182	29.0091	30.3364	34.0455	32.9364	34.5636	35.1	34.7273
6	PEV (Pre-Erythrocytic Vaccine)	3	0.35	2	0.1	Infants	6, 10, &, 14 weeks	None	0.7	0.81	0.93	0.93	NA	NA	1-39yo	0 yrs	None	0.5	0.69	0.85	0.85	NA	NA	None	NA	NA	NA	NA	NA	NA	NA	NA	0.4	Cases in <5yo per 100,000 population	557.436	382.2	342.336	339.655	357.109	385.6	420.773	456.809	501.291	539.827	571.273	592.527	614.136	629.691	635.936
6	PEV (Pre-Erythrocytic Vaccine)	3	0.35	2	0.1	Infants	6, 10, &, 14 weeks	None	0.7	0.81	0.93	0.93	NA	NA	1-39yo	0 yrs	None	0.5	0.69	0.85	0.85	NA	NA	None	NA	NA	NA	NA	NA	NA	NA	NA	0.4	Severe Cases in <5yo per 100,000 population	28.4727	19.2364	17.6545	17.6545	18.6091	20.1273	22.7455	24.6091	25.9182	28.0636	31.0636	30.0545	32.9818	32.6	32.3545
6	PEV (Pre-Erythrocytic Vaccine)	3	0.35	2	0.1	Infants	6, 10, &, 14 weeks	None	0.7	0.81	0.93	0.93	NA	NA	1-39yo	0 yrs	None	0.5	0.69	0.85	0.85	NA	NA	None	NA	NA	NA	NA	NA	NA	NA	NA	0.4	Deaths in < 5yo per 100,000 population	7.34545	6.09091	5.4	5.11818	5.39091	6.29091	6.61818	6.36364	6.81818	6.92727	7.84545	7.79091	8.01818	8.04545	8.38182
6	PEV (Pre-Erythrocytic Vaccine)	3	0.35	2	0.1	Infants	6, 10, &, 14 weeks	None	0.7	0.81	0.93	0.93	NA	NA	1-39yo	0 yrs	None	0.5	0.69	0.85	0.85	NA	NA	None	NA	NA	NA	NA	NA	NA	NA	NA	0.4	DALYs per 100,000 population	630.737	473.448	461.217	470.536	514.228	565.897	646.867	689.783	733.022	770.359	857.006	833.19	876.613	884.624	877.517
6	PEV (Pre-Erythrocytic Vaccine)	3	0.35	2	0.1	Infants	6, 10, &, 14 weeks	None	0.7	0.81	0.93	0.93	NA	NA	1-39yo	0 yrs	None	0.5	0.69	0.85	0.85	NA	NA	None	NA	NA	NA	NA	NA	NA	NA	NA	0.4	Income and productivity gains from delivering vaccine (US$ / dose)	0.0307998	0.95745	1.03251	1.00777	0.895829	0.751781	0.601928	0.443549	0.298353	0.179395	0.0583085	-0.00785253	-0.0678115	-0.118478	-0.136554
7	PEV (Pre-Erythrocytic Vaccine)	3	0.35	2	0.1	Infants	6, 10, &, 14 weeks	None	0.5	0.69	0.85	0.85	NA	NA	1-39yo	0 yrs	None	0.89	0.95	0.97	0.97	NA	NA	None	NA	NA	NA	NA	NA	NA	NA	NA	0.4	Cases per 100,000 population	6587.54	4525.9	4218.45	4279.55	4651.16	5145.11	5724.43	6432.37	7192.46	7778.78	8263.21	8596.35	8935.81	9076.16	9189.58
7	PEV (Pre-Erythrocytic Vaccine)	3	0.35	2	0.1	Infants	6, 10, &, 14 weeks	None	0.5	0.69	0.85	0.85	NA	NA	1-39yo	0 yrs	None	0.89	0.95	0.97	0.97	NA	NA	None	NA	NA	NA	NA	NA	NA	NA	NA	0.4	Severe Cases per 100,000 population	112.136	74.5818	70.3	75.0545	82.0364	96.0364	108.564	123.182	140.973	153.591	162.682	170.982	172.291	174.509	174.5
7	PEV (Pre-Erythrocytic Vaccine)	3	0.35	2	0.1	Infants	6, 10, &, 14 weeks	None	0.5	0.69	0.85	0.85	NA	NA	1-39yo	0 yrs	None	0.89	0.95	0.97	0.97	NA	NA	None	NA	NA	NA	NA	NA	NA	NA	NA	0.4	Deaths per 100,000 population	24.1273	16.9091	16.7273	17.1636	17.7455	20.3182	23.6545	26.4636	29.1455	31.9727	33.2182	34.1182	35.4909	35.9455	36.2
7	PEV (Pre-Erythrocytic Vaccine)	3	0.35	2	0.1	Infants	6, 10, &, 14 weeks	None	0.5	0.69	0.85	0.85	NA	NA	1-39yo	0 yrs	None	0.89	0.95	0.97	0.97	NA	NA	None	NA	NA	NA	NA	NA	NA	NA	NA	0.4	Cases in <5yo per 100,000 population	528.291	343.073	304.127	297.664	321.273	351.209	387.055	437.373	489.745	538.991	584.327	616.927	646.364	662.155	670.764
7	PEV (Pre-Erythrocytic Vaccine)	3	0.35	2	0.1	Infants	6, 10, &, 14 weeks	None	0.5	0.69	0.85	0.85	NA	NA	1-39yo	0 yrs	None	0.89	0.95	0.97	0.97	NA	NA	None	NA	NA	NA	NA	NA	NA	NA	NA	0.4	Severe Cases in <5yo per 100,000 population	27.3818	17.7909	15.6	16.6545	16.3818	18.6	20.6455	23.5	26.4	28.3727	30.1455	33.3636	33.2	34.3	35.4091
7	PEV (Pre-Erythrocytic Vaccine)	3	0.35	2	0.1	Infants	6, 10, &, 14 weeks	None	0.5	0.69	0.85	0.85	NA	NA	1-39yo	0 yrs	None	0.89	0.95	0.97	0.97	NA	NA	None	NA	NA	NA	NA	NA	NA	NA	NA	0.4	Deaths in < 5yo per 100,000 population	7.28182	5.53636	5.40909	5.38182	5.01818	5.41818	6.18182	6.34545	7.19091	7.35455	7.76364	7.99091	7.9	8.14545	8.38182
7	PEV (Pre-Erythrocytic Vaccine)	3	0.35	2	0.1	Infants	6, 10, &, 14 weeks	None	0.5	0.69	0.85	0.85	NA	NA	1-39yo	0 yrs	None	0.89	0.95	0.97	0.97	NA	NA	None	NA	NA	NA	NA	NA	NA	NA	NA	0.4	DALYs per 100,000 population	612.414	429.419	421.359	432.444	450.365	515.141	597.255	667.928	734.145	808.127	839.602	863.081	900.291	907.309	910.736
7	PEV (Pre-Erythrocytic Vaccine)	3	0.35	2	0.1	Infants	6, 10, &, 14 weeks	None	0.5	0.69	0.85	0.85	NA	NA	1-39yo	0 yrs	None	0.89	0.95	0.97	0.97	NA	NA	None	NA	NA	NA	NA	NA	NA	NA	NA	0.4	Income and productivity gains from delivering vaccine (US$ / dose)	0.0320498	1.40602	1.50882	1.48474	1.34982	1.17324	0.972161	0.725375	0.455693	0.250402	0.0853985	-0.0298174	-0.14102	-0.190701	-0.22527
8	PEV (Pre-Erythrocytic Vaccine)	3	0.35	2	0.1	Infants	6, 10, &, 14 weeks	None	0.5	0.69	0.85	0.85	NA	NA	1-39yo	0 yrs	None	0.7	0.81	0.93	0.93	NA	NA	None	NA	NA	NA	NA	NA	NA	NA	NA	0.4	Cases per 100,000 population	6763.18	4805.59	4537.71	4705.45	5109.38	5594.79	6136.74	6814.35	7403.29	7875.83	8282.9	8579.75	8836.53	9046.65	9176.75
8	PEV (Pre-Erythrocytic Vaccine)	3	0.35	2	0.1	Infants	6, 10, &, 14 weeks	None	0.5	0.69	0.85	0.85	NA	NA	1-39yo	0 yrs	None	0.7	0.81	0.93	0.93	NA	NA	None	NA	NA	NA	NA	NA	NA	NA	NA	0.4	Severe Cases per 100,000 population	113.909	78.6091	76.0818	84.8273	92.2364	103.6	116.673	130.673	141.709	153.145	157.891	165.909	172.191	173.027	173.682
8	PEV (Pre-Erythrocytic Vaccine)	3	0.35	2	0.1	Infants	6, 10, &, 14 weeks	None	0.5	0.69	0.85	0.85	NA	NA	1-39yo	0 yrs	None	0.7	0.81	0.93	0.93	NA	NA	None	NA	NA	NA	NA	NA	NA	NA	NA	0.4	Deaths per 100,000 population	24.0273	17.6364	17.5182	18.3091	19.8364	22.2545	24.5364	27.2727	29.3909	32	33.4364	34.5545	35.3364	35.4818	35.3
8	PEV (Pre-Erythrocytic Vaccine)	3	0.35	2	0.1	Infants	6, 10, &, 14 weeks	None	0.5	0.69	0.85	0.85	NA	NA	1-39yo	0 yrs	None	0.7	0.81	0.93	0.93	NA	NA	None	NA	NA	NA	NA	NA	NA	NA	NA	0.4	Cases in <5yo per 100,000 population	540.736	357.618	331.545	330.564	358.155	378.673	413.2	470.473	514.4	551.055	586.418	612.273	633.655	655.364	662.264
8	PEV (Pre-Erythrocytic Vaccine)	3	0.35	2	0.1	Infants	6, 10, &, 14 weeks	None	0.5	0.69	0.85	0.85	NA	NA	1-39yo	0 yrs	None	0.7	0.81	0.93	0.93	NA	NA	None	NA	NA	NA	NA	NA	NA	NA	NA	0.4	Severe Cases in <5yo per 100,000 population	27.6909	18.7727	16.8455	17.5091	19.2	20.4727	22.3545	24.7545	27.1455	28.6182	30.5091	32.5091	35.1636	34.5636	34.3182
8	PEV (Pre-Erythrocytic Vaccine)	3	0.35	2	0.1	Infants	6, 10, &, 14 weeks	None	0.5	0.69	0.85	0.85	NA	NA	1-39yo	0 yrs	None	0.7	0.81	0.93	0.93	NA	NA	None	NA	NA	NA	NA	NA	NA	NA	NA	0.4	Deaths in < 5yo per 100,000 population	7.55455	5.88182	5.55455	5.18182	5.85455	5.75455	5.96364	6.71818	7.03636	7.40909	7.90909	7.65455	8.63636	8.13636	8.42727
8	PEV (Pre-Erythrocytic Vaccine)	3	0.35	2	0.1	Infants	6, 10, &, 14 weeks	None	0.5	0.69	0.85	0.85	NA	NA	1-39yo	0 yrs	None	0.7	0.81	0.93	0.93	NA	NA	None	NA	NA	NA	NA	NA	NA	NA	NA	0.4	DALYs per 100,000 population	611.704	447.872	445.048	464.068	502.256	562.553	620.357	689.68	746.984	808.845	846.72	871.757	897.015	899.101	890.928
8	PEV (Pre-Erythrocytic Vaccine)	3	0.35	2	0.1	Infants	6, 10, &, 14 weeks	None	0.5	0.69	0.85	0.85	NA	NA	1-39yo	0 yrs	None	0.7	0.81	0.93	0.93	NA	NA	None	NA	NA	NA	NA	NA	NA	NA	NA	0.4	Income and productivity gains from delivering vaccine (US$ / dose)	0.0315309	1.30463	1.39826	1.32868	1.19368	1.0179	0.824514	0.592324	0.384321	0.219347	0.0851592	-0.0182089	-0.108354	-0.178564	-0.222959
9	PEV (Pre-Erythrocytic Vaccine)	3	0.35	2	0.1	Infants	6, 10, &, 14 weeks	None	0.5	0.69	0.85	0.85	NA	NA	1-39yo	0 yrs	None	0.5	0.69	0.85	0.85	NA	NA	None	NA	NA	NA	NA	NA	NA	NA	NA	0.4	Cases per 100,000 population	6975.58	5151.55	4845.41	5036.4	5471.28	5904.88	6470.97	7000.79	7519.93	8032.15	8321.08	8604.46	8793.55	8974.91	9018.65
9	PEV (Pre-Erythrocytic Vaccine)	3	0.35	2	0.1	Infants	6, 10, &, 14 weeks	None	0.5	0.69	0.85	0.85	NA	NA	1-39yo	0 yrs	None	0.5	0.69	0.85	0.85	NA	NA	None	NA	NA	NA	NA	NA	NA	NA	NA	0.4	Severe Cases per 100,000 population	117.118	84.4364	84.5727	88.0455	98.1364	107.236	121.518	133.064	143.845	154.118	159.073	164.4	166.009	171.282	170.282
9	PEV (Pre-Erythrocytic Vaccine)	3	0.35	2	0.1	Infants	6, 10, &, 14 weeks	None	0.5	0.69	0.85	0.85	NA	NA	1-39yo	0 yrs	None	0.5	0.69	0.85	0.85	NA	NA	None	NA	NA	NA	NA	NA	NA	NA	NA	0.4	Deaths per 100,000 population	24.5182	18.7818	18.6818	19.3273	21.1636	22.2636	25.7636	27.6545	29.9636	31.4636	32.8455	34.0909	33.4182	35.0091	34.9273
9	PEV (Pre-Erythrocytic Vaccine)	3	0.35	2	0.1	Infants	6, 10, &, 14 weeks	None	0.5	0.69	0.85	0.85	NA	NA	1-39yo	0 yrs	None	0.5	0.69	0.85	0.85	NA	NA	None	NA	NA	NA	NA	NA	NA	NA	NA	0.4	Cases in <5yo per 100,000 population	554.036	391.327	349.791	359.273	382.773	405.091	445.609	481.027	523.427	564.273	590.345	616.691	637.509	657.618	653.482
9	PEV (Pre-Erythrocytic Vaccine)	3	0.35	2	0.1	Infants	6, 10, &, 14 weeks	None	0.5	0.69	0.85	0.85	NA	NA	1-39yo	0 yrs	None	0.5	0.69	0.85	0.85	NA	NA	None	NA	NA	NA	NA	NA	NA	NA	NA	0.4	Severe Cases in <5yo per 100,000 population	28.0727	19.6	19.2182	18.4364	20.9	21.2364	23.9273	25.8455	28.2	29.6545	30.6182	32.1273	33.0455	34.4273	34.2727
9	PEV (Pre-Erythrocytic Vaccine)	3	0.35	2	0.1	Infants	6, 10, &, 14 weeks	None	0.5	0.69	0.85	0.85	NA	NA	1-39yo	0 yrs	None	0.5	0.69	0.85	0.85	NA	NA	None	NA	NA	NA	NA	NA	NA	NA	NA	0.4	Deaths in < 5yo per 100,000 population	7.24545	5.9	5.91818	5.65455	5.72727	5.97273	6.61818	6.88182	7.19091	7.4	7.38182	7.98182	7.68182	8.14545	8.4
9	PEV (Pre-Erythrocytic Vaccine)	3	0.35	2	0.1	Infants	6, 10, &, 14 weeks	None	0.5	0.69	0.85	0.85	NA	NA	1-39yo	0 yrs	None	0.5	0.69	0.85	0.85	NA	NA	None	NA	NA	NA	NA	NA	NA	NA	NA	0.4	DALYs per 100,000 population	622.028	477.458	473.877	487.989	537.814	567.068	648.402	700.584	756.468	799.354	830.5	866.648	846.228	886.456	884.491
9	PEV (Pre-Erythrocytic Vaccine)	3	0.35	2	0.1	Infants	6, 10, &, 14 weeks	None	0.5	0.69	0.85	0.85	NA	NA	1-39yo	0 yrs	None	0.5	0.69	0.85	0.85	NA	NA	None	NA	NA	NA	NA	NA	NA	NA	NA	0.4	Income and productivity gains from delivering vaccine (US$ / dose)	0.0310039	1.19474	1.28675	1.21591	1.07139	0.91269	0.712935	0.524179	0.343052	0.167572	0.0717905	-0.0249933	-0.0875886	-0.14847	-0.166012
10	PEV (Pre-Erythrocytic Vaccine)	3	0.35	2	1	Infants	6, 10, &, 14 weeks	None	0.89	0.95	0.97	0.97	NA	NA	1-39yo	0 yrs	None	0.89	0.95	0.97	0.97	NA	NA	None	NA	NA	NA	NA	NA	NA	NA	NA	0.4	Cases per 100,000 population	65849.1	44612.8	42087.1	42940.9	46877.6	52063.5	58041.1	64218.8	70315	75781.5	80618.9	85003.9	87471.9	89441	90334.7
10	PEV (Pre-Erythrocytic Vaccine)	3	0.35	2	1	Infants	6, 10, &, 14 weeks	None	0.89	0.95	0.97	0.97	NA	NA	1-39yo	0 yrs	None	0.89	0.95	0.97	0.97	NA	NA	None	NA	NA	NA	NA	NA	NA	NA	NA	0.4	Severe Cases per 100,000 population	1080.73	727.545	696.455	758.455	851.727	967.545	1097	1227.18	1349.09	1462.91	1542.82	1659.36	1709	1703.55	1725.73
10	PEV (Pre-Erythrocytic Vaccine)	3	0.35	2	1	Infants	6, 10, &, 14 weeks	None	0.89	0.95	0.97	0.97	NA	NA	1-39yo	0 yrs	None	0.89	0.95	0.97	0.97	NA	NA	None	NA	NA	NA	NA	NA	NA	NA	NA	0.4	Deaths per 100,000 population	231.818	164.818	152	174.091	182.818	209.818	230.909	267.909	284.545	303.818	323.455	335.818	356.727	346.364	357
10	PEV (Pre-Erythrocytic Vaccine)	3	0.35	2	1	Infants	6, 10, &, 14 weeks	None	0.89	0.95	0.97	0.97	NA	NA	1-39yo	0 yrs	None	0.89	0.95	0.97	0.97	NA	NA	None	NA	NA	NA	NA	NA	NA	NA	NA	0.4	Cases in <5yo per 100,000 population	5198	3253.73	2926.09	2875.91	3068.18	3281.36	3675.45	4041.36	4513.36	4965.36	5319.73	5685.73	5884.64	6063.73	6108.91
10	PEV (Pre-Erythrocytic Vaccine)	3	0.35	2	1	Infants	6, 10, &, 14 weeks	None	0.89	0.95	0.97	0.97	NA	NA	1-39yo	0 yrs	None	0.89	0.95	0.97	0.97	NA	NA	None	NA	NA	NA	NA	NA	NA	NA	NA	0.4	Severe Cases in <5yo per 100,000 population	260.364	167.545	148.273	152.455	165.727	177	197.818	215.727	238.636	268.091	271.818	299.091	311.545	307.636	322.818
10	PEV (Pre-Erythrocytic Vaccine)	3	0.35	2	1	Infants	6, 10, &, 14 weeks	None	0.89	0.95	0.97	0.97	NA	NA	1-39yo	0 yrs	None	0.89	0.95	0.97	0.97	NA	NA	None	NA	NA	NA	NA	NA	NA	NA	NA	0.4	Deaths in < 5yo per 100,000 population	75	56.0909	50.8182	53.1818	50.9091	55.3636	58.8182	65	66.2727	70.4545	74.4545	72.3636	81.9091	71.9091	78.8182
10	PEV (Pre-Erythrocytic Vaccine)	3	0.35	2	1	Infants	6, 10, &, 14 weeks	None	0.89	0.95	0.97	0.97	NA	NA	1-39yo	0 yrs	None	0.89	0.95	0.97	0.97	NA	NA	None	NA	NA	NA	NA	NA	NA	NA	NA	0.4	DALYs per 100,000 population	5928.32	4192.08	3864.99	4426.57	4653.73	5325.17	5838.66	6760.48	7179.61	7641.67	8183.18	8461.81	8979.34	8729	9028.77
10	PEV (Pre-Erythrocytic Vaccine)	3	0.35	2	1	Infants	6, 10, &, 14 weeks	None	0.89	0.95	0.97	0.97	NA	NA	1-39yo	0 yrs	None	0.89	0.95	0.97	0.97	NA	NA	None	NA	NA	NA	NA	NA	NA	NA	NA	0.4	Income and productivity gains from delivering vaccine (US$ / dose)	0.3142	9.31112	9.85382	9.62587	8.73283	7.51659	6.13312	4.70758	3.31979	2.08357	1.00204	-0.0104391	-0.56572	-0.978677	-1.18876
11	PEV (Pre-Erythrocytic Vaccine)	3	0.35	2	1	Infants	6, 10, &, 14 weeks	None	0.89	0.95	0.97	0.97	NA	NA	1-39yo	0 yrs	None	0.7	0.81	0.93	0.93	NA	NA	None	NA	NA	NA	NA	NA	NA	NA	NA	0.4	Cases per 100,000 population	67452.5	47652.3	44214.1	45174.3	48640.4	54173.6	60119.1	66036.6	72821.2	78151.9	83301	86435.6	88329.6	89259.4	90656.6
11	PEV (Pre-Erythrocytic Vaccine)	3	0.35	2	1	Infants	6, 10, &, 14 weeks	None	0.89	0.95	0.97	0.97	NA	NA	1-39yo	0 yrs	None	0.7	0.81	0.93	0.93	NA	NA	None	NA	NA	NA	NA	NA	NA	NA	NA	0.4	Severe Cases per 100,000 population	1129.64	789.273	753.273	797.364	863.182	984.909	1128	1251.73	1404.45	1504	1601.36	1671.91	1686.91	1674.91	1692.64
11	PEV (Pre-Erythrocytic Vaccine)	3	0.35	2	1	Infants	6, 10, &, 14 weeks	None	0.89	0.95	0.97	0.97	NA	NA	1-39yo	0 yrs	None	0.7	0.81	0.93	0.93	NA	NA	None	NA	NA	NA	NA	NA	NA	NA	NA	0.4	Deaths per 100,000 population	247.727	177.273	173.727	173	190.455	214.727	237.364	259.727	296.909	314.909	332	352.727	344.545	341.273	342.818
11	PEV (Pre-Erythrocytic Vaccine)	3	0.35	2	1	Infants	6, 10, &, 14 weeks	None	0.89	0.95	0.97	0.97	NA	NA	1-39yo	0 yrs	None	0.7	0.81	0.93	0.93	NA	NA	None	NA	NA	NA	NA	NA	NA	NA	NA	0.4	Cases in <5yo per 100,000 population	5311.36	3450.18	3082	3035.73	3165.09	3447.64	3853.91	4252.45	4726.27	5148.64	5545.73	5866.18	6043.73	6061.73	6226.36
11	PEV (Pre-Erythrocytic Vaccine)	3	0.35	2	1	Infants	6, 10, &, 14 weeks	None	0.89	0.95	0.97	0.97	NA	NA	1-39yo	0 yrs	None	0.7	0.81	0.93	0.93	NA	NA	None	NA	NA	NA	NA	NA	NA	NA	NA	0.4	Severe Cases in <5yo per 100,000 population	279.455	180.091	162.636	165	168.909	178.182	201.364	219.909	246.909	274.636	289.273	311.091	321.909	311.727	320.364
11	PEV (Pre-Erythrocytic Vaccine)	3	0.35	2	1	Infants	6, 10, &, 14 weeks	None	0.89	0.95	0.97	0.97	NA	NA	1-39yo	0 yrs	None	0.7	0.81	0.93	0.93	NA	NA	None	NA	NA	NA	NA	NA	NA	NA	NA	0.4	Deaths in < 5yo per 100,000 population	79.6364	54.5455	55.6364	49.5455	54.6364	56	57.9091	61	64.9091	68.4545	76.3636	82.3636	80.1818	75.3636	78.0909
11	PEV (Pre-Erythrocytic Vaccine)	3	0.35	2	1	Infants	6, 10, &, 14 weeks	None	0.89	0.95	0.97	0.97	NA	NA	1-39yo	0 yrs	None	0.7	0.81	0.93	0.93	NA	NA	None	NA	NA	NA	NA	NA	NA	NA	NA	0.4	DALYs per 100,000 population	6321.16	4483.73	4398.21	4367.31	4811.5	5442.53	6014.41	6573.86	7470.17	7935.5	8385.33	8895.87	8695.99	8625.41	8689.32
11	PEV (Pre-Erythrocytic Vaccine)	3	0.35	2	1	Infants	6, 10, &, 14 weeks	None	0.89	0.95	0.97	0.97	NA	NA	1-39yo	0 yrs	None	0.7	0.81	0.93	0.93	NA	NA	None	NA	NA	NA	NA	NA	NA	NA	NA	0.4	Income and productivity gains from delivering vaccine (US$ / dose)	0.310642	8.63066	9.36586	9.13644	8.33012	7.04674	5.69338	4.31163	2.74808	1.55842	0.413329	-0.301707	-0.716612	-0.926056	-1.21707
12	PEV (Pre-Erythrocytic Vaccine)	3	0.35	2	1	Infants	6, 10, &, 14 weeks	None	0.89	0.95	0.97	0.97	NA	NA	1-39yo	0 yrs	None	0.5	0.69	0.85	0.85	NA	NA	None	NA	NA	NA	NA	NA	NA	NA	NA	0.4	Cases per 100,000 population	69469.3	51628.7	49194.5	50702.2	54062.2	58392	63441.2	69163.8	74817.9	79057.8	82470.5	85740.9	87660.8	89757.3	90603.6
12	PEV (Pre-Erythrocytic Vaccine)	3	0.35	2	1	Infants	6, 10, &, 14 weeks	None	0.89	0.95	0.97	0.97	NA	NA	1-39yo	0 yrs	None	0.5	0.69	0.85	0.85	NA	NA	None	NA	NA	NA	NA	NA	NA	NA	NA	0.4	Severe Cases per 100,000 population	1156.64	862.273	829.091	890.545	961.636	1065.82	1184.82	1304.73	1411.64	1503.09	1557.64	1629.91	1651.18	1692.55	1683.09
12	PEV (Pre-Erythrocytic Vaccine)	3	0.35	2	1	Infants	6, 10, &, 14 weeks	None	0.89	0.95	0.97	0.97	NA	NA	1-39yo	0 yrs	None	0.5	0.69	0.85	0.85	NA	NA	None	NA	NA	NA	NA	NA	NA	NA	NA	0.4	Deaths per 100,000 population	242.636	197.818	188.636	195.909	208.545	230.818	243.909	270.091	294	310.727	316.636	339.636	333.455	346	352.364
12	PEV (Pre-Erythrocytic Vaccine)	3	0.35	2	1	Infants	6, 10, &, 14 weeks	None	0.89	0.95	0.97	0.97	NA	NA	1-39yo	0 yrs	None	0.5	0.69	0.85	0.85	NA	NA	None	NA	NA	NA	NA	NA	NA	NA	NA	0.4	Cases in <5yo per 100,000 population	5540.91	3753.09	3431.36	3443.27	3535.45	3793.45	4099.55	4411.27	4898.27	5185.36	5515	5738	5967.27	6142.91	6246.09
12	PEV (Pre-Erythrocytic Vaccine)	3	0.35	2	1	Infants	6, 10, &, 14 weeks	None	0.89	0.95	0.97	0.97	NA	NA	1-39yo	0 yrs	None	0.5	0.69	0.85	0.85	NA	NA	None	NA	NA	NA	NA	NA	NA	NA	NA	0.4	Severe Cases in <5yo per 100,000 population	278.455	193.818	178.273	181.727	193.727	197.091	222.727	239.182	261.091	280.182	281.091	297.909	313.273	316.909	329.273
12	PEV (Pre-Erythrocytic Vaccine)	3	0.35	2	1	Infants	6, 10, &, 14 weeks	None	0.89	0.95	0.97	0.97	NA	NA	1-39yo	0 yrs	None	0.5	0.69	0.85	0.85	NA	NA	None	NA	NA	NA	NA	NA	NA	NA	NA	0.4	Deaths in < 5yo per 100,000 population	75.1818	64.0909	58	54.3636	62.0909	61.2727	60.9091	66.8182	72.5455	69.8182	70.8182	74.5455	80.4545	75.3636	79.7273
12	PEV (Pre-Erythrocytic Vaccine)	3	0.35	2	1	Infants	6, 10, &, 14 weeks	None	0.89	0.95	0.97	0.97	NA	NA	1-39yo	0 yrs	None	0.5	0.69	0.85	0.85	NA	NA	None	NA	NA	NA	NA	NA	NA	NA	NA	0.4	DALYs per 100,000 population	6218.06	5052.6	4795.91	4964.82	5293.79	5866.37	6224.74	6866.77	7425.47	7852.11	8025.86	8573.82	8453.32	8727.87	8888.75
12	PEV (Pre-Erythrocytic Vaccine)	3	0.35	2	1	Infants	6, 10, &, 14 weeks	None	0.89	0.95	0.97	0.97	NA	NA	1-39yo	0 yrs	None	0.5	0.69	0.85	0.85	NA	NA	None	NA	NA	NA	NA	NA	NA	NA	NA	0.4	Income and productivity gains from delivering vaccine (US$ / dose)	0.307768	7.72097	8.25449	7.87643	7.10895	6.10281	4.93484	3.59613	2.3201	1.35438	0.607021	-0.127043	-0.559726	-1.02179	-1.19997
13	PEV (Pre-Erythrocytic Vaccine)	3	0.35	2	1	Infants	6, 10, &, 14 weeks	None	0.7	0.81	0.93	0.93	NA	NA	1-39yo	0 yrs	None	0.89	0.95	0.97	0.97	NA	NA	None	NA	NA	NA	NA	NA	NA	NA	NA	0.4	Cases per 100,000 population	65797.7	45223.2	42013.5	42873.5	46531.2	52439.9	59118.5	66084.1	72654.3	78147.4	82366.7	85972.3	88792.8	90472.7	90674.8
13	PEV (Pre-Erythrocytic Vaccine)	3	0.35	2	1	Infants	6, 10, &, 14 weeks	None	0.7	0.81	0.93	0.93	NA	NA	1-39yo	0 yrs	None	0.89	0.95	0.97	0.97	NA	NA	None	NA	NA	NA	NA	NA	NA	NA	NA	0.4	Severe Cases per 100,000 population	1111.45	755.455	711.636	743.091	830.182	963.909	1116.82	1272.91	1423.18	1524.64	1606.09	1690.45	1727.73	1726.73	1729.18
13	PEV (Pre-Erythrocytic Vaccine)	3	0.35	2	1	Infants	6, 10, &, 14 weeks	None	0.7	0.81	0.93	0.93	NA	NA	1-39yo	0 yrs	None	0.89	0.95	0.97	0.97	NA	NA	None	NA	NA	NA	NA	NA	NA	NA	NA	0.4	Deaths per 100,000 population	234	168	161.727	163.273	184.182	209.182	234.364	265.273	297	304.545	334.455	355.909	350.091	355.727	357.727
13	PEV (Pre-Erythrocytic Vaccine)	3	0.35	2	1	Infants	6, 10, &, 14 weeks	None	0.7	0.81	0.93	0.93	NA	NA	1-39yo	0 yrs	None	0.89	0.95	0.97	0.97	NA	NA	None	NA	NA	NA	NA	NA	NA	NA	NA	0.4	Cases in <5yo per 100,000 population	5173.91	3315.09	2970.73	2905.36	3120.91	3374.91	3891.64	4378.18	4875.55	5292.09	5641.73	5956.82	6186	6336.45	6399.82
13	PEV (Pre-Erythrocytic Vaccine)	3	0.35	2	1	Infants	6, 10, &, 14 weeks	None	0.7	0.81	0.93	0.93	NA	NA	1-39yo	0 yrs	None	0.89	0.95	0.97	0.97	NA	NA	None	NA	NA	NA	NA	NA	NA	NA	NA	0.4	Severe Cases in <5yo per 100,000 population	278.273	173.455	155.273	158.182	165.182	184.455	207.455	237	264.909	276.818	301.636	315.273	329.636	338.091	335.182
13	PEV (Pre-Erythrocytic Vaccine)	3	0.35	2	1	Infants	6, 10, &, 14 weeks	None	0.7	0.81	0.93	0.93	NA	NA	1-39yo	0 yrs	None	0.89	0.95	0.97	0.97	NA	NA	None	NA	NA	NA	NA	NA	NA	NA	NA	0.4	Deaths in < 5yo per 100,000 population	74.7273	56.9091	52.6364	49.0909	52.1818	55.7273	59.7273	62.1818	72.1818	69.1818	78.0909	80.8182	77.2727	80.3636	82.4545
13	PEV (Pre-Erythrocytic Vaccine)	3	0.35	2	1	Infants	6, 10, &, 14 weeks	None	0.7	0.81	0.93	0.93	NA	NA	1-39yo	0 yrs	None	0.89	0.95	0.97	0.97	NA	NA	None	NA	NA	NA	NA	NA	NA	NA	NA	0.4	DALYs per 100,000 population	5938.23	4258.52	4098.85	4139.17	4648.57	5264.32	5960.26	6704.32	7502.18	7686.92	8451.5	8972.95	8814.34	9004.53	9023.59
13	PEV (Pre-Erythrocytic Vaccine)	3	0.35	2	1	Infants	6, 10, &, 14 weeks	None	0.7	0.81	0.93	0.93	NA	NA	1-39yo	0 yrs	None	0.89	0.95	0.97	0.97	NA	NA	None	NA	NA	NA	NA	NA	NA	NA	NA	0.4	Income and productivity gains from delivering vaccine (US$ / dose)	0.318068	11.0929	12.0055	11.7678	10.7018	9.05772	7.19187	5.21882	3.38049	1.88228	0.750147	-0.258924	-1.00023	-1.45271	-1.47833
14	PEV (Pre-Erythrocytic Vaccine)	3	0.35	2	1	Infants	6, 10, &, 14 weeks	None	0.7	0.81	0.93	0.93	NA	NA	1-39yo	0 yrs	None	0.7	0.81	0.93	0.93	NA	NA	None	NA	NA	NA	NA	NA	NA	NA	NA	0.4	Cases per 100,000 population	67575.2	47625.7	44808.3	45982.6	48611	53536.1	60064.5	67171.9	73076.7	77813.4	82136.1	85774.3	88221.5	90367.4	91148.7
14	PEV (Pre-Erythrocytic Vaccine)	3	0.35	2	1	Infants	6, 10, &, 14 weeks	None	0.7	0.81	0.93	0.93	NA	NA	1-39yo	0 yrs	None	0.7	0.81	0.93	0.93	NA	NA	None	NA	NA	NA	NA	NA	NA	NA	NA	0.4	Severe Cases per 100,000 population	1122.45	774.636	773.091	813.909	861.091	980.182	1134.64	1266.36	1411.18	1500.82	1612.55	1659.91	1717.64	1706.45	1731.45
14	PEV (Pre-Erythrocytic Vaccine)	3	0.35	2	1	Infants	6, 10, &, 14 weeks	None	0.7	0.81	0.93	0.93	NA	NA	1-39yo	0 yrs	None	0.7	0.81	0.93	0.93	NA	NA	None	NA	NA	NA	NA	NA	NA	NA	NA	0.4	Deaths per 100,000 population	241.455	175.636	177	180.273	196.364	214	245.364	262.455	289.545	310.818	334.636	337.909	359	348.364	350.091
14	PEV (Pre-Erythrocytic Vaccine)	3	0.35	2	1	Infants	6, 10, &, 14 weeks	None	0.7	0.81	0.93	0.93	NA	NA	1-39yo	0 yrs	None	0.7	0.81	0.93	0.93	NA	NA	None	NA	NA	NA	NA	NA	NA	NA	NA	0.4	Cases in <5yo per 100,000 population	5295.27	3551	3205.91	3217.18	3264.18	3537.18	3950	4440.09	4916.73	5242.91	5613.36	5981.55	6139	6330.82	6477.36
14	PEV (Pre-Erythrocytic Vaccine)	3	0.35	2	1	Infants	6, 10, &, 14 weeks	None	0.7	0.81	0.93	0.93	NA	NA	1-39yo	0 yrs	None	0.7	0.81	0.93	0.93	NA	NA	None	NA	NA	NA	NA	NA	NA	NA	NA	0.4	Severe Cases in <5yo per 100,000 population	263.909	180.818	165.909	174	172	191.727	211	233.909	260.182	277.182	295.455	312.273	324.273	323.364	334.455
14	PEV (Pre-Erythrocytic Vaccine)	3	0.35	2	1	Infants	6, 10, &, 14 weeks	None	0.7	0.81	0.93	0.93	NA	NA	1-39yo	0 yrs	None	0.7	0.81	0.93	0.93	NA	NA	None	NA	NA	NA	NA	NA	NA	NA	NA	0.4	Deaths in < 5yo per 100,000 population	73	60.3636	53.1818	51	56.5455	56.1818	58.6364	64.1818	67.1818	71.4545	73.5455	78.0909	82.4545	78	80.5455
14	PEV (Pre-Erythrocytic Vaccine)	3	0.35	2	1	Infants	6, 10, &, 14 weeks	None	0.7	0.81	0.93	0.93	NA	NA	1-39yo	0 yrs	None	0.7	0.81	0.93	0.93	NA	NA	None	NA	NA	NA	NA	NA	NA	NA	NA	0.4	DALYs per 100,000 population	6120.3	4471.31	4481.38	4568.12	4936.35	5389.93	6191.65	6642.11	7340.79	7862.39	8445.77	8506.49	9049.49	8808.77	8878.64
14	PEV (Pre-Erythrocytic Vaccine)	3	0.35	2	1	Infants	6, 10, &, 14 weeks	None	0.7	0.81	0.93	0.93	NA	NA	1-39yo	0 yrs	None	0.7	0.81	0.93	0.93	NA	NA	None	NA	NA	NA	NA	NA	NA	NA	NA	0.4	Income and productivity gains from delivering vaccine (US$ / dose)	0.312257	10.4908	11.2109	10.8808	10.1581	8.77192	6.93724	4.93947	3.27779	1.97787	0.803662	-0.181094	-0.842486	-1.41555	-1.61895
15	PEV (Pre-Erythrocytic Vaccine)	3	0.35	2	1	Infants	6, 10, &, 14 weeks	None	0.7	0.81	0.93	0.93	NA	NA	1-39yo	0 yrs	None	0.5	0.69	0.85	0.85	NA	NA	None	NA	NA	NA	NA	NA	NA	NA	NA	0.4	Cases per 100,000 population	69684.9	50991.6	48050.5	48915.6	52873.5	58007.3	63431.7	68950.2	74188.2	78537.3	83092.5	85507.8	87756.8	89562.7	90286.7
15	PEV (Pre-Erythrocytic Vaccine)	3	0.35	2	1	Infants	6, 10, &, 14 weeks	None	0.7	0.81	0.93	0.93	NA	NA	1-39yo	0 yrs	None	0.5	0.69	0.85	0.85	NA	NA	None	NA	NA	NA	NA	NA	NA	NA	NA	0.4	Severe Cases per 100,000 population	1177.09	831.727	822.545	853.182	936.091	1045.45	1186.36	1301.18	1404.18	1510.55	1616.82	1616.91	1670	1707.45	1669.09
15	PEV (Pre-Erythrocytic Vaccine)	3	0.35	2	1	Infants	6, 10, &, 14 weeks	None	0.7	0.81	0.93	0.93	NA	NA	1-39yo	0 yrs	None	0.5	0.69	0.85	0.85	NA	NA	None	NA	NA	NA	NA	NA	NA	NA	NA	0.4	Deaths per 100,000 population	247.091	186.818	182.455	185.455	202.273	223.909	255.909	273.182	290.091	303.364	340.455	329.364	345.636	351	347.273
15	PEV (Pre-Erythrocytic Vaccine)	3	0.35	2	1	Infants	6, 10, &, 14 weeks	None	0.7	0.81	0.93	0.93	NA	NA	1-39yo	0 yrs	None	0.5	0.69	0.85	0.85	NA	NA	None	NA	NA	NA	NA	NA	NA	NA	NA	0.4	Cases in <5yo per 100,000 population	5574.36	3822	3423.36	3396.55	3571.09	3856	4207.73	4568.09	5012.91	5398.27	5712.73	5925.27	6141.36	6296.91	6359.36
15	PEV (Pre-Erythrocytic Vaccine)	3	0.35	2	1	Infants	6, 10, &, 14 weeks	None	0.7	0.81	0.93	0.93	NA	NA	1-39yo	0 yrs	None	0.5	0.69	0.85	0.85	NA	NA	None	NA	NA	NA	NA	NA	NA	NA	NA	0.4	Severe Cases in <5yo per 100,000 population	284.727	192.364	176.545	176.545	186.091	201.273	227.455	246.091	259.182	280.636	310.636	300.545	329.818	326	323.545
15	PEV (Pre-Erythrocytic Vaccine)	3	0.35	2	1	Infants	6, 10, &, 14 weeks	None	0.7	0.81	0.93	0.93	NA	NA	1-39yo	0 yrs	None	0.5	0.69	0.85	0.85	NA	NA	None	NA	NA	NA	NA	NA	NA	NA	NA	0.4	Deaths in < 5yo per 100,000 population	73.4545	60.9091	54	51.1818	53.9091	62.9091	66.1818	63.6364	68.1818	69.2727	78.4545	77.9091	80.1818	80.4545	83.8182
15	PEV (Pre-Erythrocytic Vaccine)	3	0.35	2	1	Infants	6, 10, &, 14 weeks	None	0.7	0.81	0.93	0.93	NA	NA	1-39yo	0 yrs	None	0.5	0.69	0.85	0.85	NA	NA	None	NA	NA	NA	NA	NA	NA	NA	NA	0.4	DALYs per 100,000 population	6307.37	4734.48	4612.17	4705.36	5142.28	5658.97	6468.67	6897.83	7330.22	7703.59	8570.06	8331.9	8766.13	8846.24	8775.17
15	PEV (Pre-Erythrocytic Vaccine)	3	0.35	2	1	Infants	6, 10, &, 14 weeks	None	0.7	0.81	0.93	0.93	NA	NA	1-39yo	0 yrs	None	0.5	0.69	0.85	0.85	NA	NA	None	NA	NA	NA	NA	NA	NA	NA	NA	0.4	Income and productivity gains from delivering vaccine (US$ / dose)	0.307998	9.5745	10.3251	10.0777	8.95829	7.51781	6.01928	4.43549	2.98353	1.79395	0.583085	-0.0785253	-0.678115	-1.18478	-1.36554
16	PEV (Pre-Erythrocytic Vaccine)	3	0.35	2	1	Infants	6, 10, &, 14 weeks	None	0.5	0.69	0.85	0.85	NA	NA	1-39yo	0 yrs	None	0.89	0.95	0.97	0.97	NA	NA	None	NA	NA	NA	NA	NA	NA	NA	NA	0.4	Cases per 100,000 population	65875.4	45259	42184.5	42795.5	46511.6	51451.1	57244.3	64323.7	71924.6	77787.8	82632.1	85963.5	89358.1	90761.6	91895.8
16	PEV (Pre-Erythrocytic Vaccine)	3	0.35	2	1	Infants	6, 10, &, 14 weeks	None	0.5	0.69	0.85	0.85	NA	NA	1-39yo	0 yrs	None	0.89	0.95	0.97	0.97	NA	NA	None	NA	NA	NA	NA	NA	NA	NA	NA	0.4	Severe Cases per 100,000 population	1121.36	745.818	703	750.545	820.364	960.364	1085.64	1231.82	1409.73	1535.91	1626.82	1709.82	1722.91	1745.09	1745
16	PEV (Pre-Erythrocytic Vaccine)	3	0.35	2	1	Infants	6, 10, &, 14 weeks	None	0.5	0.69	0.85	0.85	NA	NA	1-39yo	0 yrs	None	0.89	0.95	0.97	0.97	NA	NA	None	NA	NA	NA	NA	NA	NA	NA	NA	0.4	Deaths per 100,000 population	241.273	169.091	167.273	171.636	177.455	203.182	236.545	264.636	291.455	319.727	332.182	341.182	354.909	359.455	362
16	PEV (Pre-Erythrocytic Vaccine)	3	0.35	2	1	Infants	6, 10, &, 14 weeks	None	0.5	0.69	0.85	0.85	NA	NA	1-39yo	0 yrs	None	0.89	0.95	0.97	0.97	NA	NA	None	NA	NA	NA	NA	NA	NA	NA	NA	0.4	Cases in <5yo per 100,000 population	5282.91	3430.73	3041.27	2976.64	3212.73	3512.09	3870.55	4373.73	4897.45	5389.91	5843.27	6169.27	6463.64	6621.55	6707.64
16	PEV (Pre-Erythrocytic Vaccine)	3	0.35	2	1	Infants	6, 10, &, 14 weeks	None	0.5	0.69	0.85	0.85	NA	NA	1-39yo	0 yrs	None	0.89	0.95	0.97	0.97	NA	NA	None	NA	NA	NA	NA	NA	NA	NA	NA	0.4	Severe Cases in <5yo per 100,000 population	273.818	177.909	156	166.545	163.818	186	206.455	235	264	283.727	301.455	333.636	332	343	354.091
16	PEV (Pre-Erythrocytic Vaccine)	3	0.35	2	1	Infants	6, 10, &, 14 weeks	None	0.5	0.69	0.85	0.85	NA	NA	1-39yo	0 yrs	None	0.89	0.95	0.97	0.97	NA	NA	None	NA	NA	NA	NA	NA	NA	NA	NA	0.4	Deaths in < 5yo per 100,000 population	72.8182	55.3636	54.0909	53.8182	50.1818	54.1818	61.8182	63.4545	71.9091	73.5455	77.6364	79.9091	79	81.4545	83.8182
16	PEV (Pre-Erythrocytic Vaccine)	3	0.35	2	1	Infants	6, 10, &, 14 weeks	None	0.5	0.69	0.85	0.85	NA	NA	1-39yo	0 yrs	None	0.89	0.95	0.97	0.97	NA	NA	None	NA	NA	NA	NA	NA	NA	NA	NA	0.4	DALYs per 100,000 population	6124.14	4294.19	4213.59	4324.44	4503.65	5151.41	5972.55	6679.28	7341.45	8081.27	8396.02	8630.81	9002.91	9073.09	9107.36
16	PEV (Pre-Erythrocytic Vaccine)	3	0.35	2	1	Infants	6, 10, &, 14 weeks	None	0.5	0.69	0.85	0.85	NA	NA	1-39yo	0 yrs	None	0.89	0.95	0.97	0.97	NA	NA	None	NA	NA	NA	NA	NA	NA	NA	NA	0.4	Income and productivity gains from delivering vaccine (US$ / dose)	0.320498	14.0602	15.0882	14.8474	13.4982	11.7324	9.72161	7.25375	4.55693	2.50402	0.853985	-0.298174	-1.4102	-1.90701	-2.2527
17	PEV (Pre-Erythrocytic Vaccine)	3	0.35	2	1	Infants	6, 10, &, 14 weeks	None	0.5	0.69	0.85	0.85	NA	NA	1-39yo	0 yrs	None	0.7	0.81	0.93	0.93	NA	NA	None	NA	NA	NA	NA	NA	NA	NA	NA	0.4	Cases per 100,000 population	67631.8	48055.9	45377.1	47054.5	51093.8	55947.9	61367.4	68143.5	74032.9	78758.3	82829	85797.5	88365.3	90466.5	91767.5
17	PEV (Pre-Erythrocytic Vaccine)	3	0.35	2	1	Infants	6, 10, &, 14 weeks	None	0.5	0.69	0.85	0.85	NA	NA	1-39yo	0 yrs	None	0.7	0.81	0.93	0.93	NA	NA	None	NA	NA	NA	NA	NA	NA	NA	NA	0.4	Severe Cases per 100,000 population	1139.09	786.091	760.818	848.273	922.364	1036	1166.73	1306.73	1417.09	1531.45	1578.91	1659.09	1721.91	1730.27	1736.82
17	PEV (Pre-Erythrocytic Vaccine)	3	0.35	2	1	Infants	6, 10, &, 14 weeks	None	0.5	0.69	0.85	0.85	NA	NA	1-39yo	0 yrs	None	0.7	0.81	0.93	0.93	NA	NA	None	NA	NA	NA	NA	NA	NA	NA	NA	0.4	Deaths per 100,000 population	240.273	176.364	175.182	183.091	198.364	222.545	245.364	272.727	293.909	320	334.364	345.545	353.364	354.818	353
17	PEV (Pre-Erythrocytic Vaccine)	3	0.35	2	1	Infants	6, 10, &, 14 weeks	None	0.5	0.69	0.85	0.85	NA	NA	1-39yo	0 yrs	None	0.7	0.81	0.93	0.93	NA	NA	None	NA	NA	NA	NA	NA	NA	NA	NA	0.4	Cases in <5yo per 100,000 population	5407.36	3576.18	3315.45	3305.64	3581.55	3786.73	4132	4704.73	5144	5510.55	5864.18	6122.73	6336.55	6553.64	6622.64
17	PEV (Pre-Erythrocytic Vaccine)	3	0.35	2	1	Infants	6, 10, &, 14 weeks	None	0.5	0.69	0.85	0.85	NA	NA	1-39yo	0 yrs	None	0.7	0.81	0.93	0.93	NA	NA	None	NA	NA	NA	NA	NA	NA	NA	NA	0.4	Severe Cases in <5yo per 100,000 population	276.909	187.727	168.455	175.091	192	204.727	223.545	247.545	271.455	286.182	305.091	325.091	351.636	345.636	343.182
17	PEV (Pre-Erythrocytic Vaccine)	3	0.35	2	1	Infants	6, 10, &, 14 weeks	None	0.5	0.69	0.85	0.85	NA	NA	1-39yo	0 yrs	None	0.7	0.81	0.93	0.93	NA	NA	None	NA	NA	NA	NA	NA	NA	NA	NA	0.4	Deaths in < 5yo per 100,000 population	75.5455	58.8182	55.5455	51.8182	58.5455	57.5455	59.6364	67.1818	70.3636	74.0909	79.0909	76.5455	86.3636	81.3636	84.2727
17	PEV (Pre-Erythrocytic Vaccine)	3	0.35	2	1	Infants	6, 10, &, 14 weeks	None	0.5	0.69	0.85	0.85	NA	NA	1-39yo	0 yrs	None	0.7	0.81	0.93	0.93	NA	NA	None	NA	NA	NA	NA	NA	NA	NA	NA	0.4	DALYs per 100,000 population	6117.04	4478.72	4450.48	4640.68	5022.56	5625.53	6203.57	6896.8	7469.84	8088.45	8467.2	8717.57	8970.15	8991.01	8909.28
17	PEV (Pre-Erythrocytic Vaccine)	3	0.35	2	1	Infants	6, 10, &, 14 weeks	None	0.5	0.69	0.85	0.85	NA	NA	1-39yo	0 yrs	None	0.7	0.81	0.93	0.93	NA	NA	None	NA	NA	NA	NA	NA	NA	NA	NA	0.4	Income and productivity gains from delivering vaccine (US$ / dose)	0.315309	13.0463	13.9826	13.2868	11.9368	10.179	8.24514	5.92324	3.84321	2.19347	0.851592	-0.182089	-1.08354	-1.78564	-2.22959
18	PEV (Pre-Erythrocytic Vaccine)	3	0.35	2	1	Infants	6, 10, &, 14 weeks	None	0.5	0.69	0.85	0.85	NA	NA	1-39yo	0 yrs	None	0.5	0.69	0.85	0.85	NA	NA	None	NA	NA	NA	NA	NA	NA	NA	NA	0.4	Cases per 100,000 population	69755.8	51515.5	48454.1	50364	54712.8	59048.8	64709.7	70007.9	75199.3	80321.5	83210.8	86044.6	87935.5	89749.1	90186.5
18	PEV (Pre-Erythrocytic Vaccine)	3	0.35	2	1	Infants	6, 10, &, 14 weeks	None	0.5	0.69	0.85	0.85	NA	NA	1-39yo	0 yrs	None	0.5	0.69	0.85	0.85	NA	NA	None	NA	NA	NA	NA	NA	NA	NA	NA	0.4	Severe Cases per 100,000 population	1171.18	844.364	845.727	880.455	981.364	1072.36	1215.18	1330.64	1438.45	1541.18	1590.73	1644	1660.09	1712.82	1702.82
18	PEV (Pre-Erythrocytic Vaccine)	3	0.35	2	1	Infants	6, 10, &, 14 weeks	None	0.5	0.69	0.85	0.85	NA	NA	1-39yo	0 yrs	None	0.5	0.69	0.85	0.85	NA	NA	None	NA	NA	NA	NA	NA	NA	NA	NA	0.4	Deaths per 100,000 population	245.182	187.818	186.818	193.273	211.636	222.636	257.636	276.545	299.636	314.636	328.455	340.909	334.182	350.091	349.273
18	PEV (Pre-Erythrocytic Vaccine)	3	0.35	2	1	Infants	6, 10, &, 14 weeks	None	0.5	0.69	0.85	0.85	NA	NA	1-39yo	0 yrs	None	0.5	0.69	0.85	0.85	NA	NA	None	NA	NA	NA	NA	NA	NA	NA	NA	0.4	Cases in <5yo per 100,000 population	5540.36	3913.27	3497.91	3592.73	3827.73	4050.91	4456.09	4810.27	5234.27	5642.73	5903.45	6166.91	6375.09	6576.18	6534.82
18	PEV (Pre-Erythrocytic Vaccine)	3	0.35	2	1	Infants	6, 10, &, 14 weeks	None	0.5	0.69	0.85	0.85	NA	NA	1-39yo	0 yrs	None	0.5	0.69	0.85	0.85	NA	NA	None	NA	NA	NA	NA	NA	NA	NA	NA	0.4	Severe Cases in <5yo per 100,000 population	280.727	196	192.182	184.364	209	212.364	239.273	258.455	282	296.545	306.182	321.273	330.455	344.273	342.727
18	PEV (Pre-Erythrocytic Vaccine)	3	0.35	2	1	Infants	6, 10, &, 14 weeks	None	0.5	0.69	0.85	0.85	NA	NA	1-39yo	0 yrs	None	0.5	0.69	0.85	0.85	NA	NA	None	NA	NA	NA	NA	NA	NA	NA	NA	0.4	Deaths in < 5yo per 100,000 population	72.4545	59	59.1818	56.5455	57.2727	59.7273	66.1818	68.8182	71.9091	74	73.8182	79.8182	76.8182	81.4545	84
18	PEV (Pre-Erythrocytic Vaccine)	3	0.35	2	1	Infants	6, 10, &, 14 weeks	None	0.5	0.69	0.85	0.85	NA	NA	1-39yo	0 yrs	None	0.5	0.69	0.85	0.85	NA	NA	None	NA	NA	NA	NA	NA	NA	NA	NA	0.4	DALYs per 100,000 population	6220.28	4774.58	4738.77	4879.89	5378.14	5670.68	6484.02	7005.84	7564.68	7993.54	8305	8666.48	8462.28	8864.56	8844.91
18	PEV (Pre-Erythrocytic Vaccine)	3	0.35	2	1	Infants	6, 10, &, 14 weeks	None	0.5	0.69	0.85	0.85	NA	NA	1-39yo	0 yrs	None	0.5	0.69	0.85	0.85	NA	NA	None	NA	NA	NA	NA	NA	NA	NA	NA	0.4	Income and productivity gains from delivering vaccine (US$ / dose)	0.310039	11.9474	12.8675	12.1591	10.7139	9.1269	7.12935	5.24179	3.43052	1.67572	0.717905	-0.249933	-0.875886	-1.4847	-1.66012
19	PEV (Pre-Erythrocytic Vaccine)	3	0.35	2	10	Infants	6, 10, &, 14 weeks	None	0.89	0.95	0.97	0.97	NA	NA	1-39yo	0 yrs	None	0.89	0.95	0.97	0.97	NA	NA	None	NA	NA	NA	NA	NA	NA	NA	NA	0.4	Cases per 100,000 population	112882	110527	122847	130799	136371	139537	141844	142536	143127	143528	143320	143175	142496	142370	142111
19	PEV (Pre-Erythrocytic Vaccine)	3	0.35	2	10	Infants	6, 10, &, 14 weeks	None	0.89	0.95	0.97	0.97	NA	NA	1-39yo	0 yrs	None	0.89	0.95	0.97	0.97	NA	NA	None	NA	NA	NA	NA	NA	NA	NA	NA	0.4	Severe Cases per 100,000 population	1436.73	1386.82	1607.73	1748.18	1851.73	1921.82	1921	1929.45	1927	1924.45	1887.45	1890.64	1876.45	1877.18	1854.91
19	PEV (Pre-Erythrocytic Vaccine)	3	0.35	2	10	Infants	6, 10, &, 14 weeks	None	0.89	0.95	0.97	0.97	NA	NA	1-39yo	0 yrs	None	0.89	0.95	0.97	0.97	NA	NA	None	NA	NA	NA	NA	NA	NA	NA	NA	0.4	Deaths per 100,000 population	304.636	286.545	322.727	333.182	359.364	374.182	365.727	367.455	365	363.545	375.091	366.545	362.091	367.636	355
19	PEV (Pre-Erythrocytic Vaccine)	3	0.35	2	10	Infants	6, 10, &, 14 weeks	None	0.89	0.95	0.97	0.97	NA	NA	1-39yo	0 yrs	None	0.89	0.95	0.97	0.97	NA	NA	None	NA	NA	NA	NA	NA	NA	NA	NA	0.4	Cases in <5yo per 100,000 population	24562.5	22071.9	23905	25272.9	26148	26605.9	27014	27265.3	27466	27564.5	27531	27673.3	27426	27534	27572.5
19	PEV (Pre-Erythrocytic Vaccine)	3	0.35	2	10	Infants	6, 10, &, 14 weeks	None	0.89	0.95	0.97	0.97	NA	NA	1-39yo	0 yrs	None	0.89	0.95	0.97	0.97	NA	NA	None	NA	NA	NA	NA	NA	NA	NA	NA	0.4	Severe Cases in <5yo per 100,000 population	960.636	891.182	1008.91	1060.55	1110.18	1139.73	1149.36	1150.55	1150.36	1153.36	1141.55	1152.64	1140.36	1140.82	1137.45
19	PEV (Pre-Erythrocytic Vaccine)	3	0.35	2	10	Infants	6, 10, &, 14 weeks	None	0.89	0.95	0.97	0.97	NA	NA	1-39yo	0 yrs	None	0.89	0.95	0.97	0.97	NA	NA	None	NA	NA	NA	NA	NA	NA	NA	NA	0.4	Deaths in < 5yo per 100,000 population	204.364	180.818	198.364	195.182	211.636	221.182	216.455	214.364	218.364	214.273	223.545	225.636	215.727	225.818	219.909
19	PEV (Pre-Erythrocytic Vaccine)	3	0.35	2	10	Infants	6, 10, &, 14 weeks	None	0.89	0.95	0.97	0.97	NA	NA	1-39yo	0 yrs	None	0.89	0.95	0.97	0.97	NA	NA	None	NA	NA	NA	NA	NA	NA	NA	NA	0.4	DALYs per 100,000 population	8242.06	7757.44	8758.26	9015.12	9724.79	10168.3	9921.63	9968.93	9919.67	9873.22	10161.2	9926.31	9827.31	9972.6	9664.48
19	PEV (Pre-Erythrocytic Vaccine)	3	0.35	2	10	Infants	6, 10, &, 14 weeks	None	0.89	0.95	0.97	0.97	NA	NA	1-39yo	0 yrs	None	0.89	0.95	0.97	0.97	NA	NA	None	NA	NA	NA	NA	NA	NA	NA	NA	0.4	Income and productivity gains from delivering vaccine (US$ / dose)	0.393252	5.97381	3.31316	1.5923	0.369957	-0.312479	-0.790442	-0.890949	-1.01097	-1.09493	-1.03412	-0.991998	-0.870768	-0.808527	-0.746881
20	PEV (Pre-Erythrocytic Vaccine)	3	0.35	2	10	Infants	6, 10, &, 14 weeks	None	0.89	0.95	0.97	0.97	NA	NA	1-39yo	0 yrs	None	0.7	0.81	0.93	0.93	NA	NA	None	NA	NA	NA	NA	NA	NA	NA	NA	0.4	Cases per 100,000 population	115065	113128	123797	131716	136680	139364	141311	142349	142762	142871	142767	142506	142313	142006	141926
20	PEV (Pre-Erythrocytic Vaccine)	3	0.35	2	10	Infants	6, 10, &, 14 weeks	None	0.89	0.95	0.97	0.97	NA	NA	1-39yo	0 yrs	None	0.7	0.81	0.93	0.93	NA	NA	None	NA	NA	NA	NA	NA	NA	NA	NA	0.4	Severe Cases per 100,000 population	1492.82	1431.82	1609.36	1791.45	1833.64	1874.09	1897.45	1938.73	1915.64	1896.55	1904.27	1878.64	1862.64	1878.18	1879.91
20	PEV (Pre-Erythrocytic Vaccine)	3	0.35	2	10	Infants	6, 10, &, 14 weeks	None	0.89	0.95	0.97	0.97	NA	NA	1-39yo	0 yrs	None	0.7	0.81	0.93	0.93	NA	NA	None	NA	NA	NA	NA	NA	NA	NA	NA	0.4	Deaths per 100,000 population	310.364	289.182	313.364	348.364	357.182	362.545	366.273	367.273	366.818	373.182	364.455	361.273	364.364	365.545	361.091
20	PEV (Pre-Erythrocytic Vaccine)	3	0.35	2	10	Infants	6, 10, &, 14 weeks	None	0.89	0.95	0.97	0.97	NA	NA	1-39yo	0 yrs	None	0.7	0.81	0.93	0.93	NA	NA	None	NA	NA	NA	NA	NA	NA	NA	NA	0.4	Cases in <5yo per 100,000 population	24962.6	22641.1	24100.2	25379.2	26258	26637.2	27110.7	27354.3	27467.2	27471.1	27507.5	27565.6	27630.3	27520.8	27509.7
20	PEV (Pre-Erythrocytic Vaccine)	3	0.35	2	10	Infants	6, 10, &, 14 weeks	None	0.89	0.95	0.97	0.97	NA	NA	1-39yo	0 yrs	None	0.7	0.81	0.93	0.93	NA	NA	None	NA	NA	NA	NA	NA	NA	NA	NA	0.4	Severe Cases in <5yo per 100,000 population	999.636	920.182	999.818	1100.27	1097.09	1124.55	1135.55	1166.45	1154.45	1135.27	1135.55	1131.18	1124.73	1134.45	1149.27
20	PEV (Pre-Erythrocytic Vaccine)	3	0.35	2	10	Infants	6, 10, &, 14 weeks	None	0.89	0.95	0.97	0.97	NA	NA	1-39yo	0 yrs	None	0.7	0.81	0.93	0.93	NA	NA	None	NA	NA	NA	NA	NA	NA	NA	NA	0.4	Deaths in < 5yo per 100,000 population	209.455	183.273	197.273	209.455	215.909	216.545	216.364	219.091	225.818	222	218.545	218.818	219.909	220.091	220.091
20	PEV (Pre-Erythrocytic Vaccine)	3	0.35	2	10	Infants	6, 10, &, 14 weeks	None	0.89	0.95	0.97	0.97	NA	NA	1-39yo	0 yrs	None	0.7	0.81	0.93	0.93	NA	NA	None	NA	NA	NA	NA	NA	NA	NA	NA	0.4	DALYs per 100,000 population	8396.01	7830.89	8503.87	9417.01	9688.44	9821.49	9935.39	9940.89	9963.67	10137.5	9861.16	9800.27	9895.93	9875.87	9800.19
20	PEV (Pre-Erythrocytic Vaccine)	3	0.35	2	10	Infants	6, 10, &, 14 weeks	None	0.89	0.95	0.97	0.97	NA	NA	1-39yo	0 yrs	None	0.7	0.81	0.93	0.93	NA	NA	None	NA	NA	NA	NA	NA	NA	NA	NA	0.4	Income and productivity gains from delivering vaccine (US$ / dose)	0.38738	5.4358	3.10199	1.38616	0.335996	-0.241933	-0.642357	-0.845133	-0.947368	-0.947194	-0.915727	-0.825526	-0.780961	-0.738262	-0.718664
21	PEV (Pre-Erythrocytic Vaccine)	3	0.35	2	10	Infants	6, 10, &, 14 weeks	None	0.89	0.95	0.97	0.97	NA	NA	1-39yo	0 yrs	None	0.5	0.69	0.85	0.85	NA	NA	None	NA	NA	NA	NA	NA	NA	NA	NA	0.4	Cases per 100,000 population	117883	116075	125810	132225	136806	139479	140821	141473	141995	142089	141978	142039	141718	141854	141340
21	PEV (Pre-Erythrocytic Vaccine)	3	0.35	2	10	Infants	6, 10, &, 14 weeks	None	0.89	0.95	0.97	0.97	NA	NA	1-39yo	0 yrs	None	0.5	0.69	0.85	0.85	NA	NA	None	NA	NA	NA	NA	NA	NA	NA	NA	0.4	Severe Cases per 100,000 population	1522.45	1475.27	1634.36	1752.91	1835.45	1875.36	1918.27	1909.27	1909.09	1873.73	1893.91	1861.27	1867	1860.45	1851.55
21	PEV (Pre-Erythrocytic Vaccine)	3	0.35	2	10	Infants	6, 10, &, 14 weeks	None	0.89	0.95	0.97	0.97	NA	NA	1-39yo	0 yrs	None	0.5	0.69	0.85	0.85	NA	NA	None	NA	NA	NA	NA	NA	NA	NA	NA	0.4	Deaths per 100,000 population	315.818	297.909	320.818	337.273	349.636	363.273	367.364	366.182	366.091	364.455	367.182	364.818	363.909	364.091	360.182
21	PEV (Pre-Erythrocytic Vaccine)	3	0.35	2	10	Infants	6, 10, &, 14 weeks	None	0.89	0.95	0.97	0.97	NA	NA	1-39yo	0 yrs	None	0.5	0.69	0.85	0.85	NA	NA	None	NA	NA	NA	NA	NA	NA	NA	NA	0.4	Cases in <5yo per 100,000 population	25631.8	23380.5	24708.4	25741.3	26427	26843.8	27152.3	27232.9	27408.9	27511.5	27423.4	27515.4	27416.1	27564.6	27466.6
21	PEV (Pre-Erythrocytic Vaccine)	3	0.35	2	10	Infants	6, 10, &, 14 weeks	None	0.89	0.95	0.97	0.97	NA	NA	1-39yo	0 yrs	None	0.5	0.69	0.85	0.85	NA	NA	None	NA	NA	NA	NA	NA	NA	NA	NA	0.4	Severe Cases in <5yo per 100,000 population	1012.36	953.818	1014.64	1068	1113	1138.73	1152	1144.09	1162	1140	1156.27	1142.91	1134.36	1140.73	1125.18
21	PEV (Pre-Erythrocytic Vaccine)	3	0.35	2	10	Infants	6, 10, &, 14 weeks	None	0.89	0.95	0.97	0.97	NA	NA	1-39yo	0 yrs	None	0.5	0.69	0.85	0.85	NA	NA	None	NA	NA	NA	NA	NA	NA	NA	NA	0.4	Deaths in < 5yo per 100,000 population	211	191.727	197.091	206.273	212	220.455	219.364	223.455	217.273	221.182	224.909	219.273	218.909	222	218.909
21	PEV (Pre-Erythrocytic Vaccine)	3	0.35	2	10	Infants	6, 10, &, 14 weeks	None	0.89	0.95	0.97	0.97	NA	NA	1-39yo	0 yrs	None	0.5	0.69	0.85	0.85	NA	NA	None	NA	NA	NA	NA	NA	NA	NA	NA	0.4	DALYs per 100,000 population	8570.69	8066.37	8710.01	9152.53	9493.93	9844.24	9991.18	9968.29	9965.83	9901.41	9986.18	9898.97	9892.81	9868.64	9770.87
21	PEV (Pre-Erythrocytic Vaccine)	3	0.35	2	10	Infants	6, 10, &, 14 weeks	None	0.89	0.95	0.97	0.97	NA	NA	1-39yo	0 yrs	None	0.5	0.69	0.85	0.85	NA	NA	None	NA	NA	NA	NA	NA	NA	NA	NA	0.4	Income and productivity gains from delivering vaccine (US$ / dose)	0.382849	4.8247	2.69963	1.31232	0.327185	-0.23841	-0.558389	-0.659123	-0.764818	-0.746896	-0.755669	-0.713381	-0.672299	-0.681774	-0.589217
22	PEV (Pre-Erythrocytic Vaccine)	3	0.35	2	10	Infants	6, 10, &, 14 weeks	None	0.7	0.81	0.93	0.93	NA	NA	1-39yo	0 yrs	None	0.89	0.95	0.97	0.97	NA	NA	None	NA	NA	NA	NA	NA	NA	NA	NA	0.4	Cases per 100,000 population	112869	110816	123305	131673	137208	140413	142485	143485	144052	143951	144123	143569	143277	143125	142392
22	PEV (Pre-Erythrocytic Vaccine)	3	0.35	2	10	Infants	6, 10, &, 14 weeks	None	0.7	0.81	0.93	0.93	NA	NA	1-39yo	0 yrs	None	0.89	0.95	0.97	0.97	NA	NA	None	NA	NA	NA	NA	NA	NA	NA	NA	0.4	Severe Cases per 100,000 population	1443.36	1421.73	1620	1783.55	1863.36	1916.82	1942.18	1923	1900.09	1940.45	1922.18	1882.18	1891	1862.36	1875.64
22	PEV (Pre-Erythrocytic Vaccine)	3	0.35	2	10	Infants	6, 10, &, 14 weeks	None	0.7	0.81	0.93	0.93	NA	NA	1-39yo	0 yrs	None	0.89	0.95	0.97	0.97	NA	NA	None	NA	NA	NA	NA	NA	NA	NA	NA	0.4	Deaths per 100,000 population	312	285.182	322.909	351.182	363.091	358.364	376.909	373.455	366.091	371.273	372.273	364.545	368	368.909	363.182
22	PEV (Pre-Erythrocytic Vaccine)	3	0.35	2	10	Infants	6, 10, &, 14 weeks	None	0.7	0.81	0.93	0.93	NA	NA	1-39yo	0 yrs	None	0.89	0.95	0.97	0.97	NA	NA	None	NA	NA	NA	NA	NA	NA	NA	NA	0.4	Cases in <5yo per 100,000 population	24610.3	22330.4	24276.5	25903.3	26849.5	27370.6	27833.1	27939.5	28195.8	28139.2	28297.8	28155.5	28223.3	28317.7	28127.7
22	PEV (Pre-Erythrocytic Vaccine)	3	0.35	2	10	Infants	6, 10, &, 14 weeks	None	0.7	0.81	0.93	0.93	NA	NA	1-39yo	0 yrs	None	0.89	0.95	0.97	0.97	NA	NA	None	NA	NA	NA	NA	NA	NA	NA	NA	0.4	Severe Cases in <5yo per 100,000 population	963.727	915.182	1015.09	1092.09	1120.73	1160.18	1163.73	1152.09	1147.91	1183.64	1175.82	1151.73	1154.27	1156.45	1167.45
22	PEV (Pre-Erythrocytic Vaccine)	3	0.35	2	10	Infants	6, 10, &, 14 weeks	None	0.7	0.81	0.93	0.93	NA	NA	1-39yo	0 yrs	None	0.89	0.95	0.97	0.97	NA	NA	None	NA	NA	NA	NA	NA	NA	NA	NA	0.4	Deaths in < 5yo per 100,000 population	212.818	183.909	202.727	214.455	220.455	213.364	223.636	220.182	216.909	218.636	224.818	220.182	220.273	227.818	223.545
22	PEV (Pre-Erythrocytic Vaccine)	3	0.35	2	10	Infants	6, 10, &, 14 weeks	None	0.7	0.81	0.93	0.93	NA	NA	1-39yo	0 yrs	None	0.89	0.95	0.97	0.97	NA	NA	None	NA	NA	NA	NA	NA	NA	NA	NA	0.4	DALYs per 100,000 population	8411.25	7742.05	8760.56	9515.98	9871.93	9716.7	10260.1	10118.4	9958.21	10089.7	10124.1	9897.02	9970.02	9999.45	9837.56
22	PEV (Pre-Erythrocytic Vaccine)	3	0.35	2	10	Infants	6, 10, &, 14 weeks	None	0.7	0.81	0.93	0.93	NA	NA	1-39yo	0 yrs	None	0.89	0.95	0.97	0.97	NA	NA	None	NA	NA	NA	NA	NA	NA	NA	NA	0.4	Income and productivity gains from delivering vaccine (US$ / dose)	0.39849	7.19695	3.91559	1.74187	0.334635	-0.517113	-1.05497	-1.26272	-1.3785	-1.39307	-1.38741	-1.22061	-1.14947	-1.06492	-0.924668
23	PEV (Pre-Erythrocytic Vaccine)	3	0.35	2	10	Infants	6, 10, &, 14 weeks	None	0.7	0.81	0.93	0.93	NA	NA	1-39yo	0 yrs	None	0.7	0.81	0.93	0.93	NA	NA	None	NA	NA	NA	NA	NA	NA	NA	NA	0.4	Cases per 100,000 population	115185	113341	124541	132389	137163	140247	142187	142851	143492	143546	143655	143280	142691	142537	142082
23	PEV (Pre-Erythrocytic Vaccine)	3	0.35	2	10	Infants	6, 10, &, 14 weeks	None	0.7	0.81	0.93	0.93	NA	NA	1-39yo	0 yrs	None	0.7	0.81	0.93	0.93	NA	NA	None	NA	NA	NA	NA	NA	NA	NA	NA	0.4	Severe Cases per 100,000 population	1500.36	1459.73	1640.27	1779.45	1863.91	1883.91	1931.73	1924	1887.09	1900.09	1906.27	1906.45	1871.64	1886.91	1834.45
23	PEV (Pre-Erythrocytic Vaccine)	3	0.35	2	10	Infants	6, 10, &, 14 weeks	None	0.7	0.81	0.93	0.93	NA	NA	1-39yo	0 yrs	None	0.7	0.81	0.93	0.93	NA	NA	None	NA	NA	NA	NA	NA	NA	NA	NA	0.4	Deaths per 100,000 population	310.091	295	318.636	348.455	364.818	352.091	378	369	365.909	376.091	362.636	374	363.091	368.909	358
23	PEV (Pre-Erythrocytic Vaccine)	3	0.35	2	10	Infants	6, 10, &, 14 weeks	None	0.7	0.81	0.93	0.93	NA	NA	1-39yo	0 yrs	None	0.7	0.81	0.93	0.93	NA	NA	None	NA	NA	NA	NA	NA	NA	NA	NA	0.4	Cases in <5yo per 100,000 population	25132.2	22969.5	24780.5	26128.9	26833.2	27392.4	27810.1	27849.2	28177.5	28233.2	28322.6	28305.1	28277.6	28225.5	28207.2
23	PEV (Pre-Erythrocytic Vaccine)	3	0.35	2	10	Infants	6, 10, &, 14 weeks	None	0.7	0.81	0.93	0.93	NA	NA	1-39yo	0 yrs	None	0.7	0.81	0.93	0.93	NA	NA	None	NA	NA	NA	NA	NA	NA	NA	NA	0.4	Severe Cases in <5yo per 100,000 population	996.818	951.455	1036.18	1094.55	1129.36	1136.45	1162.64	1160	1145.27	1154.73	1176.82	1172.36	1161.91	1167.82	1145.27
23	PEV (Pre-Erythrocytic Vaccine)	3	0.35	2	10	Infants	6, 10, &, 14 weeks	None	0.7	0.81	0.93	0.93	NA	NA	1-39yo	0 yrs	None	0.7	0.81	0.93	0.93	NA	NA	None	NA	NA	NA	NA	NA	NA	NA	NA	0.4	Deaths in < 5yo per 100,000 population	210.273	194.091	201.727	213.273	217.727	207	226	226.273	224.818	222.455	222.364	232.182	226.182	230.364	221.545
23	PEV (Pre-Erythrocytic Vaccine)	3	0.35	2	10	Infants	6, 10, &, 14 weeks	None	0.7	0.81	0.93	0.93	NA	NA	1-39yo	0 yrs	None	0.7	0.81	0.93	0.93	NA	NA	None	NA	NA	NA	NA	NA	NA	NA	NA	0.4	DALYs per 100,000 population	8393.69	7991.6	8615.36	9446.91	9854.9	9536.42	10270.2	9999.76	9931.75	10220.9	9818.69	10128.1	9869.68	10010.9	9728.96
23	PEV (Pre-Erythrocytic Vaccine)	3	0.35	2	10	Infants	6, 10, &, 14 weeks	None	0.7	0.81	0.93	0.93	NA	NA	1-39yo	0 yrs	None	0.7	0.81	0.93	0.93	NA	NA	None	NA	NA	NA	NA	NA	NA	NA	NA	0.4	Income and productivity gains from delivering vaccine (US$ / dose)	0.390812	6.55031	3.64661	1.58964	0.323895	-0.44976	-0.954491	-1.10269	-1.20509	-1.23975	-1.2628	-1.14408	-0.967219	-0.943542	-0.827358
24	PEV (Pre-Erythrocytic Vaccine)	3	0.35	2	10	Infants	6, 10, &, 14 weeks	None	0.7	0.81	0.93	0.93	NA	NA	1-39yo	0 yrs	None	0.5	0.69	0.85	0.85	NA	NA	None	NA	NA	NA	NA	NA	NA	NA	NA	0.4	Cases per 100,000 population	118133	116401	126431	132962	137220	140183	141623	142163	142723	142958	142858	142383	142413	142376	141885
24	PEV (Pre-Erythrocytic Vaccine)	3	0.35	2	10	Infants	6, 10, &, 14 weeks	None	0.7	0.81	0.93	0.93	NA	NA	1-39yo	0 yrs	None	0.5	0.69	0.85	0.85	NA	NA	None	NA	NA	NA	NA	NA	NA	NA	NA	0.4	Severe Cases per 100,000 population	1532	1522	1671.36	1792.45	1838	1877.82	1905.91	1906.27	1919.73	1885.73	1898.09	1891	1881.73	1910.27	1867.45
24	PEV (Pre-Erythrocytic Vaccine)	3	0.35	2	10	Infants	6, 10, &, 14 weeks	None	0.7	0.81	0.93	0.93	NA	NA	1-39yo	0 yrs	None	0.5	0.69	0.85	0.85	NA	NA	None	NA	NA	NA	NA	NA	NA	NA	NA	0.4	Deaths per 100,000 population	316	305.182	326.273	339.636	346.636	368.364	367.364	369.818	372.273	367.909	362.545	358.818	354.091	367.364	367.727
24	PEV (Pre-Erythrocytic Vaccine)	3	0.35	2	10	Infants	6, 10, &, 14 weeks	None	0.7	0.81	0.93	0.93	NA	NA	1-39yo	0 yrs	None	0.5	0.69	0.85	0.85	NA	NA	None	NA	NA	NA	NA	NA	NA	NA	NA	0.4	Cases in <5yo per 100,000 population	25707.8	23681.5	25262.1	26370	27008.5	27591.3	27848.1	27838.4	28032.1	28209.7	28167	28080.9	28143.5	28185.5	28216.5
24	PEV (Pre-Erythrocytic Vaccine)	3	0.35	2	10	Infants	6, 10, &, 14 weeks	None	0.7	0.81	0.93	0.93	NA	NA	1-39yo	0 yrs	None	0.5	0.69	0.85	0.85	NA	NA	None	NA	NA	NA	NA	NA	NA	NA	NA	0.4	Severe Cases in <5yo per 100,000 population	1029.27	982.909	1055.18	1111.82	1108	1133.73	1149.45	1144.73	1166.45	1157.45	1169.73	1177.36	1162.09	1191.09	1152
24	PEV (Pre-Erythrocytic Vaccine)	3	0.35	2	10	Infants	6, 10, &, 14 weeks	None	0.7	0.81	0.93	0.93	NA	NA	1-39yo	0 yrs	None	0.5	0.69	0.85	0.85	NA	NA	None	NA	NA	NA	NA	NA	NA	NA	NA	0.4	Deaths in < 5yo per 100,000 population	210.364	192.636	209.273	209.091	208.455	224	222.545	221.455	226.182	220.455	216	215.182	222.636	222.818	225.091
24	PEV (Pre-Erythrocytic Vaccine)	3	0.35	2	10	Infants	6, 10, &, 14 weeks	None	0.7	0.81	0.93	0.93	NA	NA	1-39yo	0 yrs	None	0.5	0.69	0.85	0.85	NA	NA	None	NA	NA	NA	NA	NA	NA	NA	NA	0.4	DALYs per 100,000 population	8550.87	8268.9	8851.6	9225.04	9396.76	9991.51	9980.62	10040	10086.7	9963.07	9842.58	9728.43	9660.63	9962.01	9980.22
24	PEV (Pre-Erythrocytic Vaccine)	3	0.35	2	10	Infants	6, 10, &, 14 weeks	None	0.7	0.81	0.93	0.93	NA	NA	1-39yo	0 yrs	None	0.5	0.69	0.85	0.85	NA	NA	None	NA	NA	NA	NA	NA	NA	NA	NA	0.4	Income and productivity gains from delivering vaccine (US$ / dose)	0.383333	5.76839	3.19611	1.4449	0.350056	-0.394858	-0.78249	-0.904838	-1.05096	-1.03909	-1.05028	-0.912222	-0.929502	-0.911994	-0.779076
25	PEV (Pre-Erythrocytic Vaccine)	3	0.35	2	10	Infants	6, 10, &, 14 weeks	None	0.5	0.69	0.85	0.85	NA	NA	1-39yo	0 yrs	None	0.89	0.95	0.97	0.97	NA	NA	None	NA	NA	NA	NA	NA	NA	NA	NA	0.4	Cases per 100,000 population	112981	111121	123704	132706	138028	141486	143172	144226	144511	144890	144658	144142	143781	143424	142749
25	PEV (Pre-Erythrocytic Vaccine)	3	0.35	2	10	Infants	6, 10, &, 14 weeks	None	0.5	0.69	0.85	0.85	NA	NA	1-39yo	0 yrs	None	0.89	0.95	0.97	0.97	NA	NA	None	NA	NA	NA	NA	NA	NA	NA	NA	0.4	Severe Cases per 100,000 population	1446	1442.82	1654.91	1788.91	1896.36	1921.36	1943.27	1934.82	1925.82	1936.09	1903	1883.82	1881.27	1884.55	1869.09
25	PEV (Pre-Erythrocytic Vaccine)	3	0.35	2	10	Infants	6, 10, &, 14 weeks	None	0.5	0.69	0.85	0.85	NA	NA	1-39yo	0 yrs	None	0.89	0.95	0.97	0.97	NA	NA	None	NA	NA	NA	NA	NA	NA	NA	NA	0.4	Deaths per 100,000 population	307.636	291.818	324.364	344.545	371.091	370.636	380.636	375.091	378.636	380.364	374.727	363.818	370	367.636	370.091
25	PEV (Pre-Erythrocytic Vaccine)	3	0.35	2	10	Infants	6, 10, &, 14 weeks	None	0.5	0.69	0.85	0.85	NA	NA	1-39yo	0 yrs	None	0.89	0.95	0.97	0.97	NA	NA	None	NA	NA	NA	NA	NA	NA	NA	NA	0.4	Cases in <5yo per 100,000 population	24603.2	22634.5	24834.6	26580.7	27566.2	28075.3	28491.4	28724.5	28846.7	29018.4	28972	28855.4	28960.3	28871.5	28795.5
25	PEV (Pre-Erythrocytic Vaccine)	3	0.35	2	10	Infants	6, 10, &, 14 weeks	None	0.5	0.69	0.85	0.85	NA	NA	1-39yo	0 yrs	None	0.89	0.95	0.97	0.97	NA	NA	None	NA	NA	NA	NA	NA	NA	NA	NA	0.4	Severe Cases in <5yo per 100,000 population	962.909	937.182	1047.27	1094.82	1166.73	1161.82	1173.91	1179	1171.82	1189.45	1173.55	1164.64	1177.09	1180.55	1172.64
25	PEV (Pre-Erythrocytic Vaccine)	3	0.35	2	10	Infants	6, 10, &, 14 weeks	None	0.5	0.69	0.85	0.85	NA	NA	1-39yo	0 yrs	None	0.89	0.95	0.97	0.97	NA	NA	None	NA	NA	NA	NA	NA	NA	NA	NA	0.4	Deaths in < 5yo per 100,000 population	206.727	189.273	204.364	213.273	226.091	224.273	229.364	225.182	228.636	230.091	228	222.636	232.273	229.273	230.818
25	PEV (Pre-Erythrocytic Vaccine)	3	0.35	2	10	Infants	6, 10, &, 14 weeks	None	0.5	0.69	0.85	0.85	NA	NA	1-39yo	0 yrs	None	0.89	0.95	0.97	0.97	NA	NA	None	NA	NA	NA	NA	NA	NA	NA	NA	0.4	DALYs per 100,000 population	8296.56	7892.87	8794.78	9354.15	10049.2	10072.9	10334.1	10169	10262.4	10280	10138.8	9875.76	10071.9	9968.2	10022.7
25	PEV (Pre-Erythrocytic Vaccine)	3	0.35	2	10	Infants	6, 10, &, 14 weeks	None	0.5	0.69	0.85	0.85	NA	NA	1-39yo	0 yrs	None	0.89	0.95	0.97	0.97	NA	NA	None	NA	NA	NA	NA	NA	NA	NA	NA	0.4	Income and productivity gains from delivering vaccine (US$ / dose)	0.399388	8.9739	4.86761	1.97647	0.267504	-0.875247	-1.44764	-1.72819	-1.77204	-1.90435	-1.77428	-1.62598	-1.49426	-1.36724	-1.16489
26	PEV (Pre-Erythrocytic Vaccine)	3	0.35	2	10	Infants	6, 10, &, 14 weeks	None	0.5	0.69	0.85	0.85	NA	NA	1-39yo	0 yrs	None	0.7	0.81	0.93	0.93	NA	NA	None	NA	NA	NA	NA	NA	NA	NA	NA	0.4	Cases per 100,000 population	115538	113784	125024	133094	138148	141101	142544	143757	144009	144124	144359	143841	143341	142971	142915
26	PEV (Pre-Erythrocytic Vaccine)	3	0.35	2	10	Infants	6, 10, &, 14 weeks	None	0.5	0.69	0.85	0.85	NA	NA	1-39yo	0 yrs	None	0.7	0.81	0.93	0.93	NA	NA	None	NA	NA	NA	NA	NA	NA	NA	NA	0.4	Severe Cases per 100,000 population	1467.55	1459.64	1657.91	1807.27	1889.36	1924.09	1931.09	1923.09	1940.91	1924.82	1915.27	1886.55	1875.18	1874.36	1837.73
26	PEV (Pre-Erythrocytic Vaccine)	3	0.35	2	10	Infants	6, 10, &, 14 weeks	None	0.5	0.69	0.85	0.85	NA	NA	1-39yo	0 yrs	None	0.7	0.81	0.93	0.93	NA	NA	None	NA	NA	NA	NA	NA	NA	NA	NA	0.4	Deaths per 100,000 population	311	295.545	328.273	347.818	353.455	370.636	371.636	367.273	375.091	381.909	377.727	369.818	376.727	364.909	353.909
26	PEV (Pre-Erythrocytic Vaccine)	3	0.35	2	10	Infants	6, 10, &, 14 weeks	None	0.5	0.69	0.85	0.85	NA	NA	1-39yo	0 yrs	None	0.7	0.81	0.93	0.93	NA	NA	None	NA	NA	NA	NA	NA	NA	NA	NA	0.4	Cases in <5yo per 100,000 population	25238.1	23349.3	25120.1	26742	27577.3	28143.5	28509.3	28595.9	28771.7	28849.5	28972.5	28993.2	28882.2	28871.1	28906.5
26	PEV (Pre-Erythrocytic Vaccine)	3	0.35	2	10	Infants	6, 10, &, 14 weeks	None	0.5	0.69	0.85	0.85	NA	NA	1-39yo	0 yrs	None	0.7	0.81	0.93	0.93	NA	NA	None	NA	NA	NA	NA	NA	NA	NA	NA	0.4	Severe Cases in <5yo per 100,000 population	985.455	943	1049.64	1119.45	1151.55	1164.09	1174.64	1168.91	1189.36	1181.82	1191.55	1173.91	1178.82	1175.36	1149.73
26	PEV (Pre-Erythrocytic Vaccine)	3	0.35	2	10	Infants	6, 10, &, 14 weeks	None	0.5	0.69	0.85	0.85	NA	NA	1-39yo	0 yrs	None	0.7	0.81	0.93	0.93	NA	NA	None	NA	NA	NA	NA	NA	NA	NA	NA	0.4	Deaths in < 5yo per 100,000 population	208.636	192.545	209	213.273	212.818	222.091	221.545	225.818	230.364	230.818	232.455	228.636	232	220.636	216.909
26	PEV (Pre-Erythrocytic Vaccine)	3	0.35	2	10	Infants	6, 10, &, 14 weeks	None	0.5	0.69	0.85	0.85	NA	NA	1-39yo	0 yrs	None	0.7	0.81	0.93	0.93	NA	NA	None	NA	NA	NA	NA	NA	NA	NA	NA	0.4	DALYs per 100,000 population	8395.72	7952.14	8910.46	9457.27	9604.01	10091.6	10087	9979.37	10221	10335.3	10219.7	9979	10192.7	9891.53	9583.63
26	PEV (Pre-Erythrocytic Vaccine)	3	0.35	2	10	Infants	6, 10, &, 14 weeks	None	0.5	0.69	0.85	0.85	NA	NA	1-39yo	0 yrs	None	0.7	0.81	0.93	0.93	NA	NA	None	NA	NA	NA	NA	NA	NA	NA	NA	0.4	Income and productivity gains from delivering vaccine (US$ / dose)	0.391566	8.19205	4.45911	1.84331	0.191276	-0.73401	-1.1943	-1.56155	-1.64634	-1.6583	-1.6881	-1.48003	-1.34009	-1.21094	-1.17118
27	PEV (Pre-Erythrocytic Vaccine)	3	0.35	2	10	Infants	6, 10, &, 14 weeks	None	0.5	0.69	0.85	0.85	NA	NA	1-39yo	0 yrs	None	0.5	0.69	0.85	0.85	NA	NA	None	NA	NA	NA	NA	NA	NA	NA	NA	0.4	Cases per 100,000 population	118059	116826	126785	133535	138016	140660	142184	143151	143428	143467	143222	143274	142942	142968	142072
27	PEV (Pre-Erythrocytic Vaccine)	3	0.35	2	10	Infants	6, 10, &, 14 weeks	None	0.5	0.69	0.85	0.85	NA	NA	1-39yo	0 yrs	None	0.5	0.69	0.85	0.85	NA	NA	None	NA	NA	NA	NA	NA	NA	NA	NA	0.4	Severe Cases per 100,000 population	1534.55	1496.36	1669.36	1785.18	1871.55	1919.55	1911.55	1911.82	1902.45	1888.18	1903.64	1879.45	1858.64	1849.18	1875
27	PEV (Pre-Erythrocytic Vaccine)	3	0.35	2	10	Infants	6, 10, &, 14 weeks	None	0.5	0.69	0.85	0.85	NA	NA	1-39yo	0 yrs	None	0.5	0.69	0.85	0.85	NA	NA	None	NA	NA	NA	NA	NA	NA	NA	NA	0.4	Deaths per 100,000 population	321.182	308.364	322.909	348.909	361.182	363.636	366	366.364	367.091	369.364	365	374.273	359.909	376.455	364.455
27	PEV (Pre-Erythrocytic Vaccine)	3	0.35	2	10	Infants	6, 10, &, 14 weeks	None	0.5	0.69	0.85	0.85	NA	NA	1-39yo	0 yrs	None	0.5	0.69	0.85	0.85	NA	NA	None	NA	NA	NA	NA	NA	NA	NA	NA	0.4	Cases in <5yo per 100,000 population	25665.5	24010.5	25551.6	26888.5	27706.5	28053.2	28412.4	28716.5	28783.7	28760.1	28798.4	28797.3	28905	28886.5	28777.7
27	PEV (Pre-Erythrocytic Vaccine)	3	0.35	2	10	Infants	6, 10, &, 14 weeks	None	0.5	0.69	0.85	0.85	NA	NA	1-39yo	0 yrs	None	0.5	0.69	0.85	0.85	NA	NA	None	NA	NA	NA	NA	NA	NA	NA	NA	0.4	Severe Cases in <5yo per 100,000 population	1025.64	978.364	1061	1117.27	1161.73	1179.36	1164.64	1168.45	1166.36	1166	1171.36	1162.09	1161.82	1155.09	1195.55
27	PEV (Pre-Erythrocytic Vaccine)	3	0.35	2	10	Infants	6, 10, &, 14 weeks	None	0.5	0.69	0.85	0.85	NA	NA	1-39yo	0 yrs	None	0.5	0.69	0.85	0.85	NA	NA	None	NA	NA	NA	NA	NA	NA	NA	NA	0.4	Deaths in < 5yo per 100,000 population	211.364	205	206	216.818	220.636	218.545	221.545	220.818	228	226.909	222.182	228	219.545	235.273	224.909
27	PEV (Pre-Erythrocytic Vaccine)	3	0.35	2	10	Infants	6, 10, &, 14 weeks	None	0.5	0.69	0.85	0.85	NA	NA	1-39yo	0 yrs	None	0.5	0.69	0.85	0.85	NA	NA	None	NA	NA	NA	NA	NA	NA	NA	NA	0.4	DALYs per 100,000 population	8695.14	8342.85	8812.16	9473.53	9829.4	9863.9	9917.11	9948.16	9967.16	10020.7	9918.52	10123.3	9793.75	10179.7	9860.46
27	PEV (Pre-Erythrocytic Vaccine)	3	0.35	2	10	Infants	6, 10, &, 14 weeks	None	0.5	0.69	0.85	0.85	NA	NA	1-39yo	0 yrs	None	0.5	0.69	0.85	0.85	NA	NA	None	NA	NA	NA	NA	NA	NA	NA	NA	0.4	Income and productivity gains from delivering vaccine (US$ / dose)	0.388465	7.22102	3.90879	1.73997	0.28078	-0.603729	-1.07182	-1.32806	-1.41224	-1.4149	-1.34644	-1.314	-1.17805	-1.18485	-0.929497
28	PEV (Pre-Erythrocytic Vaccine)	3	0.35	2	100	Infants	6, 10, &, 14 weeks	None	0.89	0.95	0.97	0.97	NA	NA	1-39yo	0 yrs	None	0.89	0.95	0.97	0.97	NA	NA	None	NA	NA	NA	NA	NA	NA	NA	NA	0.4	Cases per 100,000 population	100222	106390	112458	115257	116508	116988	117096	116903	116704	116439	116204	116012	115783	115644	115516
28	PEV (Pre-Erythrocytic Vaccine)	3	0.35	2	100	Infants	6, 10, &, 14 weeks	None	0.89	0.95	0.97	0.97	NA	NA	1-39yo	0 yrs	None	0.89	0.95	0.97	0.97	NA	NA	None	NA	NA	NA	NA	NA	NA	NA	NA	0.4	Severe Cases per 100,000 population	1367.29	1463.55	1576.1	1630.23	1644.65	1651.82	1644.17	1639.17	1634.55	1632.7	1635.18	1622.75	1624.74	1623.16	1620.97
28	PEV (Pre-Erythrocytic Vaccine)	3	0.35	2	100	Infants	6, 10, &, 14 weeks	None	0.89	0.95	0.97	0.97	NA	NA	1-39yo	0 yrs	None	0.89	0.95	0.97	0.97	NA	NA	None	NA	NA	NA	NA	NA	NA	NA	NA	0.4	Deaths per 100,000 population	336.673	345.655	359.282	371.218	370.127	371.327	371.164	372.182	374.991	367.618	372.182	367.536	371.073	371.673	365.636
28	PEV (Pre-Erythrocytic Vaccine)	3	0.35	2	100	Infants	6, 10, &, 14 weeks	None	0.89	0.95	0.97	0.97	NA	NA	1-39yo	0 yrs	None	0.89	0.95	0.97	0.97	NA	NA	None	NA	NA	NA	NA	NA	NA	NA	NA	0.4	Cases in <5yo per 100,000 population	46671.3	48029.2	50142.6	50961.4	51450.3	51820.6	51802	51761.2	51742.2	51705	51701.9	51724.9	51683.5	51691.8	51684.1
28	PEV (Pre-Erythrocytic Vaccine)	3	0.35	2	100	Infants	6, 10, &, 14 weeks	None	0.89	0.95	0.97	0.97	NA	NA	1-39yo	0 yrs	None	0.89	0.95	0.97	0.97	NA	NA	None	NA	NA	NA	NA	NA	NA	NA	NA	0.4	Severe Cases in <5yo per 100,000 population	1264.18	1339.98	1435.35	1475.25	1492.42	1497.69	1489.47	1483.16	1479.22	1480.86	1483.59	1473.03	1475	1475.97	1471.93
28	PEV (Pre-Erythrocytic Vaccine)	3	0.35	2	100	Infants	6, 10, &, 14 weeks	None	0.89	0.95	0.97	0.97	NA	NA	1-39yo	0 yrs	None	0.89	0.95	0.97	0.97	NA	NA	None	NA	NA	NA	NA	NA	NA	NA	NA	0.4	Deaths in < 5yo per 100,000 population	308.409	312.755	322.736	332.727	331.509	332.191	332.209	332.764	335.809	329.218	334.573	329.364	333.236	333.282	328.6
28	PEV (Pre-Erythrocytic Vaccine)	3	0.35	2	100	Infants	6, 10, &, 14 weeks	None	0.89	0.95	0.97	0.97	NA	NA	1-39yo	0 yrs	None	0.89	0.95	0.97	0.97	NA	NA	None	NA	NA	NA	NA	NA	NA	NA	NA	0.4	DALYs per 100,000 population	9057.74	9321.87	9695.63	10015.9	10002.8	10039.4	10029.8	10051.5	10128.7	9935.19	10044.9	9927.59	10017.8	10028.7	9880.29
28	PEV (Pre-Erythrocytic Vaccine)	3	0.35	2	100	Infants	6, 10, &, 14 weeks	None	0.89	0.95	0.97	0.97	NA	NA	1-39yo	0 yrs	None	0.89	0.95	0.97	0.97	NA	NA	None	NA	NA	NA	NA	NA	NA	NA	NA	0.4	Income and productivity gains from delivering vaccine (US$ / dose)	0.135707	0.69016	-0.487162	-1.03775	-1.28215	-1.34782	-1.37165	-1.33304	-1.28582	-1.23458	-1.17314	-1.13027	-1.08037	-1.04364	-1.0214
29	PEV (Pre-Erythrocytic Vaccine)	3	0.35	2	100	Infants	6, 10, &, 14 weeks	None	0.89	0.95	0.97	0.97	NA	NA	1-39yo	0 yrs	None	0.7	0.81	0.93	0.93	NA	NA	None	NA	NA	NA	NA	NA	NA	NA	NA	0.4	Cases per 100,000 population	101292	106614	112047	114789	115982	116528	116627	116511	116298	116158	115974	115843	115641	115547	115412
29	PEV (Pre-Erythrocytic Vaccine)	3	0.35	2	100	Infants	6, 10, &, 14 weeks	None	0.89	0.95	0.97	0.97	NA	NA	1-39yo	0 yrs	None	0.7	0.81	0.93	0.93	NA	NA	None	NA	NA	NA	NA	NA	NA	NA	NA	0.4	Severe Cases per 100,000 population	1387.05	1467.25	1565.6	1635.6	1632.25	1648.25	1655.15	1610.2	1648.8	1632.6	1642.85	1627.45	1619.45	1632.7	1643.2
29	PEV (Pre-Erythrocytic Vaccine)	3	0.35	2	100	Infants	6, 10, &, 14 weeks	None	0.89	0.95	0.97	0.97	NA	NA	1-39yo	0 yrs	None	0.7	0.81	0.93	0.93	NA	NA	None	NA	NA	NA	NA	NA	NA	NA	NA	0.4	Deaths per 100,000 population	344	341.35	361.75	369.35	369.75	369.3	379.65	362.6	367.85	365.7	365.55	371.5	370.45	376.5	371.5
29	PEV (Pre-Erythrocytic Vaccine)	3	0.35	2	100	Infants	6, 10, &, 14 weeks	None	0.89	0.95	0.97	0.97	NA	NA	1-39yo	0 yrs	None	0.7	0.81	0.93	0.93	NA	NA	None	NA	NA	NA	NA	NA	NA	NA	NA	0.4	Cases in <5yo per 100,000 population	47175.2	48264.4	50105.2	50914.8	51494.7	51889.7	51744.2	51803.9	51679.3	51693.2	51740.9	51699.9	51712.7	51688.3	51673.2
29	PEV (Pre-Erythrocytic Vaccine)	3	0.35	2	100	Infants	6, 10, &, 14 weeks	None	0.89	0.95	0.97	0.97	NA	NA	1-39yo	0 yrs	None	0.7	0.81	0.93	0.93	NA	NA	None	NA	NA	NA	NA	NA	NA	NA	NA	0.4	Severe Cases in <5yo per 100,000 population	1282.25	1338.4	1425.5	1479.85	1483.7	1496.35	1502.6	1458.25	1492.4	1482.3	1491.35	1472.45	1466.65	1485.9	1493.25
29	PEV (Pre-Erythrocytic Vaccine)	3	0.35	2	100	Infants	6, 10, &, 14 weeks	None	0.89	0.95	0.97	0.97	NA	NA	1-39yo	0 yrs	None	0.7	0.81	0.93	0.93	NA	NA	None	NA	NA	NA	NA	NA	NA	NA	NA	0.4	Deaths in < 5yo per 100,000 population	315.5	307.95	324.05	330.7	331.3	331.45	341.85	322.55	329.15	327.25	329.1	332.35	331.75	337.35	332.45
29	PEV (Pre-Erythrocytic Vaccine)	3	0.35	2	100	Infants	6, 10, &, 14 weeks	None	0.89	0.95	0.97	0.97	NA	NA	1-39yo	0 yrs	None	0.7	0.81	0.93	0.93	NA	NA	None	NA	NA	NA	NA	NA	NA	NA	NA	0.4	DALYs per 100,000 population	9240	9204.15	9767.69	9958.82	10002.3	9983.94	10253.4	9788.61	9945.79	9882.14	9900.49	10026	10021.6	10167.8	10027.3
29	PEV (Pre-Erythrocytic Vaccine)	3	0.35	2	100	Infants	6, 10, &, 14 weeks	None	0.89	0.95	0.97	0.97	NA	NA	1-39yo	0 yrs	None	0.7	0.81	0.93	0.93	NA	NA	None	NA	NA	NA	NA	NA	NA	NA	NA	0.4	Income and productivity gains from delivering vaccine (US$ / dose)	0.132362	0.670377	-0.39821	-0.943132	-1.15312	-1.25229	-1.27811	-1.22632	-1.22128	-1.17632	-1.12089	-1.09757	-1.04506	-1.02296	-1.00915
30	PEV (Pre-Erythrocytic Vaccine)	3	0.35	2	100	Infants	6, 10, &, 14 weeks	None	0.89	0.95	0.97	0.97	NA	NA	1-39yo	0 yrs	None	0.5	0.69	0.85	0.85	NA	NA	None	NA	NA	NA	NA	NA	NA	NA	NA	0.4	Cases per 100,000 population	102443	107074	111820	114066	115261	115761	116146	116109	115954	115930	115805	115668	115540	115496	115409
30	PEV (Pre-Erythrocytic Vaccine)	3	0.35	2	100	Infants	6, 10, &, 14 weeks	None	0.89	0.95	0.97	0.97	NA	NA	1-39yo	0 yrs	None	0.5	0.69	0.85	0.85	NA	NA	None	NA	NA	NA	NA	NA	NA	NA	NA	0.4	Severe Cases per 100,000 population	1386.21	1461.25	1568.96	1623.67	1644.42	1652.04	1635.88	1629.71	1635.5	1638	1634.38	1630.54	1625.75	1611.54	1630
30	PEV (Pre-Erythrocytic Vaccine)	3	0.35	2	100	Infants	6, 10, &, 14 weeks	None	0.89	0.95	0.97	0.97	NA	NA	1-39yo	0 yrs	None	0.5	0.69	0.85	0.85	NA	NA	None	NA	NA	NA	NA	NA	NA	NA	NA	0.4	Deaths per 100,000 population	345.042	342.625	350.792	372.792	368.333	371.917	374.083	367.542	376.583	372.083	374.75	369.708	369.375	366.417	368.417
30	PEV (Pre-Erythrocytic Vaccine)	3	0.35	2	100	Infants	6, 10, &, 14 weeks	None	0.89	0.95	0.97	0.97	NA	NA	1-39yo	0 yrs	None	0.5	0.69	0.85	0.85	NA	NA	None	NA	NA	NA	NA	NA	NA	NA	NA	0.4	Cases in <5yo per 100,000 population	47847.7	48608.6	50118.6	50841.4	51410.5	51713.2	51824.3	51827.6	51696.2	51776.3	51705.6	51673.4	51691.5	51717.8	51639.4
30	PEV (Pre-Erythrocytic Vaccine)	3	0.35	2	100	Infants	6, 10, &, 14 weeks	None	0.89	0.95	0.97	0.97	NA	NA	1-39yo	0 yrs	None	0.5	0.69	0.85	0.85	NA	NA	None	NA	NA	NA	NA	NA	NA	NA	NA	0.4	Severe Cases in <5yo per 100,000 population	1278.92	1342.58	1433	1478.79	1496.46	1509.88	1482.04	1476.46	1478.08	1485.17	1481.17	1477.33	1480.46	1464.88	1478.92
30	PEV (Pre-Erythrocytic Vaccine)	3	0.35	2	100	Infants	6, 10, &, 14 weeks	None	0.89	0.95	0.97	0.97	NA	NA	1-39yo	0 yrs	None	0.5	0.69	0.85	0.85	NA	NA	None	NA	NA	NA	NA	NA	NA	NA	NA	0.4	Deaths in < 5yo per 100,000 population	316.542	313.333	317.667	334.208	331.583	333.708	334.292	330.417	338.583	333	336	331.667	330.542	327.417	329.958
30	PEV (Pre-Erythrocytic Vaccine)	3	0.35	2	100	Infants	6, 10, &, 14 weeks	None	0.89	0.95	0.97	0.97	NA	NA	1-39yo	0 yrs	None	0.5	0.69	0.85	0.85	NA	NA	None	NA	NA	NA	NA	NA	NA	NA	NA	0.4	DALYs per 100,000 population	9279.37	9225.26	9481.83	10058.6	9961.18	10049.3	10092.6	9931.54	10171.6	10041.4	10124.7	9970.49	9972.34	9899.39	9934.36
30	PEV (Pre-Erythrocytic Vaccine)	3	0.35	2	100	Infants	6, 10, &, 14 weeks	None	0.89	0.95	0.97	0.97	NA	NA	1-39yo	0 yrs	None	0.5	0.69	0.85	0.85	NA	NA	None	NA	NA	NA	NA	NA	NA	NA	NA	0.4	Income and productivity gains from delivering vaccine (US$ / dose)	0.131303	0.611349	-0.347066	-0.785365	-1.00242	-1.09831	-1.15693	-1.15167	-1.1267	-1.11637	-1.08847	-1.06293	-1.0356	-0.991466	-1.00323
31	PEV (Pre-Erythrocytic Vaccine)	3	0.35	2	100	Infants	6, 10, &, 14 weeks	None	0.7	0.81	0.93	0.93	NA	NA	1-39yo	0 yrs	None	0.89	0.95	0.97	0.97	NA	NA	None	NA	NA	NA	NA	NA	NA	NA	NA	0.4	Cases per 100,000 population	100305	106704	112975	115626	116886	117104	117017	116768	116453	116151	115835	115513	115284	115146	115017
31	PEV (Pre-Erythrocytic Vaccine)	3	0.35	2	100	Infants	6, 10, &, 14 weeks	None	0.7	0.81	0.93	0.93	NA	NA	1-39yo	0 yrs	None	0.89	0.95	0.97	0.97	NA	NA	None	NA	NA	NA	NA	NA	NA	NA	NA	0.4	Severe Cases per 100,000 population	1355.52	1476.72	1603.28	1614.76	1637.28	1628.08	1622.28	1622.08	1603.2	1619.88	1608.6	1604.84	1612.48	1599.28	1600.76
31	PEV (Pre-Erythrocytic Vaccine)	3	0.35	2	100	Infants	6, 10, &, 14 weeks	None	0.7	0.81	0.93	0.93	NA	NA	1-39yo	0 yrs	None	0.89	0.95	0.97	0.97	NA	NA	None	NA	NA	NA	NA	NA	NA	NA	NA	0.4	Deaths per 100,000 population	333.08	345.92	371.84	371.68	373.08	372.52	367.04	372.12	366.64	371.28	375.68	372.88	368.92	371.76	363.24
31	PEV (Pre-Erythrocytic Vaccine)	3	0.35	2	100	Infants	6, 10, &, 14 weeks	None	0.7	0.81	0.93	0.93	NA	NA	1-39yo	0 yrs	None	0.89	0.95	0.97	0.97	NA	NA	None	NA	NA	NA	NA	NA	NA	NA	NA	0.4	Cases in <5yo per 100,000 population	46766.1	48443.8	50690.7	51416.1	51807.5	52134.2	52052.2	52048.3	52049.3	52018.6	52027.4	52006.1	51985.7	51964.4	51924
31	PEV (Pre-Erythrocytic Vaccine)	3	0.35	2	100	Infants	6, 10, &, 14 weeks	None	0.7	0.81	0.93	0.93	NA	NA	1-39yo	0 yrs	None	0.89	0.95	0.97	0.97	NA	NA	None	NA	NA	NA	NA	NA	NA	NA	NA	0.4	Severe Cases in <5yo per 100,000 population	1256.36	1353.8	1459.08	1463.04	1487.24	1474.04	1471.28	1474.44	1453.32	1473.28	1459.92	1460.36	1465.68	1460.6	1453.68
31	PEV (Pre-Erythrocytic Vaccine)	3	0.35	2	100	Infants	6, 10, &, 14 weeks	None	0.7	0.81	0.93	0.93	NA	NA	1-39yo	0 yrs	None	0.89	0.95	0.97	0.97	NA	NA	None	NA	NA	NA	NA	NA	NA	NA	NA	0.4	Deaths in < 5yo per 100,000 population	304.36	316.12	334.04	333.08	335.44	333.52	328.44	334.6	330.12	333.72	335.28	335.4	332	333.72	326.04
31	PEV (Pre-Erythrocytic Vaccine)	3	0.35	2	100	Infants	6, 10, &, 14 weeks	None	0.7	0.81	0.93	0.93	NA	NA	1-39yo	0 yrs	None	0.89	0.95	0.97	0.97	NA	NA	None	NA	NA	NA	NA	NA	NA	NA	NA	0.4	DALYs per 100,000 population	8982.28	9323.68	10042	10028.2	10062.3	10041.3	9898.37	10056.3	9897.2	10019.4	10126.1	10042.4	9954.42	10030	9813.05
31	PEV (Pre-Erythrocytic Vaccine)	3	0.35	2	100	Infants	6, 10, &, 14 weeks	None	0.7	0.81	0.93	0.93	NA	NA	1-39yo	0 yrs	None	0.89	0.95	0.97	0.97	NA	NA	None	NA	NA	NA	NA	NA	NA	NA	NA	0.4	Income and productivity gains from delivering vaccine (US$ / dose)	0.137067	0.804708	-0.670478	-1.28969	-1.60862	-1.62139	-1.59988	-1.52489	-1.44243	-1.36687	-1.26512	-1.17529	-1.12542	-1.06358	-1.0535
32	PEV (Pre-Erythrocytic Vaccine)	3	0.35	2	100	Infants	6, 10, &, 14 weeks	None	0.7	0.81	0.93	0.93	NA	NA	1-39yo	0 yrs	None	0.7	0.81	0.93	0.93	NA	NA	None	NA	NA	NA	NA	NA	NA	NA	NA	0.4	Cases per 100,000 population	101406	107135	112700	115249	116360	116546	116655	116381	116190	115863	115572	115452	115294	115062	115002
32	PEV (Pre-Erythrocytic Vaccine)	3	0.35	2	100	Infants	6, 10, &, 14 weeks	None	0.7	0.81	0.93	0.93	NA	NA	1-39yo	0 yrs	None	0.7	0.81	0.93	0.93	NA	NA	None	NA	NA	NA	NA	NA	NA	NA	NA	0.4	Severe Cases per 100,000 population	1379.83	1486.07	1590.67	1625.37	1644.53	1637.33	1631.53	1625	1637.33	1609.47	1614.6	1619.53	1622.13	1603.23	1604.43
32	PEV (Pre-Erythrocytic Vaccine)	3	0.35	2	100	Infants	6, 10, &, 14 weeks	None	0.7	0.81	0.93	0.93	NA	NA	1-39yo	0 yrs	None	0.7	0.81	0.93	0.93	NA	NA	None	NA	NA	NA	NA	NA	NA	NA	NA	0.4	Deaths per 100,000 population	339.6	354.3	360.567	374.533	368.5	371	370.367	366	374.267	370.067	373.567	367.033	372.733	371.1	371
32	PEV (Pre-Erythrocytic Vaccine)	3	0.35	2	100	Infants	6, 10, &, 14 weeks	None	0.7	0.81	0.93	0.93	NA	NA	1-39yo	0 yrs	None	0.7	0.81	0.93	0.93	NA	NA	None	NA	NA	NA	NA	NA	NA	NA	NA	0.4	Cases in <5yo per 100,000 population	47334.3	48715.6	50674.5	51443.2	51824.1	52066.7	52072.3	52025.5	52004.8	52005.7	51947.9	51971.7	52003.8	51978	51931.3
32	PEV (Pre-Erythrocytic Vaccine)	3	0.35	2	100	Infants	6, 10, &, 14 weeks	None	0.7	0.81	0.93	0.93	NA	NA	1-39yo	0 yrs	None	0.7	0.81	0.93	0.93	NA	NA	None	NA	NA	NA	NA	NA	NA	NA	NA	0.4	Severe Cases in <5yo per 100,000 population	1277.1	1363.2	1447.47	1474.9	1490.57	1487.7	1477	1472.77	1486.97	1464.37	1467.63	1477.37	1477.57	1461.2	1461.27
32	PEV (Pre-Erythrocytic Vaccine)	3	0.35	2	100	Infants	6, 10, &, 14 weeks	None	0.7	0.81	0.93	0.93	NA	NA	1-39yo	0 yrs	None	0.7	0.81	0.93	0.93	NA	NA	None	NA	NA	NA	NA	NA	NA	NA	NA	0.4	Deaths in < 5yo per 100,000 population	311.433	321.367	324.867	337.067	329.333	334.167	333.133	329.367	337.6	332.6	335.833	329.7	336.633	334.3	335.367
32	PEV (Pre-Erythrocytic Vaccine)	3	0.35	2	100	Infants	6, 10, &, 14 weeks	None	0.7	0.81	0.93	0.93	NA	NA	1-39yo	0 yrs	None	0.7	0.81	0.93	0.93	NA	NA	None	NA	NA	NA	NA	NA	NA	NA	NA	0.4	DALYs per 100,000 population	9140.56	9537.18	9727.96	10103.6	9956.5	10014.3	9988.78	9892.46	10104.6	9989.11	10074.3	9905.81	10065.8	10009.2	10021.5
32	PEV (Pre-Erythrocytic Vaccine)	3	0.35	2	100	Infants	6, 10, &, 14 weeks	None	0.7	0.81	0.93	0.93	NA	NA	1-39yo	0 yrs	None	0.7	0.81	0.93	0.93	NA	NA	None	NA	NA	NA	NA	NA	NA	NA	NA	0.4	Income and productivity gains from delivering vaccine (US$ / dose)	0.133241	0.722008	-0.59282	-1.19757	-1.46035	-1.4702	-1.50103	-1.42904	-1.3921	-1.28022	-1.20556	-1.18176	-1.12904	-1.05749	-1.04694
33	PEV (Pre-Erythrocytic Vaccine)	3	0.35	2	100	Infants	6, 10, &, 14 weeks	None	0.7	0.81	0.93	0.93	NA	NA	1-39yo	0 yrs	None	0.5	0.69	0.85	0.85	NA	NA	None	NA	NA	NA	NA	NA	NA	NA	NA	0.4	Cases per 100,000 population	102566	107506	112395	114695	115755	116110	116057	115980	115840	115527	115413	115315	115096	114888	114844
33	PEV (Pre-Erythrocytic Vaccine)	3	0.35	2	100	Infants	6, 10, &, 14 weeks	None	0.7	0.81	0.93	0.93	NA	NA	1-39yo	0 yrs	None	0.5	0.69	0.85	0.85	NA	NA	None	NA	NA	NA	NA	NA	NA	NA	NA	0.4	Severe Cases per 100,000 population	1396.93	1506.25	1583.29	1602.79	1630.25	1621.14	1630.79	1622.75	1620.18	1612.21	1603.14	1602.5	1612.21	1597.64	1611.96
33	PEV (Pre-Erythrocytic Vaccine)	3	0.35	2	100	Infants	6, 10, &, 14 weeks	None	0.7	0.81	0.93	0.93	NA	NA	1-39yo	0 yrs	None	0.5	0.69	0.85	0.85	NA	NA	None	NA	NA	NA	NA	NA	NA	NA	NA	0.4	Deaths per 100,000 population	342.75	352.036	367.464	368.214	369.107	368.857	367.393	369.214	376.536	377.464	366	368.571	364.536	365.679	369.179
33	PEV (Pre-Erythrocytic Vaccine)	3	0.35	2	100	Infants	6, 10, &, 14 weeks	None	0.7	0.81	0.93	0.93	NA	NA	1-39yo	0 yrs	None	0.5	0.69	0.85	0.85	NA	NA	None	NA	NA	NA	NA	NA	NA	NA	NA	0.4	Cases in <5yo per 100,000 population	47960.4	49055.4	50663.5	51378.9	51889.1	52073.2	52046.9	52051.5	52000.6	51933.9	51921.9	51994.2	51967.1	51906.1	51947.1
33	PEV (Pre-Erythrocytic Vaccine)	3	0.35	2	100	Infants	6, 10, &, 14 weeks	None	0.7	0.81	0.93	0.93	NA	NA	1-39yo	0 yrs	None	0.5	0.69	0.85	0.85	NA	NA	None	NA	NA	NA	NA	NA	NA	NA	NA	0.4	Severe Cases in <5yo per 100,000 population	1288.71	1379.86	1442.89	1457.39	1480.61	1478.75	1484.5	1475.57	1472.18	1467.25	1455.43	1461.14	1467.36	1457.14	1472.43
33	PEV (Pre-Erythrocytic Vaccine)	3	0.35	2	100	Infants	6, 10, &, 14 weeks	None	0.7	0.81	0.93	0.93	NA	NA	1-39yo	0 yrs	None	0.5	0.69	0.85	0.85	NA	NA	None	NA	NA	NA	NA	NA	NA	NA	NA	0.4	Deaths in < 5yo per 100,000 population	312.821	319.321	331.179	329.714	332.393	332.036	331.036	332.036	338.536	339.357	329.321	330.643	327.071	329.286	333.75
33	PEV (Pre-Erythrocytic Vaccine)	3	0.35	2	100	Infants	6, 10, &, 14 weeks	None	0.7	0.81	0.93	0.93	NA	NA	1-39yo	0 yrs	None	0.5	0.69	0.85	0.85	NA	NA	None	NA	NA	NA	NA	NA	NA	NA	NA	0.4	DALYs per 100,000 population	9234.53	9502.26	9914.9	9938.55	9960.65	9967.09	9916.84	9960.91	10165.7	10185.6	9883.2	9946.21	9829.61	9870.8	9981.02
33	PEV (Pre-Erythrocytic Vaccine)	3	0.35	2	100	Infants	6, 10, &, 14 weeks	None	0.7	0.81	0.93	0.93	NA	NA	1-39yo	0 yrs	None	0.5	0.69	0.85	0.85	NA	NA	None	NA	NA	NA	NA	NA	NA	NA	NA	0.4	Income and productivity gains from delivering vaccine (US$ / dose)	0.13167	0.658548	-0.515017	-1.04046	-1.28771	-1.34922	-1.34098	-1.31172	-1.27477	-1.20697	-1.16091	-1.13304	-1.08369	-1.02236	-1.01808
34	PEV (Pre-Erythrocytic Vaccine)	3	0.35	2	100	Infants	6, 10, &, 14 weeks	None	0.5	0.69	0.85	0.85	NA	NA	1-39yo	0 yrs	None	0.89	0.95	0.97	0.97	NA	NA	None	NA	NA	NA	NA	NA	NA	NA	NA	0.4	Cases per 100,000 population	100459	107211	113437	116136	117099	117430	117157	116770	116228	115702	115440	115087	114842	114542	114600
34	PEV (Pre-Erythrocytic Vaccine)	3	0.35	2	100	Infants	6, 10, &, 14 weeks	None	0.5	0.69	0.85	0.85	NA	NA	1-39yo	0 yrs	None	0.89	0.95	0.97	0.97	NA	NA	None	NA	NA	NA	NA	NA	NA	NA	NA	0.4	Severe Cases per 100,000 population	1373.45	1501.45	1588.82	1631	1640.09	1642.23	1620.77	1600.45	1604.73	1610.95	1594.95	1588.36	1593.14	1597.27	1586.23
34	PEV (Pre-Erythrocytic Vaccine)	3	0.35	2	100	Infants	6, 10, &, 14 weeks	None	0.5	0.69	0.85	0.85	NA	NA	1-39yo	0 yrs	None	0.89	0.95	0.97	0.97	NA	NA	None	NA	NA	NA	NA	NA	NA	NA	NA	0.4	Deaths per 100,000 population	337.364	351.364	366.773	377.591	374.182	373.227	372.864	370.864	367.864	366.727	369.045	363.318	372.682	366.636	369.818
34	PEV (Pre-Erythrocytic Vaccine)	3	0.35	2	100	Infants	6, 10, &, 14 weeks	None	0.5	0.69	0.85	0.85	NA	NA	1-39yo	0 yrs	None	0.89	0.95	0.97	0.97	NA	NA	None	NA	NA	NA	NA	NA	NA	NA	NA	0.4	Cases in <5yo per 100,000 population	46968	48844.5	51165	51929.8	52233.5	52422.7	52395.5	52392.9	52356.5	52198.6	52269	52224.9	52265.4	52216	52307
34	PEV (Pre-Erythrocytic Vaccine)	3	0.35	2	100	Infants	6, 10, &, 14 weeks	None	0.5	0.69	0.85	0.85	NA	NA	1-39yo	0 yrs	None	0.89	0.95	0.97	0.97	NA	NA	None	NA	NA	NA	NA	NA	NA	NA	NA	0.4	Severe Cases in <5yo per 100,000 population	1271.86	1377	1448.64	1476.73	1487.55	1491.77	1475.59	1453.91	1464.18	1469.82	1456.91	1451	1457.77	1461.32	1447.68
34	PEV (Pre-Erythrocytic Vaccine)	3	0.35	2	100	Infants	6, 10, &, 14 weeks	None	0.5	0.69	0.85	0.85	NA	NA	1-39yo	0 yrs	None	0.89	0.95	0.97	0.97	NA	NA	None	NA	NA	NA	NA	NA	NA	NA	NA	0.4	Deaths in < 5yo per 100,000 population	309.091	320.545	330.909	337.773	335.955	334.864	335.273	333.636	330.636	331.318	332.364	328.909	338.5	331.682	334.636
34	PEV (Pre-Erythrocytic Vaccine)	3	0.35	2	100	Infants	6, 10, &, 14 weeks	None	0.5	0.69	0.85	0.85	NA	NA	1-39yo	0 yrs	None	0.89	0.95	0.97	0.97	NA	NA	None	NA	NA	NA	NA	NA	NA	NA	NA	0.4	DALYs per 100,000 population	9086.12	9465.48	9881.75	10189.3	10097.6	10071.1	10067.8	10015.5	9944.15	9926.96	9952.18	9812.62	10065.6	9888.86	9976.28
34	PEV (Pre-Erythrocytic Vaccine)	3	0.35	2	100	Infants	6, 10, &, 14 weeks	None	0.5	0.69	0.85	0.85	NA	NA	1-39yo	0 yrs	None	0.89	0.95	0.97	0.97	NA	NA	None	NA	NA	NA	NA	NA	NA	NA	NA	0.4	Income and productivity gains from delivering vaccine (US$ / dose)	0.137055	0.88602	-0.912541	-1.72271	-2.02514	-2.10012	-2.00265	-1.84683	-1.66341	-1.53487	-1.40247	-1.28797	-1.20855	-1.10586	-1.1088
35	PEV (Pre-Erythrocytic Vaccine)	3	0.35	2	100	Infants	6, 10, &, 14 weeks	None	0.5	0.69	0.85	0.85	NA	NA	1-39yo	0 yrs	None	0.7	0.81	0.93	0.93	NA	NA	None	NA	NA	NA	NA	NA	NA	NA	NA	0.4	Cases per 100,000 population	101437	107484	113293	115701	116721	116829	116751	116289	115861	115606	115191	114928	114821	114473	114342
35	PEV (Pre-Erythrocytic Vaccine)	3	0.35	2	100	Infants	6, 10, &, 14 weeks	None	0.5	0.69	0.85	0.85	NA	NA	1-39yo	0 yrs	None	0.7	0.81	0.93	0.93	NA	NA	None	NA	NA	NA	NA	NA	NA	NA	NA	0.4	Severe Cases per 100,000 population	1386.58	1499.71	1588.04	1625.83	1624.62	1628.58	1612.25	1610.25	1599.08	1591	1596.17	1589.83	1582.88	1601.75	1601.46
35	PEV (Pre-Erythrocytic Vaccine)	3	0.35	2	100	Infants	6, 10, &, 14 weeks	None	0.5	0.69	0.85	0.85	NA	NA	1-39yo	0 yrs	None	0.7	0.81	0.93	0.93	NA	NA	None	NA	NA	NA	NA	NA	NA	NA	NA	0.4	Deaths per 100,000 population	343.792	353.542	359.167	367.375	367.292	376.75	369.208	374.833	371.917	366.5	368.25	365.75	373.458	361.875	371
35	PEV (Pre-Erythrocytic Vaccine)	3	0.35	2	100	Infants	6, 10, &, 14 weeks	None	0.5	0.69	0.85	0.85	NA	NA	1-39yo	0 yrs	None	0.7	0.81	0.93	0.93	NA	NA	None	NA	NA	NA	NA	NA	NA	NA	NA	0.4	Cases in <5yo per 100,000 population	47465.2	49121.3	51228.8	51928.9	52255	52434.3	52418.2	52315.4	52228.4	52294.3	52207.9	52212.6	52263.5	52214.5	52190.1
35	PEV (Pre-Erythrocytic Vaccine)	3	0.35	2	100	Infants	6, 10, &, 14 weeks	None	0.5	0.69	0.85	0.85	NA	NA	1-39yo	0 yrs	None	0.7	0.81	0.93	0.93	NA	NA	None	NA	NA	NA	NA	NA	NA	NA	NA	0.4	Severe Cases in <5yo per 100,000 population	1280.38	1376.08	1449.71	1476.29	1476.58	1483.88	1465.71	1464.67	1450.88	1445.08	1455.83	1450.17	1445.67	1461.92	1465.58
35	PEV (Pre-Erythrocytic Vaccine)	3	0.35	2	100	Infants	6, 10, &, 14 weeks	None	0.5	0.69	0.85	0.85	NA	NA	1-39yo	0 yrs	None	0.7	0.81	0.93	0.93	NA	NA	None	NA	NA	NA	NA	NA	NA	NA	NA	0.4	Deaths in < 5yo per 100,000 population	317.625	320.792	323.042	329.833	329.458	337.875	330.542	337.667	336.542	328.833	332.083	329.667	337.917	328.292	334.5
35	PEV (Pre-Erythrocytic Vaccine)	3	0.35	2	100	Infants	6, 10, &, 14 weeks	None	0.5	0.69	0.85	0.85	NA	NA	1-39yo	0 yrs	None	0.7	0.81	0.93	0.93	NA	NA	None	NA	NA	NA	NA	NA	NA	NA	NA	0.4	DALYs per 100,000 population	9259.75	9533.47	9698.74	9926.63	9947.16	10185.3	9968.6	10104.2	10041.3	9886.56	9932.95	9881.58	10078.4	9755.06	10011.1
35	PEV (Pre-Erythrocytic Vaccine)	3	0.35	2	100	Infants	6, 10, &, 14 weeks	None	0.5	0.69	0.85	0.85	NA	NA	1-39yo	0 yrs	None	0.7	0.81	0.93	0.93	NA	NA	None	NA	NA	NA	NA	NA	NA	NA	NA	0.4	Income and productivity gains from delivering vaccine (US$ / dose)	0.13499	0.836693	-0.84613	-1.57481	-1.86775	-1.89587	-1.84287	-1.70492	-1.56698	-1.46187	-1.33367	-1.24398	-1.18288	-1.08874	-1.06053
36	PEV (Pre-Erythrocytic Vaccine)	3	0.35	2	100	Infants	6, 10, &, 14 weeks	None	0.5	0.69	0.85	0.85	NA	NA	1-39yo	0 yrs	None	0.5	0.69	0.85	0.85	NA	NA	None	NA	NA	NA	NA	NA	NA	NA	NA	0.4	Cases per 100,000 population	102798	108045	112993	115180	116089	116220	116384	115988	115441	115332	115130	114938	114648	114424	114405
36	PEV (Pre-Erythrocytic Vaccine)	3	0.35	2	100	Infants	6, 10, &, 14 weeks	None	0.5	0.69	0.85	0.85	NA	NA	1-39yo	0 yrs	None	0.5	0.69	0.85	0.85	NA	NA	None	NA	NA	NA	NA	NA	NA	NA	NA	0.4	Severe Cases per 100,000 population	1395.5	1496.5	1583.86	1611.21	1617.71	1632.93	1610.14	1613.29	1602.36	1593.43	1594.5	1587.14	1590.86	1601.36	1606.64
36	PEV (Pre-Erythrocytic Vaccine)	3	0.35	2	100	Infants	6, 10, &, 14 weeks	None	0.5	0.69	0.85	0.85	NA	NA	1-39yo	0 yrs	None	0.5	0.69	0.85	0.85	NA	NA	None	NA	NA	NA	NA	NA	NA	NA	NA	0.4	Deaths per 100,000 population	336.786	351.357	367.214	366	378.643	376.714	380.357	368.714	380.071	360.071	376.357	369.429	373.071	375.429	371.786
36	PEV (Pre-Erythrocytic Vaccine)	3	0.35	2	100	Infants	6, 10, &, 14 weeks	None	0.5	0.69	0.85	0.85	NA	NA	1-39yo	0 yrs	None	0.5	0.69	0.85	0.85	NA	NA	None	NA	NA	NA	NA	NA	NA	NA	NA	0.4	Cases in <5yo per 100,000 population	48185.2	49538.6	51210.3	51928.2	52242.3	52383.5	52408.8	52298.6	52206.4	52365.2	52368.6	52342.9	52229.5	52209.4	52194.6
36	PEV (Pre-Erythrocytic Vaccine)	3	0.35	2	100	Infants	6, 10, &, 14 weeks	None	0.5	0.69	0.85	0.85	NA	NA	1-39yo	0 yrs	None	0.5	0.69	0.85	0.85	NA	NA	None	NA	NA	NA	NA	NA	NA	NA	NA	0.4	Severe Cases in <5yo per 100,000 population	1292.43	1374.21	1449.93	1463.64	1476.21	1488.79	1466.14	1468.14	1458.57	1457.57	1456.93	1451.07	1453.5	1460.36	1469.71
36	PEV (Pre-Erythrocytic Vaccine)	3	0.35	2	100	Infants	6, 10, &, 14 weeks	None	0.5	0.69	0.85	0.85	NA	NA	1-39yo	0 yrs	None	0.5	0.69	0.85	0.85	NA	NA	None	NA	NA	NA	NA	NA	NA	NA	NA	0.4	Deaths in < 5yo per 100,000 population	309.857	316.929	333.643	326.786	340.5	338.5	340.286	331.429	341.929	325.786	338.214	335.571	340.643	336.357	334.643
36	PEV (Pre-Erythrocytic Vaccine)	3	0.35	2	100	Infants	6, 10, &, 14 weeks	None	0.5	0.69	0.85	0.85	NA	NA	1-39yo	0 yrs	None	0.5	0.69	0.85	0.85	NA	NA	None	NA	NA	NA	NA	NA	NA	NA	NA	0.4	DALYs per 100,000 population	9080.24	9473.67	9908.52	9871.12	10209.6	10155.8	10258.5	9954.01	10239.6	9714.49	10135.2	9991.01	10065.1	10129	10005.3
36	PEV (Pre-Erythrocytic Vaccine)	3	0.35	2	100	Infants	6, 10, &, 14 weeks	None	0.5	0.69	0.85	0.85	NA	NA	1-39yo	0 yrs	None	0.5	0.69	0.85	0.85	NA	NA	None	NA	NA	NA	NA	NA	NA	NA	NA	0.4	Income and productivity gains from delivering vaccine (US$ / dose)	0.130092	0.724841	-0.732632	-1.38342	-1.65127	-1.68474	-1.72558	-1.62534	-1.43094	-1.36455	-1.26793	-1.22263	-1.13294	-1.0772	-1.07799
37	PEV (Pre-Erythrocytic Vaccine)	3	0.35	4	0.1	Infants	6, 10, &, 14 weeks	None	0.89	0.95	0.97	0.97	NA	NA	1-39yo	0 yrs	None	0.89	0.95	0.97	0.97	NA	NA	None	NA	NA	NA	NA	NA	NA	NA	NA	0.4	Cases per 100,000 population	6545.52	4125.84	3415.37	3043.49	2973.84	3078.35	3278.75	3604.73	4157.25	4718.97	5348.29	6073.68	6670.45	7315.31	7924.77
37	PEV (Pre-Erythrocytic Vaccine)	3	0.35	4	0.1	Infants	6, 10, &, 14 weeks	None	0.89	0.95	0.97	0.97	NA	NA	1-39yo	0 yrs	None	0.89	0.95	0.97	0.97	NA	NA	None	NA	NA	NA	NA	NA	NA	NA	NA	0.4	Severe Cases per 100,000 population	107.827	66.4909	57.2	51.3909	52.6182	55.2364	61.0545	68.5273	82.6091	93.9818	110.882	125.636	140.555	154.991	167.609
37	PEV (Pre-Erythrocytic Vaccine)	3	0.35	4	0.1	Infants	6, 10, &, 14 weeks	None	0.89	0.95	0.97	0.97	NA	NA	1-39yo	0 yrs	None	0.89	0.95	0.97	0.97	NA	NA	None	NA	NA	NA	NA	NA	NA	NA	NA	0.4	Deaths per 100,000 population	23.0545	15.5273	13.1364	11.9636	12.4636	12.3091	14.5	15.3	17.6636	20.5182	24.6909	27.4	29.7455	32.5727	34.6545
37	PEV (Pre-Erythrocytic Vaccine)	3	0.35	4	0.1	Infants	6, 10, &, 14 weeks	None	0.89	0.95	0.97	0.97	NA	NA	1-39yo	0 yrs	None	0.89	0.95	0.97	0.97	NA	NA	None	NA	NA	NA	NA	NA	NA	NA	NA	0.4	Cases in <5yo per 100,000 population	521.009	301.145	235.936	203.255	185.073	181.964	191.591	208.391	238.755	267.964	310.155	355.891	397.591	438.245	483.591
37	PEV (Pre-Erythrocytic Vaccine)	3	0.35	4	0.1	Infants	6, 10, &, 14 weeks	None	0.89	0.95	0.97	0.97	NA	NA	1-39yo	0 yrs	None	0.89	0.95	0.97	0.97	NA	NA	None	NA	NA	NA	NA	NA	NA	NA	NA	0.4	Severe Cases in <5yo per 100,000 population	26.0455	14.8727	12.5909	10.5182	9.65455	10.0182	10.1364	11.0091	12.5909	13.9182	16.3727	18.8455	21.2182	23.6818	25.9273
37	PEV (Pre-Erythrocytic Vaccine)	3	0.35	4	0.1	Infants	6, 10, &, 14 weeks	None	0.89	0.95	0.97	0.97	NA	NA	1-39yo	0 yrs	None	0.89	0.95	0.97	0.97	NA	NA	None	NA	NA	NA	NA	NA	NA	NA	NA	0.4	Deaths in < 5yo per 100,000 population	7.11818	5.5	4.51818	4.03636	3.95455	4.02727	4.29091	3.98182	4.55455	4.83636	5.49091	5.39091	6.22727	6.69091	6.65455
37	PEV (Pre-Erythrocytic Vaccine)	3	0.35	4	0.1	Infants	6, 10, &, 14 weeks	None	0.89	0.95	0.97	0.97	NA	NA	1-39yo	0 yrs	None	0.89	0.95	0.97	0.97	NA	NA	None	NA	NA	NA	NA	NA	NA	NA	NA	0.4	DALYs per 100,000 population	590.348	392.113	333.624	301.58	314.09	311.245	364.866	385.992	446.227	515.969	619.768	682.991	743.308	817.399	864.695
37	PEV (Pre-Erythrocytic Vaccine)	3	0.35	4	0.1	Infants	6, 10, &, 14 weeks	None	0.89	0.95	0.97	0.97	NA	NA	1-39yo	0 yrs	None	0.89	0.95	0.97	0.97	NA	NA	None	NA	NA	NA	NA	NA	NA	NA	NA	0.4	Income and productivity gains from delivering vaccine (US$ / dose)	0.0319881	1.00792	1.16317	1.24846	1.26059	1.23421	1.18929	1.11077	0.978976	0.851313	0.709644	0.542213	0.405745	0.256718	0.118964
38	PEV (Pre-Erythrocytic Vaccine)	3	0.35	4	0.1	Infants	6, 10, &, 14 weeks	None	0.89	0.95	0.97	0.97	NA	NA	1-39yo	0 yrs	None	0.7	0.81	0.93	0.93	NA	NA	None	NA	NA	NA	NA	NA	NA	NA	NA	0.4	Cases per 100,000 population	6719.31	4346.78	3675.35	3360.35	3260.16	3374.88	3661.06	3974.44	4505.49	5061.4	5683.65	6370.51	6984.48	7432.49	7864.04
38	PEV (Pre-Erythrocytic Vaccine)	3	0.35	4	0.1	Infants	6, 10, &, 14 weeks	None	0.89	0.95	0.97	0.97	NA	NA	1-39yo	0 yrs	None	0.7	0.81	0.93	0.93	NA	NA	None	NA	NA	NA	NA	NA	NA	NA	NA	0.4	Severe Cases per 100,000 population	111.9	70.2909	60.1273	57.6545	57.7727	61.9727	68.3091	77.0091	88.2273	102.173	115.582	129.464	144.527	153.291	162.082
38	PEV (Pre-Erythrocytic Vaccine)	3	0.35	4	0.1	Infants	6, 10, &, 14 weeks	None	0.89	0.95	0.97	0.97	NA	NA	1-39yo	0 yrs	None	0.7	0.81	0.93	0.93	NA	NA	None	NA	NA	NA	NA	NA	NA	NA	NA	0.4	Deaths per 100,000 population	23.2364	15.6909	13.6636	13.1455	14.1455	14.4091	15.7727	17.6273	19.3091	21.3545	25.1273	28	29.9182	32.0364	34.2182
38	PEV (Pre-Erythrocytic Vaccine)	3	0.35	4	0.1	Infants	6, 10, &, 14 weeks	None	0.89	0.95	0.97	0.97	NA	NA	1-39yo	0 yrs	None	0.7	0.81	0.93	0.93	NA	NA	None	NA	NA	NA	NA	NA	NA	NA	NA	0.4	Cases in <5yo per 100,000 population	531.518	318.191	259.2	224.245	204.3	200.636	212.745	228.936	259.191	295.845	332.636	375.218	422.173	452.736	475.373
38	PEV (Pre-Erythrocytic Vaccine)	3	0.35	4	0.1	Infants	6, 10, &, 14 weeks	None	0.89	0.95	0.97	0.97	NA	NA	1-39yo	0 yrs	None	0.7	0.81	0.93	0.93	NA	NA	None	NA	NA	NA	NA	NA	NA	NA	NA	0.4	Severe Cases in <5yo per 100,000 population	26.7273	16.8	13.6182	11.7727	11.0091	11.4091	11.5364	12.6727	14.2727	16.1091	17.8364	19.6182	22.1909	24.0545	25.9545
38	PEV (Pre-Erythrocytic Vaccine)	3	0.35	4	0.1	Infants	6, 10, &, 14 weeks	None	0.89	0.95	0.97	0.97	NA	NA	1-39yo	0 yrs	None	0.7	0.81	0.93	0.93	NA	NA	None	NA	NA	NA	NA	NA	NA	NA	NA	0.4	Deaths in < 5yo per 100,000 population	6.97273	5.32727	4.54545	4.37273	4.3	4.50909	4.57273	4.75455	4.84545	4.86364	5.51818	5.91818	6.5	6.29091	6.5
38	PEV (Pre-Erythrocytic Vaccine)	3	0.35	4	0.1	Infants	6, 10, &, 14 weeks	None	0.89	0.95	0.97	0.97	NA	NA	1-39yo	0 yrs	None	0.7	0.81	0.93	0.93	NA	NA	None	NA	NA	NA	NA	NA	NA	NA	NA	0.4	DALYs per 100,000 population	597.17	400.191	347.371	331.368	355.137	361.397	400.274	444.413	485.486	536.126	632.929	701.902	749.62	799.892	856.005
38	PEV (Pre-Erythrocytic Vaccine)	3	0.35	4	0.1	Infants	6, 10, &, 14 weeks	None	0.89	0.95	0.97	0.97	NA	NA	1-39yo	0 yrs	None	0.7	0.81	0.93	0.93	NA	NA	None	NA	NA	NA	NA	NA	NA	NA	NA	0.4	Income and productivity gains from delivering vaccine (US$ / dose)	0.0315544	0.958416	1.1093	1.17761	1.19804	1.16695	1.10285	1.02757	0.901275	0.775382	0.631874	0.475733	0.335071	0.234009	0.134347
39	PEV (Pre-Erythrocytic Vaccine)	3	0.35	4	0.1	Infants	6, 10, &, 14 weeks	None	0.89	0.95	0.97	0.97	NA	NA	1-39yo	0 yrs	None	0.5	0.69	0.85	0.85	NA	NA	None	NA	NA	NA	NA	NA	NA	NA	NA	0.4	Cases per 100,000 population	6905.59	4698.98	3987.17	3691.94	3709.18	3896.75	4193.56	4626.9	5116.23	5653.75	6196.11	6694.55	7166.09	7579.71	7973.1
39	PEV (Pre-Erythrocytic Vaccine)	3	0.35	4	0.1	Infants	6, 10, &, 14 weeks	None	0.89	0.95	0.97	0.97	NA	NA	1-39yo	0 yrs	None	0.5	0.69	0.85	0.85	NA	NA	None	NA	NA	NA	NA	NA	NA	NA	NA	0.4	Severe Cases per 100,000 population	116.136	76.9091	66.0364	63.4545	66.0818	71.4182	77.0909	87.6545	99.3818	111.4	124.8	133.745	143.736	153.064	161.136
39	PEV (Pre-Erythrocytic Vaccine)	3	0.35	4	0.1	Infants	6, 10, &, 14 weeks	None	0.89	0.95	0.97	0.97	NA	NA	1-39yo	0 yrs	None	0.5	0.69	0.85	0.85	NA	NA	None	NA	NA	NA	NA	NA	NA	NA	NA	0.4	Deaths per 100,000 population	25.5909	16.9	15.2818	15.0545	15.4	16.1091	17.1364	19.6818	21.1455	23.4	26.8818	27.9364	30.4273	32.2	33.2364
39	PEV (Pre-Erythrocytic Vaccine)	3	0.35	4	0.1	Infants	6, 10, &, 14 weeks	None	0.89	0.95	0.97	0.97	NA	NA	1-39yo	0 yrs	None	0.5	0.69	0.85	0.85	NA	NA	None	NA	NA	NA	NA	NA	NA	NA	NA	0.4	Cases in <5yo per 100,000 population	551.609	344.609	275.509	243.018	232.218	231.527	250.664	268.645	301.127	332.373	371.845	403.164	433.6	463.627	495.027
39	PEV (Pre-Erythrocytic Vaccine)	3	0.35	4	0.1	Infants	6, 10, &, 14 weeks	None	0.89	0.95	0.97	0.97	NA	NA	1-39yo	0 yrs	None	0.5	0.69	0.85	0.85	NA	NA	None	NA	NA	NA	NA	NA	NA	NA	NA	0.4	Severe Cases in <5yo per 100,000 population	28.5	17.4455	14.2273	12.9182	12.5182	12.5727	13.1818	14.4182	16.9091	17.8273	19.7	21.0273	22.9455	24.6182	26.3818
39	PEV (Pre-Erythrocytic Vaccine)	3	0.35	4	0.1	Infants	6, 10, &, 14 weeks	None	0.89	0.95	0.97	0.97	NA	NA	1-39yo	0 yrs	None	0.5	0.69	0.85	0.85	NA	NA	None	NA	NA	NA	NA	NA	NA	NA	NA	0.4	Deaths in < 5yo per 100,000 population	7.41818	5.56364	5.05455	4.68182	5.11818	4.52727	4.52727	5.07273	5.2	5.77273	6.09091	6.11818	6.31818	6.81818	6.59091
39	PEV (Pre-Erythrocytic Vaccine)	3	0.35	4	0.1	Infants	6, 10, &, 14 weeks	None	0.89	0.95	0.97	0.97	NA	NA	1-39yo	0 yrs	None	0.5	0.69	0.85	0.85	NA	NA	None	NA	NA	NA	NA	NA	NA	NA	NA	0.4	DALYs per 100,000 population	648.23	427.646	388.053	379.904	391.646	408.277	434.016	493.031	532.402	592.122	677.487	702.639	763.365	805.414	830.245
39	PEV (Pre-Erythrocytic Vaccine)	3	0.35	4	0.1	Infants	6, 10, &, 14 weeks	None	0.89	0.95	0.97	0.97	NA	NA	1-39yo	0 yrs	None	0.5	0.69	0.85	0.85	NA	NA	None	NA	NA	NA	NA	NA	NA	NA	NA	0.4	Income and productivity gains from delivering vaccine (US$ / dose)	0.0315055	0.879058	1.03694	1.10081	1.09413	1.04772	0.981527	0.878875	0.764074	0.639461	0.517679	0.40516	0.298243	0.202103	0.111854
40	PEV (Pre-Erythrocytic Vaccine)	3	0.35	4	0.1	Infants	6, 10, &, 14 weeks	None	0.7	0.81	0.93	0.93	NA	NA	1-39yo	0 yrs	None	0.89	0.95	0.97	0.97	NA	NA	None	NA	NA	NA	NA	NA	NA	NA	NA	0.4	Cases per 100,000 population	6521.11	4053.62	3359.88	3073.45	2977.54	3086.05	3314.98	3700.43	4134.29	4745.95	5431.39	6141.15	6741.72	7385.26	7943.53
40	PEV (Pre-Erythrocytic Vaccine)	3	0.35	4	0.1	Infants	6, 10, &, 14 weeks	None	0.7	0.81	0.93	0.93	NA	NA	1-39yo	0 yrs	None	0.89	0.95	0.97	0.97	NA	NA	None	NA	NA	NA	NA	NA	NA	NA	NA	0.4	Severe Cases per 100,000 population	109.109	65.8	55.9182	52.3273	53.4818	57.6	62.5909	71.1182	81.8727	97.3545	113.245	130.882	143.673	155.727	166.682
40	PEV (Pre-Erythrocytic Vaccine)	3	0.35	4	0.1	Infants	6, 10, &, 14 weeks	None	0.7	0.81	0.93	0.93	NA	NA	1-39yo	0 yrs	None	0.89	0.95	0.97	0.97	NA	NA	None	NA	NA	NA	NA	NA	NA	NA	NA	0.4	Deaths per 100,000 population	23.8182	15.6455	13.5091	12.5091	12.2364	13.2	14.3545	16.0545	18.3364	20.7545	24.8182	27.9545	29.5455	32.4909	35.4545
40	PEV (Pre-Erythrocytic Vaccine)	3	0.35	4	0.1	Infants	6, 10, &, 14 weeks	None	0.7	0.81	0.93	0.93	NA	NA	1-39yo	0 yrs	None	0.89	0.95	0.97	0.97	NA	NA	None	NA	NA	NA	NA	NA	NA	NA	NA	0.4	Cases in <5yo per 100,000 population	519.373	300.882	238.591	209.4	195.909	193.582	203.109	224.818	251.991	282.791	329.282	377.327	416.473	468.036	506.291
40	PEV (Pre-Erythrocytic Vaccine)	3	0.35	4	0.1	Infants	6, 10, &, 14 weeks	None	0.7	0.81	0.93	0.93	NA	NA	1-39yo	0 yrs	None	0.89	0.95	0.97	0.97	NA	NA	None	NA	NA	NA	NA	NA	NA	NA	NA	0.4	Severe Cases in <5yo per 100,000 population	26.0727	15.9545	12.2727	11.0182	10.6364	10.6364	11.0091	11.5818	13.0364	15.5545	18.2545	20.7455	23.5182	24.2455	26.3636
40	PEV (Pre-Erythrocytic Vaccine)	3	0.35	4	0.1	Infants	6, 10, &, 14 weeks	None	0.7	0.81	0.93	0.93	NA	NA	1-39yo	0 yrs	None	0.89	0.95	0.97	0.97	NA	NA	None	NA	NA	NA	NA	NA	NA	NA	NA	0.4	Deaths in < 5yo per 100,000 population	7.19091	5.37273	4.87273	4.32727	4.36364	3.98182	4.17273	4.26364	4.81818	5.00909	5.44545	6.16364	6.46364	6.63636	7.10909
40	PEV (Pre-Erythrocytic Vaccine)	3	0.35	4	0.1	Infants	6, 10, &, 14 weeks	None	0.7	0.81	0.93	0.93	NA	NA	1-39yo	0 yrs	None	0.89	0.95	0.97	0.97	NA	NA	None	NA	NA	NA	NA	NA	NA	NA	NA	0.4	DALYs per 100,000 population	602.932	399.428	341.53	316.94	312.305	332.998	360.969	402.051	461.086	520.942	624.513	704.058	737.143	815.593	883.97
40	PEV (Pre-Erythrocytic Vaccine)	3	0.35	4	0.1	Infants	6, 10, &, 14 weeks	None	0.7	0.81	0.93	0.93	NA	NA	1-39yo	0 yrs	None	0.89	0.95	0.97	0.97	NA	NA	None	NA	NA	NA	NA	NA	NA	NA	NA	0.4	Income and productivity gains from delivering vaccine (US$ / dose)	0.0326784	1.24235	1.43028	1.50769	1.53402	1.50188	1.43082	1.32169	1.20211	1.02387	0.836713	0.637987	0.472167	0.294529	0.142094
41	PEV (Pre-Erythrocytic Vaccine)	3	0.35	4	0.1	Infants	6, 10, &, 14 weeks	None	0.7	0.81	0.93	0.93	NA	NA	1-39yo	0 yrs	None	0.7	0.81	0.93	0.93	NA	NA	None	NA	NA	NA	NA	NA	NA	NA	NA	0.4	Cases per 100,000 population	6702.48	4330.76	3643.97	3365.85	3297.76	3394.22	3616.75	3970.99	4516.11	5152.57	5834.53	6395.86	6932.96	7482.31	7958.03
41	PEV (Pre-Erythrocytic Vaccine)	3	0.35	4	0.1	Infants	6, 10, &, 14 weeks	None	0.7	0.81	0.93	0.93	NA	NA	1-39yo	0 yrs	None	0.7	0.81	0.93	0.93	NA	NA	None	NA	NA	NA	NA	NA	NA	NA	NA	0.4	Severe Cases per 100,000 population	112.036	70.9091	59.9909	58.7364	58.2545	61.5364	67.7727	78.1364	89.7818	104.518	119.664	132.827	145.655	156.527	165.609
41	PEV (Pre-Erythrocytic Vaccine)	3	0.35	4	0.1	Infants	6, 10, &, 14 weeks	None	0.7	0.81	0.93	0.93	NA	NA	1-39yo	0 yrs	None	0.7	0.81	0.93	0.93	NA	NA	None	NA	NA	NA	NA	NA	NA	NA	NA	0.4	Deaths per 100,000 population	24.4091	15.3909	14.0182	13.9182	13.7455	14.1545	15.1818	16.8818	19.5727	22.9182	26.5182	27.2818	30.8727	33.3273	33.9455
41	PEV (Pre-Erythrocytic Vaccine)	3	0.35	4	0.1	Infants	6, 10, &, 14 weeks	None	0.7	0.81	0.93	0.93	NA	NA	1-39yo	0 yrs	None	0.7	0.81	0.93	0.93	NA	NA	None	NA	NA	NA	NA	NA	NA	NA	NA	0.4	Cases in <5yo per 100,000 population	536.9	318.955	263.273	229.382	215.227	212.836	219.791	239.7	274.391	320.282	358.655	396.518	431.391	475.409	508.155
41	PEV (Pre-Erythrocytic Vaccine)	3	0.35	4	0.1	Infants	6, 10, &, 14 weeks	None	0.7	0.81	0.93	0.93	NA	NA	1-39yo	0 yrs	None	0.7	0.81	0.93	0.93	NA	NA	None	NA	NA	NA	NA	NA	NA	NA	NA	0.4	Severe Cases in <5yo per 100,000 population	27.2545	16.8455	13.4182	13.0364	11.2909	11.4818	11.9273	13.3727	14.5364	17.4727	19.4818	21.4636	23.1182	26.0636	27.7273
41	PEV (Pre-Erythrocytic Vaccine)	3	0.35	4	0.1	Infants	6, 10, &, 14 weeks	None	0.7	0.81	0.93	0.93	NA	NA	1-39yo	0 yrs	None	0.7	0.81	0.93	0.93	NA	NA	None	NA	NA	NA	NA	NA	NA	NA	NA	0.4	Deaths in < 5yo per 100,000 population	7.47273	5.24545	4.56364	4.55455	4.30909	4.35455	4.41818	4.63636	5.11818	5.94545	5.73636	5.58182	6.63636	7.00909	7.02727
41	PEV (Pre-Erythrocytic Vaccine)	3	0.35	4	0.1	Infants	6, 10, &, 14 weeks	None	0.7	0.81	0.93	0.93	NA	NA	1-39yo	0 yrs	None	0.7	0.81	0.93	0.93	NA	NA	None	NA	NA	NA	NA	NA	NA	NA	NA	0.4	DALYs per 100,000 population	618.65	391.502	353.924	350.368	347.843	357.648	383.991	426.757	494.682	579.879	667.507	684.957	778.095	832.918	848.655
41	PEV (Pre-Erythrocytic Vaccine)	3	0.35	4	0.1	Infants	6, 10, &, 14 weeks	None	0.7	0.81	0.93	0.93	NA	NA	1-39yo	0 yrs	None	0.7	0.81	0.93	0.93	NA	NA	None	NA	NA	NA	NA	NA	NA	NA	NA	0.4	Income and productivity gains from delivering vaccine (US$ / dose)	0.032275	1.16799	1.35534	1.42338	1.43968	1.41588	1.34924	1.24651	1.09226	0.914968	0.727967	0.570647	0.423953	0.271608	0.140157
42	PEV (Pre-Erythrocytic Vaccine)	3	0.35	4	0.1	Infants	6, 10, &, 14 weeks	None	0.7	0.81	0.93	0.93	NA	NA	1-39yo	0 yrs	None	0.5	0.69	0.85	0.85	NA	NA	None	NA	NA	NA	NA	NA	NA	NA	NA	0.4	Cases per 100,000 population	6908.83	4715.07	4052.56	3796.14	3713.46	3853.05	4108.17	4488.07	5007.06	5560.02	6156.27	6712.94	7263.05	7774.56	8133.35
42	PEV (Pre-Erythrocytic Vaccine)	3	0.35	4	0.1	Infants	6, 10, &, 14 weeks	None	0.7	0.81	0.93	0.93	NA	NA	1-39yo	0 yrs	None	0.5	0.69	0.85	0.85	NA	NA	None	NA	NA	NA	NA	NA	NA	NA	NA	0.4	Severe Cases per 100,000 population	117.409	76.9636	68.8545	65.2273	66.1727	68.9091	78.1636	86.3	97.6	112.418	125.664	135.191	147.764	159.773	163.155
42	PEV (Pre-Erythrocytic Vaccine)	3	0.35	4	0.1	Infants	6, 10, &, 14 weeks	None	0.7	0.81	0.93	0.93	NA	NA	1-39yo	0 yrs	None	0.5	0.69	0.85	0.85	NA	NA	None	NA	NA	NA	NA	NA	NA	NA	NA	0.4	Deaths per 100,000 population	24.7818	17.5091	15.6273	15.0727	14.8182	15.9091	17.1	19.2909	21.6091	23.4	25.8091	29.1636	29.8364	33.5455	33.6
42	PEV (Pre-Erythrocytic Vaccine)	3	0.35	4	0.1	Infants	6, 10, &, 14 weeks	None	0.7	0.81	0.93	0.93	NA	NA	1-39yo	0 yrs	None	0.5	0.69	0.85	0.85	NA	NA	None	NA	NA	NA	NA	NA	NA	NA	NA	0.4	Cases in <5yo per 100,000 population	548.036	352.218	288.864	258.636	242.145	239.6	253.9	272.245	308.182	346.136	382.2	421.455	461.855	500.682	526.3
42	PEV (Pre-Erythrocytic Vaccine)	3	0.35	4	0.1	Infants	6, 10, &, 14 weeks	None	0.7	0.81	0.93	0.93	NA	NA	1-39yo	0 yrs	None	0.5	0.69	0.85	0.85	NA	NA	None	NA	NA	NA	NA	NA	NA	NA	NA	0.4	Severe Cases in <5yo per 100,000 population	28.4273	17.9909	15.0636	13.9273	13.2455	12.4909	14.6636	14.9455	17.1273	18.7455	21.2636	22.2364	24.3909	27.0364	27.5818
42	PEV (Pre-Erythrocytic Vaccine)	3	0.35	4	0.1	Infants	6, 10, &, 14 weeks	None	0.7	0.81	0.93	0.93	NA	NA	1-39yo	0 yrs	None	0.5	0.69	0.85	0.85	NA	NA	None	NA	NA	NA	NA	NA	NA	NA	NA	0.4	Deaths in < 5yo per 100,000 population	7.33636	5.90909	4.96364	4.86364	4.47273	4.32727	4.98182	5.06364	5.69091	5.64545	5.88182	6.61818	6.55455	7.45455	7.18182
42	PEV (Pre-Erythrocytic Vaccine)	3	0.35	4	0.1	Infants	6, 10, &, 14 weeks	None	0.7	0.81	0.93	0.93	NA	NA	1-39yo	0 yrs	None	0.5	0.69	0.85	0.85	NA	NA	None	NA	NA	NA	NA	NA	NA	NA	NA	0.4	DALYs per 100,000 population	632.141	443.833	396.344	383.29	374.781	401.014	430.374	487.296	541.517	587.302	651.102	734.794	755.558	847.881	843.82
42	PEV (Pre-Erythrocytic Vaccine)	3	0.35	4	0.1	Infants	6, 10, &, 14 weeks	None	0.7	0.81	0.93	0.93	NA	NA	1-39yo	0 yrs	None	0.5	0.69	0.85	0.85	NA	NA	None	NA	NA	NA	NA	NA	NA	NA	NA	0.4	Income and productivity gains from delivering vaccine (US$ / dose)	0.0317331	1.06047	1.24172	1.31086	1.32741	1.29395	1.21199	1.10753	0.956597	0.805187	0.640348	0.487943	0.332938	0.191997	0.0953905
43	PEV (Pre-Erythrocytic Vaccine)	3	0.35	4	0.1	Infants	6, 10, &, 14 weeks	None	0.5	0.69	0.85	0.85	NA	NA	1-39yo	0 yrs	None	0.89	0.95	0.97	0.97	NA	NA	None	NA	NA	NA	NA	NA	NA	NA	NA	0.4	Cases per 100,000 population	6521.56	4060.68	3358.74	3020.85	2991.96	3045.43	3325.18	3727.33	4283.36	4842.22	5542.49	6263.78	6992.07	7626.5	8222.61
43	PEV (Pre-Erythrocytic Vaccine)	3	0.35	4	0.1	Infants	6, 10, &, 14 weeks	None	0.5	0.69	0.85	0.85	NA	NA	1-39yo	0 yrs	None	0.89	0.95	0.97	0.97	NA	NA	None	NA	NA	NA	NA	NA	NA	NA	NA	0.4	Severe Cases per 100,000 population	107.836	65.7273	55.7455	52.2091	52.5182	55.8	63.6273	72.8273	87.5364	98.1	114.718	132.764	148.991	160.618	174.609
43	PEV (Pre-Erythrocytic Vaccine)	3	0.35	4	0.1	Infants	6, 10, &, 14 weeks	None	0.5	0.69	0.85	0.85	NA	NA	1-39yo	0 yrs	None	0.89	0.95	0.97	0.97	NA	NA	None	NA	NA	NA	NA	NA	NA	NA	NA	0.4	Deaths per 100,000 population	23.4727	15.4182	12.9273	12.2727	12.1818	13.4091	14.5636	16.0273	18.6909	21.0091	24.8455	27.7182	30.8636	33.0727	36.6636
43	PEV (Pre-Erythrocytic Vaccine)	3	0.35	4	0.1	Infants	6, 10, &, 14 weeks	None	0.5	0.69	0.85	0.85	NA	NA	1-39yo	0 yrs	None	0.89	0.95	0.97	0.97	NA	NA	None	NA	NA	NA	NA	NA	NA	NA	NA	0.4	Cases in <5yo per 100,000 population	522.827	302.8	243.891	210.309	206.636	199.609	215.055	236.518	274.145	310.345	352.627	394.645	453.927	506.064	551.745
43	PEV (Pre-Erythrocytic Vaccine)	3	0.35	4	0.1	Infants	6, 10, &, 14 weeks	None	0.5	0.69	0.85	0.85	NA	NA	1-39yo	0 yrs	None	0.89	0.95	0.97	0.97	NA	NA	None	NA	NA	NA	NA	NA	NA	NA	NA	0.4	Severe Cases in <5yo per 100,000 population	26.2909	15.7364	12.3636	11.8364	11.0909	10.8091	12.3545	13.1273	15.2091	16.6091	18.7364	21.7273	24.4455	26.0091	29.4091
43	PEV (Pre-Erythrocytic Vaccine)	3	0.35	4	0.1	Infants	6, 10, &, 14 weeks	None	0.5	0.69	0.85	0.85	NA	NA	1-39yo	0 yrs	None	0.89	0.95	0.97	0.97	NA	NA	None	NA	NA	NA	NA	NA	NA	NA	NA	0.4	Deaths in < 5yo per 100,000 population	7.76364	5.40909	4.30909	4.35455	4.17273	4.36364	4.75455	4.5	4.84545	5.29091	5.45455	6.22727	6.77273	6.76364	7.6
43	PEV (Pre-Erythrocytic Vaccine)	3	0.35	4	0.1	Infants	6, 10, &, 14 weeks	None	0.5	0.69	0.85	0.85	NA	NA	1-39yo	0 yrs	None	0.89	0.95	0.97	0.97	NA	NA	None	NA	NA	NA	NA	NA	NA	NA	NA	0.4	DALYs per 100,000 population	594.894	394.774	327.338	311.195	310.813	338.463	370.446	402.774	471.541	533.156	623.449	694.334	775.889	829.56	919.976
43	PEV (Pre-Erythrocytic Vaccine)	3	0.35	4	0.1	Infants	6, 10, &, 14 weeks	None	0.5	0.69	0.85	0.85	NA	NA	1-39yo	0 yrs	None	0.89	0.95	0.97	0.97	NA	NA	None	NA	NA	NA	NA	NA	NA	NA	NA	0.4	Income and productivity gains from delivering vaccine (US$ / dose)	0.0331436	1.5678	1.80512	1.91868	1.93747	1.90407	1.803	1.65408	1.45897	1.26257	1.02284	0.767782	0.51429	0.291919	0.084787
44	PEV (Pre-Erythrocytic Vaccine)	3	0.35	4	0.1	Infants	6, 10, &, 14 weeks	None	0.5	0.69	0.85	0.85	NA	NA	1-39yo	0 yrs	None	0.7	0.81	0.93	0.93	NA	NA	None	NA	NA	NA	NA	NA	NA	NA	NA	0.4	Cases per 100,000 population	6705.81	4365	3715.45	3463.42	3402.05	3605.15	3917.41	4368.59	4901.77	5408.34	6068.49	6735.08	7301.73	7837.35	8288.2
44	PEV (Pre-Erythrocytic Vaccine)	3	0.35	4	0.1	Infants	6, 10, &, 14 weeks	None	0.5	0.69	0.85	0.85	NA	NA	1-39yo	0 yrs	None	0.7	0.81	0.93	0.93	NA	NA	None	NA	NA	NA	NA	NA	NA	NA	NA	0.4	Severe Cases per 100,000 population	111.164	70.9545	62.5091	59.0909	59.4545	66.5	73.8909	84.6364	98.6273	110.636	122.318	139.727	151.545	162.964	170.936
44	PEV (Pre-Erythrocytic Vaccine)	3	0.35	4	0.1	Infants	6, 10, &, 14 weeks	None	0.5	0.69	0.85	0.85	NA	NA	1-39yo	0 yrs	None	0.7	0.81	0.93	0.93	NA	NA	None	NA	NA	NA	NA	NA	NA	NA	NA	0.4	Deaths per 100,000 population	23.8364	17.4364	14.4455	14.3455	13.2364	15.1455	16.7	18.7455	20.5364	23.8091	25.8727	29.4091	31.3455	33.9273	36.0091
44	PEV (Pre-Erythrocytic Vaccine)	3	0.35	4	0.1	Infants	6, 10, &, 14 weeks	None	0.5	0.69	0.85	0.85	NA	NA	1-39yo	0 yrs	None	0.7	0.81	0.93	0.93	NA	NA	None	NA	NA	NA	NA	NA	NA	NA	NA	0.4	Cases in <5yo per 100,000 population	536.073	326.691	272.436	251.1	237.682	236.427	252.791	280.518	319.191	347.636	391.145	442.191	481.045	528.518	562.745
44	PEV (Pre-Erythrocytic Vaccine)	3	0.35	4	0.1	Infants	6, 10, &, 14 weeks	None	0.5	0.69	0.85	0.85	NA	NA	1-39yo	0 yrs	None	0.7	0.81	0.93	0.93	NA	NA	None	NA	NA	NA	NA	NA	NA	NA	NA	0.4	Severe Cases in <5yo per 100,000 population	26.7182	16.5818	14.5636	13.4636	12.3273	12.7636	14.0364	14.8	17.8182	19.7455	20.5273	23.9182	26.2818	27.4545	29.5455
44	PEV (Pre-Erythrocytic Vaccine)	3	0.35	4	0.1	Infants	6, 10, &, 14 weeks	None	0.5	0.69	0.85	0.85	NA	NA	1-39yo	0 yrs	None	0.7	0.81	0.93	0.93	NA	NA	None	NA	NA	NA	NA	NA	NA	NA	NA	0.4	Deaths in < 5yo per 100,000 population	7.13636	5.9	5.17273	4.62727	4.28182	4.61818	4.90909	5.06364	5.31818	6.08182	6.06364	6.84545	7.13636	7.39091	7.66364
44	PEV (Pre-Erythrocytic Vaccine)	3	0.35	4	0.1	Infants	6, 10, &, 14 weeks	None	0.5	0.69	0.85	0.85	NA	NA	1-39yo	0 yrs	None	0.7	0.81	0.93	0.93	NA	NA	None	NA	NA	NA	NA	NA	NA	NA	NA	0.4	DALYs per 100,000 population	606.162	441.385	365.615	362.872	333.676	381.756	422.111	473.031	517.157	605.252	652.55	743.911	793.447	850.862	903.118
44	PEV (Pre-Erythrocytic Vaccine)	3	0.35	4	0.1	Infants	6, 10, &, 14 weeks	None	0.5	0.69	0.85	0.85	NA	NA	1-39yo	0 yrs	None	0.7	0.81	0.93	0.93	NA	NA	None	NA	NA	NA	NA	NA	NA	NA	NA	0.4	Income and productivity gains from delivering vaccine (US$ / dose)	0.0326306	1.46959	1.68526	1.76359	1.79522	1.70901	1.5967	1.42779	1.24429	1.06589	0.838535	0.604963	0.407868	0.219649	0.0699044
45	PEV (Pre-Erythrocytic Vaccine)	3	0.35	4	0.1	Infants	6, 10, &, 14 weeks	None	0.5	0.69	0.85	0.85	NA	NA	1-39yo	0 yrs	None	0.5	0.69	0.85	0.85	NA	NA	None	NA	NA	NA	NA	NA	NA	NA	NA	0.4	Cases per 100,000 population	6918.23	4724.5	4088.83	3845.6	3850.51	3962.51	4254.25	4682.67	5213.13	5723.85	6307.85	6882.07	7381.64	7838.78	8303.95
45	PEV (Pre-Erythrocytic Vaccine)	3	0.35	4	0.1	Infants	6, 10, &, 14 weeks	None	0.5	0.69	0.85	0.85	NA	NA	1-39yo	0 yrs	None	0.5	0.69	0.85	0.85	NA	NA	None	NA	NA	NA	NA	NA	NA	NA	NA	0.4	Severe Cases per 100,000 population	116.073	77.8636	69.3455	66.6636	68.3091	72.9545	79.4	90.1727	102.973	113.636	127.918	140.764	150.136	161.391	167.345
45	PEV (Pre-Erythrocytic Vaccine)	3	0.35	4	0.1	Infants	6, 10, &, 14 weeks	None	0.5	0.69	0.85	0.85	NA	NA	1-39yo	0 yrs	None	0.5	0.69	0.85	0.85	NA	NA	None	NA	NA	NA	NA	NA	NA	NA	NA	0.4	Deaths per 100,000 population	24.1364	17.2455	15.4545	15.1455	15.1364	16.3545	17.2091	20.1091	22.1545	24.1636	26.7	30.1	31.8818	33.7091	34.7545
45	PEV (Pre-Erythrocytic Vaccine)	3	0.35	4	0.1	Infants	6, 10, &, 14 weeks	None	0.5	0.69	0.85	0.85	NA	NA	1-39yo	0 yrs	None	0.5	0.69	0.85	0.85	NA	NA	None	NA	NA	NA	NA	NA	NA	NA	NA	0.4	Cases in <5yo per 100,000 population	553.582	355.173	298.791	267.091	265.027	262.364	277.927	307	336.955	366.491	410.891	456.745	483.555	522.964	562.955
45	PEV (Pre-Erythrocytic Vaccine)	3	0.35	4	0.1	Infants	6, 10, &, 14 weeks	None	0.5	0.69	0.85	0.85	NA	NA	1-39yo	0 yrs	None	0.5	0.69	0.85	0.85	NA	NA	None	NA	NA	NA	NA	NA	NA	NA	NA	0.4	Severe Cases in <5yo per 100,000 population	29	18.7	15.4182	14.8091	14.7636	14.3727	14.6182	15.9727	17.5273	20.1727	22.3	23.8545	25.9	28.8	30.0091
45	PEV (Pre-Erythrocytic Vaccine)	3	0.35	4	0.1	Infants	6, 10, &, 14 weeks	None	0.5	0.69	0.85	0.85	NA	NA	1-39yo	0 yrs	None	0.5	0.69	0.85	0.85	NA	NA	None	NA	NA	NA	NA	NA	NA	NA	NA	0.4	Deaths in < 5yo per 100,000 population	7.53636	5.94545	5.16364	5.15455	4.89091	5.06364	4.6	5.41818	5.43636	6.10909	6.35455	6.73636	7.12727	7.21818	7.75455
45	PEV (Pre-Erythrocytic Vaccine)	3	0.35	4	0.1	Infants	6, 10, &, 14 weeks	None	0.5	0.69	0.85	0.85	NA	NA	1-39yo	0 yrs	None	0.5	0.69	0.85	0.85	NA	NA	None	NA	NA	NA	NA	NA	NA	NA	NA	0.4	DALYs per 100,000 population	618.431	436.394	390.336	385.426	380.565	413.821	436.546	509.883	557.556	609.531	673.906	757.745	803.574	847.523	875.565
45	PEV (Pre-Erythrocytic Vaccine)	3	0.35	4	0.1	Infants	6, 10, &, 14 weeks	None	0.5	0.69	0.85	0.85	NA	NA	1-39yo	0 yrs	None	0.5	0.69	0.85	0.85	NA	NA	None	NA	NA	NA	NA	NA	NA	NA	NA	0.4	Income and productivity gains from delivering vaccine (US$ / dose)	0.0320616	1.33466	1.54897	1.62561	1.63619	1.58278	1.4844	1.32088	1.13749	0.959638	0.755645	0.557827	0.383461	0.224009	0.066689
46	PEV (Pre-Erythrocytic Vaccine)	3	0.35	4	1	Infants	6, 10, &, 14 weeks	None	0.89	0.95	0.97	0.97	NA	NA	1-39yo	0 yrs	None	0.89	0.95	0.97	0.97	NA	NA	None	NA	NA	NA	NA	NA	NA	NA	NA	0.4	Cases per 100,000 population	65455.2	41258.4	34153.7	30434.9	29738.4	30783.5	32787.5	36047.3	41572.5	47189.7	53482.9	60736.8	66704.5	73153.1	79247.7
46	PEV (Pre-Erythrocytic Vaccine)	3	0.35	4	1	Infants	6, 10, &, 14 weeks	None	0.89	0.95	0.97	0.97	NA	NA	1-39yo	0 yrs	None	0.89	0.95	0.97	0.97	NA	NA	None	NA	NA	NA	NA	NA	NA	NA	NA	0.4	Severe Cases per 100,000 population	1078.27	664.909	572	513.909	526.182	552.364	610.545	685.273	826.091	939.818	1108.82	1256.36	1405.55	1549.91	1676.09
46	PEV (Pre-Erythrocytic Vaccine)	3	0.35	4	1	Infants	6, 10, &, 14 weeks	None	0.89	0.95	0.97	0.97	NA	NA	1-39yo	0 yrs	None	0.89	0.95	0.97	0.97	NA	NA	None	NA	NA	NA	NA	NA	NA	NA	NA	0.4	Deaths per 100,000 population	230.545	155.273	131.364	119.636	124.636	123.091	145	153	176.636	205.182	246.909	274	297.455	325.727	346.545
46	PEV (Pre-Erythrocytic Vaccine)	3	0.35	4	1	Infants	6, 10, &, 14 weeks	None	0.89	0.95	0.97	0.97	NA	NA	1-39yo	0 yrs	None	0.89	0.95	0.97	0.97	NA	NA	None	NA	NA	NA	NA	NA	NA	NA	NA	0.4	Cases in <5yo per 100,000 population	5210.09	3011.45	2359.36	2032.55	1850.73	1819.64	1915.91	2083.91	2387.55	2679.64	3101.55	3558.91	3975.91	4382.45	4835.91
46	PEV (Pre-Erythrocytic Vaccine)	3	0.35	4	1	Infants	6, 10, &, 14 weeks	None	0.89	0.95	0.97	0.97	NA	NA	1-39yo	0 yrs	None	0.89	0.95	0.97	0.97	NA	NA	None	NA	NA	NA	NA	NA	NA	NA	NA	0.4	Severe Cases in <5yo per 100,000 population	260.455	148.727	125.909	105.182	96.5455	100.182	101.364	110.091	125.909	139.182	163.727	188.455	212.182	236.818	259.273
46	PEV (Pre-Erythrocytic Vaccine)	3	0.35	4	1	Infants	6, 10, &, 14 weeks	None	0.89	0.95	0.97	0.97	NA	NA	1-39yo	0 yrs	None	0.89	0.95	0.97	0.97	NA	NA	None	NA	NA	NA	NA	NA	NA	NA	NA	0.4	Deaths in < 5yo per 100,000 population	71.1818	55	45.1818	40.3636	39.5455	40.2727	42.9091	39.8182	45.5455	48.3636	54.9091	53.9091	62.2727	66.9091	66.5455
46	PEV (Pre-Erythrocytic Vaccine)	3	0.35	4	1	Infants	6, 10, &, 14 weeks	None	0.89	0.95	0.97	0.97	NA	NA	1-39yo	0 yrs	None	0.89	0.95	0.97	0.97	NA	NA	None	NA	NA	NA	NA	NA	NA	NA	NA	0.4	DALYs per 100,000 population	5903.48	3921.13	3336.24	3015.8	3140.9	3112.45	3648.66	3859.92	4462.27	5159.69	6197.68	6829.91	7433.08	8173.99	8646.95
46	PEV (Pre-Erythrocytic Vaccine)	3	0.35	4	1	Infants	6, 10, &, 14 weeks	None	0.89	0.95	0.97	0.97	NA	NA	1-39yo	0 yrs	None	0.89	0.95	0.97	0.97	NA	NA	None	NA	NA	NA	NA	NA	NA	NA	NA	0.4	Income and productivity gains from delivering vaccine (US$ / dose)	0.319881	10.0792	11.6317	12.4846	12.6059	12.3421	11.8929	11.1077	9.78976	8.51313	7.09644	5.42213	4.05745	2.56718	1.18964
47	PEV (Pre-Erythrocytic Vaccine)	3	0.35	4	1	Infants	6, 10, &, 14 weeks	None	0.89	0.95	0.97	0.97	NA	NA	1-39yo	0 yrs	None	0.7	0.81	0.93	0.93	NA	NA	None	NA	NA	NA	NA	NA	NA	NA	NA	0.4	Cases per 100,000 population	67193.1	43467.8	36753.5	33603.5	32601.6	33748.8	36610.6	39744.4	45054.9	50614	56836.5	63705.1	69844.8	74324.9	78640.4
47	PEV (Pre-Erythrocytic Vaccine)	3	0.35	4	1	Infants	6, 10, &, 14 weeks	None	0.89	0.95	0.97	0.97	NA	NA	1-39yo	0 yrs	None	0.7	0.81	0.93	0.93	NA	NA	None	NA	NA	NA	NA	NA	NA	NA	NA	0.4	Severe Cases per 100,000 population	1119	702.909	601.273	576.545	577.727	619.727	683.091	770.091	882.273	1021.73	1155.82	1294.64	1445.27	1532.91	1620.82
47	PEV (Pre-Erythrocytic Vaccine)	3	0.35	4	1	Infants	6, 10, &, 14 weeks	None	0.89	0.95	0.97	0.97	NA	NA	1-39yo	0 yrs	None	0.7	0.81	0.93	0.93	NA	NA	None	NA	NA	NA	NA	NA	NA	NA	NA	0.4	Deaths per 100,000 population	232.364	156.909	136.636	131.455	141.455	144.091	157.727	176.273	193.091	213.545	251.273	280	299.182	320.364	342.182
47	PEV (Pre-Erythrocytic Vaccine)	3	0.35	4	1	Infants	6, 10, &, 14 weeks	None	0.89	0.95	0.97	0.97	NA	NA	1-39yo	0 yrs	None	0.7	0.81	0.93	0.93	NA	NA	None	NA	NA	NA	NA	NA	NA	NA	NA	0.4	Cases in <5yo per 100,000 population	5315.18	3181.91	2592	2242.45	2043	2006.36	2127.45	2289.36	2591.91	2958.45	3326.36	3752.18	4221.73	4527.36	4753.73
47	PEV (Pre-Erythrocytic Vaccine)	3	0.35	4	1	Infants	6, 10, &, 14 weeks	None	0.89	0.95	0.97	0.97	NA	NA	1-39yo	0 yrs	None	0.7	0.81	0.93	0.93	NA	NA	None	NA	NA	NA	NA	NA	NA	NA	NA	0.4	Severe Cases in <5yo per 100,000 population	267.273	168	136.182	117.727	110.091	114.091	115.364	126.727	142.727	161.091	178.364	196.182	221.909	240.545	259.545
47	PEV (Pre-Erythrocytic Vaccine)	3	0.35	4	1	Infants	6, 10, &, 14 weeks	None	0.89	0.95	0.97	0.97	NA	NA	1-39yo	0 yrs	None	0.7	0.81	0.93	0.93	NA	NA	None	NA	NA	NA	NA	NA	NA	NA	NA	0.4	Deaths in < 5yo per 100,000 population	69.7273	53.2727	45.4545	43.7273	43	45.0909	45.7273	47.5455	48.4545	48.6364	55.1818	59.1818	65	62.9091	65
47	PEV (Pre-Erythrocytic Vaccine)	3	0.35	4	1	Infants	6, 10, &, 14 weeks	None	0.89	0.95	0.97	0.97	NA	NA	1-39yo	0 yrs	None	0.7	0.81	0.93	0.93	NA	NA	None	NA	NA	NA	NA	NA	NA	NA	NA	0.4	DALYs per 100,000 population	5971.7	4001.91	3473.71	3313.68	3551.37	3613.97	4002.74	4444.13	4854.86	5361.26	6329.29	7019.02	7496.2	7998.92	8560.05
47	PEV (Pre-Erythrocytic Vaccine)	3	0.35	4	1	Infants	6, 10, &, 14 weeks	None	0.89	0.95	0.97	0.97	NA	NA	1-39yo	0 yrs	None	0.7	0.81	0.93	0.93	NA	NA	None	NA	NA	NA	NA	NA	NA	NA	NA	0.4	Income and productivity gains from delivering vaccine (US$ / dose)	0.315544	9.58416	11.093	11.7761	11.9804	11.6695	11.0285	10.2757	9.01275	7.75382	6.31874	4.75733	3.35071	2.34009	1.34347
48	PEV (Pre-Erythrocytic Vaccine)	3	0.35	4	1	Infants	6, 10, &, 14 weeks	None	0.89	0.95	0.97	0.97	NA	NA	1-39yo	0 yrs	None	0.5	0.69	0.85	0.85	NA	NA	None	NA	NA	NA	NA	NA	NA	NA	NA	0.4	Cases per 100,000 population	69055.9	46989.8	39871.7	36919.4	37091.8	38967.5	41935.6	46269	51162.3	56537.5	61961.1	66945.5	71660.9	75797.1	79731
48	PEV (Pre-Erythrocytic Vaccine)	3	0.35	4	1	Infants	6, 10, &, 14 weeks	None	0.89	0.95	0.97	0.97	NA	NA	1-39yo	0 yrs	None	0.5	0.69	0.85	0.85	NA	NA	None	NA	NA	NA	NA	NA	NA	NA	NA	0.4	Severe Cases per 100,000 population	1161.36	769.091	660.364	634.545	660.818	714.182	770.909	876.545	993.818	1114	1248	1337.45	1437.36	1530.64	1611.36
48	PEV (Pre-Erythrocytic Vaccine)	3	0.35	4	1	Infants	6, 10, &, 14 weeks	None	0.89	0.95	0.97	0.97	NA	NA	1-39yo	0 yrs	None	0.5	0.69	0.85	0.85	NA	NA	None	NA	NA	NA	NA	NA	NA	NA	NA	0.4	Deaths per 100,000 population	255.909	169	152.818	150.545	154	161.091	171.364	196.818	211.455	234	268.818	279.364	304.273	322	332.364
48	PEV (Pre-Erythrocytic Vaccine)	3	0.35	4	1	Infants	6, 10, &, 14 weeks	None	0.89	0.95	0.97	0.97	NA	NA	1-39yo	0 yrs	None	0.5	0.69	0.85	0.85	NA	NA	None	NA	NA	NA	NA	NA	NA	NA	NA	0.4	Cases in <5yo per 100,000 population	5516.09	3446.09	2755.09	2430.18	2322.18	2315.27	2506.64	2686.45	3011.27	3323.73	3718.45	4031.64	4336	4636.27	4950.27
48	PEV (Pre-Erythrocytic Vaccine)	3	0.35	4	1	Infants	6, 10, &, 14 weeks	None	0.89	0.95	0.97	0.97	NA	NA	1-39yo	0 yrs	None	0.5	0.69	0.85	0.85	NA	NA	None	NA	NA	NA	NA	NA	NA	NA	NA	0.4	Severe Cases in <5yo per 100,000 population	285	174.455	142.273	129.182	125.182	125.727	131.818	144.182	169.091	178.273	197	210.273	229.455	246.182	263.818
48	PEV (Pre-Erythrocytic Vaccine)	3	0.35	4	1	Infants	6, 10, &, 14 weeks	None	0.89	0.95	0.97	0.97	NA	NA	1-39yo	0 yrs	None	0.5	0.69	0.85	0.85	NA	NA	None	NA	NA	NA	NA	NA	NA	NA	NA	0.4	Deaths in < 5yo per 100,000 population	74.1818	55.6364	50.5455	46.8182	51.1818	45.2727	45.2727	50.7273	52	57.7273	60.9091	61.1818	63.1818	68.1818	65.9091
48	PEV (Pre-Erythrocytic Vaccine)	3	0.35	4	1	Infants	6, 10, &, 14 weeks	None	0.89	0.95	0.97	0.97	NA	NA	1-39yo	0 yrs	None	0.5	0.69	0.85	0.85	NA	NA	None	NA	NA	NA	NA	NA	NA	NA	NA	0.4	DALYs per 100,000 population	6482.3	4276.46	3880.53	3799.04	3916.46	4082.77	4340.16	4930.31	5324.02	5921.22	6774.87	7026.39	7633.65	8054.14	8302.45
48	PEV (Pre-Erythrocytic Vaccine)	3	0.35	4	1	Infants	6, 10, &, 14 weeks	None	0.89	0.95	0.97	0.97	NA	NA	1-39yo	0 yrs	None	0.5	0.69	0.85	0.85	NA	NA	None	NA	NA	NA	NA	NA	NA	NA	NA	0.4	Income and productivity gains from delivering vaccine (US$ / dose)	0.315055	8.79058	10.3694	11.0081	10.9413	10.4772	9.81527	8.78875	7.64074	6.39461	5.17679	4.0516	2.98243	2.02103	1.11854
49	PEV (Pre-Erythrocytic Vaccine)	3	0.35	4	1	Infants	6, 10, &, 14 weeks	None	0.7	0.81	0.93	0.93	NA	NA	1-39yo	0 yrs	None	0.89	0.95	0.97	0.97	NA	NA	None	NA	NA	NA	NA	NA	NA	NA	NA	0.4	Cases per 100,000 population	65211.1	40536.2	33598.8	30734.5	29775.4	30860.5	33149.8	37004.3	41342.9	47459.5	54313.9	61411.5	67417.2	73852.6	79435.3
49	PEV (Pre-Erythrocytic Vaccine)	3	0.35	4	1	Infants	6, 10, &, 14 weeks	None	0.7	0.81	0.93	0.93	NA	NA	1-39yo	0 yrs	None	0.89	0.95	0.97	0.97	NA	NA	None	NA	NA	NA	NA	NA	NA	NA	NA	0.4	Severe Cases per 100,000 population	1091.09	658	559.182	523.273	534.818	576	625.909	711.182	818.727	973.545	1132.45	1308.82	1436.73	1557.27	1666.82
49	PEV (Pre-Erythrocytic Vaccine)	3	0.35	4	1	Infants	6, 10, &, 14 weeks	None	0.7	0.81	0.93	0.93	NA	NA	1-39yo	0 yrs	None	0.89	0.95	0.97	0.97	NA	NA	None	NA	NA	NA	NA	NA	NA	NA	NA	0.4	Deaths per 100,000 population	238.182	156.455	135.091	125.091	122.364	132	143.545	160.545	183.364	207.545	248.182	279.545	295.455	324.909	354.545
49	PEV (Pre-Erythrocytic Vaccine)	3	0.35	4	1	Infants	6, 10, &, 14 weeks	None	0.7	0.81	0.93	0.93	NA	NA	1-39yo	0 yrs	None	0.89	0.95	0.97	0.97	NA	NA	None	NA	NA	NA	NA	NA	NA	NA	NA	0.4	Cases in <5yo per 100,000 population	5193.73	3008.82	2385.91	2094	1959.09	1935.82	2031.09	2248.18	2519.91	2827.91	3292.82	3773.27	4164.73	4680.36	5062.91
49	PEV (Pre-Erythrocytic Vaccine)	3	0.35	4	1	Infants	6, 10, &, 14 weeks	None	0.7	0.81	0.93	0.93	NA	NA	1-39yo	0 yrs	None	0.89	0.95	0.97	0.97	NA	NA	None	NA	NA	NA	NA	NA	NA	NA	NA	0.4	Severe Cases in <5yo per 100,000 population	260.727	159.545	122.727	110.182	106.364	106.364	110.091	115.818	130.364	155.545	182.545	207.455	235.182	242.455	263.636
49	PEV (Pre-Erythrocytic Vaccine)	3	0.35	4	1	Infants	6, 10, &, 14 weeks	None	0.7	0.81	0.93	0.93	NA	NA	1-39yo	0 yrs	None	0.89	0.95	0.97	0.97	NA	NA	None	NA	NA	NA	NA	NA	NA	NA	NA	0.4	Deaths in < 5yo per 100,000 population	71.9091	53.7273	48.7273	43.2727	43.6364	39.8182	41.7273	42.6364	48.1818	50.0909	54.4545	61.6364	64.6364	66.3636	71.0909
49	PEV (Pre-Erythrocytic Vaccine)	3	0.35	4	1	Infants	6, 10, &, 14 weeks	None	0.7	0.81	0.93	0.93	NA	NA	1-39yo	0 yrs	None	0.89	0.95	0.97	0.97	NA	NA	None	NA	NA	NA	NA	NA	NA	NA	NA	0.4	DALYs per 100,000 population	6029.32	3994.28	3415.3	3169.4	3123.05	3329.98	3609.69	4020.51	4610.86	5209.42	6245.13	7040.58	7371.43	8155.93	8839.7
49	PEV (Pre-Erythrocytic Vaccine)	3	0.35	4	1	Infants	6, 10, &, 14 weeks	None	0.7	0.81	0.93	0.93	NA	NA	1-39yo	0 yrs	None	0.89	0.95	0.97	0.97	NA	NA	None	NA	NA	NA	NA	NA	NA	NA	NA	0.4	Income and productivity gains from delivering vaccine (US$ / dose)	0.326784	12.4235	14.3028	15.0769	15.3402	15.0188	14.3082	13.2169	12.0211	10.2387	8.36713	6.37987	4.72167	2.94529	1.42094
50	PEV (Pre-Erythrocytic Vaccine)	3	0.35	4	1	Infants	6, 10, &, 14 weeks	None	0.7	0.81	0.93	0.93	NA	NA	1-39yo	0 yrs	None	0.7	0.81	0.93	0.93	NA	NA	None	NA	NA	NA	NA	NA	NA	NA	NA	0.4	Cases per 100,000 population	67024.8	43307.6	36439.7	33658.5	32977.6	33942.2	36167.5	39709.9	45161.1	51525.7	58345.3	63958.6	69329.6	74823.1	79580.3
50	PEV (Pre-Erythrocytic Vaccine)	3	0.35	4	1	Infants	6, 10, &, 14 weeks	None	0.7	0.81	0.93	0.93	NA	NA	1-39yo	0 yrs	None	0.7	0.81	0.93	0.93	NA	NA	None	NA	NA	NA	NA	NA	NA	NA	NA	0.4	Severe Cases per 100,000 population	1120.36	709.091	599.909	587.364	582.545	615.364	677.727	781.364	897.818	1045.18	1196.64	1328.27	1456.55	1565.27	1656.09
50	PEV (Pre-Erythrocytic Vaccine)	3	0.35	4	1	Infants	6, 10, &, 14 weeks	None	0.7	0.81	0.93	0.93	NA	NA	1-39yo	0 yrs	None	0.7	0.81	0.93	0.93	NA	NA	None	NA	NA	NA	NA	NA	NA	NA	NA	0.4	Deaths per 100,000 population	244.091	153.909	140.182	139.182	137.455	141.545	151.818	168.818	195.727	229.182	265.182	272.818	308.727	333.273	339.455
50	PEV (Pre-Erythrocytic Vaccine)	3	0.35	4	1	Infants	6, 10, &, 14 weeks	None	0.7	0.81	0.93	0.93	NA	NA	1-39yo	0 yrs	None	0.7	0.81	0.93	0.93	NA	NA	None	NA	NA	NA	NA	NA	NA	NA	NA	0.4	Cases in <5yo per 100,000 population	5369	3189.55	2632.73	2293.82	2152.27	2128.36	2197.91	2397	2743.91	3202.82	3586.55	3965.18	4313.91	4754.09	5081.55
50	PEV (Pre-Erythrocytic Vaccine)	3	0.35	4	1	Infants	6, 10, &, 14 weeks	None	0.7	0.81	0.93	0.93	NA	NA	1-39yo	0 yrs	None	0.7	0.81	0.93	0.93	NA	NA	None	NA	NA	NA	NA	NA	NA	NA	NA	0.4	Severe Cases in <5yo per 100,000 population	272.545	168.455	134.182	130.364	112.909	114.818	119.273	133.727	145.364	174.727	194.818	214.636	231.182	260.636	277.273
50	PEV (Pre-Erythrocytic Vaccine)	3	0.35	4	1	Infants	6, 10, &, 14 weeks	None	0.7	0.81	0.93	0.93	NA	NA	1-39yo	0 yrs	None	0.7	0.81	0.93	0.93	NA	NA	None	NA	NA	NA	NA	NA	NA	NA	NA	0.4	Deaths in < 5yo per 100,000 population	74.7273	52.4545	45.6364	45.5455	43.0909	43.5455	44.1818	46.3636	51.1818	59.4545	57.3636	55.8182	66.3636	70.0909	70.2727
50	PEV (Pre-Erythrocytic Vaccine)	3	0.35	4	1	Infants	6, 10, &, 14 weeks	None	0.7	0.81	0.93	0.93	NA	NA	1-39yo	0 yrs	None	0.7	0.81	0.93	0.93	NA	NA	None	NA	NA	NA	NA	NA	NA	NA	NA	0.4	DALYs per 100,000 population	6186.5	3915.02	3539.24	3503.68	3478.43	3576.48	3839.91	4267.57	4946.82	5798.79	6675.07	6849.57	7780.95	8329.18	8486.55
50	PEV (Pre-Erythrocytic Vaccine)	3	0.35	4	1	Infants	6, 10, &, 14 weeks	None	0.7	0.81	0.93	0.93	NA	NA	1-39yo	0 yrs	None	0.7	0.81	0.93	0.93	NA	NA	None	NA	NA	NA	NA	NA	NA	NA	NA	0.4	Income and productivity gains from delivering vaccine (US$ / dose)	0.32275	11.6799	13.5534	14.2338	14.3968	14.1588	13.4924	12.4651	10.9226	9.14968	7.27967	5.70647	4.23953	2.71608	1.40157
51	PEV (Pre-Erythrocytic Vaccine)	3	0.35	4	1	Infants	6, 10, &, 14 weeks	None	0.7	0.81	0.93	0.93	NA	NA	1-39yo	0 yrs	None	0.5	0.69	0.85	0.85	NA	NA	None	NA	NA	NA	NA	NA	NA	NA	NA	0.4	Cases per 100,000 population	69088.3	47150.7	40525.6	37961.4	37134.6	38530.5	41081.7	44880.7	50070.6	55600.2	61562.7	67129.4	72630.5	77745.6	81333.5
51	PEV (Pre-Erythrocytic Vaccine)	3	0.35	4	1	Infants	6, 10, &, 14 weeks	None	0.7	0.81	0.93	0.93	NA	NA	1-39yo	0 yrs	None	0.5	0.69	0.85	0.85	NA	NA	None	NA	NA	NA	NA	NA	NA	NA	NA	0.4	Severe Cases per 100,000 population	1174.09	769.636	688.545	652.273	661.727	689.091	781.636	863	976	1124.18	1256.64	1351.91	1477.64	1597.73	1631.55
51	PEV (Pre-Erythrocytic Vaccine)	3	0.35	4	1	Infants	6, 10, &, 14 weeks	None	0.7	0.81	0.93	0.93	NA	NA	1-39yo	0 yrs	None	0.5	0.69	0.85	0.85	NA	NA	None	NA	NA	NA	NA	NA	NA	NA	NA	0.4	Deaths per 100,000 population	247.818	175.091	156.273	150.727	148.182	159.091	171	192.909	216.091	234	258.091	291.636	298.364	335.455	336
51	PEV (Pre-Erythrocytic Vaccine)	3	0.35	4	1	Infants	6, 10, &, 14 weeks	None	0.7	0.81	0.93	0.93	NA	NA	1-39yo	0 yrs	None	0.5	0.69	0.85	0.85	NA	NA	None	NA	NA	NA	NA	NA	NA	NA	NA	0.4	Cases in <5yo per 100,000 population	5480.36	3522.18	2888.64	2586.36	2421.45	2396	2539	2722.45	3081.82	3461.36	3822	4214.55	4618.55	5006.82	5263
51	PEV (Pre-Erythrocytic Vaccine)	3	0.35	4	1	Infants	6, 10, &, 14 weeks	None	0.7	0.81	0.93	0.93	NA	NA	1-39yo	0 yrs	None	0.5	0.69	0.85	0.85	NA	NA	None	NA	NA	NA	NA	NA	NA	NA	NA	0.4	Severe Cases in <5yo per 100,000 population	284.273	179.909	150.636	139.273	132.455	124.909	146.636	149.455	171.273	187.455	212.636	222.364	243.909	270.364	275.818
51	PEV (Pre-Erythrocytic Vaccine)	3	0.35	4	1	Infants	6, 10, &, 14 weeks	None	0.7	0.81	0.93	0.93	NA	NA	1-39yo	0 yrs	None	0.5	0.69	0.85	0.85	NA	NA	None	NA	NA	NA	NA	NA	NA	NA	NA	0.4	Deaths in < 5yo per 100,000 population	73.3636	59.0909	49.6364	48.6364	44.7273	43.2727	49.8182	50.6364	56.9091	56.4545	58.8182	66.1818	65.5455	74.5455	71.8182
51	PEV (Pre-Erythrocytic Vaccine)	3	0.35	4	1	Infants	6, 10, &, 14 weeks	None	0.7	0.81	0.93	0.93	NA	NA	1-39yo	0 yrs	None	0.5	0.69	0.85	0.85	NA	NA	None	NA	NA	NA	NA	NA	NA	NA	NA	0.4	DALYs per 100,000 population	6321.41	4438.33	3963.44	3832.9	3747.81	4010.14	4303.74	4872.96	5415.17	5873.02	6511.02	7347.94	7555.58	8478.81	8438.2
51	PEV (Pre-Erythrocytic Vaccine)	3	0.35	4	1	Infants	6, 10, &, 14 weeks	None	0.7	0.81	0.93	0.93	NA	NA	1-39yo	0 yrs	None	0.5	0.69	0.85	0.85	NA	NA	None	NA	NA	NA	NA	NA	NA	NA	NA	0.4	Income and productivity gains from delivering vaccine (US$ / dose)	0.317331	10.6047	12.4172	13.1086	13.2741	12.9395	12.1199	11.0753	9.56597	8.05187	6.40348	4.87943	3.32938	1.91997	0.953905
52	PEV (Pre-Erythrocytic Vaccine)	3	0.35	4	1	Infants	6, 10, &, 14 weeks	None	0.5	0.69	0.85	0.85	NA	NA	1-39yo	0 yrs	None	0.89	0.95	0.97	0.97	NA	NA	None	NA	NA	NA	NA	NA	NA	NA	NA	0.4	Cases per 100,000 population	65215.6	40606.8	33587.4	30208.5	29919.6	30454.3	33251.8	37273.3	42833.6	48422.2	55424.9	62637.8	69920.7	76265	82226.1
52	PEV (Pre-Erythrocytic Vaccine)	3	0.35	4	1	Infants	6, 10, &, 14 weeks	None	0.5	0.69	0.85	0.85	NA	NA	1-39yo	0 yrs	None	0.89	0.95	0.97	0.97	NA	NA	None	NA	NA	NA	NA	NA	NA	NA	NA	0.4	Severe Cases per 100,000 population	1078.36	657.273	557.455	522.091	525.182	558	636.273	728.273	875.364	981	1147.18	1327.64	1489.91	1606.18	1746.09
52	PEV (Pre-Erythrocytic Vaccine)	3	0.35	4	1	Infants	6, 10, &, 14 weeks	None	0.5	0.69	0.85	0.85	NA	NA	1-39yo	0 yrs	None	0.89	0.95	0.97	0.97	NA	NA	None	NA	NA	NA	NA	NA	NA	NA	NA	0.4	Deaths per 100,000 population	234.727	154.182	129.273	122.727	121.818	134.091	145.636	160.273	186.909	210.091	248.455	277.182	308.636	330.727	366.636
52	PEV (Pre-Erythrocytic Vaccine)	3	0.35	4	1	Infants	6, 10, &, 14 weeks	None	0.5	0.69	0.85	0.85	NA	NA	1-39yo	0 yrs	None	0.89	0.95	0.97	0.97	NA	NA	None	NA	NA	NA	NA	NA	NA	NA	NA	0.4	Cases in <5yo per 100,000 population	5228.27	3028	2438.91	2103.09	2066.36	1996.09	2150.55	2365.18	2741.45	3103.45	3526.27	3946.45	4539.27	5060.64	5517.45
52	PEV (Pre-Erythrocytic Vaccine)	3	0.35	4	1	Infants	6, 10, &, 14 weeks	None	0.5	0.69	0.85	0.85	NA	NA	1-39yo	0 yrs	None	0.89	0.95	0.97	0.97	NA	NA	None	NA	NA	NA	NA	NA	NA	NA	NA	0.4	Severe Cases in <5yo per 100,000 population	262.909	157.364	123.636	118.364	110.909	108.091	123.545	131.273	152.091	166.091	187.364	217.273	244.455	260.091	294.091
52	PEV (Pre-Erythrocytic Vaccine)	3	0.35	4	1	Infants	6, 10, &, 14 weeks	None	0.5	0.69	0.85	0.85	NA	NA	1-39yo	0 yrs	None	0.89	0.95	0.97	0.97	NA	NA	None	NA	NA	NA	NA	NA	NA	NA	NA	0.4	Deaths in < 5yo per 100,000 population	77.6364	54.0909	43.0909	43.5455	41.7273	43.6364	47.5455	45	48.4545	52.9091	54.5455	62.2727	67.7273	67.6364	76
52	PEV (Pre-Erythrocytic Vaccine)	3	0.35	4	1	Infants	6, 10, &, 14 weeks	None	0.5	0.69	0.85	0.85	NA	NA	1-39yo	0 yrs	None	0.89	0.95	0.97	0.97	NA	NA	None	NA	NA	NA	NA	NA	NA	NA	NA	0.4	DALYs per 100,000 population	5948.94	3947.74	3273.38	3111.95	3108.13	3384.63	3704.46	4027.74	4715.41	5331.56	6234.49	6943.34	7758.89	8295.6	9199.76
52	PEV (Pre-Erythrocytic Vaccine)	3	0.35	4	1	Infants	6, 10, &, 14 weeks	None	0.5	0.69	0.85	0.85	NA	NA	1-39yo	0 yrs	None	0.89	0.95	0.97	0.97	NA	NA	None	NA	NA	NA	NA	NA	NA	NA	NA	0.4	Income and productivity gains from delivering vaccine (US$ / dose)	0.331436	15.678	18.0512	19.1868	19.3747	19.0407	18.03	16.5408	14.5897	12.6257	10.2284	7.67782	5.1429	2.91919	0.84787
53	PEV (Pre-Erythrocytic Vaccine)	3	0.35	4	1	Infants	6, 10, &, 14 weeks	None	0.5	0.69	0.85	0.85	NA	NA	1-39yo	0 yrs	None	0.7	0.81	0.93	0.93	NA	NA	None	NA	NA	NA	NA	NA	NA	NA	NA	0.4	Cases per 100,000 population	67058.1	43650	37154.5	34634.2	34020.5	36051.5	39174.1	43685.9	49017.7	54083.4	60684.9	67350.8	73017.3	78373.5	82882
53	PEV (Pre-Erythrocytic Vaccine)	3	0.35	4	1	Infants	6, 10, &, 14 weeks	None	0.5	0.69	0.85	0.85	NA	NA	1-39yo	0 yrs	None	0.7	0.81	0.93	0.93	NA	NA	None	NA	NA	NA	NA	NA	NA	NA	NA	0.4	Severe Cases per 100,000 population	1111.64	709.545	625.091	590.909	594.545	665	738.909	846.364	986.273	1106.36	1223.18	1397.27	1515.45	1629.64	1709.36
53	PEV (Pre-Erythrocytic Vaccine)	3	0.35	4	1	Infants	6, 10, &, 14 weeks	None	0.5	0.69	0.85	0.85	NA	NA	1-39yo	0 yrs	None	0.7	0.81	0.93	0.93	NA	NA	None	NA	NA	NA	NA	NA	NA	NA	NA	0.4	Deaths per 100,000 population	238.364	174.364	144.455	143.455	132.364	151.455	167	187.455	205.364	238.091	258.727	294.091	313.455	339.273	360.091
53	PEV (Pre-Erythrocytic Vaccine)	3	0.35	4	1	Infants	6, 10, &, 14 weeks	None	0.5	0.69	0.85	0.85	NA	NA	1-39yo	0 yrs	None	0.7	0.81	0.93	0.93	NA	NA	None	NA	NA	NA	NA	NA	NA	NA	NA	0.4	Cases in <5yo per 100,000 population	5360.73	3266.91	2724.36	2511	2376.82	2364.27	2527.91	2805.18	3191.91	3476.36	3911.45	4421.91	4810.45	5285.18	5627.45
53	PEV (Pre-Erythrocytic Vaccine)	3	0.35	4	1	Infants	6, 10, &, 14 weeks	None	0.5	0.69	0.85	0.85	NA	NA	1-39yo	0 yrs	None	0.7	0.81	0.93	0.93	NA	NA	None	NA	NA	NA	NA	NA	NA	NA	NA	0.4	Severe Cases in <5yo per 100,000 population	267.182	165.818	145.636	134.636	123.273	127.636	140.364	148	178.182	197.455	205.273	239.182	262.818	274.545	295.455
53	PEV (Pre-Erythrocytic Vaccine)	3	0.35	4	1	Infants	6, 10, &, 14 weeks	None	0.5	0.69	0.85	0.85	NA	NA	1-39yo	0 yrs	None	0.7	0.81	0.93	0.93	NA	NA	None	NA	NA	NA	NA	NA	NA	NA	NA	0.4	Deaths in < 5yo per 100,000 population	71.3636	59	51.7273	46.2727	42.8182	46.1818	49.0909	50.6364	53.1818	60.8182	60.6364	68.4545	71.3636	73.9091	76.6364
53	PEV (Pre-Erythrocytic Vaccine)	3	0.35	4	1	Infants	6, 10, &, 14 weeks	None	0.5	0.69	0.85	0.85	NA	NA	1-39yo	0 yrs	None	0.7	0.81	0.93	0.93	NA	NA	None	NA	NA	NA	NA	NA	NA	NA	NA	0.4	DALYs per 100,000 population	6061.62	4413.85	3656.15	3628.72	3336.76	3817.56	4221.11	4730.31	5171.57	6052.52	6525.5	7439.11	7934.47	8508.62	9031.18
53	PEV (Pre-Erythrocytic Vaccine)	3	0.35	4	1	Infants	6, 10, &, 14 weeks	None	0.5	0.69	0.85	0.85	NA	NA	1-39yo	0 yrs	None	0.7	0.81	0.93	0.93	NA	NA	None	NA	NA	NA	NA	NA	NA	NA	NA	0.4	Income and productivity gains from delivering vaccine (US$ / dose)	0.326306	14.6959	16.8526	17.6359	17.9522	17.0901	15.967	14.2779	12.4429	10.6589	8.38535	6.04963	4.07868	2.19649	0.699044
54	PEV (Pre-Erythrocytic Vaccine)	3	0.35	4	1	Infants	6, 10, &, 14 weeks	None	0.5	0.69	0.85	0.85	NA	NA	1-39yo	0 yrs	None	0.5	0.69	0.85	0.85	NA	NA	None	NA	NA	NA	NA	NA	NA	NA	NA	0.4	Cases per 100,000 population	69182.3	47245	40888.3	38456	38505.1	39625.1	42542.5	46826.7	52131.3	57238.5	63078.5	68820.7	73816.4	78387.8	83039.5
54	PEV (Pre-Erythrocytic Vaccine)	3	0.35	4	1	Infants	6, 10, &, 14 weeks	None	0.5	0.69	0.85	0.85	NA	NA	1-39yo	0 yrs	None	0.5	0.69	0.85	0.85	NA	NA	None	NA	NA	NA	NA	NA	NA	NA	NA	0.4	Severe Cases per 100,000 population	1160.73	778.636	693.455	666.636	683.091	729.545	794	901.727	1029.73	1136.36	1279.18	1407.64	1501.36	1613.91	1673.45
54	PEV (Pre-Erythrocytic Vaccine)	3	0.35	4	1	Infants	6, 10, &, 14 weeks	None	0.5	0.69	0.85	0.85	NA	NA	1-39yo	0 yrs	None	0.5	0.69	0.85	0.85	NA	NA	None	NA	NA	NA	NA	NA	NA	NA	NA	0.4	Deaths per 100,000 population	241.364	172.455	154.545	151.455	151.364	163.545	172.091	201.091	221.545	241.636	267	301	318.818	337.091	347.545
54	PEV (Pre-Erythrocytic Vaccine)	3	0.35	4	1	Infants	6, 10, &, 14 weeks	None	0.5	0.69	0.85	0.85	NA	NA	1-39yo	0 yrs	None	0.5	0.69	0.85	0.85	NA	NA	None	NA	NA	NA	NA	NA	NA	NA	NA	0.4	Cases in <5yo per 100,000 population	5535.82	3551.73	2987.91	2670.91	2650.27	2623.64	2779.27	3070	3369.55	3664.91	4108.91	4567.45	4835.55	5229.64	5629.55
54	PEV (Pre-Erythrocytic Vaccine)	3	0.35	4	1	Infants	6, 10, &, 14 weeks	None	0.5	0.69	0.85	0.85	NA	NA	1-39yo	0 yrs	None	0.5	0.69	0.85	0.85	NA	NA	None	NA	NA	NA	NA	NA	NA	NA	NA	0.4	Severe Cases in <5yo per 100,000 population	290	187	154.182	148.091	147.636	143.727	146.182	159.727	175.273	201.727	223	238.545	259	288	300.091
54	PEV (Pre-Erythrocytic Vaccine)	3	0.35	4	1	Infants	6, 10, &, 14 weeks	None	0.5	0.69	0.85	0.85	NA	NA	1-39yo	0 yrs	None	0.5	0.69	0.85	0.85	NA	NA	None	NA	NA	NA	NA	NA	NA	NA	NA	0.4	Deaths in < 5yo per 100,000 population	75.3636	59.4545	51.6364	51.5455	48.9091	50.6364	46	54.1818	54.3636	61.0909	63.5455	67.3636	71.2727	72.1818	77.5455
54	PEV (Pre-Erythrocytic Vaccine)	3	0.35	4	1	Infants	6, 10, &, 14 weeks	None	0.5	0.69	0.85	0.85	NA	NA	1-39yo	0 yrs	None	0.5	0.69	0.85	0.85	NA	NA	None	NA	NA	NA	NA	NA	NA	NA	NA	0.4	DALYs per 100,000 population	6184.31	4363.94	3903.36	3854.26	3805.65	4138.21	4365.46	5098.83	5575.56	6095.31	6739.06	7577.45	8035.74	8475.23	8755.65
54	PEV (Pre-Erythrocytic Vaccine)	3	0.35	4	1	Infants	6, 10, &, 14 weeks	None	0.5	0.69	0.85	0.85	NA	NA	1-39yo	0 yrs	None	0.5	0.69	0.85	0.85	NA	NA	None	NA	NA	NA	NA	NA	NA	NA	NA	0.4	Income and productivity gains from delivering vaccine (US$ / dose)	0.320616	13.3466	15.4897	16.2561	16.3619	15.8278	14.844	13.2088	11.3749	9.59638	7.55645	5.57827	3.83461	2.24009	0.66689
55	PEV (Pre-Erythrocytic Vaccine)	3	0.35	4	10	Infants	6, 10, &, 14 weeks	None	0.89	0.95	0.97	0.97	NA	NA	1-39yo	0 yrs	None	0.89	0.95	0.97	0.97	NA	NA	None	NA	NA	NA	NA	NA	NA	NA	NA	0.4	Cases per 100,000 population	111668	103350	111863	119947	126382	131378	135297	138170	140257	141656	142754	143136	143008	143538	143331
55	PEV (Pre-Erythrocytic Vaccine)	3	0.35	4	10	Infants	6, 10, &, 14 weeks	None	0.89	0.95	0.97	0.97	NA	NA	1-39yo	0 yrs	None	0.89	0.95	0.97	0.97	NA	NA	None	NA	NA	NA	NA	NA	NA	NA	NA	0.4	Severe Cases per 100,000 population	1447.91	1281.09	1459.09	1602.18	1710	1805.45	1854.09	1912.27	1940.27	1923.64	1897.91	1929.55	1914.09	1907	1877.45
55	PEV (Pre-Erythrocytic Vaccine)	3	0.35	4	10	Infants	6, 10, &, 14 weeks	None	0.89	0.95	0.97	0.97	NA	NA	1-39yo	0 yrs	None	0.89	0.95	0.97	0.97	NA	NA	None	NA	NA	NA	NA	NA	NA	NA	NA	0.4	Deaths per 100,000 population	308.182	267.455	286	320.364	331.545	353.909	358	365.727	365.909	373.455	359.818	373.091	374.636	364.091	363.182
55	PEV (Pre-Erythrocytic Vaccine)	3	0.35	4	10	Infants	6, 10, &, 14 weeks	None	0.89	0.95	0.97	0.97	NA	NA	1-39yo	0 yrs	None	0.89	0.95	0.97	0.97	NA	NA	None	NA	NA	NA	NA	NA	NA	NA	NA	0.4	Cases in <5yo per 100,000 population	24281.5	20570.1	21393.6	22542.5	23317.8	23648.2	24297.5	24815.9	25183.7	25349.5	25754.6	25724.9	25803.4	26029	25918.9
55	PEV (Pre-Erythrocytic Vaccine)	3	0.35	4	10	Infants	6, 10, &, 14 weeks	None	0.89	0.95	0.97	0.97	NA	NA	1-39yo	0 yrs	None	0.89	0.95	0.97	0.97	NA	NA	None	NA	NA	NA	NA	NA	NA	NA	NA	0.4	Severe Cases in <5yo per 100,000 population	974.364	823.545	899.909	969.273	1005.27	1043.09	1060.64	1062.09	1097	1079.09	1072	1110.55	1102.45	1109.09	1085.64
55	PEV (Pre-Erythrocytic Vaccine)	3	0.35	4	10	Infants	6, 10, &, 14 weeks	None	0.89	0.95	0.97	0.97	NA	NA	1-39yo	0 yrs	None	0.89	0.95	0.97	0.97	NA	NA	None	NA	NA	NA	NA	NA	NA	NA	NA	0.4	Deaths in < 5yo per 100,000 population	209.273	174.455	177.636	193.727	194.364	204.364	205.364	196.364	208.636	205.455	199.455	212.455	215.273	207.455	210
55	PEV (Pre-Erythrocytic Vaccine)	3	0.35	4	10	Infants	6, 10, &, 14 weeks	None	0.89	0.95	0.97	0.97	NA	NA	1-39yo	0 yrs	None	0.89	0.95	0.97	0.97	NA	NA	None	NA	NA	NA	NA	NA	NA	NA	NA	0.4	DALYs per 100,000 population	8328.85	7243.62	7742.34	8711.67	8979.56	9568.88	9657.43	9899.68	9944.18	10115.6	9782.85	10131.9	10141.8	9883.89	9827.84
55	PEV (Pre-Erythrocytic Vaccine)	3	0.35	4	10	Infants	6, 10, &, 14 weeks	None	0.89	0.95	0.97	0.97	NA	NA	1-39yo	0 yrs	None	0.89	0.95	0.97	0.97	NA	NA	None	NA	NA	NA	NA	NA	NA	NA	NA	0.4	Income and productivity gains from delivering vaccine (US$ / dose)	0.408911	7.48921	5.54965	3.78638	2.37463	1.24535	0.39951	-0.208124	-0.664944	-0.960117	-1.11231	-1.21535	-1.18651	-1.25887	-1.21519
56	PEV (Pre-Erythrocytic Vaccine)	3	0.35	4	10	Infants	6, 10, &, 14 weeks	None	0.89	0.95	0.97	0.97	NA	NA	1-39yo	0 yrs	None	0.7	0.81	0.93	0.93	NA	NA	None	NA	NA	NA	NA	NA	NA	NA	NA	0.4	Cases per 100,000 population	114249	106590	114318	121498	127597	131962	135111	137775	139742	141046	141881	142453	142669	142597	142518
56	PEV (Pre-Erythrocytic Vaccine)	3	0.35	4	10	Infants	6, 10, &, 14 weeks	None	0.89	0.95	0.97	0.97	NA	NA	1-39yo	0 yrs	None	0.7	0.81	0.93	0.93	NA	NA	None	NA	NA	NA	NA	NA	NA	NA	NA	0.4	Severe Cases per 100,000 population	1462.55	1356.91	1463.64	1613.64	1714.36	1788.18	1858.36	1878.36	1913.55	1920.36	1913.91	1934.64	1872.73	1890.27	1881.64
56	PEV (Pre-Erythrocytic Vaccine)	3	0.35	4	10	Infants	6, 10, &, 14 weeks	None	0.89	0.95	0.97	0.97	NA	NA	1-39yo	0 yrs	None	0.7	0.81	0.93	0.93	NA	NA	None	NA	NA	NA	NA	NA	NA	NA	NA	0.4	Deaths per 100,000 population	308.364	279.818	299.273	313.455	336.818	346.727	351.636	369.182	369.636	375.273	367.091	374.727	364.909	376.182	364.636
56	PEV (Pre-Erythrocytic Vaccine)	3	0.35	4	10	Infants	6, 10, &, 14 weeks	None	0.89	0.95	0.97	0.97	NA	NA	1-39yo	0 yrs	None	0.7	0.81	0.93	0.93	NA	NA	None	NA	NA	NA	NA	NA	NA	NA	NA	0.4	Cases in <5yo per 100,000 population	24817.1	21419.1	21970.4	22900.3	23570.5	24009.1	24400.4	24847	25194.5	25489.9	25624.6	25752.2	25848.5	25816.1	25947.7
56	PEV (Pre-Erythrocytic Vaccine)	3	0.35	4	10	Infants	6, 10, &, 14 weeks	None	0.89	0.95	0.97	0.97	NA	NA	1-39yo	0 yrs	None	0.7	0.81	0.93	0.93	NA	NA	None	NA	NA	NA	NA	NA	NA	NA	NA	0.4	Severe Cases in <5yo per 100,000 population	974.818	874.273	905.636	975.182	1008.27	1053.91	1054.45	1071.27	1085.18	1089.73	1091.82	1101.09	1063.36	1091.82	1075.18
56	PEV (Pre-Erythrocytic Vaccine)	3	0.35	4	10	Infants	6, 10, &, 14 weeks	None	0.89	0.95	0.97	0.97	NA	NA	1-39yo	0 yrs	None	0.7	0.81	0.93	0.93	NA	NA	None	NA	NA	NA	NA	NA	NA	NA	NA	0.4	Deaths in < 5yo per 100,000 population	204.545	180.364	190.727	189.818	199.818	202.364	201.727	209.909	208.727	210.909	205.727	214.636	206.182	221.455	208.273
56	PEV (Pre-Erythrocytic Vaccine)	3	0.35	4	10	Infants	6, 10, &, 14 weeks	None	0.89	0.95	0.97	0.97	NA	NA	1-39yo	0 yrs	None	0.7	0.81	0.93	0.93	NA	NA	None	NA	NA	NA	NA	NA	NA	NA	NA	0.4	DALYs per 100,000 population	8342.25	7554.16	8098.11	8497.72	9135.01	9398.09	9534.52	10004.5	9985.32	10123.4	9925.8	10171.7	9885.15	10161.2	9873.73
56	PEV (Pre-Erythrocytic Vaccine)	3	0.35	4	10	Infants	6, 10, &, 14 weeks	None	0.89	0.95	0.97	0.97	NA	NA	1-39yo	0 yrs	None	0.7	0.81	0.93	0.93	NA	NA	None	NA	NA	NA	NA	NA	NA	NA	NA	0.4	Income and productivity gains from delivering vaccine (US$ / dose)	0.401262	6.7989	5.06712	3.46772	2.12691	1.16706	0.455126	-0.0868103	-0.52137	-0.779829	-0.938138	-1.0675	-1.07664	-1.06285	-1.05201
57	PEV (Pre-Erythrocytic Vaccine)	3	0.35	4	10	Infants	6, 10, &, 14 weeks	None	0.89	0.95	0.97	0.97	NA	NA	1-39yo	0 yrs	None	0.5	0.69	0.85	0.85	NA	NA	None	NA	NA	NA	NA	NA	NA	NA	NA	0.4	Cases per 100,000 population	117193	109996	117020	123225	128524	132375	135058	137552	139110	140390	141035	141544	141526	141783	141837
57	PEV (Pre-Erythrocytic Vaccine)	3	0.35	4	10	Infants	6, 10, &, 14 weeks	None	0.89	0.95	0.97	0.97	NA	NA	1-39yo	0 yrs	None	0.5	0.69	0.85	0.85	NA	NA	None	NA	NA	NA	NA	NA	NA	NA	NA	0.4	Severe Cases per 100,000 population	1520	1392.82	1519.82	1620.73	1704.55	1768.36	1859.64	1864.82	1864.91	1909.09	1892.91	1917.91	1882.91	1874.18	1864.09
57	PEV (Pre-Erythrocytic Vaccine)	3	0.35	4	10	Infants	6, 10, &, 14 weeks	None	0.89	0.95	0.97	0.97	NA	NA	1-39yo	0 yrs	None	0.5	0.69	0.85	0.85	NA	NA	None	NA	NA	NA	NA	NA	NA	NA	NA	0.4	Deaths per 100,000 population	313.364	289.182	307.727	322.182	323.273	341.364	361	366.818	359.909	374.364	369.545	356.727	372.545	357.545	371.636
57	PEV (Pre-Erythrocytic Vaccine)	3	0.35	4	10	Infants	6, 10, &, 14 weeks	None	0.89	0.95	0.97	0.97	NA	NA	1-39yo	0 yrs	None	0.5	0.69	0.85	0.85	NA	NA	None	NA	NA	NA	NA	NA	NA	NA	NA	0.4	Cases in <5yo per 100,000 population	25526.5	22100.9	22684.5	23390.7	23937.3	24064.3	24566.2	24875.6	25168	25547.1	25526.9	25599.2	25713.1	25730	25874.7
57	PEV (Pre-Erythrocytic Vaccine)	3	0.35	4	10	Infants	6, 10, &, 14 weeks	None	0.89	0.95	0.97	0.97	NA	NA	1-39yo	0 yrs	None	0.5	0.69	0.85	0.85	NA	NA	None	NA	NA	NA	NA	NA	NA	NA	NA	0.4	Severe Cases in <5yo per 100,000 population	1010.91	890.545	952	982.818	1002.73	1035.27	1064.64	1061.55	1072.45	1095	1076	1105.09	1078.55	1081.82	1091.27
57	PEV (Pre-Erythrocytic Vaccine)	3	0.35	4	10	Infants	6, 10, &, 14 weeks	None	0.89	0.95	0.97	0.97	NA	NA	1-39yo	0 yrs	None	0.5	0.69	0.85	0.85	NA	NA	None	NA	NA	NA	NA	NA	NA	NA	NA	0.4	Deaths in < 5yo per 100,000 population	206.455	184	192.091	195.545	190.455	199.455	205.091	209.455	207.545	212.909	210.455	202.818	208.636	205	212.455
57	PEV (Pre-Erythrocytic Vaccine)	3	0.35	4	10	Infants	6, 10, &, 14 weeks	None	0.89	0.95	0.97	0.97	NA	NA	1-39yo	0 yrs	None	0.5	0.69	0.85	0.85	NA	NA	None	NA	NA	NA	NA	NA	NA	NA	NA	0.4	DALYs per 100,000 population	8493.91	7852.91	8322.97	8722.31	8757.44	9274.74	9754.24	9953.65	9755.48	10124	10052.5	9678.91	10093.4	9692.54	10055.3
57	PEV (Pre-Erythrocytic Vaccine)	3	0.35	4	10	Infants	6, 10, &, 14 weeks	None	0.89	0.95	0.97	0.97	NA	NA	1-39yo	0 yrs	None	0.5	0.69	0.85	0.85	NA	NA	None	NA	NA	NA	NA	NA	NA	NA	NA	0.4	Income and productivity gains from delivering vaccine (US$ / dose)	0.394075	6.12419	4.50982	3.14384	1.96599	1.08713	0.478616	-0.0248618	-0.344946	-0.613599	-0.758509	-0.867024	-0.838915	-0.897598	-0.884725
58	PEV (Pre-Erythrocytic Vaccine)	3	0.35	4	10	Infants	6, 10, &, 14 weeks	None	0.7	0.81	0.93	0.93	NA	NA	1-39yo	0 yrs	None	0.89	0.95	0.97	0.97	NA	NA	None	NA	NA	NA	NA	NA	NA	NA	NA	0.4	Cases per 100,000 population	111874	103756	112476	120814	127259	132840	136435	139466	141907	142841	143907	144282	144613	144411	144177
58	PEV (Pre-Erythrocytic Vaccine)	3	0.35	4	10	Infants	6, 10, &, 14 weeks	None	0.7	0.81	0.93	0.93	NA	NA	1-39yo	0 yrs	None	0.89	0.95	0.97	0.97	NA	NA	None	NA	NA	NA	NA	NA	NA	NA	NA	0.4	Severe Cases per 100,000 population	1417.27	1332.18	1477.91	1615.55	1744	1812.45	1915.27	1933.27	1937.27	1930.55	1945.82	1924.45	1907	1895.45	1878.18
58	PEV (Pre-Erythrocytic Vaccine)	3	0.35	4	10	Infants	6, 10, &, 14 weeks	None	0.7	0.81	0.93	0.93	NA	NA	1-39yo	0 yrs	None	0.89	0.95	0.97	0.97	NA	NA	None	NA	NA	NA	NA	NA	NA	NA	NA	0.4	Deaths per 100,000 population	314.818	267.364	304.182	321.455	344.182	353.182	364.818	371.182	377.727	373.091	374	375.091	365.455	374.727	364.273
58	PEV (Pre-Erythrocytic Vaccine)	3	0.35	4	10	Infants	6, 10, &, 14 weeks	None	0.7	0.81	0.93	0.93	NA	NA	1-39yo	0 yrs	None	0.89	0.95	0.97	0.97	NA	NA	None	NA	NA	NA	NA	NA	NA	NA	NA	0.4	Cases in <5yo per 100,000 population	24443.1	20997	21991.5	23360	24114.7	24774.5	25318.9	25748.7	26271.6	26515	26704.5	26720.6	26891.2	27018.5	26873.4
58	PEV (Pre-Erythrocytic Vaccine)	3	0.35	4	10	Infants	6, 10, &, 14 weeks	None	0.7	0.81	0.93	0.93	NA	NA	1-39yo	0 yrs	None	0.89	0.95	0.97	0.97	NA	NA	None	NA	NA	NA	NA	NA	NA	NA	NA	0.4	Severe Cases in <5yo per 100,000 population	952.545	865.727	930.818	985.818	1027.18	1045.64	1103.55	1102.09	1092.73	1093.27	1124	1112.27	1123.27	1122.82	1109.55
58	PEV (Pre-Erythrocytic Vaccine)	3	0.35	4	10	Infants	6, 10, &, 14 weeks	None	0.7	0.81	0.93	0.93	NA	NA	1-39yo	0 yrs	None	0.89	0.95	0.97	0.97	NA	NA	None	NA	NA	NA	NA	NA	NA	NA	NA	0.4	Deaths in < 5yo per 100,000 population	214	173.727	189.636	195.727	202.727	206.455	214.091	212.273	211.818	214.273	213.364	221.727	214.273	215.364	215.273
58	PEV (Pre-Erythrocytic Vaccine)	3	0.35	4	10	Infants	6, 10, &, 14 weeks	None	0.7	0.81	0.93	0.93	NA	NA	1-39yo	0 yrs	None	0.89	0.95	0.97	0.97	NA	NA	None	NA	NA	NA	NA	NA	NA	NA	NA	0.4	DALYs per 100,000 population	8477.92	7248.77	8248.98	8704.94	9334.65	9577.87	9928.43	10012.6	10210.3	10092.6	10164	10177.1	9916.29	10187.5	9935.87
58	PEV (Pre-Erythrocytic Vaccine)	3	0.35	4	10	Infants	6, 10, &, 14 weeks	None	0.7	0.81	0.93	0.93	NA	NA	1-39yo	0 yrs	None	0.89	0.95	0.97	0.97	NA	NA	None	NA	NA	NA	NA	NA	NA	NA	NA	0.4	Income and productivity gains from delivering vaccine (US$ / dose)	0.413591	8.97595	6.62601	4.45656	2.73417	1.25609	0.276875	-0.500318	-1.08079	-1.31881	-1.56737	-1.64346	-1.72544	-1.63471	-1.60208
59	PEV (Pre-Erythrocytic Vaccine)	3	0.35	4	10	Infants	6, 10, &, 14 weeks	None	0.7	0.81	0.93	0.93	NA	NA	1-39yo	0 yrs	None	0.7	0.81	0.93	0.93	NA	NA	None	NA	NA	NA	NA	NA	NA	NA	NA	0.4	Cases per 100,000 population	114267	106682	114734	122107	128399	133180	136671	139336	141006	142210	142939	143645	143721	143424	143542
59	PEV (Pre-Erythrocytic Vaccine)	3	0.35	4	10	Infants	6, 10, &, 14 weeks	None	0.7	0.81	0.93	0.93	NA	NA	1-39yo	0 yrs	None	0.7	0.81	0.93	0.93	NA	NA	None	NA	NA	NA	NA	NA	NA	NA	NA	0.4	Severe Cases per 100,000 population	1477.73	1350.36	1500.09	1620.64	1769.73	1805.27	1885.45	1914.27	1929.64	1912.09	1909.55	1897.55	1895.45	1902.73	1878.18
59	PEV (Pre-Erythrocytic Vaccine)	3	0.35	4	10	Infants	6, 10, &, 14 weeks	None	0.7	0.81	0.93	0.93	NA	NA	1-39yo	0 yrs	None	0.7	0.81	0.93	0.93	NA	NA	None	NA	NA	NA	NA	NA	NA	NA	NA	0.4	Deaths per 100,000 population	311.455	278.455	284.364	320.273	350.636	355.909	362.545	368.455	369.727	376.182	373.182	367.909	373.091	367.455	366.909
59	PEV (Pre-Erythrocytic Vaccine)	3	0.35	4	10	Infants	6, 10, &, 14 weeks	None	0.7	0.81	0.93	0.93	NA	NA	1-39yo	0 yrs	None	0.7	0.81	0.93	0.93	NA	NA	None	NA	NA	NA	NA	NA	NA	NA	NA	0.4	Cases in <5yo per 100,000 population	24901.5	21577	22582.4	23606.9	24384.4	24973.8	25469.5	25901.9	26181.6	26398.1	26609.6	26765.5	26856.5	26850.1	26963.9
59	PEV (Pre-Erythrocytic Vaccine)	3	0.35	4	10	Infants	6, 10, &, 14 weeks	None	0.7	0.81	0.93	0.93	NA	NA	1-39yo	0 yrs	None	0.7	0.81	0.93	0.93	NA	NA	None	NA	NA	NA	NA	NA	NA	NA	NA	0.4	Severe Cases in <5yo per 100,000 population	985.545	876.909	947.909	993.727	1051	1065.18	1098.36	1115.45	1114.36	1100.91	1103.27	1105.18	1121.27	1116.36	1110.64
59	PEV (Pre-Erythrocytic Vaccine)	3	0.35	4	10	Infants	6, 10, &, 14 weeks	None	0.7	0.81	0.93	0.93	NA	NA	1-39yo	0 yrs	None	0.7	0.81	0.93	0.93	NA	NA	None	NA	NA	NA	NA	NA	NA	NA	NA	0.4	Deaths in < 5yo per 100,000 population	208.818	183.273	179.182	199.909	205.818	212.182	211.909	213.364	216.636	217.364	218.091	211.091	216.727	216.636	215.636
59	PEV (Pre-Erythrocytic Vaccine)	3	0.35	4	10	Infants	6, 10, &, 14 weeks	None	0.7	0.81	0.93	0.93	NA	NA	1-39yo	0 yrs	None	0.7	0.81	0.93	0.93	NA	NA	None	NA	NA	NA	NA	NA	NA	NA	NA	0.4	DALYs per 100,000 population	8413.35	7527.8	7727.36	8675.18	9488.45	9638.61	9830.45	9965.86	10048.4	10160.8	10118.9	9971.3	10095.8	9979.75	9979.5
59	PEV (Pre-Erythrocytic Vaccine)	3	0.35	4	10	Infants	6, 10, &, 14 weeks	None	0.7	0.81	0.93	0.93	NA	NA	1-39yo	0 yrs	None	0.7	0.81	0.93	0.93	NA	NA	None	NA	NA	NA	NA	NA	NA	NA	NA	0.4	Income and productivity gains from delivering vaccine (US$ / dose)	0.405447	8.25807	6.10281	4.13531	2.43031	1.20441	0.260294	-0.405952	-0.850134	-1.1228	-1.28587	-1.45741	-1.46625	-1.37765	-1.40831
60	PEV (Pre-Erythrocytic Vaccine)	3	0.35	4	10	Infants	6, 10, &, 14 weeks	None	0.7	0.81	0.93	0.93	NA	NA	1-39yo	0 yrs	None	0.5	0.69	0.85	0.85	NA	NA	None	NA	NA	NA	NA	NA	NA	NA	NA	0.4	Cases per 100,000 population	117061	110379	118013	124107	129821	133556	136681	138657	140423	141408	142227	142936	142978	143002	142691
60	PEV (Pre-Erythrocytic Vaccine)	3	0.35	4	10	Infants	6, 10, &, 14 weeks	None	0.7	0.81	0.93	0.93	NA	NA	1-39yo	0 yrs	None	0.5	0.69	0.85	0.85	NA	NA	None	NA	NA	NA	NA	NA	NA	NA	NA	0.4	Severe Cases per 100,000 population	1510.27	1416.73	1520.82	1660.82	1769.36	1822.36	1874.91	1915.73	1917.09	1891.55	1924.27	1905	1892	1890.82	1867.73
60	PEV (Pre-Erythrocytic Vaccine)	3	0.35	4	10	Infants	6, 10, &, 14 weeks	None	0.7	0.81	0.93	0.93	NA	NA	1-39yo	0 yrs	None	0.5	0.69	0.85	0.85	NA	NA	None	NA	NA	NA	NA	NA	NA	NA	NA	0.4	Deaths per 100,000 population	310.182	289.455	298.545	318.455	340.364	344.545	364.909	371.091	370.727	372.545	378.818	375.364	364.636	362.091	365.182
60	PEV (Pre-Erythrocytic Vaccine)	3	0.35	4	10	Infants	6, 10, &, 14 weeks	None	0.7	0.81	0.93	0.93	NA	NA	1-39yo	0 yrs	None	0.5	0.69	0.85	0.85	NA	NA	None	NA	NA	NA	NA	NA	NA	NA	NA	0.4	Cases in <5yo per 100,000 population	25559.5	22305.1	23274.4	24104.1	24795.1	25191.5	25673.2	25860.5	26188.5	26312.8	26507.3	26782.3	26775	26854.8	26774.7
60	PEV (Pre-Erythrocytic Vaccine)	3	0.35	4	10	Infants	6, 10, &, 14 weeks	None	0.7	0.81	0.93	0.93	NA	NA	1-39yo	0 yrs	None	0.5	0.69	0.85	0.85	NA	NA	None	NA	NA	NA	NA	NA	NA	NA	NA	0.4	Severe Cases in <5yo per 100,000 population	1011.82	916.273	956.636	1019.73	1063.82	1072.36	1093	1108.18	1111.36	1093.82	1116.91	1109.91	1119.55	1110.45	1107.09
60	PEV (Pre-Erythrocytic Vaccine)	3	0.35	4	10	Infants	6, 10, &, 14 weeks	None	0.7	0.81	0.93	0.93	NA	NA	1-39yo	0 yrs	None	0.5	0.69	0.85	0.85	NA	NA	None	NA	NA	NA	NA	NA	NA	NA	NA	0.4	Deaths in < 5yo per 100,000 population	209.727	186	184.273	196.545	204.909	206.727	209.818	211.636	213.182	213.909	216.727	217.818	216.636	216.273	214
60	PEV (Pre-Erythrocytic Vaccine)	3	0.35	4	10	Infants	6, 10, &, 14 weeks	None	0.7	0.81	0.93	0.93	NA	NA	1-39yo	0 yrs	None	0.5	0.69	0.85	0.85	NA	NA	None	NA	NA	NA	NA	NA	NA	NA	NA	0.4	DALYs per 100,000 population	8416.98	7817.66	8070.09	8658.52	9195.21	9343.29	9885	10062.9	10089.2	10051	10272.1	10196.5	9872.39	9788.41	9879.23
60	PEV (Pre-Erythrocytic Vaccine)	3	0.35	4	10	Infants	6, 10, &, 14 weeks	None	0.7	0.81	0.93	0.93	NA	NA	1-39yo	0 yrs	None	0.5	0.69	0.85	0.85	NA	NA	None	NA	NA	NA	NA	NA	NA	NA	NA	0.4	Income and productivity gains from delivering vaccine (US$ / dose)	0.402921	7.32996	5.28157	3.63764	2.11321	1.1264	0.285282	-0.221709	-0.660891	-0.92442	-1.11645	-1.25568	-1.2593	-1.26532	-1.19527
61	PEV (Pre-Erythrocytic Vaccine)	3	0.35	4	10	Infants	6, 10, &, 14 weeks	None	0.5	0.69	0.85	0.85	NA	NA	1-39yo	0 yrs	None	0.89	0.95	0.97	0.97	NA	NA	None	NA	NA	NA	NA	NA	NA	NA	NA	0.4	Cases per 100,000 population	112083	103946	113121	121225	128594	134034	137880	140760	143113	144156	145150	145655	145768	145263	145055
61	PEV (Pre-Erythrocytic Vaccine)	3	0.35	4	10	Infants	6, 10, &, 14 weeks	None	0.5	0.69	0.85	0.85	NA	NA	1-39yo	0 yrs	None	0.89	0.95	0.97	0.97	NA	NA	None	NA	NA	NA	NA	NA	NA	NA	NA	0.4	Severe Cases per 100,000 population	1440.55	1348.27	1496.91	1637	1773	1889.45	1892.82	1953.91	1938.27	1929.73	1927.27	1948	1928.73	1916.91	1899.55
61	PEV (Pre-Erythrocytic Vaccine)	3	0.35	4	10	Infants	6, 10, &, 14 weeks	None	0.5	0.69	0.85	0.85	NA	NA	1-39yo	0 yrs	None	0.89	0.95	0.97	0.97	NA	NA	None	NA	NA	NA	NA	NA	NA	NA	NA	0.4	Deaths per 100,000 population	306.727	274.273	300.636	332.182	346.636	359.545	366.182	370.455	382.182	382.364	379.273	381.545	383.727	380	378.364
61	PEV (Pre-Erythrocytic Vaccine)	3	0.35	4	10	Infants	6, 10, &, 14 weeks	None	0.5	0.69	0.85	0.85	NA	NA	1-39yo	0 yrs	None	0.89	0.95	0.97	0.97	NA	NA	None	NA	NA	NA	NA	NA	NA	NA	NA	0.4	Cases in <5yo per 100,000 population	24495.5	21257.1	22515.5	24017.1	25065.7	25722.2	26372.6	26733	27214.7	27452.6	27713.9	27798.5	27998.2	27916.4	27883.9
61	PEV (Pre-Erythrocytic Vaccine)	3	0.35	4	10	Infants	6, 10, &, 14 weeks	None	0.5	0.69	0.85	0.85	NA	NA	1-39yo	0 yrs	None	0.89	0.95	0.97	0.97	NA	NA	None	NA	NA	NA	NA	NA	NA	NA	NA	0.4	Severe Cases in <5yo per 100,000 population	972.455	883.818	952.727	1002.36	1063.18	1116.64	1101.45	1132.82	1122.09	1131.45	1144.55	1149.09	1155.91	1157.27	1140.18
61	PEV (Pre-Erythrocytic Vaccine)	3	0.35	4	10	Infants	6, 10, &, 14 weeks	None	0.5	0.69	0.85	0.85	NA	NA	1-39yo	0 yrs	None	0.89	0.95	0.97	0.97	NA	NA	None	NA	NA	NA	NA	NA	NA	NA	NA	0.4	Deaths in < 5yo per 100,000 population	209.455	181.455	190.909	202.909	209.909	213.182	213.182	213.273	222.636	224.636	225	226.818	229.455	232.091	226.909
61	PEV (Pre-Erythrocytic Vaccine)	3	0.35	4	10	Infants	6, 10, &, 14 weeks	None	0.5	0.69	0.85	0.85	NA	NA	1-39yo	0 yrs	None	0.89	0.95	0.97	0.97	NA	NA	None	NA	NA	NA	NA	NA	NA	NA	NA	0.4	DALYs per 100,000 population	8291.9	7428.68	8118.97	8983.78	9399.37	9770.54	9949.64	10062.7	10349.1	10381.6	10256	10328.9	10377.5	10289.2	10268.2
61	PEV (Pre-Erythrocytic Vaccine)	3	0.35	4	10	Infants	6, 10, &, 14 weeks	None	0.5	0.69	0.85	0.85	NA	NA	1-39yo	0 yrs	None	0.89	0.95	0.97	0.97	NA	NA	None	NA	NA	NA	NA	NA	NA	NA	NA	0.4	Income and productivity gains from delivering vaccine (US$ / dose)	0.414134	11.2812	8.19597	5.57675	3.10202	1.28338	0.032711	-0.886235	-1.60477	-1.92663	-2.19293	-2.37864	-2.35986	-2.21367	-2.13262
62	PEV (Pre-Erythrocytic Vaccine)	3	0.35	4	10	Infants	6, 10, &, 14 weeks	None	0.5	0.69	0.85	0.85	NA	NA	1-39yo	0 yrs	None	0.7	0.81	0.93	0.93	NA	NA	None	NA	NA	NA	NA	NA	NA	NA	NA	0.4	Cases per 100,000 population	114369	107030	115467	122873	129185	134225	138044	140473	142588	143570	144588	144781	144795	144646	144344
62	PEV (Pre-Erythrocytic Vaccine)	3	0.35	4	10	Infants	6, 10, &, 14 weeks	None	0.5	0.69	0.85	0.85	NA	NA	1-39yo	0 yrs	None	0.7	0.81	0.93	0.93	NA	NA	None	NA	NA	NA	NA	NA	NA	NA	NA	0.4	Severe Cases per 100,000 population	1475.09	1392.45	1538.36	1687.64	1775.91	1877.45	1911.55	1924.82	1941.73	1928.73	1958.73	1900.82	1901.27	1919.18	1892.73
62	PEV (Pre-Erythrocytic Vaccine)	3	0.35	4	10	Infants	6, 10, &, 14 weeks	None	0.5	0.69	0.85	0.85	NA	NA	1-39yo	0 yrs	None	0.7	0.81	0.93	0.93	NA	NA	None	NA	NA	NA	NA	NA	NA	NA	NA	0.4	Deaths per 100,000 population	313.182	283.818	307.818	320.909	343.364	364.455	367.091	375.909	377.091	371.455	386.091	379.273	373.545	376.545	371.273
62	PEV (Pre-Erythrocytic Vaccine)	3	0.35	4	10	Infants	6, 10, &, 14 weeks	None	0.5	0.69	0.85	0.85	NA	NA	1-39yo	0 yrs	None	0.7	0.81	0.93	0.93	NA	NA	None	NA	NA	NA	NA	NA	NA	NA	NA	0.4	Cases in <5yo per 100,000 population	25006.5	21934.8	23041	24394.6	25246	25917.2	26418	26836.8	27204	27459.5	27629.8	27763.5	27863.1	27888	27859.8
62	PEV (Pre-Erythrocytic Vaccine)	3	0.35	4	10	Infants	6, 10, &, 14 weeks	None	0.5	0.69	0.85	0.85	NA	NA	1-39yo	0 yrs	None	0.7	0.81	0.93	0.93	NA	NA	None	NA	NA	NA	NA	NA	NA	NA	NA	0.4	Severe Cases in <5yo per 100,000 population	983	906.727	975.091	1048.55	1066.09	1116.09	1118.91	1135.36	1131.45	1127.91	1158	1117.09	1140.73	1164.27	1141.64
62	PEV (Pre-Erythrocytic Vaccine)	3	0.35	4	10	Infants	6, 10, &, 14 weeks	None	0.5	0.69	0.85	0.85	NA	NA	1-39yo	0 yrs	None	0.7	0.81	0.93	0.93	NA	NA	None	NA	NA	NA	NA	NA	NA	NA	NA	0.4	Deaths in < 5yo per 100,000 population	209	189.091	192.727	198.545	203.545	214.818	214.636	217.545	221.182	216.273	223.818	227.455	227.909	232.909	220.636
62	PEV (Pre-Erythrocytic Vaccine)	3	0.35	4	10	Infants	6, 10, &, 14 weeks	None	0.5	0.69	0.85	0.85	NA	NA	1-39yo	0 yrs	None	0.7	0.81	0.93	0.93	NA	NA	None	NA	NA	NA	NA	NA	NA	NA	NA	0.4	DALYs per 100,000 population	8461.39	7664.54	8327.62	8700.67	9279.36	9847.25	9942.05	10190.7	10209.4	10066.8	10386.2	10271.1	10147.7	10205	10067.1
62	PEV (Pre-Erythrocytic Vaccine)	3	0.35	4	10	Infants	6, 10, &, 14 weeks	None	0.5	0.69	0.85	0.85	NA	NA	1-39yo	0 yrs	None	0.7	0.81	0.93	0.93	NA	NA	None	NA	NA	NA	NA	NA	NA	NA	NA	0.4	Income and productivity gains from delivering vaccine (US$ / dose)	0.410528	10.3134	7.4709	5.02369	2.94746	1.26655	-0.00753774	-0.750489	-1.4393	-1.7234	-2.05348	-2.05731	-2.037	-1.99973	-1.87587
63	PEV (Pre-Erythrocytic Vaccine)	3	0.35	4	10	Infants	6, 10, &, 14 weeks	None	0.5	0.69	0.85	0.85	NA	NA	1-39yo	0 yrs	None	0.5	0.69	0.85	0.85	NA	NA	None	NA	NA	NA	NA	NA	NA	NA	NA	0.4	Cases per 100,000 population	117306	110841	118339	125151	130583	134695	138118	140208	141613	142816	143522	143959	143934	143813	143569
63	PEV (Pre-Erythrocytic Vaccine)	3	0.35	4	10	Infants	6, 10, &, 14 weeks	None	0.5	0.69	0.85	0.85	NA	NA	1-39yo	0 yrs	None	0.5	0.69	0.85	0.85	NA	NA	None	NA	NA	NA	NA	NA	NA	NA	NA	0.4	Severe Cases per 100,000 population	1520.09	1414.09	1567.36	1688.18	1800.18	1841.82	1890.18	1933.82	1891.82	1916.36	1924.36	1898.27	1897.64	1885.18	1873.64
63	PEV (Pre-Erythrocytic Vaccine)	3	0.35	4	10	Infants	6, 10, &, 14 weeks	None	0.5	0.69	0.85	0.85	NA	NA	1-39yo	0 yrs	None	0.5	0.69	0.85	0.85	NA	NA	None	NA	NA	NA	NA	NA	NA	NA	NA	0.4	Deaths per 100,000 population	315.909	291.273	305.818	333.273	351.455	360.091	368.182	371.545	372.636	373.273	382.273	371.364	375.182	370.545	368.909
63	PEV (Pre-Erythrocytic Vaccine)	3	0.35	4	10	Infants	6, 10, &, 14 weeks	None	0.5	0.69	0.85	0.85	NA	NA	1-39yo	0 yrs	None	0.5	0.69	0.85	0.85	NA	NA	None	NA	NA	NA	NA	NA	NA	NA	NA	0.4	Cases in <5yo per 100,000 population	25567.2	22684.1	23694.6	24927.2	25558.7	26078	26688.7	26975.3	27261.4	27476.4	27577.9	27698.9	27778.1	27743.9	27816.2
63	PEV (Pre-Erythrocytic Vaccine)	3	0.35	4	10	Infants	6, 10, &, 14 weeks	None	0.5	0.69	0.85	0.85	NA	NA	1-39yo	0 yrs	None	0.5	0.69	0.85	0.85	NA	NA	None	NA	NA	NA	NA	NA	NA	NA	NA	0.4	Severe Cases in <5yo per 100,000 population	1012.55	929	997.364	1045.27	1106.73	1103.45	1113	1145.18	1111.09	1124.73	1137.73	1126.18	1135.45	1134.82	1139.55
63	PEV (Pre-Erythrocytic Vaccine)	3	0.35	4	10	Infants	6, 10, &, 14 weeks	None	0.5	0.69	0.85	0.85	NA	NA	1-39yo	0 yrs	None	0.5	0.69	0.85	0.85	NA	NA	None	NA	NA	NA	NA	NA	NA	NA	NA	0.4	Deaths in < 5yo per 100,000 population	210.636	193.727	198.636	203.545	214.545	212.818	212.636	219.909	221.909	218.636	228.636	220.364	225.455	218.636	225.273
63	PEV (Pre-Erythrocytic Vaccine)	3	0.35	4	10	Infants	6, 10, &, 14 weeks	None	0.5	0.69	0.85	0.85	NA	NA	1-39yo	0 yrs	None	0.5	0.69	0.85	0.85	NA	NA	None	NA	NA	NA	NA	NA	NA	NA	NA	0.4	DALYs per 100,000 population	8509.48	7887.75	8274.23	9019.96	9526.83	9755.96	9986.68	10063.7	10116.4	10079.7	10393.5	10090.6	10185.9	10033.7	10005.5
63	PEV (Pre-Erythrocytic Vaccine)	3	0.35	4	10	Infants	6, 10, &, 14 weeks	None	0.5	0.69	0.85	0.85	NA	NA	1-39yo	0 yrs	None	0.5	0.69	0.85	0.85	NA	NA	None	NA	NA	NA	NA	NA	NA	NA	NA	0.4	Income and productivity gains from delivering vaccine (US$ / dose)	0.404055	9.12089	6.58642	4.33105	2.52723	1.1622	0.0418769	-0.649092	-1.0529	-1.42473	-1.67807	-1.76258	-1.761	-1.69932	-1.61087
64	PEV (Pre-Erythrocytic Vaccine)	3	0.35	4	100	Infants	6, 10, &, 14 weeks	None	0.89	0.95	0.97	0.97	NA	NA	1-39yo	0 yrs	None	0.89	0.95	0.97	0.97	NA	NA	None	NA	NA	NA	NA	NA	NA	NA	NA	0.4	Cases per 100,000 population	99123.1	103402	109634	113580	116237	117763	118725	119096	119250	119292	119188	119008	118678	118611	118409
64	PEV (Pre-Erythrocytic Vaccine)	3	0.35	4	100	Infants	6, 10, &, 14 weeks	None	0.89	0.95	0.97	0.97	NA	NA	1-39yo	0 yrs	None	0.89	0.95	0.97	0.97	NA	NA	None	NA	NA	NA	NA	NA	NA	NA	NA	0.4	Severe Cases per 100,000 population	1346.25	1429.31	1534.25	1623.81	1653.19	1664.56	1669.44	1674.31	1638.19	1645.06	1648.31	1654.62	1666.06	1657.31	1641
64	PEV (Pre-Erythrocytic Vaccine)	3	0.35	4	100	Infants	6, 10, &, 14 weeks	None	0.89	0.95	0.97	0.97	NA	NA	1-39yo	0 yrs	None	0.89	0.95	0.97	0.97	NA	NA	None	NA	NA	NA	NA	NA	NA	NA	NA	0.4	Deaths per 100,000 population	335.75	330.438	346.25	357.625	365.938	375.438	376.375	380.312	372	371.375	371.312	369.688	365.25	369.375	368.938
64	PEV (Pre-Erythrocytic Vaccine)	3	0.35	4	100	Infants	6, 10, &, 14 weeks	None	0.89	0.95	0.97	0.97	NA	NA	1-39yo	0 yrs	None	0.89	0.95	0.97	0.97	NA	NA	None	NA	NA	NA	NA	NA	NA	NA	NA	0.4	Cases in <5yo per 100,000 population	46177.7	46489.4	48343.9	49264.9	49957.1	50446.9	50625.9	50539.1	50576.9	50618.5	50642.2	50581.7	50500.3	50627.2	50675.6
64	PEV (Pre-Erythrocytic Vaccine)	3	0.35	4	100	Infants	6, 10, &, 14 weeks	None	0.89	0.95	0.97	0.97	NA	NA	1-39yo	0 yrs	None	0.89	0.95	0.97	0.97	NA	NA	None	NA	NA	NA	NA	NA	NA	NA	NA	0.4	Severe Cases in <5yo per 100,000 population	1240.62	1308.81	1395.81	1460.69	1488.38	1496.56	1492.31	1493.69	1459.38	1466.12	1473.88	1476.25	1483.94	1481.75	1470.75
64	PEV (Pre-Erythrocytic Vaccine)	3	0.35	4	100	Infants	6, 10, &, 14 weeks	None	0.89	0.95	0.97	0.97	NA	NA	1-39yo	0 yrs	None	0.89	0.95	0.97	0.97	NA	NA	None	NA	NA	NA	NA	NA	NA	NA	NA	0.4	Deaths in < 5yo per 100,000 population	308.625	300.188	312.062	318.188	323.375	330.625	334	336.812	327.438	329.375	328.625	327	323.25	327.938	325.438
64	PEV (Pre-Erythrocytic Vaccine)	3	0.35	4	100	Infants	6, 10, &, 14 weeks	None	0.89	0.95	0.97	0.97	NA	NA	1-39yo	0 yrs	None	0.89	0.95	0.97	0.97	NA	NA	None	NA	NA	NA	NA	NA	NA	NA	NA	0.4	DALYs per 100,000 population	9036.17	8918.11	9364.87	9657.07	9864.79	10132.5	10170.6	10284.3	10024.9	10048.1	10013.8	9970.6	9887.13	10000.4	9990.45
64	PEV (Pre-Erythrocytic Vaccine)	3	0.35	4	100	Infants	6, 10, &, 14 weeks	None	0.89	0.95	0.97	0.97	NA	NA	1-39yo	0 yrs	None	0.89	0.95	0.97	0.97	NA	NA	None	NA	NA	NA	NA	NA	NA	NA	NA	0.4	Income and productivity gains from delivering vaccine (US$ / dose)	0.149424	1.20053	-0.0471971	-0.848708	-1.38768	-1.69228	-1.87885	-1.97787	-1.98356	-2.00505	-1.97099	-1.93927	-1.8869	-1.83614	-1.79718
65	PEV (Pre-Erythrocytic Vaccine)	3	0.35	4	100	Infants	6, 10, &, 14 weeks	None	0.89	0.95	0.97	0.97	NA	NA	1-39yo	0 yrs	None	0.7	0.81	0.93	0.93	NA	NA	None	NA	NA	NA	NA	NA	NA	NA	NA	0.4	Cases per 100,000 population	100343	104011	109793	113195	115566	117009	117997	118416	118827	118935	118832	118767	118594	118485	118363
65	PEV (Pre-Erythrocytic Vaccine)	3	0.35	4	100	Infants	6, 10, &, 14 weeks	None	0.89	0.95	0.97	0.97	NA	NA	1-39yo	0 yrs	None	0.7	0.81	0.93	0.93	NA	NA	None	NA	NA	NA	NA	NA	NA	NA	NA	0.4	Severe Cases per 100,000 population	1377	1428.86	1544.67	1606.29	1667.48	1677.9	1664.62	1680.33	1671.48	1650.29	1672.33	1658.05	1660.05	1671.29	1660.14
65	PEV (Pre-Erythrocytic Vaccine)	3	0.35	4	100	Infants	6, 10, &, 14 weeks	None	0.89	0.95	0.97	0.97	NA	NA	1-39yo	0 yrs	None	0.7	0.81	0.93	0.93	NA	NA	None	NA	NA	NA	NA	NA	NA	NA	NA	0.4	Deaths per 100,000 population	338.762	337.571	352.238	364.667	372.619	375.476	374.381	374.333	378.667	371.381	373.81	383.667	373	377.381	372.81
65	PEV (Pre-Erythrocytic Vaccine)	3	0.35	4	100	Infants	6, 10, &, 14 weeks	None	0.89	0.95	0.97	0.97	NA	NA	1-39yo	0 yrs	None	0.7	0.81	0.93	0.93	NA	NA	None	NA	NA	NA	NA	NA	NA	NA	NA	0.4	Cases in <5yo per 100,000 population	46792	46858.2	48546.2	49306.3	49913.4	50464.2	50515.3	50509.1	50642.1	50636.9	50645.4	50599	50568.3	50652.1	50651.4
65	PEV (Pre-Erythrocytic Vaccine)	3	0.35	4	100	Infants	6, 10, &, 14 weeks	None	0.89	0.95	0.97	0.97	NA	NA	1-39yo	0 yrs	None	0.7	0.81	0.93	0.93	NA	NA	None	NA	NA	NA	NA	NA	NA	NA	NA	0.4	Severe Cases in <5yo per 100,000 population	1273.05	1309.48	1407.29	1450.24	1503.52	1510	1488.52	1501.86	1485.1	1468.57	1488.43	1474.62	1484.24	1493.33	1478.52
65	PEV (Pre-Erythrocytic Vaccine)	3	0.35	4	100	Infants	6, 10, &, 14 weeks	None	0.89	0.95	0.97	0.97	NA	NA	1-39yo	0 yrs	None	0.7	0.81	0.93	0.93	NA	NA	None	NA	NA	NA	NA	NA	NA	NA	NA	0.4	Deaths in < 5yo per 100,000 population	309.905	306.524	315.524	326	331.619	333.286	332.857	330.095	331.571	326.238	333.619	339.19	330.762	333.952	329.238
65	PEV (Pre-Erythrocytic Vaccine)	3	0.35	4	100	Infants	6, 10, &, 14 weeks	None	0.89	0.95	0.97	0.97	NA	NA	1-39yo	0 yrs	None	0.7	0.81	0.93	0.93	NA	NA	None	NA	NA	NA	NA	NA	NA	NA	NA	0.4	DALYs per 100,000 population	9101.48	9123.13	9500.6	9831.86	10071.1	10158.3	10108.9	10119.6	10232.6	10037.5	10126.8	10361.5	10083.4	10211.8	10066.7
65	PEV (Pre-Erythrocytic Vaccine)	3	0.35	4	100	Infants	6, 10, &, 14 weeks	None	0.89	0.95	0.97	0.97	NA	NA	1-39yo	0 yrs	None	0.7	0.81	0.93	0.93	NA	NA	None	NA	NA	NA	NA	NA	NA	NA	NA	0.4	Income and productivity gains from delivering vaccine (US$ / dose)	0.144611	1.1154	-0.0531074	-0.754958	-1.25405	-1.53057	-1.74299	-1.83169	-1.91022	-1.92958	-1.90393	-1.89064	-1.85927	-1.81845	-1.79962
66	PEV (Pre-Erythrocytic Vaccine)	3	0.35	4	100	Infants	6, 10, &, 14 weeks	None	0.89	0.95	0.97	0.97	NA	NA	1-39yo	0 yrs	None	0.5	0.69	0.85	0.85	NA	NA	None	NA	NA	NA	NA	NA	NA	NA	NA	0.4	Cases per 100,000 population	101699	104849	109723	112832	114806	116240	117138	117702	118078	118223	118323	118326	118257	118248	118057
66	PEV (Pre-Erythrocytic Vaccine)	3	0.35	4	100	Infants	6, 10, &, 14 weeks	None	0.89	0.95	0.97	0.97	NA	NA	1-39yo	0 yrs	None	0.5	0.69	0.85	0.85	NA	NA	None	NA	NA	NA	NA	NA	NA	NA	NA	0.4	Severe Cases per 100,000 population	1381.36	1437.29	1528.17	1602.89	1643.01	1661.13	1666.1	1671.04	1671.45	1661.49	1657.41	1651.05	1651.8	1662.24	1650.45
66	PEV (Pre-Erythrocytic Vaccine)	3	0.35	4	100	Infants	6, 10, &, 14 weeks	None	0.89	0.95	0.97	0.97	NA	NA	1-39yo	0 yrs	None	0.5	0.69	0.85	0.85	NA	NA	None	NA	NA	NA	NA	NA	NA	NA	NA	0.4	Deaths per 100,000 population	338.409	337.682	353.927	360.227	366.209	372.164	372.018	373.3	375.073	374.255	373.309	371.045	373.755	369.073	369.345
66	PEV (Pre-Erythrocytic Vaccine)	3	0.35	4	100	Infants	6, 10, &, 14 weeks	None	0.89	0.95	0.97	0.97	NA	NA	1-39yo	0 yrs	None	0.5	0.69	0.85	0.85	NA	NA	None	NA	NA	NA	NA	NA	NA	NA	NA	0.4	Cases in <5yo per 100,000 population	47454.7	47333.9	48720.7	49407	49949	50438.4	50495.2	50524.8	50589.3	50571.2	50617.3	50613.6	50630.5	50628.1	50594.7
66	PEV (Pre-Erythrocytic Vaccine)	3	0.35	4	100	Infants	6, 10, &, 14 weeks	None	0.89	0.95	0.97	0.97	NA	NA	1-39yo	0 yrs	None	0.5	0.69	0.85	0.85	NA	NA	None	NA	NA	NA	NA	NA	NA	NA	NA	0.4	Severe Cases in <5yo per 100,000 population	1274.95	1317.41	1391.24	1450.45	1487.22	1498.61	1493.3	1494.88	1491.69	1481.69	1477.62	1473.05	1476.65	1485.7	1476.8
66	PEV (Pre-Erythrocytic Vaccine)	3	0.35	4	100	Infants	6, 10, &, 14 weeks	None	0.89	0.95	0.97	0.97	NA	NA	1-39yo	0 yrs	None	0.5	0.69	0.85	0.85	NA	NA	None	NA	NA	NA	NA	NA	NA	NA	NA	0.4	Deaths in < 5yo per 100,000 population	309.918	307.164	318.6	322.409	326.7	331.218	329.327	329.582	331.773	330.655	330.382	327.345	329.727	326.991	326.673
66	PEV (Pre-Erythrocytic Vaccine)	3	0.35	4	100	Infants	6, 10, &, 14 weeks	None	0.89	0.95	0.97	0.97	NA	NA	1-39yo	0 yrs	None	0.5	0.69	0.85	0.85	NA	NA	None	NA	NA	NA	NA	NA	NA	NA	NA	0.4	DALYs per 100,000 population	9101.84	9102.87	9547.86	9731.26	9892.07	10048.2	10051.9	10086.3	10138.2	10118.3	10095.5	10017.7	10099.6	9977.03	9979.06
66	PEV (Pre-Erythrocytic Vaccine)	3	0.35	4	100	Infants	6, 10, &, 14 weeks	None	0.89	0.95	0.97	0.97	NA	NA	1-39yo	0 yrs	None	0.5	0.69	0.85	0.85	NA	NA	None	NA	NA	NA	NA	NA	NA	NA	NA	0.4	Income and productivity gains from delivering vaccine (US$ / dose)	0.141416	0.974945	-0.00968448	-0.659525	-1.06907	-1.34747	-1.54435	-1.66699	-1.74432	-1.77749	-1.78005	-1.78601	-1.76607	-1.76969	-1.73051
67	PEV (Pre-Erythrocytic Vaccine)	3	0.35	4	100	Infants	6, 10, &, 14 weeks	None	0.7	0.81	0.93	0.93	NA	NA	1-39yo	0 yrs	None	0.89	0.95	0.97	0.97	NA	NA	None	NA	NA	NA	NA	NA	NA	NA	NA	0.4	Cases per 100,000 population	99436.3	103951	110457	114364	116790	118140	118889	119202	119171	119002	118716	118408	118114	117852	117593
67	PEV (Pre-Erythrocytic Vaccine)	3	0.35	4	100	Infants	6, 10, &, 14 weeks	None	0.7	0.81	0.93	0.93	NA	NA	1-39yo	0 yrs	None	0.89	0.95	0.97	0.97	NA	NA	None	NA	NA	NA	NA	NA	NA	NA	NA	0.4	Severe Cases per 100,000 population	1366.02	1445.27	1555.29	1621.69	1653.7	1654.35	1650.11	1649.94	1649.65	1645.95	1633.99	1635.81	1634.91	1632.12	1630.14
67	PEV (Pre-Erythrocytic Vaccine)	3	0.35	4	100	Infants	6, 10, &, 14 weeks	None	0.7	0.81	0.93	0.93	NA	NA	1-39yo	0 yrs	None	0.89	0.95	0.97	0.97	NA	NA	None	NA	NA	NA	NA	NA	NA	NA	NA	0.4	Deaths per 100,000 population	332.564	339.809	357.218	367.391	372.064	371.545	370.591	373.636	371.309	370.845	375.682	371.573	371.6	370.909	371.427
67	PEV (Pre-Erythrocytic Vaccine)	3	0.35	4	100	Infants	6, 10, &, 14 weeks	None	0.7	0.81	0.93	0.93	NA	NA	1-39yo	0 yrs	None	0.89	0.95	0.97	0.97	NA	NA	None	NA	NA	NA	NA	NA	NA	NA	NA	0.4	Cases in <5yo per 100,000 population	46401.3	46963.7	49072.5	50030.1	50560.9	51001.8	51084.1	51144.9	51130.5	51166.3	51135.2	51140.4	51113.4	51119.3	51118.4
67	PEV (Pre-Erythrocytic Vaccine)	3	0.35	4	100	Infants	6, 10, &, 14 weeks	None	0.7	0.81	0.93	0.93	NA	NA	1-39yo	0 yrs	None	0.89	0.95	0.97	0.97	NA	NA	None	NA	NA	NA	NA	NA	NA	NA	NA	0.4	Severe Cases in <5yo per 100,000 population	1262.52	1325.92	1414.31	1460.95	1486.68	1488.03	1476.15	1475.24	1476.29	1474.67	1467.61	1468.19	1469.26	1465.02	1465.84
67	PEV (Pre-Erythrocytic Vaccine)	3	0.35	4	100	Infants	6, 10, &, 14 weeks	None	0.7	0.81	0.93	0.93	NA	NA	1-39yo	0 yrs	None	0.89	0.95	0.97	0.97	NA	NA	None	NA	NA	NA	NA	NA	NA	NA	NA	0.4	Deaths in < 5yo per 100,000 population	305.073	308.845	321.4	327.264	330.309	330.873	327.855	329.873	329.136	329.2	332.709	330.809	330.5	329.345	329.873
67	PEV (Pre-Erythrocytic Vaccine)	3	0.35	4	100	Infants	6, 10, &, 14 weeks	None	0.7	0.81	0.93	0.93	NA	NA	1-39yo	0 yrs	None	0.89	0.95	0.97	0.97	NA	NA	None	NA	NA	NA	NA	NA	NA	NA	NA	0.4	DALYs per 100,000 population	8950.99	9163.52	9640.38	9913.7	10052.5	10040.2	10017.7	10093.1	10032.6	10020.5	10140.9	10035.9	10047	10017.4	10037.8
67	PEV (Pre-Erythrocytic Vaccine)	3	0.35	4	100	Infants	6, 10, &, 14 weeks	None	0.7	0.81	0.93	0.93	NA	NA	1-39yo	0 yrs	None	0.89	0.95	0.97	0.97	NA	NA	None	NA	NA	NA	NA	NA	NA	NA	NA	0.4	Income and productivity gains from delivering vaccine (US$ / dose)	0.1476	1.36857	-0.18139	-1.14817	-1.76538	-2.07097	-2.2535	-2.33634	-2.32727	-2.27794	-2.18087	-2.11622	-2.03336	-1.95209	-1.89103
68	PEV (Pre-Erythrocytic Vaccine)	3	0.35	4	100	Infants	6, 10, &, 14 weeks	None	0.7	0.81	0.93	0.93	NA	NA	1-39yo	0 yrs	None	0.7	0.81	0.93	0.93	NA	NA	None	NA	NA	NA	NA	NA	NA	NA	NA	0.4	Cases per 100,000 population	100548	104479	110463	114056	116186	117531	118285	118443	118504	118378	118171	118042	117796	117655	117474
68	PEV (Pre-Erythrocytic Vaccine)	3	0.35	4	100	Infants	6, 10, &, 14 weeks	None	0.7	0.81	0.93	0.93	NA	NA	1-39yo	0 yrs	None	0.7	0.81	0.93	0.93	NA	NA	None	NA	NA	NA	NA	NA	NA	NA	NA	0.4	Severe Cases per 100,000 population	1393.19	1445.25	1560.62	1606.5	1643.75	1660.62	1666.62	1650.56	1649.31	1647.5	1628	1633.81	1620.25	1637.56	1642.81
68	PEV (Pre-Erythrocytic Vaccine)	3	0.35	4	100	Infants	6, 10, &, 14 weeks	None	0.7	0.81	0.93	0.93	NA	NA	1-39yo	0 yrs	None	0.7	0.81	0.93	0.93	NA	NA	None	NA	NA	NA	NA	NA	NA	NA	NA	0.4	Deaths per 100,000 population	338.5	340.5	365.312	368.812	376.938	364.375	369	373.312	385	372.75	373.438	371.812	379.438	371.438	369.188
68	PEV (Pre-Erythrocytic Vaccine)	3	0.35	4	100	Infants	6, 10, &, 14 weeks	None	0.7	0.81	0.93	0.93	NA	NA	1-39yo	0 yrs	None	0.7	0.81	0.93	0.93	NA	NA	None	NA	NA	NA	NA	NA	NA	NA	NA	0.4	Cases in <5yo per 100,000 population	46917.1	47347.9	49279.4	50153	50542.1	51057.1	51100.7	51068.2	51122.5	51080.7	51088.5	51151.5	51132.2	51172.8	51166.9
68	PEV (Pre-Erythrocytic Vaccine)	3	0.35	4	100	Infants	6, 10, &, 14 weeks	None	0.7	0.81	0.93	0.93	NA	NA	1-39yo	0 yrs	None	0.7	0.81	0.93	0.93	NA	NA	None	NA	NA	NA	NA	NA	NA	NA	NA	0.4	Severe Cases in <5yo per 100,000 population	1290.81	1322.25	1416.81	1449.75	1485.25	1493.81	1493.44	1480.25	1475.25	1478.94	1467.25	1467.19	1456	1474.56	1479.62
68	PEV (Pre-Erythrocytic Vaccine)	3	0.35	4	100	Infants	6, 10, &, 14 weeks	None	0.7	0.81	0.93	0.93	NA	NA	1-39yo	0 yrs	None	0.7	0.81	0.93	0.93	NA	NA	None	NA	NA	NA	NA	NA	NA	NA	NA	0.4	Deaths in < 5yo per 100,000 population	310.375	309.062	329.312	330.875	337.875	322.688	327.75	332.375	339.875	328.875	332.875	331.938	333	332.75	327.375
68	PEV (Pre-Erythrocytic Vaccine)	3	0.35	4	100	Infants	6, 10, &, 14 weeks	None	0.7	0.81	0.93	0.93	NA	NA	1-39yo	0 yrs	None	0.7	0.81	0.93	0.93	NA	NA	None	NA	NA	NA	NA	NA	NA	NA	NA	0.4	DALYs per 100,000 population	9103.37	9204.13	9853.32	9944.4	10165.1	9859.55	9977.66	10091.8	10379.1	10066.2	10061.1	10057	10245.6	10046.8	9994.26
68	PEV (Pre-Erythrocytic Vaccine)	3	0.35	4	100	Infants	6, 10, &, 14 weeks	None	0.7	0.81	0.93	0.93	NA	NA	1-39yo	0 yrs	None	0.7	0.81	0.93	0.93	NA	NA	None	NA	NA	NA	NA	NA	NA	NA	NA	0.4	Income and productivity gains from delivering vaccine (US$ / dose)	0.143665	1.26659	-0.152636	-1.0301	-1.58892	-1.90981	-2.096	-2.14306	-2.15319	-2.12051	-2.03865	-2.01118	-1.92966	-1.89319	-1.84702
69	PEV (Pre-Erythrocytic Vaccine)	3	0.35	4	100	Infants	6, 10, &, 14 weeks	None	0.7	0.81	0.93	0.93	NA	NA	1-39yo	0 yrs	None	0.5	0.69	0.85	0.85	NA	NA	None	NA	NA	NA	NA	NA	NA	NA	NA	0.4	Cases per 100,000 population	101743	105324	110279	113409	115418	116560	117371	117701	117892	117978	117757	117669	117438	117479	117117
69	PEV (Pre-Erythrocytic Vaccine)	3	0.35	4	100	Infants	6, 10, &, 14 weeks	None	0.7	0.81	0.93	0.93	NA	NA	1-39yo	0 yrs	None	0.5	0.69	0.85	0.85	NA	NA	None	NA	NA	NA	NA	NA	NA	NA	NA	0.4	Severe Cases per 100,000 population	1380.5	1451.5	1538.62	1595.88	1642.94	1642.5	1647.81	1661.38	1651.69	1652.69	1638.88	1635.25	1642.88	1623.38	1617.81
69	PEV (Pre-Erythrocytic Vaccine)	3	0.35	4	100	Infants	6, 10, &, 14 weeks	None	0.7	0.81	0.93	0.93	NA	NA	1-39yo	0 yrs	None	0.5	0.69	0.85	0.85	NA	NA	None	NA	NA	NA	NA	NA	NA	NA	NA	0.4	Deaths per 100,000 population	347.5	337.938	357.5	370.062	373.75	370.562	374.125	372.562	374.812	372.938	374.312	371.375	374.312	371.75	373.375
69	PEV (Pre-Erythrocytic Vaccine)	3	0.35	4	100	Infants	6, 10, &, 14 weeks	None	0.7	0.81	0.93	0.93	NA	NA	1-39yo	0 yrs	None	0.5	0.69	0.85	0.85	NA	NA	None	NA	NA	NA	NA	NA	NA	NA	NA	0.4	Cases in <5yo per 100,000 population	47554.6	47790.3	49272.8	50019.9	50619.4	51006.6	51037.9	51017.7	51146.1	51185.3	51091.2	51135.1	51168.9	51183.3	51045.7
69	PEV (Pre-Erythrocytic Vaccine)	3	0.35	4	100	Infants	6, 10, &, 14 weeks	None	0.7	0.81	0.93	0.93	NA	NA	1-39yo	0 yrs	None	0.5	0.69	0.85	0.85	NA	NA	None	NA	NA	NA	NA	NA	NA	NA	NA	0.4	Severe Cases in <5yo per 100,000 population	1274.25	1328.69	1400.19	1444	1491.12	1482.31	1482.44	1486.56	1480.81	1476.56	1472.38	1465.25	1475.62	1463.06	1450.81
69	PEV (Pre-Erythrocytic Vaccine)	3	0.35	4	100	Infants	6, 10, &, 14 weeks	None	0.7	0.81	0.93	0.93	NA	NA	1-39yo	0 yrs	None	0.5	0.69	0.85	0.85	NA	NA	None	NA	NA	NA	NA	NA	NA	NA	NA	0.4	Deaths in < 5yo per 100,000 population	320.312	305.375	321.875	329.188	334.438	330	333.438	329.875	331.5	330.875	333.062	331.938	334.312	328.312	328.75
69	PEV (Pre-Erythrocytic Vaccine)	3	0.35	4	100	Infants	6, 10, &, 14 weeks	None	0.7	0.81	0.93	0.93	NA	NA	1-39yo	0 yrs	None	0.5	0.69	0.85	0.85	NA	NA	None	NA	NA	NA	NA	NA	NA	NA	NA	0.4	DALYs per 100,000 population	9348.31	9117.23	9662.01	9977.83	10063.1	10004.8	10088.5	10062.4	10116.8	10080.9	10108.4	10044.6	10102.7	10050.8	10065.4
69	PEV (Pre-Erythrocytic Vaccine)	3	0.35	4	100	Infants	6, 10, &, 14 weeks	None	0.7	0.81	0.93	0.93	NA	NA	1-39yo	0 yrs	None	0.5	0.69	0.85	0.85	NA	NA	None	NA	NA	NA	NA	NA	NA	NA	NA	0.4	Income and productivity gains from delivering vaccine (US$ / dose)	0.143195	1.10868	-0.0966004	-0.871186	-1.36106	-1.64254	-1.84431	-1.95412	-1.97747	-1.98877	-1.94882	-1.90945	-1.84192	-1.82819	-1.76297
70	PEV (Pre-Erythrocytic Vaccine)	3	0.35	4	100	Infants	6, 10, &, 14 weeks	None	0.5	0.69	0.85	0.85	NA	NA	1-39yo	0 yrs	None	0.89	0.95	0.97	0.97	NA	NA	None	NA	NA	NA	NA	NA	NA	NA	NA	0.4	Cases per 100,000 population	99521.1	104323	111002	115120	117378	118596	119133	119018	118893	118490	118213	117792	117380	116952	116723
70	PEV (Pre-Erythrocytic Vaccine)	3	0.35	4	100	Infants	6, 10, &, 14 weeks	None	0.5	0.69	0.85	0.85	NA	NA	1-39yo	0 yrs	None	0.89	0.95	0.97	0.97	NA	NA	None	NA	NA	NA	NA	NA	NA	NA	NA	0.4	Severe Cases per 100,000 population	1366.14	1461.57	1562.14	1625.14	1650.64	1660	1645.21	1632.43	1642	1641.57	1632.07	1610.5	1614.86	1598.14	1600.43
70	PEV (Pre-Erythrocytic Vaccine)	3	0.35	4	100	Infants	6, 10, &, 14 weeks	None	0.5	0.69	0.85	0.85	NA	NA	1-39yo	0 yrs	None	0.89	0.95	0.97	0.97	NA	NA	None	NA	NA	NA	NA	NA	NA	NA	NA	0.4	Deaths per 100,000 population	339.143	341.357	357.214	373.929	366.643	386.929	374.786	387	373.5	377.143	371.929	370.857	373.357	366.571	366.143
70	PEV (Pre-Erythrocytic Vaccine)	3	0.35	4	100	Infants	6, 10, &, 14 weeks	None	0.5	0.69	0.85	0.85	NA	NA	1-39yo	0 yrs	None	0.89	0.95	0.97	0.97	NA	NA	None	NA	NA	NA	NA	NA	NA	NA	NA	0.4	Cases in <5yo per 100,000 population	46510.6	47469.1	49675.3	50797.1	51241.1	51581.3	51578.5	51587	51625.9	51591.7	51582.4	51590.6	51691.9	51599.9	51565.4
70	PEV (Pre-Erythrocytic Vaccine)	3	0.35	4	100	Infants	6, 10, &, 14 weeks	None	0.5	0.69	0.85	0.85	NA	NA	1-39yo	0 yrs	None	0.89	0.95	0.97	0.97	NA	NA	None	NA	NA	NA	NA	NA	NA	NA	NA	0.4	Severe Cases in <5yo per 100,000 population	1265.43	1341.14	1421.29	1461.71	1487.5	1489.79	1480.64	1468.5	1474.29	1471	1471.71	1453.36	1458.43	1442.64	1450.36
70	PEV (Pre-Erythrocytic Vaccine)	3	0.35	4	100	Infants	6, 10, &, 14 weeks	None	0.5	0.69	0.85	0.85	NA	NA	1-39yo	0 yrs	None	0.89	0.95	0.97	0.97	NA	NA	None	NA	NA	NA	NA	NA	NA	NA	NA	0.4	Deaths in < 5yo per 100,000 population	307.357	312.929	322.429	330.857	325.643	343.857	333.5	341	332.214	337.643	332.786	330.929	333.929	330.071	329.357
70	PEV (Pre-Erythrocytic Vaccine)	3	0.35	4	100	Infants	6, 10, &, 14 weeks	None	0.5	0.69	0.85	0.85	NA	NA	1-39yo	0 yrs	None	0.89	0.95	0.97	0.97	NA	NA	None	NA	NA	NA	NA	NA	NA	NA	NA	0.4	DALYs per 100,000 population	9106.58	9195.7	9670.85	10065	9902.07	10461.5	10129.7	10429.2	10075.6	10176.7	10026.7	10024.2	10086.8	9920.52	9877.5
70	PEV (Pre-Erythrocytic Vaccine)	3	0.35	4	100	Infants	6, 10, &, 14 weeks	None	0.5	0.69	0.85	0.85	NA	NA	1-39yo	0 yrs	None	0.89	0.95	0.97	0.97	NA	NA	None	NA	NA	NA	NA	NA	NA	NA	NA	0.4	Income and productivity gains from delivering vaccine (US$ / dose)	0.14902	1.67899	-0.30627	-1.56432	-2.28912	-2.66018	-2.83558	-2.78824	-2.73743	-2.61495	-2.49791	-2.34968	-2.18177	-2.02564	-1.98122
71	PEV (Pre-Erythrocytic Vaccine)	3	0.35	4	100	Infants	6, 10, &, 14 weeks	None	0.5	0.69	0.85	0.85	NA	NA	1-39yo	0 yrs	None	0.7	0.81	0.93	0.93	NA	NA	None	NA	NA	NA	NA	NA	NA	NA	NA	0.4	Cases per 100,000 population	100598	105005	111035	114634	116806	117925	118342	118562	118390	118239	117876	117438	117201	116839	116722
71	PEV (Pre-Erythrocytic Vaccine)	3	0.35	4	100	Infants	6, 10, &, 14 weeks	None	0.5	0.69	0.85	0.85	NA	NA	1-39yo	0 yrs	None	0.7	0.81	0.93	0.93	NA	NA	None	NA	NA	NA	NA	NA	NA	NA	NA	0.4	Severe Cases per 100,000 population	1383.35	1449.7	1574.45	1627.6	1635.95	1647.15	1640.4	1622.45	1635.15	1633.2	1619	1621.2	1606.1	1610.9	1614.35
71	PEV (Pre-Erythrocytic Vaccine)	3	0.35	4	100	Infants	6, 10, &, 14 weeks	None	0.5	0.69	0.85	0.85	NA	NA	1-39yo	0 yrs	None	0.7	0.81	0.93	0.93	NA	NA	None	NA	NA	NA	NA	NA	NA	NA	NA	0.4	Deaths per 100,000 population	346.4	342.85	366.65	366.4	380.15	378.35	373.75	369.05	374.15	368.4	367.2	371.1	372.05	372	366.9
71	PEV (Pre-Erythrocytic Vaccine)	3	0.35	4	100	Infants	6, 10, &, 14 weeks	None	0.5	0.69	0.85	0.85	NA	NA	1-39yo	0 yrs	None	0.7	0.81	0.93	0.93	NA	NA	None	NA	NA	NA	NA	NA	NA	NA	NA	0.4	Cases in <5yo per 100,000 population	47110.1	47861.8	49863.2	50825.2	51230.8	51545.7	51521.7	51604.8	51569.4	51629.8	51607.9	51560.2	51626.3	51606.5	51666.1
71	PEV (Pre-Erythrocytic Vaccine)	3	0.35	4	100	Infants	6, 10, &, 14 weeks	None	0.5	0.69	0.85	0.85	NA	NA	1-39yo	0 yrs	None	0.7	0.81	0.93	0.93	NA	NA	None	NA	NA	NA	NA	NA	NA	NA	NA	0.4	Severe Cases in <5yo per 100,000 population	1278.8	1329	1434.2	1473.35	1478.65	1484.65	1480.5	1461.75	1468.9	1467	1461.3	1465.25	1447.85	1458.05	1458.8
71	PEV (Pre-Erythrocytic Vaccine)	3	0.35	4	100	Infants	6, 10, &, 14 weeks	None	0.5	0.69	0.85	0.85	NA	NA	1-39yo	0 yrs	None	0.7	0.81	0.93	0.93	NA	NA	None	NA	NA	NA	NA	NA	NA	NA	NA	0.4	Deaths in < 5yo per 100,000 population	317.55	311.85	330.15	330.95	342.05	338.6	331.85	330.85	331.65	329.05	327.55	334.75	332.15	334	329.15
71	PEV (Pre-Erythrocytic Vaccine)	3	0.35	4	100	Infants	6, 10, &, 14 weeks	None	0.5	0.69	0.85	0.85	NA	NA	1-39yo	0 yrs	None	0.7	0.81	0.93	0.93	NA	NA	None	NA	NA	NA	NA	NA	NA	NA	NA	0.4	DALYs per 100,000 population	9302.49	9246.63	9894.4	9880.41	10243.2	10209.9	10080.8	9992.58	10100	9954.03	9922.02	9995.95	10035.2	10039.8	9907.04
71	PEV (Pre-Erythrocytic Vaccine)	3	0.35	4	100	Infants	6, 10, &, 14 weeks	None	0.5	0.69	0.85	0.85	NA	NA	1-39yo	0 yrs	None	0.7	0.81	0.93	0.93	NA	NA	None	NA	NA	NA	NA	NA	NA	NA	NA	0.4	Income and productivity gains from delivering vaccine (US$ / dose)	0.14672	1.51339	-0.317317	-1.39816	-2.09401	-2.41903	-2.58369	-2.63238	-2.5685	-2.51284	-2.3736	-2.23474	-2.13235	-2.00493	-1.96696
72	PEV (Pre-Erythrocytic Vaccine)	3	0.35	4	100	Infants	6, 10, &, 14 weeks	None	0.5	0.69	0.85	0.85	NA	NA	1-39yo	0 yrs	None	0.5	0.69	0.85	0.85	NA	NA	None	NA	NA	NA	NA	NA	NA	NA	NA	0.4	Cases per 100,000 population	101854	105949	111190	114172	116214	117079	117813	117725	117817	117612	117334	117045	117027	116694	116397
72	PEV (Pre-Erythrocytic Vaccine)	3	0.35	4	100	Infants	6, 10, &, 14 weeks	None	0.5	0.69	0.85	0.85	NA	NA	1-39yo	0 yrs	None	0.5	0.69	0.85	0.85	NA	NA	None	NA	NA	NA	NA	NA	NA	NA	NA	0.4	Severe Cases per 100,000 population	1385.43	1469.43	1551.29	1606.36	1632.43	1635.57	1641.93	1624.43	1620.29	1613.07	1623.36	1609.14	1605.14	1616.71	1605
72	PEV (Pre-Erythrocytic Vaccine)	3	0.35	4	100	Infants	6, 10, &, 14 weeks	None	0.5	0.69	0.85	0.85	NA	NA	1-39yo	0 yrs	None	0.5	0.69	0.85	0.85	NA	NA	None	NA	NA	NA	NA	NA	NA	NA	NA	0.4	Deaths per 100,000 population	335.643	348.643	365.929	364.714	369.357	368	381.357	380.143	382.571	372.071	370.214	364.643	363.857	376.214	367.929
72	PEV (Pre-Erythrocytic Vaccine)	3	0.35	4	100	Infants	6, 10, &, 14 weeks	None	0.5	0.69	0.85	0.85	NA	NA	1-39yo	0 yrs	None	0.5	0.69	0.85	0.85	NA	NA	None	NA	NA	NA	NA	NA	NA	NA	NA	0.4	Cases in <5yo per 100,000 population	47740.2	48356.6	50198.2	50856	51269.8	51531.1	51527.7	51603.2	51646.9	51632.1	51617.9	51610.9	51614.4	51636.4	51595.2
72	PEV (Pre-Erythrocytic Vaccine)	3	0.35	4	100	Infants	6, 10, &, 14 weeks	None	0.5	0.69	0.85	0.85	NA	NA	1-39yo	0 yrs	None	0.5	0.69	0.85	0.85	NA	NA	None	NA	NA	NA	NA	NA	NA	NA	NA	0.4	Severe Cases in <5yo per 100,000 population	1287.29	1357.21	1412.14	1450.93	1480.07	1479.86	1482.79	1463.57	1455.71	1446.5	1465.93	1459.07	1450.36	1458.5	1454.57
72	PEV (Pre-Erythrocytic Vaccine)	3	0.35	4	100	Infants	6, 10, &, 14 weeks	None	0.5	0.69	0.85	0.85	NA	NA	1-39yo	0 yrs	None	0.5	0.69	0.85	0.85	NA	NA	None	NA	NA	NA	NA	NA	NA	NA	NA	0.4	Deaths in < 5yo per 100,000 population	308.929	315.643	329.071	328.071	329.571	328.429	338.786	339.786	341.143	329.357	332.214	329.643	327.429	337	327.071
72	PEV (Pre-Erythrocytic Vaccine)	3	0.35	4	100	Infants	6, 10, &, 14 weeks	None	0.5	0.69	0.85	0.85	NA	NA	1-39yo	0 yrs	None	0.5	0.69	0.85	0.85	NA	NA	None	NA	NA	NA	NA	NA	NA	NA	NA	0.4	DALYs per 100,000 population	9019.03	9413.21	9848.49	9840.32	9982.48	9923.33	10284.1	10224.9	10305.8	10068.1	9992.87	9857.06	9813.47	10159.8	9919.06
72	PEV (Pre-Erythrocytic Vaccine)	3	0.35	4	100	Infants	6, 10, &, 14 weeks	None	0.5	0.69	0.85	0.85	NA	NA	1-39yo	0 yrs	None	0.5	0.69	0.85	0.85	NA	NA	None	NA	NA	NA	NA	NA	NA	NA	NA	0.4	Income and productivity gains from delivering vaccine (US$ / dose)	0.1448	1.26492	-0.285168	-1.22458	-1.8905	-2.13964	-2.39637	-2.32058	-2.35257	-2.25908	-2.18476	-2.08121	-2.07119	-1.96586	-1.84952
73	PEV (Pre-Erythrocytic Vaccine)	3	0.35	10	0.1	Infants	6, 10, &, 14 weeks	None	0.89	0.95	0.97	0.97	NA	NA	1-39yo	0 yrs	None	0.89	0.95	0.97	0.97	NA	NA	None	NA	NA	NA	NA	NA	NA	NA	NA	0.4	Cases per 100,000 population	6526.18	3790.85	2794.58	2180.79	1846.35	1606.67	1439.99	1390.11	1395.34	1396.37	1507.29	1633.59	1892.31	2158.26	2532.99
73	PEV (Pre-Erythrocytic Vaccine)	3	0.35	10	0.1	Infants	6, 10, &, 14 weeks	None	0.89	0.95	0.97	0.97	NA	NA	1-39yo	0 yrs	None	0.89	0.95	0.97	0.97	NA	NA	None	NA	NA	NA	NA	NA	NA	NA	NA	0.4	Severe Cases per 100,000 population	108.691	60.8818	45.4	36.6273	31.1273	28.5	26.3636	26.1455	27.3273	28.4091	32.2818	36.0091	42	50.0182	59.3273
73	PEV (Pre-Erythrocytic Vaccine)	3	0.35	10	0.1	Infants	6, 10, &, 14 weeks	None	0.89	0.95	0.97	0.97	NA	NA	1-39yo	0 yrs	None	0.89	0.95	0.97	0.97	NA	NA	None	NA	NA	NA	NA	NA	NA	NA	NA	0.4	Deaths per 100,000 population	23.5364	14.4455	10.6636	9.37273	8.1	7.62727	6.84545	6.96364	7.00909	7.50909	8.06364	8.60909	10.0182	11.5273	13.7091
73	PEV (Pre-Erythrocytic Vaccine)	3	0.35	10	0.1	Infants	6, 10, &, 14 weeks	None	0.89	0.95	0.97	0.97	NA	NA	1-39yo	0 yrs	None	0.89	0.95	0.97	0.97	NA	NA	None	NA	NA	NA	NA	NA	NA	NA	NA	0.4	Cases in <5yo per 100,000 population	518.573	274.991	194.709	146.945	117.518	93.4455	81.2364	77.3455	78.3	76.0909	81.6818	84.1818	99.2727	113.636	135.155
73	PEV (Pre-Erythrocytic Vaccine)	3	0.35	10	0.1	Infants	6, 10, &, 14 weeks	None	0.89	0.95	0.97	0.97	NA	NA	1-39yo	0 yrs	None	0.89	0.95	0.97	0.97	NA	NA	None	NA	NA	NA	NA	NA	NA	NA	NA	0.4	Severe Cases in <5yo per 100,000 population	26	14.1091	10.3636	7.81818	6.08182	5.16364	4.39091	4.27273	4.24545	4.36364	4.53636	4.88182	5.31818	6.15455	7.12727
73	PEV (Pre-Erythrocytic Vaccine)	3	0.35	10	0.1	Infants	6, 10, &, 14 weeks	None	0.89	0.95	0.97	0.97	NA	NA	1-39yo	0 yrs	None	0.89	0.95	0.97	0.97	NA	NA	None	NA	NA	NA	NA	NA	NA	NA	NA	0.4	Deaths in < 5yo per 100,000 population	7.38182	4.78182	4.11818	3.45455	3.24545	2.96364	2.36364	2.37273	2.15455	2.80909	2.53636	2.77273	2.63636	3.13636	3.32727
73	PEV (Pre-Erythrocytic Vaccine)	3	0.35	10	0.1	Infants	6, 10, &, 14 weeks	None	0.89	0.95	0.97	0.97	NA	NA	1-39yo	0 yrs	None	0.89	0.95	0.97	0.97	NA	NA	None	NA	NA	NA	NA	NA	NA	NA	NA	0.4	DALYs per 100,000 population	600.837	367.141	270.524	236.181	204.921	192.971	172.941	175.455	177.06	188.996	200.612	213.906	250.24	287.635	341.005
73	PEV (Pre-Erythrocytic Vaccine)	3	0.35	10	0.1	Infants	6, 10, &, 14 weeks	None	0.89	0.95	0.97	0.97	NA	NA	1-39yo	0 yrs	None	0.89	0.95	0.97	0.97	NA	NA	None	NA	NA	NA	NA	NA	NA	NA	NA	0.4	Income and productivity gains from delivering vaccine (US$ / dose)	0.0322899	1.08405	1.30478	1.44276	1.51603	1.57218	1.60871	1.6186	1.61183	1.61381	1.58857	1.55771	1.49742	1.43259	1.35015
74	PEV (Pre-Erythrocytic Vaccine)	3	0.35	10	0.1	Infants	6, 10, &, 14 weeks	None	0.89	0.95	0.97	0.97	NA	NA	1-39yo	0 yrs	None	0.7	0.81	0.93	0.93	NA	NA	None	NA	NA	NA	NA	NA	NA	NA	NA	0.4	Cases per 100,000 population	6707.33	4125.52	3205.55	2626.37	2219.36	1983.23	1848.41	1764.21	1764.39	1888.45	2015.35	2205.7	2375.29	2688.21	3106.24
74	PEV (Pre-Erythrocytic Vaccine)	3	0.35	10	0.1	Infants	6, 10, &, 14 weeks	None	0.89	0.95	0.97	0.97	NA	NA	1-39yo	0 yrs	None	0.7	0.81	0.93	0.93	NA	NA	None	NA	NA	NA	NA	NA	NA	NA	NA	0.4	Severe Cases per 100,000 population	111.609	67.3455	51.6545	44.5182	37.1636	34.9818	33.8364	33.7091	34.3364	38.2455	42.7455	46.4909	51.4455	61.3	71.2455
74	PEV (Pre-Erythrocytic Vaccine)	3	0.35	10	0.1	Infants	6, 10, &, 14 weeks	None	0.89	0.95	0.97	0.97	NA	NA	1-39yo	0 yrs	None	0.7	0.81	0.93	0.93	NA	NA	None	NA	NA	NA	NA	NA	NA	NA	NA	0.4	Deaths per 100,000 population	23.5182	15.6545	12.4273	10.3545	9.34545	8.18182	8.67273	8.21818	8.14545	9.91818	10.3182	11.3364	12.1636	13.5091	15.7545
74	PEV (Pre-Erythrocytic Vaccine)	3	0.35	10	0.1	Infants	6, 10, &, 14 weeks	None	0.89	0.95	0.97	0.97	NA	NA	1-39yo	0 yrs	None	0.7	0.81	0.93	0.93	NA	NA	None	NA	NA	NA	NA	NA	NA	NA	NA	0.4	Cases in <5yo per 100,000 population	529.555	303.473	223.918	174.091	139.127	117.218	101.436	97.5091	94.2273	100.555	106.645	120.882	123.373	142.909	162.6
74	PEV (Pre-Erythrocytic Vaccine)	3	0.35	10	0.1	Infants	6, 10, &, 14 weeks	None	0.89	0.95	0.97	0.97	NA	NA	1-39yo	0 yrs	None	0.7	0.81	0.93	0.93	NA	NA	None	NA	NA	NA	NA	NA	NA	NA	NA	0.4	Severe Cases in <5yo per 100,000 population	27.1091	15.6091	11.2636	9.25455	7.14545	5.92727	5.62727	5.8	5.02727	5.60909	5.90909	6.61818	7.12727	8.14545	9.29091
74	PEV (Pre-Erythrocytic Vaccine)	3	0.35	10	0.1	Infants	6, 10, &, 14 weeks	None	0.89	0.95	0.97	0.97	NA	NA	1-39yo	0 yrs	None	0.7	0.81	0.93	0.93	NA	NA	None	NA	NA	NA	NA	NA	NA	NA	NA	0.4	Deaths in < 5yo per 100,000 population	7.28182	5.50909	4.62727	3.61818	3.58182	2.85455	3.05455	2.63636	2.63636	3.28182	3.15455	3.29091	3.02727	3.08182	3.79091
74	PEV (Pre-Erythrocytic Vaccine)	3	0.35	10	0.1	Infants	6, 10, &, 14 weeks	None	0.89	0.95	0.97	0.97	NA	NA	1-39yo	0 yrs	None	0.7	0.81	0.93	0.93	NA	NA	None	NA	NA	NA	NA	NA	NA	NA	NA	0.4	DALYs per 100,000 population	598.018	396.714	314.649	263.432	237.243	206.414	218.368	207.698	205.407	247.27	258.214	282.111	303.771	337.368	390.894
74	PEV (Pre-Erythrocytic Vaccine)	3	0.35	10	0.1	Infants	6, 10, &, 14 weeks	None	0.89	0.95	0.97	0.97	NA	NA	1-39yo	0 yrs	None	0.7	0.81	0.93	0.93	NA	NA	None	NA	NA	NA	NA	NA	NA	NA	NA	0.4	Income and productivity gains from delivering vaccine (US$ / dose)	0.0316954	1.00718	1.21247	1.3433	1.43356	1.48369	1.51542	1.52818	1.52981	1.49991	1.46925	1.42773	1.38697	1.315	1.21565
75	PEV (Pre-Erythrocytic Vaccine)	3	0.35	10	0.1	Infants	6, 10, &, 14 weeks	None	0.89	0.95	0.97	0.97	NA	NA	1-39yo	0 yrs	None	0.5	0.69	0.85	0.85	NA	NA	None	NA	NA	NA	NA	NA	NA	NA	NA	0.4	Cases per 100,000 population	6895.63	4491.64	3542.4	3031.11	2664.78	2450.56	2286.82	2235.12	2305.1	2465.74	2582.93	2736.74	3005.58	3395.86	3828.41
75	PEV (Pre-Erythrocytic Vaccine)	3	0.35	10	0.1	Infants	6, 10, &, 14 weeks	None	0.89	0.95	0.97	0.97	NA	NA	1-39yo	0 yrs	None	0.5	0.69	0.85	0.85	NA	NA	None	NA	NA	NA	NA	NA	NA	NA	NA	0.4	Severe Cases per 100,000 population	115.391	73.2364	57.9091	51.4909	44.9818	43.5182	42.3273	41.9273	45.0091	49.1182	53	56.8545	64.3091	75.0182	86.9273
75	PEV (Pre-Erythrocytic Vaccine)	3	0.35	10	0.1	Infants	6, 10, &, 14 weeks	None	0.89	0.95	0.97	0.97	NA	NA	1-39yo	0 yrs	None	0.5	0.69	0.85	0.85	NA	NA	None	NA	NA	NA	NA	NA	NA	NA	NA	0.4	Deaths per 100,000 population	25.3727	16.6	14.1364	12.1727	10.9273	10.6636	10.0909	10.2818	10.6909	11.9909	13.1818	12.7727	14.9636	16.7091	19.1273
75	PEV (Pre-Erythrocytic Vaccine)	3	0.35	10	0.1	Infants	6, 10, &, 14 weeks	None	0.89	0.95	0.97	0.97	NA	NA	1-39yo	0 yrs	None	0.5	0.69	0.85	0.85	NA	NA	None	NA	NA	NA	NA	NA	NA	NA	NA	0.4	Cases in <5yo per 100,000 population	552.045	334.645	246.909	203.182	163.727	139.482	128	122.618	128.636	135.555	137.909	147.227	161.5	178.336	204.555
75	PEV (Pre-Erythrocytic Vaccine)	3	0.35	10	0.1	Infants	6, 10, &, 14 weeks	None	0.89	0.95	0.97	0.97	NA	NA	1-39yo	0 yrs	None	0.5	0.69	0.85	0.85	NA	NA	None	NA	NA	NA	NA	NA	NA	NA	NA	0.4	Severe Cases in <5yo per 100,000 population	27.7909	17.0818	12.6091	10.2545	8.43636	7.87273	7.11818	6.57273	7.23636	6.98182	7.90909	7.9	8.54545	10.1182	11.5727
75	PEV (Pre-Erythrocytic Vaccine)	3	0.35	10	0.1	Infants	6, 10, &, 14 weeks	None	0.89	0.95	0.97	0.97	NA	NA	1-39yo	0 yrs	None	0.5	0.69	0.85	0.85	NA	NA	None	NA	NA	NA	NA	NA	NA	NA	NA	0.4	Deaths in < 5yo per 100,000 population	7.72727	5.51818	4.8	4.11818	3.58182	3.52727	3.45455	3.10909	3.51818	3.6	3.77273	3.46364	3.74545	3.8	4.74545
75	PEV (Pre-Erythrocytic Vaccine)	3	0.35	10	0.1	Infants	6, 10, &, 14 weeks	None	0.89	0.95	0.97	0.97	NA	NA	1-39yo	0 yrs	None	0.5	0.69	0.85	0.85	NA	NA	None	NA	NA	NA	NA	NA	NA	NA	NA	0.4	DALYs per 100,000 population	647.897	421.969	356.224	309.454	276.98	268.874	254.261	257.629	268.351	302.581	326.758	318.732	372.909	417.965	476.107
75	PEV (Pre-Erythrocytic Vaccine)	3	0.35	10	0.1	Infants	6, 10, &, 14 weeks	None	0.89	0.95	0.97	0.97	NA	NA	1-39yo	0 yrs	None	0.5	0.69	0.85	0.85	NA	NA	None	NA	NA	NA	NA	NA	NA	NA	NA	0.4	Income and productivity gains from delivering vaccine (US$ / dose)	0.0317396	0.92493	1.13711	1.25202	1.33213	1.37735	1.41616	1.42572	1.40497	1.36855	1.34196	1.30628	1.24476	1.15262	1.0503
76	PEV (Pre-Erythrocytic Vaccine)	3	0.35	10	0.1	Infants	6, 10, &, 14 weeks	None	0.7	0.81	0.93	0.93	NA	NA	1-39yo	0 yrs	None	0.89	0.95	0.97	0.97	NA	NA	None	NA	NA	NA	NA	NA	NA	NA	NA	0.4	Cases per 100,000 population	6512.22	3786.14	2844.84	2239.35	1898.72	1718.88	1609.29	1568.33	1561.55	1663.63	1803.14	1988.46	2312.67	2620.93	3025.78
76	PEV (Pre-Erythrocytic Vaccine)	3	0.35	10	0.1	Infants	6, 10, &, 14 weeks	None	0.7	0.81	0.93	0.93	NA	NA	1-39yo	0 yrs	None	0.89	0.95	0.97	0.97	NA	NA	None	NA	NA	NA	NA	NA	NA	NA	NA	0.4	Severe Cases per 100,000 population	106.955	60.5273	46.3545	37.2364	32.6727	31.5909	29.7636	29.8636	31.7273	34.9	39.3273	44.4545	52.3182	61.4727	70.0182
76	PEV (Pre-Erythrocytic Vaccine)	3	0.35	10	0.1	Infants	6, 10, &, 14 weeks	None	0.7	0.81	0.93	0.93	NA	NA	1-39yo	0 yrs	None	0.89	0.95	0.97	0.97	NA	NA	None	NA	NA	NA	NA	NA	NA	NA	NA	0.4	Deaths per 100,000 population	23.5636	13.9455	11.3455	8.89091	8.57273	7.75455	7.78182	7.33636	7.58182	8.57273	9.46364	10.2	12.5727	14.0455	15.7636
76	PEV (Pre-Erythrocytic Vaccine)	3	0.35	10	0.1	Infants	6, 10, &, 14 weeks	None	0.7	0.81	0.93	0.93	NA	NA	1-39yo	0 yrs	None	0.89	0.95	0.97	0.97	NA	NA	None	NA	NA	NA	NA	NA	NA	NA	NA	0.4	Cases in <5yo per 100,000 population	517.482	284.264	206.209	156.882	124.827	108.227	97.3727	92.6545	91.5909	95.8727	103.273	112.064	129.655	147.4	169.5
76	PEV (Pre-Erythrocytic Vaccine)	3	0.35	10	0.1	Infants	6, 10, &, 14 weeks	None	0.7	0.81	0.93	0.93	NA	NA	1-39yo	0 yrs	None	0.89	0.95	0.97	0.97	NA	NA	None	NA	NA	NA	NA	NA	NA	NA	NA	0.4	Severe Cases in <5yo per 100,000 population	26.2636	14.6818	10.7727	8.19091	6.41818	6.02727	5.21818	5.13636	5.40909	5.39091	5.77273	6.13636	7.49091	7.92727	9.27273
76	PEV (Pre-Erythrocytic Vaccine)	3	0.35	10	0.1	Infants	6, 10, &, 14 weeks	None	0.7	0.81	0.93	0.93	NA	NA	1-39yo	0 yrs	None	0.89	0.95	0.97	0.97	NA	NA	None	NA	NA	NA	NA	NA	NA	NA	NA	0.4	Deaths in < 5yo per 100,000 population	7.48182	5.23636	4.11818	3.38182	3.19091	3.11818	3.03636	2.57273	2.6	2.7	2.85455	2.86364	3.34545	3.46364	3.98182
76	PEV (Pre-Erythrocytic Vaccine)	3	0.35	10	0.1	Infants	6, 10, &, 14 weeks	None	0.7	0.81	0.93	0.93	NA	NA	1-39yo	0 yrs	None	0.89	0.95	0.97	0.97	NA	NA	None	NA	NA	NA	NA	NA	NA	NA	NA	0.4	DALYs per 100,000 population	598.922	355.762	285.593	225.15	215.571	197.452	196.021	186.364	191.002	214.735	237.379	254.812	313.406	349.669	392.239
76	PEV (Pre-Erythrocytic Vaccine)	3	0.35	10	0.1	Infants	6, 10, &, 14 weeks	None	0.7	0.81	0.93	0.93	NA	NA	1-39yo	0 yrs	None	0.89	0.95	0.97	0.97	NA	NA	None	NA	NA	NA	NA	NA	NA	NA	NA	0.4	Income and productivity gains from delivering vaccine (US$ / dose)	0.0330344	1.30984	1.57545	1.74243	1.82822	1.87605	1.90514	1.91725	1.91372	1.88451	1.84617	1.79193	1.70332	1.61	1.49989
77	PEV (Pre-Erythrocytic Vaccine)	3	0.35	10	0.1	Infants	6, 10, &, 14 weeks	None	0.7	0.81	0.93	0.93	NA	NA	1-39yo	0 yrs	None	0.7	0.81	0.93	0.93	NA	NA	None	NA	NA	NA	NA	NA	NA	NA	NA	0.4	Cases per 100,000 population	6681.6	4034.38	3156.59	2604.23	2176.41	1939.41	1848.25	1817.75	1832.84	1914.3	2006.84	2258.65	2578.65	2961.79	3423.45
77	PEV (Pre-Erythrocytic Vaccine)	3	0.35	10	0.1	Infants	6, 10, &, 14 weeks	None	0.7	0.81	0.93	0.93	NA	NA	1-39yo	0 yrs	None	0.7	0.81	0.93	0.93	NA	NA	None	NA	NA	NA	NA	NA	NA	NA	NA	0.4	Severe Cases per 100,000 population	111.318	65.8273	52.1909	42.0727	37.9727	34.6182	33.7182	35	36.1091	38.3727	42.7273	48.9364	58.0182	67.9455	79.7727
77	PEV (Pre-Erythrocytic Vaccine)	3	0.35	10	0.1	Infants	6, 10, &, 14 weeks	None	0.7	0.81	0.93	0.93	NA	NA	1-39yo	0 yrs	None	0.7	0.81	0.93	0.93	NA	NA	None	NA	NA	NA	NA	NA	NA	NA	NA	0.4	Deaths per 100,000 population	23.4727	14.9818	12.2364	9.74545	8.70909	9.29091	8.18182	8.85455	9.1	9.87273	9.74545	11.6818	13.6273	14.8091	18.4364
77	PEV (Pre-Erythrocytic Vaccine)	3	0.35	10	0.1	Infants	6, 10, &, 14 weeks	None	0.7	0.81	0.93	0.93	NA	NA	1-39yo	0 yrs	None	0.7	0.81	0.93	0.93	NA	NA	None	NA	NA	NA	NA	NA	NA	NA	NA	0.4	Cases in <5yo per 100,000 population	531.836	298.745	224.945	183.336	143.918	123.482	112.891	107.255	107.182	109.791	113.255	130.291	144.845	167.636	195.282
77	PEV (Pre-Erythrocytic Vaccine)	3	0.35	10	0.1	Infants	6, 10, &, 14 weeks	None	0.7	0.81	0.93	0.93	NA	NA	1-39yo	0 yrs	None	0.7	0.81	0.93	0.93	NA	NA	None	NA	NA	NA	NA	NA	NA	NA	NA	0.4	Severe Cases in <5yo per 100,000 population	26.2545	16.5091	12	8.83636	7.66364	6.69091	5.41818	5.48182	6.00909	5.71818	5.99091	7.24545	8.19091	9.22727	10.7182
77	PEV (Pre-Erythrocytic Vaccine)	3	0.35	10	0.1	Infants	6, 10, &, 14 weeks	None	0.7	0.81	0.93	0.93	NA	NA	1-39yo	0 yrs	None	0.7	0.81	0.93	0.93	NA	NA	None	NA	NA	NA	NA	NA	NA	NA	NA	0.4	Deaths in < 5yo per 100,000 population	6.65455	4.81818	4.38182	3.52727	3.29091	3.41818	3.02727	3.21818	3.07273	3.2	3.03636	3.30909	3.46364	3.68182	4.20909
77	PEV (Pre-Erythrocytic Vaccine)	3	0.35	10	0.1	Infants	6, 10, &, 14 weeks	None	0.7	0.81	0.93	0.93	NA	NA	1-39yo	0 yrs	None	0.7	0.81	0.93	0.93	NA	NA	None	NA	NA	NA	NA	NA	NA	NA	NA	0.4	DALYs per 100,000 population	596.874	380.375	310.553	249.296	222.456	235.001	206.896	222.039	228.076	247.444	244.62	293.69	340.302	371.054	459.269
77	PEV (Pre-Erythrocytic Vaccine)	3	0.35	10	0.1	Infants	6, 10, &, 14 weeks	None	0.7	0.81	0.93	0.93	NA	NA	1-39yo	0 yrs	None	0.7	0.81	0.93	0.93	NA	NA	None	NA	NA	NA	NA	NA	NA	NA	NA	0.4	Income and productivity gains from delivering vaccine (US$ / dose)	0.0326706	1.24988	1.48493	1.64084	1.75608	1.81515	1.83371	1.85071	1.83675	1.81338	1.79422	1.71988	1.62906	1.52095	1.38875
78	PEV (Pre-Erythrocytic Vaccine)	3	0.35	10	0.1	Infants	6, 10, &, 14 weeks	None	0.7	0.81	0.93	0.93	NA	NA	1-39yo	0 yrs	None	0.5	0.69	0.85	0.85	NA	NA	None	NA	NA	NA	NA	NA	NA	NA	NA	0.4	Cases per 100,000 population	6889.29	4473.72	3531.79	2919.9	2578.85	2424.54	2339.58	2339.93	2423.95	2496.85	2628.2	2917.15	3237.72	3675.15	4091.47
78	PEV (Pre-Erythrocytic Vaccine)	3	0.35	10	0.1	Infants	6, 10, &, 14 weeks	None	0.7	0.81	0.93	0.93	NA	NA	1-39yo	0 yrs	None	0.5	0.69	0.85	0.85	NA	NA	None	NA	NA	NA	NA	NA	NA	NA	NA	0.4	Severe Cases per 100,000 population	115.8	73.5455	58.3818	49.1727	44.5636	43.8636	43.2182	44.5	47.4273	50.4273	55.2636	61.7636	71.7727	81.3818	92.6
78	PEV (Pre-Erythrocytic Vaccine)	3	0.35	10	0.1	Infants	6, 10, &, 14 weeks	None	0.7	0.81	0.93	0.93	NA	NA	1-39yo	0 yrs	None	0.5	0.69	0.85	0.85	NA	NA	None	NA	NA	NA	NA	NA	NA	NA	NA	0.4	Deaths per 100,000 population	23.9455	17.2545	13.2455	11.6909	11.4	10.7	10.2455	10.9545	10.6455	12.3727	12.6364	13.7182	15.5364	17.9273	21.0182
78	PEV (Pre-Erythrocytic Vaccine)	3	0.35	10	0.1	Infants	6, 10, &, 14 weeks	None	0.7	0.81	0.93	0.93	NA	NA	1-39yo	0 yrs	None	0.5	0.69	0.85	0.85	NA	NA	None	NA	NA	NA	NA	NA	NA	NA	NA	0.4	Cases in <5yo per 100,000 population	548.264	333.764	253.318	201.318	169.555	151.536	136.818	139.991	145.264	146.155	151.809	167.5	182.782	210.555	232.009
78	PEV (Pre-Erythrocytic Vaccine)	3	0.35	10	0.1	Infants	6, 10, &, 14 weeks	None	0.7	0.81	0.93	0.93	NA	NA	1-39yo	0 yrs	None	0.5	0.69	0.85	0.85	NA	NA	None	NA	NA	NA	NA	NA	NA	NA	NA	0.4	Severe Cases in <5yo per 100,000 population	27.7364	17.0909	13.5455	10.7182	9.05455	8.04545	7.6	7.42727	8.12727	7.93636	8.32727	9.28182	10.1	11.3727	12.8091
78	PEV (Pre-Erythrocytic Vaccine)	3	0.35	10	0.1	Infants	6, 10, &, 14 weeks	None	0.7	0.81	0.93	0.93	NA	NA	1-39yo	0 yrs	None	0.5	0.69	0.85	0.85	NA	NA	None	NA	NA	NA	NA	NA	NA	NA	NA	0.4	Deaths in < 5yo per 100,000 population	6.67273	6.11818	4.63636	4.17273	4.06364	3.88182	3.18182	3.55455	3.26364	3.56364	3.79091	3.56364	3.64545	4.31818	4.99091
78	PEV (Pre-Erythrocytic Vaccine)	3	0.35	10	0.1	Infants	6, 10, &, 14 weeks	None	0.7	0.81	0.93	0.93	NA	NA	1-39yo	0 yrs	None	0.5	0.69	0.85	0.85	NA	NA	None	NA	NA	NA	NA	NA	NA	NA	NA	0.4	DALYs per 100,000 population	608.751	436.288	335.95	297.576	286.748	271.452	258.774	275.833	268.289	310.062	316.322	341.877	388.791	450.453	522.635
78	PEV (Pre-Erythrocytic Vaccine)	3	0.35	10	0.1	Infants	6, 10, &, 14 weeks	None	0.7	0.81	0.93	0.93	NA	NA	1-39yo	0 yrs	None	0.5	0.69	0.85	0.85	NA	NA	None	NA	NA	NA	NA	NA	NA	NA	NA	0.4	Income and productivity gains from delivering vaccine (US$ / dose)	0.0322992	1.12669	1.38691	1.55065	1.64482	1.6848	1.69699	1.7011	1.67348	1.64801	1.61961	1.54001	1.44024	1.32535	1.2035
79	PEV (Pre-Erythrocytic Vaccine)	3	0.35	10	0.1	Infants	6, 10, &, 14 weeks	None	0.5	0.69	0.85	0.85	NA	NA	1-39yo	0 yrs	None	0.89	0.95	0.97	0.97	NA	NA	None	NA	NA	NA	NA	NA	NA	NA	NA	0.4	Cases per 100,000 population	6497.16	3797.84	2876.04	2288.49	1927.56	1696.82	1554.4	1476.99	1516.77	1584.45	1723.59	1948.09	2213.68	2528.03	2980.41
79	PEV (Pre-Erythrocytic Vaccine)	3	0.35	10	0.1	Infants	6, 10, &, 14 weeks	None	0.5	0.69	0.85	0.85	NA	NA	1-39yo	0 yrs	None	0.89	0.95	0.97	0.97	NA	NA	None	NA	NA	NA	NA	NA	NA	NA	NA	0.4	Severe Cases per 100,000 population	106.982	60.2727	47.5909	37.9182	33.8	31.2273	29.0182	29.3909	31.7182	33.2364	38.0727	43.6818	50	59.9636	71.8636
79	PEV (Pre-Erythrocytic Vaccine)	3	0.35	10	0.1	Infants	6, 10, &, 14 weeks	None	0.5	0.69	0.85	0.85	NA	NA	1-39yo	0 yrs	None	0.89	0.95	0.97	0.97	NA	NA	None	NA	NA	NA	NA	NA	NA	NA	NA	0.4	Deaths per 100,000 population	23.5727	14.0727	11.6455	9.75455	8.50909	8.29091	7.26364	7.17273	7.63636	8.3	9.03636	9.63636	11.6636	13.8545	16.6182
79	PEV (Pre-Erythrocytic Vaccine)	3	0.35	10	0.1	Infants	6, 10, &, 14 weeks	None	0.5	0.69	0.85	0.85	NA	NA	1-39yo	0 yrs	None	0.89	0.95	0.97	0.97	NA	NA	None	NA	NA	NA	NA	NA	NA	NA	NA	0.4	Cases in <5yo per 100,000 population	519	283.945	212.164	167.036	137.418	111.527	99.9455	91.9818	95.7636	97.2273	105.145	115.327	135.282	148.664	176.655
79	PEV (Pre-Erythrocytic Vaccine)	3	0.35	10	0.1	Infants	6, 10, &, 14 weeks	None	0.5	0.69	0.85	0.85	NA	NA	1-39yo	0 yrs	None	0.89	0.95	0.97	0.97	NA	NA	None	NA	NA	NA	NA	NA	NA	NA	NA	0.4	Severe Cases in <5yo per 100,000 population	26.7455	14.4818	10.7091	8.54545	7.41818	6.22727	5.32727	5.06364	5.08182	5.26364	5.78182	6.7	7.54545	8.23636	10.1455
79	PEV (Pre-Erythrocytic Vaccine)	3	0.35	10	0.1	Infants	6, 10, &, 14 weeks	None	0.5	0.69	0.85	0.85	NA	NA	1-39yo	0 yrs	None	0.89	0.95	0.97	0.97	NA	NA	None	NA	NA	NA	NA	NA	NA	NA	NA	0.4	Deaths in < 5yo per 100,000 population	7.55455	5.3	4.19091	3.81818	3.01818	3	2.61818	2.5	2.34545	2.4	2.91818	2.81818	3.41818	3.52727	4.00909
79	PEV (Pre-Erythrocytic Vaccine)	3	0.35	10	0.1	Infants	6, 10, &, 14 weeks	None	0.5	0.69	0.85	0.85	NA	NA	1-39yo	0 yrs	None	0.89	0.95	0.97	0.97	NA	NA	None	NA	NA	NA	NA	NA	NA	NA	NA	0.4	DALYs per 100,000 population	599.52	358.998	294.668	245.478	215.236	207.811	182.478	179.792	191.291	207.046	225.969	241.885	290.791	342.892	411.654
79	PEV (Pre-Erythrocytic Vaccine)	3	0.35	10	0.1	Infants	6, 10, &, 14 weeks	None	0.5	0.69	0.85	0.85	NA	NA	1-39yo	0 yrs	None	0.89	0.95	0.97	0.97	NA	NA	None	NA	NA	NA	NA	NA	NA	NA	NA	0.4	Income and productivity gains from delivering vaccine (US$ / dose)	0.0336533	1.66215	1.96827	2.16735	2.29567	2.3699	2.41251	2.43714	2.42769	2.40514	2.34959	2.27223	2.17732	2.06702	1.90785
80	PEV (Pre-Erythrocytic Vaccine)	3	0.35	10	0.1	Infants	6, 10, &, 14 weeks	None	0.5	0.69	0.85	0.85	NA	NA	1-39yo	0 yrs	None	0.7	0.81	0.93	0.93	NA	NA	None	NA	NA	NA	NA	NA	NA	NA	NA	0.4	Cases per 100,000 population	6685.98	4090.47	3189.4	2598.25	2246.75	2033.51	1928.62	1856.31	1887.96	2026.13	2191.68	2419.45	2711.51	3126.56	3701.03
80	PEV (Pre-Erythrocytic Vaccine)	3	0.35	10	0.1	Infants	6, 10, &, 14 weeks	None	0.5	0.69	0.85	0.85	NA	NA	1-39yo	0 yrs	None	0.7	0.81	0.93	0.93	NA	NA	None	NA	NA	NA	NA	NA	NA	NA	NA	0.4	Severe Cases per 100,000 population	111.173	67.3273	52.5818	44.4636	39.3909	36.2727	36.9727	35.9545	37.9909	42.4091	47.1818	54.2364	59.9545	72.1455	85.1727
80	PEV (Pre-Erythrocytic Vaccine)	3	0.35	10	0.1	Infants	6, 10, &, 14 weeks	None	0.5	0.69	0.85	0.85	NA	NA	1-39yo	0 yrs	None	0.7	0.81	0.93	0.93	NA	NA	None	NA	NA	NA	NA	NA	NA	NA	NA	0.4	Deaths per 100,000 population	23.6455	15.2727	12.0545	11.1636	9.73636	9.21818	8.95455	8.78182	8.72727	9.77273	11.3091	12.8545	14.4182	16.0182	18.6091
80	PEV (Pre-Erythrocytic Vaccine)	3	0.35	10	0.1	Infants	6, 10, &, 14 weeks	None	0.5	0.69	0.85	0.85	NA	NA	1-39yo	0 yrs	None	0.7	0.81	0.93	0.93	NA	NA	None	NA	NA	NA	NA	NA	NA	NA	NA	0.4	Cases in <5yo per 100,000 population	529.364	309.391	232.455	187.455	158.445	135.5	124.645	119.118	116.836	125.836	132.873	142.591	162.036	186.509	222.964
80	PEV (Pre-Erythrocytic Vaccine)	3	0.35	10	0.1	Infants	6, 10, &, 14 weeks	None	0.5	0.69	0.85	0.85	NA	NA	1-39yo	0 yrs	None	0.7	0.81	0.93	0.93	NA	NA	None	NA	NA	NA	NA	NA	NA	NA	NA	0.4	Severe Cases in <5yo per 100,000 population	27.0636	16.6636	12.4182	10.1	8.50909	7.71818	6.96364	6.53636	6.3	6.67273	7.55455	7.97273	8.71818	10.6364	11.9091
80	PEV (Pre-Erythrocytic Vaccine)	3	0.35	10	0.1	Infants	6, 10, &, 14 weeks	None	0.5	0.69	0.85	0.85	NA	NA	1-39yo	0 yrs	None	0.7	0.81	0.93	0.93	NA	NA	None	NA	NA	NA	NA	NA	NA	NA	NA	0.4	Deaths in < 5yo per 100,000 population	7.48182	5.47273	4.34545	4.42727	3.98182	3.35455	3.26364	3.05455	2.87273	3	3.27273	3.6	3.72727	3.98182	4.31818
80	PEV (Pre-Erythrocytic Vaccine)	3	0.35	10	0.1	Infants	6, 10, &, 14 weeks	None	0.5	0.69	0.85	0.85	NA	NA	1-39yo	0 yrs	None	0.7	0.81	0.93	0.93	NA	NA	None	NA	NA	NA	NA	NA	NA	NA	NA	0.4	DALYs per 100,000 population	607.358	387.269	305.204	283.483	247.794	232.887	226.973	222.069	219.069	246.834	283.896	322.411	359.186	402.76	464.189
80	PEV (Pre-Erythrocytic Vaccine)	3	0.35	10	0.1	Infants	6, 10, &, 14 weeks	None	0.5	0.69	0.85	0.85	NA	NA	1-39yo	0 yrs	None	0.7	0.81	0.93	0.93	NA	NA	None	NA	NA	NA	NA	NA	NA	NA	NA	0.4	Income and productivity gains from delivering vaccine (US$ / dose)	0.032846	1.55055	1.85984	2.06015	2.18956	2.2491	2.28141	2.31191	2.29613	2.24914	2.1953	2.11382	2.01177	1.86181	1.65708
81	PEV (Pre-Erythrocytic Vaccine)	3	0.35	10	0.1	Infants	6, 10, &, 14 weeks	None	0.5	0.69	0.85	0.85	NA	NA	1-39yo	0 yrs	None	0.5	0.69	0.85	0.85	NA	NA	None	NA	NA	NA	NA	NA	NA	NA	NA	0.4	Cases per 100,000 population	6900.01	4445.74	3612.07	3045.97	2667.42	2525.05	2446.08	2454.96	2525.98	2685.16	2878.84	3148.8	3496.76	3940.81	4435
81	PEV (Pre-Erythrocytic Vaccine)	3	0.35	10	0.1	Infants	6, 10, &, 14 weeks	None	0.5	0.69	0.85	0.85	NA	NA	1-39yo	0 yrs	None	0.5	0.69	0.85	0.85	NA	NA	None	NA	NA	NA	NA	NA	NA	NA	NA	0.4	Severe Cases per 100,000 population	115.227	72.1	60.5455	51.6273	46.1909	45.3364	46.6091	47.1455	51.1727	53.9455	60.2182	68.1273	76.2364	86.8818	98.5182
81	PEV (Pre-Erythrocytic Vaccine)	3	0.35	10	0.1	Infants	6, 10, &, 14 weeks	None	0.5	0.69	0.85	0.85	NA	NA	1-39yo	0 yrs	None	0.5	0.69	0.85	0.85	NA	NA	None	NA	NA	NA	NA	NA	NA	NA	NA	0.4	Deaths per 100,000 population	24.9182	16.9182	13.5545	12.2182	10.8818	10.8182	10.5364	11.2727	11.4545	13.0091	14.2091	14.8818	17.8818	19.0909	21.6182
81	PEV (Pre-Erythrocytic Vaccine)	3	0.35	10	0.1	Infants	6, 10, &, 14 weeks	None	0.5	0.69	0.85	0.85	NA	NA	1-39yo	0 yrs	None	0.5	0.69	0.85	0.85	NA	NA	None	NA	NA	NA	NA	NA	NA	NA	NA	0.4	Cases in <5yo per 100,000 population	553.055	337.218	265.773	220.182	186.336	166.645	156.955	153.736	160.664	164.127	176.7	192.855	214.918	243.218	271.055
81	PEV (Pre-Erythrocytic Vaccine)	3	0.35	10	0.1	Infants	6, 10, &, 14 weeks	None	0.5	0.69	0.85	0.85	NA	NA	1-39yo	0 yrs	None	0.5	0.69	0.85	0.85	NA	NA	None	NA	NA	NA	NA	NA	NA	NA	NA	0.4	Severe Cases in <5yo per 100,000 population	27.7	17.4182	13.6818	11.3727	9.80909	8.7	9.06364	8.17273	8.9	8.8	9.62727	10.6	11.6727	13.1636	14.9545
81	PEV (Pre-Erythrocytic Vaccine)	3	0.35	10	0.1	Infants	6, 10, &, 14 weeks	None	0.5	0.69	0.85	0.85	NA	NA	1-39yo	0 yrs	None	0.5	0.69	0.85	0.85	NA	NA	None	NA	NA	NA	NA	NA	NA	NA	NA	0.4	Deaths in < 5yo per 100,000 population	7.58182	5.60909	4.73636	4.49091	3.75455	3.64545	3.65455	3.4	3.43636	3.95455	4.03636	4.00909	4.42727	4.5	5.09091
81	PEV (Pre-Erythrocytic Vaccine)	3	0.35	10	0.1	Infants	6, 10, &, 14 weeks	None	0.5	0.69	0.85	0.85	NA	NA	1-39yo	0 yrs	None	0.5	0.69	0.85	0.85	NA	NA	None	NA	NA	NA	NA	NA	NA	NA	NA	0.4	DALYs per 100,000 population	636.063	428.906	344.765	308.908	277.079	271.838	266.778	283.914	289.072	324.999	355.203	372.979	447.874	477.68	540.628
81	PEV (Pre-Erythrocytic Vaccine)	3	0.35	10	0.1	Infants	6, 10, &, 14 weeks	None	0.5	0.69	0.85	0.85	NA	NA	1-39yo	0 yrs	None	0.5	0.69	0.85	0.85	NA	NA	None	NA	NA	NA	NA	NA	NA	NA	NA	0.4	Income and productivity gains from delivering vaccine (US$ / dose)	0.0324589	1.42842	1.70889	1.90898	2.04657	2.08698	2.1086	2.101	2.07344	2.02205	1.94734	1.85181	1.73561	1.57406	1.40329
82	PEV (Pre-Erythrocytic Vaccine)	3	0.35	10	1	Infants	6, 10, &, 14 weeks	None	0.89	0.95	0.97	0.97	NA	NA	1-39yo	0 yrs	None	0.89	0.95	0.97	0.97	NA	NA	None	NA	NA	NA	NA	NA	NA	NA	NA	0.4	Cases per 100,000 population	65261.8	37908.5	27945.8	21807.9	18463.5	16066.7	14399.9	13901.1	13953.4	13963.7	15072.9	16335.9	18923.1	21582.6	25329.9
82	PEV (Pre-Erythrocytic Vaccine)	3	0.35	10	1	Infants	6, 10, &, 14 weeks	None	0.89	0.95	0.97	0.97	NA	NA	1-39yo	0 yrs	None	0.89	0.95	0.97	0.97	NA	NA	None	NA	NA	NA	NA	NA	NA	NA	NA	0.4	Severe Cases per 100,000 population	1086.91	608.818	454	366.273	311.273	285	263.636	261.455	273.273	284.091	322.818	360.091	420	500.182	593.273
82	PEV (Pre-Erythrocytic Vaccine)	3	0.35	10	1	Infants	6, 10, &, 14 weeks	None	0.89	0.95	0.97	0.97	NA	NA	1-39yo	0 yrs	None	0.89	0.95	0.97	0.97	NA	NA	None	NA	NA	NA	NA	NA	NA	NA	NA	0.4	Deaths per 100,000 population	235.364	144.455	106.636	93.7273	81	76.2727	68.4545	69.6364	70.0909	75.0909	80.6364	86.0909	100.182	115.273	137.091
82	PEV (Pre-Erythrocytic Vaccine)	3	0.35	10	1	Infants	6, 10, &, 14 weeks	None	0.89	0.95	0.97	0.97	NA	NA	1-39yo	0 yrs	None	0.89	0.95	0.97	0.97	NA	NA	None	NA	NA	NA	NA	NA	NA	NA	NA	0.4	Cases in <5yo per 100,000 population	5185.73	2749.91	1947.09	1469.45	1175.18	934.455	812.364	773.455	783	760.909	816.818	841.818	992.727	1136.36	1351.55
82	PEV (Pre-Erythrocytic Vaccine)	3	0.35	10	1	Infants	6, 10, &, 14 weeks	None	0.89	0.95	0.97	0.97	NA	NA	1-39yo	0 yrs	None	0.89	0.95	0.97	0.97	NA	NA	None	NA	NA	NA	NA	NA	NA	NA	NA	0.4	Severe Cases in <5yo per 100,000 population	260	141.091	103.636	78.1818	60.8182	51.6364	43.9091	42.7273	42.4545	43.6364	45.3636	48.8182	53.1818	61.5455	71.2727
82	PEV (Pre-Erythrocytic Vaccine)	3	0.35	10	1	Infants	6, 10, &, 14 weeks	None	0.89	0.95	0.97	0.97	NA	NA	1-39yo	0 yrs	None	0.89	0.95	0.97	0.97	NA	NA	None	NA	NA	NA	NA	NA	NA	NA	NA	0.4	Deaths in < 5yo per 100,000 population	73.8182	47.8182	41.1818	34.5455	32.4545	29.6364	23.6364	23.7273	21.5455	28.0909	25.3636	27.7273	26.3636	31.3636	33.2727
82	PEV (Pre-Erythrocytic Vaccine)	3	0.35	10	1	Infants	6, 10, &, 14 weeks	None	0.89	0.95	0.97	0.97	NA	NA	1-39yo	0 yrs	None	0.89	0.95	0.97	0.97	NA	NA	None	NA	NA	NA	NA	NA	NA	NA	NA	0.4	DALYs per 100,000 population	6008.37	3671.41	2705.24	2361.81	2049.21	1929.71	1729.41	1754.55	1770.6	1889.96	2006.12	2139.06	2502.4	2876.35	3410.05
82	PEV (Pre-Erythrocytic Vaccine)	3	0.35	10	1	Infants	6, 10, &, 14 weeks	None	0.89	0.95	0.97	0.97	NA	NA	1-39yo	0 yrs	None	0.89	0.95	0.97	0.97	NA	NA	None	NA	NA	NA	NA	NA	NA	NA	NA	0.4	Income and productivity gains from delivering vaccine (US$ / dose)	0.322899	10.8405	13.0478	14.4276	15.1603	15.7218	16.0871	16.186	16.1183	16.1381	15.8857	15.5771	14.9742	14.3259	13.5015
83	PEV (Pre-Erythrocytic Vaccine)	3	0.35	10	1	Infants	6, 10, &, 14 weeks	None	0.89	0.95	0.97	0.97	NA	NA	1-39yo	0 yrs	None	0.7	0.81	0.93	0.93	NA	NA	None	NA	NA	NA	NA	NA	NA	NA	NA	0.4	Cases per 100,000 population	67073.3	41255.2	32055.5	26263.7	22193.6	19832.3	18484.1	17642.1	17643.9	18884.5	20153.5	22057	23752.9	26882.1	31062.4
83	PEV (Pre-Erythrocytic Vaccine)	3	0.35	10	1	Infants	6, 10, &, 14 weeks	None	0.89	0.95	0.97	0.97	NA	NA	1-39yo	0 yrs	None	0.7	0.81	0.93	0.93	NA	NA	None	NA	NA	NA	NA	NA	NA	NA	NA	0.4	Severe Cases per 100,000 population	1116.09	673.455	516.545	445.182	371.636	349.818	338.364	337.091	343.364	382.455	427.455	464.909	514.455	613	712.455
83	PEV (Pre-Erythrocytic Vaccine)	3	0.35	10	1	Infants	6, 10, &, 14 weeks	None	0.89	0.95	0.97	0.97	NA	NA	1-39yo	0 yrs	None	0.7	0.81	0.93	0.93	NA	NA	None	NA	NA	NA	NA	NA	NA	NA	NA	0.4	Deaths per 100,000 population	235.182	156.545	124.273	103.545	93.4545	81.8182	86.7273	82.1818	81.4545	99.1818	103.182	113.364	121.636	135.091	157.545
83	PEV (Pre-Erythrocytic Vaccine)	3	0.35	10	1	Infants	6, 10, &, 14 weeks	None	0.89	0.95	0.97	0.97	NA	NA	1-39yo	0 yrs	None	0.7	0.81	0.93	0.93	NA	NA	None	NA	NA	NA	NA	NA	NA	NA	NA	0.4	Cases in <5yo per 100,000 population	5295.55	3034.73	2239.18	1740.91	1391.27	1172.18	1014.36	975.091	942.273	1005.55	1066.45	1208.82	1233.73	1429.09	1626
83	PEV (Pre-Erythrocytic Vaccine)	3	0.35	10	1	Infants	6, 10, &, 14 weeks	None	0.89	0.95	0.97	0.97	NA	NA	1-39yo	0 yrs	None	0.7	0.81	0.93	0.93	NA	NA	None	NA	NA	NA	NA	NA	NA	NA	NA	0.4	Severe Cases in <5yo per 100,000 population	271.091	156.091	112.636	92.5455	71.4545	59.2727	56.2727	58	50.2727	56.0909	59.0909	66.1818	71.2727	81.4545	92.9091
83	PEV (Pre-Erythrocytic Vaccine)	3	0.35	10	1	Infants	6, 10, &, 14 weeks	None	0.89	0.95	0.97	0.97	NA	NA	1-39yo	0 yrs	None	0.7	0.81	0.93	0.93	NA	NA	None	NA	NA	NA	NA	NA	NA	NA	NA	0.4	Deaths in < 5yo per 100,000 population	72.8182	55.0909	46.2727	36.1818	35.8182	28.5455	30.5455	26.3636	26.3636	32.8182	31.5455	32.9091	30.2727	30.8182	37.9091
83	PEV (Pre-Erythrocytic Vaccine)	3	0.35	10	1	Infants	6, 10, &, 14 weeks	None	0.89	0.95	0.97	0.97	NA	NA	1-39yo	0 yrs	None	0.7	0.81	0.93	0.93	NA	NA	None	NA	NA	NA	NA	NA	NA	NA	NA	0.4	DALYs per 100,000 population	5980.18	3967.14	3146.49	2634.32	2372.43	2064.14	2183.68	2076.98	2054.07	2472.7	2582.14	2821.11	3037.71	3373.68	3908.94
83	PEV (Pre-Erythrocytic Vaccine)	3	0.35	10	1	Infants	6, 10, &, 14 weeks	None	0.89	0.95	0.97	0.97	NA	NA	1-39yo	0 yrs	None	0.7	0.81	0.93	0.93	NA	NA	None	NA	NA	NA	NA	NA	NA	NA	NA	0.4	Income and productivity gains from delivering vaccine (US$ / dose)	0.316954	10.0718	12.1247	13.433	14.3356	14.8369	15.1542	15.2818	15.2981	14.9991	14.6925	14.2773	13.8697	13.15	12.1565
84	PEV (Pre-Erythrocytic Vaccine)	3	0.35	10	1	Infants	6, 10, &, 14 weeks	None	0.89	0.95	0.97	0.97	NA	NA	1-39yo	0 yrs	None	0.5	0.69	0.85	0.85	NA	NA	None	NA	NA	NA	NA	NA	NA	NA	NA	0.4	Cases per 100,000 population	68956.3	44916.4	35424	30311.1	26647.8	24505.6	22868.2	22351.2	23051	24657.4	25829.3	27367.4	30055.8	33958.6	38284.1
84	PEV (Pre-Erythrocytic Vaccine)	3	0.35	10	1	Infants	6, 10, &, 14 weeks	None	0.89	0.95	0.97	0.97	NA	NA	1-39yo	0 yrs	None	0.5	0.69	0.85	0.85	NA	NA	None	NA	NA	NA	NA	NA	NA	NA	NA	0.4	Severe Cases per 100,000 population	1153.91	732.364	579.091	514.909	449.818	435.182	423.273	419.273	450.091	491.182	530	568.545	643.091	750.182	869.273
84	PEV (Pre-Erythrocytic Vaccine)	3	0.35	10	1	Infants	6, 10, &, 14 weeks	None	0.89	0.95	0.97	0.97	NA	NA	1-39yo	0 yrs	None	0.5	0.69	0.85	0.85	NA	NA	None	NA	NA	NA	NA	NA	NA	NA	NA	0.4	Deaths per 100,000 population	253.727	166	141.364	121.727	109.273	106.636	100.909	102.818	106.909	119.909	131.818	127.727	149.636	167.091	191.273
84	PEV (Pre-Erythrocytic Vaccine)	3	0.35	10	1	Infants	6, 10, &, 14 weeks	None	0.89	0.95	0.97	0.97	NA	NA	1-39yo	0 yrs	None	0.5	0.69	0.85	0.85	NA	NA	None	NA	NA	NA	NA	NA	NA	NA	NA	0.4	Cases in <5yo per 100,000 population	5520.45	3346.45	2469.09	2031.82	1637.27	1394.82	1280	1226.18	1286.36	1355.55	1379.09	1472.27	1615	1783.36	2045.55
84	PEV (Pre-Erythrocytic Vaccine)	3	0.35	10	1	Infants	6, 10, &, 14 weeks	None	0.89	0.95	0.97	0.97	NA	NA	1-39yo	0 yrs	None	0.5	0.69	0.85	0.85	NA	NA	None	NA	NA	NA	NA	NA	NA	NA	NA	0.4	Severe Cases in <5yo per 100,000 population	277.909	170.818	126.091	102.545	84.3636	78.7273	71.1818	65.7273	72.3636	69.8182	79.0909	79	85.4545	101.182	115.727
84	PEV (Pre-Erythrocytic Vaccine)	3	0.35	10	1	Infants	6, 10, &, 14 weeks	None	0.89	0.95	0.97	0.97	NA	NA	1-39yo	0 yrs	None	0.5	0.69	0.85	0.85	NA	NA	None	NA	NA	NA	NA	NA	NA	NA	NA	0.4	Deaths in < 5yo per 100,000 population	77.2727	55.1818	48	41.1818	35.8182	35.2727	34.5455	31.0909	35.1818	36	37.7273	34.6364	37.4545	38	47.4545
84	PEV (Pre-Erythrocytic Vaccine)	3	0.35	10	1	Infants	6, 10, &, 14 weeks	None	0.89	0.95	0.97	0.97	NA	NA	1-39yo	0 yrs	None	0.5	0.69	0.85	0.85	NA	NA	None	NA	NA	NA	NA	NA	NA	NA	NA	0.4	DALYs per 100,000 population	6478.97	4219.69	3562.24	3094.54	2769.8	2688.74	2542.61	2576.29	2683.51	3025.81	3267.58	3187.32	3729.09	4179.65	4761.07
84	PEV (Pre-Erythrocytic Vaccine)	3	0.35	10	1	Infants	6, 10, &, 14 weeks	None	0.89	0.95	0.97	0.97	NA	NA	1-39yo	0 yrs	None	0.5	0.69	0.85	0.85	NA	NA	None	NA	NA	NA	NA	NA	NA	NA	NA	0.4	Income and productivity gains from delivering vaccine (US$ / dose)	0.317396	9.2493	11.3711	12.5202	13.3213	13.7735	14.1616	14.2572	14.0497	13.6855	13.4196	13.0628	12.4476	11.5262	10.503
85	PEV (Pre-Erythrocytic Vaccine)	3	0.35	10	1	Infants	6, 10, &, 14 weeks	None	0.7	0.81	0.93	0.93	NA	NA	1-39yo	0 yrs	None	0.89	0.95	0.97	0.97	NA	NA	None	NA	NA	NA	NA	NA	NA	NA	NA	0.4	Cases per 100,000 population	65122.2	37861.4	28448.4	22393.5	18987.2	17188.8	16092.9	15683.3	15615.5	16636.3	18031.4	19884.6	23126.7	26209.3	30257.8
85	PEV (Pre-Erythrocytic Vaccine)	3	0.35	10	1	Infants	6, 10, &, 14 weeks	None	0.7	0.81	0.93	0.93	NA	NA	1-39yo	0 yrs	None	0.89	0.95	0.97	0.97	NA	NA	None	NA	NA	NA	NA	NA	NA	NA	NA	0.4	Severe Cases per 100,000 population	1069.55	605.273	463.545	372.364	326.727	315.909	297.636	298.636	317.273	349	393.273	444.545	523.182	614.727	700.182
85	PEV (Pre-Erythrocytic Vaccine)	3	0.35	10	1	Infants	6, 10, &, 14 weeks	None	0.7	0.81	0.93	0.93	NA	NA	1-39yo	0 yrs	None	0.89	0.95	0.97	0.97	NA	NA	None	NA	NA	NA	NA	NA	NA	NA	NA	0.4	Deaths per 100,000 population	235.636	139.455	113.455	88.9091	85.7273	77.5455	77.8182	73.3636	75.8182	85.7273	94.6364	102	125.727	140.455	157.636
85	PEV (Pre-Erythrocytic Vaccine)	3	0.35	10	1	Infants	6, 10, &, 14 weeks	None	0.7	0.81	0.93	0.93	NA	NA	1-39yo	0 yrs	None	0.89	0.95	0.97	0.97	NA	NA	None	NA	NA	NA	NA	NA	NA	NA	NA	0.4	Cases in <5yo per 100,000 population	5174.82	2842.64	2062.09	1568.82	1248.27	1082.27	973.727	926.545	915.909	958.727	1032.73	1120.64	1296.55	1474	1695
85	PEV (Pre-Erythrocytic Vaccine)	3	0.35	10	1	Infants	6, 10, &, 14 weeks	None	0.7	0.81	0.93	0.93	NA	NA	1-39yo	0 yrs	None	0.89	0.95	0.97	0.97	NA	NA	None	NA	NA	NA	NA	NA	NA	NA	NA	0.4	Severe Cases in <5yo per 100,000 population	262.636	146.818	107.727	81.9091	64.1818	60.2727	52.1818	51.3636	54.0909	53.9091	57.7273	61.3636	74.9091	79.2727	92.7273
85	PEV (Pre-Erythrocytic Vaccine)	3	0.35	10	1	Infants	6, 10, &, 14 weeks	None	0.7	0.81	0.93	0.93	NA	NA	1-39yo	0 yrs	None	0.89	0.95	0.97	0.97	NA	NA	None	NA	NA	NA	NA	NA	NA	NA	NA	0.4	Deaths in < 5yo per 100,000 population	74.8182	52.3636	41.1818	33.8182	31.9091	31.1818	30.3636	25.7273	26	27	28.5455	28.6364	33.4545	34.6364	39.8182
85	PEV (Pre-Erythrocytic Vaccine)	3	0.35	10	1	Infants	6, 10, &, 14 weeks	None	0.7	0.81	0.93	0.93	NA	NA	1-39yo	0 yrs	None	0.89	0.95	0.97	0.97	NA	NA	None	NA	NA	NA	NA	NA	NA	NA	NA	0.4	DALYs per 100,000 population	5989.22	3557.62	2855.93	2251.5	2155.71	1974.52	1960.21	1863.64	1910.02	2147.35	2373.79	2548.12	3134.06	3496.69	3922.39
85	PEV (Pre-Erythrocytic Vaccine)	3	0.35	10	1	Infants	6, 10, &, 14 weeks	None	0.7	0.81	0.93	0.93	NA	NA	1-39yo	0 yrs	None	0.89	0.95	0.97	0.97	NA	NA	None	NA	NA	NA	NA	NA	NA	NA	NA	0.4	Income and productivity gains from delivering vaccine (US$ / dose)	0.330344	13.0984	15.7545	17.4243	18.2822	18.7605	19.0514	19.1725	19.1372	18.8451	18.4617	17.9193	17.0332	16.1	14.9989
86	PEV (Pre-Erythrocytic Vaccine)	3	0.35	10	1	Infants	6, 10, &, 14 weeks	None	0.7	0.81	0.93	0.93	NA	NA	1-39yo	0 yrs	None	0.7	0.81	0.93	0.93	NA	NA	None	NA	NA	NA	NA	NA	NA	NA	NA	0.4	Cases per 100,000 population	66816	40343.8	31565.9	26042.3	21764.1	19394.1	18482.5	18177.5	18328.4	19143	20068.4	22586.5	25786.5	29617.9	34234.5
86	PEV (Pre-Erythrocytic Vaccine)	3	0.35	10	1	Infants	6, 10, &, 14 weeks	None	0.7	0.81	0.93	0.93	NA	NA	1-39yo	0 yrs	None	0.7	0.81	0.93	0.93	NA	NA	None	NA	NA	NA	NA	NA	NA	NA	NA	0.4	Severe Cases per 100,000 population	1113.18	658.273	521.909	420.727	379.727	346.182	337.182	350	361.091	383.727	427.273	489.364	580.182	679.455	797.727
86	PEV (Pre-Erythrocytic Vaccine)	3	0.35	10	1	Infants	6, 10, &, 14 weeks	None	0.7	0.81	0.93	0.93	NA	NA	1-39yo	0 yrs	None	0.7	0.81	0.93	0.93	NA	NA	None	NA	NA	NA	NA	NA	NA	NA	NA	0.4	Deaths per 100,000 population	234.727	149.818	122.364	97.4545	87.0909	92.9091	81.8182	88.5455	91	98.7273	97.4545	116.818	136.273	148.091	184.364
86	PEV (Pre-Erythrocytic Vaccine)	3	0.35	10	1	Infants	6, 10, &, 14 weeks	None	0.7	0.81	0.93	0.93	NA	NA	1-39yo	0 yrs	None	0.7	0.81	0.93	0.93	NA	NA	None	NA	NA	NA	NA	NA	NA	NA	NA	0.4	Cases in <5yo per 100,000 population	5318.36	2987.45	2249.45	1833.36	1439.18	1234.82	1128.91	1072.55	1071.82	1097.91	1132.55	1302.91	1448.45	1676.36	1952.82
86	PEV (Pre-Erythrocytic Vaccine)	3	0.35	10	1	Infants	6, 10, &, 14 weeks	None	0.7	0.81	0.93	0.93	NA	NA	1-39yo	0 yrs	None	0.7	0.81	0.93	0.93	NA	NA	None	NA	NA	NA	NA	NA	NA	NA	NA	0.4	Severe Cases in <5yo per 100,000 population	262.545	165.091	120	88.3636	76.6364	66.9091	54.1818	54.8182	60.0909	57.1818	59.9091	72.4545	81.9091	92.2727	107.182
86	PEV (Pre-Erythrocytic Vaccine)	3	0.35	10	1	Infants	6, 10, &, 14 weeks	None	0.7	0.81	0.93	0.93	NA	NA	1-39yo	0 yrs	None	0.7	0.81	0.93	0.93	NA	NA	None	NA	NA	NA	NA	NA	NA	NA	NA	0.4	Deaths in < 5yo per 100,000 population	66.5455	48.1818	43.8182	35.2727	32.9091	34.1818	30.2727	32.1818	30.7273	32	30.3636	33.0909	34.6364	36.8182	42.0909
86	PEV (Pre-Erythrocytic Vaccine)	3	0.35	10	1	Infants	6, 10, &, 14 weeks	None	0.7	0.81	0.93	0.93	NA	NA	1-39yo	0 yrs	None	0.7	0.81	0.93	0.93	NA	NA	None	NA	NA	NA	NA	NA	NA	NA	NA	0.4	DALYs per 100,000 population	5968.74	3803.75	3105.53	2492.96	2224.56	2350.01	2068.96	2220.39	2280.76	2474.44	2446.2	2936.9	3403.02	3710.54	4592.69
86	PEV (Pre-Erythrocytic Vaccine)	3	0.35	10	1	Infants	6, 10, &, 14 weeks	None	0.7	0.81	0.93	0.93	NA	NA	1-39yo	0 yrs	None	0.7	0.81	0.93	0.93	NA	NA	None	NA	NA	NA	NA	NA	NA	NA	NA	0.4	Income and productivity gains from delivering vaccine (US$ / dose)	0.326706	12.4988	14.8493	16.4084	17.5608	18.1515	18.3371	18.5071	18.3675	18.1338	17.9422	17.1988	16.2906	15.2095	13.8875
87	PEV (Pre-Erythrocytic Vaccine)	3	0.35	10	1	Infants	6, 10, &, 14 weeks	None	0.7	0.81	0.93	0.93	NA	NA	1-39yo	0 yrs	None	0.5	0.69	0.85	0.85	NA	NA	None	NA	NA	NA	NA	NA	NA	NA	NA	0.4	Cases per 100,000 population	68892.9	44737.2	35317.9	29199	25788.5	24245.4	23395.8	23399.3	24239.5	24968.5	26282	29171.5	32377.2	36751.5	40914.7
87	PEV (Pre-Erythrocytic Vaccine)	3	0.35	10	1	Infants	6, 10, &, 14 weeks	None	0.7	0.81	0.93	0.93	NA	NA	1-39yo	0 yrs	None	0.5	0.69	0.85	0.85	NA	NA	None	NA	NA	NA	NA	NA	NA	NA	NA	0.4	Severe Cases per 100,000 population	1158	735.455	583.818	491.727	445.636	438.636	432.182	445	474.273	504.273	552.636	617.636	717.727	813.818	926
87	PEV (Pre-Erythrocytic Vaccine)	3	0.35	10	1	Infants	6, 10, &, 14 weeks	None	0.7	0.81	0.93	0.93	NA	NA	1-39yo	0 yrs	None	0.5	0.69	0.85	0.85	NA	NA	None	NA	NA	NA	NA	NA	NA	NA	NA	0.4	Deaths per 100,000 population	239.455	172.545	132.455	116.909	114	107	102.455	109.545	106.455	123.727	126.364	137.182	155.364	179.273	210.182
87	PEV (Pre-Erythrocytic Vaccine)	3	0.35	10	1	Infants	6, 10, &, 14 weeks	None	0.7	0.81	0.93	0.93	NA	NA	1-39yo	0 yrs	None	0.5	0.69	0.85	0.85	NA	NA	None	NA	NA	NA	NA	NA	NA	NA	NA	0.4	Cases in <5yo per 100,000 population	5482.64	3337.64	2533.18	2013.18	1695.55	1515.36	1368.18	1399.91	1452.64	1461.55	1518.09	1675	1827.82	2105.55	2320.09
87	PEV (Pre-Erythrocytic Vaccine)	3	0.35	10	1	Infants	6, 10, &, 14 weeks	None	0.7	0.81	0.93	0.93	NA	NA	1-39yo	0 yrs	None	0.5	0.69	0.85	0.85	NA	NA	None	NA	NA	NA	NA	NA	NA	NA	NA	0.4	Severe Cases in <5yo per 100,000 population	277.364	170.909	135.455	107.182	90.5455	80.4545	76	74.2727	81.2727	79.3636	83.2727	92.8182	101	113.727	128.091
87	PEV (Pre-Erythrocytic Vaccine)	3	0.35	10	1	Infants	6, 10, &, 14 weeks	None	0.7	0.81	0.93	0.93	NA	NA	1-39yo	0 yrs	None	0.5	0.69	0.85	0.85	NA	NA	None	NA	NA	NA	NA	NA	NA	NA	NA	0.4	Deaths in < 5yo per 100,000 population	66.7273	61.1818	46.3636	41.7273	40.6364	38.8182	31.8182	35.5455	32.6364	35.6364	37.9091	35.6364	36.4545	43.1818	49.9091
87	PEV (Pre-Erythrocytic Vaccine)	3	0.35	10	1	Infants	6, 10, &, 14 weeks	None	0.7	0.81	0.93	0.93	NA	NA	1-39yo	0 yrs	None	0.5	0.69	0.85	0.85	NA	NA	None	NA	NA	NA	NA	NA	NA	NA	NA	0.4	DALYs per 100,000 population	6087.51	4362.88	3359.5	2975.76	2867.48	2714.52	2587.74	2758.33	2682.89	3100.62	3163.22	3418.77	3887.91	4504.53	5226.35
87	PEV (Pre-Erythrocytic Vaccine)	3	0.35	10	1	Infants	6, 10, &, 14 weeks	None	0.7	0.81	0.93	0.93	NA	NA	1-39yo	0 yrs	None	0.5	0.69	0.85	0.85	NA	NA	None	NA	NA	NA	NA	NA	NA	NA	NA	0.4	Income and productivity gains from delivering vaccine (US$ / dose)	0.322992	11.2669	13.8691	15.5065	16.4482	16.848	16.9699	17.011	16.7348	16.4801	16.1961	15.4001	14.4024	13.2535	12.035
88	PEV (Pre-Erythrocytic Vaccine)	3	0.35	10	1	Infants	6, 10, &, 14 weeks	None	0.5	0.69	0.85	0.85	NA	NA	1-39yo	0 yrs	None	0.89	0.95	0.97	0.97	NA	NA	None	NA	NA	NA	NA	NA	NA	NA	NA	0.4	Cases per 100,000 population	64971.6	37978.4	28760.4	22884.9	19275.6	16968.2	15544	14769.9	15167.7	15844.5	17235.9	19480.9	22136.8	25280.3	29804.1
88	PEV (Pre-Erythrocytic Vaccine)	3	0.35	10	1	Infants	6, 10, &, 14 weeks	None	0.5	0.69	0.85	0.85	NA	NA	1-39yo	0 yrs	None	0.89	0.95	0.97	0.97	NA	NA	None	NA	NA	NA	NA	NA	NA	NA	NA	0.4	Severe Cases per 100,000 population	1069.82	602.727	475.909	379.182	338	312.273	290.182	293.909	317.182	332.364	380.727	436.818	500	599.636	718.636
88	PEV (Pre-Erythrocytic Vaccine)	3	0.35	10	1	Infants	6, 10, &, 14 weeks	None	0.5	0.69	0.85	0.85	NA	NA	1-39yo	0 yrs	None	0.89	0.95	0.97	0.97	NA	NA	None	NA	NA	NA	NA	NA	NA	NA	NA	0.4	Deaths per 100,000 population	235.727	140.727	116.455	97.5455	85.0909	82.9091	72.6364	71.7273	76.3636	83	90.3636	96.3636	116.636	138.545	166.182
88	PEV (Pre-Erythrocytic Vaccine)	3	0.35	10	1	Infants	6, 10, &, 14 weeks	None	0.5	0.69	0.85	0.85	NA	NA	1-39yo	0 yrs	None	0.89	0.95	0.97	0.97	NA	NA	None	NA	NA	NA	NA	NA	NA	NA	NA	0.4	Cases in <5yo per 100,000 population	5190	2839.45	2121.64	1670.36	1374.18	1115.27	999.455	919.818	957.636	972.273	1051.45	1153.27	1352.82	1486.64	1766.55
88	PEV (Pre-Erythrocytic Vaccine)	3	0.35	10	1	Infants	6, 10, &, 14 weeks	None	0.5	0.69	0.85	0.85	NA	NA	1-39yo	0 yrs	None	0.89	0.95	0.97	0.97	NA	NA	None	NA	NA	NA	NA	NA	NA	NA	NA	0.4	Severe Cases in <5yo per 100,000 population	267.455	144.818	107.091	85.4545	74.1818	62.2727	53.2727	50.6364	50.8182	52.6364	57.8182	67	75.4545	82.3636	101.455
88	PEV (Pre-Erythrocytic Vaccine)	3	0.35	10	1	Infants	6, 10, &, 14 weeks	None	0.5	0.69	0.85	0.85	NA	NA	1-39yo	0 yrs	None	0.89	0.95	0.97	0.97	NA	NA	None	NA	NA	NA	NA	NA	NA	NA	NA	0.4	Deaths in < 5yo per 100,000 population	75.5455	53	41.9091	38.1818	30.1818	30	26.1818	25	23.4545	24	29.1818	28.1818	34.1818	35.2727	40.0909
88	PEV (Pre-Erythrocytic Vaccine)	3	0.35	10	1	Infants	6, 10, &, 14 weeks	None	0.5	0.69	0.85	0.85	NA	NA	1-39yo	0 yrs	None	0.89	0.95	0.97	0.97	NA	NA	None	NA	NA	NA	NA	NA	NA	NA	NA	0.4	DALYs per 100,000 population	5995.2	3589.98	2946.68	2454.78	2152.36	2078.11	1824.78	1797.92	1912.91	2070.46	2259.69	2418.85	2907.91	3428.92	4116.54
88	PEV (Pre-Erythrocytic Vaccine)	3	0.35	10	1	Infants	6, 10, &, 14 weeks	None	0.5	0.69	0.85	0.85	NA	NA	1-39yo	0 yrs	None	0.89	0.95	0.97	0.97	NA	NA	None	NA	NA	NA	NA	NA	NA	NA	NA	0.4	Income and productivity gains from delivering vaccine (US$ / dose)	0.336533	16.6215	19.6827	21.6735	22.9567	23.699	24.1251	24.3714	24.2769	24.0514	23.4959	22.7223	21.7732	20.6702	19.0785
89	PEV (Pre-Erythrocytic Vaccine)	3	0.35	10	1	Infants	6, 10, &, 14 weeks	None	0.5	0.69	0.85	0.85	NA	NA	1-39yo	0 yrs	None	0.7	0.81	0.93	0.93	NA	NA	None	NA	NA	NA	NA	NA	NA	NA	NA	0.4	Cases per 100,000 population	66859.8	40904.7	31894	25982.5	22467.5	20335.1	19286.2	18563.1	18879.6	20261.3	21916.8	24194.5	27115.1	31265.6	37010.3
89	PEV (Pre-Erythrocytic Vaccine)	3	0.35	10	1	Infants	6, 10, &, 14 weeks	None	0.5	0.69	0.85	0.85	NA	NA	1-39yo	0 yrs	None	0.7	0.81	0.93	0.93	NA	NA	None	NA	NA	NA	NA	NA	NA	NA	NA	0.4	Severe Cases per 100,000 population	1111.73	673.273	525.818	444.636	393.909	362.727	369.727	359.545	379.909	424.091	471.818	542.364	599.545	721.455	851.727
89	PEV (Pre-Erythrocytic Vaccine)	3	0.35	10	1	Infants	6, 10, &, 14 weeks	None	0.5	0.69	0.85	0.85	NA	NA	1-39yo	0 yrs	None	0.7	0.81	0.93	0.93	NA	NA	None	NA	NA	NA	NA	NA	NA	NA	NA	0.4	Deaths per 100,000 population	236.455	152.727	120.545	111.636	97.3636	92.1818	89.5455	87.8182	87.2727	97.7273	113.091	128.545	144.182	160.182	186.091
89	PEV (Pre-Erythrocytic Vaccine)	3	0.35	10	1	Infants	6, 10, &, 14 weeks	None	0.5	0.69	0.85	0.85	NA	NA	1-39yo	0 yrs	None	0.7	0.81	0.93	0.93	NA	NA	None	NA	NA	NA	NA	NA	NA	NA	NA	0.4	Cases in <5yo per 100,000 population	5293.64	3093.91	2324.55	1874.55	1584.45	1355	1246.45	1191.18	1168.36	1258.36	1328.73	1425.91	1620.36	1865.09	2229.64
89	PEV (Pre-Erythrocytic Vaccine)	3	0.35	10	1	Infants	6, 10, &, 14 weeks	None	0.5	0.69	0.85	0.85	NA	NA	1-39yo	0 yrs	None	0.7	0.81	0.93	0.93	NA	NA	None	NA	NA	NA	NA	NA	NA	NA	NA	0.4	Severe Cases in <5yo per 100,000 population	270.636	166.636	124.182	101	85.0909	77.1818	69.6364	65.3636	63	66.7273	75.5455	79.7273	87.1818	106.364	119.091
89	PEV (Pre-Erythrocytic Vaccine)	3	0.35	10	1	Infants	6, 10, &, 14 weeks	None	0.5	0.69	0.85	0.85	NA	NA	1-39yo	0 yrs	None	0.7	0.81	0.93	0.93	NA	NA	None	NA	NA	NA	NA	NA	NA	NA	NA	0.4	Deaths in < 5yo per 100,000 population	74.8182	54.7273	43.4545	44.2727	39.8182	33.5455	32.6364	30.5455	28.7273	30	32.7273	36	37.2727	39.8182	43.1818
89	PEV (Pre-Erythrocytic Vaccine)	3	0.35	10	1	Infants	6, 10, &, 14 weeks	None	0.5	0.69	0.85	0.85	NA	NA	1-39yo	0 yrs	None	0.7	0.81	0.93	0.93	NA	NA	None	NA	NA	NA	NA	NA	NA	NA	NA	0.4	DALYs per 100,000 population	6073.58	3872.69	3052.04	2834.83	2477.94	2328.87	2269.73	2220.69	2190.69	2468.34	2838.96	3224.11	3591.86	4027.6	4641.89
89	PEV (Pre-Erythrocytic Vaccine)	3	0.35	10	1	Infants	6, 10, &, 14 weeks	None	0.5	0.69	0.85	0.85	NA	NA	1-39yo	0 yrs	None	0.7	0.81	0.93	0.93	NA	NA	None	NA	NA	NA	NA	NA	NA	NA	NA	0.4	Income and productivity gains from delivering vaccine (US$ / dose)	0.32846	15.5055	18.5984	20.6015	21.8956	22.491	22.8141	23.1191	22.9613	22.4914	21.953	21.1382	20.1177	18.6181	16.5708
90	PEV (Pre-Erythrocytic Vaccine)	3	0.35	10	1	Infants	6, 10, &, 14 weeks	None	0.5	0.69	0.85	0.85	NA	NA	1-39yo	0 yrs	None	0.5	0.69	0.85	0.85	NA	NA	None	NA	NA	NA	NA	NA	NA	NA	NA	0.4	Cases per 100,000 population	69000.1	44457.4	36120.7	30459.7	26674.2	25250.5	24460.8	24549.6	25259.8	26851.6	28788.4	31488	34967.6	39408.1	44350
90	PEV (Pre-Erythrocytic Vaccine)	3	0.35	10	1	Infants	6, 10, &, 14 weeks	None	0.5	0.69	0.85	0.85	NA	NA	1-39yo	0 yrs	None	0.5	0.69	0.85	0.85	NA	NA	None	NA	NA	NA	NA	NA	NA	NA	NA	0.4	Severe Cases per 100,000 population	1152.27	721	605.455	516.273	461.909	453.364	466.091	471.455	511.727	539.455	602.182	681.273	762.364	868.818	985.182
90	PEV (Pre-Erythrocytic Vaccine)	3	0.35	10	1	Infants	6, 10, &, 14 weeks	None	0.5	0.69	0.85	0.85	NA	NA	1-39yo	0 yrs	None	0.5	0.69	0.85	0.85	NA	NA	None	NA	NA	NA	NA	NA	NA	NA	NA	0.4	Deaths per 100,000 population	249.182	169.182	135.545	122.182	108.818	108.182	105.364	112.727	114.545	130.091	142.091	148.818	178.818	190.909	216.182
90	PEV (Pre-Erythrocytic Vaccine)	3	0.35	10	1	Infants	6, 10, &, 14 weeks	None	0.5	0.69	0.85	0.85	NA	NA	1-39yo	0 yrs	None	0.5	0.69	0.85	0.85	NA	NA	None	NA	NA	NA	NA	NA	NA	NA	NA	0.4	Cases in <5yo per 100,000 population	5530.55	3372.18	2657.73	2201.82	1863.36	1666.45	1569.55	1537.36	1606.64	1641.27	1767	1928.55	2149.18	2432.18	2710.55
90	PEV (Pre-Erythrocytic Vaccine)	3	0.35	10	1	Infants	6, 10, &, 14 weeks	None	0.5	0.69	0.85	0.85	NA	NA	1-39yo	0 yrs	None	0.5	0.69	0.85	0.85	NA	NA	None	NA	NA	NA	NA	NA	NA	NA	NA	0.4	Severe Cases in <5yo per 100,000 population	277	174.182	136.818	113.727	98.0909	87	90.6364	81.7273	89	88	96.2727	106	116.727	131.636	149.545
90	PEV (Pre-Erythrocytic Vaccine)	3	0.35	10	1	Infants	6, 10, &, 14 weeks	None	0.5	0.69	0.85	0.85	NA	NA	1-39yo	0 yrs	None	0.5	0.69	0.85	0.85	NA	NA	None	NA	NA	NA	NA	NA	NA	NA	NA	0.4	Deaths in < 5yo per 100,000 population	75.8182	56.0909	47.3636	44.9091	37.5455	36.4545	36.5455	34	34.3636	39.5455	40.3636	40.0909	44.2727	45	50.9091
90	PEV (Pre-Erythrocytic Vaccine)	3	0.35	10	1	Infants	6, 10, &, 14 weeks	None	0.5	0.69	0.85	0.85	NA	NA	1-39yo	0 yrs	None	0.5	0.69	0.85	0.85	NA	NA	None	NA	NA	NA	NA	NA	NA	NA	NA	0.4	DALYs per 100,000 population	6360.63	4289.06	3447.65	3089.08	2770.79	2718.38	2667.78	2839.14	2890.72	3249.99	3552.03	3729.79	4478.74	4776.8	5406.28
90	PEV (Pre-Erythrocytic Vaccine)	3	0.35	10	1	Infants	6, 10, &, 14 weeks	None	0.5	0.69	0.85	0.85	NA	NA	1-39yo	0 yrs	None	0.5	0.69	0.85	0.85	NA	NA	None	NA	NA	NA	NA	NA	NA	NA	NA	0.4	Income and productivity gains from delivering vaccine (US$ / dose)	0.324589	14.2842	17.0889	19.0898	20.4657	20.8698	21.086	21.01	20.7344	20.2205	19.4734	18.5181	17.3561	15.7406	14.0329
91	PEV (Pre-Erythrocytic Vaccine)	3	0.35	10	10	Infants	6, 10, &, 14 weeks	None	0.89	0.95	0.97	0.97	NA	NA	1-39yo	0 yrs	None	0.89	0.95	0.97	0.97	NA	NA	None	NA	NA	NA	NA	NA	NA	NA	NA	0.4	Cases per 100,000 population	110875	98314.9	102595	107808	113251	118234	122863	126612	130122	133026	135121	137309	138885	139594	140919
91	PEV (Pre-Erythrocytic Vaccine)	3	0.35	10	10	Infants	6, 10, &, 14 weeks	None	0.89	0.95	0.97	0.97	NA	NA	1-39yo	0 yrs	None	0.89	0.95	0.97	0.97	NA	NA	None	NA	NA	NA	NA	NA	NA	NA	NA	0.4	Severe Cases per 100,000 population	1424.45	1255.27	1326.45	1423.91	1539.73	1649.27	1699.64	1771.27	1862.73	1878.55	1921.55	1905.18	1898.36	1926.27	1940.27
91	PEV (Pre-Erythrocytic Vaccine)	3	0.35	10	10	Infants	6, 10, &, 14 weeks	None	0.89	0.95	0.97	0.97	NA	NA	1-39yo	0 yrs	None	0.89	0.95	0.97	0.97	NA	NA	None	NA	NA	NA	NA	NA	NA	NA	NA	0.4	Deaths per 100,000 population	302.364	261.273	262.455	290.727	306.727	336.909	324.909	353.909	352.545	363.818	361.182	375.091	364.909	369.909	368.636
91	PEV (Pre-Erythrocytic Vaccine)	3	0.35	10	10	Infants	6, 10, &, 14 weeks	None	0.89	0.95	0.97	0.97	NA	NA	1-39yo	0 yrs	None	0.89	0.95	0.97	0.97	NA	NA	None	NA	NA	NA	NA	NA	NA	NA	NA	0.4	Cases in <5yo per 100,000 population	24222.6	19631.5	19465.1	20033	20256.4	20437	20993.2	21501.4	22031.4	22448.3	22671.7	23002.2	23292.5	23309.7	23600.4
91	PEV (Pre-Erythrocytic Vaccine)	3	0.35	10	10	Infants	6, 10, &, 14 weeks	None	0.89	0.95	0.97	0.97	NA	NA	1-39yo	0 yrs	None	0.89	0.95	0.97	0.97	NA	NA	None	NA	NA	NA	NA	NA	NA	NA	NA	0.4	Severe Cases in <5yo per 100,000 population	960.818	816.727	827.636	857.818	899.636	918.455	924.909	964.091	985.727	989.636	1015.27	1003.27	1001	1022.27	1030.64
91	PEV (Pre-Erythrocytic Vaccine)	3	0.35	10	10	Infants	6, 10, &, 14 weeks	None	0.89	0.95	0.97	0.97	NA	NA	1-39yo	0 yrs	None	0.89	0.95	0.97	0.97	NA	NA	None	NA	NA	NA	NA	NA	NA	NA	NA	0.4	Deaths in < 5yo per 100,000 population	203.091	167.364	167.091	180.727	182.727	189.455	177.273	193.364	184.455	197	190	201.455	193.273	194.818	198.545
91	PEV (Pre-Erythrocytic Vaccine)	3	0.35	10	10	Infants	6, 10, &, 14 weeks	None	0.89	0.95	0.97	0.97	NA	NA	1-39yo	0 yrs	None	0.89	0.95	0.97	0.97	NA	NA	None	NA	NA	NA	NA	NA	NA	NA	NA	0.4	DALYs per 100,000 population	8196.48	7059.43	7109.42	7849.26	8283.7	9076.47	8805.09	9539.38	9555.92	9824.26	9775.09	10139.8	9895.45	9976.11	9954.03
91	PEV (Pre-Erythrocytic Vaccine)	3	0.35	10	10	Infants	6, 10, &, 14 weeks	None	0.89	0.95	0.97	0.97	NA	NA	1-39yo	0 yrs	None	0.89	0.95	0.97	0.97	NA	NA	None	NA	NA	NA	NA	NA	NA	NA	NA	0.4	Income and productivity gains from delivering vaccine (US$ / dose)	0.422074	8.49344	7.46133	6.3252	5.08039	3.91311	2.88888	2.09988	1.30763	0.688029	0.238633	-0.198211	-0.542941	-0.709434	-0.99627
92	PEV (Pre-Erythrocytic Vaccine)	3	0.35	10	10	Infants	6, 10, &, 14 weeks	None	0.89	0.95	0.97	0.97	NA	NA	1-39yo	0 yrs	None	0.7	0.81	0.93	0.93	NA	NA	None	NA	NA	NA	NA	NA	NA	NA	NA	0.4	Cases per 100,000 population	113482	101508	105637	110685	115520	119594	123874	127125	130172	133019	134779	136909	137859	139194	139998
92	PEV (Pre-Erythrocytic Vaccine)	3	0.35	10	10	Infants	6, 10, &, 14 weeks	None	0.89	0.95	0.97	0.97	NA	NA	1-39yo	0 yrs	None	0.7	0.81	0.93	0.93	NA	NA	None	NA	NA	NA	NA	NA	NA	NA	NA	0.4	Severe Cases per 100,000 population	1438.82	1285	1339.73	1444.91	1547.09	1636.91	1740.45	1766.55	1815.27	1874.45	1889	1900.45	1889.36	1914.91	1889.18
92	PEV (Pre-Erythrocytic Vaccine)	3	0.35	10	10	Infants	6, 10, &, 14 weeks	None	0.89	0.95	0.97	0.97	NA	NA	1-39yo	0 yrs	None	0.7	0.81	0.93	0.93	NA	NA	None	NA	NA	NA	NA	NA	NA	NA	NA	0.4	Deaths per 100,000 population	310.909	263.545	273.818	285.727	297.545	315.545	340	347.182	351.545	360.455	367.545	375.818	366.727	370.455	369.364
92	PEV (Pre-Erythrocytic Vaccine)	3	0.35	10	10	Infants	6, 10, &, 14 weeks	None	0.89	0.95	0.97	0.97	NA	NA	1-39yo	0 yrs	None	0.7	0.81	0.93	0.93	NA	NA	None	NA	NA	NA	NA	NA	NA	NA	NA	0.4	Cases in <5yo per 100,000 population	24756	20303.6	20070.8	20592.7	20657.1	20702.9	21291.9	21663.5	22059.5	22474.3	22822.6	23049.1	23258.8	23429.5	23605.4
92	PEV (Pre-Erythrocytic Vaccine)	3	0.35	10	10	Infants	6, 10, &, 14 weeks	None	0.89	0.95	0.97	0.97	NA	NA	1-39yo	0 yrs	None	0.7	0.81	0.93	0.93	NA	NA	None	NA	NA	NA	NA	NA	NA	NA	NA	0.4	Severe Cases in <5yo per 100,000 population	958.182	833.636	844.182	871.182	885.727	920.636	959.091	955.273	980.273	1002.73	1001.73	1008.45	1003	1019.55	1009.91
92	PEV (Pre-Erythrocytic Vaccine)	3	0.35	10	10	Infants	6, 10, &, 14 weeks	None	0.89	0.95	0.97	0.97	NA	NA	1-39yo	0 yrs	None	0.7	0.81	0.93	0.93	NA	NA	None	NA	NA	NA	NA	NA	NA	NA	NA	0.4	Deaths in < 5yo per 100,000 population	207.273	174.727	171.909	175.364	174.091	182.273	188.182	188.091	190.727	198.182	196.364	199.182	199	198	199.727
92	PEV (Pre-Erythrocytic Vaccine)	3	0.35	10	10	Infants	6, 10, &, 14 weeks	None	0.89	0.95	0.97	0.97	NA	NA	1-39yo	0 yrs	None	0.7	0.81	0.93	0.93	NA	NA	None	NA	NA	NA	NA	NA	NA	NA	NA	0.4	DALYs per 100,000 population	8405.01	7119.04	7432	7792.39	8088.55	8516.87	9191.13	9405.34	9479.61	9725.27	9924.43	10140	9961.26	9995.52	9951.01
92	PEV (Pre-Erythrocytic Vaccine)	3	0.35	10	10	Infants	6, 10, &, 14 weeks	None	0.89	0.95	0.97	0.97	NA	NA	1-39yo	0 yrs	None	0.7	0.81	0.93	0.93	NA	NA	None	NA	NA	NA	NA	NA	NA	NA	NA	0.4	Income and productivity gains from delivering vaccine (US$ / dose)	0.414489	7.84887	6.87442	5.73649	4.58217	3.63342	2.67033	1.988	1.31687	0.696483	0.328512	-0.112523	-0.327842	-0.582894	-0.757771
93	PEV (Pre-Erythrocytic Vaccine)	3	0.35	10	10	Infants	6, 10, &, 14 weeks	None	0.89	0.95	0.97	0.97	NA	NA	1-39yo	0 yrs	None	0.5	0.69	0.85	0.85	NA	NA	None	NA	NA	NA	NA	NA	NA	NA	NA	0.4	Cases per 100,000 population	116399	105992	109919	113719	118223	121945	125156	127852	130559	132821	134757	135966	137114	137975	138868
93	PEV (Pre-Erythrocytic Vaccine)	3	0.35	10	10	Infants	6, 10, &, 14 weeks	None	0.89	0.95	0.97	0.97	NA	NA	1-39yo	0 yrs	None	0.5	0.69	0.85	0.85	NA	NA	None	NA	NA	NA	NA	NA	NA	NA	NA	0.4	Severe Cases per 100,000 population	1498.45	1307	1402.73	1491.45	1572.27	1663	1729.64	1774.82	1801.82	1836	1856.91	1887.45	1877.27	1884.36	1870.64
93	PEV (Pre-Erythrocytic Vaccine)	3	0.35	10	10	Infants	6, 10, &, 14 weeks	None	0.89	0.95	0.97	0.97	NA	NA	1-39yo	0 yrs	None	0.5	0.69	0.85	0.85	NA	NA	None	NA	NA	NA	NA	NA	NA	NA	NA	0.4	Deaths per 100,000 population	313	276.727	288.091	294.909	305.182	310.727	333.818	347.091	342.091	357.909	364.364	358.727	353.364	366.727	366.636
93	PEV (Pre-Erythrocytic Vaccine)	3	0.35	10	10	Infants	6, 10, &, 14 weeks	None	0.89	0.95	0.97	0.97	NA	NA	1-39yo	0 yrs	None	0.5	0.69	0.85	0.85	NA	NA	None	NA	NA	NA	NA	NA	NA	NA	NA	0.4	Cases in <5yo per 100,000 population	25331.4	21268.2	21080.8	21204.3	21221.9	21240.5	21669.7	21955.9	22283.1	22623.9	23010.5	23140.8	23359.4	23361.3	23559.9
93	PEV (Pre-Erythrocytic Vaccine)	3	0.35	10	10	Infants	6, 10, &, 14 weeks	None	0.89	0.95	0.97	0.97	NA	NA	1-39yo	0 yrs	None	0.5	0.69	0.85	0.85	NA	NA	None	NA	NA	NA	NA	NA	NA	NA	NA	0.4	Severe Cases in <5yo per 100,000 population	1002.82	837.818	884.182	899.455	925.273	944.636	959.909	974.455	968.364	994.727	1000.64	1013.18	1004.27	1010.09	1008.18
93	PEV (Pre-Erythrocytic Vaccine)	3	0.35	10	10	Infants	6, 10, &, 14 weeks	None	0.89	0.95	0.97	0.97	NA	NA	1-39yo	0 yrs	None	0.5	0.69	0.85	0.85	NA	NA	None	NA	NA	NA	NA	NA	NA	NA	NA	0.4	Deaths in < 5yo per 100,000 population	211	180	184	179.727	180.727	180.818	183.818	190.273	185.364	195.818	201.091	189.727	192.818	198.727	193.091
93	PEV (Pre-Erythrocytic Vaccine)	3	0.35	10	10	Infants	6, 10, &, 14 weeks	None	0.89	0.95	0.97	0.97	NA	NA	1-39yo	0 yrs	None	0.5	0.69	0.85	0.85	NA	NA	None	NA	NA	NA	NA	NA	NA	NA	NA	0.4	DALYs per 100,000 population	8476.89	7490.03	7839.22	7985.69	8244.58	8435.05	9042.88	9366.61	9239.14	9649.88	9875.34	9686.65	9571.58	9856.19	9918.86
93	PEV (Pre-Erythrocytic Vaccine)	3	0.35	10	10	Infants	6, 10, &, 14 weeks	None	0.89	0.95	0.97	0.97	NA	NA	1-39yo	0 yrs	None	0.5	0.69	0.85	0.85	NA	NA	None	NA	NA	NA	NA	NA	NA	NA	NA	0.4	Income and productivity gains from delivering vaccine (US$ / dose)	0.40847	6.93725	5.97857	5.08185	4.03536	3.1543	2.44108	1.86792	1.2622	0.796988	0.382698	0.115261	-0.12506	-0.313088	-0.499234
94	PEV (Pre-Erythrocytic Vaccine)	3	0.35	10	10	Infants	6, 10, &, 14 weeks	None	0.7	0.81	0.93	0.93	NA	NA	1-39yo	0 yrs	None	0.89	0.95	0.97	0.97	NA	NA	None	NA	NA	NA	NA	NA	NA	NA	NA	0.4	Cases per 100,000 population	110764	98415.5	103197	108947	114476	119823	124545	128421	131805	135058	137405	139393	140985	141961	142559
94	PEV (Pre-Erythrocytic Vaccine)	3	0.35	10	10	Infants	6, 10, &, 14 weeks	None	0.7	0.81	0.93	0.93	NA	NA	1-39yo	0 yrs	None	0.89	0.95	0.97	0.97	NA	NA	None	NA	NA	NA	NA	NA	NA	NA	NA	0.4	Severe Cases per 100,000 population	1426.64	1243.18	1360.36	1445	1580	1696	1760.82	1822.27	1861.36	1905.64	1919.73	1938.18	1936.55	1930.27	1922.73
94	PEV (Pre-Erythrocytic Vaccine)	3	0.35	10	10	Infants	6, 10, &, 14 weeks	None	0.7	0.81	0.93	0.93	NA	NA	1-39yo	0 yrs	None	0.89	0.95	0.97	0.97	NA	NA	None	NA	NA	NA	NA	NA	NA	NA	NA	0.4	Deaths per 100,000 population	300.455	266.545	280	283.818	302.364	320	331.636	355.636	365.182	363.273	377.545	376.909	371.909	385.818	378.273
94	PEV (Pre-Erythrocytic Vaccine)	3	0.35	10	10	Infants	6, 10, &, 14 weeks	None	0.7	0.81	0.93	0.93	NA	NA	1-39yo	0 yrs	None	0.89	0.95	0.97	0.97	NA	NA	None	NA	NA	NA	NA	NA	NA	NA	NA	0.4	Cases in <5yo per 100,000 population	24181.5	19815.5	20124.5	20970	21321.5	21736.4	22195.2	22807.8	23203.5	23654.2	24030.2	24336.9	24531.9	24790.5	24891
94	PEV (Pre-Erythrocytic Vaccine)	3	0.35	10	10	Infants	6, 10, &, 14 weeks	None	0.7	0.81	0.93	0.93	NA	NA	1-39yo	0 yrs	None	0.89	0.95	0.97	0.97	NA	NA	None	NA	NA	NA	NA	NA	NA	NA	NA	0.4	Severe Cases in <5yo per 100,000 population	959.545	812.273	847.636	895.455	936.727	976.909	979.273	996.091	1009.82	1034.55	1026.91	1048.45	1040.45	1053.73	1069.36
94	PEV (Pre-Erythrocytic Vaccine)	3	0.35	10	10	Infants	6, 10, &, 14 weeks	None	0.7	0.81	0.93	0.93	NA	NA	1-39yo	0 yrs	None	0.89	0.95	0.97	0.97	NA	NA	None	NA	NA	NA	NA	NA	NA	NA	NA	0.4	Deaths in < 5yo per 100,000 population	202.455	179.091	175.636	179	176.545	182.727	187.091	195.545	201.909	199.455	204.909	207.455	205.182	210.364	208.091
94	PEV (Pre-Erythrocytic Vaccine)	3	0.35	10	10	Infants	6, 10, &, 14 weeks	None	0.7	0.81	0.93	0.93	NA	NA	1-39yo	0 yrs	None	0.89	0.95	0.97	0.97	NA	NA	None	NA	NA	NA	NA	NA	NA	NA	NA	0.4	DALYs per 100,000 population	8096.74	7205.22	7562.59	7666.14	8186.51	8676.08	8978.39	9623.58	9850.4	9842.36	10192.5	10166.9	10077.4	10399.1	10257
94	PEV (Pre-Erythrocytic Vaccine)	3	0.35	10	10	Infants	6, 10, &, 14 weeks	None	0.7	0.81	0.93	0.93	NA	NA	1-39yo	0 yrs	None	0.89	0.95	0.97	0.97	NA	NA	None	NA	NA	NA	NA	NA	NA	NA	NA	0.4	Income and productivity gains from delivering vaccine (US$ / dose)	0.427487	10.339	9.00918	7.49759	5.92251	4.46082	3.17791	2.17976	1.28991	0.428246	-0.153489	-0.673003	-1.08654	-1.27532	-1.44764
95	PEV (Pre-Erythrocytic Vaccine)	3	0.35	10	10	Infants	6, 10, &, 14 weeks	None	0.7	0.81	0.93	0.93	NA	NA	1-39yo	0 yrs	None	0.7	0.81	0.93	0.93	NA	NA	None	NA	NA	NA	NA	NA	NA	NA	NA	0.4	Cases per 100,000 population	113556	101828	106796	111949	116887	121561	125579	129213	132327	135253	137035	138752	139977	141017	142021
95	PEV (Pre-Erythrocytic Vaccine)	3	0.35	10	10	Infants	6, 10, &, 14 weeks	None	0.7	0.81	0.93	0.93	NA	NA	1-39yo	0 yrs	None	0.7	0.81	0.93	0.93	NA	NA	None	NA	NA	NA	NA	NA	NA	NA	NA	0.4	Severe Cases per 100,000 population	1459.45	1282.91	1384.45	1493.55	1587.27	1684.73	1754.18	1842.91	1860.55	1873.18	1896.45	1917.36	1910.18	1927.73	1910.45
95	PEV (Pre-Erythrocytic Vaccine)	3	0.35	10	10	Infants	6, 10, &, 14 weeks	None	0.7	0.81	0.93	0.93	NA	NA	1-39yo	0 yrs	None	0.7	0.81	0.93	0.93	NA	NA	None	NA	NA	NA	NA	NA	NA	NA	NA	0.4	Deaths per 100,000 population	309.182	265.182	278.818	293.364	313.818	324.727	345.273	355.091	366.909	368.091	365.909	362.455	376.364	383	375.818
95	PEV (Pre-Erythrocytic Vaccine)	3	0.35	10	10	Infants	6, 10, &, 14 weeks	None	0.7	0.81	0.93	0.93	NA	NA	1-39yo	0 yrs	None	0.7	0.81	0.93	0.93	NA	NA	None	NA	NA	NA	NA	NA	NA	NA	NA	0.4	Cases in <5yo per 100,000 population	24821.4	20640.5	20855.8	21515.9	21840.7	21931.3	22519.7	23090.5	23426.8	23856.5	24188.5	24353.5	24621.4	24814.5	24951.4
95	PEV (Pre-Erythrocytic Vaccine)	3	0.35	10	10	Infants	6, 10, &, 14 weeks	None	0.7	0.81	0.93	0.93	NA	NA	1-39yo	0 yrs	None	0.7	0.81	0.93	0.93	NA	NA	None	NA	NA	NA	NA	NA	NA	NA	NA	0.4	Severe Cases in <5yo per 100,000 population	973.727	841.273	866.091	919.545	931.545	980	973.818	1014	1020.27	1030.45	1035.73	1043.64	1032.64	1074.27	1044.91
95	PEV (Pre-Erythrocytic Vaccine)	3	0.35	10	10	Infants	6, 10, &, 14 weeks	None	0.7	0.81	0.93	0.93	NA	NA	1-39yo	0 yrs	None	0.7	0.81	0.93	0.93	NA	NA	None	NA	NA	NA	NA	NA	NA	NA	NA	0.4	Deaths in < 5yo per 100,000 population	213	176.091	175.091	177.727	185.727	189.545	199	198.636	204.909	203	197	202	206.364	218.455	210.455
95	PEV (Pre-Erythrocytic Vaccine)	3	0.35	10	10	Infants	6, 10, &, 14 weeks	None	0.7	0.81	0.93	0.93	NA	NA	1-39yo	0 yrs	None	0.7	0.81	0.93	0.93	NA	NA	None	NA	NA	NA	NA	NA	NA	NA	NA	0.4	DALYs per 100,000 population	8357.34	7189.23	7525.62	7932.57	8500.4	8803.24	9364.65	9565.27	9857.72	9931.7	9868.69	9806.28	10168	10369.8	10125.9
95	PEV (Pre-Erythrocytic Vaccine)	3	0.35	10	10	Infants	6, 10, &, 14 weeks	None	0.7	0.81	0.93	0.93	NA	NA	1-39yo	0 yrs	None	0.7	0.81	0.93	0.93	NA	NA	None	NA	NA	NA	NA	NA	NA	NA	NA	0.4	Income and productivity gains from delivering vaccine (US$ / dose)	0.418469	9.47166	8.08237	6.7004	5.34741	4.0186	2.92651	1.99622	1.1948	0.460719	-0.0200172	-0.468555	-0.776232	-1.04872	-1.29334
96	PEV (Pre-Erythrocytic Vaccine)	3	0.35	10	10	Infants	6, 10, &, 14 weeks	None	0.7	0.81	0.93	0.93	NA	NA	1-39yo	0 yrs	None	0.5	0.69	0.85	0.85	NA	NA	None	NA	NA	NA	NA	NA	NA	NA	NA	0.4	Cases per 100,000 population	116533	106130	110220	114935	119363	123414	126946	129965	132512	134800	136868	138297	139486	139766	140931
96	PEV (Pre-Erythrocytic Vaccine)	3	0.35	10	10	Infants	6, 10, &, 14 weeks	None	0.7	0.81	0.93	0.93	NA	NA	1-39yo	0 yrs	None	0.5	0.69	0.85	0.85	NA	NA	None	NA	NA	NA	NA	NA	NA	NA	NA	0.4	Severe Cases per 100,000 population	1497.82	1347.27	1448.91	1534.55	1632	1688.82	1748.82	1834.45	1850.45	1869.45	1872.18	1897	1889.55	1909.73	1907.18
96	PEV (Pre-Erythrocytic Vaccine)	3	0.35	10	10	Infants	6, 10, &, 14 weeks	None	0.7	0.81	0.93	0.93	NA	NA	1-39yo	0 yrs	None	0.5	0.69	0.85	0.85	NA	NA	None	NA	NA	NA	NA	NA	NA	NA	NA	0.4	Deaths per 100,000 population	314.364	275.182	292.455	302	328.364	324.182	352.182	348.818	361.182	365.091	371.091	357.818	364	372.636	372.636
96	PEV (Pre-Erythrocytic Vaccine)	3	0.35	10	10	Infants	6, 10, &, 14 weeks	None	0.7	0.81	0.93	0.93	NA	NA	1-39yo	0 yrs	None	0.5	0.69	0.85	0.85	NA	NA	None	NA	NA	NA	NA	NA	NA	NA	NA	0.4	Cases in <5yo per 100,000 population	25468.5	21509.1	21684.2	22143.4	22261.1	22451.6	22844.6	23277.8	23577.6	23930.9	24330.1	24446.2	24641.5	24762	24905
96	PEV (Pre-Erythrocytic Vaccine)	3	0.35	10	10	Infants	6, 10, &, 14 weeks	None	0.7	0.81	0.93	0.93	NA	NA	1-39yo	0 yrs	None	0.5	0.69	0.85	0.85	NA	NA	None	NA	NA	NA	NA	NA	NA	NA	NA	0.4	Severe Cases in <5yo per 100,000 population	991	876.182	917.273	936.818	974.364	977	1003.73	1033.18	1026.09	1032.09	1034.45	1042.27	1053.55	1054.27	1049.18
96	PEV (Pre-Erythrocytic Vaccine)	3	0.35	10	10	Infants	6, 10, &, 14 weeks	None	0.7	0.81	0.93	0.93	NA	NA	1-39yo	0 yrs	None	0.5	0.69	0.85	0.85	NA	NA	None	NA	NA	NA	NA	NA	NA	NA	NA	0.4	Deaths in < 5yo per 100,000 population	212	182.273	191.909	186.636	196.091	188.455	203.636	194.909	202.636	208.364	204.818	198.182	206.273	210	204.182
96	PEV (Pre-Erythrocytic Vaccine)	3	0.35	10	10	Infants	6, 10, &, 14 weeks	None	0.7	0.81	0.93	0.93	NA	NA	1-39yo	0 yrs	None	0.5	0.69	0.85	0.85	NA	NA	None	NA	NA	NA	NA	NA	NA	NA	NA	0.4	DALYs per 100,000 population	8505.81	7451.45	7902.58	8204.15	8854.57	8798.43	9503.57	9461.61	9803.8	9899.52	10008.1	9697.49	9871.92	10098.6	10114.6
96	PEV (Pre-Erythrocytic Vaccine)	3	0.35	10	10	Infants	6, 10, &, 14 weeks	None	0.7	0.81	0.93	0.93	NA	NA	1-39yo	0 yrs	None	0.5	0.69	0.85	0.85	NA	NA	None	NA	NA	NA	NA	NA	NA	NA	NA	0.4	Income and productivity gains from delivering vaccine (US$ / dose)	0.412773	8.41709	7.25113	5.92977	4.71753	3.59774	2.61563	1.84249	1.16736	0.579267	0.0653517	-0.332377	-0.618566	-0.689333	-0.997058
97	PEV (Pre-Erythrocytic Vaccine)	3	0.35	10	10	Infants	6, 10, &, 14 weeks	None	0.5	0.69	0.85	0.85	NA	NA	1-39yo	0 yrs	None	0.89	0.95	0.97	0.97	NA	NA	None	NA	NA	NA	NA	NA	NA	NA	NA	0.4	Cases per 100,000 population	111118	98815.2	104270	109891	115851	121468	125959	130201	133995	136951	139751	141579	143235	143888	144949
97	PEV (Pre-Erythrocytic Vaccine)	3	0.35	10	10	Infants	6, 10, &, 14 weeks	None	0.5	0.69	0.85	0.85	NA	NA	1-39yo	0 yrs	None	0.89	0.95	0.97	0.97	NA	NA	None	NA	NA	NA	NA	NA	NA	NA	NA	0.4	Severe Cases per 100,000 population	1425.55	1257.73	1388.73	1494.45	1599.91	1752.55	1800.45	1862	1889.18	1929	1960.55	1949.82	1961	1927.27	1917.09
97	PEV (Pre-Erythrocytic Vaccine)	3	0.35	10	10	Infants	6, 10, &, 14 weeks	None	0.5	0.69	0.85	0.85	NA	NA	1-39yo	0 yrs	None	0.89	0.95	0.97	0.97	NA	NA	None	NA	NA	NA	NA	NA	NA	NA	NA	0.4	Deaths per 100,000 population	297.091	263.455	285.727	295.909	314.909	335.727	352.636	362.182	368.909	376.182	376.182	375	390.455	383.455	374.727
97	PEV (Pre-Erythrocytic Vaccine)	3	0.35	10	10	Infants	6, 10, &, 14 weeks	None	0.5	0.69	0.85	0.85	NA	NA	1-39yo	0 yrs	None	0.89	0.95	0.97	0.97	NA	NA	None	NA	NA	NA	NA	NA	NA	NA	NA	0.4	Cases in <5yo per 100,000 population	24284.5	20220.4	20841.5	21726.8	22374.7	22886.6	23468.1	24030.7	24527.3	24928.7	25392.8	25718.4	26015	26067.8	26263.5
97	PEV (Pre-Erythrocytic Vaccine)	3	0.35	10	10	Infants	6, 10, &, 14 weeks	None	0.5	0.69	0.85	0.85	NA	NA	1-39yo	0 yrs	None	0.89	0.95	0.97	0.97	NA	NA	None	NA	NA	NA	NA	NA	NA	NA	NA	0.4	Severe Cases in <5yo per 100,000 population	959.273	829.636	879	920.545	948.364	1015.45	1024.27	1042.73	1047.91	1063.55	1082.73	1075.91	1084.55	1086.36	1078.18
97	PEV (Pre-Erythrocytic Vaccine)	3	0.35	10	10	Infants	6, 10, &, 14 weeks	None	0.5	0.69	0.85	0.85	NA	NA	1-39yo	0 yrs	None	0.89	0.95	0.97	0.97	NA	NA	None	NA	NA	NA	NA	NA	NA	NA	NA	0.4	Deaths in < 5yo per 100,000 population	203.818	176.364	183.091	186.182	187.636	194.182	203.636	203.364	203.091	213.091	203.455	210	217.727	219.909	206.455
97	PEV (Pre-Erythrocytic Vaccine)	3	0.35	10	10	Infants	6, 10, &, 14 weeks	None	0.5	0.69	0.85	0.85	NA	NA	1-39yo	0 yrs	None	0.89	0.95	0.97	0.97	NA	NA	None	NA	NA	NA	NA	NA	NA	NA	NA	0.4	DALYs per 100,000 population	8032.54	7124.38	7728.32	8035.93	8519.17	9104.54	9542.35	9791.13	9983.21	10175	10152.6	10151.2	10534.8	10363.8	10124.6
97	PEV (Pre-Erythrocytic Vaccine)	3	0.35	10	10	Infants	6, 10, &, 14 weeks	None	0.5	0.69	0.85	0.85	NA	NA	1-39yo	0 yrs	None	0.89	0.95	0.97	0.97	NA	NA	None	NA	NA	NA	NA	NA	NA	NA	NA	0.4	Income and productivity gains from delivering vaccine (US$ / dose)	0.42748	12.9068	11.0306	9.15347	7.1576	5.23069	3.70864	2.313	1.08961	0.0815368	-0.796448	-1.33789	-1.87938	-2.05957	-2.38812
98	PEV (Pre-Erythrocytic Vaccine)	3	0.35	10	10	Infants	6, 10, &, 14 weeks	None	0.5	0.69	0.85	0.85	NA	NA	1-39yo	0 yrs	None	0.7	0.81	0.93	0.93	NA	NA	None	NA	NA	NA	NA	NA	NA	NA	NA	0.4	Cases per 100,000 population	113625	102264	107067	112904	117871	122929	127086	130757	134314	136924	139293	141160	142555	143098	143981
98	PEV (Pre-Erythrocytic Vaccine)	3	0.35	10	10	Infants	6, 10, &, 14 weeks	None	0.5	0.69	0.85	0.85	NA	NA	1-39yo	0 yrs	None	0.7	0.81	0.93	0.93	NA	NA	None	NA	NA	NA	NA	NA	NA	NA	NA	0.4	Severe Cases per 100,000 population	1458.82	1340.55	1410.18	1542.64	1649.55	1726.82	1772.09	1856.09	1877.64	1903.91	1938.55	1930.27	1938.36	1941.18	1944.91
98	PEV (Pre-Erythrocytic Vaccine)	3	0.35	10	10	Infants	6, 10, &, 14 weeks	None	0.5	0.69	0.85	0.85	NA	NA	1-39yo	0 yrs	None	0.7	0.81	0.93	0.93	NA	NA	None	NA	NA	NA	NA	NA	NA	NA	NA	0.4	Deaths per 100,000 population	307.455	277.636	282.364	305.818	315.909	330.273	343.909	363.182	365.182	370.182	378.182	367.818	392.182	377.545	379.364
98	PEV (Pre-Erythrocytic Vaccine)	3	0.35	10	10	Infants	6, 10, &, 14 weeks	None	0.5	0.69	0.85	0.85	NA	NA	1-39yo	0 yrs	None	0.7	0.81	0.93	0.93	NA	NA	None	NA	NA	NA	NA	NA	NA	NA	NA	0.4	Cases in <5yo per 100,000 population	24882.6	20976.7	21352.8	22272.3	22834.1	23107.5	23649.3	24180	24722.7	25084.4	25496	25735.5	25984.6	26154.8	26379.8
98	PEV (Pre-Erythrocytic Vaccine)	3	0.35	10	10	Infants	6, 10, &, 14 weeks	None	0.5	0.69	0.85	0.85	NA	NA	1-39yo	0 yrs	None	0.7	0.81	0.93	0.93	NA	NA	None	NA	NA	NA	NA	NA	NA	NA	NA	0.4	Severe Cases in <5yo per 100,000 population	970.364	875.818	906.818	945.909	990.636	1006.09	1008.91	1057.18	1043.09	1053.27	1087.27	1080.36	1090.55	1107.45	1125.73
98	PEV (Pre-Erythrocytic Vaccine)	3	0.35	10	10	Infants	6, 10, &, 14 weeks	None	0.5	0.69	0.85	0.85	NA	NA	1-39yo	0 yrs	None	0.7	0.81	0.93	0.93	NA	NA	None	NA	NA	NA	NA	NA	NA	NA	NA	0.4	Deaths in < 5yo per 100,000 population	208.182	185.545	182.545	190.091	190.455	193.636	197.091	205.818	204.545	210.273	209.909	206	221.182	217.364	217.455
98	PEV (Pre-Erythrocytic Vaccine)	3	0.35	10	10	Infants	6, 10, &, 14 weeks	None	0.5	0.69	0.85	0.85	NA	NA	1-39yo	0 yrs	None	0.7	0.81	0.93	0.93	NA	NA	None	NA	NA	NA	NA	NA	NA	NA	NA	0.4	DALYs per 100,000 population	8330	7535.08	7661.15	8276.34	8560.51	8944.88	9313.08	9801.22	9896.28	10011.9	10245.5	9960.32	10631.5	10209.9	10245.2
98	PEV (Pre-Erythrocytic Vaccine)	3	0.35	10	10	Infants	6, 10, &, 14 weeks	None	0.5	0.69	0.85	0.85	NA	NA	1-39yo	0 yrs	None	0.7	0.81	0.93	0.93	NA	NA	None	NA	NA	NA	NA	NA	NA	NA	NA	0.4	Income and productivity gains from delivering vaccine (US$ / dose)	0.422952	11.835	10.1547	8.22199	6.51895	4.75277	3.35649	2.17132	1.00873	0.160193	-0.603834	-1.18822	-1.64461	-1.78933	-2.0741
99	PEV (Pre-Erythrocytic Vaccine)	3	0.35	10	10	Infants	6, 10, &, 14 weeks	None	0.5	0.69	0.85	0.85	NA	NA	1-39yo	0 yrs	None	0.5	0.69	0.85	0.85	NA	NA	None	NA	NA	NA	NA	NA	NA	NA	NA	0.4	Cases per 100,000 population	116468	106795	111145	115929	120821	124818	128619	132061	134373	136999	138991	140187	141375	142175	142842
99	PEV (Pre-Erythrocytic Vaccine)	3	0.35	10	10	Infants	6, 10, &, 14 weeks	None	0.5	0.69	0.85	0.85	NA	NA	1-39yo	0 yrs	None	0.5	0.69	0.85	0.85	NA	NA	None	NA	NA	NA	NA	NA	NA	NA	NA	0.4	Severe Cases per 100,000 population	1492.18	1369.09	1456.82	1565.82	1672.45	1744.55	1807.27	1841	1860.82	1899.36	1897	1928.09	1910.36	1915.45	1926.55
99	PEV (Pre-Erythrocytic Vaccine)	3	0.35	10	10	Infants	6, 10, &, 14 weeks	None	0.5	0.69	0.85	0.85	NA	NA	1-39yo	0 yrs	None	0.5	0.69	0.85	0.85	NA	NA	None	NA	NA	NA	NA	NA	NA	NA	NA	0.4	Deaths per 100,000 population	306	283.727	293.273	309.636	332.818	336.727	351.182	355.091	362	370.545	366.636	374.818	374.182	377.727	369
99	PEV (Pre-Erythrocytic Vaccine)	3	0.35	10	10	Infants	6, 10, &, 14 weeks	None	0.5	0.69	0.85	0.85	NA	NA	1-39yo	0 yrs	None	0.5	0.69	0.85	0.85	NA	NA	None	NA	NA	NA	NA	NA	NA	NA	NA	0.4	Cases in <5yo per 100,000 population	25455.5	21990.4	22313.2	22904.8	23381.3	23563.5	24101	24530.9	24822.5	25313.3	25450.7	25791.4	25985.7	26152.3	26316.3
99	PEV (Pre-Erythrocytic Vaccine)	3	0.35	10	10	Infants	6, 10, &, 14 weeks	None	0.5	0.69	0.85	0.85	NA	NA	1-39yo	0 yrs	None	0.5	0.69	0.85	0.85	NA	NA	None	NA	NA	NA	NA	NA	NA	NA	NA	0.4	Severe Cases in <5yo per 100,000 population	1002.36	893.727	926.727	967.455	1002.27	1035.45	1036.82	1052.55	1061.45	1066.55	1077.36	1079.09	1093.82	1099.55	1105.45
99	PEV (Pre-Erythrocytic Vaccine)	3	0.35	10	10	Infants	6, 10, &, 14 weeks	None	0.5	0.69	0.85	0.85	NA	NA	1-39yo	0 yrs	None	0.5	0.69	0.85	0.85	NA	NA	None	NA	NA	NA	NA	NA	NA	NA	NA	0.4	Deaths in < 5yo per 100,000 population	208.182	189	186.818	190.636	198.818	197.182	197.909	202.636	206	210	211.182	212.273	213.273	213.091	209.364
99	PEV (Pre-Erythrocytic Vaccine)	3	0.35	10	10	Infants	6, 10, &, 14 weeks	None	0.5	0.69	0.85	0.85	NA	NA	1-39yo	0 yrs	None	0.5	0.69	0.85	0.85	NA	NA	None	NA	NA	NA	NA	NA	NA	NA	NA	0.4	DALYs per 100,000 population	8269.75	7667.5	7978.73	8387.73	9016.94	9131.05	9488.44	9633.57	9793.13	10033.9	9915.57	10125.3	10117.6	10210.4	9983.97
99	PEV (Pre-Erythrocytic Vaccine)	3	0.35	10	10	Infants	6, 10, &, 14 weeks	None	0.5	0.69	0.85	0.85	NA	NA	1-39yo	0 yrs	None	0.5	0.69	0.85	0.85	NA	NA	None	NA	NA	NA	NA	NA	NA	NA	NA	0.4	Income and productivity gains from delivering vaccine (US$ / dose)	0.419044	10.4354	8.82785	7.26148	5.57444	4.18464	2.90896	1.80115	1.02502	0.17309	-0.476395	-0.843556	-1.20516	-1.46024	-1.69018
100	PEV (Pre-Erythrocytic Vaccine)	3	0.35	10	100	Infants	6, 10, &, 14 weeks	None	0.89	0.95	0.97	0.97	NA	NA	1-39yo	0 yrs	None	0.89	0.95	0.97	0.97	NA	NA	None	NA	NA	NA	NA	NA	NA	NA	NA	0.4	Cases per 100,000 population	98765.4	101007	106710	110782	114218	116538	118606	119946	121004	121958	122369	122674	122938	122698	122850
100	PEV (Pre-Erythrocytic Vaccine)	3	0.35	10	100	Infants	6, 10, &, 14 weeks	None	0.89	0.95	0.97	0.97	NA	NA	1-39yo	0 yrs	None	0.89	0.95	0.97	0.97	NA	NA	None	NA	NA	NA	NA	NA	NA	NA	NA	0.4	Severe Cases per 100,000 population	1326.88	1402.19	1502.06	1595.88	1641.62	1662.31	1707.5	1701.88	1711.69	1717.69	1700.69	1711.69	1667.94	1696.81	1693.81
100	PEV (Pre-Erythrocytic Vaccine)	3	0.35	10	100	Infants	6, 10, &, 14 weeks	None	0.89	0.95	0.97	0.97	NA	NA	1-39yo	0 yrs	None	0.89	0.95	0.97	0.97	NA	NA	None	NA	NA	NA	NA	NA	NA	NA	NA	0.4	Deaths per 100,000 population	330.938	328.938	353.688	359.875	361.5	370.312	366.312	369.875	378.938	377.75	368.25	380.188	373.75	377.562	381.625
100	PEV (Pre-Erythrocytic Vaccine)	3	0.35	10	100	Infants	6, 10, &, 14 weeks	None	0.89	0.95	0.97	0.97	NA	NA	1-39yo	0 yrs	None	0.89	0.95	0.97	0.97	NA	NA	None	NA	NA	NA	NA	NA	NA	NA	NA	0.4	Cases in <5yo per 100,000 population	45984.3	45303.5	46725.4	47467	48089.3	48567.9	48773	48819.2	48918.5	49059.2	49154.2	49161.5	49236	49121.2	49244.7
100	PEV (Pre-Erythrocytic Vaccine)	3	0.35	10	100	Infants	6, 10, &, 14 weeks	None	0.89	0.95	0.97	0.97	NA	NA	1-39yo	0 yrs	None	0.89	0.95	0.97	0.97	NA	NA	None	NA	NA	NA	NA	NA	NA	NA	NA	0.4	Severe Cases in <5yo per 100,000 population	1227.44	1285.19	1365.19	1431.25	1471.5	1471	1499.06	1481.12	1491.44	1496.94	1475.38	1494.06	1453.06	1482.75	1479
100	PEV (Pre-Erythrocytic Vaccine)	3	0.35	10	100	Infants	6, 10, &, 14 weeks	None	0.89	0.95	0.97	0.97	NA	NA	1-39yo	0 yrs	None	0.89	0.95	0.97	0.97	NA	NA	None	NA	NA	NA	NA	NA	NA	NA	NA	0.4	Deaths in < 5yo per 100,000 population	305.438	298.625	318.188	320.625	317.5	322.375	319.625	318.688	328.75	327.062	321.25	328.438	320.75	325.5	328.062
100	PEV (Pre-Erythrocytic Vaccine)	3	0.35	10	100	Infants	6, 10, &, 14 weeks	None	0.89	0.95	0.97	0.97	NA	NA	1-39yo	0 yrs	None	0.89	0.95	0.97	0.97	NA	NA	None	NA	NA	NA	NA	NA	NA	NA	NA	0.4	DALYs per 100,000 population	8897.15	8854.65	9518.47	9723.33	9768.21	10003.5	9891.91	10026.6	10241.4	10214.9	9987.98	10284.3	10116.5	10218.3	10311.8
100	PEV (Pre-Erythrocytic Vaccine)	3	0.35	10	100	Infants	6, 10, &, 14 weeks	None	0.89	0.95	0.97	0.97	NA	NA	1-39yo	0 yrs	None	0.89	0.95	0.97	0.97	NA	NA	None	NA	NA	NA	NA	NA	NA	NA	NA	0.4	Income and productivity gains from delivering vaccine (US$ / dose)	0.154754	1.61775	0.46307	-0.417309	-1.14813	-1.63089	-2.08452	-2.38144	-2.61229	-2.82015	-2.8754	-2.96902	-2.99497	-2.958	-2.97074
101	PEV (Pre-Erythrocytic Vaccine)	3	0.35	10	100	Infants	6, 10, &, 14 weeks	None	0.89	0.95	0.97	0.97	NA	NA	1-39yo	0 yrs	None	0.7	0.81	0.93	0.93	NA	NA	None	NA	NA	NA	NA	NA	NA	NA	NA	0.4	Cases per 100,000 population	99890.8	101807	107004	110896	113540	115949	117840	119215	120373	121114	121526	122187	122155	122399	122355
101	PEV (Pre-Erythrocytic Vaccine)	3	0.35	10	100	Infants	6, 10, &, 14 weeks	None	0.89	0.95	0.97	0.97	NA	NA	1-39yo	0 yrs	None	0.7	0.81	0.93	0.93	NA	NA	None	NA	NA	NA	NA	NA	NA	NA	NA	0.4	Severe Cases per 100,000 population	1358.27	1408.33	1502.73	1603.4	1648.27	1660.13	1689.13	1704.8	1718.6	1700.13	1691.2	1697.93	1681.27	1690.67	1665.2
101	PEV (Pre-Erythrocytic Vaccine)	3	0.35	10	100	Infants	6, 10, &, 14 weeks	None	0.89	0.95	0.97	0.97	NA	NA	1-39yo	0 yrs	None	0.7	0.81	0.93	0.93	NA	NA	None	NA	NA	NA	NA	NA	NA	NA	NA	0.4	Deaths per 100,000 population	332.8	333.467	345.467	358.467	364.467	376.533	366.6	371.067	388.133	380.667	372.867	376.733	366.533	377.2	375.133
101	PEV (Pre-Erythrocytic Vaccine)	3	0.35	10	100	Infants	6, 10, &, 14 weeks	None	0.89	0.95	0.97	0.97	NA	NA	1-39yo	0 yrs	None	0.7	0.81	0.93	0.93	NA	NA	None	NA	NA	NA	NA	NA	NA	NA	NA	0.4	Cases in <5yo per 100,000 population	46577.5	45759.5	47007.3	47702.7	47982.9	48554.5	48765.1	48831.4	48995.1	49052.9	49023.5	49119.7	49126.5	49203.7	49231.3
101	PEV (Pre-Erythrocytic Vaccine)	3	0.35	10	100	Infants	6, 10, &, 14 weeks	None	0.89	0.95	0.97	0.97	NA	NA	1-39yo	0 yrs	None	0.7	0.81	0.93	0.93	NA	NA	None	NA	NA	NA	NA	NA	NA	NA	NA	0.4	Severe Cases in <5yo per 100,000 population	1256.73	1292.27	1365.4	1443.33	1476.33	1477.67	1486.87	1494.47	1495.47	1482.4	1465.8	1480.93	1458.2	1464.93	1457.73
101	PEV (Pre-Erythrocytic Vaccine)	3	0.35	10	100	Infants	6, 10, &, 14 weeks	None	0.89	0.95	0.97	0.97	NA	NA	1-39yo	0 yrs	None	0.7	0.81	0.93	0.93	NA	NA	None	NA	NA	NA	NA	NA	NA	NA	NA	0.4	Deaths in < 5yo per 100,000 population	304.6	302.6	307.667	320.267	323.733	333.067	320.333	323.667	337.533	327	323.933	326.333	318	325.733	321.933
101	PEV (Pre-Erythrocytic Vaccine)	3	0.35	10	100	Infants	6, 10, &, 14 weeks	None	0.89	0.95	0.97	0.97	NA	NA	1-39yo	0 yrs	None	0.7	0.81	0.93	0.93	NA	NA	None	NA	NA	NA	NA	NA	NA	NA	NA	0.4	DALYs per 100,000 population	8969.7	8976.03	9309.03	9674.4	9851.19	10156.4	9911.27	10033.3	10480.6	10281.9	10096.3	10194.8	9929.96	10190.8	10148.1
101	PEV (Pre-Erythrocytic Vaccine)	3	0.35	10	100	Infants	6, 10, &, 14 weeks	None	0.89	0.95	0.97	0.97	NA	NA	1-39yo	0 yrs	None	0.7	0.81	0.93	0.93	NA	NA	None	NA	NA	NA	NA	NA	NA	NA	NA	0.4	Income and productivity gains from delivering vaccine (US$ / dose)	0.151641	1.47923	0.41616	-0.411947	-1.00889	-1.48925	-1.91104	-2.21627	-2.46302	-2.60809	-2.69232	-2.85908	-2.83217	-2.86317	-2.85291
102	PEV (Pre-Erythrocytic Vaccine)	3	0.35	10	100	Infants	6, 10, &, 14 weeks	None	0.89	0.95	0.97	0.97	NA	NA	1-39yo	0 yrs	None	0.5	0.69	0.85	0.85	NA	NA	None	NA	NA	NA	NA	NA	NA	NA	NA	0.4	Cases per 100,000 population	101120	102954	107429	110682	113093	115293	116965	118367	119461	120285	121000	121293	121586	121789	122015
102	PEV (Pre-Erythrocytic Vaccine)	3	0.35	10	100	Infants	6, 10, &, 14 weeks	None	0.89	0.95	0.97	0.97	NA	NA	1-39yo	0 yrs	None	0.5	0.69	0.85	0.85	NA	NA	None	NA	NA	NA	NA	NA	NA	NA	NA	0.4	Severe Cases per 100,000 population	1381	1401.53	1507.6	1549.8	1622.53	1659.47	1673.47	1694.07	1712	1705.67	1696.8	1706.27	1680.27	1687.87	1688
102	PEV (Pre-Erythrocytic Vaccine)	3	0.35	10	100	Infants	6, 10, &, 14 weeks	None	0.89	0.95	0.97	0.97	NA	NA	1-39yo	0 yrs	None	0.5	0.69	0.85	0.85	NA	NA	None	NA	NA	NA	NA	NA	NA	NA	NA	0.4	Deaths per 100,000 population	332.933	332.2	345.333	348.6	350.533	363.467	367.867	374.267	376.933	372.867	373.467	375.267	370.533	371.4	377
102	PEV (Pre-Erythrocytic Vaccine)	3	0.35	10	100	Infants	6, 10, &, 14 weeks	None	0.89	0.95	0.97	0.97	NA	NA	1-39yo	0 yrs	None	0.5	0.69	0.85	0.85	NA	NA	None	NA	NA	NA	NA	NA	NA	NA	NA	0.4	Cases in <5yo per 100,000 population	47074.9	46344.3	47313.4	47816.7	48147.9	48699.3	48807.9	48937.9	48966.7	49005.1	49189.3	49172.2	49225.3	49188.3	49310.7
102	PEV (Pre-Erythrocytic Vaccine)	3	0.35	10	100	Infants	6, 10, &, 14 weeks	None	0.89	0.95	0.97	0.97	NA	NA	1-39yo	0 yrs	None	0.5	0.69	0.85	0.85	NA	NA	None	NA	NA	NA	NA	NA	NA	NA	NA	0.4	Severe Cases in <5yo per 100,000 population	1274.93	1284.87	1369.33	1395	1461.53	1490	1479.33	1483.6	1497.67	1486.4	1476.73	1485.53	1469.87	1476.73	1474.53
102	PEV (Pre-Erythrocytic Vaccine)	3	0.35	10	100	Infants	6, 10, &, 14 weeks	None	0.89	0.95	0.97	0.97	NA	NA	1-39yo	0 yrs	None	0.5	0.69	0.85	0.85	NA	NA	None	NA	NA	NA	NA	NA	NA	NA	NA	0.4	Deaths in < 5yo per 100,000 population	303.8	301.133	308.6	309.6	313.733	321.6	323.333	325.333	327.067	322.4	321.067	326.6	323.6	322.533	323
102	PEV (Pre-Erythrocytic Vaccine)	3	0.35	10	100	Infants	6, 10, &, 14 weeks	None	0.89	0.95	0.97	0.97	NA	NA	1-39yo	0 yrs	None	0.5	0.69	0.85	0.85	NA	NA	None	NA	NA	NA	NA	NA	NA	NA	NA	0.4	DALYs per 100,000 population	8952.55	8981.91	9300.63	9425.55	9456.97	9832.98	9950.8	10130.6	10174	10096.3	10104.8	10140.1	10019.7	10051.9	10189.1
102	PEV (Pre-Erythrocytic Vaccine)	3	0.35	10	100	Infants	6, 10, &, 14 weeks	None	0.89	0.95	0.97	0.97	NA	NA	1-39yo	0 yrs	None	0.5	0.69	0.85	0.85	NA	NA	None	NA	NA	NA	NA	NA	NA	NA	NA	0.4	Income and productivity gains from delivering vaccine (US$ / dose)	0.148196	1.30235	0.356409	-0.334534	-0.88077	-1.32532	-1.7025	-2.01858	-2.26795	-2.44695	-2.56823	-2.64203	-2.69521	-2.74479	-2.77769
103	PEV (Pre-Erythrocytic Vaccine)	3	0.35	10	100	Infants	6, 10, &, 14 weeks	None	0.7	0.81	0.93	0.93	NA	NA	1-39yo	0 yrs	None	0.89	0.95	0.97	0.97	NA	NA	None	NA	NA	NA	NA	NA	NA	NA	NA	0.4	Cases per 100,000 population	98799.7	101498	107596	111981	115021	117454	119075	120423	121087	121514	121828	121964	121844	121739	121641
103	PEV (Pre-Erythrocytic Vaccine)	3	0.35	10	100	Infants	6, 10, &, 14 weeks	None	0.7	0.81	0.93	0.93	NA	NA	1-39yo	0 yrs	None	0.89	0.95	0.97	0.97	NA	NA	None	NA	NA	NA	NA	NA	NA	NA	NA	0.4	Severe Cases per 100,000 population	1344.39	1409.06	1539.28	1605.28	1641.11	1673.56	1669.5	1701.72	1670.17	1668.44	1674.11	1677.72	1660	1687.83	1674.72
103	PEV (Pre-Erythrocytic Vaccine)	3	0.35	10	100	Infants	6, 10, &, 14 weeks	None	0.7	0.81	0.93	0.93	NA	NA	1-39yo	0 yrs	None	0.89	0.95	0.97	0.97	NA	NA	None	NA	NA	NA	NA	NA	NA	NA	NA	0.4	Deaths per 100,000 population	331.889	333.778	346.444	365.889	367.944	375.944	377.111	374.944	374.722	367.5	371.556	369.778	370.5	371	382.889
103	PEV (Pre-Erythrocytic Vaccine)	3	0.35	10	100	Infants	6, 10, &, 14 weeks	None	0.7	0.81	0.93	0.93	NA	NA	1-39yo	0 yrs	None	0.89	0.95	0.97	0.97	NA	NA	None	NA	NA	NA	NA	NA	NA	NA	NA	0.4	Cases in <5yo per 100,000 population	46091.7	45899.4	47583.3	48493.8	48994.6	49407.6	49531.9	49694.3	49778.4	49820.3	49853	49883.9	49924.1	49978.9	50003.5
103	PEV (Pre-Erythrocytic Vaccine)	3	0.35	10	100	Infants	6, 10, &, 14 weeks	None	0.7	0.81	0.93	0.93	NA	NA	1-39yo	0 yrs	None	0.89	0.95	0.97	0.97	NA	NA	None	NA	NA	NA	NA	NA	NA	NA	NA	0.4	Severe Cases in <5yo per 100,000 population	1241.06	1294.33	1399.72	1442.06	1466.33	1488.28	1466.72	1496.17	1465.39	1464.89	1469.78	1474.44	1459.72	1487.83	1476.39
103	PEV (Pre-Erythrocytic Vaccine)	3	0.35	10	100	Infants	6, 10, &, 14 weeks	None	0.7	0.81	0.93	0.93	NA	NA	1-39yo	0 yrs	None	0.89	0.95	0.97	0.97	NA	NA	None	NA	NA	NA	NA	NA	NA	NA	NA	0.4	Deaths in < 5yo per 100,000 population	304.722	303.444	312.167	324.056	325.111	331.5	329.389	327.444	327	322.278	324.111	323.833	322.833	326	333.667
103	PEV (Pre-Erythrocytic Vaccine)	3	0.35	10	100	Infants	6, 10, &, 14 weeks	None	0.7	0.81	0.93	0.93	NA	NA	1-39yo	0 yrs	None	0.89	0.95	0.97	0.97	NA	NA	None	NA	NA	NA	NA	NA	NA	NA	NA	0.4	DALYs per 100,000 population	8935.87	8989.35	9353.37	9863.3	9940.47	10165.8	10192.7	10143.9	10121.8	9951.84	10062.7	10008.1	10018.9	10060.6	10345.7
103	PEV (Pre-Erythrocytic Vaccine)	3	0.35	10	100	Infants	6, 10, &, 14 weeks	None	0.7	0.81	0.93	0.93	NA	NA	1-39yo	0 yrs	None	0.89	0.95	0.97	0.97	NA	NA	None	NA	NA	NA	NA	NA	NA	NA	NA	0.4	Income and productivity gains from delivering vaccine (US$ / dose)	0.156002	1.91737	0.403154	-0.692042	-1.49228	-2.11325	-2.53024	-2.90466	-3.04599	-3.16038	-3.24082	-3.27243	-3.22774	-3.21366	-3.17181
104	PEV (Pre-Erythrocytic Vaccine)	3	0.35	10	100	Infants	6, 10, &, 14 weeks	None	0.7	0.81	0.93	0.93	NA	NA	1-39yo	0 yrs	None	0.7	0.81	0.93	0.93	NA	NA	None	NA	NA	NA	NA	NA	NA	NA	NA	0.4	Cases per 100,000 population	99935.4	102493	107935	111583	114677	116836	118435	119577	120385	120873	121207	121408	121464	121388	121183
104	PEV (Pre-Erythrocytic Vaccine)	3	0.35	10	100	Infants	6, 10, &, 14 weeks	None	0.7	0.81	0.93	0.93	NA	NA	1-39yo	0 yrs	None	0.7	0.81	0.93	0.93	NA	NA	None	NA	NA	NA	NA	NA	NA	NA	NA	0.4	Severe Cases per 100,000 population	1352.96	1421.08	1538.42	1604.79	1641.42	1652.58	1679.58	1666.54	1674.92	1683.08	1674.71	1671.33	1676.33	1672.71	1653.08
104	PEV (Pre-Erythrocytic Vaccine)	3	0.35	10	100	Infants	6, 10, &, 14 weeks	None	0.7	0.81	0.93	0.93	NA	NA	1-39yo	0 yrs	None	0.7	0.81	0.93	0.93	NA	NA	None	NA	NA	NA	NA	NA	NA	NA	NA	0.4	Deaths per 100,000 population	330.042	332.417	352.583	359.875	363.542	370.292	373.542	375.375	382.708	377.708	378.208	374.375	381.042	381.875	370.375
104	PEV (Pre-Erythrocytic Vaccine)	3	0.35	10	100	Infants	6, 10, &, 14 weeks	None	0.7	0.81	0.93	0.93	NA	NA	1-39yo	0 yrs	None	0.7	0.81	0.93	0.93	NA	NA	None	NA	NA	NA	NA	NA	NA	NA	NA	0.4	Cases in <5yo per 100,000 population	46700.1	46386.9	47871.9	48530.4	49096.4	49501.8	49660	49670.4	49803.6	49810.8	49897.2	49969.8	49985.4	50011.7	49997.2
104	PEV (Pre-Erythrocytic Vaccine)	3	0.35	10	100	Infants	6, 10, &, 14 weeks	None	0.7	0.81	0.93	0.93	NA	NA	1-39yo	0 yrs	None	0.7	0.81	0.93	0.93	NA	NA	None	NA	NA	NA	NA	NA	NA	NA	NA	0.4	Severe Cases in <5yo per 100,000 population	1249.96	1303.04	1399.08	1444.79	1470.25	1477.29	1486.33	1469.83	1470.62	1475.25	1471.17	1467.25	1478.29	1469.17	1455.79
104	PEV (Pre-Erythrocytic Vaccine)	3	0.35	10	100	Infants	6, 10, &, 14 weeks	None	0.7	0.81	0.93	0.93	NA	NA	1-39yo	0 yrs	None	0.7	0.81	0.93	0.93	NA	NA	None	NA	NA	NA	NA	NA	NA	NA	NA	0.4	Deaths in < 5yo per 100,000 population	301.875	301.75	317	318.958	321.167	327.792	326.958	327.667	333.875	328.917	329.542	326.083	334.917	334	323.042
104	PEV (Pre-Erythrocytic Vaccine)	3	0.35	10	100	Infants	6, 10, &, 14 weeks	None	0.7	0.81	0.93	0.93	NA	NA	1-39yo	0 yrs	None	0.7	0.81	0.93	0.93	NA	NA	None	NA	NA	NA	NA	NA	NA	NA	NA	0.4	DALYs per 100,000 population	8899.7	8958.76	9488.3	9699.78	9821.17	10000.6	10080.8	10153.8	10349.5	10205.6	10215.7	10122.5	10300.1	10307.1	10029.1
104	PEV (Pre-Erythrocytic Vaccine)	3	0.35	10	100	Infants	6, 10, &, 14 weeks	None	0.7	0.81	0.93	0.93	NA	NA	1-39yo	0 yrs	None	0.7	0.81	0.93	0.93	NA	NA	None	NA	NA	NA	NA	NA	NA	NA	NA	0.4	Income and productivity gains from delivering vaccine (US$ / dose)	0.15299	1.69371	0.347153	-0.573378	-1.38393	-1.91865	-2.34898	-2.64922	-2.85272	-2.99289	-3.06345	-3.10962	-3.12938	-3.09157	-3.02761
105	PEV (Pre-Erythrocytic Vaccine)	3	0.35	10	100	Infants	6, 10, &, 14 weeks	None	0.7	0.81	0.93	0.93	NA	NA	1-39yo	0 yrs	None	0.5	0.69	0.85	0.85	NA	NA	None	NA	NA	NA	NA	NA	NA	NA	NA	0.4	Cases per 100,000 population	101449	103397	108090	111532	113979	116067	117438	118684	119477	119970	120552	120506	120846	120708	120882
105	PEV (Pre-Erythrocytic Vaccine)	3	0.35	10	100	Infants	6, 10, &, 14 weeks	None	0.7	0.81	0.93	0.93	NA	NA	1-39yo	0 yrs	None	0.5	0.69	0.85	0.85	NA	NA	None	NA	NA	NA	NA	NA	NA	NA	NA	0.4	Severe Cases per 100,000 population	1378.75	1421.62	1544.81	1579.5	1616.69	1661.81	1663.19	1672.69	1679.81	1674.5	1667	1672.06	1666	1660.31	1658.5
105	PEV (Pre-Erythrocytic Vaccine)	3	0.35	10	100	Infants	6, 10, &, 14 weeks	None	0.7	0.81	0.93	0.93	NA	NA	1-39yo	0 yrs	None	0.5	0.69	0.85	0.85	NA	NA	None	NA	NA	NA	NA	NA	NA	NA	NA	0.4	Deaths per 100,000 population	341.25	334.438	351.75	363.812	364.75	362.75	371.75	372.25	380.938	370.812	378.562	373.25	379.5	377.25	366.75
105	PEV (Pre-Erythrocytic Vaccine)	3	0.35	10	100	Infants	6, 10, &, 14 weeks	None	0.7	0.81	0.93	0.93	NA	NA	1-39yo	0 yrs	None	0.5	0.69	0.85	0.85	NA	NA	None	NA	NA	NA	NA	NA	NA	NA	NA	0.4	Cases in <5yo per 100,000 population	47387	46851.4	48086.9	48758	49122.8	49535.8	49574.3	49762.8	49803.8	49869.1	49884.2	49781.2	49997.8	49984.7	49931.9
105	PEV (Pre-Erythrocytic Vaccine)	3	0.35	10	100	Infants	6, 10, &, 14 weeks	None	0.7	0.81	0.93	0.93	NA	NA	1-39yo	0 yrs	None	0.5	0.69	0.85	0.85	NA	NA	None	NA	NA	NA	NA	NA	NA	NA	NA	0.4	Severe Cases in <5yo per 100,000 population	1273.19	1306.75	1406.81	1424.19	1460.44	1488.5	1477.06	1484.5	1484.06	1471.44	1473.69	1471.62	1472.5	1465.81	1460.56
105	PEV (Pre-Erythrocytic Vaccine)	3	0.35	10	100	Infants	6, 10, &, 14 weeks	None	0.7	0.81	0.93	0.93	NA	NA	1-39yo	0 yrs	None	0.5	0.69	0.85	0.85	NA	NA	None	NA	NA	NA	NA	NA	NA	NA	NA	0.4	Deaths in < 5yo per 100,000 population	313.375	305.875	314.938	326.25	325.312	319.812	328.75	327.625	331.438	322.125	331.562	323.5	334.375	327.875	320.375
105	PEV (Pre-Erythrocytic Vaccine)	3	0.35	10	100	Infants	6, 10, &, 14 weeks	None	0.7	0.81	0.93	0.93	NA	NA	1-39yo	0 yrs	None	0.5	0.69	0.85	0.85	NA	NA	None	NA	NA	NA	NA	NA	NA	NA	NA	0.4	DALYs per 100,000 population	9182.1	9010.25	9492.25	9805.5	9833.33	9816.4	10051	10059.6	10279.8	10043.2	10225.4	10091	10246.6	10194.7	9926.18
105	PEV (Pre-Erythrocytic Vaccine)	3	0.35	10	100	Infants	6, 10, &, 14 weeks	None	0.7	0.81	0.93	0.93	NA	NA	1-39yo	0 yrs	None	0.5	0.69	0.85	0.85	NA	NA	None	NA	NA	NA	NA	NA	NA	NA	NA	0.4	Income and productivity gains from delivering vaccine (US$ / dose)	0.14744	1.52047	0.3359	-0.516067	-1.16088	-1.70814	-2.08182	-2.40625	-2.60622	-2.74446	-2.89168	-2.88675	-2.95746	-2.89175	-2.97043
106	PEV (Pre-Erythrocytic Vaccine)	3	0.35	10	100	Infants	6, 10, &, 14 weeks	None	0.5	0.69	0.85	0.85	NA	NA	1-39yo	0 yrs	None	0.89	0.95	0.97	0.97	NA	NA	None	NA	NA	NA	NA	NA	NA	NA	NA	0.4	Cases per 100,000 population	98884	102112	108465	112799	116020	118163	119926	120749	121256	121285	121379	121407	121104	120884	120553
106	PEV (Pre-Erythrocytic Vaccine)	3	0.35	10	100	Infants	6, 10, &, 14 weeks	None	0.5	0.69	0.85	0.85	NA	NA	1-39yo	0 yrs	None	0.89	0.95	0.97	0.97	NA	NA	None	NA	NA	NA	NA	NA	NA	NA	NA	0.4	Severe Cases per 100,000 population	1373.95	1437.45	1549.32	1609.41	1658.68	1661.5	1662.73	1653.5	1675.41	1649.91	1637.59	1646.64	1635.73	1638.73	1625.32
106	PEV (Pre-Erythrocytic Vaccine)	3	0.35	10	100	Infants	6, 10, &, 14 weeks	None	0.5	0.69	0.85	0.85	NA	NA	1-39yo	0 yrs	None	0.89	0.95	0.97	0.97	NA	NA	None	NA	NA	NA	NA	NA	NA	NA	NA	0.4	Deaths per 100,000 population	338.364	336.136	353.591	359.818	369.5	369.955	372.818	375.773	374.773	378.818	369.182	373.136	375.318	374.273	375.364
106	PEV (Pre-Erythrocytic Vaccine)	3	0.35	10	100	Infants	6, 10, &, 14 weeks	None	0.5	0.69	0.85	0.85	NA	NA	1-39yo	0 yrs	None	0.89	0.95	0.97	0.97	NA	NA	None	NA	NA	NA	NA	NA	NA	NA	NA	0.4	Cases in <5yo per 100,000 population	46251.3	46404.3	48389	49440.2	49888.8	50223	50487	50554.5	50640.4	50518.2	50576.3	50721.7	50730.5	50695	50671
106	PEV (Pre-Erythrocytic Vaccine)	3	0.35	10	100	Infants	6, 10, &, 14 weeks	None	0.5	0.69	0.85	0.85	NA	NA	1-39yo	0 yrs	None	0.89	0.95	0.97	0.97	NA	NA	None	NA	NA	NA	NA	NA	NA	NA	NA	0.4	Severe Cases in <5yo per 100,000 population	1275.5	1321.73	1404.09	1442.32	1483.09	1480.64	1475.64	1464.14	1482.09	1460.36	1446.23	1460.05	1447.5	1454.27	1444.68
106	PEV (Pre-Erythrocytic Vaccine)	3	0.35	10	100	Infants	6, 10, &, 14 weeks	None	0.5	0.69	0.85	0.85	NA	NA	1-39yo	0 yrs	None	0.89	0.95	0.97	0.97	NA	NA	None	NA	NA	NA	NA	NA	NA	NA	NA	0.4	Deaths in < 5yo per 100,000 population	312.318	307.227	317.682	319.818	328.045	325.5	329.909	329.273	326.818	333.227	321.727	326.909	330.682	330.682	328.682
106	PEV (Pre-Erythrocytic Vaccine)	3	0.35	10	100	Infants	6, 10, &, 14 weeks	None	0.5	0.69	0.85	0.85	NA	NA	1-39yo	0 yrs	None	0.89	0.95	0.97	0.97	NA	NA	None	NA	NA	NA	NA	NA	NA	NA	NA	0.4	DALYs per 100,000 population	9099.5	9043	9548.48	9736.74	9989.8	9999.15	10072.8	10154.9	10120.8	10215.8	9994.31	10063.9	10139.9	10102.1	10116.5
106	PEV (Pre-Erythrocytic Vaccine)	3	0.35	10	100	Infants	6, 10, &, 14 weeks	None	0.5	0.69	0.85	0.85	NA	NA	1-39yo	0 yrs	None	0.89	0.95	0.97	0.97	NA	NA	None	NA	NA	NA	NA	NA	NA	NA	NA	0.4	Income and productivity gains from delivering vaccine (US$ / dose)	0.157018	2.26522	0.337915	-1.00168	-2.07812	-2.74169	-3.30306	-3.57634	-3.7351	-3.76535	-3.78552	-3.77242	-3.64521	-3.587	-3.47388
107	PEV (Pre-Erythrocytic Vaccine)	3	0.35	10	100	Infants	6, 10, &, 14 weeks	None	0.5	0.69	0.85	0.85	NA	NA	1-39yo	0 yrs	None	0.7	0.81	0.93	0.93	NA	NA	None	NA	NA	NA	NA	NA	NA	NA	NA	0.4	Cases per 100,000 population	100091	102960	108616	112672	115448	117472	118959	119912	120558	120670	120669	120564	120500	120218	120205
107	PEV (Pre-Erythrocytic Vaccine)	3	0.35	10	100	Infants	6, 10, &, 14 weeks	None	0.5	0.69	0.85	0.85	NA	NA	1-39yo	0 yrs	None	0.7	0.81	0.93	0.93	NA	NA	None	NA	NA	NA	NA	NA	NA	NA	NA	0.4	Severe Cases per 100,000 population	1381.56	1441.5	1547.12	1591.75	1640.62	1642.06	1660.19	1670.44	1656.19	1645.06	1657.5	1633.19	1631.75	1640.69	1643.94
107	PEV (Pre-Erythrocytic Vaccine)	3	0.35	10	100	Infants	6, 10, &, 14 weeks	None	0.5	0.69	0.85	0.85	NA	NA	1-39yo	0 yrs	None	0.7	0.81	0.93	0.93	NA	NA	None	NA	NA	NA	NA	NA	NA	NA	NA	0.4	Deaths per 100,000 population	342.75	337.75	356.875	371.625	368.938	368	372.25	378.312	377.062	382.562	369.125	369.938	375.5	375	378.062
107	PEV (Pre-Erythrocytic Vaccine)	3	0.35	10	100	Infants	6, 10, &, 14 weeks	None	0.5	0.69	0.85	0.85	NA	NA	1-39yo	0 yrs	None	0.7	0.81	0.93	0.93	NA	NA	None	NA	NA	NA	NA	NA	NA	NA	NA	0.4	Cases in <5yo per 100,000 population	46874.4	46847	48639.7	49532.9	49898.8	50198.4	50446.4	50528.5	50694.1	50620.2	50652.2	50624.4	50711.7	50642	50760.4
107	PEV (Pre-Erythrocytic Vaccine)	3	0.35	10	100	Infants	6, 10, &, 14 weeks	None	0.5	0.69	0.85	0.85	NA	NA	1-39yo	0 yrs	None	0.7	0.81	0.93	0.93	NA	NA	None	NA	NA	NA	NA	NA	NA	NA	NA	0.4	Severe Cases in <5yo per 100,000 population	1278.38	1327.44	1409	1434.56	1474.5	1470	1474.44	1475.88	1463.12	1456.31	1469.25	1451.31	1453.62	1461.75	1461.44
107	PEV (Pre-Erythrocytic Vaccine)	3	0.35	10	100	Infants	6, 10, &, 14 weeks	None	0.5	0.69	0.85	0.85	NA	NA	1-39yo	0 yrs	None	0.7	0.81	0.93	0.93	NA	NA	None	NA	NA	NA	NA	NA	NA	NA	NA	0.4	Deaths in < 5yo per 100,000 population	313.688	306.688	322	332	326.938	324.375	328.062	330.812	331.812	336.188	326.625	326.438	330.625	333.438	333.875
107	PEV (Pre-Erythrocytic Vaccine)	3	0.35	10	100	Infants	6, 10, &, 14 weeks	None	0.5	0.69	0.85	0.85	NA	NA	1-39yo	0 yrs	None	0.7	0.81	0.93	0.93	NA	NA	None	NA	NA	NA	NA	NA	NA	NA	NA	0.4	DALYs per 100,000 population	9226.92	9107	9636.17	10036.9	9974.21	9952.97	10059	10214	10179.4	10338.6	9976.78	10010.1	10132.3	10109.8	10199.1
107	PEV (Pre-Erythrocytic Vaccine)	3	0.35	10	100	Infants	6, 10, &, 14 weeks	None	0.5	0.69	0.85	0.85	NA	NA	1-39yo	0 yrs	None	0.7	0.81	0.93	0.93	NA	NA	None	NA	NA	NA	NA	NA	NA	NA	NA	0.4	Income and productivity gains from delivering vaccine (US$ / dose)	0.153371	2.04015	0.304007	-0.932836	-1.87836	-2.51274	-2.98143	-3.31277	-3.4829	-3.53686	-3.52526	-3.48328	-3.43594	-3.35735	-3.35252
108	PEV (Pre-Erythrocytic Vaccine)	3	0.35	10	100	Infants	6, 10, &, 14 weeks	None	0.5	0.69	0.85	0.85	NA	NA	1-39yo	0 yrs	None	0.5	0.69	0.85	0.85	NA	NA	None	NA	NA	NA	NA	NA	NA	NA	NA	0.4	Cases per 100,000 population	101525	103976	109065	112571	114975	116818	118012	119035	119459	119713	119772	119900	120060	119849	119676
108	PEV (Pre-Erythrocytic Vaccine)	3	0.35	10	100	Infants	6, 10, &, 14 weeks	None	0.5	0.69	0.85	0.85	NA	NA	1-39yo	0 yrs	None	0.5	0.69	0.85	0.85	NA	NA	None	NA	NA	NA	NA	NA	NA	NA	NA	0.4	Severe Cases per 100,000 population	1397.6	1446.93	1533.2	1588.67	1632.4	1636.67	1654.4	1650	1649.8	1645.47	1658.93	1645.47	1618.8	1638.07	1628.93
108	PEV (Pre-Erythrocytic Vaccine)	3	0.35	10	100	Infants	6, 10, &, 14 weeks	None	0.5	0.69	0.85	0.85	NA	NA	1-39yo	0 yrs	None	0.5	0.69	0.85	0.85	NA	NA	None	NA	NA	NA	NA	NA	NA	NA	NA	0.4	Deaths per 100,000 population	341.2	343.467	352.533	363.2	364.933	370.667	382.467	372.8	379.2	376.333	380.4	368.8	370.067	371.2	367.4
108	PEV (Pre-Erythrocytic Vaccine)	3	0.35	10	100	Infants	6, 10, &, 14 weeks	None	0.5	0.69	0.85	0.85	NA	NA	1-39yo	0 yrs	None	0.5	0.69	0.85	0.85	NA	NA	None	NA	NA	NA	NA	NA	NA	NA	NA	0.4	Cases in <5yo per 100,000 population	47500.2	47532	48925.3	49677.4	49937.6	50394.2	50330.3	50598.2	50652.5	50657.4	50575.3	50627.5	50694.3	50856.5	50784.2
108	PEV (Pre-Erythrocytic Vaccine)	3	0.35	10	100	Infants	6, 10, &, 14 weeks	None	0.5	0.69	0.85	0.85	NA	NA	1-39yo	0 yrs	None	0.5	0.69	0.85	0.85	NA	NA	None	NA	NA	NA	NA	NA	NA	NA	NA	0.4	Severe Cases in <5yo per 100,000 population	1292.33	1329.73	1397.27	1434.87	1466.27	1473.4	1474.4	1466.6	1462.33	1463.6	1473.4	1461.33	1441	1457.33	1449.2
108	PEV (Pre-Erythrocytic Vaccine)	3	0.35	10	100	Infants	6, 10, &, 14 weeks	None	0.5	0.69	0.85	0.85	NA	NA	1-39yo	0 yrs	None	0.5	0.69	0.85	0.85	NA	NA	None	NA	NA	NA	NA	NA	NA	NA	NA	0.4	Deaths in < 5yo per 100,000 population	312.333	313.333	316.2	327.067	324.933	328.933	336.067	328.933	336.667	332.067	333.333	324.933	328.467	328	323.6
108	PEV (Pre-Erythrocytic Vaccine)	3	0.35	10	100	Infants	6, 10, &, 14 weeks	None	0.5	0.69	0.85	0.85	NA	NA	1-39yo	0 yrs	None	0.5	0.69	0.85	0.85	NA	NA	None	NA	NA	NA	NA	NA	NA	NA	NA	0.4	DALYs per 100,000 population	9193.15	9251.58	9521.24	9810.2	9868.9	10030.2	10298.3	10073.5	10246.1	10166.1	10271.3	9974.45	9995.26	10030.2	9922.62
108	PEV (Pre-Erythrocytic Vaccine)	3	0.35	10	100	Infants	6, 10, &, 14 weeks	None	0.5	0.69	0.85	0.85	NA	NA	1-39yo	0 yrs	None	0.5	0.69	0.85	0.85	NA	NA	None	NA	NA	NA	NA	NA	NA	NA	NA	0.4	Income and productivity gains from delivering vaccine (US$ / dose)	0.147886	1.81521	0.237042	-0.849954	-1.69108	-2.25364	-2.68871	-2.97116	-3.11129	-3.20351	-3.21589	-3.27734	-3.28096	-3.19576	-3.15274
109	PEV (Pre-Erythrocytic Vaccine)	3	0.5	2	0.1	Infants	6, 10, &, 14 weeks	None	0.89	0.95	0.97	0.97	NA	NA	1-39yo	0 yrs	None	0.89	0.95	0.97	0.97	NA	NA	None	NA	NA	NA	NA	NA	NA	NA	NA	0.55	Cases per 100,000 population	5915.98	3344.62	2956.25	2923.51	3219.08	3729.74	4447.81	5282.54	6115.18	6978.05	7716.51	8261.84	8722.69	9042.37	9217.41
109	PEV (Pre-Erythrocytic Vaccine)	3	0.5	2	0.1	Infants	6, 10, &, 14 weeks	None	0.89	0.95	0.97	0.97	NA	NA	1-39yo	0 yrs	None	0.89	0.95	0.97	0.97	NA	NA	None	NA	NA	NA	NA	NA	NA	NA	NA	0.55	Severe Cases per 100,000 population	94.3273	54.0545	49.5727	48.7636	57.5182	68.3091	84.8273	102.318	120.773	139.927	155.309	167.673	175.736	178.909	180.327
109	PEV (Pre-Erythrocytic Vaccine)	3	0.5	2	0.1	Infants	6, 10, &, 14 weeks	None	0.89	0.95	0.97	0.97	NA	NA	1-39yo	0 yrs	None	0.89	0.95	0.97	0.97	NA	NA	None	NA	NA	NA	NA	NA	NA	NA	NA	0.55	Deaths per 100,000 population	20.8727	13.0273	11.4636	11.1545	13.5545	15.1455	18.4727	22.4	25.7	29.3909	33.1091	35.3273	36.6636	36.3455	37.0545
109	PEV (Pre-Erythrocytic Vaccine)	3	0.5	2	0.1	Infants	6, 10, &, 14 weeks	None	0.89	0.95	0.97	0.97	NA	NA	1-39yo	0 yrs	None	0.89	0.95	0.97	0.97	NA	NA	None	NA	NA	NA	NA	NA	NA	NA	NA	0.55	Cases in <5yo per 100,000 population	466.709	237.964	195.345	186.255	194.909	214.036	257.445	303	357.927	411.609	462.6	505.636	540.045	568.309	581.527
109	PEV (Pre-Erythrocytic Vaccine)	3	0.5	2	0.1	Infants	6, 10, &, 14 weeks	None	0.89	0.95	0.97	0.97	NA	NA	1-39yo	0 yrs	None	0.89	0.95	0.97	0.97	NA	NA	None	NA	NA	NA	NA	NA	NA	NA	NA	0.55	Severe Cases in <5yo per 100,000 population	22.8818	12.5909	10.7727	9.93636	10.3727	12.0545	13.8818	16.5455	18.4364	22.0455	24.5455	26.6455	29.2909	30.8545	30.3455
109	PEV (Pre-Erythrocytic Vaccine)	3	0.5	2	0.1	Infants	6, 10, &, 14 weeks	None	0.89	0.95	0.97	0.97	NA	NA	1-39yo	0 yrs	None	0.89	0.95	0.97	0.97	NA	NA	None	NA	NA	NA	NA	NA	NA	NA	NA	0.55	Deaths in < 5yo per 100,000 population	6.92727	4.71818	4.15455	3.83636	4.04545	4.28182	4.41818	5.05455	5.82727	5.87273	6.73636	7.12727	7.70909	7.33636	7.8
109	PEV (Pre-Erythrocytic Vaccine)	3	0.5	2	0.1	Infants	6, 10, &, 14 weeks	None	0.89	0.95	0.97	0.97	NA	NA	1-39yo	0 yrs	None	0.89	0.95	0.97	0.97	NA	NA	None	NA	NA	NA	NA	NA	NA	NA	NA	0.55	DALYs per 100,000 population	529.525	328.411	290.974	282.869	343.217	382.112	464.417	564.165	648.422	738.423	830.598	887.278	921.218	914.514	932.057
109	PEV (Pre-Erythrocytic Vaccine)	3	0.5	2	0.1	Infants	6, 10, &, 14 weeks	None	0.89	0.95	0.97	0.97	NA	NA	1-39yo	0 yrs	None	0.89	0.95	0.97	0.97	NA	NA	None	NA	NA	NA	NA	NA	NA	NA	NA	0.55	Income and productivity gains from delivering vaccine (US$ / dose)	0.041889	1.183	1.26829	1.27452	1.20477	1.08543	0.920437	0.726928	0.532601	0.336945	0.169751	0.0452106	-0.0583679	-0.129741	-0.168031
110	PEV (Pre-Erythrocytic Vaccine)	3	0.5	2	0.1	Infants	6, 10, &, 14 weeks	None	0.89	0.95	0.97	0.97	NA	NA	1-39yo	0 yrs	None	0.7	0.81	0.93	0.93	NA	NA	None	NA	NA	NA	NA	NA	NA	NA	NA	0.55	Cases per 100,000 population	6100.49	3619.77	3234.94	3303.92	3681.89	4244.73	4977.41	5645.78	6418.82	7070.54	7748.49	8258.91	8715.72	8952.75	9111.9
110	PEV (Pre-Erythrocytic Vaccine)	3	0.5	2	0.1	Infants	6, 10, &, 14 weeks	None	0.89	0.95	0.97	0.97	NA	NA	1-39yo	0 yrs	None	0.7	0.81	0.93	0.93	NA	NA	None	NA	NA	NA	NA	NA	NA	NA	NA	0.55	Severe Cases per 100,000 population	99.5455	58.2182	54.3909	56.3	66.7909	78.5	94.2909	110.882	127.036	139.6	155.345	165.655	169.727	174.082	177.345
110	PEV (Pre-Erythrocytic Vaccine)	3	0.5	2	0.1	Infants	6, 10, &, 14 weeks	None	0.89	0.95	0.97	0.97	NA	NA	1-39yo	0 yrs	None	0.7	0.81	0.93	0.93	NA	NA	None	NA	NA	NA	NA	NA	NA	NA	NA	0.55	Deaths per 100,000 population	21.9	14.0364	12.5545	12.5455	15.9364	17.0182	20.3818	23.0636	26.6636	29.9273	32.0364	34.1545	33.8636	35.2455	36.4727
110	PEV (Pre-Erythrocytic Vaccine)	3	0.5	2	0.1	Infants	6, 10, &, 14 weeks	None	0.89	0.95	0.97	0.97	NA	NA	1-39yo	0 yrs	None	0.7	0.81	0.93	0.93	NA	NA	None	NA	NA	NA	NA	NA	NA	NA	NA	0.55	Cases in <5yo per 100,000 population	485.618	253.109	215.573	209.936	221.145	245.809	292.536	328.582	374.3	419.155	470.536	516.327	541.364	559.291	579.691
110	PEV (Pre-Erythrocytic Vaccine)	3	0.5	2	0.1	Infants	6, 10, &, 14 weeks	None	0.89	0.95	0.97	0.97	NA	NA	1-39yo	0 yrs	None	0.7	0.81	0.93	0.93	NA	NA	None	NA	NA	NA	NA	NA	NA	NA	NA	0.55	Severe Cases in <5yo per 100,000 population	25.0455	13.6182	11.7	11.0364	12.4455	13.7182	15.9182	17.9909	19.9364	22.6091	24.6818	27.0182	28.9364	28.3455	30.5182
110	PEV (Pre-Erythrocytic Vaccine)	3	0.5	2	0.1	Infants	6, 10, &, 14 weeks	None	0.89	0.95	0.97	0.97	NA	NA	1-39yo	0 yrs	None	0.7	0.81	0.93	0.93	NA	NA	None	NA	NA	NA	NA	NA	NA	NA	NA	0.55	Deaths in < 5yo per 100,000 population	7.22727	5.38182	3.92727	3.92727	4.89091	5	5.18182	5.25455	6.12727	6.31818	6.30909	7.23636	6.74545	7.05455	7.33636
110	PEV (Pre-Erythrocytic Vaccine)	3	0.5	2	0.1	Infants	6, 10, &, 14 weeks	None	0.89	0.95	0.97	0.97	NA	NA	1-39yo	0 yrs	None	0.7	0.81	0.93	0.93	NA	NA	None	NA	NA	NA	NA	NA	NA	NA	NA	0.55	DALYs per 100,000 population	556.397	357.149	314.562	318.755	402.552	430.611	511.158	584.852	669.714	750.105	809.573	861.223	855.026	884.94	919.74
110	PEV (Pre-Erythrocytic Vaccine)	3	0.5	2	0.1	Infants	6, 10, &, 14 weeks	None	0.89	0.95	0.97	0.97	NA	NA	1-39yo	0 yrs	None	0.7	0.81	0.93	0.93	NA	NA	None	NA	NA	NA	NA	NA	NA	NA	NA	0.55	Income and productivity gains from delivering vaccine (US$ / dose)	0.0419947	1.12061	1.20472	1.18774	1.10038	0.969213	0.799489	0.643828	0.463818	0.315564	0.162625	0.0501882	-0.0532913	-0.107039	-0.142164
111	PEV (Pre-Erythrocytic Vaccine)	3	0.5	2	0.1	Infants	6, 10, &, 14 weeks	None	0.89	0.95	0.97	0.97	NA	NA	1-39yo	0 yrs	None	0.5	0.69	0.85	0.85	NA	NA	None	NA	NA	NA	NA	NA	NA	NA	NA	0.55	Cases per 100,000 population	6371.21	4019.22	3693.45	3783.57	4106.47	4607.59	5238.12	5994.84	6743.02	7398.41	7934.65	8395.29	8630.68	8844.09	9027.74
111	PEV (Pre-Erythrocytic Vaccine)	3	0.5	2	0.1	Infants	6, 10, &, 14 weeks	None	0.89	0.95	0.97	0.97	NA	NA	1-39yo	0 yrs	None	0.5	0.69	0.85	0.85	NA	NA	None	NA	NA	NA	NA	NA	NA	NA	NA	0.55	Severe Cases per 100,000 population	103.564	64.8	61.9	65.3364	73.7182	85.2727	98.5545	115.009	130.109	144.745	157.782	164.791	169.6	171.791	172.973
111	PEV (Pre-Erythrocytic Vaccine)	3	0.5	2	0.1	Infants	6, 10, &, 14 weeks	None	0.89	0.95	0.97	0.97	NA	NA	1-39yo	0 yrs	None	0.5	0.69	0.85	0.85	NA	NA	None	NA	NA	NA	NA	NA	NA	NA	NA	0.55	Deaths per 100,000 population	23.7273	15.1273	13.8636	14.3727	16.3273	18.7455	20.7182	24.6909	27.5818	30.3091	32.6727	33.8273	34.9182	35.2273	35.7091
111	PEV (Pre-Erythrocytic Vaccine)	3	0.5	2	0.1	Infants	6, 10, &, 14 weeks	None	0.89	0.95	0.97	0.97	NA	NA	1-39yo	0 yrs	None	0.5	0.69	0.85	0.85	NA	NA	None	NA	NA	NA	NA	NA	NA	NA	NA	0.55	Cases in <5yo per 100,000 population	504.091	283.745	244.982	242.691	247.436	267.709	306.191	354.718	403.545	448.191	485.4	520.3	535.609	556.018	566.245
111	PEV (Pre-Erythrocytic Vaccine)	3	0.5	2	0.1	Infants	6, 10, &, 14 weeks	None	0.89	0.95	0.97	0.97	NA	NA	1-39yo	0 yrs	None	0.5	0.69	0.85	0.85	NA	NA	None	NA	NA	NA	NA	NA	NA	NA	NA	0.55	Severe Cases in <5yo per 100,000 population	24.6273	14.7091	13.1	12.6182	13.2545	14.4273	16.3273	19.3455	21.3818	23.0727	25.8182	27.6545	29.0818	29.4727	30.3636
111	PEV (Pre-Erythrocytic Vaccine)	3	0.5	2	0.1	Infants	6, 10, &, 14 weeks	None	0.89	0.95	0.97	0.97	NA	NA	1-39yo	0 yrs	None	0.5	0.69	0.85	0.85	NA	NA	None	NA	NA	NA	NA	NA	NA	NA	NA	0.55	Deaths in < 5yo per 100,000 population	7.72727	5.11818	4.31818	4.29091	4.47273	4.84545	5.23636	5.63636	5.94545	6.53636	6.59091	7.38182	7.33636	7.15455	7.68182
111	PEV (Pre-Erythrocytic Vaccine)	3	0.5	2	0.1	Infants	6, 10, &, 14 weeks	None	0.89	0.95	0.97	0.97	NA	NA	1-39yo	0 yrs	None	0.5	0.69	0.85	0.85	NA	NA	None	NA	NA	NA	NA	NA	NA	NA	NA	0.55	DALYs per 100,000 population	603.973	382.275	351.478	363.775	413.343	472.911	524.506	623.979	696.853	765.642	819.407	855.442	876.104	888.493	899.63
111	PEV (Pre-Erythrocytic Vaccine)	3	0.5	2	0.1	Infants	6, 10, &, 14 weeks	None	0.89	0.95	0.97	0.97	NA	NA	1-39yo	0 yrs	None	0.5	0.69	0.85	0.85	NA	NA	None	NA	NA	NA	NA	NA	NA	NA	NA	0.55	Income and productivity gains from delivering vaccine (US$ / dose)	0.0415075	1.02803	1.10237	1.08035	1.00221	0.886108	0.741275	0.565145	0.393986	0.243683	0.120256	0.0188662	-0.0341898	-0.0829144	-0.12141
112	PEV (Pre-Erythrocytic Vaccine)	3	0.5	2	0.1	Infants	6, 10, &, 14 weeks	None	0.7	0.81	0.93	0.93	NA	NA	1-39yo	0 yrs	None	0.89	0.95	0.97	0.97	NA	NA	None	NA	NA	NA	NA	NA	NA	NA	NA	0.55	Cases per 100,000 population	5892.68	3399.4	3013.17	3035.26	3338.41	3802.64	4473.04	5295.91	6117.51	7007.62	7675.55	8339.46	8794.78	9051.93	9277.98
112	PEV (Pre-Erythrocytic Vaccine)	3	0.5	2	0.1	Infants	6, 10, &, 14 weeks	None	0.7	0.81	0.93	0.93	NA	NA	1-39yo	0 yrs	None	0.89	0.95	0.97	0.97	NA	NA	None	NA	NA	NA	NA	NA	NA	NA	NA	0.55	Severe Cases per 100,000 population	96.0818	52.6545	49.0455	51.8	60.1727	70.2545	85.3182	104.764	123.982	142.7	157.164	168.382	179.027	180.5	180.9
112	PEV (Pre-Erythrocytic Vaccine)	3	0.5	2	0.1	Infants	6, 10, &, 14 weeks	None	0.7	0.81	0.93	0.93	NA	NA	1-39yo	0 yrs	None	0.89	0.95	0.97	0.97	NA	NA	None	NA	NA	NA	NA	NA	NA	NA	NA	0.55	Deaths per 100,000 population	21.7636	12.2818	11.7455	12.5636	13.4818	16.4455	18.5818	22.3909	26.8	29.4545	32.9818	35.2273	36.9273	36.9182	37.4364
112	PEV (Pre-Erythrocytic Vaccine)	3	0.5	2	0.1	Infants	6, 10, &, 14 weeks	None	0.7	0.81	0.93	0.93	NA	NA	1-39yo	0 yrs	None	0.89	0.95	0.97	0.97	NA	NA	None	NA	NA	NA	NA	NA	NA	NA	NA	0.55	Cases in <5yo per 100,000 population	464.855	240.891	207.173	201.418	210.709	225.955	268.018	324.936	378.6	434.273	479.755	538.1	568.964	598.718	616.6
112	PEV (Pre-Erythrocytic Vaccine)	3	0.5	2	0.1	Infants	6, 10, &, 14 weeks	None	0.7	0.81	0.93	0.93	NA	NA	1-39yo	0 yrs	None	0.89	0.95	0.97	0.97	NA	NA	None	NA	NA	NA	NA	NA	NA	NA	NA	0.55	Severe Cases in <5yo per 100,000 population	23.3273	12.8182	10.8545	10.5455	11.0091	12.1545	14.5	17.5909	21.3818	23.4091	26.5727	27.0727	30.3455	31.3455	32.8273
112	PEV (Pre-Erythrocytic Vaccine)	3	0.5	2	0.1	Infants	6, 10, &, 14 weeks	None	0.7	0.81	0.93	0.93	NA	NA	1-39yo	0 yrs	None	0.89	0.95	0.97	0.97	NA	NA	None	NA	NA	NA	NA	NA	NA	NA	NA	0.55	Deaths in < 5yo per 100,000 population	7.23636	4.62727	4.18182	4.18182	4.04545	4.60909	5.13636	5.35455	5.78182	6.19091	6.78182	7.09091	7.62727	7.90909	8.49091
112	PEV (Pre-Erythrocytic Vaccine)	3	0.5	2	0.1	Infants	6, 10, &, 14 weeks	None	0.7	0.81	0.93	0.93	NA	NA	1-39yo	0 yrs	None	0.89	0.95	0.97	0.97	NA	NA	None	NA	NA	NA	NA	NA	NA	NA	NA	0.55	DALYs per 100,000 population	554.651	312.475	297.858	316.613	342.771	415.103	466.777	565.896	671.968	743.201	827.586	885.395	930.965	927.419	943.695
112	PEV (Pre-Erythrocytic Vaccine)	3	0.5	2	0.1	Infants	6, 10, &, 14 weeks	None	0.7	0.81	0.93	0.93	NA	NA	1-39yo	0 yrs	None	0.89	0.95	0.97	0.97	NA	NA	None	NA	NA	NA	NA	NA	NA	NA	NA	0.55	Income and productivity gains from delivering vaccine (US$ / dose)	0.0426234	1.4229	1.52911	1.51853	1.43489	1.29993	1.11098	0.878492	0.647347	0.40214	0.219111	0.0385017	-0.0884656	-0.157072	-0.216303
113	PEV (Pre-Erythrocytic Vaccine)	3	0.5	2	0.1	Infants	6, 10, &, 14 weeks	None	0.7	0.81	0.93	0.93	NA	NA	1-39yo	0 yrs	None	0.7	0.81	0.93	0.93	NA	NA	None	NA	NA	NA	NA	NA	NA	NA	NA	0.55	Cases per 100,000 population	6108.77	3659.25	3276.02	3389.3	3660.02	4203.54	4957.65	5752.5	6527.27	7269.23	7883.69	8354.17	8797.12	9023.32	9289.04
113	PEV (Pre-Erythrocytic Vaccine)	3	0.5	2	0.1	Infants	6, 10, &, 14 weeks	None	0.7	0.81	0.93	0.93	NA	NA	1-39yo	0 yrs	None	0.7	0.81	0.93	0.93	NA	NA	None	NA	NA	NA	NA	NA	NA	NA	NA	0.55	Severe Cases per 100,000 population	100.891	58.4182	55.1545	59.9545	66.9182	77.4273	94.3	112.973	128.891	144.736	156.591	167.736	171.664	176.973	179.318
113	PEV (Pre-Erythrocytic Vaccine)	3	0.5	2	0.1	Infants	6, 10, &, 14 weeks	None	0.7	0.81	0.93	0.93	NA	NA	1-39yo	0 yrs	None	0.7	0.81	0.93	0.93	NA	NA	None	NA	NA	NA	NA	NA	NA	NA	NA	0.55	Deaths per 100,000 population	22.2364	13.9636	13.2636	13.9545	14.9091	17.4727	20.5818	24.2818	26.9727	30.2636	32.5273	34.6364	34.3091	35.7364	36.8364
113	PEV (Pre-Erythrocytic Vaccine)	3	0.5	2	0.1	Infants	6, 10, &, 14 weeks	None	0.7	0.81	0.93	0.93	NA	NA	1-39yo	0 yrs	None	0.7	0.81	0.93	0.93	NA	NA	None	NA	NA	NA	NA	NA	NA	NA	NA	0.55	Cases in <5yo per 100,000 population	484.5	266.782	224.609	222	231.218	255.209	297.191	349.436	406.918	456.991	503.464	538.609	579.736	592.273	617.7
113	PEV (Pre-Erythrocytic Vaccine)	3	0.5	2	0.1	Infants	6, 10, &, 14 weeks	None	0.7	0.81	0.93	0.93	NA	NA	1-39yo	0 yrs	None	0.7	0.81	0.93	0.93	NA	NA	None	NA	NA	NA	NA	NA	NA	NA	NA	0.55	Severe Cases in <5yo per 100,000 population	25.5182	13.8909	11.9636	11.8636	13.5455	14.2273	15.8	19.5545	21.6909	23.9091	26.1	28.4727	29.7182	30.1636	32.5364
113	PEV (Pre-Erythrocytic Vaccine)	3	0.5	2	0.1	Infants	6, 10, &, 14 weeks	None	0.7	0.81	0.93	0.93	NA	NA	1-39yo	0 yrs	None	0.7	0.81	0.93	0.93	NA	NA	None	NA	NA	NA	NA	NA	NA	NA	NA	0.55	Deaths in < 5yo per 100,000 population	6.98182	5.19091	4.33636	4.39091	4.63636	4.82727	4.87273	5.94545	6.32727	6.51818	6.72727	7.32727	7.42727	7.17273	7.94545
113	PEV (Pre-Erythrocytic Vaccine)	3	0.5	2	0.1	Infants	6, 10, &, 14 weeks	None	0.7	0.81	0.93	0.93	NA	NA	1-39yo	0 yrs	None	0.7	0.81	0.93	0.93	NA	NA	None	NA	NA	NA	NA	NA	NA	NA	NA	0.55	DALYs per 100,000 population	564.714	353.169	335.292	355.014	376.193	438.81	516.226	611.316	679.765	761.234	820.962	872.583	872.16	898.65	926.556
113	PEV (Pre-Erythrocytic Vaccine)	3	0.5	2	0.1	Infants	6, 10, &, 14 weeks	None	0.7	0.81	0.93	0.93	NA	NA	1-39yo	0 yrs	None	0.7	0.81	0.93	0.93	NA	NA	None	NA	NA	NA	NA	NA	NA	NA	NA	0.55	Income and productivity gains from delivering vaccine (US$ / dose)	0.0423477	1.35026	1.45382	1.41148	1.34004	1.19168	0.978341	0.751898	0.540756	0.330604	0.166252	0.0346225	-0.0832631	-0.147091	-0.214797
114	PEV (Pre-Erythrocytic Vaccine)	3	0.5	2	0.1	Infants	6, 10, &, 14 weeks	None	0.7	0.81	0.93	0.93	NA	NA	1-39yo	0 yrs	None	0.5	0.69	0.85	0.85	NA	NA	None	NA	NA	NA	NA	NA	NA	NA	NA	0.55	Cases per 100,000 population	6391.35	4097.18	3709.52	3758.52	4063.18	4607.32	5223.31	5936.75	6765.72	7410.59	7976.4	8490.97	8838.92	8995.45	9183.95
114	PEV (Pre-Erythrocytic Vaccine)	3	0.5	2	0.1	Infants	6, 10, &, 14 weeks	None	0.7	0.81	0.93	0.93	NA	NA	1-39yo	0 yrs	None	0.5	0.69	0.85	0.85	NA	NA	None	NA	NA	NA	NA	NA	NA	NA	NA	0.55	Severe Cases per 100,000 population	104.264	66.6364	62.2909	63.3727	72.8545	85.6182	99.2182	113.955	131.145	147.909	159.136	167.227	173.091	174.609	178.918
114	PEV (Pre-Erythrocytic Vaccine)	3	0.5	2	0.1	Infants	6, 10, &, 14 weeks	None	0.7	0.81	0.93	0.93	NA	NA	1-39yo	0 yrs	None	0.5	0.69	0.85	0.85	NA	NA	None	NA	NA	NA	NA	NA	NA	NA	NA	0.55	Deaths per 100,000 population	22.5091	15.1545	14.4091	14.4455	16.1818	18.6727	22.0727	23.8091	27.6545	30.3545	32.8636	34.3364	34.8	36.3182	36.8182
114	PEV (Pre-Erythrocytic Vaccine)	3	0.5	2	0.1	Infants	6, 10, &, 14 weeks	None	0.7	0.81	0.93	0.93	NA	NA	1-39yo	0 yrs	None	0.5	0.69	0.85	0.85	NA	NA	None	NA	NA	NA	NA	NA	NA	NA	NA	0.55	Cases in <5yo per 100,000 population	510.473	296.436	251.882	249.027	256.1	280.345	318.336	361	427.627	466.373	508.982	549.882	580.9	597.1	611.545
114	PEV (Pre-Erythrocytic Vaccine)	3	0.5	2	0.1	Infants	6, 10, &, 14 weeks	None	0.7	0.81	0.93	0.93	NA	NA	1-39yo	0 yrs	None	0.5	0.69	0.85	0.85	NA	NA	None	NA	NA	NA	NA	NA	NA	NA	NA	0.55	Severe Cases in <5yo per 100,000 population	25.6909	15.2727	12.6273	12.7545	13.8182	15.4091	17.2545	19.4455	22.6455	25.5364	27.2182	29.5909	30.5545	31.3545	33.2636
114	PEV (Pre-Erythrocytic Vaccine)	3	0.5	2	0.1	Infants	6, 10, &, 14 weeks	None	0.7	0.81	0.93	0.93	NA	NA	1-39yo	0 yrs	None	0.5	0.69	0.85	0.85	NA	NA	None	NA	NA	NA	NA	NA	NA	NA	NA	0.55	Deaths in < 5yo per 100,000 population	6.95455	5.39091	4.51818	4.58182	4.59091	4.9	5.60909	5.53636	6.6	6.34545	7.32727	7.16364	7.57273	7.7	8.09091
114	PEV (Pre-Erythrocytic Vaccine)	3	0.5	2	0.1	Infants	6, 10, &, 14 weeks	None	0.7	0.81	0.93	0.93	NA	NA	1-39yo	0 yrs	None	0.5	0.69	0.85	0.85	NA	NA	None	NA	NA	NA	NA	NA	NA	NA	NA	0.55	DALYs per 100,000 population	570.669	384.62	364.827	365.931	408.56	470.604	556.927	600.907	703.538	764.399	826.271	866.416	881.307	914.237	925.024
114	PEV (Pre-Erythrocytic Vaccine)	3	0.5	2	0.1	Infants	6, 10, &, 14 weeks	None	0.7	0.81	0.93	0.93	NA	NA	1-39yo	0 yrs	None	0.5	0.69	0.85	0.85	NA	NA	None	NA	NA	NA	NA	NA	NA	NA	NA	0.55	Income and productivity gains from delivering vaccine (US$ / dose)	0.0417704	1.2311	1.33449	1.31479	1.23093	1.07969	0.903937	0.704015	0.473631	0.292834	0.13962	-0.000365338	-0.0947316	-0.137589	-0.188591
115	PEV (Pre-Erythrocytic Vaccine)	3	0.5	2	0.1	Infants	6, 10, &, 14 weeks	None	0.5	0.69	0.85	0.85	NA	NA	1-39yo	0 yrs	None	0.89	0.95	0.97	0.97	NA	NA	None	NA	NA	NA	NA	NA	NA	NA	NA	0.55	Cases per 100,000 population	5898.11	3388.28	2991.13	3028.55	3358.99	3907.15	4515.25	5340.89	6344.57	7176.32	7882.85	8474.13	8817.27	9177.42	9321.22
115	PEV (Pre-Erythrocytic Vaccine)	3	0.5	2	0.1	Infants	6, 10, &, 14 weeks	None	0.5	0.69	0.85	0.85	NA	NA	1-39yo	0 yrs	None	0.89	0.95	0.97	0.97	NA	NA	None	NA	NA	NA	NA	NA	NA	NA	NA	0.55	Severe Cases per 100,000 population	95.3545	52.9182	49.4455	52.8273	60.9727	72.2545	88.0455	107.091	126.391	147.155	162.382	173.691	178.318	182.345	181
115	PEV (Pre-Erythrocytic Vaccine)	3	0.5	2	0.1	Infants	6, 10, &, 14 weeks	None	0.5	0.69	0.85	0.85	NA	NA	1-39yo	0 yrs	None	0.89	0.95	0.97	0.97	NA	NA	None	NA	NA	NA	NA	NA	NA	NA	NA	0.55	Deaths per 100,000 population	21.1818	13.3273	11.7909	12	14	16.4727	19.5	22.7727	26.7545	30.4636	33.6727	35.8364	36.5455	37.2	36.5545
115	PEV (Pre-Erythrocytic Vaccine)	3	0.5	2	0.1	Infants	6, 10, &, 14 weeks	None	0.5	0.69	0.85	0.85	NA	NA	1-39yo	0 yrs	None	0.89	0.95	0.97	0.97	NA	NA	None	NA	NA	NA	NA	NA	NA	NA	NA	0.55	Cases in <5yo per 100,000 population	469.391	247.082	211.745	207.009	216.118	246.745	284.218	336.736	403.882	470	519.664	567.055	602.364	634.827	645.609
115	PEV (Pre-Erythrocytic Vaccine)	3	0.5	2	0.1	Infants	6, 10, &, 14 weeks	None	0.5	0.69	0.85	0.85	NA	NA	1-39yo	0 yrs	None	0.89	0.95	0.97	0.97	NA	NA	None	NA	NA	NA	NA	NA	NA	NA	NA	0.55	Severe Cases in <5yo per 100,000 population	23.3364	11.9636	11.0091	11.0182	11.9273	13.2364	15.5	18.7	21.9273	25.7273	27.1455	30.3545	31.4182	32.5273	34
115	PEV (Pre-Erythrocytic Vaccine)	3	0.5	2	0.1	Infants	6, 10, &, 14 weeks	None	0.5	0.69	0.85	0.85	NA	NA	1-39yo	0 yrs	None	0.89	0.95	0.97	0.97	NA	NA	None	NA	NA	NA	NA	NA	NA	NA	NA	0.55	Deaths in < 5yo per 100,000 population	6.73636	4.97273	4.21818	4.20909	4.24545	4.58182	5.40909	5.79091	6.21818	6.98182	7.13636	7.26364	7.91818	8.37273	8.61818
115	PEV (Pre-Erythrocytic Vaccine)	3	0.5	2	0.1	Infants	6, 10, &, 14 weeks	None	0.5	0.69	0.85	0.85	NA	NA	1-39yo	0 yrs	None	0.89	0.95	0.97	0.97	NA	NA	None	NA	NA	NA	NA	NA	NA	NA	NA	0.55	DALYs per 100,000 population	537.692	335.476	299.742	305.977	352.451	414.352	493.272	573.058	676.762	771.993	848.945	899.747	919.002	942.742	924.28
115	PEV (Pre-Erythrocytic Vaccine)	3	0.5	2	0.1	Infants	6, 10, &, 14 weeks	None	0.5	0.69	0.85	0.85	NA	NA	1-39yo	0 yrs	None	0.89	0.95	0.97	0.97	NA	NA	None	NA	NA	NA	NA	NA	NA	NA	NA	0.55	Income and productivity gains from delivering vaccine (US$ / dose)	0.0430773	1.79185	1.92705	1.90521	1.78881	1.60287	1.38306	1.09471	0.743517	0.447796	0.205724	0.002264	-0.112421	-0.235168	-0.281609
116	PEV (Pre-Erythrocytic Vaccine)	3	0.5	2	0.1	Infants	6, 10, &, 14 weeks	None	0.5	0.69	0.85	0.85	NA	NA	1-39yo	0 yrs	None	0.7	0.81	0.93	0.93	NA	NA	None	NA	NA	NA	NA	NA	NA	NA	NA	0.55	Cases per 100,000 population	6122.69	3679.6	3337.95	3375.73	3756.11	4279.27	4993.06	5717.87	6606.74	7340.38	7979.95	8480.45	8872.7	9218.13	9345.53
116	PEV (Pre-Erythrocytic Vaccine)	3	0.5	2	0.1	Infants	6, 10, &, 14 weeks	None	0.5	0.69	0.85	0.85	NA	NA	1-39yo	0 yrs	None	0.7	0.81	0.93	0.93	NA	NA	None	NA	NA	NA	NA	NA	NA	NA	NA	0.55	Severe Cases per 100,000 population	98.2909	59.6727	55.5545	57.7636	67.8273	79.5273	96.1091	112.664	130.545	148.482	161.391	170.882	175.164	184.455	178.727
116	PEV (Pre-Erythrocytic Vaccine)	3	0.5	2	0.1	Infants	6, 10, &, 14 weeks	None	0.5	0.69	0.85	0.85	NA	NA	1-39yo	0 yrs	None	0.7	0.81	0.93	0.93	NA	NA	None	NA	NA	NA	NA	NA	NA	NA	NA	0.55	Deaths per 100,000 population	21.8273	13.8909	13.4455	13.5273	15.0636	17.9364	20.3182	24.4455	27.1364	31.0273	33.9091	35.4818	35.6	37.2818	36.3727
116	PEV (Pre-Erythrocytic Vaccine)	3	0.5	2	0.1	Infants	6, 10, &, 14 weeks	None	0.5	0.69	0.85	0.85	NA	NA	1-39yo	0 yrs	None	0.7	0.81	0.93	0.93	NA	NA	None	NA	NA	NA	NA	NA	NA	NA	NA	0.55	Cases in <5yo per 100,000 population	482.555	270.382	233.318	231.927	246.573	272.009	312.882	362.882	426.336	483.436	531.9	571.182	600.964	639.855	652.882
116	PEV (Pre-Erythrocytic Vaccine)	3	0.5	2	0.1	Infants	6, 10, &, 14 weeks	None	0.5	0.69	0.85	0.85	NA	NA	1-39yo	0 yrs	None	0.7	0.81	0.93	0.93	NA	NA	None	NA	NA	NA	NA	NA	NA	NA	NA	0.55	Severe Cases in <5yo per 100,000 population	24.6636	13.9364	12.3273	12.0273	13.3727	15.0182	17.3182	19.5273	23.1182	25.8	28.2273	30.1727	31.1727	33.4909	34.4909
116	PEV (Pre-Erythrocytic Vaccine)	3	0.5	2	0.1	Infants	6, 10, &, 14 weeks	None	0.5	0.69	0.85	0.85	NA	NA	1-39yo	0 yrs	None	0.7	0.81	0.93	0.93	NA	NA	None	NA	NA	NA	NA	NA	NA	NA	NA	0.55	Deaths in < 5yo per 100,000 population	6.64545	4.99091	4.61818	4.43636	4.60909	5.10909	5.20909	6.18182	6.59091	6.5	7.26364	7.82727	7.64545	8.05455	8.18182
116	PEV (Pre-Erythrocytic Vaccine)	3	0.5	2	0.1	Infants	6, 10, &, 14 weeks	None	0.5	0.69	0.85	0.85	NA	NA	1-39yo	0 yrs	None	0.7	0.81	0.93	0.93	NA	NA	None	NA	NA	NA	NA	NA	NA	NA	NA	0.55	DALYs per 100,000 population	555.887	352.058	343.402	342.675	379.452	454.681	514.395	615.432	685.66	780.71	853.361	898.677	896.274	940	915.3
116	PEV (Pre-Erythrocytic Vaccine)	3	0.5	2	0.1	Infants	6, 10, &, 14 weeks	None	0.5	0.69	0.85	0.85	NA	NA	1-39yo	0 yrs	None	0.7	0.81	0.93	0.93	NA	NA	None	NA	NA	NA	NA	NA	NA	NA	NA	0.55	Income and productivity gains from delivering vaccine (US$ / dose)	0.0426565	1.69596	1.8161	1.7939	1.66064	1.46579	1.21797	0.964501	0.64803	0.394073	0.175709	0.00301655	-0.130911	-0.249268	-0.287317
117	PEV (Pre-Erythrocytic Vaccine)	3	0.5	2	0.1	Infants	6, 10, &, 14 weeks	None	0.5	0.69	0.85	0.85	NA	NA	1-39yo	0 yrs	None	0.5	0.69	0.85	0.85	NA	NA	None	NA	NA	NA	NA	NA	NA	NA	NA	0.55	Cases per 100,000 population	6380.83	4096.18	3769.05	3774.25	4057.53	4555.75	5242.75	5987.12	6774.41	7479.15	7960.7	8534.28	8875.35	9139.55	9226.95
117	PEV (Pre-Erythrocytic Vaccine)	3	0.5	2	0.1	Infants	6, 10, &, 14 weeks	None	0.5	0.69	0.85	0.85	NA	NA	1-39yo	0 yrs	None	0.5	0.69	0.85	0.85	NA	NA	None	NA	NA	NA	NA	NA	NA	NA	NA	0.55	Severe Cases per 100,000 population	105.827	66.7364	63.1909	66.5727	72.9182	84.6727	98.9091	116.055	133.573	149.482	160.527	167.082	174.482	177.164	176.864
117	PEV (Pre-Erythrocytic Vaccine)	3	0.5	2	0.1	Infants	6, 10, &, 14 weeks	None	0.5	0.69	0.85	0.85	NA	NA	1-39yo	0 yrs	None	0.5	0.69	0.85	0.85	NA	NA	None	NA	NA	NA	NA	NA	NA	NA	NA	0.55	Deaths per 100,000 population	23.2364	15.5364	14.5636	15.6273	16.9182	19.2364	21.5727	24.1091	27.7091	30.9545	33.4273	34.2909	35.2182	36.9727	34.9545
117	PEV (Pre-Erythrocytic Vaccine)	3	0.5	2	0.1	Infants	6, 10, &, 14 weeks	None	0.5	0.69	0.85	0.85	NA	NA	1-39yo	0 yrs	None	0.5	0.69	0.85	0.85	NA	NA	None	NA	NA	NA	NA	NA	NA	NA	NA	0.55	Cases in <5yo per 100,000 population	514.809	300.291	268.009	255.573	264.609	291.136	333.055	387.845	440.109	494.445	530.1	575.582	604.073	632.091	638.745
117	PEV (Pre-Erythrocytic Vaccine)	3	0.5	2	0.1	Infants	6, 10, &, 14 weeks	None	0.5	0.69	0.85	0.85	NA	NA	1-39yo	0 yrs	None	0.5	0.69	0.85	0.85	NA	NA	None	NA	NA	NA	NA	NA	NA	NA	NA	0.55	Severe Cases in <5yo per 100,000 population	25.8182	15.8636	13.5	13.5636	14.2636	16.1364	17.7909	21.1727	23.9273	26.1636	28.2818	29.3182	32.2455	32.5273	33.6545
117	PEV (Pre-Erythrocytic Vaccine)	3	0.5	2	0.1	Infants	6, 10, &, 14 weeks	None	0.5	0.69	0.85	0.85	NA	NA	1-39yo	0 yrs	None	0.5	0.69	0.85	0.85	NA	NA	None	NA	NA	NA	NA	NA	NA	NA	NA	0.55	Deaths in < 5yo per 100,000 population	7.28182	5.34545	4.83636	4.64545	5.2	5.52727	5.65455	5.78182	6.66364	6.70909	7.15455	7.27273	7.60909	8.13636	7.44545
117	PEV (Pre-Erythrocytic Vaccine)	3	0.5	2	0.1	Infants	6, 10, &, 14 weeks	None	0.5	0.69	0.85	0.85	NA	NA	1-39yo	0 yrs	None	0.5	0.69	0.85	0.85	NA	NA	None	NA	NA	NA	NA	NA	NA	NA	NA	0.55	DALYs per 100,000 population	592.661	393.601	371.357	394.758	427.551	487.35	546.016	610.307	700.403	782.501	841.267	862.37	889.461	932.96	878.754
117	PEV (Pre-Erythrocytic Vaccine)	3	0.5	2	0.1	Infants	6, 10, &, 14 weeks	None	0.5	0.69	0.85	0.85	NA	NA	1-39yo	0 yrs	None	0.5	0.69	0.85	0.85	NA	NA	None	NA	NA	NA	NA	NA	NA	NA	NA	0.55	Income and productivity gains from delivering vaccine (US$ / dose)	0.0424094	1.55157	1.65798	1.65448	1.55754	1.38082	1.13745	0.872994	0.593896	0.347896	0.182081	-0.0113921	-0.128552	-0.220832	-0.248001
118	PEV (Pre-Erythrocytic Vaccine)	3	0.5	2	1	Infants	6, 10, &, 14 weeks	None	0.89	0.95	0.97	0.97	NA	NA	1-39yo	0 yrs	None	0.89	0.95	0.97	0.97	NA	NA	None	NA	NA	NA	NA	NA	NA	NA	NA	0.55	Cases per 100,000 population	59159.8	33446.2	29562.5	29235.1	32190.8	37297.4	44478.1	52825.4	61151.8	69780.5	77165.1	82618.4	87226.9	90423.7	92174.1
118	PEV (Pre-Erythrocytic Vaccine)	3	0.5	2	1	Infants	6, 10, &, 14 weeks	None	0.89	0.95	0.97	0.97	NA	NA	1-39yo	0 yrs	None	0.89	0.95	0.97	0.97	NA	NA	None	NA	NA	NA	NA	NA	NA	NA	NA	0.55	Severe Cases per 100,000 population	943.273	540.545	495.727	487.636	575.182	683.091	848.273	1023.18	1207.73	1399.27	1553.09	1676.73	1757.36	1789.09	1803.27
118	PEV (Pre-Erythrocytic Vaccine)	3	0.5	2	1	Infants	6, 10, &, 14 weeks	None	0.89	0.95	0.97	0.97	NA	NA	1-39yo	0 yrs	None	0.89	0.95	0.97	0.97	NA	NA	None	NA	NA	NA	NA	NA	NA	NA	NA	0.55	Deaths per 100,000 population	208.727	130.273	114.636	111.545	135.545	151.455	184.727	224	257	293.909	331.091	353.273	366.636	363.455	370.545
118	PEV (Pre-Erythrocytic Vaccine)	3	0.5	2	1	Infants	6, 10, &, 14 weeks	None	0.89	0.95	0.97	0.97	NA	NA	1-39yo	0 yrs	None	0.89	0.95	0.97	0.97	NA	NA	None	NA	NA	NA	NA	NA	NA	NA	NA	0.55	Cases in <5yo per 100,000 population	4667.09	2379.64	1953.45	1862.55	1949.09	2140.36	2574.45	3030	3579.27	4116.09	4626	5056.36	5400.45	5683.09	5815.27
118	PEV (Pre-Erythrocytic Vaccine)	3	0.5	2	1	Infants	6, 10, &, 14 weeks	None	0.89	0.95	0.97	0.97	NA	NA	1-39yo	0 yrs	None	0.89	0.95	0.97	0.97	NA	NA	None	NA	NA	NA	NA	NA	NA	NA	NA	0.55	Severe Cases in <5yo per 100,000 population	228.818	125.909	107.727	99.3636	103.727	120.545	138.818	165.455	184.364	220.455	245.455	266.455	292.909	308.545	303.455
118	PEV (Pre-Erythrocytic Vaccine)	3	0.5	2	1	Infants	6, 10, &, 14 weeks	None	0.89	0.95	0.97	0.97	NA	NA	1-39yo	0 yrs	None	0.89	0.95	0.97	0.97	NA	NA	None	NA	NA	NA	NA	NA	NA	NA	NA	0.55	Deaths in < 5yo per 100,000 population	69.2727	47.1818	41.5455	38.3636	40.4545	42.8182	44.1818	50.5455	58.2727	58.7273	67.3636	71.2727	77.0909	73.3636	78
118	PEV (Pre-Erythrocytic Vaccine)	3	0.5	2	1	Infants	6, 10, &, 14 weeks	None	0.89	0.95	0.97	0.97	NA	NA	1-39yo	0 yrs	None	0.89	0.95	0.97	0.97	NA	NA	None	NA	NA	NA	NA	NA	NA	NA	NA	0.55	DALYs per 100,000 population	5295.25	3284.11	2909.74	2828.69	3432.17	3821.12	4644.17	5641.65	6484.22	7384.23	8305.98	8872.78	9212.18	9145.14	9320.57
118	PEV (Pre-Erythrocytic Vaccine)	3	0.5	2	1	Infants	6, 10, &, 14 weeks	None	0.89	0.95	0.97	0.97	NA	NA	1-39yo	0 yrs	None	0.89	0.95	0.97	0.97	NA	NA	None	NA	NA	NA	NA	NA	NA	NA	NA	0.55	Income and productivity gains from delivering vaccine (US$ / dose)	0.41889	11.83	12.6829	12.7452	12.0477	10.8543	9.20437	7.26928	5.32601	3.36945	1.69751	0.452106	-0.583679	-1.29741	-1.68031
119	PEV (Pre-Erythrocytic Vaccine)	3	0.5	2	1	Infants	6, 10, &, 14 weeks	None	0.89	0.95	0.97	0.97	NA	NA	1-39yo	0 yrs	None	0.7	0.81	0.93	0.93	NA	NA	None	NA	NA	NA	NA	NA	NA	NA	NA	0.55	Cases per 100,000 population	61004.9	36197.7	32349.4	33039.2	36818.9	42447.3	49774.1	56457.8	64188.2	70705.4	77484.9	82589.1	87157.2	89527.5	91119
119	PEV (Pre-Erythrocytic Vaccine)	3	0.5	2	1	Infants	6, 10, &, 14 weeks	None	0.89	0.95	0.97	0.97	NA	NA	1-39yo	0 yrs	None	0.7	0.81	0.93	0.93	NA	NA	None	NA	NA	NA	NA	NA	NA	NA	NA	0.55	Severe Cases per 100,000 population	995.455	582.182	543.909	563	667.909	785	942.909	1108.82	1270.36	1396	1553.45	1656.55	1697.27	1740.82	1773.45
119	PEV (Pre-Erythrocytic Vaccine)	3	0.5	2	1	Infants	6, 10, &, 14 weeks	None	0.89	0.95	0.97	0.97	NA	NA	1-39yo	0 yrs	None	0.7	0.81	0.93	0.93	NA	NA	None	NA	NA	NA	NA	NA	NA	NA	NA	0.55	Deaths per 100,000 population	219	140.364	125.545	125.455	159.364	170.182	203.818	230.636	266.636	299.273	320.364	341.545	338.636	352.455	364.727
119	PEV (Pre-Erythrocytic Vaccine)	3	0.5	2	1	Infants	6, 10, &, 14 weeks	None	0.89	0.95	0.97	0.97	NA	NA	1-39yo	0 yrs	None	0.7	0.81	0.93	0.93	NA	NA	None	NA	NA	NA	NA	NA	NA	NA	NA	0.55	Cases in <5yo per 100,000 population	4856.18	2531.09	2155.73	2099.36	2211.45	2458.09	2925.36	3285.82	3743	4191.55	4705.36	5163.27	5413.64	5592.91	5796.91
119	PEV (Pre-Erythrocytic Vaccine)	3	0.5	2	1	Infants	6, 10, &, 14 weeks	None	0.89	0.95	0.97	0.97	NA	NA	1-39yo	0 yrs	None	0.7	0.81	0.93	0.93	NA	NA	None	NA	NA	NA	NA	NA	NA	NA	NA	0.55	Severe Cases in <5yo per 100,000 population	250.455	136.182	117	110.364	124.455	137.182	159.182	179.909	199.364	226.091	246.818	270.182	289.364	283.455	305.182
119	PEV (Pre-Erythrocytic Vaccine)	3	0.5	2	1	Infants	6, 10, &, 14 weeks	None	0.89	0.95	0.97	0.97	NA	NA	1-39yo	0 yrs	None	0.7	0.81	0.93	0.93	NA	NA	None	NA	NA	NA	NA	NA	NA	NA	NA	0.55	Deaths in < 5yo per 100,000 population	72.2727	53.8182	39.2727	39.2727	48.9091	50	51.8182	52.5455	61.2727	63.1818	63.0909	72.3636	67.4545	70.5455	73.3636
119	PEV (Pre-Erythrocytic Vaccine)	3	0.5	2	1	Infants	6, 10, &, 14 weeks	None	0.89	0.95	0.97	0.97	NA	NA	1-39yo	0 yrs	None	0.7	0.81	0.93	0.93	NA	NA	None	NA	NA	NA	NA	NA	NA	NA	NA	0.55	DALYs per 100,000 population	5563.97	3571.49	3145.62	3187.55	4025.52	4306.11	5111.58	5848.52	6697.14	7501.05	8095.73	8612.23	8550.26	8849.4	9197.4
119	PEV (Pre-Erythrocytic Vaccine)	3	0.5	2	1	Infants	6, 10, &, 14 weeks	None	0.89	0.95	0.97	0.97	NA	NA	1-39yo	0 yrs	None	0.7	0.81	0.93	0.93	NA	NA	None	NA	NA	NA	NA	NA	NA	NA	NA	0.55	Income and productivity gains from delivering vaccine (US$ / dose)	0.419947	11.2061	12.0472	11.8774	11.0038	9.69213	7.99489	6.43828	4.63818	3.15564	1.62625	0.501882	-0.532913	-1.07039	-1.42164
120	PEV (Pre-Erythrocytic Vaccine)	3	0.5	2	1	Infants	6, 10, &, 14 weeks	None	0.89	0.95	0.97	0.97	NA	NA	1-39yo	0 yrs	None	0.5	0.69	0.85	0.85	NA	NA	None	NA	NA	NA	NA	NA	NA	NA	NA	0.55	Cases per 100,000 population	63712.1	40192.2	36934.5	37835.7	41064.7	46075.9	52381.2	59948.4	67430.2	73984.1	79346.5	83952.9	86306.8	88440.9	90277.4
120	PEV (Pre-Erythrocytic Vaccine)	3	0.5	2	1	Infants	6, 10, &, 14 weeks	None	0.89	0.95	0.97	0.97	NA	NA	1-39yo	0 yrs	None	0.5	0.69	0.85	0.85	NA	NA	None	NA	NA	NA	NA	NA	NA	NA	NA	0.55	Severe Cases per 100,000 population	1035.64	648	619	653.364	737.182	852.727	985.545	1150.09	1301.09	1447.45	1577.82	1647.91	1696	1717.91	1729.73
120	PEV (Pre-Erythrocytic Vaccine)	3	0.5	2	1	Infants	6, 10, &, 14 weeks	None	0.89	0.95	0.97	0.97	NA	NA	1-39yo	0 yrs	None	0.5	0.69	0.85	0.85	NA	NA	None	NA	NA	NA	NA	NA	NA	NA	NA	0.55	Deaths per 100,000 population	237.273	151.273	138.636	143.727	163.273	187.455	207.182	246.909	275.818	303.091	326.727	338.273	349.182	352.273	357.091
120	PEV (Pre-Erythrocytic Vaccine)	3	0.5	2	1	Infants	6, 10, &, 14 weeks	None	0.89	0.95	0.97	0.97	NA	NA	1-39yo	0 yrs	None	0.5	0.69	0.85	0.85	NA	NA	None	NA	NA	NA	NA	NA	NA	NA	NA	0.55	Cases in <5yo per 100,000 population	5040.91	2837.45	2449.82	2426.91	2474.36	2677.09	3061.91	3547.18	4035.45	4481.91	4854	5203	5356.09	5560.18	5662.45
120	PEV (Pre-Erythrocytic Vaccine)	3	0.5	2	1	Infants	6, 10, &, 14 weeks	None	0.89	0.95	0.97	0.97	NA	NA	1-39yo	0 yrs	None	0.5	0.69	0.85	0.85	NA	NA	None	NA	NA	NA	NA	NA	NA	NA	NA	0.55	Severe Cases in <5yo per 100,000 population	246.273	147.091	131	126.182	132.545	144.273	163.273	193.455	213.818	230.727	258.182	276.545	290.818	294.727	303.636
120	PEV (Pre-Erythrocytic Vaccine)	3	0.5	2	1	Infants	6, 10, &, 14 weeks	None	0.89	0.95	0.97	0.97	NA	NA	1-39yo	0 yrs	None	0.5	0.69	0.85	0.85	NA	NA	None	NA	NA	NA	NA	NA	NA	NA	NA	0.55	Deaths in < 5yo per 100,000 population	77.2727	51.1818	43.1818	42.9091	44.7273	48.4545	52.3636	56.3636	59.4545	65.3636	65.9091	73.8182	73.3636	71.5455	76.8182
120	PEV (Pre-Erythrocytic Vaccine)	3	0.5	2	1	Infants	6, 10, &, 14 weeks	None	0.89	0.95	0.97	0.97	NA	NA	1-39yo	0 yrs	None	0.5	0.69	0.85	0.85	NA	NA	None	NA	NA	NA	NA	NA	NA	NA	NA	0.55	DALYs per 100,000 population	6039.73	3822.75	3514.78	3637.75	4133.43	4729.11	5245.06	6239.79	6968.53	7656.42	8194.07	8554.42	8761.04	8884.93	8996.3
120	PEV (Pre-Erythrocytic Vaccine)	3	0.5	2	1	Infants	6, 10, &, 14 weeks	None	0.89	0.95	0.97	0.97	NA	NA	1-39yo	0 yrs	None	0.5	0.69	0.85	0.85	NA	NA	None	NA	NA	NA	NA	NA	NA	NA	NA	0.55	Income and productivity gains from delivering vaccine (US$ / dose)	0.415075	10.2803	11.0237	10.8035	10.0221	8.86108	7.41275	5.65145	3.93986	2.43683	1.20256	0.188662	-0.341898	-0.829144	-1.2141
121	PEV (Pre-Erythrocytic Vaccine)	3	0.5	2	1	Infants	6, 10, &, 14 weeks	None	0.7	0.81	0.93	0.93	NA	NA	1-39yo	0 yrs	None	0.89	0.95	0.97	0.97	NA	NA	None	NA	NA	NA	NA	NA	NA	NA	NA	0.55	Cases per 100,000 population	58926.8	33994	30131.7	30352.6	33384.1	38026.4	44730.4	52959.1	61175.1	70076.2	76755.5	83394.6	87947.8	90519.3	92779.8
121	PEV (Pre-Erythrocytic Vaccine)	3	0.5	2	1	Infants	6, 10, &, 14 weeks	None	0.7	0.81	0.93	0.93	NA	NA	1-39yo	0 yrs	None	0.89	0.95	0.97	0.97	NA	NA	None	NA	NA	NA	NA	NA	NA	NA	NA	0.55	Severe Cases per 100,000 population	960.818	526.545	490.455	518	601.727	702.545	853.182	1047.64	1239.82	1427	1571.64	1683.82	1790.27	1805	1809
121	PEV (Pre-Erythrocytic Vaccine)	3	0.5	2	1	Infants	6, 10, &, 14 weeks	None	0.7	0.81	0.93	0.93	NA	NA	1-39yo	0 yrs	None	0.89	0.95	0.97	0.97	NA	NA	None	NA	NA	NA	NA	NA	NA	NA	NA	0.55	Deaths per 100,000 population	217.636	122.818	117.455	125.636	134.818	164.455	185.818	223.909	268	294.545	329.818	352.273	369.273	369.182	374.364
121	PEV (Pre-Erythrocytic Vaccine)	3	0.5	2	1	Infants	6, 10, &, 14 weeks	None	0.7	0.81	0.93	0.93	NA	NA	1-39yo	0 yrs	None	0.89	0.95	0.97	0.97	NA	NA	None	NA	NA	NA	NA	NA	NA	NA	NA	0.55	Cases in <5yo per 100,000 population	4648.55	2408.91	2071.73	2014.18	2107.09	2259.55	2680.18	3249.36	3786	4342.73	4797.55	5381	5689.64	5987.18	6166
121	PEV (Pre-Erythrocytic Vaccine)	3	0.5	2	1	Infants	6, 10, &, 14 weeks	None	0.7	0.81	0.93	0.93	NA	NA	1-39yo	0 yrs	None	0.89	0.95	0.97	0.97	NA	NA	None	NA	NA	NA	NA	NA	NA	NA	NA	0.55	Severe Cases in <5yo per 100,000 population	233.273	128.182	108.545	105.455	110.091	121.545	145	175.909	213.818	234.091	265.727	270.727	303.455	313.455	328.273
121	PEV (Pre-Erythrocytic Vaccine)	3	0.5	2	1	Infants	6, 10, &, 14 weeks	None	0.7	0.81	0.93	0.93	NA	NA	1-39yo	0 yrs	None	0.89	0.95	0.97	0.97	NA	NA	None	NA	NA	NA	NA	NA	NA	NA	NA	0.55	Deaths in < 5yo per 100,000 population	72.3636	46.2727	41.8182	41.8182	40.4545	46.0909	51.3636	53.5455	57.8182	61.9091	67.8182	70.9091	76.2727	79.0909	84.9091
121	PEV (Pre-Erythrocytic Vaccine)	3	0.5	2	1	Infants	6, 10, &, 14 weeks	None	0.7	0.81	0.93	0.93	NA	NA	1-39yo	0 yrs	None	0.89	0.95	0.97	0.97	NA	NA	None	NA	NA	NA	NA	NA	NA	NA	NA	0.55	DALYs per 100,000 population	5546.51	3124.75	2978.58	3166.13	3427.71	4151.03	4667.77	5658.96	6719.68	7432.01	8275.86	8853.95	9309.65	9274.19	9436.95
121	PEV (Pre-Erythrocytic Vaccine)	3	0.5	2	1	Infants	6, 10, &, 14 weeks	None	0.7	0.81	0.93	0.93	NA	NA	1-39yo	0 yrs	None	0.89	0.95	0.97	0.97	NA	NA	None	NA	NA	NA	NA	NA	NA	NA	NA	0.55	Income and productivity gains from delivering vaccine (US$ / dose)	0.426234	14.229	15.2911	15.1853	14.3489	12.9993	11.1098	8.78492	6.47347	4.0214	2.19111	0.385017	-0.884656	-1.57072	-2.16303
122	PEV (Pre-Erythrocytic Vaccine)	3	0.5	2	1	Infants	6, 10, &, 14 weeks	None	0.7	0.81	0.93	0.93	NA	NA	1-39yo	0 yrs	None	0.7	0.81	0.93	0.93	NA	NA	None	NA	NA	NA	NA	NA	NA	NA	NA	0.55	Cases per 100,000 population	61087.7	36592.5	32760.2	33893	36600.2	42035.4	49576.5	57525	65272.7	72692.3	78836.9	83541.7	87971.2	90233.2	92890.4
122	PEV (Pre-Erythrocytic Vaccine)	3	0.5	2	1	Infants	6, 10, &, 14 weeks	None	0.7	0.81	0.93	0.93	NA	NA	1-39yo	0 yrs	None	0.7	0.81	0.93	0.93	NA	NA	None	NA	NA	NA	NA	NA	NA	NA	NA	0.55	Severe Cases per 100,000 population	1008.91	584.182	551.545	599.545	669.182	774.273	943	1129.73	1288.91	1447.36	1565.91	1677.36	1716.64	1769.73	1793.18
122	PEV (Pre-Erythrocytic Vaccine)	3	0.5	2	1	Infants	6, 10, &, 14 weeks	None	0.7	0.81	0.93	0.93	NA	NA	1-39yo	0 yrs	None	0.7	0.81	0.93	0.93	NA	NA	None	NA	NA	NA	NA	NA	NA	NA	NA	0.55	Deaths per 100,000 population	222.364	139.636	132.636	139.545	149.091	174.727	205.818	242.818	269.727	302.636	325.273	346.364	343.091	357.364	368.364
122	PEV (Pre-Erythrocytic Vaccine)	3	0.5	2	1	Infants	6, 10, &, 14 weeks	None	0.7	0.81	0.93	0.93	NA	NA	1-39yo	0 yrs	None	0.7	0.81	0.93	0.93	NA	NA	None	NA	NA	NA	NA	NA	NA	NA	NA	0.55	Cases in <5yo per 100,000 population	4845	2667.82	2246.09	2220	2312.18	2552.09	2971.91	3494.36	4069.18	4569.91	5034.64	5386.09	5797.36	5922.73	6177
122	PEV (Pre-Erythrocytic Vaccine)	3	0.5	2	1	Infants	6, 10, &, 14 weeks	None	0.7	0.81	0.93	0.93	NA	NA	1-39yo	0 yrs	None	0.7	0.81	0.93	0.93	NA	NA	None	NA	NA	NA	NA	NA	NA	NA	NA	0.55	Severe Cases in <5yo per 100,000 population	255.182	138.909	119.636	118.636	135.455	142.273	158	195.545	216.909	239.091	261	284.727	297.182	301.636	325.364
122	PEV (Pre-Erythrocytic Vaccine)	3	0.5	2	1	Infants	6, 10, &, 14 weeks	None	0.7	0.81	0.93	0.93	NA	NA	1-39yo	0 yrs	None	0.7	0.81	0.93	0.93	NA	NA	None	NA	NA	NA	NA	NA	NA	NA	NA	0.55	Deaths in < 5yo per 100,000 population	69.8182	51.9091	43.3636	43.9091	46.3636	48.2727	48.7273	59.4545	63.2727	65.1818	67.2727	73.2727	74.2727	71.7273	79.4545
122	PEV (Pre-Erythrocytic Vaccine)	3	0.5	2	1	Infants	6, 10, &, 14 weeks	None	0.7	0.81	0.93	0.93	NA	NA	1-39yo	0 yrs	None	0.7	0.81	0.93	0.93	NA	NA	None	NA	NA	NA	NA	NA	NA	NA	NA	0.55	DALYs per 100,000 population	5647.14	3531.69	3352.92	3550.14	3761.93	4388.1	5162.26	6113.16	6797.65	7612.34	8209.62	8725.83	8721.6	8986.5	9265.56
122	PEV (Pre-Erythrocytic Vaccine)	3	0.5	2	1	Infants	6, 10, &, 14 weeks	None	0.7	0.81	0.93	0.93	NA	NA	1-39yo	0 yrs	None	0.7	0.81	0.93	0.93	NA	NA	None	NA	NA	NA	NA	NA	NA	NA	NA	0.55	Income and productivity gains from delivering vaccine (US$ / dose)	0.423477	13.5026	14.5382	14.1148	13.4004	11.9168	9.78341	7.51898	5.40756	3.30604	1.66252	0.346225	-0.832631	-1.47091	-2.14797
123	PEV (Pre-Erythrocytic Vaccine)	3	0.5	2	1	Infants	6, 10, &, 14 weeks	None	0.7	0.81	0.93	0.93	NA	NA	1-39yo	0 yrs	None	0.5	0.69	0.85	0.85	NA	NA	None	NA	NA	NA	NA	NA	NA	NA	NA	0.55	Cases per 100,000 population	63913.5	40971.8	37095.2	37585.2	40631.8	46073.2	52233.1	59367.5	67657.2	74105.9	79764	84909.7	88389.2	89954.5	91839.5
123	PEV (Pre-Erythrocytic Vaccine)	3	0.5	2	1	Infants	6, 10, &, 14 weeks	None	0.7	0.81	0.93	0.93	NA	NA	1-39yo	0 yrs	None	0.5	0.69	0.85	0.85	NA	NA	None	NA	NA	NA	NA	NA	NA	NA	NA	0.55	Severe Cases per 100,000 population	1042.64	666.364	622.909	633.727	728.545	856.182	992.182	1139.55	1311.45	1479.09	1591.36	1672.27	1730.91	1746.09	1789.18
123	PEV (Pre-Erythrocytic Vaccine)	3	0.5	2	1	Infants	6, 10, &, 14 weeks	None	0.7	0.81	0.93	0.93	NA	NA	1-39yo	0 yrs	None	0.5	0.69	0.85	0.85	NA	NA	None	NA	NA	NA	NA	NA	NA	NA	NA	0.55	Deaths per 100,000 population	225.091	151.545	144.091	144.455	161.818	186.727	220.727	238.091	276.545	303.545	328.636	343.364	348	363.182	368.182
123	PEV (Pre-Erythrocytic Vaccine)	3	0.5	2	1	Infants	6, 10, &, 14 weeks	None	0.7	0.81	0.93	0.93	NA	NA	1-39yo	0 yrs	None	0.5	0.69	0.85	0.85	NA	NA	None	NA	NA	NA	NA	NA	NA	NA	NA	0.55	Cases in <5yo per 100,000 population	5104.73	2964.36	2518.82	2490.27	2561	2803.45	3183.36	3610	4276.27	4663.73	5089.82	5498.82	5809	5971	6115.45
123	PEV (Pre-Erythrocytic Vaccine)	3	0.5	2	1	Infants	6, 10, &, 14 weeks	None	0.7	0.81	0.93	0.93	NA	NA	1-39yo	0 yrs	None	0.5	0.69	0.85	0.85	NA	NA	None	NA	NA	NA	NA	NA	NA	NA	NA	0.55	Severe Cases in <5yo per 100,000 population	256.909	152.727	126.273	127.545	138.182	154.091	172.545	194.455	226.455	255.364	272.182	295.909	305.545	313.545	332.636
123	PEV (Pre-Erythrocytic Vaccine)	3	0.5	2	1	Infants	6, 10, &, 14 weeks	None	0.7	0.81	0.93	0.93	NA	NA	1-39yo	0 yrs	None	0.5	0.69	0.85	0.85	NA	NA	None	NA	NA	NA	NA	NA	NA	NA	NA	0.55	Deaths in < 5yo per 100,000 population	69.5455	53.9091	45.1818	45.8182	45.9091	49	56.0909	55.3636	66	63.4545	73.2727	71.6364	75.7273	77	80.9091
123	PEV (Pre-Erythrocytic Vaccine)	3	0.5	2	1	Infants	6, 10, &, 14 weeks	None	0.7	0.81	0.93	0.93	NA	NA	1-39yo	0 yrs	None	0.5	0.69	0.85	0.85	NA	NA	None	NA	NA	NA	NA	NA	NA	NA	NA	0.55	DALYs per 100,000 population	5706.69	3846.2	3648.27	3659.31	4085.6	4706.04	5569.27	6009.07	7035.38	7643.99	8262.71	8664.16	8813.07	9142.37	9250.24
123	PEV (Pre-Erythrocytic Vaccine)	3	0.5	2	1	Infants	6, 10, &, 14 weeks	None	0.7	0.81	0.93	0.93	NA	NA	1-39yo	0 yrs	None	0.5	0.69	0.85	0.85	NA	NA	None	NA	NA	NA	NA	NA	NA	NA	NA	0.55	Income and productivity gains from delivering vaccine (US$ / dose)	0.417704	12.311	13.3449	13.1479	12.3093	10.7969	9.03937	7.04015	4.73631	2.92834	1.3962	-0.00365338	-0.947316	-1.37589	-1.88591
124	PEV (Pre-Erythrocytic Vaccine)	3	0.5	2	1	Infants	6, 10, &, 14 weeks	None	0.5	0.69	0.85	0.85	NA	NA	1-39yo	0 yrs	None	0.89	0.95	0.97	0.97	NA	NA	None	NA	NA	NA	NA	NA	NA	NA	NA	0.55	Cases per 100,000 population	58981.1	33882.8	29911.3	30285.5	33589.9	39071.5	45152.5	53408.9	63445.7	71763.2	78828.5	84741.3	88172.7	91774.2	93212.2
124	PEV (Pre-Erythrocytic Vaccine)	3	0.5	2	1	Infants	6, 10, &, 14 weeks	None	0.5	0.69	0.85	0.85	NA	NA	1-39yo	0 yrs	None	0.89	0.95	0.97	0.97	NA	NA	None	NA	NA	NA	NA	NA	NA	NA	NA	0.55	Severe Cases per 100,000 population	953.545	529.182	494.455	528.273	609.727	722.545	880.455	1070.91	1263.91	1471.55	1623.82	1736.91	1783.18	1823.45	1810
124	PEV (Pre-Erythrocytic Vaccine)	3	0.5	2	1	Infants	6, 10, &, 14 weeks	None	0.5	0.69	0.85	0.85	NA	NA	1-39yo	0 yrs	None	0.89	0.95	0.97	0.97	NA	NA	None	NA	NA	NA	NA	NA	NA	NA	NA	0.55	Deaths per 100,000 population	211.818	133.273	117.909	120	140	164.727	195	227.727	267.545	304.636	336.727	358.364	365.455	372	365.545
124	PEV (Pre-Erythrocytic Vaccine)	3	0.5	2	1	Infants	6, 10, &, 14 weeks	None	0.5	0.69	0.85	0.85	NA	NA	1-39yo	0 yrs	None	0.89	0.95	0.97	0.97	NA	NA	None	NA	NA	NA	NA	NA	NA	NA	NA	0.55	Cases in <5yo per 100,000 population	4693.91	2470.82	2117.45	2070.09	2161.18	2467.45	2842.18	3367.36	4038.82	4700	5196.64	5670.55	6023.64	6348.27	6456.09
124	PEV (Pre-Erythrocytic Vaccine)	3	0.5	2	1	Infants	6, 10, &, 14 weeks	None	0.5	0.69	0.85	0.85	NA	NA	1-39yo	0 yrs	None	0.89	0.95	0.97	0.97	NA	NA	None	NA	NA	NA	NA	NA	NA	NA	NA	0.55	Severe Cases in <5yo per 100,000 population	233.364	119.636	110.091	110.182	119.273	132.364	155	187	219.273	257.273	271.455	303.545	314.182	325.273	340
124	PEV (Pre-Erythrocytic Vaccine)	3	0.5	2	1	Infants	6, 10, &, 14 weeks	None	0.5	0.69	0.85	0.85	NA	NA	1-39yo	0 yrs	None	0.89	0.95	0.97	0.97	NA	NA	None	NA	NA	NA	NA	NA	NA	NA	NA	0.55	Deaths in < 5yo per 100,000 population	67.3636	49.7273	42.1818	42.0909	42.4545	45.8182	54.0909	57.9091	62.1818	69.8182	71.3636	72.6364	79.1818	83.7273	86.1818
124	PEV (Pre-Erythrocytic Vaccine)	3	0.5	2	1	Infants	6, 10, &, 14 weeks	None	0.5	0.69	0.85	0.85	NA	NA	1-39yo	0 yrs	None	0.89	0.95	0.97	0.97	NA	NA	None	NA	NA	NA	NA	NA	NA	NA	NA	0.55	DALYs per 100,000 population	5376.92	3354.76	2997.42	3059.77	3524.51	4143.52	4932.72	5730.58	6767.62	7719.93	8489.45	8997.47	9190.02	9427.42	9242.8
124	PEV (Pre-Erythrocytic Vaccine)	3	0.5	2	1	Infants	6, 10, &, 14 weeks	None	0.5	0.69	0.85	0.85	NA	NA	1-39yo	0 yrs	None	0.89	0.95	0.97	0.97	NA	NA	None	NA	NA	NA	NA	NA	NA	NA	NA	0.55	Income and productivity gains from delivering vaccine (US$ / dose)	0.430773	17.9185	19.2705	19.0521	17.8881	16.0287	13.8306	10.9471	7.43517	4.47796	2.05724	0.02264	-1.12421	-2.35168	-2.81609
125	PEV (Pre-Erythrocytic Vaccine)	3	0.5	2	1	Infants	6, 10, &, 14 weeks	None	0.5	0.69	0.85	0.85	NA	NA	1-39yo	0 yrs	None	0.7	0.81	0.93	0.93	NA	NA	None	NA	NA	NA	NA	NA	NA	NA	NA	0.55	Cases per 100,000 population	61226.9	36796	33379.5	33757.3	37561.1	42792.7	49930.6	57178.7	66067.4	73403.8	79799.5	84804.5	88727	92181.3	93455.3
125	PEV (Pre-Erythrocytic Vaccine)	3	0.5	2	1	Infants	6, 10, &, 14 weeks	None	0.5	0.69	0.85	0.85	NA	NA	1-39yo	0 yrs	None	0.7	0.81	0.93	0.93	NA	NA	None	NA	NA	NA	NA	NA	NA	NA	NA	0.55	Severe Cases per 100,000 population	982.909	596.727	555.545	577.636	678.273	795.273	961.091	1126.64	1305.45	1484.82	1613.91	1708.82	1751.64	1844.55	1787.27
125	PEV (Pre-Erythrocytic Vaccine)	3	0.5	2	1	Infants	6, 10, &, 14 weeks	None	0.5	0.69	0.85	0.85	NA	NA	1-39yo	0 yrs	None	0.7	0.81	0.93	0.93	NA	NA	None	NA	NA	NA	NA	NA	NA	NA	NA	0.55	Deaths per 100,000 population	218.273	138.909	134.455	135.273	150.636	179.364	203.182	244.455	271.364	310.273	339.091	354.818	356	372.818	363.727
125	PEV (Pre-Erythrocytic Vaccine)	3	0.5	2	1	Infants	6, 10, &, 14 weeks	None	0.5	0.69	0.85	0.85	NA	NA	1-39yo	0 yrs	None	0.7	0.81	0.93	0.93	NA	NA	None	NA	NA	NA	NA	NA	NA	NA	NA	0.55	Cases in <5yo per 100,000 population	4825.55	2703.82	2333.18	2319.27	2465.73	2720.09	3128.82	3628.82	4263.36	4834.36	5319	5711.82	6009.64	6398.55	6528.82
125	PEV (Pre-Erythrocytic Vaccine)	3	0.5	2	1	Infants	6, 10, &, 14 weeks	None	0.5	0.69	0.85	0.85	NA	NA	1-39yo	0 yrs	None	0.7	0.81	0.93	0.93	NA	NA	None	NA	NA	NA	NA	NA	NA	NA	NA	0.55	Severe Cases in <5yo per 100,000 population	246.636	139.364	123.273	120.273	133.727	150.182	173.182	195.273	231.182	258	282.273	301.727	311.727	334.909	344.909
125	PEV (Pre-Erythrocytic Vaccine)	3	0.5	2	1	Infants	6, 10, &, 14 weeks	None	0.5	0.69	0.85	0.85	NA	NA	1-39yo	0 yrs	None	0.7	0.81	0.93	0.93	NA	NA	None	NA	NA	NA	NA	NA	NA	NA	NA	0.55	Deaths in < 5yo per 100,000 population	66.4545	49.9091	46.1818	44.3636	46.0909	51.0909	52.0909	61.8182	65.9091	65	72.6364	78.2727	76.4545	80.5455	81.8182
125	PEV (Pre-Erythrocytic Vaccine)	3	0.5	2	1	Infants	6, 10, &, 14 weeks	None	0.5	0.69	0.85	0.85	NA	NA	1-39yo	0 yrs	None	0.7	0.81	0.93	0.93	NA	NA	None	NA	NA	NA	NA	NA	NA	NA	NA	0.55	DALYs per 100,000 population	5558.87	3520.58	3434.02	3426.75	3794.52	4546.81	5143.95	6154.32	6856.6	7807.1	8533.61	8986.77	8962.74	9400	9153
125	PEV (Pre-Erythrocytic Vaccine)	3	0.5	2	1	Infants	6, 10, &, 14 weeks	None	0.5	0.69	0.85	0.85	NA	NA	1-39yo	0 yrs	None	0.7	0.81	0.93	0.93	NA	NA	None	NA	NA	NA	NA	NA	NA	NA	NA	0.55	Income and productivity gains from delivering vaccine (US$ / dose)	0.426565	16.9596	18.161	17.939	16.6064	14.6579	12.1797	9.64501	6.4803	3.94073	1.75709	0.0301655	-1.30911	-2.49268	-2.87317
126	PEV (Pre-Erythrocytic Vaccine)	3	0.5	2	1	Infants	6, 10, &, 14 weeks	None	0.5	0.69	0.85	0.85	NA	NA	1-39yo	0 yrs	None	0.5	0.69	0.85	0.85	NA	NA	None	NA	NA	NA	NA	NA	NA	NA	NA	0.55	Cases per 100,000 population	63808.3	40961.8	37690.5	37742.5	40575.3	45557.5	52427.5	59871.2	67744.1	74791.5	79607	85342.8	88753.5	91395.5	92269.5
126	PEV (Pre-Erythrocytic Vaccine)	3	0.5	2	1	Infants	6, 10, &, 14 weeks	None	0.5	0.69	0.85	0.85	NA	NA	1-39yo	0 yrs	None	0.5	0.69	0.85	0.85	NA	NA	None	NA	NA	NA	NA	NA	NA	NA	NA	0.55	Severe Cases per 100,000 population	1058.27	667.364	631.909	665.727	729.182	846.727	989.091	1160.55	1335.73	1494.82	1605.27	1670.82	1744.82	1771.64	1768.64
126	PEV (Pre-Erythrocytic Vaccine)	3	0.5	2	1	Infants	6, 10, &, 14 weeks	None	0.5	0.69	0.85	0.85	NA	NA	1-39yo	0 yrs	None	0.5	0.69	0.85	0.85	NA	NA	None	NA	NA	NA	NA	NA	NA	NA	NA	0.55	Deaths per 100,000 population	232.364	155.364	145.636	156.273	169.182	192.364	215.727	241.091	277.091	309.545	334.273	342.909	352.182	369.727	349.545
126	PEV (Pre-Erythrocytic Vaccine)	3	0.5	2	1	Infants	6, 10, &, 14 weeks	None	0.5	0.69	0.85	0.85	NA	NA	1-39yo	0 yrs	None	0.5	0.69	0.85	0.85	NA	NA	None	NA	NA	NA	NA	NA	NA	NA	NA	0.55	Cases in <5yo per 100,000 population	5148.09	3002.91	2680.09	2555.73	2646.09	2911.36	3330.55	3878.45	4401.09	4944.45	5301	5755.82	6040.73	6320.91	6387.45
126	PEV (Pre-Erythrocytic Vaccine)	3	0.5	2	1	Infants	6, 10, &, 14 weeks	None	0.5	0.69	0.85	0.85	NA	NA	1-39yo	0 yrs	None	0.5	0.69	0.85	0.85	NA	NA	None	NA	NA	NA	NA	NA	NA	NA	NA	0.55	Severe Cases in <5yo per 100,000 population	258.182	158.636	135	135.636	142.636	161.364	177.909	211.727	239.273	261.636	282.818	293.182	322.455	325.273	336.545
126	PEV (Pre-Erythrocytic Vaccine)	3	0.5	2	1	Infants	6, 10, &, 14 weeks	None	0.5	0.69	0.85	0.85	NA	NA	1-39yo	0 yrs	None	0.5	0.69	0.85	0.85	NA	NA	None	NA	NA	NA	NA	NA	NA	NA	NA	0.55	Deaths in < 5yo per 100,000 population	72.8182	53.4545	48.3636	46.4545	52	55.2727	56.5455	57.8182	66.6364	67.0909	71.5455	72.7273	76.0909	81.3636	74.4545
126	PEV (Pre-Erythrocytic Vaccine)	3	0.5	2	1	Infants	6, 10, &, 14 weeks	None	0.5	0.69	0.85	0.85	NA	NA	1-39yo	0 yrs	None	0.5	0.69	0.85	0.85	NA	NA	None	NA	NA	NA	NA	NA	NA	NA	NA	0.55	DALYs per 100,000 population	5926.61	3936.01	3713.57	3947.58	4275.51	4873.5	5460.16	6103.07	7004.03	7825.01	8412.67	8623.7	8894.61	9329.6	8787.54
126	PEV (Pre-Erythrocytic Vaccine)	3	0.5	2	1	Infants	6, 10, &, 14 weeks	None	0.5	0.69	0.85	0.85	NA	NA	1-39yo	0 yrs	None	0.5	0.69	0.85	0.85	NA	NA	None	NA	NA	NA	NA	NA	NA	NA	NA	0.55	Income and productivity gains from delivering vaccine (US$ / dose)	0.424094	15.5157	16.5798	16.5448	15.5754	13.8082	11.3745	8.72994	5.93896	3.47896	1.82081	-0.113921	-1.28552	-2.20832	-2.48001
127	PEV (Pre-Erythrocytic Vaccine)	3	0.5	2	10	Infants	6, 10, &, 14 weeks	None	0.89	0.95	0.97	0.97	NA	NA	1-39yo	0 yrs	None	0.89	0.95	0.97	0.97	NA	NA	None	NA	NA	NA	NA	NA	NA	NA	NA	0.55	Cases per 100,000 population	101930	96517.9	113329	125891	133920	138800	141858	143388	144239	144479	144301	143770	143498	143201	142421
127	PEV (Pre-Erythrocytic Vaccine)	3	0.5	2	10	Infants	6, 10, &, 14 weeks	None	0.89	0.95	0.97	0.97	NA	NA	1-39yo	0 yrs	None	0.89	0.95	0.97	0.97	NA	NA	None	NA	NA	NA	NA	NA	NA	NA	NA	0.55	Severe Cases per 100,000 population	1298.73	1199.55	1453.82	1669.18	1817	1925.18	1952.73	1941.18	1947.64	1935.55	1922.91	1902.55	1858.45	1863.45	1852.36
127	PEV (Pre-Erythrocytic Vaccine)	3	0.5	2	10	Infants	6, 10, &, 14 weeks	None	0.89	0.95	0.97	0.97	NA	NA	1-39yo	0 yrs	None	0.89	0.95	0.97	0.97	NA	NA	None	NA	NA	NA	NA	NA	NA	NA	NA	0.55	Deaths per 100,000 population	282.182	249.909	288.545	324.182	343.818	355.273	370.727	373.909	382.364	382.364	369.636	357.273	353.909	352.455	356.818
127	PEV (Pre-Erythrocytic Vaccine)	3	0.5	2	10	Infants	6, 10, &, 14 weeks	None	0.89	0.95	0.97	0.97	NA	NA	1-39yo	0 yrs	None	0.89	0.95	0.97	0.97	NA	NA	None	NA	NA	NA	NA	NA	NA	NA	NA	0.55	Cases in <5yo per 100,000 population	22236.4	18468.6	20654.2	22873.6	24149.9	24852.5	25503.2	25785.6	25950.5	26125.8	26090.7	26155.8	26149.2	26269.9	26123.1
127	PEV (Pre-Erythrocytic Vaccine)	3	0.5	2	10	Infants	6, 10, &, 14 weeks	None	0.89	0.95	0.97	0.97	NA	NA	1-39yo	0 yrs	None	0.89	0.95	0.97	0.97	NA	NA	None	NA	NA	NA	NA	NA	NA	NA	NA	0.55	Severe Cases in <5yo per 100,000 population	878.455	766.909	882.545	972.727	1036.82	1093.91	1108.45	1096.82	1096.73	1110.91	1111.45	1103.45	1086.82	1091.55	1095.82
127	PEV (Pre-Erythrocytic Vaccine)	3	0.5	2	10	Infants	6, 10, &, 14 weeks	None	0.89	0.95	0.97	0.97	NA	NA	1-39yo	0 yrs	None	0.89	0.95	0.97	0.97	NA	NA	None	NA	NA	NA	NA	NA	NA	NA	NA	0.55	Deaths in < 5yo per 100,000 population	196.636	159.545	170.364	185.455	191.273	198.273	207.091	208.909	217.636	217.727	210	203.818	205.727	200.545	212.364
127	PEV (Pre-Erythrocytic Vaccine)	3	0.5	2	10	Infants	6, 10, &, 14 weeks	None	0.89	0.95	0.97	0.97	NA	NA	1-39yo	0 yrs	None	0.89	0.95	0.97	0.97	NA	NA	None	NA	NA	NA	NA	NA	NA	NA	NA	0.55	DALYs per 100,000 population	7605.65	6763.18	7795.3	8772.65	9325.65	9647.8	10027.5	10116.6	10381.2	10358.5	10021.9	9721.87	9620.78	9585.25	9718.26
127	PEV (Pre-Erythrocytic Vaccine)	3	0.5	2	10	Infants	6, 10, &, 14 weeks	None	0.89	0.95	0.97	0.97	NA	NA	1-39yo	0 yrs	None	0.89	0.95	0.97	0.97	NA	NA	None	NA	NA	NA	NA	NA	NA	NA	NA	0.55	Income and productivity gains from delivering vaccine (US$ / dose)	0.54943	8.79694	5.14621	2.45	0.716805	-0.354486	-0.998241	-1.27135	-1.45584	-1.47089	-1.43693	-1.30127	-1.20699	-1.12432	-0.991885
128	PEV (Pre-Erythrocytic Vaccine)	3	0.5	2	10	Infants	6, 10, &, 14 weeks	None	0.89	0.95	0.97	0.97	NA	NA	1-39yo	0 yrs	None	0.7	0.81	0.93	0.93	NA	NA	None	NA	NA	NA	NA	NA	NA	NA	NA	0.55	Cases per 100,000 population	104878	100150	115803	126911	134497	138671	141245	142802	143564	143688	143625	143342	142614	142328	142116
128	PEV (Pre-Erythrocytic Vaccine)	3	0.5	2	10	Infants	6, 10, &, 14 weeks	None	0.89	0.95	0.97	0.97	NA	NA	1-39yo	0 yrs	None	0.7	0.81	0.93	0.93	NA	NA	None	NA	NA	NA	NA	NA	NA	NA	NA	0.55	Severe Cases per 100,000 population	1339	1242.27	1487.73	1680.91	1833.91	1898.36	1906	1946.55	1935.45	1900.18	1907.18	1889.82	1850.27	1863.27	1858
128	PEV (Pre-Erythrocytic Vaccine)	3	0.5	2	10	Infants	6, 10, &, 14 weeks	None	0.89	0.95	0.97	0.97	NA	NA	1-39yo	0 yrs	None	0.7	0.81	0.93	0.93	NA	NA	None	NA	NA	NA	NA	NA	NA	NA	NA	0.55	Deaths per 100,000 population	280.727	256.182	297	319.818	350.455	368.182	362.182	376.636	363.727	372.545	363.182	361.273	353.909	367.182	353.909
128	PEV (Pre-Erythrocytic Vaccine)	3	0.5	2	10	Infants	6, 10, &, 14 weeks	None	0.89	0.95	0.97	0.97	NA	NA	1-39yo	0 yrs	None	0.7	0.81	0.93	0.93	NA	NA	None	NA	NA	NA	NA	NA	NA	NA	NA	0.55	Cases in <5yo per 100,000 population	22860.7	19233.3	21367.9	23082.8	24345.1	24921.1	25469.4	25804.3	25900.1	26041.7	26142.5	26143.7	26104.7	26140.7	26079.8
128	PEV (Pre-Erythrocytic Vaccine)	3	0.5	2	10	Infants	6, 10, &, 14 weeks	None	0.89	0.95	0.97	0.97	NA	NA	1-39yo	0 yrs	None	0.7	0.81	0.93	0.93	NA	NA	None	NA	NA	NA	NA	NA	NA	NA	NA	0.55	Severe Cases in <5yo per 100,000 population	893.273	797.364	901.545	1007.09	1053.45	1091.36	1084.09	1111.64	1112.64	1093.18	1097.55	1106.64	1088.73	1096.09	1092.55
128	PEV (Pre-Erythrocytic Vaccine)	3	0.5	2	10	Infants	6, 10, &, 14 weeks	None	0.89	0.95	0.97	0.97	NA	NA	1-39yo	0 yrs	None	0.7	0.81	0.93	0.93	NA	NA	None	NA	NA	NA	NA	NA	NA	NA	NA	0.55	Deaths in < 5yo per 100,000 population	190.091	167.727	177.273	187.364	199.636	214.091	203.273	211.727	204.727	210.545	208.727	206.545	208.455	214.091	210
128	PEV (Pre-Erythrocytic Vaccine)	3	0.5	2	10	Infants	6, 10, &, 14 weeks	None	0.89	0.95	0.97	0.97	NA	NA	1-39yo	0 yrs	None	0.7	0.81	0.93	0.93	NA	NA	None	NA	NA	NA	NA	NA	NA	NA	NA	0.55	DALYs per 100,000 population	7571.85	6929.96	8020.49	8687.18	9500.66	9988.13	9797.09	10180.6	9885.19	10087	9873.52	9793.37	9589.33	9956.69	9586.27
128	PEV (Pre-Erythrocytic Vaccine)	3	0.5	2	10	Infants	6, 10, &, 14 weeks	None	0.89	0.95	0.97	0.97	NA	NA	1-39yo	0 yrs	None	0.7	0.81	0.93	0.93	NA	NA	None	NA	NA	NA	NA	NA	NA	NA	NA	0.55	Income and productivity gains from delivering vaccine (US$ / dose)	0.545832	8.05242	4.64784	2.24075	0.600588	-0.280797	-0.836528	-1.14225	-1.30435	-1.30165	-1.26697	-1.18414	-1.01146	-0.960105	-0.930041
129	PEV (Pre-Erythrocytic Vaccine)	3	0.5	2	10	Infants	6, 10, &, 14 weeks	None	0.89	0.95	0.97	0.97	NA	NA	1-39yo	0 yrs	None	0.5	0.69	0.85	0.85	NA	NA	None	NA	NA	NA	NA	NA	NA	NA	NA	0.55	Cases per 100,000 population	108694	104712	118617	128218	134567	138386	140591	141783	142469	142651	142711	142413	142095	141884	141385
129	PEV (Pre-Erythrocytic Vaccine)	3	0.5	2	10	Infants	6, 10, &, 14 weeks	None	0.89	0.95	0.97	0.97	NA	NA	1-39yo	0 yrs	None	0.5	0.69	0.85	0.85	NA	NA	None	NA	NA	NA	NA	NA	NA	NA	NA	0.55	Severe Cases per 100,000 population	1400.09	1317.82	1517.82	1689	1798.27	1868	1909.36	1924.45	1909.91	1895.55	1871.91	1906.64	1885.64	1855.27	1845.09
129	PEV (Pre-Erythrocytic Vaccine)	3	0.5	2	10	Infants	6, 10, &, 14 weeks	None	0.89	0.95	0.97	0.97	NA	NA	1-39yo	0 yrs	None	0.5	0.69	0.85	0.85	NA	NA	None	NA	NA	NA	NA	NA	NA	NA	NA	0.55	Deaths per 100,000 population	290.182	276.636	297.364	320.545	339	348.091	365.182	361.091	354.636	372	366.636	368.909	354.091	356.182	359.455
129	PEV (Pre-Erythrocytic Vaccine)	3	0.5	2	10	Infants	6, 10, &, 14 weeks	None	0.89	0.95	0.97	0.97	NA	NA	1-39yo	0 yrs	None	0.5	0.69	0.85	0.85	NA	NA	None	NA	NA	NA	NA	NA	NA	NA	NA	0.55	Cases in <5yo per 100,000 population	23559.4	20373.6	22061.1	23643.3	24456	25000.4	25439.5	25668.4	25843.7	25965.5	26062.1	26010.6	26039.1	26023.9	25941.5
129	PEV (Pre-Erythrocytic Vaccine)	3	0.5	2	10	Infants	6, 10, &, 14 weeks	None	0.89	0.95	0.97	0.97	NA	NA	1-39yo	0 yrs	None	0.5	0.69	0.85	0.85	NA	NA	None	NA	NA	NA	NA	NA	NA	NA	NA	0.55	Severe Cases in <5yo per 100,000 population	935.091	836.455	925.091	1006.91	1047.45	1065.36	1100.91	1106.18	1107.18	1089	1096.82	1110.45	1111.64	1107.45	1094.18
129	PEV (Pre-Erythrocytic Vaccine)	3	0.5	2	10	Infants	6, 10, &, 14 weeks	None	0.89	0.95	0.97	0.97	NA	NA	1-39yo	0 yrs	None	0.5	0.69	0.85	0.85	NA	NA	None	NA	NA	NA	NA	NA	NA	NA	NA	0.55	Deaths in < 5yo per 100,000 population	193.909	179.182	179.909	190.727	195.273	198.182	207.636	200.091	201.818	209	212.273	218.727	208.636	210.364	206.455
129	PEV (Pre-Erythrocytic Vaccine)	3	0.5	2	10	Infants	6, 10, &, 14 weeks	None	0.89	0.95	0.97	0.97	NA	NA	1-39yo	0 yrs	None	0.5	0.69	0.85	0.85	NA	NA	None	NA	NA	NA	NA	NA	NA	NA	NA	0.55	DALYs per 100,000 population	7851.07	7477.23	8057.3	8726.23	9196.1	9513.81	9903.74	9828.88	9714.13	10090	9946.96	9992.66	9638.59	9707.73	9787.05
129	PEV (Pre-Erythrocytic Vaccine)	3	0.5	2	10	Infants	6, 10, &, 14 weeks	None	0.89	0.95	0.97	0.97	NA	NA	1-39yo	0 yrs	None	0.5	0.69	0.85	0.85	NA	NA	None	NA	NA	NA	NA	NA	NA	NA	NA	0.55	Income and productivity gains from delivering vaccine (US$ / dose)	0.537053	7.12062	4.07574	2.00939	0.615971	-0.217186	-0.687587	-0.931148	-1.05649	-1.06533	-1.05797	-1.00342	-0.911184	-0.870539	-0.778944
130	PEV (Pre-Erythrocytic Vaccine)	3	0.5	2	10	Infants	6, 10, &, 14 weeks	None	0.7	0.81	0.93	0.93	NA	NA	1-39yo	0 yrs	None	0.89	0.95	0.97	0.97	NA	NA	None	NA	NA	NA	NA	NA	NA	NA	NA	0.55	Cases per 100,000 population	101843	96831.8	114159	126933	135331	139892	143073	144375	145299	145360	145368	144944	144196	144030	143241
130	PEV (Pre-Erythrocytic Vaccine)	3	0.5	2	10	Infants	6, 10, &, 14 weeks	None	0.7	0.81	0.93	0.93	NA	NA	1-39yo	0 yrs	None	0.89	0.95	0.97	0.97	NA	NA	None	NA	NA	NA	NA	NA	NA	NA	NA	0.55	Severe Cases per 100,000 population	1296	1236.09	1482.73	1693.18	1855.73	1961.55	1969.09	1972.36	1953.18	1933.73	1912.82	1908.27	1859.09	1873.27	1865.45
130	PEV (Pre-Erythrocytic Vaccine)	3	0.5	2	10	Infants	6, 10, &, 14 weeks	None	0.7	0.81	0.93	0.93	NA	NA	1-39yo	0 yrs	None	0.89	0.95	0.97	0.97	NA	NA	None	NA	NA	NA	NA	NA	NA	NA	NA	0.55	Deaths per 100,000 population	272.727	254.909	289.182	324.182	354	367.364	371.909	379.636	375	382.273	371.273	369.636	362.545	368.818	364.818
130	PEV (Pre-Erythrocytic Vaccine)	3	0.5	2	10	Infants	6, 10, &, 14 weeks	None	0.7	0.81	0.93	0.93	NA	NA	1-39yo	0 yrs	None	0.89	0.95	0.97	0.97	NA	NA	None	NA	NA	NA	NA	NA	NA	NA	NA	0.55	Cases in <5yo per 100,000 population	22259.7	18816.9	21336.8	23754.8	25149.2	25808.2	26504.2	26755.6	27059	27113.8	27178.2	27169.7	27143.2	27146.5	27186.8
130	PEV (Pre-Erythrocytic Vaccine)	3	0.5	2	10	Infants	6, 10, &, 14 weeks	None	0.7	0.81	0.93	0.93	NA	NA	1-39yo	0 yrs	None	0.89	0.95	0.97	0.97	NA	NA	None	NA	NA	NA	NA	NA	NA	NA	NA	0.55	Severe Cases in <5yo per 100,000 population	880.182	797	907.455	1008.55	1066	1120.82	1125	1134.36	1132.45	1128.27	1124.73	1132.91	1108.27	1123.18	1123.18
130	PEV (Pre-Erythrocytic Vaccine)	3	0.5	2	10	Infants	6, 10, &, 14 weeks	None	0.7	0.81	0.93	0.93	NA	NA	1-39yo	0 yrs	None	0.89	0.95	0.97	0.97	NA	NA	None	NA	NA	NA	NA	NA	NA	NA	NA	0.55	Deaths in < 5yo per 100,000 population	189.364	164.091	169.636	192.455	201.545	208.091	213.273	219.273	215.545	221.273	217.273	220.727	214	220.545	219.273
130	PEV (Pre-Erythrocytic Vaccine)	3	0.5	2	10	Infants	6, 10, &, 14 weeks	None	0.7	0.81	0.93	0.93	NA	NA	1-39yo	0 yrs	None	0.89	0.95	0.97	0.97	NA	NA	None	NA	NA	NA	NA	NA	NA	NA	NA	0.55	DALYs per 100,000 population	7377.81	6899.55	7847.95	8818.58	9642.04	9953.21	10096.3	10276.4	10218.9	10380.4	10071.6	10028.3	9818.21	9985.07	9900.66
130	PEV (Pre-Erythrocytic Vaccine)	3	0.5	2	10	Infants	6, 10, &, 14 weeks	None	0.7	0.81	0.93	0.93	NA	NA	1-39yo	0 yrs	None	0.89	0.95	0.97	0.97	NA	NA	None	NA	NA	NA	NA	NA	NA	NA	NA	0.55	Income and productivity gains from delivering vaccine (US$ / dose)	0.557329	10.6618	6.08375	2.80134	0.613648	-0.632629	-1.39904	-1.68674	-1.91042	-1.90055	-1.88599	-1.76076	-1.54551	-1.493	-1.292
131	PEV (Pre-Erythrocytic Vaccine)	3	0.5	2	10	Infants	6, 10, &, 14 weeks	None	0.7	0.81	0.93	0.93	NA	NA	1-39yo	0 yrs	None	0.7	0.81	0.93	0.93	NA	NA	None	NA	NA	NA	NA	NA	NA	NA	NA	0.55	Cases per 100,000 population	105086	100921	116422	127791	135626	139958	142463	143731	144479	144469	144569	144206	143560	143359	142823
131	PEV (Pre-Erythrocytic Vaccine)	3	0.5	2	10	Infants	6, 10, &, 14 weeks	None	0.7	0.81	0.93	0.93	NA	NA	1-39yo	0 yrs	None	0.7	0.81	0.93	0.93	NA	NA	None	NA	NA	NA	NA	NA	NA	NA	NA	0.55	Severe Cases per 100,000 population	1338.73	1264.45	1500.91	1715	1848.55	1923.36	1933.64	1949.45	1926.18	1944.18	1912.91	1905.73	1887.09	1862.91	1851.55
131	PEV (Pre-Erythrocytic Vaccine)	3	0.5	2	10	Infants	6, 10, &, 14 weeks	None	0.7	0.81	0.93	0.93	NA	NA	1-39yo	0 yrs	None	0.7	0.81	0.93	0.93	NA	NA	None	NA	NA	NA	NA	NA	NA	NA	NA	0.55	Deaths per 100,000 population	286.364	257.455	299.818	317.636	364.545	359.364	375.636	384.636	362.182	376.818	369.545	373.909	364.091	366.909	364.364
131	PEV (Pre-Erythrocytic Vaccine)	3	0.5	2	10	Infants	6, 10, &, 14 weeks	None	0.7	0.81	0.93	0.93	NA	NA	1-39yo	0 yrs	None	0.7	0.81	0.93	0.93	NA	NA	None	NA	NA	NA	NA	NA	NA	NA	NA	0.55	Cases in <5yo per 100,000 population	22961.7	19695.5	21913.1	23973.8	25212.8	25905.9	26510.5	26686.8	26959.8	27037.4	27164.8	27123	27150.7	27127.8	27024.2
131	PEV (Pre-Erythrocytic Vaccine)	3	0.5	2	10	Infants	6, 10, &, 14 weeks	None	0.7	0.81	0.93	0.93	NA	NA	1-39yo	0 yrs	None	0.7	0.81	0.93	0.93	NA	NA	None	NA	NA	NA	NA	NA	NA	NA	NA	0.55	Severe Cases in <5yo per 100,000 population	897.727	811	929.091	1016.18	1093.64	1121.45	1120.36	1113.18	1126.82	1145	1125.64	1127.18	1124.18	1111.55	1126.27
131	PEV (Pre-Erythrocytic Vaccine)	3	0.5	2	10	Infants	6, 10, &, 14 weeks	None	0.7	0.81	0.93	0.93	NA	NA	1-39yo	0 yrs	None	0.7	0.81	0.93	0.93	NA	NA	None	NA	NA	NA	NA	NA	NA	NA	NA	0.55	Deaths in < 5yo per 100,000 population	193	166	185.545	187.182	210.545	206.455	212	219.182	211.636	223.818	218.727	218.455	214.909	220.364	217.091
131	PEV (Pre-Erythrocytic Vaccine)	3	0.5	2	10	Infants	6, 10, &, 14 weeks	None	0.7	0.81	0.93	0.93	NA	NA	1-39yo	0 yrs	None	0.7	0.81	0.93	0.93	NA	NA	None	NA	NA	NA	NA	NA	NA	NA	NA	0.55	DALYs per 100,000 population	7759.31	6949.6	8146.09	8614.69	9850.26	9747.15	10169.1	10403.3	9825.42	10248.5	10028.7	10120.9	9899.21	9939.63	9875.89
131	PEV (Pre-Erythrocytic Vaccine)	3	0.5	2	10	Infants	6, 10, &, 14 weeks	None	0.7	0.81	0.93	0.93	NA	NA	1-39yo	0 yrs	None	0.7	0.81	0.93	0.93	NA	NA	None	NA	NA	NA	NA	NA	NA	NA	NA	0.55	Income and productivity gains from delivering vaccine (US$ / dose)	0.549734	9.62485	5.53648	2.58635	0.540119	-0.593634	-1.21756	-1.50934	-1.66972	-1.67445	-1.65226	-1.5431	-1.35213	-1.28555	-1.17404
132	PEV (Pre-Erythrocytic Vaccine)	3	0.5	2	10	Infants	6, 10, &, 14 weeks	None	0.7	0.81	0.93	0.93	NA	NA	1-39yo	0 yrs	None	0.5	0.69	0.85	0.85	NA	NA	None	NA	NA	NA	NA	NA	NA	NA	NA	0.55	Cases per 100,000 population	108931	104995	119163	129176	135688	139555	141727	142950	143420	143581	143587	143511	143125	142605	142210
132	PEV (Pre-Erythrocytic Vaccine)	3	0.5	2	10	Infants	6, 10, &, 14 weeks	None	0.7	0.81	0.93	0.93	NA	NA	1-39yo	0 yrs	None	0.5	0.69	0.85	0.85	NA	NA	None	NA	NA	NA	NA	NA	NA	NA	NA	0.55	Severe Cases per 100,000 population	1380.36	1332.91	1535.36	1730.73	1834.27	1896.82	1904.09	1943.18	1894.91	1915	1886.18	1896.27	1881	1873	1849.64
132	PEV (Pre-Erythrocytic Vaccine)	3	0.5	2	10	Infants	6, 10, &, 14 weeks	None	0.7	0.81	0.93	0.93	NA	NA	1-39yo	0 yrs	None	0.5	0.69	0.85	0.85	NA	NA	None	NA	NA	NA	NA	NA	NA	NA	NA	0.55	Deaths per 100,000 population	294.364	268.636	306	336.636	344.455	360.182	371.273	373	364	366.182	363.545	370.273	370.091	358.455	360.273
132	PEV (Pre-Erythrocytic Vaccine)	3	0.5	2	10	Infants	6, 10, &, 14 weeks	None	0.7	0.81	0.93	0.93	NA	NA	1-39yo	0 yrs	None	0.5	0.69	0.85	0.85	NA	NA	None	NA	NA	NA	NA	NA	NA	NA	NA	0.55	Cases in <5yo per 100,000 population	23672.5	20612.4	22698.1	24338	25407.2	26051.4	26485.6	26755.8	26826.8	26910	26960.7	27113.5	27052.3	26981.8	27011.5
132	PEV (Pre-Erythrocytic Vaccine)	3	0.5	2	10	Infants	6, 10, &, 14 weeks	None	0.7	0.81	0.93	0.93	NA	NA	1-39yo	0 yrs	None	0.5	0.69	0.85	0.85	NA	NA	None	NA	NA	NA	NA	NA	NA	NA	NA	0.55	Severe Cases in <5yo per 100,000 population	920.909	854.545	937.273	1040.55	1090.45	1111	1108.91	1138.55	1112.36	1130.91	1114.36	1128.64	1124.82	1123.55	1118.27
132	PEV (Pre-Erythrocytic Vaccine)	3	0.5	2	10	Infants	6, 10, &, 14 weeks	None	0.7	0.81	0.93	0.93	NA	NA	1-39yo	0 yrs	None	0.5	0.69	0.85	0.85	NA	NA	None	NA	NA	NA	NA	NA	NA	NA	NA	0.55	Deaths in < 5yo per 100,000 population	196.818	172.545	184.091	205.091	203.909	208.455	210.182	215.636	211.455	215.091	216.091	216.364	222.545	213.909	219.545
132	PEV (Pre-Erythrocytic Vaccine)	3	0.5	2	10	Infants	6, 10, &, 14 weeks	None	0.7	0.81	0.93	0.93	NA	NA	1-39yo	0 yrs	None	0.5	0.69	0.85	0.85	NA	NA	None	NA	NA	NA	NA	NA	NA	NA	NA	0.55	DALYs per 100,000 population	7949.86	7288.76	8283.78	9111.75	9389.71	9762.34	10042.3	10105.1	9856.77	9913.58	9893.1	10042.5	10046	9728.92	9825.55
132	PEV (Pre-Erythrocytic Vaccine)	3	0.5	2	10	Infants	6, 10, &, 14 weeks	None	0.7	0.81	0.93	0.93	NA	NA	1-39yo	0 yrs	None	0.5	0.69	0.85	0.85	NA	NA	None	NA	NA	NA	NA	NA	NA	NA	NA	0.55	Income and productivity gains from delivering vaccine (US$ / dose)	0.544489	8.60057	4.87134	2.25009	0.554642	-0.44689	-1.00751	-1.29444	-1.37734	-1.4442	-1.41495	-1.35933	-1.2767	-1.13236	-1.02805
133	PEV (Pre-Erythrocytic Vaccine)	3	0.5	2	10	Infants	6, 10, &, 14 weeks	None	0.5	0.69	0.85	0.85	NA	NA	1-39yo	0 yrs	None	0.89	0.95	0.97	0.97	NA	NA	None	NA	NA	NA	NA	NA	NA	NA	NA	0.55	Cases per 100,000 population	101773	97414.1	114606	127804	136463	141336	144002	145544	146311	146405	146224	145773	145278	144438	144108
133	PEV (Pre-Erythrocytic Vaccine)	3	0.5	2	10	Infants	6, 10, &, 14 weeks	None	0.5	0.69	0.85	0.85	NA	NA	1-39yo	0 yrs	None	0.89	0.95	0.97	0.97	NA	NA	None	NA	NA	NA	NA	NA	NA	NA	NA	0.55	Severe Cases per 100,000 population	1288.55	1246.18	1506.09	1756.55	1908.91	1990.27	1970.91	1995.82	1972.18	1930.18	1956.09	1930.09	1890	1898.27	1872.36
133	PEV (Pre-Erythrocytic Vaccine)	3	0.5	2	10	Infants	6, 10, &, 14 weeks	None	0.5	0.69	0.85	0.85	NA	NA	1-39yo	0 yrs	None	0.89	0.95	0.97	0.97	NA	NA	None	NA	NA	NA	NA	NA	NA	NA	NA	0.55	Deaths per 100,000 population	278	260.273	305.182	346.545	371.545	371	369.636	385.182	379.636	375.182	374.091	377.818	368.182	369.727	368.727
133	PEV (Pre-Erythrocytic Vaccine)	3	0.5	2	10	Infants	6, 10, &, 14 weeks	None	0.5	0.69	0.85	0.85	NA	NA	1-39yo	0 yrs	None	0.89	0.95	0.97	0.97	NA	NA	None	NA	NA	NA	NA	NA	NA	NA	NA	0.55	Cases in <5yo per 100,000 population	22294	19230	21923.6	24526.5	26094.3	26844.4	27435.5	27638	28016.6	28152.4	28041.4	28196.9	28179.2	28072.2	28026.6
133	PEV (Pre-Erythrocytic Vaccine)	3	0.5	2	10	Infants	6, 10, &, 14 weeks	None	0.5	0.69	0.85	0.85	NA	NA	1-39yo	0 yrs	None	0.89	0.95	0.97	0.97	NA	NA	None	NA	NA	NA	NA	NA	NA	NA	NA	0.55	Severe Cases in <5yo per 100,000 population	864.909	808.727	925.545	1060.91	1118.09	1160.18	1150.45	1165.91	1147.45	1138.73	1167.55	1163.91	1153.64	1154.09	1155.18
133	PEV (Pre-Erythrocytic Vaccine)	3	0.5	2	10	Infants	6, 10, &, 14 weeks	None	0.5	0.69	0.85	0.85	NA	NA	1-39yo	0 yrs	None	0.89	0.95	0.97	0.97	NA	NA	None	NA	NA	NA	NA	NA	NA	NA	NA	0.55	Deaths in < 5yo per 100,000 population	189.182	170.636	186.364	209.727	218.909	214.182	213.636	221.636	217.818	221.818	221.455	226.818	225.727	224.455	229.364
133	PEV (Pre-Erythrocytic Vaccine)	3	0.5	2	10	Infants	6, 10, &, 14 weeks	None	0.5	0.69	0.85	0.85	NA	NA	1-39yo	0 yrs	None	0.89	0.95	0.97	0.97	NA	NA	None	NA	NA	NA	NA	NA	NA	NA	NA	0.55	DALYs per 100,000 population	7508.25	7022.86	8226.88	9359.02	10066.1	10075.7	10037	10455.8	10306.5	10178.3	10162.5	10234	9996.02	10054.6	9989.89
133	PEV (Pre-Erythrocytic Vaccine)	3	0.5	2	10	Infants	6, 10, &, 14 weeks	None	0.5	0.69	0.85	0.85	NA	NA	1-39yo	0 yrs	None	0.89	0.95	0.97	0.97	NA	NA	None	NA	NA	NA	NA	NA	NA	NA	NA	0.55	Income and productivity gains from delivering vaccine (US$ / dose)	0.565327	13.2531	7.6509	3.32941	0.469007	-1.09108	-1.93656	-2.42841	-2.62882	-2.56456	-2.53993	-2.31904	-2.12231	-1.87553	-1.79188
134	PEV (Pre-Erythrocytic Vaccine)	3	0.5	2	10	Infants	6, 10, &, 14 weeks	None	0.5	0.69	0.85	0.85	NA	NA	1-39yo	0 yrs	None	0.7	0.81	0.93	0.93	NA	NA	None	NA	NA	NA	NA	NA	NA	NA	NA	0.55	Cases per 100,000 population	105180	101062	117068	128851	136519	140689	143514	145159	145843	145729	145558	145127	144224	143691	143445
134	PEV (Pre-Erythrocytic Vaccine)	3	0.5	2	10	Infants	6, 10, &, 14 weeks	None	0.5	0.69	0.85	0.85	NA	NA	1-39yo	0 yrs	None	0.7	0.81	0.93	0.93	NA	NA	None	NA	NA	NA	NA	NA	NA	NA	NA	0.55	Severe Cases per 100,000 population	1333.73	1286.18	1567.27	1750.45	1907	1958.18	1962.91	1985.64	1969.64	1944.27	1923.45	1903.64	1888.64	1872.09	1885.73
134	PEV (Pre-Erythrocytic Vaccine)	3	0.5	2	10	Infants	6, 10, &, 14 weeks	None	0.5	0.69	0.85	0.85	NA	NA	1-39yo	0 yrs	None	0.7	0.81	0.93	0.93	NA	NA	None	NA	NA	NA	NA	NA	NA	NA	NA	0.55	Deaths per 100,000 population	275.545	264.818	309.636	340.273	355.909	373.636	377.909	377.909	379.545	373.636	363.636	361.273	369.273	361.818	374
134	PEV (Pre-Erythrocytic Vaccine)	3	0.5	2	10	Infants	6, 10, &, 14 weeks	None	0.5	0.69	0.85	0.85	NA	NA	1-39yo	0 yrs	None	0.7	0.81	0.93	0.93	NA	NA	None	NA	NA	NA	NA	NA	NA	NA	NA	0.55	Cases in <5yo per 100,000 population	23067.5	20042.1	22541.6	24832.8	26169.7	26922.6	27410.5	27862.9	28032.9	27967.9	28199.7	28104.9	28006.9	28004.5	28003.7
134	PEV (Pre-Erythrocytic Vaccine)	3	0.5	2	10	Infants	6, 10, &, 14 weeks	None	0.5	0.69	0.85	0.85	NA	NA	1-39yo	0 yrs	None	0.7	0.81	0.93	0.93	NA	NA	None	NA	NA	NA	NA	NA	NA	NA	NA	0.55	Severe Cases in <5yo per 100,000 population	906.727	826.364	982	1062.18	1135.45	1150.73	1151.55	1154.18	1171	1159.91	1155.45	1151.73	1144.09	1149.91	1152.45
134	PEV (Pre-Erythrocytic Vaccine)	3	0.5	2	10	Infants	6, 10, &, 14 weeks	None	0.5	0.69	0.85	0.85	NA	NA	1-39yo	0 yrs	None	0.7	0.81	0.93	0.93	NA	NA	None	NA	NA	NA	NA	NA	NA	NA	NA	0.55	Deaths in < 5yo per 100,000 population	192.364	170.545	193.818	201.545	209.636	215.727	221	220.091	230	226	217	218.545	225.364	218.909	226.182
134	PEV (Pre-Erythrocytic Vaccine)	3	0.5	2	10	Infants	6, 10, &, 14 weeks	None	0.5	0.69	0.85	0.85	NA	NA	1-39yo	0 yrs	None	0.7	0.81	0.93	0.93	NA	NA	None	NA	NA	NA	NA	NA	NA	NA	NA	0.55	DALYs per 100,000 population	7461.39	7180.41	8381.46	9217.46	9666.46	10144.4	10226.9	10261.9	10273.1	10144.1	9900.83	9830.22	10035.1	9827.9	10146.3
134	PEV (Pre-Erythrocytic Vaccine)	3	0.5	2	10	Infants	6, 10, &, 14 weeks	None	0.5	0.69	0.85	0.85	NA	NA	1-39yo	0 yrs	None	0.7	0.81	0.93	0.93	NA	NA	None	NA	NA	NA	NA	NA	NA	NA	NA	0.55	Income and productivity gains from delivering vaccine (US$ / dose)	0.556143	12.0134	6.84939	3.02539	0.479514	-0.864956	-1.72704	-2.2404	-2.42944	-2.37549	-2.27637	-2.10219	-1.81683	-1.60606	-1.5425
135	PEV (Pre-Erythrocytic Vaccine)	3	0.5	2	10	Infants	6, 10, &, 14 weeks	None	0.5	0.69	0.85	0.85	NA	NA	1-39yo	0 yrs	None	0.5	0.69	0.85	0.85	NA	NA	None	NA	NA	NA	NA	NA	NA	NA	NA	0.55	Cases per 100,000 population	109052	105539	120166	130198	136534	140756	142921	144000	144518	144738	144509	144358	143972	143551	142785
135	PEV (Pre-Erythrocytic Vaccine)	3	0.5	2	10	Infants	6, 10, &, 14 weeks	None	0.5	0.69	0.85	0.85	NA	NA	1-39yo	0 yrs	None	0.5	0.69	0.85	0.85	NA	NA	None	NA	NA	NA	NA	NA	NA	NA	NA	0.55	Severe Cases per 100,000 population	1384.36	1356.91	1570.73	1758.27	1886.45	1937.55	1961.18	1931.09	1935.91	1938.09	1911.73	1886.36	1874.73	1886.18	1849.73
135	PEV (Pre-Erythrocytic Vaccine)	3	0.5	2	10	Infants	6, 10, &, 14 weeks	None	0.5	0.69	0.85	0.85	NA	NA	1-39yo	0 yrs	None	0.5	0.69	0.85	0.85	NA	NA	None	NA	NA	NA	NA	NA	NA	NA	NA	0.55	Deaths per 100,000 population	292.636	272.818	306.273	329.909	354.727	381.182	371.455	376.273	382.818	378.091	374.818	371.364	369	369.545	360.091
135	PEV (Pre-Erythrocytic Vaccine)	3	0.5	2	10	Infants	6, 10, &, 14 weeks	None	0.5	0.69	0.85	0.85	NA	NA	1-39yo	0 yrs	None	0.5	0.69	0.85	0.85	NA	NA	None	NA	NA	NA	NA	NA	NA	NA	NA	0.55	Cases in <5yo per 100,000 population	23790.5	21022.4	23357.1	25269.3	26372.3	27061.3	27482.1	27615.2	27768.4	27925.5	27956.1	28043.5	28090	28082.6	27943.7
135	PEV (Pre-Erythrocytic Vaccine)	3	0.5	2	10	Infants	6, 10, &, 14 weeks	None	0.5	0.69	0.85	0.85	NA	NA	1-39yo	0 yrs	None	0.5	0.69	0.85	0.85	NA	NA	None	NA	NA	NA	NA	NA	NA	NA	NA	0.55	Severe Cases in <5yo per 100,000 population	920.091	867.364	981	1079.18	1127.45	1158.82	1162.82	1145.36	1139.55	1164.73	1149.45	1152.36	1144.55	1148.45	1136.55
135	PEV (Pre-Erythrocytic Vaccine)	3	0.5	2	10	Infants	6, 10, &, 14 weeks	None	0.5	0.69	0.85	0.85	NA	NA	1-39yo	0 yrs	None	0.5	0.69	0.85	0.85	NA	NA	None	NA	NA	NA	NA	NA	NA	NA	NA	0.55	Deaths in < 5yo per 100,000 population	200.545	179	193.727	198.636	210.909	231.182	214.182	224.727	228.636	220.909	226	220.364	225.182	224.545	219.364
135	PEV (Pre-Erythrocytic Vaccine)	3	0.5	2	10	Infants	6, 10, &, 14 weeks	None	0.5	0.69	0.85	0.85	NA	NA	1-39yo	0 yrs	None	0.5	0.69	0.85	0.85	NA	NA	None	NA	NA	NA	NA	NA	NA	NA	NA	0.55	DALYs per 100,000 population	7943.91	7404.1	8303.4	8959.12	9642.95	10375.1	10053.1	10183.4	10377.6	10230	10154.1	10092.9	10006.6	10010.6	9809.52
135	PEV (Pre-Erythrocytic Vaccine)	3	0.5	2	10	Infants	6, 10, &, 14 weeks	None	0.5	0.69	0.85	0.85	NA	NA	1-39yo	0 yrs	None	0.5	0.69	0.85	0.85	NA	NA	None	NA	NA	NA	NA	NA	NA	NA	NA	0.55	Income and productivity gains from delivering vaccine (US$ / dose)	0.54948	10.641	5.89554	2.63391	0.538757	-0.815122	-1.55247	-1.85126	-1.9999	-2.03119	-1.95811	-1.83427	-1.68365	-1.53921	-1.34413
136	PEV (Pre-Erythrocytic Vaccine)	3	0.5	2	100	Infants	6, 10, &, 14 weeks	None	0.89	0.95	0.97	0.97	NA	NA	1-39yo	0 yrs	None	0.89	0.95	0.97	0.97	NA	NA	None	NA	NA	NA	NA	NA	NA	NA	NA	0.55	Cases per 100,000 population	94092.4	102292	111638	115757	117719	118570	118627	118441	118135	117857	117814	117244	116957	116831	116553
136	PEV (Pre-Erythrocytic Vaccine)	3	0.5	2	100	Infants	6, 10, &, 14 weeks	None	0.89	0.95	0.97	0.97	NA	NA	1-39yo	0 yrs	None	0.89	0.95	0.97	0.97	NA	NA	None	NA	NA	NA	NA	NA	NA	NA	NA	0.55	Severe Cases per 100,000 population	1275.79	1418.29	1582.14	1642.57	1674.79	1689.57	1683.07	1686.14	1679.5	1665.29	1639.64	1663.86	1678.57	1654.79	1644.71
136	PEV (Pre-Erythrocytic Vaccine)	3	0.5	2	100	Infants	6, 10, &, 14 weeks	None	0.89	0.95	0.97	0.97	NA	NA	1-39yo	0 yrs	None	0.89	0.95	0.97	0.97	NA	NA	None	NA	NA	NA	NA	NA	NA	NA	NA	0.55	Deaths per 100,000 population	317.5	329.643	363.857	360.071	366.714	369.143	372.071	374.643	374	361.357	374.286	368.214	368.714	369.786	371.357
136	PEV (Pre-Erythrocytic Vaccine)	3	0.5	2	100	Infants	6, 10, &, 14 weeks	None	0.89	0.95	0.97	0.97	NA	NA	1-39yo	0 yrs	None	0.89	0.95	0.97	0.97	NA	NA	None	NA	NA	NA	NA	NA	NA	NA	NA	0.55	Cases in <5yo per 100,000 population	43551.6	45048.7	48221.7	49456.4	50207.5	50806.4	50726.5	50722	50662.6	50749.1	50794.3	50653.6	50666.5	50686.8	50644.4
136	PEV (Pre-Erythrocytic Vaccine)	3	0.5	2	100	Infants	6, 10, &, 14 weeks	None	0.89	0.95	0.97	0.97	NA	NA	1-39yo	0 yrs	None	0.89	0.95	0.97	0.97	NA	NA	None	NA	NA	NA	NA	NA	NA	NA	NA	0.55	Severe Cases in <5yo per 100,000 population	1176.79	1295.07	1428.86	1472.14	1504.36	1522.14	1501.64	1513.64	1507.71	1495.71	1476.79	1496.57	1513.71	1487.14	1480.21
136	PEV (Pre-Erythrocytic Vaccine)	3	0.5	2	100	Infants	6, 10, &, 14 weeks	None	0.89	0.95	0.97	0.97	NA	NA	1-39yo	0 yrs	None	0.89	0.95	0.97	0.97	NA	NA	None	NA	NA	NA	NA	NA	NA	NA	NA	0.55	Deaths in < 5yo per 100,000 population	292.429	295.071	326.5	318.857	323	326.357	329	329.571	332.429	322.5	331.429	328.929	330.071	327.786	328.714
136	PEV (Pre-Erythrocytic Vaccine)	3	0.5	2	100	Infants	6, 10, &, 14 weeks	None	0.89	0.95	0.97	0.97	NA	NA	1-39yo	0 yrs	None	0.89	0.95	0.97	0.97	NA	NA	None	NA	NA	NA	NA	NA	NA	NA	NA	0.55	DALYs per 100,000 population	8538.6	8886.84	9822.83	9735.39	9921.09	9985.55	10036.8	10113.2	10102.5	9790.18	10105.8	9945.9	9969.33	9986.42	10015.3
136	PEV (Pre-Erythrocytic Vaccine)	3	0.5	2	100	Infants	6, 10, &, 14 weeks	None	0.89	0.95	0.97	0.97	NA	NA	1-39yo	0 yrs	None	0.89	0.95	0.97	0.97	NA	NA	None	NA	NA	NA	NA	NA	NA	NA	NA	0.55	Income and productivity gains from delivering vaccine (US$ / dose)	0.208915	1.30474	-0.520053	-1.33677	-1.7086	-1.84291	-1.85691	-1.79521	-1.75012	-1.67656	-1.62737	-1.54795	-1.48955	-1.43563	-1.38242
137	PEV (Pre-Erythrocytic Vaccine)	3	0.5	2	100	Infants	6, 10, &, 14 weeks	None	0.89	0.95	0.97	0.97	NA	NA	1-39yo	0 yrs	None	0.7	0.81	0.93	0.93	NA	NA	None	NA	NA	NA	NA	NA	NA	NA	NA	0.55	Cases per 100,000 population	95717.3	103025	111303	115325	117096	117908	118122	117903	117760	117556	117304	116948	116902	116623	116554
137	PEV (Pre-Erythrocytic Vaccine)	3	0.5	2	100	Infants	6, 10, &, 14 weeks	None	0.89	0.95	0.97	0.97	NA	NA	1-39yo	0 yrs	None	0.7	0.81	0.93	0.93	NA	NA	None	NA	NA	NA	NA	NA	NA	NA	NA	0.55	Severe Cases per 100,000 population	1301.5	1428.14	1573.93	1656.29	1697.71	1694.71	1672.79	1687.5	1673.36	1671.29	1679.79	1666.07	1662.29	1651	1648.71
137	PEV (Pre-Erythrocytic Vaccine)	3	0.5	2	100	Infants	6, 10, &, 14 weeks	None	0.89	0.95	0.97	0.97	NA	NA	1-39yo	0 yrs	None	0.7	0.81	0.93	0.93	NA	NA	None	NA	NA	NA	NA	NA	NA	NA	NA	0.55	Deaths per 100,000 population	323.357	328.786	354.857	363.857	362.143	368.929	365.143	378.857	367.643	365	375.786	378.714	366.714	372.857	360.571
137	PEV (Pre-Erythrocytic Vaccine)	3	0.5	2	100	Infants	6, 10, &, 14 weeks	None	0.89	0.95	0.97	0.97	NA	NA	1-39yo	0 yrs	None	0.7	0.81	0.93	0.93	NA	NA	None	NA	NA	NA	NA	NA	NA	NA	NA	0.55	Cases in <5yo per 100,000 population	44339.6	45491	48312.3	49520.2	50226.8	50868.1	50769.3	50688.4	50668.1	50671.6	50794.6	50668.8	50763.5	50638.1	50605.1
137	PEV (Pre-Erythrocytic Vaccine)	3	0.5	2	100	Infants	6, 10, &, 14 weeks	None	0.89	0.95	0.97	0.97	NA	NA	1-39yo	0 yrs	None	0.7	0.81	0.93	0.93	NA	NA	None	NA	NA	NA	NA	NA	NA	NA	NA	0.55	Severe Cases in <5yo per 100,000 population	1203.29	1306.5	1425.43	1493.86	1528.29	1533.86	1502.07	1511.07	1504	1500.07	1511.86	1499.93	1496.5	1485.14	1482.64
137	PEV (Pre-Erythrocytic Vaccine)	3	0.5	2	100	Infants	6, 10, &, 14 weeks	None	0.89	0.95	0.97	0.97	NA	NA	1-39yo	0 yrs	None	0.7	0.81	0.93	0.93	NA	NA	None	NA	NA	NA	NA	NA	NA	NA	NA	0.55	Deaths in < 5yo per 100,000 population	297.429	297.929	317.929	324.071	322	330.071	325.5	335.429	326.286	324.286	336.286	335.786	325.286	331.643	317.929
137	PEV (Pre-Erythrocytic Vaccine)	3	0.5	2	100	Infants	6, 10, &, 14 weeks	None	0.89	0.95	0.97	0.97	NA	NA	1-39yo	0 yrs	None	0.7	0.81	0.93	0.93	NA	NA	None	NA	NA	NA	NA	NA	NA	NA	NA	0.55	DALYs per 100,000 population	8703.18	8870.17	9588.03	9858.32	9807.41	9983.15	9892.24	10239.1	9949.93	9863.57	10171.7	10234.2	9929.12	10090.5	9733.92
137	PEV (Pre-Erythrocytic Vaccine)	3	0.5	2	100	Infants	6, 10, &, 14 weeks	None	0.89	0.95	0.97	0.97	NA	NA	1-39yo	0 yrs	None	0.7	0.81	0.93	0.93	NA	NA	None	NA	NA	NA	NA	NA	NA	NA	NA	0.55	Income and productivity gains from delivering vaccine (US$ / dose)	0.204162	1.17764	-0.439714	-1.23628	-1.59747	-1.69255	-1.73539	-1.70083	-1.67253	-1.6241	-1.54227	-1.48068	-1.45097	-1.39993	-1.39344
138	PEV (Pre-Erythrocytic Vaccine)	3	0.5	2	100	Infants	6, 10, &, 14 weeks	None	0.89	0.95	0.97	0.97	NA	NA	1-39yo	0 yrs	None	0.5	0.69	0.85	0.85	NA	NA	None	NA	NA	NA	NA	NA	NA	NA	NA	0.55	Cases per 100,000 population	97718.4	103955	111065	114305	116136	116891	117176	117248	117170	116976	116812	116705	116577	116562	116363
138	PEV (Pre-Erythrocytic Vaccine)	3	0.5	2	100	Infants	6, 10, &, 14 weeks	None	0.89	0.95	0.97	0.97	NA	NA	1-39yo	0 yrs	None	0.5	0.69	0.85	0.85	NA	NA	None	NA	NA	NA	NA	NA	NA	NA	NA	0.55	Severe Cases per 100,000 population	1314.38	1421.85	1560.23	1618.31	1698.77	1714.23	1685.92	1667.77	1690.77	1675.38	1682.38	1673.69	1675.31	1667.54	1663.92
138	PEV (Pre-Erythrocytic Vaccine)	3	0.5	2	100	Infants	6, 10, &, 14 weeks	None	0.89	0.95	0.97	0.97	NA	NA	1-39yo	0 yrs	None	0.5	0.69	0.85	0.85	NA	NA	None	NA	NA	NA	NA	NA	NA	NA	NA	0.55	Deaths per 100,000 population	329	327.077	349.308	360.923	374	363.538	372.923	371.538	376.615	365.385	373.769	373	373.538	365.077	364.846
138	PEV (Pre-Erythrocytic Vaccine)	3	0.5	2	100	Infants	6, 10, &, 14 weeks	None	0.89	0.95	0.97	0.97	NA	NA	1-39yo	0 yrs	None	0.5	0.69	0.85	0.85	NA	NA	None	NA	NA	NA	NA	NA	NA	NA	NA	0.55	Cases in <5yo per 100,000 population	45356.6	46080.8	48380.2	49380.5	50196	50688.5	50621.5	50708.2	50721.2	50632.6	50668.7	50635.2	50695.2	50768.9	50608.2
138	PEV (Pre-Erythrocytic Vaccine)	3	0.5	2	100	Infants	6, 10, &, 14 weeks	None	0.89	0.95	0.97	0.97	NA	NA	1-39yo	0 yrs	None	0.5	0.69	0.85	0.85	NA	NA	None	NA	NA	NA	NA	NA	NA	NA	NA	0.55	Severe Cases in <5yo per 100,000 population	1214.92	1297.15	1414.38	1469	1533.38	1550.31	1514.77	1494.31	1522.08	1505.38	1512.77	1506.62	1505.46	1501.54	1497.38
138	PEV (Pre-Erythrocytic Vaccine)	3	0.5	2	100	Infants	6, 10, &, 14 weeks	None	0.89	0.95	0.97	0.97	NA	NA	1-39yo	0 yrs	None	0.5	0.69	0.85	0.85	NA	NA	None	NA	NA	NA	NA	NA	NA	NA	NA	0.55	Deaths in < 5yo per 100,000 population	302.077	295.462	313.923	323.154	333.077	322.077	328.692	326.615	335.385	323.846	331.231	331.846	331.231	324.923	322.154
138	PEV (Pre-Erythrocytic Vaccine)	3	0.5	2	100	Infants	6, 10, &, 14 weeks	None	0.89	0.95	0.97	0.97	NA	NA	1-39yo	0 yrs	None	0.5	0.69	0.85	0.85	NA	NA	None	NA	NA	NA	NA	NA	NA	NA	NA	0.55	DALYs per 100,000 population	8835.21	8815.39	9432.03	9739.94	10109.7	9857.65	10108.4	10035.7	10187.4	9892.8	10115.2	10067.6	10101.5	9886.88	9857.68
138	PEV (Pre-Erythrocytic Vaccine)	3	0.5	2	100	Infants	6, 10, &, 14 weeks	None	0.89	0.95	0.97	0.97	NA	NA	1-39yo	0 yrs	None	0.5	0.69	0.85	0.85	NA	NA	None	NA	NA	NA	NA	NA	NA	NA	NA	0.55	Income and productivity gains from delivering vaccine (US$ / dose)	0.198792	1.03657	-0.364449	-0.994558	-1.36037	-1.48522	-1.54088	-1.53558	-1.55076	-1.48578	-1.44807	-1.44362	-1.39993	-1.37575	-1.3559
139	PEV (Pre-Erythrocytic Vaccine)	3	0.5	2	100	Infants	6, 10, &, 14 weeks	None	0.7	0.81	0.93	0.93	NA	NA	1-39yo	0 yrs	None	0.89	0.95	0.97	0.97	NA	NA	None	NA	NA	NA	NA	NA	NA	NA	NA	0.55	Cases per 100,000 population	94235.4	103049	112378	116766	118435	119044	118977	118522	117974	117554	117002	116547	116284	116045	115935
139	PEV (Pre-Erythrocytic Vaccine)	3	0.5	2	100	Infants	6, 10, &, 14 weeks	None	0.7	0.81	0.93	0.93	NA	NA	1-39yo	0 yrs	None	0.89	0.95	0.97	0.97	NA	NA	None	NA	NA	NA	NA	NA	NA	NA	NA	0.55	Severe Cases per 100,000 population	1284.21	1414.21	1588.93	1654.57	1675.71	1680.14	1658.36	1647.86	1662.07	1630.43	1644.21	1642.43	1637.36	1637.79	1633
139	PEV (Pre-Erythrocytic Vaccine)	3	0.5	2	100	Infants	6, 10, &, 14 weeks	None	0.7	0.81	0.93	0.93	NA	NA	1-39yo	0 yrs	None	0.89	0.95	0.97	0.97	NA	NA	None	NA	NA	NA	NA	NA	NA	NA	NA	0.55	Deaths per 100,000 population	320.857	332.786	353.071	376.929	373.857	377.357	365.714	370.429	381.5	368.429	365.714	368.357	362.714	366.357	367.429
139	PEV (Pre-Erythrocytic Vaccine)	3	0.5	2	100	Infants	6, 10, &, 14 weeks	None	0.7	0.81	0.93	0.93	NA	NA	1-39yo	0 yrs	None	0.89	0.95	0.97	0.97	NA	NA	None	NA	NA	NA	NA	NA	NA	NA	NA	0.55	Cases in <5yo per 100,000 population	43613.2	45699.6	48971.6	50325.9	50966.4	51343.8	51270.9	51222.6	51247.4	51216.3	51153.9	51095.4	51099	51070.5	51123.7
139	PEV (Pre-Erythrocytic Vaccine)	3	0.5	2	100	Infants	6, 10, &, 14 weeks	None	0.7	0.81	0.93	0.93	NA	NA	1-39yo	0 yrs	None	0.89	0.95	0.97	0.97	NA	NA	None	NA	NA	NA	NA	NA	NA	NA	NA	0.55	Severe Cases in <5yo per 100,000 population	1188.14	1291.86	1436.93	1487.14	1507	1515.64	1484.29	1481.36	1495.07	1475.14	1483.07	1481.5	1482.07	1482.86	1475.36
139	PEV (Pre-Erythrocytic Vaccine)	3	0.5	2	100	Infants	6, 10, &, 14 weeks	None	0.7	0.81	0.93	0.93	NA	NA	1-39yo	0 yrs	None	0.89	0.95	0.97	0.97	NA	NA	None	NA	NA	NA	NA	NA	NA	NA	NA	0.55	Deaths in < 5yo per 100,000 population	292.857	300	313.929	336.429	332.786	335.929	322.643	328.214	338.571	329.571	323.786	327.714	325.786	327.786	330.5
139	PEV (Pre-Erythrocytic Vaccine)	3	0.5	2	100	Infants	6, 10, &, 14 weeks	None	0.7	0.81	0.93	0.93	NA	NA	1-39yo	0 yrs	None	0.89	0.95	0.97	0.97	NA	NA	None	NA	NA	NA	NA	NA	NA	NA	NA	0.55	DALYs per 100,000 population	8615.09	8964.7	9552.91	10181.7	10113.8	10205.3	9906.47	10032.6	10300.4	9969.52	9862.36	9928.54	9805.61	9895.46	9949.11
139	PEV (Pre-Erythrocytic Vaccine)	3	0.5	2	100	Infants	6, 10, &, 14 weeks	None	0.7	0.81	0.93	0.93	NA	NA	1-39yo	0 yrs	None	0.89	0.95	0.97	0.97	NA	NA	None	NA	NA	NA	NA	NA	NA	NA	NA	0.55	Income and productivity gains from delivering vaccine (US$ / dose)	0.209938	1.45119	-0.728882	-1.77697	-2.16958	-2.27719	-2.25641	-2.13375	-1.98861	-1.86277	-1.718	-1.6107	-1.54513	-1.45425	-1.43525
140	PEV (Pre-Erythrocytic Vaccine)	3	0.5	2	100	Infants	6, 10, &, 14 weeks	None	0.7	0.81	0.93	0.93	NA	NA	1-39yo	0 yrs	None	0.7	0.81	0.93	0.93	NA	NA	None	NA	NA	NA	NA	NA	NA	NA	NA	0.55	Cases per 100,000 population	95809.5	103769	112236	116010	117784	118226	118246	117891	117717	117037	116917	116402	116327	115956	115890
140	PEV (Pre-Erythrocytic Vaccine)	3	0.5	2	100	Infants	6, 10, &, 14 weeks	None	0.7	0.81	0.93	0.93	NA	NA	1-39yo	0 yrs	None	0.7	0.81	0.93	0.93	NA	NA	None	NA	NA	NA	NA	NA	NA	NA	NA	0.55	Severe Cases per 100,000 population	1316.93	1422.29	1600.79	1643.21	1662.5	1658.86	1657.36	1670.43	1647.57	1650.29	1629.86	1634.5	1645.43	1643.14	1629.29
140	PEV (Pre-Erythrocytic Vaccine)	3	0.5	2	100	Infants	6, 10, &, 14 weeks	None	0.7	0.81	0.93	0.93	NA	NA	1-39yo	0 yrs	None	0.7	0.81	0.93	0.93	NA	NA	None	NA	NA	NA	NA	NA	NA	NA	NA	0.55	Deaths per 100,000 population	326.143	332.357	358.214	365	368	376	376.714	368.5	366.857	370.714	371.357	365.071	369.643	365.357	375
140	PEV (Pre-Erythrocytic Vaccine)	3	0.5	2	100	Infants	6, 10, &, 14 weeks	None	0.7	0.81	0.93	0.93	NA	NA	1-39yo	0 yrs	None	0.7	0.81	0.93	0.93	NA	NA	None	NA	NA	NA	NA	NA	NA	NA	NA	0.55	Cases in <5yo per 100,000 population	44556.1	46255.1	49136.4	50259	50949.6	51287.3	51289.9	51122.1	51291.1	51066.7	51271.9	51198.3	51181.8	51142.9	51170.4
140	PEV (Pre-Erythrocytic Vaccine)	3	0.5	2	100	Infants	6, 10, &, 14 weeks	None	0.7	0.81	0.93	0.93	NA	NA	1-39yo	0 yrs	None	0.7	0.81	0.93	0.93	NA	NA	None	NA	NA	NA	NA	NA	NA	NA	NA	0.55	Severe Cases in <5yo per 100,000 population	1223	1300.79	1453.93	1474.29	1497.71	1491.14	1488.36	1504.43	1484.79	1494.86	1467.36	1472.71	1487.07	1488.07	1474.07
140	PEV (Pre-Erythrocytic Vaccine)	3	0.5	2	100	Infants	6, 10, &, 14 weeks	None	0.7	0.81	0.93	0.93	NA	NA	1-39yo	0 yrs	None	0.7	0.81	0.93	0.93	NA	NA	None	NA	NA	NA	NA	NA	NA	NA	NA	0.55	Deaths in < 5yo per 100,000 population	300.714	299.429	321.571	325.071	326.071	332.071	335.643	327.714	325.286	332.357	329.143	324.786	329.214	326.071	334.5
140	PEV (Pre-Erythrocytic Vaccine)	3	0.5	2	100	Infants	6, 10, &, 14 weeks	None	0.7	0.81	0.93	0.93	NA	NA	1-39yo	0 yrs	None	0.7	0.81	0.93	0.93	NA	NA	None	NA	NA	NA	NA	NA	NA	NA	NA	0.55	DALYs per 100,000 population	8785.45	8963.58	9680.54	9876.92	9951.73	10147.4	10162.6	9983.98	9923.25	10033.8	10039.2	9872.33	9989.33	9869.65	10122.2
140	PEV (Pre-Erythrocytic Vaccine)	3	0.5	2	100	Infants	6, 10, &, 14 weeks	None	0.7	0.81	0.93	0.93	NA	NA	1-39yo	0 yrs	None	0.7	0.81	0.93	0.93	NA	NA	None	NA	NA	NA	NA	NA	NA	NA	NA	0.55	Income and productivity gains from delivering vaccine (US$ / dose)	0.206456	1.32854	-0.681742	-1.56939	-1.97207	-2.06375	-2.07682	-1.99251	-1.92266	-1.7733	-1.67538	-1.57581	-1.54929	-1.42608	-1.4151
141	PEV (Pre-Erythrocytic Vaccine)	3	0.5	2	100	Infants	6, 10, &, 14 weeks	None	0.7	0.81	0.93	0.93	NA	NA	1-39yo	0 yrs	None	0.5	0.69	0.85	0.85	NA	NA	None	NA	NA	NA	NA	NA	NA	NA	NA	0.55	Cases per 100,000 population	97739.9	104607	111820	115223	116886	117300	117360	117330	116948	116623	116518	116164	115862	115804	115682
141	PEV (Pre-Erythrocytic Vaccine)	3	0.5	2	100	Infants	6, 10, &, 14 weeks	None	0.7	0.81	0.93	0.93	NA	NA	1-39yo	0 yrs	None	0.5	0.69	0.85	0.85	NA	NA	None	NA	NA	NA	NA	NA	NA	NA	NA	0.55	Severe Cases per 100,000 population	1335.55	1444	1562.95	1652.55	1672.7	1644.05	1667.3	1663.3	1650.9	1634.6	1635.25	1642.2	1626.2	1624.3	1630.95
141	PEV (Pre-Erythrocytic Vaccine)	3	0.5	2	100	Infants	6, 10, &, 14 weeks	None	0.7	0.81	0.93	0.93	NA	NA	1-39yo	0 yrs	None	0.5	0.69	0.85	0.85	NA	NA	None	NA	NA	NA	NA	NA	NA	NA	NA	0.55	Deaths per 100,000 population	327.9	334.85	354.9	372.25	367.8	369.9	371.15	374.25	374	369.75	372.6	369.35	367.95	362.85	370.95
141	PEV (Pre-Erythrocytic Vaccine)	3	0.5	2	100	Infants	6, 10, &, 14 weeks	None	0.7	0.81	0.93	0.93	NA	NA	1-39yo	0 yrs	None	0.5	0.69	0.85	0.85	NA	NA	None	NA	NA	NA	NA	NA	NA	NA	NA	0.55	Cases in <5yo per 100,000 population	45455.1	46793.6	49163.7	50238.5	50964.4	51188.8	51169.1	51213.9	51168.2	51164.2	51147.2	51148.1	51112	51138.9	51134.7
141	PEV (Pre-Erythrocytic Vaccine)	3	0.5	2	100	Infants	6, 10, &, 14 weeks	None	0.7	0.81	0.93	0.93	NA	NA	1-39yo	0 yrs	None	0.5	0.69	0.85	0.85	NA	NA	None	NA	NA	NA	NA	NA	NA	NA	NA	0.55	Severe Cases in <5yo per 100,000 population	1235.3	1317	1413.85	1494.8	1512.95	1488.6	1502.8	1497.4	1486.65	1476.55	1475.55	1481.4	1466.45	1468.4	1472.3
141	PEV (Pre-Erythrocytic Vaccine)	3	0.5	2	100	Infants	6, 10, &, 14 weeks	None	0.7	0.81	0.93	0.93	NA	NA	1-39yo	0 yrs	None	0.5	0.69	0.85	0.85	NA	NA	None	NA	NA	NA	NA	NA	NA	NA	NA	0.55	Deaths in < 5yo per 100,000 population	300.5	300.8	318.35	330.25	327.7	331.75	331.8	334.6	331.85	330.85	333	328.65	325.35	322.3	330.65
141	PEV (Pre-Erythrocytic Vaccine)	3	0.5	2	100	Infants	6, 10, &, 14 weeks	None	0.7	0.81	0.93	0.93	NA	NA	1-39yo	0 yrs	None	0.5	0.69	0.85	0.85	NA	NA	None	NA	NA	NA	NA	NA	NA	NA	NA	0.55	DALYs per 100,000 population	8818.14	9039.43	9575.41	10045.6	9959.28	9992.59	10038.3	10116.6	10097.6	9987.98	10064.9	9987.92	9950.16	9818.17	10017.9
141	PEV (Pre-Erythrocytic Vaccine)	3	0.5	2	100	Infants	6, 10, &, 14 weeks	None	0.7	0.81	0.93	0.93	NA	NA	1-39yo	0 yrs	None	0.5	0.69	0.85	0.85	NA	NA	None	NA	NA	NA	NA	NA	NA	NA	NA	0.55	Income and productivity gains from delivering vaccine (US$ / dose)	0.200843	1.16631	-0.551254	-1.36411	-1.73328	-1.80533	-1.84022	-1.8116	-1.70475	-1.632	-1.58004	-1.49086	-1.40995	-1.39283	-1.37506
142	PEV (Pre-Erythrocytic Vaccine)	3	0.5	2	100	Infants	6, 10, &, 14 weeks	None	0.5	0.69	0.85	0.85	NA	NA	1-39yo	0 yrs	None	0.89	0.95	0.97	0.97	NA	NA	None	NA	NA	NA	NA	NA	NA	NA	NA	0.55	Cases per 100,000 population	94334.2	103699	113184	117640	119178	119404	118979	118349	117791	117156	116703	116031	115857	115451	115244
142	PEV (Pre-Erythrocytic Vaccine)	3	0.5	2	100	Infants	6, 10, &, 14 weeks	None	0.5	0.69	0.85	0.85	NA	NA	1-39yo	0 yrs	None	0.89	0.95	0.97	0.97	NA	NA	None	NA	NA	NA	NA	NA	NA	NA	NA	0.55	Severe Cases per 100,000 population	1311.08	1436.46	1607.08	1650.38	1661.15	1655.62	1626.08	1621	1615.62	1645.08	1612.69	1591.77	1616.38	1605.62	1602.15
142	PEV (Pre-Erythrocytic Vaccine)	3	0.5	2	100	Infants	6, 10, &, 14 weeks	None	0.5	0.69	0.85	0.85	NA	NA	1-39yo	0 yrs	None	0.89	0.95	0.97	0.97	NA	NA	None	NA	NA	NA	NA	NA	NA	NA	NA	0.55	Deaths per 100,000 population	324.692	330.385	361.769	361.308	370.538	376.385	368.923	367.923	372.923	371.385	363.154	356.154	368.692	367.769	368.923
142	PEV (Pre-Erythrocytic Vaccine)	3	0.5	2	100	Infants	6, 10, &, 14 weeks	None	0.5	0.69	0.85	0.85	NA	NA	1-39yo	0 yrs	None	0.89	0.95	0.97	0.97	NA	NA	None	NA	NA	NA	NA	NA	NA	NA	NA	0.55	Cases in <5yo per 100,000 population	43727.3	46408.6	49767.6	51224.4	51626	51860.1	51836.2	51796.2	51747.1	51669.8	51639.1	51547.2	51635.6	51614	51652.1
142	PEV (Pre-Erythrocytic Vaccine)	3	0.5	2	100	Infants	6, 10, &, 14 weeks	None	0.5	0.69	0.85	0.85	NA	NA	1-39yo	0 yrs	None	0.89	0.95	0.97	0.97	NA	NA	None	NA	NA	NA	NA	NA	NA	NA	NA	0.55	Severe Cases in <5yo per 100,000 population	1216.23	1316.69	1452.15	1478.23	1491.54	1489.31	1473.31	1461	1461	1491.69	1458.31	1448.92	1468.54	1456.77	1457.85
142	PEV (Pre-Erythrocytic Vaccine)	3	0.5	2	100	Infants	6, 10, &, 14 weeks	None	0.5	0.69	0.85	0.85	NA	NA	1-39yo	0 yrs	None	0.89	0.95	0.97	0.97	NA	NA	None	NA	NA	NA	NA	NA	NA	NA	NA	0.55	Deaths in < 5yo per 100,000 population	300.308	299	319.846	319.308	328.538	335.615	327.385	326.692	334.385	332.846	326	318.923	328	329.538	331.538
142	PEV (Pre-Erythrocytic Vaccine)	3	0.5	2	100	Infants	6, 10, &, 14 weeks	None	0.5	0.69	0.85	0.85	NA	NA	1-39yo	0 yrs	None	0.89	0.95	0.97	0.97	NA	NA	None	NA	NA	NA	NA	NA	NA	NA	NA	0.55	DALYs per 100,000 population	8722.95	8900.78	9778.76	9791.65	10028	10181.2	9949.8	9938.47	10084.5	10043.3	9828.02	9618.83	9961.38	9925.62	9952.91
142	PEV (Pre-Erythrocytic Vaccine)	3	0.5	2	100	Infants	6, 10, &, 14 weeks	None	0.5	0.69	0.85	0.85	NA	NA	1-39yo	0 yrs	None	0.89	0.95	0.97	0.97	NA	NA	None	NA	NA	NA	NA	NA	NA	NA	NA	0.55	Income and productivity gains from delivering vaccine (US$ / dose)	0.210628	1.72571	-1.09779	-2.36384	-2.86757	-2.88832	-2.72473	-2.535	-2.32491	-2.14846	-1.9658	-1.7269	-1.68527	-1.54185	-1.45511
143	PEV (Pre-Erythrocytic Vaccine)	3	0.5	2	100	Infants	6, 10, &, 14 weeks	None	0.5	0.69	0.85	0.85	NA	NA	1-39yo	0 yrs	None	0.7	0.81	0.93	0.93	NA	NA	None	NA	NA	NA	NA	NA	NA	NA	NA	0.55	Cases per 100,000 population	96148.9	104330	113168	116879	118308	118664	118543	118025	117369	116856	116479	116092	115734	115490	115224
143	PEV (Pre-Erythrocytic Vaccine)	3	0.5	2	100	Infants	6, 10, &, 14 weeks	None	0.5	0.69	0.85	0.85	NA	NA	1-39yo	0 yrs	None	0.7	0.81	0.93	0.93	NA	NA	None	NA	NA	NA	NA	NA	NA	NA	NA	0.55	Severe Cases per 100,000 population	1321.19	1448.94	1589.81	1639.75	1668.81	1643.69	1640.81	1641.56	1598.81	1606.56	1600.88	1613.75	1636.75	1585.75	1601.81
143	PEV (Pre-Erythrocytic Vaccine)	3	0.5	2	100	Infants	6, 10, &, 14 weeks	None	0.5	0.69	0.85	0.85	NA	NA	1-39yo	0 yrs	None	0.7	0.81	0.93	0.93	NA	NA	None	NA	NA	NA	NA	NA	NA	NA	NA	0.55	Deaths per 100,000 population	333.75	342.188	359.188	373.062	372.812	364.625	371.75	365.375	373.312	370.375	367.188	373.562	374.562	363.812	360.438
143	PEV (Pre-Erythrocytic Vaccine)	3	0.5	2	100	Infants	6, 10, &, 14 weeks	None	0.5	0.69	0.85	0.85	NA	NA	1-39yo	0 yrs	None	0.7	0.81	0.93	0.93	NA	NA	None	NA	NA	NA	NA	NA	NA	NA	NA	0.55	Cases in <5yo per 100,000 population	44777.9	46801.1	50022.4	51125.7	51562.6	51865.8	51845.1	51821.4	51760.9	51680.2	51710.6	51685.6	51635.5	51591.1	51607.4
143	PEV (Pre-Erythrocytic Vaccine)	3	0.5	2	100	Infants	6, 10, &, 14 weeks	None	0.5	0.69	0.85	0.85	NA	NA	1-39yo	0 yrs	None	0.7	0.81	0.93	0.93	NA	NA	None	NA	NA	NA	NA	NA	NA	NA	NA	0.55	Severe Cases in <5yo per 100,000 population	1220.5	1324.25	1444.12	1473.38	1500.62	1479.25	1481.81	1478.25	1446.94	1455.44	1451.38	1464.56	1486	1436.44	1453.12
143	PEV (Pre-Erythrocytic Vaccine)	3	0.5	2	100	Infants	6, 10, &, 14 weeks	None	0.5	0.69	0.85	0.85	NA	NA	1-39yo	0 yrs	None	0.7	0.81	0.93	0.93	NA	NA	None	NA	NA	NA	NA	NA	NA	NA	NA	0.55	Deaths in < 5yo per 100,000 population	308.188	307.625	321.75	331.75	331.562	325.125	329	323.375	336.562	330.875	330.25	335.188	339.062	322.688	321.312
143	PEV (Pre-Erythrocytic Vaccine)	3	0.5	2	100	Infants	6, 10, &, 14 weeks	None	0.5	0.69	0.85	0.85	NA	NA	1-39yo	0 yrs	None	0.7	0.81	0.93	0.93	NA	NA	None	NA	NA	NA	NA	NA	NA	NA	NA	0.55	DALYs per 100,000 population	8963.51	9234.45	9689.68	10075.4	10070.2	9856.01	10040.2	9910.26	10094.2	9988.44	9928.49	10073.6	10122.3	9797.79	9728.64
143	PEV (Pre-Erythrocytic Vaccine)	3	0.5	2	100	Infants	6, 10, &, 14 weeks	None	0.5	0.69	0.85	0.85	NA	NA	1-39yo	0 yrs	None	0.7	0.81	0.93	0.93	NA	NA	None	NA	NA	NA	NA	NA	NA	NA	NA	0.55	Income and productivity gains from delivering vaccine (US$ / dose)	0.205472	1.56441	-1.01798	-2.14519	-2.57748	-2.64312	-2.56873	-2.41875	-2.1586	-2.01968	-1.86343	-1.75065	-1.65186	-1.53274	-1.45696
144	PEV (Pre-Erythrocytic Vaccine)	3	0.5	2	100	Infants	6, 10, &, 14 weeks	None	0.5	0.69	0.85	0.85	NA	NA	1-39yo	0 yrs	None	0.5	0.69	0.85	0.85	NA	NA	None	NA	NA	NA	NA	NA	NA	NA	NA	0.55	Cases per 100,000 population	97991.9	105263	112837	116021	117308	117805	117585	117332	116848	116419	116061	115729	115441	115236	114941
144	PEV (Pre-Erythrocytic Vaccine)	3	0.5	2	100	Infants	6, 10, &, 14 weeks	None	0.5	0.69	0.85	0.85	NA	NA	1-39yo	0 yrs	None	0.5	0.69	0.85	0.85	NA	NA	None	NA	NA	NA	NA	NA	NA	NA	NA	0.55	Severe Cases per 100,000 population	1342.57	1470.1	1585	1635	1645.24	1652.24	1637.67	1625.14	1626.71	1623.38	1606.52	1617.05	1616.38	1623.67	1606.14
144	PEV (Pre-Erythrocytic Vaccine)	3	0.5	2	100	Infants	6, 10, &, 14 weeks	None	0.5	0.69	0.85	0.85	NA	NA	1-39yo	0 yrs	None	0.5	0.69	0.85	0.85	NA	NA	None	NA	NA	NA	NA	NA	NA	NA	NA	0.55	Deaths per 100,000 population	328.143	341.095	359.143	368.857	370.762	374.286	364.857	378	365.095	375.048	366	364.619	364.143	367.905	365.762
144	PEV (Pre-Erythrocytic Vaccine)	3	0.5	2	100	Infants	6, 10, &, 14 weeks	None	0.5	0.69	0.85	0.85	NA	NA	1-39yo	0 yrs	None	0.5	0.69	0.85	0.85	NA	NA	None	NA	NA	NA	NA	NA	NA	NA	NA	0.55	Cases in <5yo per 100,000 population	45574.5	47456.3	50100.5	51048.5	51459.5	51827.4	51712.8	51748.9	51644.4	51688.7	51624.6	51573.8	51547.2	51545.7	51535.6
144	PEV (Pre-Erythrocytic Vaccine)	3	0.5	2	100	Infants	6, 10, &, 14 weeks	None	0.5	0.69	0.85	0.85	NA	NA	1-39yo	0 yrs	None	0.5	0.69	0.85	0.85	NA	NA	None	NA	NA	NA	NA	NA	NA	NA	NA	0.55	Severe Cases in <5yo per 100,000 population	1243	1349.05	1442.86	1474.62	1486.05	1496.81	1477.95	1470.14	1472.48	1470.38	1456.52	1463.9	1467.38	1478	1458.95
144	PEV (Pre-Erythrocytic Vaccine)	3	0.5	2	100	Infants	6, 10, &, 14 weeks	None	0.5	0.69	0.85	0.85	NA	NA	1-39yo	0 yrs	None	0.5	0.69	0.85	0.85	NA	NA	None	NA	NA	NA	NA	NA	NA	NA	NA	0.55	Deaths in < 5yo per 100,000 population	298.524	310.048	320.714	330.571	331.905	333.143	325.381	337.952	325.095	336.143	328.333	327.857	325.19	329.571	329.619
144	PEV (Pre-Erythrocytic Vaccine)	3	0.5	2	100	Infants	6, 10, &, 14 weeks	None	0.5	0.69	0.85	0.85	NA	NA	1-39yo	0 yrs	None	0.5	0.69	0.85	0.85	NA	NA	None	NA	NA	NA	NA	NA	NA	NA	NA	0.55	DALYs per 100,000 population	8818.38	9194.95	9678.97	9963.67	10002.4	10104.2	9860.39	10192.3	9877.58	10108.9	9870.74	9845.05	9840.38	9935.27	9865.46
144	PEV (Pre-Erythrocytic Vaccine)	3	0.5	2	100	Infants	6, 10, &, 14 weeks	None	0.5	0.69	0.85	0.85	NA	NA	1-39yo	0 yrs	None	0.5	0.69	0.85	0.85	NA	NA	None	NA	NA	NA	NA	NA	NA	NA	NA	0.55	Income and productivity gains from delivering vaccine (US$ / dose)	0.198879	1.3337	-0.888479	-1.83208	-2.24412	-2.35735	-2.27809	-2.16306	-2.02796	-1.86839	-1.73587	-1.64804	-1.55174	-1.4849	-1.38851
145	PEV (Pre-Erythrocytic Vaccine)	3	0.5	4	0.1	Infants	6, 10, &, 14 weeks	None	0.89	0.95	0.97	0.97	NA	NA	1-39yo	0 yrs	None	0.89	0.95	0.97	0.97	NA	NA	None	NA	NA	NA	NA	NA	NA	NA	NA	0.55	Cases per 100,000 population	5820.01	2839.41	2084.72	1734.58	1577.31	1584.55	1562.63	1759.26	2053.27	2491.03	3107.65	3857.46	4820.56	5749.92	6680.62
145	PEV (Pre-Erythrocytic Vaccine)	3	0.5	4	0.1	Infants	6, 10, &, 14 weeks	None	0.89	0.95	0.97	0.97	NA	NA	1-39yo	0 yrs	None	0.89	0.95	0.97	0.97	NA	NA	None	NA	NA	NA	NA	NA	NA	NA	NA	0.55	Severe Cases per 100,000 population	93.9455	43.9182	33.8	28.2545	27.2182	28.5909	28.9091	33.9636	42.0455	51.8909	65.9	84.7909	108.218	131.718	151.527
145	PEV (Pre-Erythrocytic Vaccine)	3	0.5	4	0.1	Infants	6, 10, &, 14 weeks	None	0.89	0.95	0.97	0.97	NA	NA	1-39yo	0 yrs	None	0.89	0.95	0.97	0.97	NA	NA	None	NA	NA	NA	NA	NA	NA	NA	NA	0.55	Deaths per 100,000 population	21.2	11.6273	8.48182	7.5	7.25455	7.68182	7.49091	8.93636	10.2273	11.7273	15.6182	19.2909	23.5909	27.9182	31.3818
145	PEV (Pre-Erythrocytic Vaccine)	3	0.5	4	0.1	Infants	6, 10, &, 14 weeks	None	0.89	0.95	0.97	0.97	NA	NA	1-39yo	0 yrs	None	0.89	0.95	0.97	0.97	NA	NA	None	NA	NA	NA	NA	NA	NA	NA	NA	0.55	Cases in <5yo per 100,000 population	460.945	198.291	135.827	109.355	92.0273	83.4	79.1	88.1	100.836	122.709	148.964	189.573	241.473	293.4	347.891
145	PEV (Pre-Erythrocytic Vaccine)	3	0.5	4	0.1	Infants	6, 10, &, 14 weeks	None	0.89	0.95	0.97	0.97	NA	NA	1-39yo	0 yrs	None	0.89	0.95	0.97	0.97	NA	NA	None	NA	NA	NA	NA	NA	NA	NA	NA	0.55	Severe Cases in <5yo per 100,000 population	22.5636	10.3364	7.35455	5.69091	4.94545	4.31818	4.38182	4.62727	5.56364	6.45455	8.21818	10.2545	12.8	16.8182	19.0545
145	PEV (Pre-Erythrocytic Vaccine)	3	0.5	4	0.1	Infants	6, 10, &, 14 weeks	None	0.89	0.95	0.97	0.97	NA	NA	1-39yo	0 yrs	None	0.89	0.95	0.97	0.97	NA	NA	None	NA	NA	NA	NA	NA	NA	NA	NA	0.55	Deaths in < 5yo per 100,000 population	7.09091	4.49091	3.43636	2.86364	2.81818	2.59091	2.70909	2.78182	2.92727	3.16364	4.15455	4.59091	4.75455	5.32727	5.42727
145	PEV (Pre-Erythrocytic Vaccine)	3	0.5	4	0.1	Infants	6, 10, &, 14 weeks	None	0.89	0.95	0.97	0.97	NA	NA	1-39yo	0 yrs	None	0.89	0.95	0.97	0.97	NA	NA	None	NA	NA	NA	NA	NA	NA	NA	NA	0.55	DALYs per 100,000 population	539.17	292.694	215.149	188.942	181.656	191.71	187.832	222.889	257.631	292.604	389.243	483.369	590.234	694.265	777.218
145	PEV (Pre-Erythrocytic Vaccine)	3	0.5	4	0.1	Infants	6, 10, &, 14 weeks	None	0.89	0.95	0.97	0.97	NA	NA	1-39yo	0 yrs	None	0.89	0.95	0.97	0.97	NA	NA	None	NA	NA	NA	NA	NA	NA	NA	NA	0.55	Income and productivity gains from delivering vaccine (US$ / dose)	0.0433915	1.29664	1.46499	1.54384	1.57813	1.57895	1.57758	1.53328	1.45853	1.35913	1.21736	1.04417	0.821409	0.603485	0.389128
146	PEV (Pre-Erythrocytic Vaccine)	3	0.5	4	0.1	Infants	6, 10, &, 14 weeks	None	0.89	0.95	0.97	0.97	NA	NA	1-39yo	0 yrs	None	0.7	0.81	0.93	0.93	NA	NA	None	NA	NA	NA	NA	NA	NA	NA	NA	0.55	Cases per 100,000 population	6052.91	3152.45	2426.71	2071.76	1910.27	1879.2	1965.45	2241.85	2702.71	3177.22	3870.27	4685.48	5583.51	6323.78	7101.46
146	PEV (Pre-Erythrocytic Vaccine)	3	0.5	4	0.1	Infants	6, 10, &, 14 weeks	None	0.89	0.95	0.97	0.97	NA	NA	1-39yo	0 yrs	None	0.7	0.81	0.93	0.93	NA	NA	None	NA	NA	NA	NA	NA	NA	NA	NA	0.55	Severe Cases per 100,000 population	97.5364	48.7273	40.1818	33.4182	32.3182	32.7727	36.8091	44.2545	53.7273	66.5182	83.0182	101.8	121.636	140.591	155.427
146	PEV (Pre-Erythrocytic Vaccine)	3	0.5	4	0.1	Infants	6, 10, &, 14 weeks	None	0.89	0.95	0.97	0.97	NA	NA	1-39yo	0 yrs	None	0.7	0.81	0.93	0.93	NA	NA	None	NA	NA	NA	NA	NA	NA	NA	NA	0.55	Deaths per 100,000 population	21.7182	11.6909	9.67273	8.49091	8.31818	8.09091	8.93636	10.7273	12.8727	14.8455	18.3455	21.8182	25.6182	29.0091	33.0273
146	PEV (Pre-Erythrocytic Vaccine)	3	0.5	4	0.1	Infants	6, 10, &, 14 weeks	None	0.89	0.95	0.97	0.97	NA	NA	1-39yo	0 yrs	None	0.7	0.81	0.93	0.93	NA	NA	None	NA	NA	NA	NA	NA	NA	NA	NA	0.55	Cases in <5yo per 100,000 population	477.2	225.791	162.064	129.327	108.691	99.4636	100.836	111.573	133.845	158.436	191.282	235.182	285.8	326.582	371.136
146	PEV (Pre-Erythrocytic Vaccine)	3	0.5	4	0.1	Infants	6, 10, &, 14 weeks	None	0.89	0.95	0.97	0.97	NA	NA	1-39yo	0 yrs	None	0.7	0.81	0.93	0.93	NA	NA	None	NA	NA	NA	NA	NA	NA	NA	NA	0.55	Severe Cases in <5yo per 100,000 population	25.0182	11.3455	8.62727	6.4	6.03636	5.30909	6.05455	6.54545	7.15455	8.86364	11.0364	12.9818	15.9636	18.4909	20.1
146	PEV (Pre-Erythrocytic Vaccine)	3	0.5	4	0.1	Infants	6, 10, &, 14 weeks	None	0.89	0.95	0.97	0.97	NA	NA	1-39yo	0 yrs	None	0.7	0.81	0.93	0.93	NA	NA	None	NA	NA	NA	NA	NA	NA	NA	NA	0.55	Deaths in < 5yo per 100,000 population	7.09091	4.24545	3.42727	3.15455	2.96364	2.80909	3.01818	3.2	3.53636	3.78182	4.29091	4.84545	5.22727	5.65455	6.09091
146	PEV (Pre-Erythrocytic Vaccine)	3	0.5	4	0.1	Infants	6, 10, &, 14 weeks	None	0.89	0.95	0.97	0.97	NA	NA	1-39yo	0 yrs	None	0.7	0.81	0.93	0.93	NA	NA	None	NA	NA	NA	NA	NA	NA	NA	NA	0.55	DALYs per 100,000 population	553.148	295.438	246.199	214.458	210.291	204.018	227.17	271.353	322.953	369.939	456.805	547.239	641.379	726.536	821.78
146	PEV (Pre-Erythrocytic Vaccine)	3	0.5	4	0.1	Infants	6, 10, &, 14 weeks	None	0.89	0.95	0.97	0.97	NA	NA	1-39yo	0 yrs	None	0.7	0.81	0.93	0.93	NA	NA	None	NA	NA	NA	NA	NA	NA	NA	NA	0.55	Income and productivity gains from delivering vaccine (US$ / dose)	0.0427872	1.22688	1.38867	1.46521	1.5021	1.50582	1.48864	1.41848	1.31099	1.2015	1.0418	0.852588	0.646282	0.473075	0.296278
147	PEV (Pre-Erythrocytic Vaccine)	3	0.5	4	0.1	Infants	6, 10, &, 14 weeks	None	0.89	0.95	0.97	0.97	NA	NA	1-39yo	0 yrs	None	0.5	0.69	0.85	0.85	NA	NA	None	NA	NA	NA	NA	NA	NA	NA	NA	0.55	Cases per 100,000 population	6330.25	3581.84	2855.73	2460.25	2351.53	2337.71	2519.1	2752.44	3208.02	3791.18	4469.84	5113.91	5916.09	6683.59	7348.75
147	PEV (Pre-Erythrocytic Vaccine)	3	0.5	4	0.1	Infants	6, 10, &, 14 weeks	None	0.89	0.95	0.97	0.97	NA	NA	1-39yo	0 yrs	None	0.5	0.69	0.85	0.85	NA	NA	None	NA	NA	NA	NA	NA	NA	NA	NA	0.55	Severe Cases per 100,000 population	102.818	55.9	44.9182	40.7909	40.4455	41.3909	46.4182	53.7545	63.9727	78.8364	92.4545	107.755	126.582	143.264	160.745
147	PEV (Pre-Erythrocytic Vaccine)	3	0.5	4	0.1	Infants	6, 10, &, 14 weeks	None	0.89	0.95	0.97	0.97	NA	NA	1-39yo	0 yrs	None	0.5	0.69	0.85	0.85	NA	NA	None	NA	NA	NA	NA	NA	NA	NA	NA	0.55	Deaths per 100,000 population	22.6182	13.4364	11.2273	10.5364	10.2636	10.1273	11.1818	12.3818	14.1818	17.4273	20.8273	22.8455	26.7	29.7727	33.4636
147	PEV (Pre-Erythrocytic Vaccine)	3	0.5	4	0.1	Infants	6, 10, &, 14 weeks	None	0.89	0.95	0.97	0.97	NA	NA	1-39yo	0 yrs	None	0.5	0.69	0.85	0.85	NA	NA	None	NA	NA	NA	NA	NA	NA	NA	NA	0.55	Cases in <5yo per 100,000 population	503.291	253.373	188.655	154.236	134.582	125.227	126.618	136.936	162.918	189.236	227.409	262.327	311.245	351.427	394.927
147	PEV (Pre-Erythrocytic Vaccine)	3	0.5	4	0.1	Infants	6, 10, &, 14 weeks	None	0.89	0.95	0.97	0.97	NA	NA	1-39yo	0 yrs	None	0.5	0.69	0.85	0.85	NA	NA	None	NA	NA	NA	NA	NA	NA	NA	NA	0.55	Severe Cases in <5yo per 100,000 population	24.7364	12.7818	9.47273	8.15455	7.55455	6.8	6.81818	8.00909	9.33636	11.2091	12.4727	14.7909	17.1818	19.4	21.2091
147	PEV (Pre-Erythrocytic Vaccine)	3	0.5	4	0.1	Infants	6, 10, &, 14 weeks	None	0.89	0.95	0.97	0.97	NA	NA	1-39yo	0 yrs	None	0.5	0.69	0.85	0.85	NA	NA	None	NA	NA	NA	NA	NA	NA	NA	NA	0.55	Deaths in < 5yo per 100,000 population	6.98182	4.87273	3.94545	3.52727	3.45455	3.39091	3.26364	3.44545	3.74545	4.5	4.79091	4.94545	5.43636	6.14545	6.11818
[truncated: 50,666 more rows]
[truncated: 5 more columns]
