# Supplementary material for: Modeling the public health impact of malaria vaccines for developers and policymakers
Source: BMC Infect Dis. 2013 Jul 1;13:295. doi: 10.1186/1471-2334-13-295 (PMC3711926; doi:10.1186/1471-2334-13-295)
Supplement: Additional file 14 — Vaccine_Strategy 14. Reference data from Swiss TPH on vaccine impact: Vaccine_Strategy 14. [file 1471-2334-13-295-S14.xls]

## Sheet: Vx Strategy 14
Vx Strategy:	14
Description:	Routine (Continuous) vaccination of 5-17 month olds with a boost 2 years later
Scenario #	Type of Vaccine	Doses per Tx	Predicted Efficacy Against Clinical Disease	Vx Efficacy Decay Rate (yrs)	EIR	Routine (Continuous) Vaccination									Catch-up (Timed) Campaign Vaccination									Periodic (Timed) Campaign Vaccination									STI Output
						Cohort	Vx Schedule	Boost Dose Vx Schedule	Total Coverage	Dose by Dose Coverage					Cohort	Intervention Time	Boost Dose Vx Schedule	Total Coverage	Dose by Dose Coverage					Cohort	Intervention Time	Boost Dose Vx Schedule	Total Coverage	Dose by Dose Coverage					STI Observed Efficacy	Malaria Output	Year
										Dose #1	Dose #2	Dose #3	Dose #4	Boost Dose Compliance					Dose #1	Dose #2	Dose #3	Dose #4	Boost Dose Compliance					Dose #1	Dose #2	Dose #3	Dose #4	Boost Dose Compliance			1	2	3	4	5	6	7	8	9	10	11	12	13	14	15
1	PEV (Pre-Erythrocytic Vaccine)	3	0.35	2	0.1	5-17mo	5, 6, & 7 months	2 yrs	0.89	0.95	0.97	0.97	NA	0.95	None	NA	NA	NA	NA	NA	NA	NA	NA	None	NA	NA	NA	NA	NA	NA	NA	NA	0.4	Cases per 100,000 population	8605.88	8524.4	8480.65	8371.25	8331.02	8346.8	8347.55	8231.08	8185.26	8125.41	8100.27	8102.89	8080.34	8117.72	8111.03
1	PEV (Pre-Erythrocytic Vaccine)	3	0.35	2	0.1	5-17mo	5, 6, & 7 months	2 yrs	0.89	0.95	0.97	0.97	NA	0.95	None	NA	NA	NA	NA	NA	NA	NA	NA	None	NA	NA	NA	NA	NA	NA	NA	NA	0.4	Severe Cases per 100,000 population	149.455	149.482	145.573	143.127	140.773	142.882	140.327	139.864	140.573	139.282	139.809	138.909	139.173	140.673	139.664
1	PEV (Pre-Erythrocytic Vaccine)	3	0.35	2	0.1	5-17mo	5, 6, & 7 months	2 yrs	0.89	0.95	0.97	0.97	NA	0.95	None	NA	NA	NA	NA	NA	NA	NA	NA	None	NA	NA	NA	NA	NA	NA	NA	NA	0.4	Deaths per 100,000 population	30.9455	31.2909	29.9636	29.7182	29.5636	29.6909	30.4455	29.2545	29.2818	28.4545	28.8182	28.8091	29.4545	28.9909	29.0636
1	PEV (Pre-Erythrocytic Vaccine)	3	0.35	2	0.1	5-17mo	5, 6, & 7 months	2 yrs	0.89	0.95	0.97	0.97	NA	0.95	None	NA	NA	NA	NA	NA	NA	NA	NA	None	NA	NA	NA	NA	NA	NA	NA	NA	0.4	Cases in <5yo per 100,000 population	694.582	648.527	610.109	564.791	548.664	541.918	538.491	531.109	528.655	525.155	521.355	524.227	527.118	520.818	522.618
1	PEV (Pre-Erythrocytic Vaccine)	3	0.35	2	0.1	5-17mo	5, 6, & 7 months	2 yrs	0.89	0.95	0.97	0.97	NA	0.95	None	NA	NA	NA	NA	NA	NA	NA	NA	None	NA	NA	NA	NA	NA	NA	NA	NA	0.4	Severe Cases in <5yo per 100,000 population	35.1636	33.3182	31.1909	29.5818	28.7909	28.0636	28.1182	27.6545	27.7	26.7182	27.1273	27.9909	27.2364	28	26.9909
1	PEV (Pre-Erythrocytic Vaccine)	3	0.35	2	0.1	5-17mo	5, 6, & 7 months	2 yrs	0.89	0.95	0.97	0.97	NA	0.95	None	NA	NA	NA	NA	NA	NA	NA	NA	None	NA	NA	NA	NA	NA	NA	NA	NA	0.4	Deaths in < 5yo per 100,000 population	8.39091	8.35455	7.97273	7.8	7.66364	7.20909	7.76364	6.98182	7.50909	7.28182	7.08182	7.12727	7.23636	7.73636	7.51818
1	PEV (Pre-Erythrocytic Vaccine)	3	0.35	2	0.1	5-17mo	5, 6, & 7 months	2 yrs	0.89	0.95	0.97	0.97	NA	0.95	None	NA	NA	NA	NA	NA	NA	NA	NA	None	NA	NA	NA	NA	NA	NA	NA	NA	0.4	DALYs per 100,000 population	789.304	793.111	764.365	754.186	752.642	755.96	771.869	745.446	741.332	726.51	733.379	733.506	746.714	738.35	738.085
1	PEV (Pre-Erythrocytic Vaccine)	3	0.35	2	0.1	5-17mo	5, 6, & 7 months	2 yrs	0.89	0.95	0.97	0.97	NA	0.95	None	NA	NA	NA	NA	NA	NA	NA	NA	None	NA	NA	NA	NA	NA	NA	NA	NA	0.4	Income and productivity gains from delivering vaccine (US$ / dose)	-0.000192518	0.0224307	0.0293314	0.0560384	0.0702605	0.0629392	0.0630345	0.0947869	0.106125	0.124046	0.132972	0.134662	0.139595	0.126403	0.128394
2	PEV (Pre-Erythrocytic Vaccine)	3	0.35	2	0.1	5-17mo	5, 6, & 7 months	2 yrs	0.89	0.95	0.97	0.97	NA	0.8	None	NA	NA	NA	NA	NA	NA	NA	NA	None	NA	NA	NA	NA	NA	NA	NA	NA	0.4	Cases per 100,000 population	8607.98	8548.97	8469.34	8352.89	8345.81	8355.09	8271.9	8297.81	8250.28	8181.21	8198.79	8185.6	8174.81	8189.4	8163.8
2	PEV (Pre-Erythrocytic Vaccine)	3	0.35	2	0.1	5-17mo	5, 6, & 7 months	2 yrs	0.89	0.95	0.97	0.97	NA	0.8	None	NA	NA	NA	NA	NA	NA	NA	NA	None	NA	NA	NA	NA	NA	NA	NA	NA	0.4	Severe Cases per 100,000 population	150.836	150.836	146.427	143.418	142.373	143.745	140.618	142.545	141.891	141.173	140.364	141.491	145.364	142.327	141.882
2	PEV (Pre-Erythrocytic Vaccine)	3	0.35	2	0.1	5-17mo	5, 6, & 7 months	2 yrs	0.89	0.95	0.97	0.97	NA	0.8	None	NA	NA	NA	NA	NA	NA	NA	NA	None	NA	NA	NA	NA	NA	NA	NA	NA	0.4	Deaths per 100,000 population	30.8818	31.4818	30.3636	30.7091	29.6	29.7545	29.1182	29.9091	30.7727	29.6909	30.1545	29.4909	29.7455	29.7273	30.4364
2	PEV (Pre-Erythrocytic Vaccine)	3	0.35	2	0.1	5-17mo	5, 6, & 7 months	2 yrs	0.89	0.95	0.97	0.97	NA	0.8	None	NA	NA	NA	NA	NA	NA	NA	NA	None	NA	NA	NA	NA	NA	NA	NA	NA	0.4	Cases in <5yo per 100,000 population	689.655	651.045	612.609	572.155	539.491	544.018	534.327	547.436	543.445	532.236	533.945	533.736	536.318	536.145	534.291
2	PEV (Pre-Erythrocytic Vaccine)	3	0.35	2	0.1	5-17mo	5, 6, & 7 months	2 yrs	0.89	0.95	0.97	0.97	NA	0.8	None	NA	NA	NA	NA	NA	NA	NA	NA	None	NA	NA	NA	NA	NA	NA	NA	NA	0.4	Severe Cases in <5yo per 100,000 population	35.5273	33.4	30.8364	29.9	28.8364	28.6909	27.3818	28.2818	28.6818	28.1636	27.6636	27.1636	27.9909	27.9364	28.3727
2	PEV (Pre-Erythrocytic Vaccine)	3	0.35	2	0.1	5-17mo	5, 6, & 7 months	2 yrs	0.89	0.95	0.97	0.97	NA	0.8	None	NA	NA	NA	NA	NA	NA	NA	NA	None	NA	NA	NA	NA	NA	NA	NA	NA	0.4	Deaths in < 5yo per 100,000 population	8.37273	8.21818	7.68182	7.89091	7.31818	6.83636	6.93636	7.64545	7.54545	7.44545	7.67273	6.90909	7.31818	7.47273	7.79091
2	PEV (Pre-Erythrocytic Vaccine)	3	0.35	2	0.1	5-17mo	5, 6, & 7 months	2 yrs	0.89	0.95	0.97	0.97	NA	0.8	None	NA	NA	NA	NA	NA	NA	NA	NA	None	NA	NA	NA	NA	NA	NA	NA	NA	0.4	DALYs per 100,000 population	787.773	800.086	771.852	779.667	759.288	753.492	737.671	761.26	781.714	754.822	768.873	751.466	756.004	756.592	772.348
2	PEV (Pre-Erythrocytic Vaccine)	3	0.35	2	0.1	5-17mo	5, 6, & 7 months	2 yrs	0.89	0.95	0.97	0.97	NA	0.8	None	NA	NA	NA	NA	NA	NA	NA	NA	None	NA	NA	NA	NA	NA	NA	NA	NA	0.4	Income and productivity gains from delivering vaccine (US$ / dose)	-0.00492915	0.0126157	0.0329857	0.0660021	0.0663653	0.0607362	0.0883261	0.0774553	0.090085	0.110833	0.108651	0.111369	0.114971	0.109237	0.118658
3	PEV (Pre-Erythrocytic Vaccine)	3	0.35	2	0.1	5-17mo	5, 6, & 7 months	2 yrs	0.89	0.95	0.97	0.97	NA	0.5	None	NA	NA	NA	NA	NA	NA	NA	NA	None	NA	NA	NA	NA	NA	NA	NA	NA	0.4	Cases per 100,000 population	8603.98	8503.9	8467.25	8386.14	8371.85	8365.72	8395.23	8348.95	8246.79	8226.06	8258.16	8224.66	8209.51	8273.88	8277.23
3	PEV (Pre-Erythrocytic Vaccine)	3	0.35	2	0.1	5-17mo	5, 6, & 7 months	2 yrs	0.89	0.95	0.97	0.97	NA	0.5	None	NA	NA	NA	NA	NA	NA	NA	NA	None	NA	NA	NA	NA	NA	NA	NA	NA	0.4	Severe Cases per 100,000 population	149.645	149.282	145.827	145.527	145.064	142.391	143.7	144.964	141.945	141.391	143.427	142.5	140.564	143.382	143.082
3	PEV (Pre-Erythrocytic Vaccine)	3	0.35	2	0.1	5-17mo	5, 6, & 7 months	2 yrs	0.89	0.95	0.97	0.97	NA	0.5	None	NA	NA	NA	NA	NA	NA	NA	NA	None	NA	NA	NA	NA	NA	NA	NA	NA	0.4	Deaths per 100,000 population	30.9727	31.3727	30.4091	30.1727	29.2545	30.3182	29.5909	29.4364	29.6364	30.1182	30.0091	29.6545	29.8091	29.4	29.4455
3	PEV (Pre-Erythrocytic Vaccine)	3	0.35	2	0.1	5-17mo	5, 6, & 7 months	2 yrs	0.89	0.95	0.97	0.97	NA	0.5	None	NA	NA	NA	NA	NA	NA	NA	NA	None	NA	NA	NA	NA	NA	NA	NA	NA	0.4	Cases in <5yo per 100,000 population	694.355	648.073	613.4	588.655	566.291	554.709	555.055	556.818	555.955	548.409	550.818	549.718	543.682	548.173	551.391
3	PEV (Pre-Erythrocytic Vaccine)	3	0.35	2	0.1	5-17mo	5, 6, & 7 months	2 yrs	0.89	0.95	0.97	0.97	NA	0.5	None	NA	NA	NA	NA	NA	NA	NA	NA	None	NA	NA	NA	NA	NA	NA	NA	NA	0.4	Severe Cases in <5yo per 100,000 population	35.0909	33.0455	31.7455	30.1636	30	28.5182	28.8727	29.3273	28.9909	28.1818	29.9818	27.9273	28.3364	28.7455	28.7636
3	PEV (Pre-Erythrocytic Vaccine)	3	0.35	2	0.1	5-17mo	5, 6, & 7 months	2 yrs	0.89	0.95	0.97	0.97	NA	0.5	None	NA	NA	NA	NA	NA	NA	NA	NA	None	NA	NA	NA	NA	NA	NA	NA	NA	0.4	Deaths in < 5yo per 100,000 population	8.32727	8.09091	7.77273	7.7	7.22727	7.7	7.37273	7.52727	7.29091	7.5	7.51818	7.40909	7.29091	7.38182	7.71818
3	PEV (Pre-Erythrocytic Vaccine)	3	0.35	2	0.1	5-17mo	5, 6, & 7 months	2 yrs	0.89	0.95	0.97	0.97	NA	0.5	None	NA	NA	NA	NA	NA	NA	NA	NA	None	NA	NA	NA	NA	NA	NA	NA	NA	0.4	DALYs per 100,000 population	791.513	794.727	773.778	767.089	742.01	766.275	756.355	749.521	755.504	763.355	762.76	752.795	759.049	752.305	754.201
3	PEV (Pre-Erythrocytic Vaccine)	3	0.35	2	0.1	5-17mo	5, 6, & 7 months	2 yrs	0.89	0.95	0.97	0.97	NA	0.5	None	NA	NA	NA	NA	NA	NA	NA	NA	None	NA	NA	NA	NA	NA	NA	NA	NA	0.4	Income and productivity gains from delivering vaccine (US$ / dose)	0.000174908	0.030976	0.0345448	0.0603021	0.0628481	0.0661744	0.0523178	0.0658908	0.0984855	0.107319	0.0962923	0.106892	0.114659	0.0900085	0.0905997
4	PEV (Pre-Erythrocytic Vaccine)	3	0.35	2	0.1	5-17mo	5, 6, & 7 months	2 yrs	0.7	0.81	0.93	0.93	NA	0.95	None	NA	NA	NA	NA	NA	NA	NA	NA	None	NA	NA	NA	NA	NA	NA	NA	NA	0.4	Cases per 100,000 population	8642.78	8633.52	8541.21	8487.02	8390.9	8360.06	8319.4	8295.78	8255.44	8200.99	8217.11	8189.91	8249.63	8252.19	8282.25
4	PEV (Pre-Erythrocytic Vaccine)	3	0.35	2	0.1	5-17mo	5, 6, & 7 months	2 yrs	0.7	0.81	0.93	0.93	NA	0.95	None	NA	NA	NA	NA	NA	NA	NA	NA	None	NA	NA	NA	NA	NA	NA	NA	NA	0.4	Severe Cases per 100,000 population	150.436	149.936	147.136	147.5	143.4	141.845	142.718	140.773	140.809	142.182	142.218	141.318	143.173	141.164	144.709
4	PEV (Pre-Erythrocytic Vaccine)	3	0.35	2	0.1	5-17mo	5, 6, & 7 months	2 yrs	0.7	0.81	0.93	0.93	NA	0.95	None	NA	NA	NA	NA	NA	NA	NA	NA	None	NA	NA	NA	NA	NA	NA	NA	NA	0.4	Deaths per 100,000 population	31.0636	31.2182	30.6182	30.2636	30.2364	29.2364	29.8455	28.2455	29.2	29.6636	29.1091	28.8364	30.7545	30.6273	30.0273
4	PEV (Pre-Erythrocytic Vaccine)	3	0.35	2	0.1	5-17mo	5, 6, & 7 months	2 yrs	0.7	0.81	0.93	0.93	NA	0.95	None	NA	NA	NA	NA	NA	NA	NA	NA	None	NA	NA	NA	NA	NA	NA	NA	NA	0.4	Cases in <5yo per 100,000 population	694.591	662.027	627.082	598.118	566	569.382	570.773	563.055	557.145	555.145	558.464	553.164	555.782	552.482	559.909
4	PEV (Pre-Erythrocytic Vaccine)	3	0.35	2	0.1	5-17mo	5, 6, & 7 months	2 yrs	0.7	0.81	0.93	0.93	NA	0.95	None	NA	NA	NA	NA	NA	NA	NA	NA	None	NA	NA	NA	NA	NA	NA	NA	NA	0.4	Severe Cases in <5yo per 100,000 population	35.0273	33.3636	32.1364	30.0818	29.6364	29.0909	28.9091	29.5545	29.1636	28.9273	28.7909	28.3818	28.8545	28.3909	29.6
4	PEV (Pre-Erythrocytic Vaccine)	3	0.35	2	0.1	5-17mo	5, 6, & 7 months	2 yrs	0.7	0.81	0.93	0.93	NA	0.95	None	NA	NA	NA	NA	NA	NA	NA	NA	None	NA	NA	NA	NA	NA	NA	NA	NA	0.4	Deaths in < 5yo per 100,000 population	8.04545	8.21818	7.87273	7.60909	7.57273	7.61818	7.2	7.37273	7.69091	7.26364	7.37273	7.06364	7.47273	7.79091	7.64545
4	PEV (Pre-Erythrocytic Vaccine)	3	0.35	2	0.1	5-17mo	5, 6, & 7 months	2 yrs	0.7	0.81	0.93	0.93	NA	0.95	None	NA	NA	NA	NA	NA	NA	NA	NA	None	NA	NA	NA	NA	NA	NA	NA	NA	0.4	DALYs per 100,000 population	792.032	794.388	774.86	769.773	768.947	748.402	755.862	722.88	742.909	757.011	740.41	730.585	782.279	780.384	763.062
4	PEV (Pre-Erythrocytic Vaccine)	3	0.35	2	0.1	5-17mo	5, 6, & 7 months	2 yrs	0.7	0.81	0.93	0.93	NA	0.95	None	NA	NA	NA	NA	NA	NA	NA	NA	None	NA	NA	NA	NA	NA	NA	NA	NA	0.4	Income and productivity gains from delivering vaccine (US$ / dose)	-0.0204577	-0.0180699	0.016235	0.0315565	0.0646441	0.0780745	0.0914769	0.0968191	0.108335	0.126656	0.125222	0.135184	0.112373	0.113632	0.100462
5	PEV (Pre-Erythrocytic Vaccine)	3	0.35	2	0.1	5-17mo	5, 6, & 7 months	2 yrs	0.7	0.81	0.93	0.93	NA	0.8	None	NA	NA	NA	NA	NA	NA	NA	NA	None	NA	NA	NA	NA	NA	NA	NA	NA	0.4	Cases per 100,000 population	8633.51	8595.5	8614.19	8588.8	8488.28	8404.76	8355.73	8272.48	8253.85	8199.29	8275.95	8212.67	8233.79	8279.58	8300.15
5	PEV (Pre-Erythrocytic Vaccine)	3	0.35	2	0.1	5-17mo	5, 6, & 7 months	2 yrs	0.7	0.81	0.93	0.93	NA	0.8	None	NA	NA	NA	NA	NA	NA	NA	NA	None	NA	NA	NA	NA	NA	NA	NA	NA	0.4	Severe Cases per 100,000 population	152.391	150.009	147.473	149.891	143.445	141.455	141.509	140.345	142.373	141.3	143.082	141.909	142.409	147.445	144.555
5	PEV (Pre-Erythrocytic Vaccine)	3	0.35	2	0.1	5-17mo	5, 6, & 7 months	2 yrs	0.7	0.81	0.93	0.93	NA	0.8	None	NA	NA	NA	NA	NA	NA	NA	NA	None	NA	NA	NA	NA	NA	NA	NA	NA	0.4	Deaths per 100,000 population	31	30.0727	31.5273	29.4909	30.5273	30.2909	29.7	29.2	29.7091	29.6818	29.5818	29.8818	29.4273	30.5636	30.0455
5	PEV (Pre-Erythrocytic Vaccine)	3	0.35	2	0.1	5-17mo	5, 6, & 7 months	2 yrs	0.7	0.81	0.93	0.93	NA	0.8	None	NA	NA	NA	NA	NA	NA	NA	NA	None	NA	NA	NA	NA	NA	NA	NA	NA	0.4	Cases in <5yo per 100,000 population	690.073	654.718	638.336	608.655	593.182	577.009	574.718	566.182	566.636	555.055	565.982	557.618	557.3	567.927	564.545
5	PEV (Pre-Erythrocytic Vaccine)	3	0.35	2	0.1	5-17mo	5, 6, & 7 months	2 yrs	0.7	0.81	0.93	0.93	NA	0.8	None	NA	NA	NA	NA	NA	NA	NA	NA	None	NA	NA	NA	NA	NA	NA	NA	NA	0.4	Severe Cases in <5yo per 100,000 population	35.5455	34.5727	32.8364	31.6636	29.5273	28.8273	29.9364	29.3	29.0273	28.5091	29.1545	29.5909	29.8909	30.5	30.4091
5	PEV (Pre-Erythrocytic Vaccine)	3	0.35	2	0.1	5-17mo	5, 6, & 7 months	2 yrs	0.7	0.81	0.93	0.93	NA	0.8	None	NA	NA	NA	NA	NA	NA	NA	NA	None	NA	NA	NA	NA	NA	NA	NA	NA	0.4	Deaths in < 5yo per 100,000 population	8.11818	7.94545	8.37273	7.59091	7.81818	7.90909	7.59091	7.29091	8.01818	7.81818	7.4	7.65455	7.74545	7.96364	7.87273
5	PEV (Pre-Erythrocytic Vaccine)	3	0.35	2	0.1	5-17mo	5, 6, & 7 months	2 yrs	0.7	0.81	0.93	0.93	NA	0.8	None	NA	NA	NA	NA	NA	NA	NA	NA	None	NA	NA	NA	NA	NA	NA	NA	NA	0.4	DALYs per 100,000 population	791.005	764.875	803.368	758.435	775.388	771.13	756.371	745.054	757.655	754.039	750.598	758.699	750.049	776.742	764.957
5	PEV (Pre-Erythrocytic Vaccine)	3	0.35	2	0.1	5-17mo	5, 6, & 7 months	2 yrs	0.7	0.81	0.93	0.93	NA	0.8	None	NA	NA	NA	NA	NA	NA	NA	NA	None	NA	NA	NA	NA	NA	NA	NA	NA	0.4	Income and productivity gains from delivering vaccine (US$ / dose)	-0.0206445	-0.00500916	-0.00949354	-0.00909594	0.0358239	0.0670442	0.0832388	0.111571	0.112102	0.136168	0.109614	0.130806	0.124776	0.101835	0.0956305
6	PEV (Pre-Erythrocytic Vaccine)	3	0.35	2	0.1	5-17mo	5, 6, & 7 months	2 yrs	0.7	0.81	0.93	0.93	NA	0.5	None	NA	NA	NA	NA	NA	NA	NA	NA	None	NA	NA	NA	NA	NA	NA	NA	NA	0.4	Cases per 100,000 population	8638.29	8633.85	8580.46	8527.29	8472.35	8457.65	8386.45	8309.26	8324.95	8294.17	8252.56	8270.43	8300.94	8350.85	8285.42
6	PEV (Pre-Erythrocytic Vaccine)	3	0.35	2	0.1	5-17mo	5, 6, & 7 months	2 yrs	0.7	0.81	0.93	0.93	NA	0.5	None	NA	NA	NA	NA	NA	NA	NA	NA	None	NA	NA	NA	NA	NA	NA	NA	NA	0.4	Severe Cases per 100,000 population	150.464	150.873	148.8	147.136	144.645	143.918	145.827	143.618	142.491	142.591	142.173	143.136	144.282	144.118	144.282
6	PEV (Pre-Erythrocytic Vaccine)	3	0.35	2	0.1	5-17mo	5, 6, & 7 months	2 yrs	0.7	0.81	0.93	0.93	NA	0.5	None	NA	NA	NA	NA	NA	NA	NA	NA	None	NA	NA	NA	NA	NA	NA	NA	NA	0.4	Deaths per 100,000 population	31.1273	31.3455	30.4182	30.1636	30.4091	30.3636	29.4455	29.5455	30.2091	29.7182	30.1727	29.6091	30.6182	29.5	30.3455
6	PEV (Pre-Erythrocytic Vaccine)	3	0.35	2	0.1	5-17mo	5, 6, & 7 months	2 yrs	0.7	0.81	0.93	0.93	NA	0.5	None	NA	NA	NA	NA	NA	NA	NA	NA	None	NA	NA	NA	NA	NA	NA	NA	NA	0.4	Cases in <5yo per 100,000 population	691.309	663.882	637.955	613.291	595.282	583.473	579.736	576.391	583.364	573.918	571.927	569.864	571.318	581.327	577.8
6	PEV (Pre-Erythrocytic Vaccine)	3	0.35	2	0.1	5-17mo	5, 6, & 7 months	2 yrs	0.7	0.81	0.93	0.93	NA	0.5	None	NA	NA	NA	NA	NA	NA	NA	NA	None	NA	NA	NA	NA	NA	NA	NA	NA	0.4	Severe Cases in <5yo per 100,000 population	35.7818	34.2455	32.6364	31.4	29.8273	30.2364	30.4	29.2545	29.5091	30.4455	29.4	29.9091	30	30.1273	29.2273
6	PEV (Pre-Erythrocytic Vaccine)	3	0.35	2	0.1	5-17mo	5, 6, & 7 months	2 yrs	0.7	0.81	0.93	0.93	NA	0.5	None	NA	NA	NA	NA	NA	NA	NA	NA	None	NA	NA	NA	NA	NA	NA	NA	NA	0.4	Deaths in < 5yo per 100,000 population	7.96364	8.37273	7.87273	7.69091	7.85455	7.86364	7.52727	7.39091	7.77273	7.89091	8.39091	7.5	8.19091	7.69091	7.35455
6	PEV (Pre-Erythrocytic Vaccine)	3	0.35	2	0.1	5-17mo	5, 6, & 7 months	2 yrs	0.7	0.81	0.93	0.93	NA	0.5	None	NA	NA	NA	NA	NA	NA	NA	NA	None	NA	NA	NA	NA	NA	NA	NA	NA	0.4	DALYs per 100,000 population	794.423	799.315	776.915	770.181	771.256	771.737	752.477	753.481	768.613	755.384	764.432	754.349	779.981	748.356	770.107
6	PEV (Pre-Erythrocytic Vaccine)	3	0.35	2	0.1	5-17mo	5, 6, & 7 months	2 yrs	0.7	0.81	0.93	0.93	NA	0.5	None	NA	NA	NA	NA	NA	NA	NA	NA	None	NA	NA	NA	NA	NA	NA	NA	NA	0.4	Income and productivity gains from delivering vaccine (US$ / dose)	-0.0192338	-0.0186724	0.00253718	0.0220315	0.0447872	0.0512553	0.072023	0.101011	0.0956787	0.106186	0.127213	0.120125	0.106067	0.0872691	0.114238
7	PEV (Pre-Erythrocytic Vaccine)	3	0.35	2	0.1	5-17mo	5, 6, & 7 months	2 yrs	0.5	0.69	0.85	0.85	NA	0.95	None	NA	NA	NA	NA	NA	NA	NA	NA	None	NA	NA	NA	NA	NA	NA	NA	NA	0.4	Cases per 100,000 population	8629.16	8574.77	8573.42	8456.73	8421.86	8420.66	8402.59	8346.22	8278.3	8301.7	8275.14	8251.51	8273.14	8299.25	8307.19
7	PEV (Pre-Erythrocytic Vaccine)	3	0.35	2	0.1	5-17mo	5, 6, & 7 months	2 yrs	0.5	0.69	0.85	0.85	NA	0.95	None	NA	NA	NA	NA	NA	NA	NA	NA	None	NA	NA	NA	NA	NA	NA	NA	NA	0.4	Severe Cases per 100,000 population	153.673	150.373	148.764	146.127	143.264	144.145	145.6	144.3	141.845	143.582	141.282	143.118	143.682	147.682	145.873
7	PEV (Pre-Erythrocytic Vaccine)	3	0.35	2	0.1	5-17mo	5, 6, & 7 months	2 yrs	0.5	0.69	0.85	0.85	NA	0.95	None	NA	NA	NA	NA	NA	NA	NA	NA	None	NA	NA	NA	NA	NA	NA	NA	NA	0.4	Deaths per 100,000 population	31.3909	31.0818	30.7091	30.4182	29.5455	29.6455	29.6818	29.4091	30.0455	30.6727	29.2273	29.9727	29.6	29.1727	30.1727
7	PEV (Pre-Erythrocytic Vaccine)	3	0.35	2	0.1	5-17mo	5, 6, & 7 months	2 yrs	0.5	0.69	0.85	0.85	NA	0.95	None	NA	NA	NA	NA	NA	NA	NA	NA	None	NA	NA	NA	NA	NA	NA	NA	NA	0.4	Cases in <5yo per 100,000 population	697.973	665.455	647.855	615.218	599.627	593.018	599.536	590.645	587.718	589.045	583.891	583.127	585.664	588.3	588.418
7	PEV (Pre-Erythrocytic Vaccine)	3	0.35	2	0.1	5-17mo	5, 6, & 7 months	2 yrs	0.5	0.69	0.85	0.85	NA	0.95	None	NA	NA	NA	NA	NA	NA	NA	NA	None	NA	NA	NA	NA	NA	NA	NA	NA	0.4	Severe Cases in <5yo per 100,000 population	36.2091	34.3182	32.9091	31.4364	30.8182	30.2727	31.7727	31.6545	29.6455	30.1818	29.8364	30.2364	29.4545	31.2727	31.3455
7	PEV (Pre-Erythrocytic Vaccine)	3	0.35	2	0.1	5-17mo	5, 6, & 7 months	2 yrs	0.5	0.69	0.85	0.85	NA	0.95	None	NA	NA	NA	NA	NA	NA	NA	NA	None	NA	NA	NA	NA	NA	NA	NA	NA	0.4	Deaths in < 5yo per 100,000 population	8.19091	8.29091	7.87273	7.64545	7.72727	7.19091	8.02727	7.43636	7.67273	7.53636	7.13636	7.93636	7.75455	7.16364	7.91818
7	PEV (Pre-Erythrocytic Vaccine)	3	0.35	2	0.1	5-17mo	5, 6, & 7 months	2 yrs	0.5	0.69	0.85	0.85	NA	0.95	None	NA	NA	NA	NA	NA	NA	NA	NA	None	NA	NA	NA	NA	NA	NA	NA	NA	0.4	DALYs per 100,000 population	799.447	794.341	782.476	774.644	751.703	753.349	756.754	748.987	763.626	781.135	741.631	760.622	753.664	742.591	767.563
7	PEV (Pre-Erythrocytic Vaccine)	3	0.35	2	0.1	5-17mo	5, 6, & 7 months	2 yrs	0.5	0.69	0.85	0.85	NA	0.95	None	NA	NA	NA	NA	NA	NA	NA	NA	None	NA	NA	NA	NA	NA	NA	NA	NA	0.4	Income and productivity gains from delivering vaccine (US$ / dose)	-0.0219775	0.00740287	0.00848423	0.0595593	0.075662	0.0793076	0.0837666	0.106149	0.135997	0.124621	0.140026	0.152749	0.140453	0.120734	0.124784
8	PEV (Pre-Erythrocytic Vaccine)	3	0.35	2	0.1	5-17mo	5, 6, & 7 months	2 yrs	0.5	0.69	0.85	0.85	NA	0.8	None	NA	NA	NA	NA	NA	NA	NA	NA	None	NA	NA	NA	NA	NA	NA	NA	NA	0.4	Cases per 100,000 population	8618.42	8566.2	8496.95	8427.69	8441.58	8426.31	8372.3	8394.58	8399.27	8323.17	8315.12	8274.62	8306.76	8342.12	8416.15
8	PEV (Pre-Erythrocytic Vaccine)	3	0.35	2	0.1	5-17mo	5, 6, & 7 months	2 yrs	0.5	0.69	0.85	0.85	NA	0.8	None	NA	NA	NA	NA	NA	NA	NA	NA	None	NA	NA	NA	NA	NA	NA	NA	NA	0.4	Severe Cases per 100,000 population	152.3	150.208	145.717	144.583	146.475	145.792	144.517	145.275	144.792	143.342	143.3	145.225	146.317	143.7	147.358
8	PEV (Pre-Erythrocytic Vaccine)	3	0.35	2	0.1	5-17mo	5, 6, & 7 months	2 yrs	0.5	0.69	0.85	0.85	NA	0.8	None	NA	NA	NA	NA	NA	NA	NA	NA	None	NA	NA	NA	NA	NA	NA	NA	NA	0.4	Deaths per 100,000 population	31.275	30.5417	30.3083	29.6333	30.1667	30.6833	30.15	30.1583	29.6667	30.275	29.7417	30.25	29.7583	29.9833	30.7
8	PEV (Pre-Erythrocytic Vaccine)	3	0.35	2	0.1	5-17mo	5, 6, & 7 months	2 yrs	0.5	0.69	0.85	0.85	NA	0.8	None	NA	NA	NA	NA	NA	NA	NA	NA	None	NA	NA	NA	NA	NA	NA	NA	NA	0.4	Cases in <5yo per 100,000 population	695.175	669.325	634.8	619.3	609.708	602.717	598.025	599.875	604.642	592.225	583.425	589.192	586.1	589.383	603.875
8	PEV (Pre-Erythrocytic Vaccine)	3	0.35	2	0.1	5-17mo	5, 6, & 7 months	2 yrs	0.5	0.69	0.85	0.85	NA	0.8	None	NA	NA	NA	NA	NA	NA	NA	NA	None	NA	NA	NA	NA	NA	NA	NA	NA	0.4	Severe Cases in <5yo per 100,000 population	36.7	34.2417	32.7417	31.1	32.0083	30.9833	31.5667	31.1583	31.7333	30.2167	30.8083	30.8583	30.4333	30.6083	31.525
8	PEV (Pre-Erythrocytic Vaccine)	3	0.35	2	0.1	5-17mo	5, 6, & 7 months	2 yrs	0.5	0.69	0.85	0.85	NA	0.8	None	NA	NA	NA	NA	NA	NA	NA	NA	None	NA	NA	NA	NA	NA	NA	NA	NA	0.4	Deaths in < 5yo per 100,000 population	8.48333	7.85833	7.95833	7.55833	7.63333	7.89167	7.675	7.45	7.925	7.825	7.95	7.56667	7.45	8.125	7.48333
8	PEV (Pre-Erythrocytic Vaccine)	3	0.35	2	0.1	5-17mo	5, 6, & 7 months	2 yrs	0.5	0.69	0.85	0.85	NA	0.8	None	NA	NA	NA	NA	NA	NA	NA	NA	None	NA	NA	NA	NA	NA	NA	NA	NA	0.4	DALYs per 100,000 population	796.382	780.047	773.679	753.508	768.633	782.495	764.016	764.63	756.284	768.381	758.698	770.352	760.377	762.814	776.475
8	PEV (Pre-Erythrocytic Vaccine)	3	0.35	2	0.1	5-17mo	5, 6, & 7 months	2 yrs	0.5	0.69	0.85	0.85	NA	0.8	None	NA	NA	NA	NA	NA	NA	NA	NA	None	NA	NA	NA	NA	NA	NA	NA	NA	0.4	Income and productivity gains from delivering vaccine (US$ / dose)	-0.0147846	0.0164902	0.0445905	0.0772707	0.068284	0.0760352	0.0983803	0.0873088	0.081336	0.115798	0.123944	0.144485	0.12399	0.108645	0.0739222
9	PEV (Pre-Erythrocytic Vaccine)	3	0.35	2	0.1	5-17mo	5, 6, & 7 months	2 yrs	0.5	0.69	0.85	0.85	NA	0.5	None	NA	NA	NA	NA	NA	NA	NA	NA	None	NA	NA	NA	NA	NA	NA	NA	NA	0.4	Cases per 100,000 population	8611.98	8613.48	8556	8478.83	8486.98	8488.14	8384.77	8313.62	8312.48	8362.99	8351.37	8339.93	8372.52	8406.93	8390.62
9	PEV (Pre-Erythrocytic Vaccine)	3	0.35	2	0.1	5-17mo	5, 6, & 7 months	2 yrs	0.5	0.69	0.85	0.85	NA	0.5	None	NA	NA	NA	NA	NA	NA	NA	NA	None	NA	NA	NA	NA	NA	NA	NA	NA	0.4	Severe Cases per 100,000 population	153.217	151.242	148.9	146.025	148.442	147.575	143.7	144.408	144.875	145.925	146.85	144.667	144.625	146.167	145.575
9	PEV (Pre-Erythrocytic Vaccine)	3	0.35	2	0.1	5-17mo	5, 6, & 7 months	2 yrs	0.5	0.69	0.85	0.85	NA	0.5	None	NA	NA	NA	NA	NA	NA	NA	NA	None	NA	NA	NA	NA	NA	NA	NA	NA	0.4	Deaths per 100,000 population	31.3167	30.75	30.9583	29.95	29.9417	30.6083	30.275	30.0583	30.1167	30.025	30.4083	30.0917	29.6667	30.725	30.0167
9	PEV (Pre-Erythrocytic Vaccine)	3	0.35	2	0.1	5-17mo	5, 6, & 7 months	2 yrs	0.5	0.69	0.85	0.85	NA	0.5	None	NA	NA	NA	NA	NA	NA	NA	NA	None	NA	NA	NA	NA	NA	NA	NA	NA	0.4	Cases in <5yo per 100,000 population	691.025	673.483	641.367	621.683	613.825	612.117	600.583	598.883	596.842	597.575	599.525	598.8	600.292	606.283	604.417
9	PEV (Pre-Erythrocytic Vaccine)	3	0.35	2	0.1	5-17mo	5, 6, & 7 months	2 yrs	0.5	0.69	0.85	0.85	NA	0.5	None	NA	NA	NA	NA	NA	NA	NA	NA	None	NA	NA	NA	NA	NA	NA	NA	NA	0.4	Severe Cases in <5yo per 100,000 population	36.8333	35.4917	32.4083	32.1417	32.7167	31.7667	32.2167	31.5667	31.1167	30.6833	31.2917	30.4167	30.55	31.2583	31.4
9	PEV (Pre-Erythrocytic Vaccine)	3	0.35	2	0.1	5-17mo	5, 6, & 7 months	2 yrs	0.5	0.69	0.85	0.85	NA	0.5	None	NA	NA	NA	NA	NA	NA	NA	NA	None	NA	NA	NA	NA	NA	NA	NA	NA	0.4	Deaths in < 5yo per 100,000 population	8.43333	8.26667	8.15833	7.58333	7.675	7.93333	8.09167	7.95833	7.575	7.85	7.575	8.01667	7.5	7.66667	7.71667
9	PEV (Pre-Erythrocytic Vaccine)	3	0.35	2	0.1	5-17mo	5, 6, & 7 months	2 yrs	0.5	0.69	0.85	0.85	NA	0.5	None	NA	NA	NA	NA	NA	NA	NA	NA	None	NA	NA	NA	NA	NA	NA	NA	NA	0.4	DALYs per 100,000 population	797.341	785.526	787.687	763.232	763.237	780.643	769.706	768.17	765.483	766.878	771.489	765.342	756.309	783.554	764.812
9	PEV (Pre-Erythrocytic Vaccine)	3	0.35	2	0.1	5-17mo	5, 6, & 7 months	2 yrs	0.5	0.69	0.85	0.85	NA	0.5	None	NA	NA	NA	NA	NA	NA	NA	NA	None	NA	NA	NA	NA	NA	NA	NA	NA	0.4	Income and productivity gains from delivering vaccine (US$ / dose)	-0.0131999	-0.00693137	0.0156345	0.0528099	0.0491727	0.0460937	0.102267	0.132007	0.12727	0.10351	0.110679	0.120855	0.107401	0.0853709	0.093013
10	PEV (Pre-Erythrocytic Vaccine)	3	0.35	2	1	5-17mo	5, 6, & 7 months	2 yrs	0.89	0.95	0.97	0.97	NA	0.95	None	NA	NA	NA	NA	NA	NA	NA	NA	None	NA	NA	NA	NA	NA	NA	NA	NA	0.4	Cases per 100,000 population	86058.8	85244	84806.5	83712.5	83310.2	83468	83475.5	82310.8	81852.6	81254.1	81002.7	81028.9	80803.4	81177.2	81110.3
10	PEV (Pre-Erythrocytic Vaccine)	3	0.35	2	1	5-17mo	5, 6, & 7 months	2 yrs	0.89	0.95	0.97	0.97	NA	0.95	None	NA	NA	NA	NA	NA	NA	NA	NA	None	NA	NA	NA	NA	NA	NA	NA	NA	0.4	Severe Cases per 100,000 population	1494.55	1494.82	1455.73	1431.27	1407.73	1428.82	1403.27	1398.64	1405.73	1392.82	1398.09	1389.09	1391.73	1406.73	1396.64
10	PEV (Pre-Erythrocytic Vaccine)	3	0.35	2	1	5-17mo	5, 6, & 7 months	2 yrs	0.89	0.95	0.97	0.97	NA	0.95	None	NA	NA	NA	NA	NA	NA	NA	NA	None	NA	NA	NA	NA	NA	NA	NA	NA	0.4	Deaths per 100,000 population	309.455	312.909	299.636	297.182	295.636	296.909	304.455	292.545	292.818	284.545	288.182	288.091	294.545	289.909	290.636
10	PEV (Pre-Erythrocytic Vaccine)	3	0.35	2	1	5-17mo	5, 6, & 7 months	2 yrs	0.89	0.95	0.97	0.97	NA	0.95	None	NA	NA	NA	NA	NA	NA	NA	NA	None	NA	NA	NA	NA	NA	NA	NA	NA	0.4	Cases in <5yo per 100,000 population	6945.82	6485.27	6101.09	5647.91	5486.64	5419.18	5384.91	5311.09	5286.55	5251.55	5213.55	5242.27	5271.18	5208.18	5226.18
10	PEV (Pre-Erythrocytic Vaccine)	3	0.35	2	1	5-17mo	5, 6, & 7 months	2 yrs	0.89	0.95	0.97	0.97	NA	0.95	None	NA	NA	NA	NA	NA	NA	NA	NA	None	NA	NA	NA	NA	NA	NA	NA	NA	0.4	Severe Cases in <5yo per 100,000 population	351.636	333.182	311.909	295.818	287.909	280.636	281.182	276.545	277	267.182	271.273	279.909	272.364	280	269.909
10	PEV (Pre-Erythrocytic Vaccine)	3	0.35	2	1	5-17mo	5, 6, & 7 months	2 yrs	0.89	0.95	0.97	0.97	NA	0.95	None	NA	NA	NA	NA	NA	NA	NA	NA	None	NA	NA	NA	NA	NA	NA	NA	NA	0.4	Deaths in < 5yo per 100,000 population	83.9091	83.5455	79.7273	78	76.6364	72.0909	77.6364	69.8182	75.0909	72.8182	70.8182	71.2727	72.3636	77.3636	75.1818
10	PEV (Pre-Erythrocytic Vaccine)	3	0.35	2	1	5-17mo	5, 6, & 7 months	2 yrs	0.89	0.95	0.97	0.97	NA	0.95	None	NA	NA	NA	NA	NA	NA	NA	NA	None	NA	NA	NA	NA	NA	NA	NA	NA	0.4	DALYs per 100,000 population	7893.04	7931.11	7643.65	7541.86	7526.42	7559.6	7718.69	7454.46	7413.32	7265.1	7333.79	7335.06	7467.14	7383.5	7380.85
10	PEV (Pre-Erythrocytic Vaccine)	3	0.35	2	1	5-17mo	5, 6, & 7 months	2 yrs	0.89	0.95	0.97	0.97	NA	0.95	None	NA	NA	NA	NA	NA	NA	NA	NA	None	NA	NA	NA	NA	NA	NA	NA	NA	0.4	Income and productivity gains from delivering vaccine (US$ / dose)	-0.00192518	0.224307	0.293314	0.560384	0.702605	0.629392	0.630345	0.947869	1.06125	1.24046	1.32972	1.34662	1.39595	1.26403	1.28394
11	PEV (Pre-Erythrocytic Vaccine)	3	0.35	2	1	5-17mo	5, 6, & 7 months	2 yrs	0.89	0.95	0.97	0.97	NA	0.8	None	NA	NA	NA	NA	NA	NA	NA	NA	None	NA	NA	NA	NA	NA	NA	NA	NA	0.4	Cases per 100,000 population	86079.8	85489.7	84693.4	83528.9	83458.1	83550.9	82719	82978.1	82502.8	81812.1	81987.9	81856	81748.1	81894	81638
11	PEV (Pre-Erythrocytic Vaccine)	3	0.35	2	1	5-17mo	5, 6, & 7 months	2 yrs	0.89	0.95	0.97	0.97	NA	0.8	None	NA	NA	NA	NA	NA	NA	NA	NA	None	NA	NA	NA	NA	NA	NA	NA	NA	0.4	Severe Cases per 100,000 population	1508.36	1508.36	1464.27	1434.18	1423.73	1437.45	1406.18	1425.45	1418.91	1411.73	1403.64	1414.91	1453.64	1423.27	1418.82
11	PEV (Pre-Erythrocytic Vaccine)	3	0.35	2	1	5-17mo	5, 6, & 7 months	2 yrs	0.89	0.95	0.97	0.97	NA	0.8	None	NA	NA	NA	NA	NA	NA	NA	NA	None	NA	NA	NA	NA	NA	NA	NA	NA	0.4	Deaths per 100,000 population	308.818	314.818	303.636	307.091	296	297.545	291.182	299.091	307.727	296.909	301.545	294.909	297.455	297.273	304.364
11	PEV (Pre-Erythrocytic Vaccine)	3	0.35	2	1	5-17mo	5, 6, & 7 months	2 yrs	0.89	0.95	0.97	0.97	NA	0.8	None	NA	NA	NA	NA	NA	NA	NA	NA	None	NA	NA	NA	NA	NA	NA	NA	NA	0.4	Cases in <5yo per 100,000 population	6896.55	6510.45	6126.09	5721.55	5394.91	5440.18	5343.27	5474.36	5434.45	5322.36	5339.45	5337.36	5363.18	5361.45	5342.91
11	PEV (Pre-Erythrocytic Vaccine)	3	0.35	2	1	5-17mo	5, 6, & 7 months	2 yrs	0.89	0.95	0.97	0.97	NA	0.8	None	NA	NA	NA	NA	NA	NA	NA	NA	None	NA	NA	NA	NA	NA	NA	NA	NA	0.4	Severe Cases in <5yo per 100,000 population	355.273	334	308.364	299	288.364	286.909	273.818	282.818	286.818	281.636	276.636	271.636	279.909	279.364	283.727
11	PEV (Pre-Erythrocytic Vaccine)	3	0.35	2	1	5-17mo	5, 6, & 7 months	2 yrs	0.89	0.95	0.97	0.97	NA	0.8	None	NA	NA	NA	NA	NA	NA	NA	NA	None	NA	NA	NA	NA	NA	NA	NA	NA	0.4	Deaths in < 5yo per 100,000 population	83.7273	82.1818	76.8182	78.9091	73.1818	68.3636	69.3636	76.4545	75.4545	74.4545	76.7273	69.0909	73.1818	74.7273	77.9091
11	PEV (Pre-Erythrocytic Vaccine)	3	0.35	2	1	5-17mo	5, 6, & 7 months	2 yrs	0.89	0.95	0.97	0.97	NA	0.8	None	NA	NA	NA	NA	NA	NA	NA	NA	None	NA	NA	NA	NA	NA	NA	NA	NA	0.4	DALYs per 100,000 population	7877.73	8000.86	7718.52	7796.67	7592.88	7534.92	7376.71	7612.6	7817.14	7548.22	7688.73	7514.66	7560.04	7565.92	7723.48
11	PEV (Pre-Erythrocytic Vaccine)	3	0.35	2	1	5-17mo	5, 6, & 7 months	2 yrs	0.89	0.95	0.97	0.97	NA	0.8	None	NA	NA	NA	NA	NA	NA	NA	NA	None	NA	NA	NA	NA	NA	NA	NA	NA	0.4	Income and productivity gains from delivering vaccine (US$ / dose)	-0.0492915	0.126157	0.329857	0.660021	0.663653	0.607362	0.883261	0.774553	0.90085	1.10833	1.08651	1.11369	1.14971	1.09237	1.18658
12	PEV (Pre-Erythrocytic Vaccine)	3	0.35	2	1	5-17mo	5, 6, & 7 months	2 yrs	0.89	0.95	0.97	0.97	NA	0.5	None	NA	NA	NA	NA	NA	NA	NA	NA	None	NA	NA	NA	NA	NA	NA	NA	NA	0.4	Cases per 100,000 population	86039.8	85039	84672.5	83861.4	83718.5	83657.2	83952.3	83489.5	82467.9	82260.6	82581.6	82246.6	82095.1	82738.8	82772.3
12	PEV (Pre-Erythrocytic Vaccine)	3	0.35	2	1	5-17mo	5, 6, & 7 months	2 yrs	0.89	0.95	0.97	0.97	NA	0.5	None	NA	NA	NA	NA	NA	NA	NA	NA	None	NA	NA	NA	NA	NA	NA	NA	NA	0.4	Severe Cases per 100,000 population	1496.45	1492.82	1458.27	1455.27	1450.64	1423.91	1437	1449.64	1419.45	1413.91	1434.27	1425	1405.64	1433.82	1430.82
12	PEV (Pre-Erythrocytic Vaccine)	3	0.35	2	1	5-17mo	5, 6, & 7 months	2 yrs	0.89	0.95	0.97	0.97	NA	0.5	None	NA	NA	NA	NA	NA	NA	NA	NA	None	NA	NA	NA	NA	NA	NA	NA	NA	0.4	Deaths per 100,000 population	309.727	313.727	304.091	301.727	292.545	303.182	295.909	294.364	296.364	301.182	300.091	296.545	298.091	294	294.455
12	PEV (Pre-Erythrocytic Vaccine)	3	0.35	2	1	5-17mo	5, 6, & 7 months	2 yrs	0.89	0.95	0.97	0.97	NA	0.5	None	NA	NA	NA	NA	NA	NA	NA	NA	None	NA	NA	NA	NA	NA	NA	NA	NA	0.4	Cases in <5yo per 100,000 population	6943.55	6480.73	6134	5886.55	5662.91	5547.09	5550.55	5568.18	5559.55	5484.09	5508.18	5497.18	5436.82	5481.73	5513.91
12	PEV (Pre-Erythrocytic Vaccine)	3	0.35	2	1	5-17mo	5, 6, & 7 months	2 yrs	0.89	0.95	0.97	0.97	NA	0.5	None	NA	NA	NA	NA	NA	NA	NA	NA	None	NA	NA	NA	NA	NA	NA	NA	NA	0.4	Severe Cases in <5yo per 100,000 population	350.909	330.455	317.455	301.636	300	285.182	288.727	293.273	289.909	281.818	299.818	279.273	283.364	287.455	287.636
12	PEV (Pre-Erythrocytic Vaccine)	3	0.35	2	1	5-17mo	5, 6, & 7 months	2 yrs	0.89	0.95	0.97	0.97	NA	0.5	None	NA	NA	NA	NA	NA	NA	NA	NA	None	NA	NA	NA	NA	NA	NA	NA	NA	0.4	Deaths in < 5yo per 100,000 population	83.2727	80.9091	77.7273	77	72.2727	77	73.7273	75.2727	72.9091	75	75.1818	74.0909	72.9091	73.8182	77.1818
12	PEV (Pre-Erythrocytic Vaccine)	3	0.35	2	1	5-17mo	5, 6, & 7 months	2 yrs	0.89	0.95	0.97	0.97	NA	0.5	None	NA	NA	NA	NA	NA	NA	NA	NA	None	NA	NA	NA	NA	NA	NA	NA	NA	0.4	DALYs per 100,000 population	7915.13	7947.27	7737.78	7670.89	7420.1	7662.75	7563.55	7495.21	7555.04	7633.55	7627.6	7527.95	7590.49	7523.05	7542.01
12	PEV (Pre-Erythrocytic Vaccine)	3	0.35	2	1	5-17mo	5, 6, & 7 months	2 yrs	0.89	0.95	0.97	0.97	NA	0.5	None	NA	NA	NA	NA	NA	NA	NA	NA	None	NA	NA	NA	NA	NA	NA	NA	NA	0.4	Income and productivity gains from delivering vaccine (US$ / dose)	0.00174908	0.30976	0.345448	0.603021	0.628481	0.661744	0.523178	0.658908	0.984855	1.07319	0.962923	1.06892	1.14659	0.900085	0.905997
13	PEV (Pre-Erythrocytic Vaccine)	3	0.35	2	1	5-17mo	5, 6, & 7 months	2 yrs	0.7	0.81	0.93	0.93	NA	0.95	None	NA	NA	NA	NA	NA	NA	NA	NA	None	NA	NA	NA	NA	NA	NA	NA	NA	0.4	Cases per 100,000 population	86427.8	86335.2	85412.1	84870.2	83909	83600.6	83194	82957.8	82554.4	82009.9	82171.1	81899.1	82496.3	82521.9	82822.5
13	PEV (Pre-Erythrocytic Vaccine)	3	0.35	2	1	5-17mo	5, 6, & 7 months	2 yrs	0.7	0.81	0.93	0.93	NA	0.95	None	NA	NA	NA	NA	NA	NA	NA	NA	None	NA	NA	NA	NA	NA	NA	NA	NA	0.4	Severe Cases per 100,000 population	1504.36	1499.36	1471.36	1475	1434	1418.45	1427.18	1407.73	1408.09	1421.82	1422.18	1413.18	1431.73	1411.64	1447.09
13	PEV (Pre-Erythrocytic Vaccine)	3	0.35	2	1	5-17mo	5, 6, & 7 months	2 yrs	0.7	0.81	0.93	0.93	NA	0.95	None	NA	NA	NA	NA	NA	NA	NA	NA	None	NA	NA	NA	NA	NA	NA	NA	NA	0.4	Deaths per 100,000 population	310.636	312.182	306.182	302.636	302.364	292.364	298.455	282.455	292	296.636	291.091	288.364	307.545	306.273	300.273
13	PEV (Pre-Erythrocytic Vaccine)	3	0.35	2	1	5-17mo	5, 6, & 7 months	2 yrs	0.7	0.81	0.93	0.93	NA	0.95	None	NA	NA	NA	NA	NA	NA	NA	NA	None	NA	NA	NA	NA	NA	NA	NA	NA	0.4	Cases in <5yo per 100,000 population	6945.91	6620.27	6270.82	5981.18	5660	5693.82	5707.73	5630.55	5571.45	5551.45	5584.64	5531.64	5557.82	5524.82	5599.09
13	PEV (Pre-Erythrocytic Vaccine)	3	0.35	2	1	5-17mo	5, 6, & 7 months	2 yrs	0.7	0.81	0.93	0.93	NA	0.95	None	NA	NA	NA	NA	NA	NA	NA	NA	None	NA	NA	NA	NA	NA	NA	NA	NA	0.4	Severe Cases in <5yo per 100,000 population	350.273	333.636	321.364	300.818	296.364	290.909	289.091	295.545	291.636	289.273	287.909	283.818	288.545	283.909	296
13	PEV (Pre-Erythrocytic Vaccine)	3	0.35	2	1	5-17mo	5, 6, & 7 months	2 yrs	0.7	0.81	0.93	0.93	NA	0.95	None	NA	NA	NA	NA	NA	NA	NA	NA	None	NA	NA	NA	NA	NA	NA	NA	NA	0.4	Deaths in < 5yo per 100,000 population	80.4545	82.1818	78.7273	76.0909	75.7273	76.1818	72	73.7273	76.9091	72.6364	73.7273	70.6364	74.7273	77.9091	76.4545
13	PEV (Pre-Erythrocytic Vaccine)	3	0.35	2	1	5-17mo	5, 6, & 7 months	2 yrs	0.7	0.81	0.93	0.93	NA	0.95	None	NA	NA	NA	NA	NA	NA	NA	NA	None	NA	NA	NA	NA	NA	NA	NA	NA	0.4	DALYs per 100,000 population	7920.32	7943.88	7748.6	7697.73	7689.47	7484.02	7558.62	7228.8	7429.09	7570.11	7404.1	7305.85	7822.79	7803.84	7630.62
13	PEV (Pre-Erythrocytic Vaccine)	3	0.35	2	1	5-17mo	5, 6, & 7 months	2 yrs	0.7	0.81	0.93	0.93	NA	0.95	None	NA	NA	NA	NA	NA	NA	NA	NA	None	NA	NA	NA	NA	NA	NA	NA	NA	0.4	Income and productivity gains from delivering vaccine (US$ / dose)	-0.204577	-0.180699	0.16235	0.315565	0.646441	0.780745	0.914769	0.968191	1.08335	1.26656	1.25222	1.35184	1.12373	1.13632	1.00462
14	PEV (Pre-Erythrocytic Vaccine)	3	0.35	2	1	5-17mo	5, 6, & 7 months	2 yrs	0.7	0.81	0.93	0.93	NA	0.8	None	NA	NA	NA	NA	NA	NA	NA	NA	None	NA	NA	NA	NA	NA	NA	NA	NA	0.4	Cases per 100,000 population	86335.1	85955	86141.9	85888	84882.8	84047.6	83557.3	82724.8	82538.5	81992.9	82759.5	82126.7	82337.9	82795.8	83001.5
14	PEV (Pre-Erythrocytic Vaccine)	3	0.35	2	1	5-17mo	5, 6, & 7 months	2 yrs	0.7	0.81	0.93	0.93	NA	0.8	None	NA	NA	NA	NA	NA	NA	NA	NA	None	NA	NA	NA	NA	NA	NA	NA	NA	0.4	Severe Cases per 100,000 population	1523.91	1500.09	1474.73	1498.91	1434.45	1414.55	1415.09	1403.45	1423.73	1413	1430.82	1419.09	1424.09	1474.45	1445.55
14	PEV (Pre-Erythrocytic Vaccine)	3	0.35	2	1	5-17mo	5, 6, & 7 months	2 yrs	0.7	0.81	0.93	0.93	NA	0.8	None	NA	NA	NA	NA	NA	NA	NA	NA	None	NA	NA	NA	NA	NA	NA	NA	NA	0.4	Deaths per 100,000 population	310	300.727	315.273	294.909	305.273	302.909	297	292	297.091	296.818	295.818	298.818	294.273	305.636	300.455
14	PEV (Pre-Erythrocytic Vaccine)	3	0.35	2	1	5-17mo	5, 6, & 7 months	2 yrs	0.7	0.81	0.93	0.93	NA	0.8	None	NA	NA	NA	NA	NA	NA	NA	NA	None	NA	NA	NA	NA	NA	NA	NA	NA	0.4	Cases in <5yo per 100,000 population	6900.73	6547.18	6383.36	6086.55	5931.82	5770.09	5747.18	5661.82	5666.36	5550.55	5659.82	5576.18	5573	5679.27	5645.45
14	PEV (Pre-Erythrocytic Vaccine)	3	0.35	2	1	5-17mo	5, 6, & 7 months	2 yrs	0.7	0.81	0.93	0.93	NA	0.8	None	NA	NA	NA	NA	NA	NA	NA	NA	None	NA	NA	NA	NA	NA	NA	NA	NA	0.4	Severe Cases in <5yo per 100,000 population	355.455	345.727	328.364	316.636	295.273	288.273	299.364	293	290.273	285.091	291.545	295.909	298.909	305	304.091
14	PEV (Pre-Erythrocytic Vaccine)	3	0.35	2	1	5-17mo	5, 6, & 7 months	2 yrs	0.7	0.81	0.93	0.93	NA	0.8	None	NA	NA	NA	NA	NA	NA	NA	NA	None	NA	NA	NA	NA	NA	NA	NA	NA	0.4	Deaths in < 5yo per 100,000 population	81.1818	79.4545	83.7273	75.9091	78.1818	79.0909	75.9091	72.9091	80.1818	78.1818	74	76.5455	77.4545	79.6364	78.7273
14	PEV (Pre-Erythrocytic Vaccine)	3	0.35	2	1	5-17mo	5, 6, & 7 months	2 yrs	0.7	0.81	0.93	0.93	NA	0.8	None	NA	NA	NA	NA	NA	NA	NA	NA	None	NA	NA	NA	NA	NA	NA	NA	NA	0.4	DALYs per 100,000 population	7910.05	7648.75	8033.68	7584.35	7753.88	7711.3	7563.71	7450.54	7576.55	7540.39	7505.98	7586.99	7500.49	7767.42	7649.57
14	PEV (Pre-Erythrocytic Vaccine)	3	0.35	2	1	5-17mo	5, 6, & 7 months	2 yrs	0.7	0.81	0.93	0.93	NA	0.8	None	NA	NA	NA	NA	NA	NA	NA	NA	None	NA	NA	NA	NA	NA	NA	NA	NA	0.4	Income and productivity gains from delivering vaccine (US$ / dose)	-0.206445	-0.0500916	-0.0949354	-0.0909594	0.358239	0.670442	0.832388	1.11571	1.12102	1.36168	1.09614	1.30806	1.24776	1.01835	0.956305
15	PEV (Pre-Erythrocytic Vaccine)	3	0.35	2	1	5-17mo	5, 6, & 7 months	2 yrs	0.7	0.81	0.93	0.93	NA	0.5	None	NA	NA	NA	NA	NA	NA	NA	NA	None	NA	NA	NA	NA	NA	NA	NA	NA	0.4	Cases per 100,000 population	86382.9	86338.5	85804.6	85272.9	84723.5	84576.5	83864.5	83092.6	83249.5	82941.7	82525.6	82704.3	83009.4	83508.5	82854.2
15	PEV (Pre-Erythrocytic Vaccine)	3	0.35	2	1	5-17mo	5, 6, & 7 months	2 yrs	0.7	0.81	0.93	0.93	NA	0.5	None	NA	NA	NA	NA	NA	NA	NA	NA	None	NA	NA	NA	NA	NA	NA	NA	NA	0.4	Severe Cases per 100,000 population	1504.64	1508.73	1488	1471.36	1446.45	1439.18	1458.27	1436.18	1424.91	1425.91	1421.73	1431.36	1442.82	1441.18	1442.82
15	PEV (Pre-Erythrocytic Vaccine)	3	0.35	2	1	5-17mo	5, 6, & 7 months	2 yrs	0.7	0.81	0.93	0.93	NA	0.5	None	NA	NA	NA	NA	NA	NA	NA	NA	None	NA	NA	NA	NA	NA	NA	NA	NA	0.4	Deaths per 100,000 population	311.273	313.455	304.182	301.636	304.091	303.636	294.455	295.455	302.091	297.182	301.727	296.091	306.182	295	303.455
15	PEV (Pre-Erythrocytic Vaccine)	3	0.35	2	1	5-17mo	5, 6, & 7 months	2 yrs	0.7	0.81	0.93	0.93	NA	0.5	None	NA	NA	NA	NA	NA	NA	NA	NA	None	NA	NA	NA	NA	NA	NA	NA	NA	0.4	Cases in <5yo per 100,000 population	6913.09	6638.82	6379.55	6132.91	5952.82	5834.73	5797.36	5763.91	5833.64	5739.18	5719.27	5698.64	5713.18	5813.27	5778
15	PEV (Pre-Erythrocytic Vaccine)	3	0.35	2	1	5-17mo	5, 6, & 7 months	2 yrs	0.7	0.81	0.93	0.93	NA	0.5	None	NA	NA	NA	NA	NA	NA	NA	NA	None	NA	NA	NA	NA	NA	NA	NA	NA	0.4	Severe Cases in <5yo per 100,000 population	357.818	342.455	326.364	314	298.273	302.364	304	292.545	295.091	304.455	294	299.091	300	301.273	292.273
15	PEV (Pre-Erythrocytic Vaccine)	3	0.35	2	1	5-17mo	5, 6, & 7 months	2 yrs	0.7	0.81	0.93	0.93	NA	0.5	None	NA	NA	NA	NA	NA	NA	NA	NA	None	NA	NA	NA	NA	NA	NA	NA	NA	0.4	Deaths in < 5yo per 100,000 population	79.6364	83.7273	78.7273	76.9091	78.5455	78.6364	75.2727	73.9091	77.7273	78.9091	83.9091	75	81.9091	76.9091	73.5455
15	PEV (Pre-Erythrocytic Vaccine)	3	0.35	2	1	5-17mo	5, 6, & 7 months	2 yrs	0.7	0.81	0.93	0.93	NA	0.5	None	NA	NA	NA	NA	NA	NA	NA	NA	None	NA	NA	NA	NA	NA	NA	NA	NA	0.4	DALYs per 100,000 population	7944.23	7993.15	7769.15	7701.81	7712.56	7717.37	7524.77	7534.81	7686.13	7553.84	7644.32	7543.49	7799.81	7483.56	7701.07
15	PEV (Pre-Erythrocytic Vaccine)	3	0.35	2	1	5-17mo	5, 6, & 7 months	2 yrs	0.7	0.81	0.93	0.93	NA	0.5	None	NA	NA	NA	NA	NA	NA	NA	NA	None	NA	NA	NA	NA	NA	NA	NA	NA	0.4	Income and productivity gains from delivering vaccine (US$ / dose)	-0.192338	-0.186724	0.0253718	0.220315	0.447872	0.512553	0.72023	1.01011	0.956787	1.06186	1.27213	1.20125	1.06067	0.872691	1.14238
16	PEV (Pre-Erythrocytic Vaccine)	3	0.35	2	1	5-17mo	5, 6, & 7 months	2 yrs	0.5	0.69	0.85	0.85	NA	0.95	None	NA	NA	NA	NA	NA	NA	NA	NA	None	NA	NA	NA	NA	NA	NA	NA	NA	0.4	Cases per 100,000 population	86291.6	85747.7	85734.2	84567.3	84218.6	84206.6	84025.9	83462.2	82783	83017	82751.4	82515.1	82731.4	82992.5	83071.9
16	PEV (Pre-Erythrocytic Vaccine)	3	0.35	2	1	5-17mo	5, 6, & 7 months	2 yrs	0.5	0.69	0.85	0.85	NA	0.95	None	NA	NA	NA	NA	NA	NA	NA	NA	None	NA	NA	NA	NA	NA	NA	NA	NA	0.4	Severe Cases per 100,000 population	1536.73	1503.73	1487.64	1461.27	1432.64	1441.45	1456	1443	1418.45	1435.82	1412.82	1431.18	1436.82	1476.82	1458.73
16	PEV (Pre-Erythrocytic Vaccine)	3	0.35	2	1	5-17mo	5, 6, & 7 months	2 yrs	0.5	0.69	0.85	0.85	NA	0.95	None	NA	NA	NA	NA	NA	NA	NA	NA	None	NA	NA	NA	NA	NA	NA	NA	NA	0.4	Deaths per 100,000 population	313.909	310.818	307.091	304.182	295.455	296.455	296.818	294.091	300.455	306.727	292.273	299.727	296	291.727	301.727
16	PEV (Pre-Erythrocytic Vaccine)	3	0.35	2	1	5-17mo	5, 6, & 7 months	2 yrs	0.5	0.69	0.85	0.85	NA	0.95	None	NA	NA	NA	NA	NA	NA	NA	NA	None	NA	NA	NA	NA	NA	NA	NA	NA	0.4	Cases in <5yo per 100,000 population	6979.73	6654.55	6478.55	6152.18	5996.27	5930.18	5995.36	5906.45	5877.18	5890.45	5838.91	5831.27	5856.64	5883	5884.18
16	PEV (Pre-Erythrocytic Vaccine)	3	0.35	2	1	5-17mo	5, 6, & 7 months	2 yrs	0.5	0.69	0.85	0.85	NA	0.95	None	NA	NA	NA	NA	NA	NA	NA	NA	None	NA	NA	NA	NA	NA	NA	NA	NA	0.4	Severe Cases in <5yo per 100,000 population	362.091	343.182	329.091	314.364	308.182	302.727	317.727	316.545	296.455	301.818	298.364	302.364	294.545	312.727	313.455
16	PEV (Pre-Erythrocytic Vaccine)	3	0.35	2	1	5-17mo	5, 6, & 7 months	2 yrs	0.5	0.69	0.85	0.85	NA	0.95	None	NA	NA	NA	NA	NA	NA	NA	NA	None	NA	NA	NA	NA	NA	NA	NA	NA	0.4	Deaths in < 5yo per 100,000 population	81.9091	82.9091	78.7273	76.4545	77.2727	71.9091	80.2727	74.3636	76.7273	75.3636	71.3636	79.3636	77.5455	71.6364	79.1818
16	PEV (Pre-Erythrocytic Vaccine)	3	0.35	2	1	5-17mo	5, 6, & 7 months	2 yrs	0.5	0.69	0.85	0.85	NA	0.95	None	NA	NA	NA	NA	NA	NA	NA	NA	None	NA	NA	NA	NA	NA	NA	NA	NA	0.4	DALYs per 100,000 population	7994.47	7943.41	7824.76	7746.44	7517.03	7533.49	7567.54	7489.87	7636.26	7811.35	7416.31	7606.22	7536.64	7425.91	7675.63
16	PEV (Pre-Erythrocytic Vaccine)	3	0.35	2	1	5-17mo	5, 6, & 7 months	2 yrs	0.5	0.69	0.85	0.85	NA	0.95	None	NA	NA	NA	NA	NA	NA	NA	NA	None	NA	NA	NA	NA	NA	NA	NA	NA	0.4	Income and productivity gains from delivering vaccine (US$ / dose)	-0.219775	0.0740287	0.0848423	0.595593	0.75662	0.793076	0.837666	1.06149	1.35997	1.24621	1.40026	1.52749	1.40453	1.20734	1.24784
17	PEV (Pre-Erythrocytic Vaccine)	3	0.35	2	1	5-17mo	5, 6, & 7 months	2 yrs	0.5	0.69	0.85	0.85	NA	0.8	None	NA	NA	NA	NA	NA	NA	NA	NA	None	NA	NA	NA	NA	NA	NA	NA	NA	0.4	Cases per 100,000 population	86184.2	85662	84969.5	84276.9	84415.8	84263.1	83723	83945.8	83992.7	83231.8	83151.2	82746.2	83067.6	83421.2	84161.5
17	PEV (Pre-Erythrocytic Vaccine)	3	0.35	2	1	5-17mo	5, 6, & 7 months	2 yrs	0.5	0.69	0.85	0.85	NA	0.8	None	NA	NA	NA	NA	NA	NA	NA	NA	None	NA	NA	NA	NA	NA	NA	NA	NA	0.4	Severe Cases per 100,000 population	1523	1502.08	1457.17	1445.83	1464.75	1457.92	1445.17	1452.75	1447.92	1433.42	1433	1452.25	1463.17	1437	1473.58
17	PEV (Pre-Erythrocytic Vaccine)	3	0.35	2	1	5-17mo	5, 6, & 7 months	2 yrs	0.5	0.69	0.85	0.85	NA	0.8	None	NA	NA	NA	NA	NA	NA	NA	NA	None	NA	NA	NA	NA	NA	NA	NA	NA	0.4	Deaths per 100,000 population	312.75	305.417	303.083	296.333	301.667	306.833	301.5	301.583	296.667	302.75	297.417	302.5	297.583	299.833	307
17	PEV (Pre-Erythrocytic Vaccine)	3	0.35	2	1	5-17mo	5, 6, & 7 months	2 yrs	0.5	0.69	0.85	0.85	NA	0.8	None	NA	NA	NA	NA	NA	NA	NA	NA	None	NA	NA	NA	NA	NA	NA	NA	NA	0.4	Cases in <5yo per 100,000 population	6951.75	6693.25	6348	6193	6097.08	6027.17	5980.25	5998.75	6046.42	5922.25	5834.25	5891.92	5861	5893.83	6038.75
17	PEV (Pre-Erythrocytic Vaccine)	3	0.35	2	1	5-17mo	5, 6, & 7 months	2 yrs	0.5	0.69	0.85	0.85	NA	0.8	None	NA	NA	NA	NA	NA	NA	NA	NA	None	NA	NA	NA	NA	NA	NA	NA	NA	0.4	Severe Cases in <5yo per 100,000 population	367	342.417	327.417	311	320.083	309.833	315.667	311.583	317.333	302.167	308.083	308.583	304.333	306.083	315.25
17	PEV (Pre-Erythrocytic Vaccine)	3	0.35	2	1	5-17mo	5, 6, & 7 months	2 yrs	0.5	0.69	0.85	0.85	NA	0.8	None	NA	NA	NA	NA	NA	NA	NA	NA	None	NA	NA	NA	NA	NA	NA	NA	NA	0.4	Deaths in < 5yo per 100,000 population	84.8333	78.5833	79.5833	75.5833	76.3333	78.9167	76.75	74.5	79.25	78.25	79.5	75.6667	74.5	81.25	74.8333
17	PEV (Pre-Erythrocytic Vaccine)	3	0.35	2	1	5-17mo	5, 6, & 7 months	2 yrs	0.5	0.69	0.85	0.85	NA	0.8	None	NA	NA	NA	NA	NA	NA	NA	NA	None	NA	NA	NA	NA	NA	NA	NA	NA	0.4	DALYs per 100,000 population	7963.82	7800.47	7736.79	7535.08	7686.33	7824.95	7640.16	7646.3	7562.84	7683.81	7586.98	7703.52	7603.77	7628.14	7764.75
17	PEV (Pre-Erythrocytic Vaccine)	3	0.35	2	1	5-17mo	5, 6, & 7 months	2 yrs	0.5	0.69	0.85	0.85	NA	0.8	None	NA	NA	NA	NA	NA	NA	NA	NA	None	NA	NA	NA	NA	NA	NA	NA	NA	0.4	Income and productivity gains from delivering vaccine (US$ / dose)	-0.147846	0.164902	0.445905	0.772707	0.68284	0.760352	0.983803	0.873088	0.81336	1.15798	1.23944	1.44485	1.2399	1.08645	0.739222
18	PEV (Pre-Erythrocytic Vaccine)	3	0.35	2	1	5-17mo	5, 6, & 7 months	2 yrs	0.5	0.69	0.85	0.85	NA	0.5	None	NA	NA	NA	NA	NA	NA	NA	NA	None	NA	NA	NA	NA	NA	NA	NA	NA	0.4	Cases per 100,000 population	86119.8	86134.8	85560	84788.2	84869.8	84881.4	83847.8	83136.2	83124.8	83629.9	83513.7	83399.3	83725.2	84069.3	83906.2
18	PEV (Pre-Erythrocytic Vaccine)	3	0.35	2	1	5-17mo	5, 6, & 7 months	2 yrs	0.5	0.69	0.85	0.85	NA	0.5	None	NA	NA	NA	NA	NA	NA	NA	NA	None	NA	NA	NA	NA	NA	NA	NA	NA	0.4	Severe Cases per 100,000 population	1532.17	1512.42	1489	1460.25	1484.42	1475.75	1437	1444.08	1448.75	1459.25	1468.5	1446.67	1446.25	1461.67	1455.75
18	PEV (Pre-Erythrocytic Vaccine)	3	0.35	2	1	5-17mo	5, 6, & 7 months	2 yrs	0.5	0.69	0.85	0.85	NA	0.5	None	NA	NA	NA	NA	NA	NA	NA	NA	None	NA	NA	NA	NA	NA	NA	NA	NA	0.4	Deaths per 100,000 population	313.167	307.5	309.583	299.5	299.417	306.083	302.75	300.583	301.167	300.25	304.083	300.917	296.667	307.25	300.167
18	PEV (Pre-Erythrocytic Vaccine)	3	0.35	2	1	5-17mo	5, 6, & 7 months	2 yrs	0.5	0.69	0.85	0.85	NA	0.5	None	NA	NA	NA	NA	NA	NA	NA	NA	None	NA	NA	NA	NA	NA	NA	NA	NA	0.4	Cases in <5yo per 100,000 population	6910.25	6734.83	6413.67	6216.83	6138.25	6121.17	6005.83	5988.83	5968.42	5975.75	5995.25	5988	6002.92	6062.83	6044.17
18	PEV (Pre-Erythrocytic Vaccine)	3	0.35	2	1	5-17mo	5, 6, & 7 months	2 yrs	0.5	0.69	0.85	0.85	NA	0.5	None	NA	NA	NA	NA	NA	NA	NA	NA	None	NA	NA	NA	NA	NA	NA	NA	NA	0.4	Severe Cases in <5yo per 100,000 population	368.333	354.917	324.083	321.417	327.167	317.667	322.167	315.667	311.167	306.833	312.917	304.167	305.5	312.583	314
18	PEV (Pre-Erythrocytic Vaccine)	3	0.35	2	1	5-17mo	5, 6, & 7 months	2 yrs	0.5	0.69	0.85	0.85	NA	0.5	None	NA	NA	NA	NA	NA	NA	NA	NA	None	NA	NA	NA	NA	NA	NA	NA	NA	0.4	Deaths in < 5yo per 100,000 population	84.3333	82.6667	81.5833	75.8333	76.75	79.3333	80.9167	79.5833	75.75	78.5	75.75	80.1667	75	76.6667	77.1667
18	PEV (Pre-Erythrocytic Vaccine)	3	0.35	2	1	5-17mo	5, 6, & 7 months	2 yrs	0.5	0.69	0.85	0.85	NA	0.5	None	NA	NA	NA	NA	NA	NA	NA	NA	None	NA	NA	NA	NA	NA	NA	NA	NA	0.4	DALYs per 100,000 population	7973.41	7855.26	7876.87	7632.32	7632.37	7806.43	7697.06	7681.7	7654.83	7668.78	7714.89	7653.42	7563.09	7835.54	7648.12
18	PEV (Pre-Erythrocytic Vaccine)	3	0.35	2	1	5-17mo	5, 6, & 7 months	2 yrs	0.5	0.69	0.85	0.85	NA	0.5	None	NA	NA	NA	NA	NA	NA	NA	NA	None	NA	NA	NA	NA	NA	NA	NA	NA	0.4	Income and productivity gains from delivering vaccine (US$ / dose)	-0.131999	-0.0693137	0.156345	0.528099	0.491727	0.460937	1.02267	1.32007	1.2727	1.0351	1.10679	1.20855	1.07401	0.853709	0.93013
19	PEV (Pre-Erythrocytic Vaccine)	3	0.35	2	10	5-17mo	5, 6, & 7 months	2 yrs	0.89	0.95	0.97	0.97	NA	0.95	None	NA	NA	NA	NA	NA	NA	NA	NA	None	NA	NA	NA	NA	NA	NA	NA	NA	0.4	Cases per 100,000 population	140097	138466	136891	135937	135147	134608	134690	135165	135273	135280	135934	136007	136297	136784	136944
19	PEV (Pre-Erythrocytic Vaccine)	3	0.35	2	10	5-17mo	5, 6, & 7 months	2 yrs	0.89	0.95	0.97	0.97	NA	0.95	None	NA	NA	NA	NA	NA	NA	NA	NA	None	NA	NA	NA	NA	NA	NA	NA	NA	0.4	Severe Cases per 100,000 population	1835.55	1772.18	1702.55	1721.82	1700.64	1736.27	1734.18	1775.82	1788.09	1784.82	1810.82	1799.45	1814.09	1830.36	1825.64
19	PEV (Pre-Erythrocytic Vaccine)	3	0.35	2	10	5-17mo	5, 6, & 7 months	2 yrs	0.89	0.95	0.97	0.97	NA	0.95	None	NA	NA	NA	NA	NA	NA	NA	NA	None	NA	NA	NA	NA	NA	NA	NA	NA	0.4	Deaths per 100,000 population	380.273	351.636	334.909	338.636	335.727	341.818	337.818	362.909	348.091	344.636	363.727	354.909	365.091	351.364	356.273
19	PEV (Pre-Erythrocytic Vaccine)	3	0.35	2	10	5-17mo	5, 6, & 7 months	2 yrs	0.89	0.95	0.97	0.97	NA	0.95	None	NA	NA	NA	NA	NA	NA	NA	NA	None	NA	NA	NA	NA	NA	NA	NA	NA	0.4	Cases in <5yo per 100,000 population	30412.6	29133.5	27650.5	26669	26048.2	25869.6	25819.7	25918.7	25953.3	25835.2	25948.9	25871.4	25955.9	26013.8	25943.3
19	PEV (Pre-Erythrocytic Vaccine)	3	0.35	2	10	5-17mo	5, 6, & 7 months	2 yrs	0.89	0.95	0.97	0.97	NA	0.95	None	NA	NA	NA	NA	NA	NA	NA	NA	None	NA	NA	NA	NA	NA	NA	NA	NA	0.4	Severe Cases in <5yo per 100,000 population	1196	1137.09	1066.64	1083.73	1076.09	1079.36	1080.09	1089.64	1089.36	1069	1083.36	1083.36	1073.82	1085	1069.45
19	PEV (Pre-Erythrocytic Vaccine)	3	0.35	2	10	5-17mo	5, 6, & 7 months	2 yrs	0.89	0.95	0.97	0.97	NA	0.95	None	NA	NA	NA	NA	NA	NA	NA	NA	None	NA	NA	NA	NA	NA	NA	NA	NA	0.4	Deaths in < 5yo per 100,000 population	248.636	223.455	211	211.545	214.636	209.364	214.273	220.545	209	210.364	217.182	218.818	218.455	211.636	214.455
19	PEV (Pre-Erythrocytic Vaccine)	3	0.35	2	10	5-17mo	5, 6, & 7 months	2 yrs	0.89	0.95	0.97	0.97	NA	0.95	None	NA	NA	NA	NA	NA	NA	NA	NA	None	NA	NA	NA	NA	NA	NA	NA	NA	0.4	DALYs per 100,000 population	10303.5	9522.65	9104.26	9174.02	9143.71	9286.28	9165.48	9815.93	9464.19	9360.81	9860.42	9615.14	9861.44	9567.23	9657.03
19	PEV (Pre-Erythrocytic Vaccine)	3	0.35	2	10	5-17mo	5, 6, & 7 months	2 yrs	0.89	0.95	0.97	0.97	NA	0.95	None	NA	NA	NA	NA	NA	NA	NA	NA	None	NA	NA	NA	NA	NA	NA	NA	NA	0.4	Income and productivity gains from delivering vaccine (US$ / dose)	0.0870655	0.471759	0.705059	0.828611	0.975917	1.10751	1.03943	0.918734	0.869098	0.853023	0.659377	0.618207	0.547644	0.392096	0.304233
20	PEV (Pre-Erythrocytic Vaccine)	3	0.35	2	10	5-17mo	5, 6, & 7 months	2 yrs	0.89	0.95	0.97	0.97	NA	0.8	None	NA	NA	NA	NA	NA	NA	NA	NA	None	NA	NA	NA	NA	NA	NA	NA	NA	0.4	Cases per 100,000 population	140110	138539	136782	135756	135108	135034	134732	135085	135573	135702	135665	136160	136526	136693	137274
20	PEV (Pre-Erythrocytic Vaccine)	3	0.35	2	10	5-17mo	5, 6, & 7 months	2 yrs	0.89	0.95	0.97	0.97	NA	0.8	None	NA	NA	NA	NA	NA	NA	NA	NA	None	NA	NA	NA	NA	NA	NA	NA	NA	0.4	Severe Cases per 100,000 population	1847.64	1764.27	1732.09	1715.36	1712.09	1723.09	1740.45	1779	1778.27	1802.55	1812	1802.18	1821.45	1801.36	1829.27
20	PEV (Pre-Erythrocytic Vaccine)	3	0.35	2	10	5-17mo	5, 6, & 7 months	2 yrs	0.89	0.95	0.97	0.97	NA	0.8	None	NA	NA	NA	NA	NA	NA	NA	NA	None	NA	NA	NA	NA	NA	NA	NA	NA	0.4	Deaths per 100,000 population	376	347.727	340.091	332.455	345.182	334.818	348.182	344.545	347.455	344.909	350.091	350	357.364	360.182	355.545
20	PEV (Pre-Erythrocytic Vaccine)	3	0.35	2	10	5-17mo	5, 6, & 7 months	2 yrs	0.89	0.95	0.97	0.97	NA	0.8	None	NA	NA	NA	NA	NA	NA	NA	NA	None	NA	NA	NA	NA	NA	NA	NA	NA	0.4	Cases in <5yo per 100,000 population	30450.7	29167.2	27674.9	26746.9	26108.2	26096.2	26075.5	26114.6	26130.2	26040.3	25970.8	26091.1	26118.7	26040	26229.7
20	PEV (Pre-Erythrocytic Vaccine)	3	0.35	2	10	5-17mo	5, 6, & 7 months	2 yrs	0.89	0.95	0.97	0.97	NA	0.8	None	NA	NA	NA	NA	NA	NA	NA	NA	None	NA	NA	NA	NA	NA	NA	NA	NA	0.4	Severe Cases in <5yo per 100,000 population	1202.82	1133.55	1092.09	1084.09	1072.82	1072.27	1076.27	1092.36	1078.73	1088.18	1099.09	1084.91	1087.09	1075	1090.27
20	PEV (Pre-Erythrocytic Vaccine)	3	0.35	2	10	5-17mo	5, 6, & 7 months	2 yrs	0.89	0.95	0.97	0.97	NA	0.8	None	NA	NA	NA	NA	NA	NA	NA	NA	None	NA	NA	NA	NA	NA	NA	NA	NA	0.4	Deaths in < 5yo per 100,000 population	246.364	222.455	212.909	209.727	214.545	210.182	216.636	211.636	215	212.182	216.727	211.545	212.636	215.636	210.455
20	PEV (Pre-Erythrocytic Vaccine)	3	0.35	2	10	5-17mo	5, 6, & 7 months	2 yrs	0.89	0.95	0.97	0.97	NA	0.8	None	NA	NA	NA	NA	NA	NA	NA	NA	None	NA	NA	NA	NA	NA	NA	NA	NA	0.4	DALYs per 100,000 population	10194.5	9451.77	9260.88	9024.54	9353.55	9095.76	9423.46	9371.57	9447.32	9387.58	9496.47	9497.99	9666.05	9780.05	9649.93
20	PEV (Pre-Erythrocytic Vaccine)	3	0.35	2	10	5-17mo	5, 6, & 7 months	2 yrs	0.89	0.95	0.97	0.97	NA	0.8	None	NA	NA	NA	NA	NA	NA	NA	NA	None	NA	NA	NA	NA	NA	NA	NA	NA	0.4	Income and productivity gains from delivering vaccine (US$ / dose)	0.0694679	0.457178	0.733536	0.908731	1.02504	1.05028	1.10492	0.967299	0.827945	0.751987	0.748708	0.635893	0.486645	0.448196	0.259185
21	PEV (Pre-Erythrocytic Vaccine)	3	0.35	2	10	5-17mo	5, 6, & 7 months	2 yrs	0.89	0.95	0.97	0.97	NA	0.5	None	NA	NA	NA	NA	NA	NA	NA	NA	None	NA	NA	NA	NA	NA	NA	NA	NA	0.4	Cases per 100,000 population	140306	138418	137177	136142	135696	135701	135445	135691	135556	136094	136463	136621	136922	137344	137493
21	PEV (Pre-Erythrocytic Vaccine)	3	0.35	2	10	5-17mo	5, 6, & 7 months	2 yrs	0.89	0.95	0.97	0.97	NA	0.5	None	NA	NA	NA	NA	NA	NA	NA	NA	None	NA	NA	NA	NA	NA	NA	NA	NA	0.4	Severe Cases per 100,000 population	1841.55	1775.27	1727.09	1734.09	1732.27	1735.18	1726.36	1777.45	1792.27	1804.18	1808.09	1814.36	1829.09	1846.18	1819.82
21	PEV (Pre-Erythrocytic Vaccine)	3	0.35	2	10	5-17mo	5, 6, & 7 months	2 yrs	0.89	0.95	0.97	0.97	NA	0.5	None	NA	NA	NA	NA	NA	NA	NA	NA	None	NA	NA	NA	NA	NA	NA	NA	NA	0.4	Deaths per 100,000 population	377.273	355.818	348.818	349.818	352.364	338.273	341.636	348.364	353.364	356.364	350.273	349.909	366.091	365.909	357.273
21	PEV (Pre-Erythrocytic Vaccine)	3	0.35	2	10	5-17mo	5, 6, & 7 months	2 yrs	0.89	0.95	0.97	0.97	NA	0.5	None	NA	NA	NA	NA	NA	NA	NA	NA	None	NA	NA	NA	NA	NA	NA	NA	NA	0.4	Cases in <5yo per 100,000 population	30545.5	29050.5	27870.7	27098	26585.6	26559.9	26433.5	26496.4	26354.2	26455.2	26599	26559.7	26512.5	26666	26519.3
21	PEV (Pre-Erythrocytic Vaccine)	3	0.35	2	10	5-17mo	5, 6, & 7 months	2 yrs	0.89	0.95	0.97	0.97	NA	0.5	None	NA	NA	NA	NA	NA	NA	NA	NA	None	NA	NA	NA	NA	NA	NA	NA	NA	0.4	Severe Cases in <5yo per 100,000 population	1194.09	1139.82	1100.27	1092.18	1100.73	1093.82	1075.09	1091.09	1104.36	1087.45	1101.45	1105.36	1105.09	1106.27	1097.18
21	PEV (Pre-Erythrocytic Vaccine)	3	0.35	2	10	5-17mo	5, 6, & 7 months	2 yrs	0.89	0.95	0.97	0.97	NA	0.5	None	NA	NA	NA	NA	NA	NA	NA	NA	None	NA	NA	NA	NA	NA	NA	NA	NA	0.4	Deaths in < 5yo per 100,000 population	244.182	227.182	224.182	214.545	226.182	206.727	215.182	219.182	218.455	220.455	209.273	213.636	223.455	222.818	211.909
21	PEV (Pre-Erythrocytic Vaccine)	3	0.35	2	10	5-17mo	5, 6, & 7 months	2 yrs	0.89	0.95	0.97	0.97	NA	0.5	None	NA	NA	NA	NA	NA	NA	NA	NA	None	NA	NA	NA	NA	NA	NA	NA	NA	0.4	DALYs per 100,000 population	10215.5	9627.38	9479.84	9477.06	9592.05	9181.02	9251.87	9453.21	9613.94	9652.13	9532.84	9535.43	9923.32	9923.07	9680.42
21	PEV (Pre-Erythrocytic Vaccine)	3	0.35	2	10	5-17mo	5, 6, & 7 months	2 yrs	0.89	0.95	0.97	0.97	NA	0.5	None	NA	NA	NA	NA	NA	NA	NA	NA	None	NA	NA	NA	NA	NA	NA	NA	NA	0.4	Income and productivity gains from delivering vaccine (US$ / dose)	0.0322337	0.483435	0.696254	0.893013	0.939409	0.943993	1.0143	0.929376	0.918605	0.747236	0.636769	0.60331	0.467484	0.351527	0.286837
22	PEV (Pre-Erythrocytic Vaccine)	3	0.35	2	10	5-17mo	5, 6, & 7 months	2 yrs	0.7	0.81	0.93	0.93	NA	0.95	None	NA	NA	NA	NA	NA	NA	NA	NA	None	NA	NA	NA	NA	NA	NA	NA	NA	0.4	Cases per 100,000 population	140180	138793	137381	136710	135885	135911	135623	136007	136033	136431	136812	136972	137042	137498	137579
22	PEV (Pre-Erythrocytic Vaccine)	3	0.35	2	10	5-17mo	5, 6, & 7 months	2 yrs	0.7	0.81	0.93	0.93	NA	0.95	None	NA	NA	NA	NA	NA	NA	NA	NA	None	NA	NA	NA	NA	NA	NA	NA	NA	0.4	Severe Cases per 100,000 population	1861.27	1761.73	1737.91	1711.91	1766.18	1769	1772.27	1786	1805.18	1817.27	1820.55	1827	1834.27	1837.82	1851
22	PEV (Pre-Erythrocytic Vaccine)	3	0.35	2	10	5-17mo	5, 6, & 7 months	2 yrs	0.7	0.81	0.93	0.93	NA	0.95	None	NA	NA	NA	NA	NA	NA	NA	NA	None	NA	NA	NA	NA	NA	NA	NA	NA	0.4	Deaths per 100,000 population	377	356.091	357.455	348.818	339.273	347.727	351.273	348.909	360.636	346.636	354.727	359.182	363.455	368	362.455
22	PEV (Pre-Erythrocytic Vaccine)	3	0.35	2	10	5-17mo	5, 6, & 7 months	2 yrs	0.7	0.81	0.93	0.93	NA	0.95	None	NA	NA	NA	NA	NA	NA	NA	NA	None	NA	NA	NA	NA	NA	NA	NA	NA	0.4	Cases in <5yo per 100,000 population	30590.4	29361.6	28147.5	27441	26875.1	26937.1	26775.4	26778.5	26808.8	26784.4	26879.3	26957	26835.3	26894	26894.1
22	PEV (Pre-Erythrocytic Vaccine)	3	0.35	2	10	5-17mo	5, 6, & 7 months	2 yrs	0.7	0.81	0.93	0.93	NA	0.95	None	NA	NA	NA	NA	NA	NA	NA	NA	None	NA	NA	NA	NA	NA	NA	NA	NA	0.4	Severe Cases in <5yo per 100,000 population	1223.36	1142	1105.82	1076.82	1128.82	1120	1123.27	1121.64	1115.82	1116.09	1115.73	1123.36	1101.27	1112.09	1123.27
22	PEV (Pre-Erythrocytic Vaccine)	3	0.35	2	10	5-17mo	5, 6, & 7 months	2 yrs	0.7	0.81	0.93	0.93	NA	0.95	None	NA	NA	NA	NA	NA	NA	NA	NA	None	NA	NA	NA	NA	NA	NA	NA	NA	0.4	Deaths in < 5yo per 100,000 population	246.636	223.636	227.636	216.909	214.455	218.273	217.273	218.909	226.091	214.636	219.091	220.182	218.273	224.455	224.364
22	PEV (Pre-Erythrocytic Vaccine)	3	0.35	2	10	5-17mo	5, 6, & 7 months	2 yrs	0.7	0.81	0.93	0.93	NA	0.95	None	NA	NA	NA	NA	NA	NA	NA	NA	None	NA	NA	NA	NA	NA	NA	NA	NA	0.4	DALYs per 100,000 population	10242.3	9636.39	9689.07	9427.6	9229.01	9404.84	9513.02	9521.13	9774.62	9396.43	9643.2	9757.12	9850	9966.66	9802.93
22	PEV (Pre-Erythrocytic Vaccine)	3	0.35	2	10	5-17mo	5, 6, & 7 months	2 yrs	0.7	0.81	0.93	0.93	NA	0.95	None	NA	NA	NA	NA	NA	NA	NA	NA	None	NA	NA	NA	NA	NA	NA	NA	NA	0.4	Income and productivity gains from delivering vaccine (US$ / dose)	0.0834227	0.476758	0.734613	0.892152	1.0187	1.01293	1.1007	0.970426	0.923961	0.750104	0.629331	0.588499	0.532054	0.375368	0.319731
23	PEV (Pre-Erythrocytic Vaccine)	3	0.35	2	10	5-17mo	5, 6, & 7 months	2 yrs	0.7	0.81	0.93	0.93	NA	0.8	None	NA	NA	NA	NA	NA	NA	NA	NA	None	NA	NA	NA	NA	NA	NA	NA	NA	0.4	Cases per 100,000 population	140071	138708	137597	136644	136491	135969	135660	135817	136333	136867	136822	137002	137131	137661	137902
23	PEV (Pre-Erythrocytic Vaccine)	3	0.35	2	10	5-17mo	5, 6, & 7 months	2 yrs	0.7	0.81	0.93	0.93	NA	0.8	None	NA	NA	NA	NA	NA	NA	NA	NA	None	NA	NA	NA	NA	NA	NA	NA	NA	0.4	Severe Cases per 100,000 population	1852.45	1765.45	1768.27	1743.73	1750.73	1757.27	1750.73	1771.73	1798.82	1807.09	1803.73	1840.45	1849.18	1845	1821.45
23	PEV (Pre-Erythrocytic Vaccine)	3	0.35	2	10	5-17mo	5, 6, & 7 months	2 yrs	0.7	0.81	0.93	0.93	NA	0.8	None	NA	NA	NA	NA	NA	NA	NA	NA	None	NA	NA	NA	NA	NA	NA	NA	NA	0.4	Deaths per 100,000 population	370.818	362.182	350.909	340.909	343.273	352.727	335.909	363.182	348.545	353.818	361.273	359.727	355.545	362.818	359.455
23	PEV (Pre-Erythrocytic Vaccine)	3	0.35	2	10	5-17mo	5, 6, & 7 months	2 yrs	0.7	0.81	0.93	0.93	NA	0.8	None	NA	NA	NA	NA	NA	NA	NA	NA	None	NA	NA	NA	NA	NA	NA	NA	NA	0.4	Cases in <5yo per 100,000 population	30571.8	29353.5	28275.2	27436.7	27135.4	26978.9	26959.1	26865.7	27029.4	27092.5	27032.5	27078.5	26978.8	27171.8	27131.2
23	PEV (Pre-Erythrocytic Vaccine)	3	0.35	2	10	5-17mo	5, 6, & 7 months	2 yrs	0.7	0.81	0.93	0.93	NA	0.8	None	NA	NA	NA	NA	NA	NA	NA	NA	None	NA	NA	NA	NA	NA	NA	NA	NA	0.4	Severe Cases in <5yo per 100,000 population	1219.09	1145.91	1134.18	1110.55	1124.36	1115.09	1095.18	1099.27	1113.73	1114	1106.55	1125.82	1122.27	1132.91	1099.55
23	PEV (Pre-Erythrocytic Vaccine)	3	0.35	2	10	5-17mo	5, 6, & 7 months	2 yrs	0.7	0.81	0.93	0.93	NA	0.8	None	NA	NA	NA	NA	NA	NA	NA	NA	None	NA	NA	NA	NA	NA	NA	NA	NA	0.4	Deaths in < 5yo per 100,000 population	240.455	228.455	225	219	218.455	222.182	207.909	224.364	216.182	221.182	222.727	222.273	217.727	220.091	216
23	PEV (Pre-Erythrocytic Vaccine)	3	0.35	2	10	5-17mo	5, 6, & 7 months	2 yrs	0.7	0.81	0.93	0.93	NA	0.8	None	NA	NA	NA	NA	NA	NA	NA	NA	None	NA	NA	NA	NA	NA	NA	NA	NA	0.4	DALYs per 100,000 population	10089.6	9803.96	9535.94	9269.95	9316.41	9562.85	9139.89	9826.82	9438.37	9646.06	9763.93	9768.93	9660.45	9828.2	9708.69
23	PEV (Pre-Erythrocytic Vaccine)	3	0.35	2	10	5-17mo	5, 6, & 7 months	2 yrs	0.7	0.81	0.93	0.93	NA	0.8	None	NA	NA	NA	NA	NA	NA	NA	NA	None	NA	NA	NA	NA	NA	NA	NA	NA	0.4	Income and productivity gains from delivering vaccine (US$ / dose)	0.154101	0.522831	0.700016	0.90597	0.871745	1.0627	1.1569	1.08395	0.881392	0.688631	0.718504	0.61876	0.517791	0.381184	0.290115
24	PEV (Pre-Erythrocytic Vaccine)	3	0.35	2	10	5-17mo	5, 6, & 7 months	2 yrs	0.7	0.81	0.93	0.93	NA	0.5	None	NA	NA	NA	NA	NA	NA	NA	NA	None	NA	NA	NA	NA	NA	NA	NA	NA	0.4	Cases per 100,000 population	140135	138698	137677	136858	136751	136292	136319	136475	136537	136632	137138	137412	137537	137891	137850
24	PEV (Pre-Erythrocytic Vaccine)	3	0.35	2	10	5-17mo	5, 6, & 7 months	2 yrs	0.7	0.81	0.93	0.93	NA	0.5	None	NA	NA	NA	NA	NA	NA	NA	NA	None	NA	NA	NA	NA	NA	NA	NA	NA	0.4	Severe Cases per 100,000 population	1843.73	1762.36	1730.27	1709.91	1758.45	1793.73	1788	1815.64	1815.45	1811.91	1817.64	1841.55	1845.73	1825.45	1841.73
24	PEV (Pre-Erythrocytic Vaccine)	3	0.35	2	10	5-17mo	5, 6, & 7 months	2 yrs	0.7	0.81	0.93	0.93	NA	0.5	None	NA	NA	NA	NA	NA	NA	NA	NA	None	NA	NA	NA	NA	NA	NA	NA	NA	0.4	Deaths per 100,000 population	375.182	359.818	344.455	349	343.273	342.727	351.273	356.364	356.636	361	344.455	352.727	359.909	365.545	368.091
24	PEV (Pre-Erythrocytic Vaccine)	3	0.35	2	10	5-17mo	5, 6, & 7 months	2 yrs	0.7	0.81	0.93	0.93	NA	0.5	None	NA	NA	NA	NA	NA	NA	NA	NA	None	NA	NA	NA	NA	NA	NA	NA	NA	0.4	Cases in <5yo per 100,000 population	30509.5	29288	28502.3	27677.7	27392.2	27240.8	27286	27244.7	27210.6	27228.9	27351.1	27340.5	27275.9	27366.3	27247.3
24	PEV (Pre-Erythrocytic Vaccine)	3	0.35	2	10	5-17mo	5, 6, & 7 months	2 yrs	0.7	0.81	0.93	0.93	NA	0.5	None	NA	NA	NA	NA	NA	NA	NA	NA	None	NA	NA	NA	NA	NA	NA	NA	NA	0.4	Severe Cases in <5yo per 100,000 population	1212.45	1145.27	1103.09	1095.18	1126.55	1144.18	1119.45	1138.18	1135	1115.73	1133.55	1145.45	1135	1107.27	1128.09
24	PEV (Pre-Erythrocytic Vaccine)	3	0.35	2	10	5-17mo	5, 6, & 7 months	2 yrs	0.7	0.81	0.93	0.93	NA	0.5	None	NA	NA	NA	NA	NA	NA	NA	NA	None	NA	NA	NA	NA	NA	NA	NA	NA	0.4	Deaths in < 5yo per 100,000 population	245.727	224.545	223.182	221.818	223.909	215.273	219.727	220.455	223.455	222.091	211.727	219.273	221.636	222.636	227.364
24	PEV (Pre-Erythrocytic Vaccine)	3	0.35	2	10	5-17mo	5, 6, & 7 months	2 yrs	0.7	0.81	0.93	0.93	NA	0.5	None	NA	NA	NA	NA	NA	NA	NA	NA	None	NA	NA	NA	NA	NA	NA	NA	NA	0.4	DALYs per 100,000 population	10201.9	9712.43	9369.69	9436.63	9335.61	9288.19	9552.4	9640.85	9657.8	9812.86	9336.66	9606.35	9774.04	9926.74	9995.63
24	PEV (Pre-Erythrocytic Vaccine)	3	0.35	2	10	5-17mo	5, 6, & 7 months	2 yrs	0.7	0.81	0.93	0.93	NA	0.5	None	NA	NA	NA	NA	NA	NA	NA	NA	None	NA	NA	NA	NA	NA	NA	NA	NA	0.4	Income and productivity gains from delivering vaccine (US$ / dose)	0.110933	0.536931	0.755447	0.951638	0.882009	1.00444	0.99573	0.94651	0.882069	0.84195	0.675258	0.541633	0.443629	0.340518	0.304602
25	PEV (Pre-Erythrocytic Vaccine)	3	0.35	2	10	5-17mo	5, 6, & 7 months	2 yrs	0.5	0.69	0.85	0.85	NA	0.95	None	NA	NA	NA	NA	NA	NA	NA	NA	None	NA	NA	NA	NA	NA	NA	NA	NA	0.4	Cases per 100,000 population	140402	139192	138096	137486	137068	137124	136858	137167	137079	137307	137726	137804	137995	138272	138481
25	PEV (Pre-Erythrocytic Vaccine)	3	0.35	2	10	5-17mo	5, 6, & 7 months	2 yrs	0.5	0.69	0.85	0.85	NA	0.95	None	NA	NA	NA	NA	NA	NA	NA	NA	None	NA	NA	NA	NA	NA	NA	NA	NA	0.4	Severe Cases per 100,000 population	1844.58	1818.75	1779.33	1781.92	1758.33	1792.58	1796.92	1806.92	1819.67	1822.58	1827.58	1832.83	1837	1853.33	1847.75
25	PEV (Pre-Erythrocytic Vaccine)	3	0.35	2	10	5-17mo	5, 6, & 7 months	2 yrs	0.5	0.69	0.85	0.85	NA	0.95	None	NA	NA	NA	NA	NA	NA	NA	NA	None	NA	NA	NA	NA	NA	NA	NA	NA	0.4	Deaths per 100,000 population	368.583	368.667	349.5	349.5	350.917	351.583	357.25	360.333	356.083	355.75	353.583	359.083	366.417	362.083	370.5
25	PEV (Pre-Erythrocytic Vaccine)	3	0.35	2	10	5-17mo	5, 6, & 7 months	2 yrs	0.5	0.69	0.85	0.85	NA	0.95	None	NA	NA	NA	NA	NA	NA	NA	NA	None	NA	NA	NA	NA	NA	NA	NA	NA	0.4	Cases in <5yo per 100,000 population	30653.2	29675.9	28785.6	28197.5	27848.7	27806.8	27744.2	27778	27733.4	27718.4	27876.4	27857	27860.5	27841.3	27850.3
25	PEV (Pre-Erythrocytic Vaccine)	3	0.35	2	10	5-17mo	5, 6, & 7 months	2 yrs	0.5	0.69	0.85	0.85	NA	0.95	None	NA	NA	NA	NA	NA	NA	NA	NA	None	NA	NA	NA	NA	NA	NA	NA	NA	0.4	Severe Cases in <5yo per 100,000 population	1213.83	1177	1154.33	1135.17	1126.17	1134.08	1143.58	1137.5	1148.33	1142.83	1137.75	1138.92	1146	1144.83	1144.42
25	PEV (Pre-Erythrocytic Vaccine)	3	0.35	2	10	5-17mo	5, 6, & 7 months	2 yrs	0.5	0.69	0.85	0.85	NA	0.95	None	NA	NA	NA	NA	NA	NA	NA	NA	None	NA	NA	NA	NA	NA	NA	NA	NA	0.4	Deaths in < 5yo per 100,000 population	240.25	235.583	227.75	215.583	219.417	220.5	227.333	227	225	223.25	220.333	222.167	226.5	222.417	226.583
25	PEV (Pre-Erythrocytic Vaccine)	3	0.35	2	10	5-17mo	5, 6, & 7 months	2 yrs	0.5	0.69	0.85	0.85	NA	0.95	None	NA	NA	NA	NA	NA	NA	NA	NA	None	NA	NA	NA	NA	NA	NA	NA	NA	0.4	DALYs per 100,000 population	9984.27	9983.1	9472.73	9471	9514.79	9552.94	9688.47	9764.3	9674.12	9649.21	9591.29	9757.14	9907.76	9815.13	10054.1
25	PEV (Pre-Erythrocytic Vaccine)	3	0.35	2	10	5-17mo	5, 6, & 7 months	2 yrs	0.5	0.69	0.85	0.85	NA	0.95	None	NA	NA	NA	NA	NA	NA	NA	NA	None	NA	NA	NA	NA	NA	NA	NA	NA	0.4	Income and productivity gains from delivering vaccine (US$ / dose)	-0.0302845	0.435192	0.71158	0.860577	1.02032	0.932968	1.02854	0.927645	0.916003	0.788778	0.608706	0.604158	0.474362	0.314694	0.216647
26	PEV (Pre-Erythrocytic Vaccine)	3	0.35	2	10	5-17mo	5, 6, & 7 months	2 yrs	0.5	0.69	0.85	0.85	NA	0.8	None	NA	NA	NA	NA	NA	NA	NA	NA	None	NA	NA	NA	NA	NA	NA	NA	NA	0.4	Cases per 100,000 population	140426	139157	138223	137661	137282	137020	136888	137067	137413	137572	137827	137862	138259	137985	138254
26	PEV (Pre-Erythrocytic Vaccine)	3	0.35	2	10	5-17mo	5, 6, & 7 months	2 yrs	0.5	0.69	0.85	0.85	NA	0.8	None	NA	NA	NA	NA	NA	NA	NA	NA	None	NA	NA	NA	NA	NA	NA	NA	NA	0.4	Severe Cases per 100,000 population	1828.73	1817.18	1780.91	1761.09	1749.36	1783.27	1768.36	1808	1832.55	1821.91	1831.64	1853	1823.45	1836.64	1846
26	PEV (Pre-Erythrocytic Vaccine)	3	0.35	2	10	5-17mo	5, 6, & 7 months	2 yrs	0.5	0.69	0.85	0.85	NA	0.8	None	NA	NA	NA	NA	NA	NA	NA	NA	None	NA	NA	NA	NA	NA	NA	NA	NA	0.4	Deaths per 100,000 population	364.091	365.727	353.818	343.091	348.364	341.818	360.364	352.091	354.818	360.455	362.636	359	374.545	360.818	349.727
26	PEV (Pre-Erythrocytic Vaccine)	3	0.35	2	10	5-17mo	5, 6, & 7 months	2 yrs	0.5	0.69	0.85	0.85	NA	0.8	None	NA	NA	NA	NA	NA	NA	NA	NA	None	NA	NA	NA	NA	NA	NA	NA	NA	0.4	Cases in <5yo per 100,000 population	30665.2	29660.7	28942.5	28229.6	27979.9	27872.7	27751.8	27903.3	27865.4	27970.2	28002.8	27930.5	27962.1	27917.4	27993.3
26	PEV (Pre-Erythrocytic Vaccine)	3	0.35	2	10	5-17mo	5, 6, & 7 months	2 yrs	0.5	0.69	0.85	0.85	NA	0.8	None	NA	NA	NA	NA	NA	NA	NA	NA	None	NA	NA	NA	NA	NA	NA	NA	NA	0.4	Severe Cases in <5yo per 100,000 population	1200.09	1171.18	1145.36	1129.27	1127.09	1142.27	1116.82	1146.45	1160.09	1135.82	1140.64	1141.64	1136	1143.91	1144.36
26	PEV (Pre-Erythrocytic Vaccine)	3	0.35	2	10	5-17mo	5, 6, & 7 months	2 yrs	0.5	0.69	0.85	0.85	NA	0.8	None	NA	NA	NA	NA	NA	NA	NA	NA	None	NA	NA	NA	NA	NA	NA	NA	NA	0.4	Deaths in < 5yo per 100,000 population	235.182	235.273	225.545	215.273	228.455	217.636	225.364	226.182	221.455	225.818	222.273	224	238	226.364	217.636
26	PEV (Pre-Erythrocytic Vaccine)	3	0.35	2	10	5-17mo	5, 6, & 7 months	2 yrs	0.5	0.69	0.85	0.85	NA	0.8	None	NA	NA	NA	NA	NA	NA	NA	NA	None	NA	NA	NA	NA	NA	NA	NA	NA	0.4	DALYs per 100,000 population	9870.46	9909.38	9606.49	9279.03	9438.16	9292.41	9758.2	9542.54	9596.91	9798.66	9841.77	9747.6	10115	9784.94	9487.29
26	PEV (Pre-Erythrocytic Vaccine)	3	0.35	2	10	5-17mo	5, 6, & 7 months	2 yrs	0.5	0.69	0.85	0.85	NA	0.8	None	NA	NA	NA	NA	NA	NA	NA	NA	None	NA	NA	NA	NA	NA	NA	NA	NA	0.4	Income and productivity gains from delivering vaccine (US$ / dose)	-0.0250902	0.445969	0.741856	0.826009	0.954461	1.03881	1.06443	1.01951	0.809211	0.742049	0.626726	0.559093	0.446105	0.517577	0.367799
27	PEV (Pre-Erythrocytic Vaccine)	3	0.35	2	10	5-17mo	5, 6, & 7 months	2 yrs	0.5	0.69	0.85	0.85	NA	0.5	None	NA	NA	NA	NA	NA	NA	NA	NA	None	NA	NA	NA	NA	NA	NA	NA	NA	0.4	Cases per 100,000 population	140266	139227	138473	137611	137412	137114	136944	137233	137311	137558	137760	138266	138173	138637	138590
27	PEV (Pre-Erythrocytic Vaccine)	3	0.35	2	10	5-17mo	5, 6, & 7 months	2 yrs	0.5	0.69	0.85	0.85	NA	0.5	None	NA	NA	NA	NA	NA	NA	NA	NA	None	NA	NA	NA	NA	NA	NA	NA	NA	0.4	Severe Cases per 100,000 population	1838.27	1831	1762.82	1807.36	1765.09	1771.27	1784.91	1800.91	1821.73	1827.18	1835.64	1846.82	1885.55	1868.73	1849.27
27	PEV (Pre-Erythrocytic Vaccine)	3	0.35	2	10	5-17mo	5, 6, & 7 months	2 yrs	0.5	0.69	0.85	0.85	NA	0.5	None	NA	NA	NA	NA	NA	NA	NA	NA	None	NA	NA	NA	NA	NA	NA	NA	NA	0.4	Deaths per 100,000 population	371.182	363.182	355.727	344	355.091	358.636	346.273	357.727	363.818	356.364	360.909	357.727	371.909	361.818	359.909
27	PEV (Pre-Erythrocytic Vaccine)	3	0.35	2	10	5-17mo	5, 6, & 7 months	2 yrs	0.5	0.69	0.85	0.85	NA	0.5	None	NA	NA	NA	NA	NA	NA	NA	NA	None	NA	NA	NA	NA	NA	NA	NA	NA	0.4	Cases in <5yo per 100,000 population	30634.3	29704.1	29048.5	28408.9	28149.2	27935.8	27918.2	28078.2	28080.9	28115.9	28076.9	28189.5	28100.8	28235.5	28200.9
27	PEV (Pre-Erythrocytic Vaccine)	3	0.35	2	10	5-17mo	5, 6, & 7 months	2 yrs	0.5	0.69	0.85	0.85	NA	0.5	None	NA	NA	NA	NA	NA	NA	NA	NA	None	NA	NA	NA	NA	NA	NA	NA	NA	0.4	Severe Cases in <5yo per 100,000 population	1203.64	1187.64	1141.18	1158.36	1146.55	1136.82	1134	1154	1165.82	1136.09	1149.27	1154.45	1174.36	1165.64	1136
27	PEV (Pre-Erythrocytic Vaccine)	3	0.35	2	10	5-17mo	5, 6, & 7 months	2 yrs	0.5	0.69	0.85	0.85	NA	0.5	None	NA	NA	NA	NA	NA	NA	NA	NA	None	NA	NA	NA	NA	NA	NA	NA	NA	0.4	Deaths in < 5yo per 100,000 population	240.364	234.636	227.818	218.182	225.545	227.727	221.818	226.545	231.545	221.273	225.364	225.909	231.545	225	221
27	PEV (Pre-Erythrocytic Vaccine)	3	0.35	2	10	5-17mo	5, 6, & 7 months	2 yrs	0.5	0.69	0.85	0.85	NA	0.5	None	NA	NA	NA	NA	NA	NA	NA	NA	None	NA	NA	NA	NA	NA	NA	NA	NA	0.4	DALYs per 100,000 population	10052	9840.12	9628.85	9332.15	9594.92	9710.2	9412.88	9715.59	9856.44	9695.05	9803.22	9697.89	10081.6	9802.22	9760.1
27	PEV (Pre-Erythrocytic Vaccine)	3	0.35	2	10	5-17mo	5, 6, & 7 months	2 yrs	0.5	0.69	0.85	0.85	NA	0.5	None	NA	NA	NA	NA	NA	NA	NA	NA	None	NA	NA	NA	NA	NA	NA	NA	NA	0.4	Income and productivity gains from delivering vaccine (US$ / dose)	0.0777882	0.429367	0.708194	0.893447	0.976792	1.09166	1.14082	1.02486	0.960136	0.833626	0.684133	0.454694	0.433826	0.23745	0.234555
28	PEV (Pre-Erythrocytic Vaccine)	3	0.35	2	100	5-17mo	5, 6, & 7 months	2 yrs	0.89	0.95	0.97	0.97	NA	0.95	None	NA	NA	NA	NA	NA	NA	NA	NA	None	NA	NA	NA	NA	NA	NA	NA	NA	0.4	Cases per 100,000 population	111088	109478	108599	108583	109280	110389	111540	112552	113513	114179	114655	115203	115423	115597	115790
28	PEV (Pre-Erythrocytic Vaccine)	3	0.35	2	100	5-17mo	5, 6, & 7 months	2 yrs	0.89	0.95	0.97	0.97	NA	0.95	None	NA	NA	NA	NA	NA	NA	NA	NA	None	NA	NA	NA	NA	NA	NA	NA	NA	0.4	Severe Cases per 100,000 population	1495.85	1463.5	1488.12	1530.27	1565.23	1579.96	1600.54	1615.04	1612.23	1617.38	1624.46	1621.12	1617.65	1611.23	1626.85
28	PEV (Pre-Erythrocytic Vaccine)	3	0.35	2	100	5-17mo	5, 6, & 7 months	2 yrs	0.89	0.95	0.97	0.97	NA	0.95	None	NA	NA	NA	NA	NA	NA	NA	NA	None	NA	NA	NA	NA	NA	NA	NA	NA	0.4	Deaths per 100,000 population	364.038	354.192	347.038	350.885	352.769	363.654	366.192	372.5	370.577	373.731	371.154	374.538	368.808	370.962	372.192
28	PEV (Pre-Erythrocytic Vaccine)	3	0.35	2	100	5-17mo	5, 6, & 7 months	2 yrs	0.89	0.95	0.97	0.97	NA	0.95	None	NA	NA	NA	NA	NA	NA	NA	NA	None	NA	NA	NA	NA	NA	NA	NA	NA	0.4	Cases in <5yo per 100,000 population	52307.9	50757.2	49881.5	49802	50464.1	50695.2	50752.7	50707.2	50758.7	50728.9	50693	50773.6	50757.3	50745.3	50716.9
28	PEV (Pre-Erythrocytic Vaccine)	3	0.35	2	100	5-17mo	5, 6, & 7 months	2 yrs	0.89	0.95	0.97	0.97	NA	0.95	None	NA	NA	NA	NA	NA	NA	NA	NA	None	NA	NA	NA	NA	NA	NA	NA	NA	0.4	Severe Cases in <5yo per 100,000 population	1378.88	1351.35	1369.96	1413.81	1447.88	1443.23	1449.23	1458	1446.73	1454.73	1460.96	1453.5	1448.23	1447.62	1461.08
28	PEV (Pre-Erythrocytic Vaccine)	3	0.35	2	100	5-17mo	5, 6, & 7 months	2 yrs	0.89	0.95	0.97	0.97	NA	0.95	None	NA	NA	NA	NA	NA	NA	NA	NA	None	NA	NA	NA	NA	NA	NA	NA	NA	0.4	Deaths in < 5yo per 100,000 population	333.077	321.885	316	319.538	322.115	328.692	328.577	332.962	330.769	334.462	331.192	333.192	327.231	329.269	331.808
28	PEV (Pre-Erythrocytic Vaccine)	3	0.35	2	100	5-17mo	5, 6, & 7 months	2 yrs	0.89	0.95	0.97	0.97	NA	0.95	None	NA	NA	NA	NA	NA	NA	NA	NA	None	NA	NA	NA	NA	NA	NA	NA	NA	0.4	DALYs per 100,000 population	9798.82	9527.96	9369.45	9458.87	9512.32	9781.64	9889.11	10045.5	9993.99	10079	10010.4	10101.6	9942.02	10007.3	10031.4
28	PEV (Pre-Erythrocytic Vaccine)	3	0.35	2	100	5-17mo	5, 6, & 7 months	2 yrs	0.89	0.95	0.97	0.97	NA	0.95	None	NA	NA	NA	NA	NA	NA	NA	NA	None	NA	NA	NA	NA	NA	NA	NA	NA	0.4	Income and productivity gains from delivering vaccine (US$ / dose)	0.186128	0.458877	0.526287	0.501666	0.376839	0.0460344	-0.303014	-0.62094	-0.902964	-1.11095	-1.24752	-1.41128	-1.48034	-1.51739	-1.60256
29	PEV (Pre-Erythrocytic Vaccine)	3	0.35	2	100	5-17mo	5, 6, & 7 months	2 yrs	0.89	0.95	0.97	0.97	NA	0.8	None	NA	NA	NA	NA	NA	NA	NA	NA	None	NA	NA	NA	NA	NA	NA	NA	NA	0.4	Cases per 100,000 population	111172	109553	108668	108817	109595	110563	111614	112613	113457	114125	114649	115091	115318	115602	115737
29	PEV (Pre-Erythrocytic Vaccine)	3	0.35	2	100	5-17mo	5, 6, & 7 months	2 yrs	0.89	0.95	0.97	0.97	NA	0.8	None	NA	NA	NA	NA	NA	NA	NA	NA	None	NA	NA	NA	NA	NA	NA	NA	NA	0.4	Severe Cases per 100,000 population	1494.29	1456.15	1485.64	1529.56	1552.87	1579.64	1605.47	1602.94	1612.75	1614.88	1614.62	1614.77	1613.38	1615.86	1614.76
29	PEV (Pre-Erythrocytic Vaccine)	3	0.35	2	100	5-17mo	5, 6, & 7 months	2 yrs	0.89	0.95	0.97	0.97	NA	0.8	None	NA	NA	NA	NA	NA	NA	NA	NA	None	NA	NA	NA	NA	NA	NA	NA	NA	0.4	Deaths per 100,000 population	361.091	349.1	352.509	358.3	360.109	357.909	363.491	365.345	369.145	372.7	368.664	366.609	373.182	371.073	372.227
29	PEV (Pre-Erythrocytic Vaccine)	3	0.35	2	100	5-17mo	5, 6, & 7 months	2 yrs	0.89	0.95	0.97	0.97	NA	0.8	None	NA	NA	NA	NA	NA	NA	NA	NA	None	NA	NA	NA	NA	NA	NA	NA	NA	0.4	Cases in <5yo per 100,000 population	52320.4	50761.3	49912.8	49969.6	50640.2	50800.2	50833.4	50884.9	50884.7	50889.9	50891.3	50914.6	50919.2	50920.3	50939.4
29	PEV (Pre-Erythrocytic Vaccine)	3	0.35	2	100	5-17mo	5, 6, & 7 months	2 yrs	0.89	0.95	0.97	0.97	NA	0.8	None	NA	NA	NA	NA	NA	NA	NA	NA	None	NA	NA	NA	NA	NA	NA	NA	NA	0.4	Severe Cases in <5yo per 100,000 population	1376.95	1338.15	1368.31	1412.83	1434.78	1446.59	1457.1	1445.77	1453.67	1452.54	1452.33	1449.85	1451.82	1452.05	1450.78
29	PEV (Pre-Erythrocytic Vaccine)	3	0.35	2	100	5-17mo	5, 6, & 7 months	2 yrs	0.89	0.95	0.97	0.97	NA	0.8	None	NA	NA	NA	NA	NA	NA	NA	NA	None	NA	NA	NA	NA	NA	NA	NA	NA	0.4	Deaths in < 5yo per 100,000 population	329.336	317.236	321.045	327.445	328.8	324.682	327.627	328.055	331.064	332.409	328.464	325.973	332.355	330.936	330.645
29	PEV (Pre-Erythrocytic Vaccine)	3	0.35	2	100	5-17mo	5, 6, & 7 months	2 yrs	0.89	0.95	0.97	0.97	NA	0.8	None	NA	NA	NA	NA	NA	NA	NA	NA	None	NA	NA	NA	NA	NA	NA	NA	NA	0.4	DALYs per 100,000 population	9726.89	9404.72	9497.94	9658.07	9705.67	9657.97	9809.1	9864.95	9961.99	10053.3	9949.68	9889.95	10073.2	10023.4	10043.9
29	PEV (Pre-Erythrocytic Vaccine)	3	0.35	2	100	5-17mo	5, 6, & 7 months	2 yrs	0.89	0.95	0.97	0.97	NA	0.8	None	NA	NA	NA	NA	NA	NA	NA	NA	None	NA	NA	NA	NA	NA	NA	NA	NA	0.4	Income and productivity gains from delivering vaccine (US$ / dose)	0.155281	0.449578	0.525873	0.477717	0.312628	0.0122086	-0.321967	-0.627115	-0.893738	-1.11352	-1.2554	-1.39331	-1.46795	-1.53886	-1.58662
30	PEV (Pre-Erythrocytic Vaccine)	3	0.35	2	100	5-17mo	5, 6, & 7 months	2 yrs	0.89	0.95	0.97	0.97	NA	0.5	None	NA	NA	NA	NA	NA	NA	NA	NA	None	NA	NA	NA	NA	NA	NA	NA	NA	0.4	Cases per 100,000 population	111211	109542	108975	109010	109713	110875	111670	112725	113458	114008	114333	114706	114973	115126	115319
30	PEV (Pre-Erythrocytic Vaccine)	3	0.35	2	100	5-17mo	5, 6, & 7 months	2 yrs	0.89	0.95	0.97	0.97	NA	0.5	None	NA	NA	NA	NA	NA	NA	NA	NA	None	NA	NA	NA	NA	NA	NA	NA	NA	0.4	Severe Cases per 100,000 population	1504.64	1468	1494.14	1512.29	1558.43	1569.36	1609.57	1608	1602.36	1597.5	1613.07	1595.36	1624.36	1614.29	1622.14
30	PEV (Pre-Erythrocytic Vaccine)	3	0.35	2	100	5-17mo	5, 6, & 7 months	2 yrs	0.89	0.95	0.97	0.97	NA	0.5	None	NA	NA	NA	NA	NA	NA	NA	NA	None	NA	NA	NA	NA	NA	NA	NA	NA	0.4	Deaths per 100,000 population	365.143	348.571	355.286	358	358.357	355.5	374.643	364.286	367.786	363.857	371.071	368.214	374.143	375.357	372.643
30	PEV (Pre-Erythrocytic Vaccine)	3	0.35	2	100	5-17mo	5, 6, & 7 months	2 yrs	0.89	0.95	0.97	0.97	NA	0.5	None	NA	NA	NA	NA	NA	NA	NA	NA	None	NA	NA	NA	NA	NA	NA	NA	NA	0.4	Cases in <5yo per 100,000 population	52336.7	50787.4	50209.9	50326.1	50801.9	51144.5	51091.9	51165.4	51190.1	51202.2	51001.1	51097.4	51168.9	51173.4	51089.5
30	PEV (Pre-Erythrocytic Vaccine)	3	0.35	2	100	5-17mo	5, 6, & 7 months	2 yrs	0.89	0.95	0.97	0.97	NA	0.5	None	NA	NA	NA	NA	NA	NA	NA	NA	None	NA	NA	NA	NA	NA	NA	NA	NA	0.4	Severe Cases in <5yo per 100,000 population	1387.71	1356.64	1378.79	1395.43	1443.21	1445.86	1463.21	1461.43	1443.29	1439.79	1457.64	1434.79	1464.43	1449.93	1464.57
30	PEV (Pre-Erythrocytic Vaccine)	3	0.35	2	100	5-17mo	5, 6, & 7 months	2 yrs	0.89	0.95	0.97	0.97	NA	0.5	None	NA	NA	NA	NA	NA	NA	NA	NA	None	NA	NA	NA	NA	NA	NA	NA	NA	0.4	Deaths in < 5yo per 100,000 population	334.929	316.714	325.357	326.786	326.286	323.5	337.5	326.857	329.786	325.643	332.357	329.286	334.214	335.214	334.357
30	PEV (Pre-Erythrocytic Vaccine)	3	0.35	2	100	5-17mo	5, 6, & 7 months	2 yrs	0.89	0.95	0.97	0.97	NA	0.5	None	NA	NA	NA	NA	NA	NA	NA	NA	None	NA	NA	NA	NA	NA	NA	NA	NA	0.4	DALYs per 100,000 population	9827.04	9386.66	9559.32	9659.84	9656.56	9584.67	10083.6	9831.09	9935.28	9807.67	10013.4	9945.4	10111.8	10138.6	10063.1
30	PEV (Pre-Erythrocytic Vaccine)	3	0.35	2	100	5-17mo	5, 6, & 7 months	2 yrs	0.89	0.95	0.97	0.97	NA	0.5	None	NA	NA	NA	NA	NA	NA	NA	NA	None	NA	NA	NA	NA	NA	NA	NA	NA	0.4	Income and productivity gains from delivering vaccine (US$ / dose)	0.140598	0.467919	0.520402	0.511656	0.304259	-0.0256687	-0.322205	-0.647526	-0.904622	-1.06911	-1.2273	-1.32068	-1.40726	-1.45035	-1.5512
31	PEV (Pre-Erythrocytic Vaccine)	3	0.35	2	100	5-17mo	5, 6, & 7 months	2 yrs	0.7	0.81	0.93	0.93	NA	0.95	None	NA	NA	NA	NA	NA	NA	NA	NA	None	NA	NA	NA	NA	NA	NA	NA	NA	0.4	Cases per 100,000 population	111293	109930	109205	109328	109790	110649	111601	112435	113165	113734	114151	114574	114722	115027	115100
31	PEV (Pre-Erythrocytic Vaccine)	3	0.35	2	100	5-17mo	5, 6, & 7 months	2 yrs	0.7	0.81	0.93	0.93	NA	0.95	None	NA	NA	NA	NA	NA	NA	NA	NA	None	NA	NA	NA	NA	NA	NA	NA	NA	0.4	Severe Cases per 100,000 population	1503.23	1486.5	1498.95	1519.23	1557.5	1584.68	1579.91	1572.91	1596.36	1610.14	1610.41	1604.95	1619.82	1582	1593
31	PEV (Pre-Erythrocytic Vaccine)	3	0.35	2	100	5-17mo	5, 6, & 7 months	2 yrs	0.7	0.81	0.93	0.93	NA	0.95	None	NA	NA	NA	NA	NA	NA	NA	NA	None	NA	NA	NA	NA	NA	NA	NA	NA	0.4	Deaths per 100,000 population	365	351.227	353.591	354.727	358.273	361.409	357.818	371.364	366.864	375.091	369.727	368.773	369.409	363.818	362.409
31	PEV (Pre-Erythrocytic Vaccine)	3	0.35	2	100	5-17mo	5, 6, & 7 months	2 yrs	0.7	0.81	0.93	0.93	NA	0.95	None	NA	NA	NA	NA	NA	NA	NA	NA	None	NA	NA	NA	NA	NA	NA	NA	NA	0.4	Cases in <5yo per 100,000 population	52502.5	51205	50466.4	50471	50931.8	51131.1	51150.9	51174	51176.7	51216.4	51248.3	51274.3	51220.9	51260.3	51222.3
31	PEV (Pre-Erythrocytic Vaccine)	3	0.35	2	100	5-17mo	5, 6, & 7 months	2 yrs	0.7	0.81	0.93	0.93	NA	0.95	None	NA	NA	NA	NA	NA	NA	NA	NA	None	NA	NA	NA	NA	NA	NA	NA	NA	0.4	Severe Cases in <5yo per 100,000 population	1387.41	1369.86	1379.86	1403.77	1441.45	1453.68	1441.09	1426.41	1446.86	1450.5	1453.55	1450.86	1462.27	1428.82	1437.18
31	PEV (Pre-Erythrocytic Vaccine)	3	0.35	2	100	5-17mo	5, 6, & 7 months	2 yrs	0.7	0.81	0.93	0.93	NA	0.95	None	NA	NA	NA	NA	NA	NA	NA	NA	None	NA	NA	NA	NA	NA	NA	NA	NA	0.4	Deaths in < 5yo per 100,000 population	332.364	319.909	320.682	323.364	328.636	328.045	321.364	334	328.909	333.455	331.136	329.955	331.545	323.909	322.955
31	PEV (Pre-Erythrocytic Vaccine)	3	0.35	2	100	5-17mo	5, 6, & 7 months	2 yrs	0.7	0.81	0.93	0.93	NA	0.95	None	NA	NA	NA	NA	NA	NA	NA	NA	None	NA	NA	NA	NA	NA	NA	NA	NA	0.4	DALYs per 100,000 population	9813.53	9484.37	9539.64	9548.01	9664.27	9740.67	9661.24	10013.4	9900.85	10100.2	9995.81	9952.02	9955.77	9810.86	9796.03
31	PEV (Pre-Erythrocytic Vaccine)	3	0.35	2	100	5-17mo	5, 6, & 7 months	2 yrs	0.7	0.81	0.93	0.93	NA	0.95	None	NA	NA	NA	NA	NA	NA	NA	NA	None	NA	NA	NA	NA	NA	NA	NA	NA	0.4	Income and productivity gains from delivering vaccine (US$ / dose)	0.168281	0.461302	0.514802	0.482967	0.35718	0.0412832	-0.300213	-0.576667	-0.896781	-1.10456	-1.2431	-1.39042	-1.46827	-1.54427	-1.58673
32	PEV (Pre-Erythrocytic Vaccine)	3	0.35	2	100	5-17mo	5, 6, & 7 months	2 yrs	0.7	0.81	0.93	0.93	NA	0.8	None	NA	NA	NA	NA	NA	NA	NA	NA	None	NA	NA	NA	NA	NA	NA	NA	NA	0.4	Cases per 100,000 population	111291	109889	109297	109396	110031	110698	111711	112361	113101	113593	114058	114330	114634	114897	114927
32	PEV (Pre-Erythrocytic Vaccine)	3	0.35	2	100	5-17mo	5, 6, & 7 months	2 yrs	0.7	0.81	0.93	0.93	NA	0.8	None	NA	NA	NA	NA	NA	NA	NA	NA	None	NA	NA	NA	NA	NA	NA	NA	NA	0.4	Severe Cases per 100,000 population	1496.94	1465.88	1490.31	1524	1549.19	1596.31	1584.19	1591.31	1603.88	1609.75	1596.5	1622.12	1592.19	1597.69	1610.25
32	PEV (Pre-Erythrocytic Vaccine)	3	0.35	2	100	5-17mo	5, 6, & 7 months	2 yrs	0.7	0.81	0.93	0.93	NA	0.8	None	NA	NA	NA	NA	NA	NA	NA	NA	None	NA	NA	NA	NA	NA	NA	NA	NA	0.4	Deaths per 100,000 population	364	353.438	351.312	356.438	360.25	362.438	368.062	368.875	366.75	380.375	369.312	373.75	364.5	372.375	367.25
32	PEV (Pre-Erythrocytic Vaccine)	3	0.35	2	100	5-17mo	5, 6, & 7 months	2 yrs	0.7	0.81	0.93	0.93	NA	0.8	None	NA	NA	NA	NA	NA	NA	NA	NA	None	NA	NA	NA	NA	NA	NA	NA	NA	0.4	Cases in <5yo per 100,000 population	52449.4	51162.4	50523.6	50648.9	51131.9	51201.9	51244.6	51224.8	51255.2	51295.2	51279.2	51384	51369.6	51392.8	51332.1
32	PEV (Pre-Erythrocytic Vaccine)	3	0.35	2	100	5-17mo	5, 6, & 7 months	2 yrs	0.7	0.81	0.93	0.93	NA	0.8	None	NA	NA	NA	NA	NA	NA	NA	NA	None	NA	NA	NA	NA	NA	NA	NA	NA	0.4	Severe Cases in <5yo per 100,000 population	1379.75	1348.19	1373.88	1408.62	1431	1463.81	1443.25	1440.5	1453.44	1457	1440.06	1463.81	1433	1446.62	1453.88
32	PEV (Pre-Erythrocytic Vaccine)	3	0.35	2	100	5-17mo	5, 6, & 7 months	2 yrs	0.7	0.81	0.93	0.93	NA	0.8	None	NA	NA	NA	NA	NA	NA	NA	NA	None	NA	NA	NA	NA	NA	NA	NA	NA	0.4	Deaths in < 5yo per 100,000 population	333	323.375	323	326.75	329.438	327.938	335.312	334.375	331.438	340.75	330.438	333.562	325.625	332.625	328.188
32	PEV (Pre-Erythrocytic Vaccine)	3	0.35	2	100	5-17mo	5, 6, & 7 months	2 yrs	0.7	0.81	0.93	0.93	NA	0.8	None	NA	NA	NA	NA	NA	NA	NA	NA	None	NA	NA	NA	NA	NA	NA	NA	NA	0.4	DALYs per 100,000 population	9815.14	9519.47	9449.78	9624.25	9720.05	9775.8	9930.79	9969.22	9928.49	10257.4	9933.94	10109.7	9827.42	10032.4	9901.74
32	PEV (Pre-Erythrocytic Vaccine)	3	0.35	2	100	5-17mo	5, 6, & 7 months	2 yrs	0.7	0.81	0.93	0.93	NA	0.8	None	NA	NA	NA	NA	NA	NA	NA	NA	None	NA	NA	NA	NA	NA	NA	NA	NA	0.4	Income and productivity gains from delivering vaccine (US$ / dose)	0.148955	0.489188	0.518814	0.489359	0.309524	0.0277758	-0.336305	-0.60229	-0.902158	-1.06878	-1.21383	-1.33567	-1.4218	-1.51855	-1.58427
33	PEV (Pre-Erythrocytic Vaccine)	3	0.35	2	100	5-17mo	5, 6, & 7 months	2 yrs	0.7	0.81	0.93	0.93	NA	0.5	None	NA	NA	NA	NA	NA	NA	NA	NA	None	NA	NA	NA	NA	NA	NA	NA	NA	0.4	Cases per 100,000 population	111277	109982	109340	109655	110258	111073	111705	112438	113043	113541	113998	114109	114517	114528	114807
33	PEV (Pre-Erythrocytic Vaccine)	3	0.35	2	100	5-17mo	5, 6, & 7 months	2 yrs	0.7	0.81	0.93	0.93	NA	0.5	None	NA	NA	NA	NA	NA	NA	NA	NA	None	NA	NA	NA	NA	NA	NA	NA	NA	0.4	Severe Cases per 100,000 population	1507.06	1469.44	1473.89	1530.11	1561.33	1578.5	1584.89	1587.89	1587.94	1589.78	1593	1605.56	1587.72	1595	1580.67
33	PEV (Pre-Erythrocytic Vaccine)	3	0.35	2	100	5-17mo	5, 6, & 7 months	2 yrs	0.7	0.81	0.93	0.93	NA	0.5	None	NA	NA	NA	NA	NA	NA	NA	NA	None	NA	NA	NA	NA	NA	NA	NA	NA	0.4	Deaths per 100,000 population	364.722	356	359.833	360.944	376.833	366.111	369.556	363.222	376.111	370.5	368.889	366.833	372.278	361.722	374.278
33	PEV (Pre-Erythrocytic Vaccine)	3	0.35	2	100	5-17mo	5, 6, & 7 months	2 yrs	0.7	0.81	0.93	0.93	NA	0.5	None	NA	NA	NA	NA	NA	NA	NA	NA	None	NA	NA	NA	NA	NA	NA	NA	NA	0.4	Cases in <5yo per 100,000 population	52432.4	51267.1	50604.1	50842.2	51332.9	51548.8	51370.4	51495.2	51540.3	51500.9	51560.1	51445.1	51564.1	51505.1	51550.8
33	PEV (Pre-Erythrocytic Vaccine)	3	0.35	2	100	5-17mo	5, 6, & 7 months	2 yrs	0.7	0.81	0.93	0.93	NA	0.5	None	NA	NA	NA	NA	NA	NA	NA	NA	None	NA	NA	NA	NA	NA	NA	NA	NA	0.4	Severe Cases in <5yo per 100,000 population	1389.83	1353.94	1358.11	1413.5	1438.5	1448.67	1445.83	1443.06	1438.44	1439.33	1446.89	1450.94	1436.17	1441.89	1434.06
33	PEV (Pre-Erythrocytic Vaccine)	3	0.35	2	100	5-17mo	5, 6, & 7 months	2 yrs	0.7	0.81	0.93	0.93	NA	0.5	None	NA	NA	NA	NA	NA	NA	NA	NA	None	NA	NA	NA	NA	NA	NA	NA	NA	0.4	Deaths in < 5yo per 100,000 population	333.722	326.556	325.944	329.167	340.944	333.333	333.056	328.444	336.167	333.111	329.889	330.444	333.833	323.556	337.111
33	PEV (Pre-Erythrocytic Vaccine)	3	0.35	2	100	5-17mo	5, 6, & 7 months	2 yrs	0.7	0.81	0.93	0.93	NA	0.5	None	NA	NA	NA	NA	NA	NA	NA	NA	None	NA	NA	NA	NA	NA	NA	NA	NA	0.4	DALYs per 100,000 population	9832.26	9599.96	9689.9	9736.38	10147.9	9870.95	9959.34	9813.38	10147.1	9987.3	9959.06	9907.01	10035.5	9758.72	10071.6
33	PEV (Pre-Erythrocytic Vaccine)	3	0.35	2	100	5-17mo	5, 6, & 7 months	2 yrs	0.7	0.81	0.93	0.93	NA	0.5	None	NA	NA	NA	NA	NA	NA	NA	NA	None	NA	NA	NA	NA	NA	NA	NA	NA	0.4	Income and productivity gains from delivering vaccine (US$ / dose)	0.136625	0.482058	0.57207	0.457934	0.263456	-0.0297836	-0.330885	-0.601968	-0.854697	-1.06479	-1.20637	-1.30275	-1.42426	-1.46194	-1.55977
34	PEV (Pre-Erythrocytic Vaccine)	3	0.35	2	100	5-17mo	5, 6, & 7 months	2 yrs	0.5	0.69	0.85	0.85	NA	0.95	None	NA	NA	NA	NA	NA	NA	NA	NA	None	NA	NA	NA	NA	NA	NA	NA	NA	0.4	Cases per 100,000 population	111361	110394	109800	110011	110388	111030	111739	112449	112934	113347	113563	113960	114114	114238	114456
34	PEV (Pre-Erythrocytic Vaccine)	3	0.35	2	100	5-17mo	5, 6, & 7 months	2 yrs	0.5	0.69	0.85	0.85	NA	0.95	None	NA	NA	NA	NA	NA	NA	NA	NA	None	NA	NA	NA	NA	NA	NA	NA	NA	0.4	Severe Cases per 100,000 population	1518.5	1472.29	1513.93	1533.21	1549	1577.5	1575.07	1582.21	1576.79	1590.57	1577.43	1584.43	1584.14	1581.5	1571.93
34	PEV (Pre-Erythrocytic Vaccine)	3	0.35	2	100	5-17mo	5, 6, & 7 months	2 yrs	0.5	0.69	0.85	0.85	NA	0.95	None	NA	NA	NA	NA	NA	NA	NA	NA	None	NA	NA	NA	NA	NA	NA	NA	NA	0.4	Deaths per 100,000 population	361.571	355.071	358.714	357	361.429	369.214	360.857	354.929	370.214	369.714	365.357	363.786	369.5	360.643	371.214
34	PEV (Pre-Erythrocytic Vaccine)	3	0.35	2	100	5-17mo	5, 6, & 7 months	2 yrs	0.5	0.69	0.85	0.85	NA	0.95	None	NA	NA	NA	NA	NA	NA	NA	NA	None	NA	NA	NA	NA	NA	NA	NA	NA	0.4	Cases in <5yo per 100,000 population	52615.8	51617.1	51072.4	51223.9	51536.6	51666.1	51710.7	51721.8	51762	51743.2	51601.1	51680.6	51733.9	51790.4	51742.1
34	PEV (Pre-Erythrocytic Vaccine)	3	0.35	2	100	5-17mo	5, 6, & 7 months	2 yrs	0.5	0.69	0.85	0.85	NA	0.95	None	NA	NA	NA	NA	NA	NA	NA	NA	None	NA	NA	NA	NA	NA	NA	NA	NA	0.4	Severe Cases in <5yo per 100,000 population	1399.43	1356.64	1392.14	1418.71	1431.43	1451.07	1438.5	1442.93	1432.57	1445.43	1431.07	1437.57	1440.5	1438.93	1421.79
34	PEV (Pre-Erythrocytic Vaccine)	3	0.35	2	100	5-17mo	5, 6, & 7 months	2 yrs	0.5	0.69	0.85	0.85	NA	0.95	None	NA	NA	NA	NA	NA	NA	NA	NA	None	NA	NA	NA	NA	NA	NA	NA	NA	0.4	Deaths in < 5yo per 100,000 population	331.571	324.643	326.714	327	329.857	336.643	326.214	319.571	335.214	332.357	326	325.357	331	322.357	333
34	PEV (Pre-Erythrocytic Vaccine)	3	0.35	2	100	5-17mo	5, 6, & 7 months	2 yrs	0.5	0.69	0.85	0.85	NA	0.95	None	NA	NA	NA	NA	NA	NA	NA	NA	None	NA	NA	NA	NA	NA	NA	NA	NA	0.4	DALYs per 100,000 population	9736.79	9563.26	9647.79	9633.97	9730.74	9933.56	9758.74	9579.51	9964.44	9969.64	9860.02	9815.35	9967.37	9748.49	10022.4
34	PEV (Pre-Erythrocytic Vaccine)	3	0.35	2	100	5-17mo	5, 6, & 7 months	2 yrs	0.5	0.69	0.85	0.85	NA	0.95	None	NA	NA	NA	NA	NA	NA	NA	NA	None	NA	NA	NA	NA	NA	NA	NA	NA	0.4	Income and productivity gains from delivering vaccine (US$ / dose)	0.18121	0.455886	0.521144	0.445537	0.283817	0.0214814	-0.32637	-0.664922	-0.871806	-1.1221	-1.18988	-1.38737	-1.45639	-1.46749	-1.62622
35	PEV (Pre-Erythrocytic Vaccine)	3	0.35	2	100	5-17mo	5, 6, & 7 months	2 yrs	0.5	0.69	0.85	0.85	NA	0.8	None	NA	NA	NA	NA	NA	NA	NA	NA	None	NA	NA	NA	NA	NA	NA	NA	NA	0.4	Cases per 100,000 population	111423	110500	109929	109927	110459	111137	111825	112434	112859	113195	113721	113808	114004	114190	114279
35	PEV (Pre-Erythrocytic Vaccine)	3	0.35	2	100	5-17mo	5, 6, & 7 months	2 yrs	0.5	0.69	0.85	0.85	NA	0.8	None	NA	NA	NA	NA	NA	NA	NA	NA	None	NA	NA	NA	NA	NA	NA	NA	NA	0.4	Severe Cases per 100,000 population	1517.33	1481.73	1508.33	1530.2	1557.2	1561.27	1576.87	1580.6	1584.2	1590.73	1576	1578.87	1596.73	1573.13	1562.67
35	PEV (Pre-Erythrocytic Vaccine)	3	0.35	2	100	5-17mo	5, 6, & 7 months	2 yrs	0.5	0.69	0.85	0.85	NA	0.8	None	NA	NA	NA	NA	NA	NA	NA	NA	None	NA	NA	NA	NA	NA	NA	NA	NA	0.4	Deaths per 100,000 population	366.267	352.267	354.733	364.533	369.6	364.133	354.933	371.667	366.4	369.133	361.533	365.667	370.6	367.133	372.6
35	PEV (Pre-Erythrocytic Vaccine)	3	0.35	2	100	5-17mo	5, 6, & 7 months	2 yrs	0.5	0.69	0.85	0.85	NA	0.8	None	NA	NA	NA	NA	NA	NA	NA	NA	None	NA	NA	NA	NA	NA	NA	NA	NA	0.4	Cases in <5yo per 100,000 population	52637.1	51684.7	51179.5	51204.7	51577.3	51688.3	51734.9	51739.5	51737.5	51746.7	51797.4	51755	51769	51749.7	51807.9
35	PEV (Pre-Erythrocytic Vaccine)	3	0.35	2	100	5-17mo	5, 6, & 7 months	2 yrs	0.5	0.69	0.85	0.85	NA	0.8	None	NA	NA	NA	NA	NA	NA	NA	NA	None	NA	NA	NA	NA	NA	NA	NA	NA	0.4	Severe Cases in <5yo per 100,000 population	1401.2	1365.27	1389.2	1413	1438.53	1435.2	1438.6	1445.93	1440	1445	1435.73	1433.73	1455.47	1433.93	1422.4
35	PEV (Pre-Erythrocytic Vaccine)	3	0.35	2	100	5-17mo	5, 6, & 7 months	2 yrs	0.5	0.69	0.85	0.85	NA	0.8	None	NA	NA	NA	NA	NA	NA	NA	NA	None	NA	NA	NA	NA	NA	NA	NA	NA	0.4	Deaths in < 5yo per 100,000 population	336.2	321.4	325.2	332	339.133	328.8	319.667	337.733	329.8	333.8	324.267	330.933	335.4	331.4	337.933
35	PEV (Pre-Erythrocytic Vaccine)	3	0.35	2	100	5-17mo	5, 6, & 7 months	2 yrs	0.5	0.69	0.85	0.85	NA	0.8	None	NA	NA	NA	NA	NA	NA	NA	NA	None	NA	NA	NA	NA	NA	NA	NA	NA	0.4	DALYs per 100,000 population	9859.78	9476.93	9575.68	9815.57	9959.09	9834.12	9572.96	10032.3	9895.74	9953.05	9764.89	9863.79	10000.3	9904.54	10058.4
35	PEV (Pre-Erythrocytic Vaccine)	3	0.35	2	100	5-17mo	5, 6, & 7 months	2 yrs	0.5	0.69	0.85	0.85	NA	0.8	None	NA	NA	NA	NA	NA	NA	NA	NA	None	NA	NA	NA	NA	NA	NA	NA	NA	0.4	Income and productivity gains from delivering vaccine (US$ / dose)	0.162801	0.406404	0.495378	0.523613	0.273884	-0.0271075	-0.345964	-0.658284	-0.874352	-1.04872	-1.25736	-1.32725	-1.42857	-1.49069	-1.52837
36	PEV (Pre-Erythrocytic Vaccine)	3	0.35	2	100	5-17mo	5, 6, & 7 months	2 yrs	0.5	0.69	0.85	0.85	NA	0.5	None	NA	NA	NA	NA	NA	NA	NA	NA	None	NA	NA	NA	NA	NA	NA	NA	NA	0.4	Cases per 100,000 population	111387	110423	110076	110215	110595	111287	111795	112297	112793	113179	113528	113730	113901	113999	114075
36	PEV (Pre-Erythrocytic Vaccine)	3	0.35	2	100	5-17mo	5, 6, & 7 months	2 yrs	0.5	0.69	0.85	0.85	NA	0.5	None	NA	NA	NA	NA	NA	NA	NA	NA	None	NA	NA	NA	NA	NA	NA	NA	NA	0.4	Severe Cases per 100,000 population	1505.99	1483.44	1509	1534.52	1540.15	1559.44	1565.45	1568.97	1573.79	1584.69	1583.37	1589.06	1572.32	1580.76	1586.25
36	PEV (Pre-Erythrocytic Vaccine)	3	0.35	2	100	5-17mo	5, 6, & 7 months	2 yrs	0.5	0.69	0.85	0.85	NA	0.5	None	NA	NA	NA	NA	NA	NA	NA	NA	None	NA	NA	NA	NA	NA	NA	NA	NA	0.4	Deaths per 100,000 population	362.577	357.183	361.634	361.127	361.704	363.042	365.648	368.352	368.31	371.31	370.535	369.239	368.282	365.648	366.577
36	PEV (Pre-Erythrocytic Vaccine)	3	0.35	2	100	5-17mo	5, 6, & 7 months	2 yrs	0.5	0.69	0.85	0.85	NA	0.5	None	NA	NA	NA	NA	NA	NA	NA	NA	None	NA	NA	NA	NA	NA	NA	NA	NA	0.4	Cases in <5yo per 100,000 population	52598.9	51612.4	51252.3	51367.5	51745.8	51933.2	51847.2	51861.9	51885.8	51889.2	51899.7	51920.6	51904.9	51899	51914.8
36	PEV (Pre-Erythrocytic Vaccine)	3	0.35	2	100	5-17mo	5, 6, & 7 months	2 yrs	0.5	0.69	0.85	0.85	NA	0.5	None	NA	NA	NA	NA	NA	NA	NA	NA	None	NA	NA	NA	NA	NA	NA	NA	NA	0.4	Severe Cases in <5yo per 100,000 population	1388.83	1368.07	1393.55	1417.8	1423.97	1432.15	1434.23	1427.25	1436.3	1444.99	1440.58	1447.04	1430.86	1437.68	1444.99
36	PEV (Pre-Erythrocytic Vaccine)	3	0.35	2	100	5-17mo	5, 6, & 7 months	2 yrs	0.5	0.69	0.85	0.85	NA	0.5	None	NA	NA	NA	NA	NA	NA	NA	NA	None	NA	NA	NA	NA	NA	NA	NA	NA	0.4	Deaths in < 5yo per 100,000 population	331.268	327.31	329.831	329.268	330.268	329.817	331.38	332.535	333.507	335.31	334.437	332.606	330.789	329.042	329.254
36	PEV (Pre-Erythrocytic Vaccine)	3	0.35	2	100	5-17mo	5, 6, & 7 months	2 yrs	0.5	0.69	0.85	0.85	NA	0.5	None	NA	NA	NA	NA	NA	NA	NA	NA	None	NA	NA	NA	NA	NA	NA	NA	NA	0.4	DALYs per 100,000 population	9769.25	9624.73	9743.07	9731.38	9756.88	9792.78	9861.8	9926.1	9923.89	9999.18	9991.72	9962.14	9927.26	9863.57	9883.53
36	PEV (Pre-Erythrocytic Vaccine)	3	0.35	2	100	5-17mo	5, 6, & 7 months	2 yrs	0.5	0.69	0.85	0.85	NA	0.5	None	NA	NA	NA	NA	NA	NA	NA	NA	None	NA	NA	NA	NA	NA	NA	NA	NA	0.4	Income and productivity gains from delivering vaccine (US$ / dose)	0.187247	0.44926	0.478431	0.425294	0.307636	-0.0262773	-0.320477	-0.573107	-0.844719	-1.06759	-1.20453	-1.34474	-1.41455	-1.45817	-1.51607
37	PEV (Pre-Erythrocytic Vaccine)	3	0.35	4	0.1	5-17mo	5, 6, & 7 months	2 yrs	0.89	0.95	0.97	0.97	NA	0.95	None	NA	NA	NA	NA	NA	NA	NA	NA	None	NA	NA	NA	NA	NA	NA	NA	NA	0.4	Cases per 100,000 population	8605.62	8556.45	8471.62	8301.45	8332.3	8288.86	8175.33	8206.01	8155.85	8033.67	7917.6	7841.24	7785.19	7818.8	7784.99
37	PEV (Pre-Erythrocytic Vaccine)	3	0.35	4	0.1	5-17mo	5, 6, & 7 months	2 yrs	0.89	0.95	0.97	0.97	NA	0.95	None	NA	NA	NA	NA	NA	NA	NA	NA	None	NA	NA	NA	NA	NA	NA	NA	NA	0.4	Severe Cases per 100,000 population	150.491	149.282	144.318	142.845	139.155	140.527	138.909	139.136	137.5	133.755	133.564	131.827	131.509	133.818	134.209
37	PEV (Pre-Erythrocytic Vaccine)	3	0.35	4	0.1	5-17mo	5, 6, & 7 months	2 yrs	0.89	0.95	0.97	0.97	NA	0.95	None	NA	NA	NA	NA	NA	NA	NA	NA	None	NA	NA	NA	NA	NA	NA	NA	NA	0.4	Deaths per 100,000 population	30.0182	30.9727	28.9273	29.5455	29.5	29.8182	28.2364	29.0364	29.5818	28.1091	28.2455	27.9182	27.3091	28.2545	27.9818
37	PEV (Pre-Erythrocytic Vaccine)	3	0.35	4	0.1	5-17mo	5, 6, & 7 months	2 yrs	0.89	0.95	0.97	0.97	NA	0.95	None	NA	NA	NA	NA	NA	NA	NA	NA	None	NA	NA	NA	NA	NA	NA	NA	NA	0.4	Cases in <5yo per 100,000 population	691.045	646.382	603.191	543.173	512.191	507.2	496.655	500.518	500.564	489.155	488.818	482.964	476.473	478.327	472.164
37	PEV (Pre-Erythrocytic Vaccine)	3	0.35	4	0.1	5-17mo	5, 6, & 7 months	2 yrs	0.89	0.95	0.97	0.97	NA	0.95	None	NA	NA	NA	NA	NA	NA	NA	NA	None	NA	NA	NA	NA	NA	NA	NA	NA	0.4	Severe Cases in <5yo per 100,000 population	35.0091	33.4182	30.1545	28.8455	26.2182	25.8091	26.7545	26.0818	25.7818	25.3455	24.4636	24.7818	24.4364	25.5091	25.4636
37	PEV (Pre-Erythrocytic Vaccine)	3	0.35	4	0.1	5-17mo	5, 6, & 7 months	2 yrs	0.89	0.95	0.97	0.97	NA	0.95	None	NA	NA	NA	NA	NA	NA	NA	NA	None	NA	NA	NA	NA	NA	NA	NA	NA	0.4	Deaths in < 5yo per 100,000 population	7.93636	8.46364	7.14545	6.9	7.11818	6.8	6.83636	6.83636	7.33636	7.07273	6.82727	6.80909	6.26364	6.76364	6.42727
37	PEV (Pre-Erythrocytic Vaccine)	3	0.35	4	0.1	5-17mo	5, 6, & 7 months	2 yrs	0.89	0.95	0.97	0.97	NA	0.95	None	NA	NA	NA	NA	NA	NA	NA	NA	None	NA	NA	NA	NA	NA	NA	NA	NA	0.4	DALYs per 100,000 population	768.026	792.099	733.725	751.993	747.662	752.744	720.146	739.719	749.407	713.081	718.164	709.041	695.251	717.848	707.916
37	PEV (Pre-Erythrocytic Vaccine)	3	0.35	4	0.1	5-17mo	5, 6, & 7 months	2 yrs	0.89	0.95	0.97	0.97	NA	0.95	None	NA	NA	NA	NA	NA	NA	NA	NA	None	NA	NA	NA	NA	NA	NA	NA	NA	0.4	Income and productivity gains from delivering vaccine (US$ / dose)	-0.00142404	0.00904302	0.0312654	0.0764565	0.0659097	0.0763144	0.108972	0.0975003	0.113337	0.150649	0.187154	0.211127	0.228481	0.215103	0.223561
38	PEV (Pre-Erythrocytic Vaccine)	3	0.35	4	0.1	5-17mo	5, 6, & 7 months	2 yrs	0.89	0.95	0.97	0.97	NA	0.8	None	NA	NA	NA	NA	NA	NA	NA	NA	None	NA	NA	NA	NA	NA	NA	NA	NA	0.4	Cases per 100,000 population	8594.41	8537.09	8492.26	8420.79	8359.27	8283.52	8165.49	8087.63	8013.23	7959.32	7959.39	7866.6	7756.27	7710.89	7736.85
38	PEV (Pre-Erythrocytic Vaccine)	3	0.35	4	0.1	5-17mo	5, 6, & 7 months	2 yrs	0.89	0.95	0.97	0.97	NA	0.8	None	NA	NA	NA	NA	NA	NA	NA	NA	None	NA	NA	NA	NA	NA	NA	NA	NA	0.4	Severe Cases per 100,000 population	150.573	148.409	148.255	145.245	142.591	139.264	135.945	136.536	135.673	135.809	133.864	134.709	133.4	132.482	131.673
38	PEV (Pre-Erythrocytic Vaccine)	3	0.35	4	0.1	5-17mo	5, 6, & 7 months	2 yrs	0.89	0.95	0.97	0.97	NA	0.8	None	NA	NA	NA	NA	NA	NA	NA	NA	None	NA	NA	NA	NA	NA	NA	NA	NA	0.4	Deaths per 100,000 population	30.1455	31.3727	31.1091	30.2545	29.2455	29.2	28.9455	28.9909	29.3727	29.1091	28.2182	27.8727	27.7	28.1091	28.6818
38	PEV (Pre-Erythrocytic Vaccine)	3	0.35	4	0.1	5-17mo	5, 6, & 7 months	2 yrs	0.89	0.95	0.97	0.97	NA	0.8	None	NA	NA	NA	NA	NA	NA	NA	NA	None	NA	NA	NA	NA	NA	NA	NA	NA	0.4	Cases in <5yo per 100,000 population	692.527	651.055	603.527	563.355	524.155	509.264	506.418	499.118	491.627	489.673	490.773	484.8	474.127	474.673	472.5
38	PEV (Pre-Erythrocytic Vaccine)	3	0.35	4	0.1	5-17mo	5, 6, & 7 months	2 yrs	0.89	0.95	0.97	0.97	NA	0.8	None	NA	NA	NA	NA	NA	NA	NA	NA	None	NA	NA	NA	NA	NA	NA	NA	NA	0.4	Severe Cases in <5yo per 100,000 population	34.7364	33.2	30.9909	29.5273	27.0727	26.2455	25.6818	26.1	26.1727	25.3273	25.0182	24.8364	25.2545	25.3091	24.5455
38	PEV (Pre-Erythrocytic Vaccine)	3	0.35	4	0.1	5-17mo	5, 6, & 7 months	2 yrs	0.89	0.95	0.97	0.97	NA	0.8	None	NA	NA	NA	NA	NA	NA	NA	NA	None	NA	NA	NA	NA	NA	NA	NA	NA	0.4	Deaths in < 5yo per 100,000 population	7.72727	8.71818	7.75455	7.27273	7.07273	7.26364	7.07273	7.16364	7.06364	7.21818	6.60909	6.97273	6.9	6.97273	7.02727
38	PEV (Pre-Erythrocytic Vaccine)	3	0.35	4	0.1	5-17mo	5, 6, & 7 months	2 yrs	0.89	0.95	0.97	0.97	NA	0.8	None	NA	NA	NA	NA	NA	NA	NA	NA	None	NA	NA	NA	NA	NA	NA	NA	NA	0.4	DALYs per 100,000 population	772.218	800.729	789.004	769.897	746.067	740.324	735.508	739.172	743.888	734.819	715.139	707.63	704.639	710.83	728.534
38	PEV (Pre-Erythrocytic Vaccine)	3	0.35	4	0.1	5-17mo	5, 6, & 7 months	2 yrs	0.89	0.95	0.97	0.97	NA	0.8	None	NA	NA	NA	NA	NA	NA	NA	NA	None	NA	NA	NA	NA	NA	NA	NA	NA	0.4	Income and productivity gains from delivering vaccine (US$ / dose)	0.00276583	0.0192452	0.023339	0.0440342	0.0594234	0.0810789	0.119774	0.141255	0.161301	0.177609	0.180631	0.207369	0.243164	0.255782	0.2485
39	PEV (Pre-Erythrocytic Vaccine)	3	0.35	4	0.1	5-17mo	5, 6, & 7 months	2 yrs	0.89	0.95	0.97	0.97	NA	0.5	None	NA	NA	NA	NA	NA	NA	NA	NA	None	NA	NA	NA	NA	NA	NA	NA	NA	0.4	Cases per 100,000 population	8597.67	8514.13	8465.98	8333.85	8225.64	8199.05	8156.11	8119.02	8043.12	7998.81	7991.84	7973.79	7965.64	7896.54	7914.6
39	PEV (Pre-Erythrocytic Vaccine)	3	0.35	4	0.1	5-17mo	5, 6, & 7 months	2 yrs	0.89	0.95	0.97	0.97	NA	0.5	None	NA	NA	NA	NA	NA	NA	NA	NA	None	NA	NA	NA	NA	NA	NA	NA	NA	0.4	Severe Cases per 100,000 population	151.4	150.164	143.818	143.182	141.909	138.127	139.027	136.882	135.918	137.127	136.909	135.391	138.5	134.645	136.127
39	PEV (Pre-Erythrocytic Vaccine)	3	0.35	4	0.1	5-17mo	5, 6, & 7 months	2 yrs	0.89	0.95	0.97	0.97	NA	0.5	None	NA	NA	NA	NA	NA	NA	NA	NA	None	NA	NA	NA	NA	NA	NA	NA	NA	0.4	Deaths per 100,000 population	29.5545	31.0636	30.3273	29.2091	29.9636	29.4545	28.8636	29.5909	28.9727	29.5636	29.3364	29.1636	29.6273	28.9364	28.5636
39	PEV (Pre-Erythrocytic Vaccine)	3	0.35	4	0.1	5-17mo	5, 6, & 7 months	2 yrs	0.89	0.95	0.97	0.97	NA	0.5	None	NA	NA	NA	NA	NA	NA	NA	NA	None	NA	NA	NA	NA	NA	NA	NA	NA	0.4	Cases in <5yo per 100,000 population	689.118	648.927	604	558.945	510.3	509.818	506.409	509.327	496.391	504.645	499.218	503.409	497.736	491.845	495.327
39	PEV (Pre-Erythrocytic Vaccine)	3	0.35	4	0.1	5-17mo	5, 6, & 7 months	2 yrs	0.89	0.95	0.97	0.97	NA	0.5	None	NA	NA	NA	NA	NA	NA	NA	NA	None	NA	NA	NA	NA	NA	NA	NA	NA	0.4	Severe Cases in <5yo per 100,000 population	35.3727	34.2455	30.4727	28.3273	26.4455	26.6909	26.8545	26.8909	25.6818	26.3818	25.1636	25.2455	27.0545	24.9273	25.1909
39	PEV (Pre-Erythrocytic Vaccine)	3	0.35	4	0.1	5-17mo	5, 6, & 7 months	2 yrs	0.89	0.95	0.97	0.97	NA	0.5	None	NA	NA	NA	NA	NA	NA	NA	NA	None	NA	NA	NA	NA	NA	NA	NA	NA	0.4	Deaths in < 5yo per 100,000 population	7.8	8.39091	7.6	7.06364	7.63636	7.13636	7.13636	6.99091	7.36364	6.98182	6.95455	7	7.10909	6.98182	6.68182
39	PEV (Pre-Erythrocytic Vaccine)	3	0.35	4	0.1	5-17mo	5, 6, & 7 months	2 yrs	0.89	0.95	0.97	0.97	NA	0.5	None	NA	NA	NA	NA	NA	NA	NA	NA	None	NA	NA	NA	NA	NA	NA	NA	NA	0.4	DALYs per 100,000 population	758.979	792.305	767.683	743.924	763.725	745.113	732.914	749.215	740.257	747.938	741.868	737.347	750.066	731.082	724.627
39	PEV (Pre-Erythrocytic Vaccine)	3	0.35	4	0.1	5-17mo	5, 6, & 7 months	2 yrs	0.89	0.95	0.97	0.97	NA	0.5	None	NA	NA	NA	NA	NA	NA	NA	NA	None	NA	NA	NA	NA	NA	NA	NA	NA	0.4	Income and productivity gains from delivering vaccine (US$ / dose)	-0.00179403	0.0264934	0.0371371	0.0743985	0.103907	0.116249	0.129395	0.140758	0.161155	0.178368	0.181386	0.190259	0.18932	0.214171	0.207862
40	PEV (Pre-Erythrocytic Vaccine)	3	0.35	4	0.1	5-17mo	5, 6, & 7 months	2 yrs	0.7	0.81	0.93	0.93	NA	0.95	None	NA	NA	NA	NA	NA	NA	NA	NA	None	NA	NA	NA	NA	NA	NA	NA	NA	0.4	Cases per 100,000 population	8630.37	8562.77	8495.43	8349.85	8294.61	8251.92	8190.69	8140.08	8069.17	8039.43	7952.39	8005.47	7968.99	7900.79	7925.16
40	PEV (Pre-Erythrocytic Vaccine)	3	0.35	4	0.1	5-17mo	5, 6, & 7 months	2 yrs	0.7	0.81	0.93	0.93	NA	0.95	None	NA	NA	NA	NA	NA	NA	NA	NA	None	NA	NA	NA	NA	NA	NA	NA	NA	0.4	Severe Cases per 100,000 population	151.673	147.918	145.064	142.591	140.573	139.009	136.873	137.755	139	137.055	136.627	137.645	136.855	136.664	136.709
40	PEV (Pre-Erythrocytic Vaccine)	3	0.35	4	0.1	5-17mo	5, 6, & 7 months	2 yrs	0.7	0.81	0.93	0.93	NA	0.95	None	NA	NA	NA	NA	NA	NA	NA	NA	None	NA	NA	NA	NA	NA	NA	NA	NA	0.4	Deaths per 100,000 population	30.8909	31.0091	30.2818	29.5909	29.4	28.9273	29.1182	29.2818	28.5	28.0545	29.2	29.2364	28.6273	28.5091	29.0545
40	PEV (Pre-Erythrocytic Vaccine)	3	0.35	4	0.1	5-17mo	5, 6, & 7 months	2 yrs	0.7	0.81	0.93	0.93	NA	0.95	None	NA	NA	NA	NA	NA	NA	NA	NA	None	NA	NA	NA	NA	NA	NA	NA	NA	0.4	Cases in <5yo per 100,000 population	691.636	658.7	615.018	573.4	548.082	539.527	533.036	533.882	529.218	524.264	514.755	518.445	519.218	517.391	511.7
40	PEV (Pre-Erythrocytic Vaccine)	3	0.35	4	0.1	5-17mo	5, 6, & 7 months	2 yrs	0.7	0.81	0.93	0.93	NA	0.95	None	NA	NA	NA	NA	NA	NA	NA	NA	None	NA	NA	NA	NA	NA	NA	NA	NA	0.4	Severe Cases in <5yo per 100,000 population	35.8727	33.3091	31.1364	30.1091	29.4727	27	27.0273	27.1182	27.8636	28	27.1727	26.8909	27.4091	27.7727	26.5
40	PEV (Pre-Erythrocytic Vaccine)	3	0.35	4	0.1	5-17mo	5, 6, & 7 months	2 yrs	0.7	0.81	0.93	0.93	NA	0.95	None	NA	NA	NA	NA	NA	NA	NA	NA	None	NA	NA	NA	NA	NA	NA	NA	NA	0.4	Deaths in < 5yo per 100,000 population	8.22727	8.16364	7.96364	7.49091	7.4	7.07273	7.07273	6.99091	7.6	6.90909	8.12727	7.92727	7.2	7.13636	7.21818
40	PEV (Pre-Erythrocytic Vaccine)	3	0.35	4	0.1	5-17mo	5, 6, & 7 months	2 yrs	0.7	0.81	0.93	0.93	NA	0.95	None	NA	NA	NA	NA	NA	NA	NA	NA	None	NA	NA	NA	NA	NA	NA	NA	NA	0.4	DALYs per 100,000 population	790.339	787.898	770.294	750.029	746.852	735.748	739.893	741.667	725.613	714.285	745.253	740.143	728.932	725.936	738.465
40	PEV (Pre-Erythrocytic Vaccine)	3	0.35	4	0.1	5-17mo	5, 6, & 7 months	2 yrs	0.7	0.81	0.93	0.93	NA	0.95	None	NA	NA	NA	NA	NA	NA	NA	NA	None	NA	NA	NA	NA	NA	NA	NA	NA	0.4	Income and productivity gains from delivering vaccine (US$ / dose)	-0.0179761	0.0158549	0.0322026	0.0804849	0.100389	0.11347	0.136783	0.151712	0.172463	0.188478	0.219072	0.199339	0.215784	0.2377	0.230215
41	PEV (Pre-Erythrocytic Vaccine)	3	0.35	4	0.1	5-17mo	5, 6, & 7 months	2 yrs	0.7	0.81	0.93	0.93	NA	0.8	None	NA	NA	NA	NA	NA	NA	NA	NA	None	NA	NA	NA	NA	NA	NA	NA	NA	0.4	Cases per 100,000 population	8627.22	8541.81	8489.61	8434.88	8463.91	8387.63	8282.13	8165.77	8112.55	8049.85	8050.48	7952.34	7977.46	7965.02	7928.03
41	PEV (Pre-Erythrocytic Vaccine)	3	0.35	4	0.1	5-17mo	5, 6, & 7 months	2 yrs	0.7	0.81	0.93	0.93	NA	0.8	None	NA	NA	NA	NA	NA	NA	NA	NA	None	NA	NA	NA	NA	NA	NA	NA	NA	0.4	Severe Cases per 100,000 population	152.591	150.009	145.4	144.427	144.318	142.218	140.318	139.245	138.891	139.755	136.518	135.027	135.818	137.618	136.727
41	PEV (Pre-Erythrocytic Vaccine)	3	0.35	4	0.1	5-17mo	5, 6, & 7 months	2 yrs	0.7	0.81	0.93	0.93	NA	0.8	None	NA	NA	NA	NA	NA	NA	NA	NA	None	NA	NA	NA	NA	NA	NA	NA	NA	0.4	Deaths per 100,000 population	31.6182	30.8364	31.1545	31.2364	30.8273	29.7	29.6091	29.9364	28.3	29.1	29.0636	27.7	29.0182	28.9818	29.1909
41	PEV (Pre-Erythrocytic Vaccine)	3	0.35	4	0.1	5-17mo	5, 6, & 7 months	2 yrs	0.7	0.81	0.93	0.93	NA	0.8	None	NA	NA	NA	NA	NA	NA	NA	NA	None	NA	NA	NA	NA	NA	NA	NA	NA	0.4	Cases in <5yo per 100,000 population	692.164	654.3	608.527	584.009	563.173	550.209	542.164	529.6	531.427	523.945	524.991	518.927	522.636	518.882	518.555
41	PEV (Pre-Erythrocytic Vaccine)	3	0.35	4	0.1	5-17mo	5, 6, & 7 months	2 yrs	0.7	0.81	0.93	0.93	NA	0.8	None	NA	NA	NA	NA	NA	NA	NA	NA	None	NA	NA	NA	NA	NA	NA	NA	NA	0.4	Severe Cases in <5yo per 100,000 population	35.3636	33.8727	31.8636	29.7182	28.8818	28.5818	27.9727	27.8727	27.3273	27.9727	27.1727	27.5909	26.9636	27.5545	27.6182
41	PEV (Pre-Erythrocytic Vaccine)	3	0.35	4	0.1	5-17mo	5, 6, & 7 months	2 yrs	0.7	0.81	0.93	0.93	NA	0.8	None	NA	NA	NA	NA	NA	NA	NA	NA	None	NA	NA	NA	NA	NA	NA	NA	NA	0.4	Deaths in < 5yo per 100,000 population	8.04545	8.07273	8.09091	7.59091	7.5	7.20909	7.50909	7.29091	6.74545	6.82727	7.29091	7.23636	7.84545	6.94545	7.45455
41	PEV (Pre-Erythrocytic Vaccine)	3	0.35	4	0.1	5-17mo	5, 6, & 7 months	2 yrs	0.7	0.81	0.93	0.93	NA	0.8	None	NA	NA	NA	NA	NA	NA	NA	NA	None	NA	NA	NA	NA	NA	NA	NA	NA	0.4	DALYs per 100,000 population	805.501	785.404	791.055	789.001	778.243	753.614	752.323	755.758	717.506	732.428	736.512	704.029	739.047	734.52	744.733
41	PEV (Pre-Erythrocytic Vaccine)	3	0.35	4	0.1	5-17mo	5, 6, & 7 months	2 yrs	0.7	0.81	0.93	0.93	NA	0.8	None	NA	NA	NA	NA	NA	NA	NA	NA	None	NA	NA	NA	NA	NA	NA	NA	NA	0.4	Income and productivity gains from delivering vaccine (US$ / dose)	-0.0163385	0.0213485	0.0335761	0.0524331	0.0400124	0.0656133	0.104297	0.145864	0.16267	0.186749	0.189892	0.229291	0.220929	0.221137	0.23755
42	PEV (Pre-Erythrocytic Vaccine)	3	0.35	4	0.1	5-17mo	5, 6, & 7 months	2 yrs	0.7	0.81	0.93	0.93	NA	0.5	None	NA	NA	NA	NA	NA	NA	NA	NA	None	NA	NA	NA	NA	NA	NA	NA	NA	0.4	Cases per 100,000 population	8638.97	8598.15	8606.84	8484.87	8410.37	8332.93	8260.02	8199.31	8154.35	8174.63	8098.8	7995.96	7992.34	7960.26	7993.71
42	PEV (Pre-Erythrocytic Vaccine)	3	0.35	4	0.1	5-17mo	5, 6, & 7 months	2 yrs	0.7	0.81	0.93	0.93	NA	0.5	None	NA	NA	NA	NA	NA	NA	NA	NA	None	NA	NA	NA	NA	NA	NA	NA	NA	0.4	Severe Cases per 100,000 population	151.273	149.291	147.473	144.645	143.173	142.382	138.973	138.055	139.027	138.827	139.082	138.345	137.309	137.309	139.691
42	PEV (Pre-Erythrocytic Vaccine)	3	0.35	4	0.1	5-17mo	5, 6, & 7 months	2 yrs	0.7	0.81	0.93	0.93	NA	0.5	None	NA	NA	NA	NA	NA	NA	NA	NA	None	NA	NA	NA	NA	NA	NA	NA	NA	0.4	Deaths per 100,000 population	31.2455	31.5364	30.0818	31.1182	29.7182	29.4182	29.9091	28.5091	29.0091	28.6091	28.5909	29.5909	29.2182	28.8818	29.2727
42	PEV (Pre-Erythrocytic Vaccine)	3	0.35	4	0.1	5-17mo	5, 6, & 7 months	2 yrs	0.7	0.81	0.93	0.93	NA	0.5	None	NA	NA	NA	NA	NA	NA	NA	NA	None	NA	NA	NA	NA	NA	NA	NA	NA	0.4	Cases in <5yo per 100,000 population	689.991	660.873	631.145	593.345	563.764	547.618	548.118	543.3	537.818	536.864	534.409	524.482	524.445	525.073	529.718
42	PEV (Pre-Erythrocytic Vaccine)	3	0.35	4	0.1	5-17mo	5, 6, & 7 months	2 yrs	0.7	0.81	0.93	0.93	NA	0.5	None	NA	NA	NA	NA	NA	NA	NA	NA	None	NA	NA	NA	NA	NA	NA	NA	NA	0.4	Severe Cases in <5yo per 100,000 population	35.0636	33.5727	33.0091	30.3545	29.4364	29	28.1273	28.3818	27.8727	27.8909	28.0091	27.1273	26.7909	28.3909	28.1273
42	PEV (Pre-Erythrocytic Vaccine)	3	0.35	4	0.1	5-17mo	5, 6, & 7 months	2 yrs	0.7	0.81	0.93	0.93	NA	0.5	None	NA	NA	NA	NA	NA	NA	NA	NA	None	NA	NA	NA	NA	NA	NA	NA	NA	0.4	Deaths in < 5yo per 100,000 population	7.90909	8.2	7.67273	7.81818	7.62727	7.22727	7.80909	7.3	7.32727	7.53636	7.49091	7.81818	7.23636	7.50909	7.28182
42	PEV (Pre-Erythrocytic Vaccine)	3	0.35	4	0.1	5-17mo	5, 6, & 7 months	2 yrs	0.7	0.81	0.93	0.93	NA	0.5	None	NA	NA	NA	NA	NA	NA	NA	NA	None	NA	NA	NA	NA	NA	NA	NA	NA	0.4	DALYs per 100,000 population	795.93	799.587	764.407	787.523	759.278	749.854	761.972	722.506	740.646	731.754	729.585	748.456	737.67	731.669	743.808
42	PEV (Pre-Erythrocytic Vaccine)	3	0.35	4	0.1	5-17mo	5, 6, & 7 months	2 yrs	0.7	0.81	0.93	0.93	NA	0.5	None	NA	NA	NA	NA	NA	NA	NA	NA	None	NA	NA	NA	NA	NA	NA	NA	NA	0.4	Income and productivity gains from delivering vaccine (US$ / dose)	-0.0215902	6.19432e-05	-0.0111067	0.0390631	0.0629363	0.0932646	0.124205	0.145409	0.158439	0.149604	0.183816	0.223611	0.229552	0.238954	0.226049
43	PEV (Pre-Erythrocytic Vaccine)	3	0.35	4	0.1	5-17mo	5, 6, & 7 months	2 yrs	0.5	0.69	0.85	0.85	NA	0.95	None	NA	NA	NA	NA	NA	NA	NA	NA	None	NA	NA	NA	NA	NA	NA	NA	NA	0.4	Cases per 100,000 population	8632.53	8560.15	8576.7	8472.65	8392.01	8347.49	8300.97	8253.97	8181.13	8198.11	8136.74	8127.79	8084.9	8041.13	8025.54
43	PEV (Pre-Erythrocytic Vaccine)	3	0.35	4	0.1	5-17mo	5, 6, & 7 months	2 yrs	0.5	0.69	0.85	0.85	NA	0.95	None	NA	NA	NA	NA	NA	NA	NA	NA	None	NA	NA	NA	NA	NA	NA	NA	NA	0.4	Severe Cases per 100,000 population	153.664	149.282	149.473	146.009	145	143.727	141.909	142.382	139.345	139.427	139.264	141.082	139.336	141.073	139.518
43	PEV (Pre-Erythrocytic Vaccine)	3	0.35	4	0.1	5-17mo	5, 6, & 7 months	2 yrs	0.5	0.69	0.85	0.85	NA	0.95	None	NA	NA	NA	NA	NA	NA	NA	NA	None	NA	NA	NA	NA	NA	NA	NA	NA	0.4	Deaths per 100,000 population	31.1182	31.0818	31.2	30.9455	29.3727	30.4727	30.1364	29.9273	28.6182	29.5909	28.5909	29.8545	28.2364	29.0636	29
43	PEV (Pre-Erythrocytic Vaccine)	3	0.35	4	0.1	5-17mo	5, 6, & 7 months	2 yrs	0.5	0.69	0.85	0.85	NA	0.95	None	NA	NA	NA	NA	NA	NA	NA	NA	None	NA	NA	NA	NA	NA	NA	NA	NA	0.4	Cases in <5yo per 100,000 population	694.782	661.864	636.164	607.1	576.545	572.327	565.064	561	557.955	563.591	558.736	552.227	555.936	553.982	547.582
43	PEV (Pre-Erythrocytic Vaccine)	3	0.35	4	0.1	5-17mo	5, 6, & 7 months	2 yrs	0.5	0.69	0.85	0.85	NA	0.95	None	NA	NA	NA	NA	NA	NA	NA	NA	None	NA	NA	NA	NA	NA	NA	NA	NA	0.4	Severe Cases in <5yo per 100,000 population	36.0636	34.0455	32.8455	31.1545	30.1909	29.5091	30.2182	29.8727	29.2636	28.8818	28.5364	29.6455	28.9273	29.5818	28.5091
43	PEV (Pre-Erythrocytic Vaccine)	3	0.35	4	0.1	5-17mo	5, 6, & 7 months	2 yrs	0.5	0.69	0.85	0.85	NA	0.95	None	NA	NA	NA	NA	NA	NA	NA	NA	None	NA	NA	NA	NA	NA	NA	NA	NA	0.4	Deaths in < 5yo per 100,000 population	8.11818	8.36364	7.95455	8.14545	7.7	7.65455	7.43636	7.58182	7.82727	7.33636	7.18182	7.83636	7.21818	7.21818	7.23636
43	PEV (Pre-Erythrocytic Vaccine)	3	0.35	4	0.1	5-17mo	5, 6, & 7 months	2 yrs	0.5	0.69	0.85	0.85	NA	0.95	None	NA	NA	NA	NA	NA	NA	NA	NA	None	NA	NA	NA	NA	NA	NA	NA	NA	0.4	DALYs per 100,000 population	794.632	790.305	792.769	788.925	745.508	774.52	767.274	761.285	729.884	750.652	725.453	756.269	716.852	735.136	736.183
43	PEV (Pre-Erythrocytic Vaccine)	3	0.35	4	0.1	5-17mo	5, 6, & 7 months	2 yrs	0.5	0.69	0.85	0.85	NA	0.95	None	NA	NA	NA	NA	NA	NA	NA	NA	None	NA	NA	NA	NA	NA	NA	NA	NA	0.4	Income and productivity gains from delivering vaccine (US$ / dose)	-0.0244123	0.0170636	0.000789021	0.0492606	0.0862485	0.103236	0.127781	0.142515	0.177457	0.173575	0.202001	0.208246	0.23032	0.245516	0.254817
44	PEV (Pre-Erythrocytic Vaccine)	3	0.35	4	0.1	5-17mo	5, 6, & 7 months	2 yrs	0.5	0.69	0.85	0.85	NA	0.8	None	NA	NA	NA	NA	NA	NA	NA	NA	None	NA	NA	NA	NA	NA	NA	NA	NA	0.4	Cases per 100,000 population	8613.5	8554.84	8536.18	8461.42	8400.15	8381.23	8301.26	8266.25	8190.98	8158.97	8155.14	8181.12	8124.39	8161.43	8163.64
44	PEV (Pre-Erythrocytic Vaccine)	3	0.35	4	0.1	5-17mo	5, 6, & 7 months	2 yrs	0.5	0.69	0.85	0.85	NA	0.8	None	NA	NA	NA	NA	NA	NA	NA	NA	None	NA	NA	NA	NA	NA	NA	NA	NA	0.4	Severe Cases per 100,000 population	152.827	150.818	148.155	144.273	143.855	143.345	143.173	139.282	138.309	138.609	141.791	141.782	140.736	139.109	142.1
44	PEV (Pre-Erythrocytic Vaccine)	3	0.35	4	0.1	5-17mo	5, 6, & 7 months	2 yrs	0.5	0.69	0.85	0.85	NA	0.8	None	NA	NA	NA	NA	NA	NA	NA	NA	None	NA	NA	NA	NA	NA	NA	NA	NA	0.4	Deaths per 100,000 population	31.4909	30.7455	30.2545	29.6818	29.3182	29.5364	30.1091	29.0909	29.2	29.9727	29.6727	29.5909	30.0091	28.8909	29.0545
44	PEV (Pre-Erythrocytic Vaccine)	3	0.35	4	0.1	5-17mo	5, 6, & 7 months	2 yrs	0.5	0.69	0.85	0.85	NA	0.8	None	NA	NA	NA	NA	NA	NA	NA	NA	None	NA	NA	NA	NA	NA	NA	NA	NA	0.4	Cases in <5yo per 100,000 population	693.127	663.736	639.045	598.718	574.609	575.773	573.282	562.964	562.145	560.1	556.827	566.173	565.2	562.018	564.218
44	PEV (Pre-Erythrocytic Vaccine)	3	0.35	4	0.1	5-17mo	5, 6, & 7 months	2 yrs	0.5	0.69	0.85	0.85	NA	0.8	None	NA	NA	NA	NA	NA	NA	NA	NA	None	NA	NA	NA	NA	NA	NA	NA	NA	0.4	Severe Cases in <5yo per 100,000 population	36.3273	34.0273	32.8182	30.7545	30.3	30.2091	30.5636	28.9182	29.4636	28.1545	29.5636	28.7636	29.8545	28.8273	30.0273
44	PEV (Pre-Erythrocytic Vaccine)	3	0.35	4	0.1	5-17mo	5, 6, & 7 months	2 yrs	0.5	0.69	0.85	0.85	NA	0.8	None	NA	NA	NA	NA	NA	NA	NA	NA	None	NA	NA	NA	NA	NA	NA	NA	NA	0.4	Deaths in < 5yo per 100,000 population	8.41818	8.26364	7.89091	7.64545	7.74545	7.62727	7.97273	7.55455	7.7	8.00909	7.36364	7.22727	8.09091	7.42727	7.74545
44	PEV (Pre-Erythrocytic Vaccine)	3	0.35	4	0.1	5-17mo	5, 6, & 7 months	2 yrs	0.5	0.69	0.85	0.85	NA	0.8	None	NA	NA	NA	NA	NA	NA	NA	NA	None	NA	NA	NA	NA	NA	NA	NA	NA	0.4	DALYs per 100,000 population	801.176	780.946	768.848	755.967	748.853	757.05	764.789	739.678	740.783	758.433	755.913	753.318	761.845	736.74	739.71
44	PEV (Pre-Erythrocytic Vaccine)	3	0.35	4	0.1	5-17mo	5, 6, & 7 months	2 yrs	0.5	0.69	0.85	0.85	NA	0.8	None	NA	NA	NA	NA	NA	NA	NA	NA	None	NA	NA	NA	NA	NA	NA	NA	NA	0.4	Income and productivity gains from delivering vaccine (US$ / dose)	-0.0118987	0.0182883	0.0251857	0.0563016	0.0871842	0.0910639	0.132068	0.146318	0.18064	0.197055	0.199066	0.18729	0.220088	0.198661	0.197605
45	PEV (Pre-Erythrocytic Vaccine)	3	0.35	4	0.1	5-17mo	5, 6, & 7 months	2 yrs	0.5	0.69	0.85	0.85	NA	0.5	None	NA	NA	NA	NA	NA	NA	NA	NA	None	NA	NA	NA	NA	NA	NA	NA	NA	0.4	Cases per 100,000 population	8616.17	8540.16	8548.77	8453.25	8395.89	8380.57	8346.35	8338.32	8321.38	8308.37	8284.64	8179.71	8103.6	8026.57	8019.6
45	PEV (Pre-Erythrocytic Vaccine)	3	0.35	4	0.1	5-17mo	5, 6, & 7 months	2 yrs	0.5	0.69	0.85	0.85	NA	0.5	None	NA	NA	NA	NA	NA	NA	NA	NA	None	NA	NA	NA	NA	NA	NA	NA	NA	0.4	Severe Cases per 100,000 population	152.645	150.1	149.291	145.518	146.145	145	143.718	143.273	143.636	143.918	143.364	141.527	141.136	141.336	138.482
45	PEV (Pre-Erythrocytic Vaccine)	3	0.35	4	0.1	5-17mo	5, 6, & 7 months	2 yrs	0.5	0.69	0.85	0.85	NA	0.5	None	NA	NA	NA	NA	NA	NA	NA	NA	None	NA	NA	NA	NA	NA	NA	NA	NA	0.4	Deaths per 100,000 population	31.5727	31.2455	31.3818	29.8364	29.2909	30.6182	30.2727	28.8273	29.5818	30.1545	29.8909	29.7545	30.1545	29.1455	29.0818
45	PEV (Pre-Erythrocytic Vaccine)	3	0.35	4	0.1	5-17mo	5, 6, & 7 months	2 yrs	0.5	0.69	0.85	0.85	NA	0.5	None	NA	NA	NA	NA	NA	NA	NA	NA	None	NA	NA	NA	NA	NA	NA	NA	NA	0.4	Cases in <5yo per 100,000 population	691.964	664.3	637.009	611.291	590.718	576.4	576.864	585.591	581.391	579.2	571.909	572.082	560.491	558.745	547.345
45	PEV (Pre-Erythrocytic Vaccine)	3	0.35	4	0.1	5-17mo	5, 6, & 7 months	2 yrs	0.5	0.69	0.85	0.85	NA	0.5	None	NA	NA	NA	NA	NA	NA	NA	NA	None	NA	NA	NA	NA	NA	NA	NA	NA	0.4	Severe Cases in <5yo per 100,000 population	35.8909	33.5182	32.5455	31.1909	31.2364	30.3091	29.9636	29.9909	30.2727	30.8545	29.8455	29.3364	29.2182	29.6636	28.2909
45	PEV (Pre-Erythrocytic Vaccine)	3	0.35	4	0.1	5-17mo	5, 6, & 7 months	2 yrs	0.5	0.69	0.85	0.85	NA	0.5	None	NA	NA	NA	NA	NA	NA	NA	NA	None	NA	NA	NA	NA	NA	NA	NA	NA	0.4	Deaths in < 5yo per 100,000 population	8.37273	8.42727	8.14545	7.41818	7.12727	7.83636	7.58182	7.23636	7.46364	7.54545	7.57273	7.86364	7.51818	7.42727	7.74545
45	PEV (Pre-Erythrocytic Vaccine)	3	0.35	4	0.1	5-17mo	5, 6, & 7 months	2 yrs	0.5	0.69	0.85	0.85	NA	0.5	None	NA	NA	NA	NA	NA	NA	NA	NA	None	NA	NA	NA	NA	NA	NA	NA	NA	0.4	DALYs per 100,000 population	802.105	795.23	798.138	756.993	745.87	777.223	769.417	734.116	752.244	766.329	758.371	757.835	766.31	741.787	739.217
45	PEV (Pre-Erythrocytic Vaccine)	3	0.35	4	0.1	5-17mo	5, 6, & 7 months	2 yrs	0.5	0.69	0.85	0.85	NA	0.5	None	NA	NA	NA	NA	NA	NA	NA	NA	None	NA	NA	NA	NA	NA	NA	NA	NA	0.4	Income and productivity gains from delivering vaccine (US$ / dose)	-0.0128087	0.0281473	0.0170969	0.0675231	0.0929249	0.0983915	0.116257	0.120353	0.121921	0.131466	0.142627	0.203546	0.240355	0.273157	0.280369
46	PEV (Pre-Erythrocytic Vaccine)	3	0.35	4	1	5-17mo	5, 6, & 7 months	2 yrs	0.89	0.95	0.97	0.97	NA	0.95	None	NA	NA	NA	NA	NA	NA	NA	NA	None	NA	NA	NA	NA	NA	NA	NA	NA	0.4	Cases per 100,000 population	86056.2	85564.5	84716.2	83014.5	83323	82888.6	81753.3	82060.1	81558.5	80336.7	79176	78412.4	77851.9	78188	77849.9
46	PEV (Pre-Erythrocytic Vaccine)	3	0.35	4	1	5-17mo	5, 6, & 7 months	2 yrs	0.89	0.95	0.97	0.97	NA	0.95	None	NA	NA	NA	NA	NA	NA	NA	NA	None	NA	NA	NA	NA	NA	NA	NA	NA	0.4	Severe Cases per 100,000 population	1504.91	1492.82	1443.18	1428.45	1391.55	1405.27	1389.09	1391.36	1375	1337.55	1335.64	1318.27	1315.09	1338.18	1342.09
46	PEV (Pre-Erythrocytic Vaccine)	3	0.35	4	1	5-17mo	5, 6, & 7 months	2 yrs	0.89	0.95	0.97	0.97	NA	0.95	None	NA	NA	NA	NA	NA	NA	NA	NA	None	NA	NA	NA	NA	NA	NA	NA	NA	0.4	Deaths per 100,000 population	300.182	309.727	289.273	295.455	295	298.182	282.364	290.364	295.818	281.091	282.455	279.182	273.091	282.545	279.818
46	PEV (Pre-Erythrocytic Vaccine)	3	0.35	4	1	5-17mo	5, 6, & 7 months	2 yrs	0.89	0.95	0.97	0.97	NA	0.95	None	NA	NA	NA	NA	NA	NA	NA	NA	None	NA	NA	NA	NA	NA	NA	NA	NA	0.4	Cases in <5yo per 100,000 population	6910.45	6463.82	6031.91	5431.73	5121.91	5072	4966.55	5005.18	5005.64	4891.55	4888.18	4829.64	4764.73	4783.27	4721.64
46	PEV (Pre-Erythrocytic Vaccine)	3	0.35	4	1	5-17mo	5, 6, & 7 months	2 yrs	0.89	0.95	0.97	0.97	NA	0.95	None	NA	NA	NA	NA	NA	NA	NA	NA	None	NA	NA	NA	NA	NA	NA	NA	NA	0.4	Severe Cases in <5yo per 100,000 population	350.091	334.182	301.545	288.455	262.182	258.091	267.545	260.818	257.818	253.455	244.636	247.818	244.364	255.091	254.636
46	PEV (Pre-Erythrocytic Vaccine)	3	0.35	4	1	5-17mo	5, 6, & 7 months	2 yrs	0.89	0.95	0.97	0.97	NA	0.95	None	NA	NA	NA	NA	NA	NA	NA	NA	None	NA	NA	NA	NA	NA	NA	NA	NA	0.4	Deaths in < 5yo per 100,000 population	79.3636	84.6364	71.4545	69	71.1818	68	68.3636	68.3636	73.3636	70.7273	68.2727	68.0909	62.6364	67.6364	64.2727
46	PEV (Pre-Erythrocytic Vaccine)	3	0.35	4	1	5-17mo	5, 6, & 7 months	2 yrs	0.89	0.95	0.97	0.97	NA	0.95	None	NA	NA	NA	NA	NA	NA	NA	NA	None	NA	NA	NA	NA	NA	NA	NA	NA	0.4	DALYs per 100,000 population	7680.26	7920.99	7337.25	7519.93	7476.62	7527.44	7201.46	7397.19	7494.07	7130.81	7181.64	7090.41	6952.51	7178.48	7079.16
46	PEV (Pre-Erythrocytic Vaccine)	3	0.35	4	1	5-17mo	5, 6, & 7 months	2 yrs	0.89	0.95	0.97	0.97	NA	0.95	None	NA	NA	NA	NA	NA	NA	NA	NA	None	NA	NA	NA	NA	NA	NA	NA	NA	0.4	Income and productivity gains from delivering vaccine (US$ / dose)	-0.0142404	0.0904302	0.312654	0.764565	0.659097	0.763144	1.08972	0.975003	1.13337	1.50649	1.87154	2.11127	2.28481	2.15103	2.23561
47	PEV (Pre-Erythrocytic Vaccine)	3	0.35	4	1	5-17mo	5, 6, & 7 months	2 yrs	0.89	0.95	0.97	0.97	NA	0.8	None	NA	NA	NA	NA	NA	NA	NA	NA	None	NA	NA	NA	NA	NA	NA	NA	NA	0.4	Cases per 100,000 population	85944.1	85370.9	84922.6	84207.9	83592.7	82835.2	81654.9	80876.3	80132.3	79593.2	79593.9	78666	77562.7	77108.9	77368.5
47	PEV (Pre-Erythrocytic Vaccine)	3	0.35	4	1	5-17mo	5, 6, & 7 months	2 yrs	0.89	0.95	0.97	0.97	NA	0.8	None	NA	NA	NA	NA	NA	NA	NA	NA	None	NA	NA	NA	NA	NA	NA	NA	NA	0.4	Severe Cases per 100,000 population	1505.73	1484.09	1482.55	1452.45	1425.91	1392.64	1359.45	1365.36	1356.73	1358.09	1338.64	1347.09	1334	1324.82	1316.73
47	PEV (Pre-Erythrocytic Vaccine)	3	0.35	4	1	5-17mo	5, 6, & 7 months	2 yrs	0.89	0.95	0.97	0.97	NA	0.8	None	NA	NA	NA	NA	NA	NA	NA	NA	None	NA	NA	NA	NA	NA	NA	NA	NA	0.4	Deaths per 100,000 population	301.455	313.727	311.091	302.545	292.455	292	289.455	289.909	293.727	291.091	282.182	278.727	277	281.091	286.818
47	PEV (Pre-Erythrocytic Vaccine)	3	0.35	4	1	5-17mo	5, 6, & 7 months	2 yrs	0.89	0.95	0.97	0.97	NA	0.8	None	NA	NA	NA	NA	NA	NA	NA	NA	None	NA	NA	NA	NA	NA	NA	NA	NA	0.4	Cases in <5yo per 100,000 population	6925.27	6510.55	6035.27	5633.55	5241.55	5092.64	5064.18	4991.18	4916.27	4896.73	4907.73	4848	4741.27	4746.73	4725
47	PEV (Pre-Erythrocytic Vaccine)	3	0.35	4	1	5-17mo	5, 6, & 7 months	2 yrs	0.89	0.95	0.97	0.97	NA	0.8	None	NA	NA	NA	NA	NA	NA	NA	NA	None	NA	NA	NA	NA	NA	NA	NA	NA	0.4	Severe Cases in <5yo per 100,000 population	347.364	332	309.909	295.273	270.727	262.455	256.818	261	261.727	253.273	250.182	248.364	252.545	253.091	245.455
47	PEV (Pre-Erythrocytic Vaccine)	3	0.35	4	1	5-17mo	5, 6, & 7 months	2 yrs	0.89	0.95	0.97	0.97	NA	0.8	None	NA	NA	NA	NA	NA	NA	NA	NA	None	NA	NA	NA	NA	NA	NA	NA	NA	0.4	Deaths in < 5yo per 100,000 population	77.2727	87.1818	77.5455	72.7273	70.7273	72.6364	70.7273	71.6364	70.6364	72.1818	66.0909	69.7273	69	69.7273	70.2727
47	PEV (Pre-Erythrocytic Vaccine)	3	0.35	4	1	5-17mo	5, 6, & 7 months	2 yrs	0.89	0.95	0.97	0.97	NA	0.8	None	NA	NA	NA	NA	NA	NA	NA	NA	None	NA	NA	NA	NA	NA	NA	NA	NA	0.4	DALYs per 100,000 population	7722.18	8007.29	7890.04	7698.97	7460.67	7403.24	7355.08	7391.72	7438.88	7348.19	7151.39	7076.3	7046.39	7108.3	7285.34
47	PEV (Pre-Erythrocytic Vaccine)	3	0.35	4	1	5-17mo	5, 6, & 7 months	2 yrs	0.89	0.95	0.97	0.97	NA	0.8	None	NA	NA	NA	NA	NA	NA	NA	NA	None	NA	NA	NA	NA	NA	NA	NA	NA	0.4	Income and productivity gains from delivering vaccine (US$ / dose)	0.0276583	0.192452	0.23339	0.440342	0.594234	0.810789	1.19774	1.41255	1.61301	1.77609	1.80631	2.07369	2.43164	2.55782	2.485
48	PEV (Pre-Erythrocytic Vaccine)	3	0.35	4	1	5-17mo	5, 6, & 7 months	2 yrs	0.89	0.95	0.97	0.97	NA	0.5	None	NA	NA	NA	NA	NA	NA	NA	NA	None	NA	NA	NA	NA	NA	NA	NA	NA	0.4	Cases per 100,000 population	85976.7	85141.3	84659.8	83338.5	82256.4	81990.5	81561.1	81190.2	80431.2	79988.1	79918.4	79737.9	79656.4	78965.4	79146
48	PEV (Pre-Erythrocytic Vaccine)	3	0.35	4	1	5-17mo	5, 6, & 7 months	2 yrs	0.89	0.95	0.97	0.97	NA	0.5	None	NA	NA	NA	NA	NA	NA	NA	NA	None	NA	NA	NA	NA	NA	NA	NA	NA	0.4	Severe Cases per 100,000 population	1514	1501.64	1438.18	1431.82	1419.09	1381.27	1390.27	1368.82	1359.18	1371.27	1369.09	1353.91	1385	1346.45	1361.27
48	PEV (Pre-Erythrocytic Vaccine)	3	0.35	4	1	5-17mo	5, 6, & 7 months	2 yrs	0.89	0.95	0.97	0.97	NA	0.5	None	NA	NA	NA	NA	NA	NA	NA	NA	None	NA	NA	NA	NA	NA	NA	NA	NA	0.4	Deaths per 100,000 population	295.545	310.636	303.273	292.091	299.636	294.545	288.636	295.909	289.727	295.636	293.364	291.636	296.273	289.364	285.636
48	PEV (Pre-Erythrocytic Vaccine)	3	0.35	4	1	5-17mo	5, 6, & 7 months	2 yrs	0.89	0.95	0.97	0.97	NA	0.5	None	NA	NA	NA	NA	NA	NA	NA	NA	None	NA	NA	NA	NA	NA	NA	NA	NA	0.4	Cases in <5yo per 100,000 population	6891.18	6489.27	6040	5589.45	5103	5098.18	5064.09	5093.27	4963.91	5046.45	4992.18	5034.09	4977.36	4918.45	4953.27
48	PEV (Pre-Erythrocytic Vaccine)	3	0.35	4	1	5-17mo	5, 6, & 7 months	2 yrs	0.89	0.95	0.97	0.97	NA	0.5	None	NA	NA	NA	NA	NA	NA	NA	NA	None	NA	NA	NA	NA	NA	NA	NA	NA	0.4	Severe Cases in <5yo per 100,000 population	353.727	342.455	304.727	283.273	264.455	266.909	268.545	268.909	256.818	263.818	251.636	252.455	270.545	249.273	251.909
48	PEV (Pre-Erythrocytic Vaccine)	3	0.35	4	1	5-17mo	5, 6, & 7 months	2 yrs	0.89	0.95	0.97	0.97	NA	0.5	None	NA	NA	NA	NA	NA	NA	NA	NA	None	NA	NA	NA	NA	NA	NA	NA	NA	0.4	Deaths in < 5yo per 100,000 population	78	83.9091	76	70.6364	76.3636	71.3636	71.3636	69.9091	73.6364	69.8182	69.5455	70	71.0909	69.8182	66.8182
48	PEV (Pre-Erythrocytic Vaccine)	3	0.35	4	1	5-17mo	5, 6, & 7 months	2 yrs	0.89	0.95	0.97	0.97	NA	0.5	None	NA	NA	NA	NA	NA	NA	NA	NA	None	NA	NA	NA	NA	NA	NA	NA	NA	0.4	DALYs per 100,000 population	7589.79	7923.05	7676.83	7439.24	7637.25	7451.13	7329.14	7492.15	7402.57	7479.38	7418.68	7373.47	7500.66	7310.82	7246.27
48	PEV (Pre-Erythrocytic Vaccine)	3	0.35	4	1	5-17mo	5, 6, & 7 months	2 yrs	0.89	0.95	0.97	0.97	NA	0.5	None	NA	NA	NA	NA	NA	NA	NA	NA	None	NA	NA	NA	NA	NA	NA	NA	NA	0.4	Income and productivity gains from delivering vaccine (US$ / dose)	-0.0179403	0.264934	0.371371	0.743985	1.03907	1.16249	1.29395	1.40758	1.61155	1.78368	1.81386	1.90259	1.8932	2.14171	2.07862
49	PEV (Pre-Erythrocytic Vaccine)	3	0.35	4	1	5-17mo	5, 6, & 7 months	2 yrs	0.7	0.81	0.93	0.93	NA	0.95	None	NA	NA	NA	NA	NA	NA	NA	NA	None	NA	NA	NA	NA	NA	NA	NA	NA	0.4	Cases per 100,000 population	86303.7	85627.7	84954.3	83498.5	82946.1	82519.2	81906.9	81400.8	80691.7	80394.3	79523.9	80054.7	79689.9	79007.9	79251.6
49	PEV (Pre-Erythrocytic Vaccine)	3	0.35	4	1	5-17mo	5, 6, & 7 months	2 yrs	0.7	0.81	0.93	0.93	NA	0.95	None	NA	NA	NA	NA	NA	NA	NA	NA	None	NA	NA	NA	NA	NA	NA	NA	NA	0.4	Severe Cases per 100,000 population	1516.73	1479.18	1450.64	1425.91	1405.73	1390.09	1368.73	1377.55	1390	1370.55	1366.27	1376.45	1368.55	1366.64	1367.09
49	PEV (Pre-Erythrocytic Vaccine)	3	0.35	4	1	5-17mo	5, 6, & 7 months	2 yrs	0.7	0.81	0.93	0.93	NA	0.95	None	NA	NA	NA	NA	NA	NA	NA	NA	None	NA	NA	NA	NA	NA	NA	NA	NA	0.4	Deaths per 100,000 population	308.909	310.091	302.818	295.909	294	289.273	291.182	292.818	285	280.545	292	292.364	286.273	285.091	290.545
49	PEV (Pre-Erythrocytic Vaccine)	3	0.35	4	1	5-17mo	5, 6, & 7 months	2 yrs	0.7	0.81	0.93	0.93	NA	0.95	None	NA	NA	NA	NA	NA	NA	NA	NA	None	NA	NA	NA	NA	NA	NA	NA	NA	0.4	Cases in <5yo per 100,000 population	6916.36	6587	6150.18	5734	5480.82	5395.27	5330.36	5338.82	5292.18	5242.64	5147.55	5184.45	5192.18	5173.91	5117
49	PEV (Pre-Erythrocytic Vaccine)	3	0.35	4	1	5-17mo	5, 6, & 7 months	2 yrs	0.7	0.81	0.93	0.93	NA	0.95	None	NA	NA	NA	NA	NA	NA	NA	NA	None	NA	NA	NA	NA	NA	NA	NA	NA	0.4	Severe Cases in <5yo per 100,000 population	358.727	333.091	311.364	301.091	294.727	270	270.273	271.182	278.636	280	271.727	268.909	274.091	277.727	265
49	PEV (Pre-Erythrocytic Vaccine)	3	0.35	4	1	5-17mo	5, 6, & 7 months	2 yrs	0.7	0.81	0.93	0.93	NA	0.95	None	NA	NA	NA	NA	NA	NA	NA	NA	None	NA	NA	NA	NA	NA	NA	NA	NA	0.4	Deaths in < 5yo per 100,000 population	82.2727	81.6364	79.6364	74.9091	74	70.7273	70.7273	69.9091	76	69.0909	81.2727	79.2727	72	71.3636	72.1818
49	PEV (Pre-Erythrocytic Vaccine)	3	0.35	4	1	5-17mo	5, 6, & 7 months	2 yrs	0.7	0.81	0.93	0.93	NA	0.95	None	NA	NA	NA	NA	NA	NA	NA	NA	None	NA	NA	NA	NA	NA	NA	NA	NA	0.4	DALYs per 100,000 population	7903.39	7878.98	7702.94	7500.29	7468.52	7357.48	7398.93	7416.67	7256.13	7142.85	7452.53	7401.43	7289.32	7259.36	7384.65
49	PEV (Pre-Erythrocytic Vaccine)	3	0.35	4	1	5-17mo	5, 6, & 7 months	2 yrs	0.7	0.81	0.93	0.93	NA	0.95	None	NA	NA	NA	NA	NA	NA	NA	NA	None	NA	NA	NA	NA	NA	NA	NA	NA	0.4	Income and productivity gains from delivering vaccine (US$ / dose)	-0.179761	0.158549	0.322026	0.804849	1.00389	1.1347	1.36783	1.51712	1.72463	1.88478	2.19072	1.99339	2.15784	2.377	2.30215
50	PEV (Pre-Erythrocytic Vaccine)	3	0.35	4	1	5-17mo	5, 6, & 7 months	2 yrs	0.7	0.81	0.93	0.93	NA	0.8	None	NA	NA	NA	NA	NA	NA	NA	NA	None	NA	NA	NA	NA	NA	NA	NA	NA	0.4	Cases per 100,000 population	86272.2	85418.1	84896.1	84348.8	84639.1	83876.3	82821.3	81657.7	81125.5	80498.5	80504.8	79523.4	79774.6	79650.2	79280.3
50	PEV (Pre-Erythrocytic Vaccine)	3	0.35	4	1	5-17mo	5, 6, & 7 months	2 yrs	0.7	0.81	0.93	0.93	NA	0.8	None	NA	NA	NA	NA	NA	NA	NA	NA	None	NA	NA	NA	NA	NA	NA	NA	NA	0.4	Severe Cases per 100,000 population	1525.91	1500.09	1454	1444.27	1443.18	1422.18	1403.18	1392.45	1388.91	1397.55	1365.18	1350.27	1358.18	1376.18	1367.27
50	PEV (Pre-Erythrocytic Vaccine)	3	0.35	4	1	5-17mo	5, 6, & 7 months	2 yrs	0.7	0.81	0.93	0.93	NA	0.8	None	NA	NA	NA	NA	NA	NA	NA	NA	None	NA	NA	NA	NA	NA	NA	NA	NA	0.4	Deaths per 100,000 population	316.182	308.364	311.545	312.364	308.273	297	296.091	299.364	283	291	290.636	277	290.182	289.818	291.909
50	PEV (Pre-Erythrocytic Vaccine)	3	0.35	4	1	5-17mo	5, 6, & 7 months	2 yrs	0.7	0.81	0.93	0.93	NA	0.8	None	NA	NA	NA	NA	NA	NA	NA	NA	None	NA	NA	NA	NA	NA	NA	NA	NA	0.4	Cases in <5yo per 100,000 population	6921.64	6543	6085.27	5840.09	5631.73	5502.09	5421.64	5296	5314.27	5239.45	5249.91	5189.27	5226.36	5188.82	5185.55
50	PEV (Pre-Erythrocytic Vaccine)	3	0.35	4	1	5-17mo	5, 6, & 7 months	2 yrs	0.7	0.81	0.93	0.93	NA	0.8	None	NA	NA	NA	NA	NA	NA	NA	NA	None	NA	NA	NA	NA	NA	NA	NA	NA	0.4	Severe Cases in <5yo per 100,000 population	353.636	338.727	318.636	297.182	288.818	285.818	279.727	278.727	273.273	279.727	271.727	275.909	269.636	275.545	276.182
50	PEV (Pre-Erythrocytic Vaccine)	3	0.35	4	1	5-17mo	5, 6, & 7 months	2 yrs	0.7	0.81	0.93	0.93	NA	0.8	None	NA	NA	NA	NA	NA	NA	NA	NA	None	NA	NA	NA	NA	NA	NA	NA	NA	0.4	Deaths in < 5yo per 100,000 population	80.4545	80.7273	80.9091	75.9091	75	72.0909	75.0909	72.9091	67.4545	68.2727	72.9091	72.3636	78.4545	69.4545	74.5455
50	PEV (Pre-Erythrocytic Vaccine)	3	0.35	4	1	5-17mo	5, 6, & 7 months	2 yrs	0.7	0.81	0.93	0.93	NA	0.8	None	NA	NA	NA	NA	NA	NA	NA	NA	None	NA	NA	NA	NA	NA	NA	NA	NA	0.4	DALYs per 100,000 population	8055.01	7854.04	7910.55	7890.01	7782.43	7536.14	7523.23	7557.58	7175.06	7324.28	7365.12	7040.29	7390.47	7345.2	7447.33
50	PEV (Pre-Erythrocytic Vaccine)	3	0.35	4	1	5-17mo	5, 6, & 7 months	2 yrs	0.7	0.81	0.93	0.93	NA	0.8	None	NA	NA	NA	NA	NA	NA	NA	NA	None	NA	NA	NA	NA	NA	NA	NA	NA	0.4	Income and productivity gains from delivering vaccine (US$ / dose)	-0.163385	0.213485	0.335761	0.524331	0.400124	0.656133	1.04297	1.45864	1.6267	1.86749	1.89892	2.29291	2.20929	2.21137	2.3755
51	PEV (Pre-Erythrocytic Vaccine)	3	0.35	4	1	5-17mo	5, 6, & 7 months	2 yrs	0.7	0.81	0.93	0.93	NA	0.5	None	NA	NA	NA	NA	NA	NA	NA	NA	None	NA	NA	NA	NA	NA	NA	NA	NA	0.4	Cases per 100,000 population	86389.7	85981.5	86068.4	84848.7	84103.7	83329.3	82600.2	81993.1	81543.5	81746.3	80988	79959.6	79923.4	79602.6	79937.1
51	PEV (Pre-Erythrocytic Vaccine)	3	0.35	4	1	5-17mo	5, 6, & 7 months	2 yrs	0.7	0.81	0.93	0.93	NA	0.5	None	NA	NA	NA	NA	NA	NA	NA	NA	None	NA	NA	NA	NA	NA	NA	NA	NA	0.4	Severe Cases per 100,000 population	1512.73	1492.91	1474.73	1446.45	1431.73	1423.82	1389.73	1380.55	1390.27	1388.27	1390.82	1383.45	1373.09	1373.09	1396.91
51	PEV (Pre-Erythrocytic Vaccine)	3	0.35	4	1	5-17mo	5, 6, & 7 months	2 yrs	0.7	0.81	0.93	0.93	NA	0.5	None	NA	NA	NA	NA	NA	NA	NA	NA	None	NA	NA	NA	NA	NA	NA	NA	NA	0.4	Deaths per 100,000 population	312.455	315.364	300.818	311.182	297.182	294.182	299.091	285.091	290.091	286.091	285.909	295.909	292.182	288.818	292.727
51	PEV (Pre-Erythrocytic Vaccine)	3	0.35	4	1	5-17mo	5, 6, & 7 months	2 yrs	0.7	0.81	0.93	0.93	NA	0.5	None	NA	NA	NA	NA	NA	NA	NA	NA	None	NA	NA	NA	NA	NA	NA	NA	NA	0.4	Cases in <5yo per 100,000 population	6899.91	6608.73	6311.45	5933.45	5637.64	5476.18	5481.18	5433	5378.18	5368.64	5344.09	5244.82	5244.45	5250.73	5297.18
51	PEV (Pre-Erythrocytic Vaccine)	3	0.35	4	1	5-17mo	5, 6, & 7 months	2 yrs	0.7	0.81	0.93	0.93	NA	0.5	None	NA	NA	NA	NA	NA	NA	NA	NA	None	NA	NA	NA	NA	NA	NA	NA	NA	0.4	Severe Cases in <5yo per 100,000 population	350.636	335.727	330.091	303.545	294.364	290	281.273	283.818	278.727	278.909	280.091	271.273	267.909	283.909	281.273
51	PEV (Pre-Erythrocytic Vaccine)	3	0.35	4	1	5-17mo	5, 6, & 7 months	2 yrs	0.7	0.81	0.93	0.93	NA	0.5	None	NA	NA	NA	NA	NA	NA	NA	NA	None	NA	NA	NA	NA	NA	NA	NA	NA	0.4	Deaths in < 5yo per 100,000 population	79.0909	82	76.7273	78.1818	76.2727	72.2727	78.0909	73	73.2727	75.3636	74.9091	78.1818	72.3636	75.0909	72.8182
51	PEV (Pre-Erythrocytic Vaccine)	3	0.35	4	1	5-17mo	5, 6, & 7 months	2 yrs	0.7	0.81	0.93	0.93	NA	0.5	None	NA	NA	NA	NA	NA	NA	NA	NA	None	NA	NA	NA	NA	NA	NA	NA	NA	0.4	DALYs per 100,000 population	7959.3	7995.87	7644.07	7875.23	7592.78	7498.54	7619.72	7225.06	7406.46	7317.54	7295.85	7484.56	7376.7	7316.69	7438.08
51	PEV (Pre-Erythrocytic Vaccine)	3	0.35	4	1	5-17mo	5, 6, & 7 months	2 yrs	0.7	0.81	0.93	0.93	NA	0.5	None	NA	NA	NA	NA	NA	NA	NA	NA	None	NA	NA	NA	NA	NA	NA	NA	NA	0.4	Income and productivity gains from delivering vaccine (US$ / dose)	-0.215902	0.000619432	-0.111067	0.390631	0.629363	0.932646	1.24205	1.45409	1.58439	1.49604	1.83816	2.23611	2.29552	2.38954	2.26049
52	PEV (Pre-Erythrocytic Vaccine)	3	0.35	4	1	5-17mo	5, 6, & 7 months	2 yrs	0.5	0.69	0.85	0.85	NA	0.95	None	NA	NA	NA	NA	NA	NA	NA	NA	None	NA	NA	NA	NA	NA	NA	NA	NA	0.4	Cases per 100,000 population	86325.3	85601.5	85767	84726.5	83920.1	83474.9	83009.7	82539.7	81811.3	81981.1	81367.4	81277.9	80849	80411.3	80255.4
52	PEV (Pre-Erythrocytic Vaccine)	3	0.35	4	1	5-17mo	5, 6, & 7 months	2 yrs	0.5	0.69	0.85	0.85	NA	0.95	None	NA	NA	NA	NA	NA	NA	NA	NA	None	NA	NA	NA	NA	NA	NA	NA	NA	0.4	Severe Cases per 100,000 population	1536.64	1492.82	1494.73	1460.09	1450	1437.27	1419.09	1423.82	1393.45	1394.27	1392.64	1410.82	1393.36	1410.73	1395.18
52	PEV (Pre-Erythrocytic Vaccine)	3	0.35	4	1	5-17mo	5, 6, & 7 months	2 yrs	0.5	0.69	0.85	0.85	NA	0.95	None	NA	NA	NA	NA	NA	NA	NA	NA	None	NA	NA	NA	NA	NA	NA	NA	NA	0.4	Deaths per 100,000 population	311.182	310.818	312	309.455	293.727	304.727	301.364	299.273	286.182	295.909	285.909	298.545	282.364	290.636	290
52	PEV (Pre-Erythrocytic Vaccine)	3	0.35	4	1	5-17mo	5, 6, & 7 months	2 yrs	0.5	0.69	0.85	0.85	NA	0.95	None	NA	NA	NA	NA	NA	NA	NA	NA	None	NA	NA	NA	NA	NA	NA	NA	NA	0.4	Cases in <5yo per 100,000 population	6947.82	6618.64	6361.64	6071	5765.45	5723.27	5650.64	5610	5579.55	5635.91	5587.36	5522.27	5559.36	5539.82	5475.82
52	PEV (Pre-Erythrocytic Vaccine)	3	0.35	4	1	5-17mo	5, 6, & 7 months	2 yrs	0.5	0.69	0.85	0.85	NA	0.95	None	NA	NA	NA	NA	NA	NA	NA	NA	None	NA	NA	NA	NA	NA	NA	NA	NA	0.4	Severe Cases in <5yo per 100,000 population	360.636	340.455	328.455	311.545	301.909	295.091	302.182	298.727	292.636	288.818	285.364	296.455	289.273	295.818	285.091
52	PEV (Pre-Erythrocytic Vaccine)	3	0.35	4	1	5-17mo	5, 6, & 7 months	2 yrs	0.5	0.69	0.85	0.85	NA	0.95	None	NA	NA	NA	NA	NA	NA	NA	NA	None	NA	NA	NA	NA	NA	NA	NA	NA	0.4	Deaths in < 5yo per 100,000 population	81.1818	83.6364	79.5455	81.4545	77	76.5455	74.3636	75.8182	78.2727	73.3636	71.8182	78.3636	72.1818	72.1818	72.3636
52	PEV (Pre-Erythrocytic Vaccine)	3	0.35	4	1	5-17mo	5, 6, & 7 months	2 yrs	0.5	0.69	0.85	0.85	NA	0.95	None	NA	NA	NA	NA	NA	NA	NA	NA	None	NA	NA	NA	NA	NA	NA	NA	NA	0.4	DALYs per 100,000 population	7946.32	7903.05	7927.69	7889.25	7455.08	7745.2	7672.74	7612.85	7298.84	7506.52	7254.53	7562.69	7168.52	7351.36	7361.83
52	PEV (Pre-Erythrocytic Vaccine)	3	0.35	4	1	5-17mo	5, 6, & 7 months	2 yrs	0.5	0.69	0.85	0.85	NA	0.95	None	NA	NA	NA	NA	NA	NA	NA	NA	None	NA	NA	NA	NA	NA	NA	NA	NA	0.4	Income and productivity gains from delivering vaccine (US$ / dose)	-0.244123	0.170636	0.00789021	0.492606	0.862485	1.03236	1.27781	1.42515	1.77457	1.73575	2.02001	2.08246	2.3032	2.45516	2.54817
53	PEV (Pre-Erythrocytic Vaccine)	3	0.35	4	1	5-17mo	5, 6, & 7 months	2 yrs	0.5	0.69	0.85	0.85	NA	0.8	None	NA	NA	NA	NA	NA	NA	NA	NA	None	NA	NA	NA	NA	NA	NA	NA	NA	0.4	Cases per 100,000 population	86135	85548.4	85361.8	84614.2	84001.5	83812.3	83012.6	82662.5	81909.8	81589.7	81551.4	81811.2	81243.9	81614.3	81636.4
53	PEV (Pre-Erythrocytic Vaccine)	3	0.35	4	1	5-17mo	5, 6, & 7 months	2 yrs	0.5	0.69	0.85	0.85	NA	0.8	None	NA	NA	NA	NA	NA	NA	NA	NA	None	NA	NA	NA	NA	NA	NA	NA	NA	0.4	Severe Cases per 100,000 population	1528.27	1508.18	1481.55	1442.73	1438.55	1433.45	1431.73	1392.82	1383.09	1386.09	1417.91	1417.82	1407.36	1391.09	1421
53	PEV (Pre-Erythrocytic Vaccine)	3	0.35	4	1	5-17mo	5, 6, & 7 months	2 yrs	0.5	0.69	0.85	0.85	NA	0.8	None	NA	NA	NA	NA	NA	NA	NA	NA	None	NA	NA	NA	NA	NA	NA	NA	NA	0.4	Deaths per 100,000 population	314.909	307.455	302.545	296.818	293.182	295.364	301.091	290.909	292	299.727	296.727	295.909	300.091	288.909	290.545
53	PEV (Pre-Erythrocytic Vaccine)	3	0.35	4	1	5-17mo	5, 6, & 7 months	2 yrs	0.5	0.69	0.85	0.85	NA	0.8	None	NA	NA	NA	NA	NA	NA	NA	NA	None	NA	NA	NA	NA	NA	NA	NA	NA	0.4	Cases in <5yo per 100,000 population	6931.27	6637.36	6390.45	5987.18	5746.09	5757.73	5732.82	5629.64	5621.45	5601	5568.27	5661.73	5652	5620.18	5642.18
53	PEV (Pre-Erythrocytic Vaccine)	3	0.35	4	1	5-17mo	5, 6, & 7 months	2 yrs	0.5	0.69	0.85	0.85	NA	0.8	None	NA	NA	NA	NA	NA	NA	NA	NA	None	NA	NA	NA	NA	NA	NA	NA	NA	0.4	Severe Cases in <5yo per 100,000 population	363.273	340.273	328.182	307.545	303	302.091	305.636	289.182	294.636	281.545	295.636	287.636	298.545	288.273	300.273
53	PEV (Pre-Erythrocytic Vaccine)	3	0.35	4	1	5-17mo	5, 6, & 7 months	2 yrs	0.5	0.69	0.85	0.85	NA	0.8	None	NA	NA	NA	NA	NA	NA	NA	NA	None	NA	NA	NA	NA	NA	NA	NA	NA	0.4	Deaths in < 5yo per 100,000 population	84.1818	82.6364	78.9091	76.4545	77.4545	76.2727	79.7273	75.5455	77	80.0909	73.6364	72.2727	80.9091	74.2727	77.4545
53	PEV (Pre-Erythrocytic Vaccine)	3	0.35	4	1	5-17mo	5, 6, & 7 months	2 yrs	0.5	0.69	0.85	0.85	NA	0.8	None	NA	NA	NA	NA	NA	NA	NA	NA	None	NA	NA	NA	NA	NA	NA	NA	NA	0.4	DALYs per 100,000 population	8011.76	7809.46	7688.48	7559.67	7488.53	7570.5	7647.89	7396.78	7407.83	7584.33	7559.13	7533.18	7618.45	7367.4	7397.1
53	PEV (Pre-Erythrocytic Vaccine)	3	0.35	4	1	5-17mo	5, 6, & 7 months	2 yrs	0.5	0.69	0.85	0.85	NA	0.8	None	NA	NA	NA	NA	NA	NA	NA	NA	None	NA	NA	NA	NA	NA	NA	NA	NA	0.4	Income and productivity gains from delivering vaccine (US$ / dose)	-0.118987	0.182883	0.251857	0.563016	0.871842	0.910639	1.32068	1.46318	1.8064	1.97055	1.99066	1.8729	2.20088	1.98661	1.97605
54	PEV (Pre-Erythrocytic Vaccine)	3	0.35	4	1	5-17mo	5, 6, & 7 months	2 yrs	0.5	0.69	0.85	0.85	NA	0.5	None	NA	NA	NA	NA	NA	NA	NA	NA	None	NA	NA	NA	NA	NA	NA	NA	NA	0.4	Cases per 100,000 population	86161.7	85401.6	85487.7	84532.5	83958.9	83805.7	83463.5	83383.2	83213.8	83083.7	82846.4	81797.1	81036	80265.7	80196
54	PEV (Pre-Erythrocytic Vaccine)	3	0.35	4	1	5-17mo	5, 6, & 7 months	2 yrs	0.5	0.69	0.85	0.85	NA	0.5	None	NA	NA	NA	NA	NA	NA	NA	NA	None	NA	NA	NA	NA	NA	NA	NA	NA	0.4	Severe Cases per 100,000 population	1526.45	1501	1492.91	1455.18	1461.45	1450	1437.18	1432.73	1436.36	1439.18	1433.64	1415.27	1411.36	1413.36	1384.82
54	PEV (Pre-Erythrocytic Vaccine)	3	0.35	4	1	5-17mo	5, 6, & 7 months	2 yrs	0.5	0.69	0.85	0.85	NA	0.5	None	NA	NA	NA	NA	NA	NA	NA	NA	None	NA	NA	NA	NA	NA	NA	NA	NA	0.4	Deaths per 100,000 population	315.727	312.455	313.818	298.364	292.909	306.182	302.727	288.273	295.818	301.545	298.909	297.545	301.545	291.455	290.818
54	PEV (Pre-Erythrocytic Vaccine)	3	0.35	4	1	5-17mo	5, 6, & 7 months	2 yrs	0.5	0.69	0.85	0.85	NA	0.5	None	NA	NA	NA	NA	NA	NA	NA	NA	None	NA	NA	NA	NA	NA	NA	NA	NA	0.4	Cases in <5yo per 100,000 population	6919.64	6643	6370.09	6112.91	5907.18	5764	5768.64	5855.91	5813.91	5792	5719.09	5720.82	5604.91	5587.45	5473.45
54	PEV (Pre-Erythrocytic Vaccine)	3	0.35	4	1	5-17mo	5, 6, & 7 months	2 yrs	0.5	0.69	0.85	0.85	NA	0.5	None	NA	NA	NA	NA	NA	NA	NA	NA	None	NA	NA	NA	NA	NA	NA	NA	NA	0.4	Severe Cases in <5yo per 100,000 population	358.909	335.182	325.455	311.909	312.364	303.091	299.636	299.909	302.727	308.545	298.455	293.364	292.182	296.636	282.909
54	PEV (Pre-Erythrocytic Vaccine)	3	0.35	4	1	5-17mo	5, 6, & 7 months	2 yrs	0.5	0.69	0.85	0.85	NA	0.5	None	NA	NA	NA	NA	NA	NA	NA	NA	None	NA	NA	NA	NA	NA	NA	NA	NA	0.4	Deaths in < 5yo per 100,000 population	83.7273	84.2727	81.4545	74.1818	71.2727	78.3636	75.8182	72.3636	74.6364	75.4545	75.7273	78.6364	75.1818	74.2727	77.4545
54	PEV (Pre-Erythrocytic Vaccine)	3	0.35	4	1	5-17mo	5, 6, & 7 months	2 yrs	0.5	0.69	0.85	0.85	NA	0.5	None	NA	NA	NA	NA	NA	NA	NA	NA	None	NA	NA	NA	NA	NA	NA	NA	NA	0.4	DALYs per 100,000 population	8021.05	7952.3	7981.38	7569.93	7458.7	7772.23	7694.17	7341.16	7522.44	7663.29	7583.71	7578.35	7663.1	7417.87	7392.17
54	PEV (Pre-Erythrocytic Vaccine)	3	0.35	4	1	5-17mo	5, 6, & 7 months	2 yrs	0.5	0.69	0.85	0.85	NA	0.5	None	NA	NA	NA	NA	NA	NA	NA	NA	None	NA	NA	NA	NA	NA	NA	NA	NA	0.4	Income and productivity gains from delivering vaccine (US$ / dose)	-0.128087	0.281473	0.170969	0.675231	0.929249	0.983915	1.16257	1.20353	1.21921	1.31466	1.42627	2.03546	2.40355	2.73157	2.80369
55	PEV (Pre-Erythrocytic Vaccine)	3	0.35	4	10	5-17mo	5, 6, & 7 months	2 yrs	0.89	0.95	0.97	0.97	NA	0.95	None	NA	NA	NA	NA	NA	NA	NA	NA	None	NA	NA	NA	NA	NA	NA	NA	NA	0.4	Cases per 100,000 population	140205	138422	136416	134971	133894	133181	132546	132505	132298	132561	132706	133040	133659	133932	134102
55	PEV (Pre-Erythrocytic Vaccine)	3	0.35	4	10	5-17mo	5, 6, & 7 months	2 yrs	0.89	0.95	0.97	0.97	NA	0.95	None	NA	NA	NA	NA	NA	NA	NA	NA	None	NA	NA	NA	NA	NA	NA	NA	NA	0.4	Severe Cases per 100,000 population	1840.55	1774.45	1703.36	1676.55	1689.82	1689.09	1696	1688.82	1727.64	1740.64	1787.27	1773	1790.64	1797.82	1816.91
55	PEV (Pre-Erythrocytic Vaccine)	3	0.35	4	10	5-17mo	5, 6, & 7 months	2 yrs	0.89	0.95	0.97	0.97	NA	0.95	None	NA	NA	NA	NA	NA	NA	NA	NA	None	NA	NA	NA	NA	NA	NA	NA	NA	0.4	Deaths per 100,000 population	381.727	341.273	337.273	347.091	328.182	336	340.182	334.091	341.182	344.727	343.273	351	350.636	348.727	353.818
55	PEV (Pre-Erythrocytic Vaccine)	3	0.35	4	10	5-17mo	5, 6, & 7 months	2 yrs	0.89	0.95	0.97	0.97	NA	0.95	None	NA	NA	NA	NA	NA	NA	NA	NA	None	NA	NA	NA	NA	NA	NA	NA	NA	0.4	Cases in <5yo per 100,000 population	30436.4	28849.4	27201.6	25901.3	24986.5	24795.6	24582.6	24708.5	24639.5	24610.6	24543.8	24570.2	24658.7	24708.9	24554.1
55	PEV (Pre-Erythrocytic Vaccine)	3	0.35	4	10	5-17mo	5, 6, & 7 months	2 yrs	0.89	0.95	0.97	0.97	NA	0.95	None	NA	NA	NA	NA	NA	NA	NA	NA	None	NA	NA	NA	NA	NA	NA	NA	NA	0.4	Severe Cases in <5yo per 100,000 population	1205.82	1140.45	1064.55	1039.91	1055.27	1043.36	1033.18	1024.55	1025.27	1025.82	1047.36	1038	1030.82	1031	1052.36
55	PEV (Pre-Erythrocytic Vaccine)	3	0.35	4	10	5-17mo	5, 6, & 7 months	2 yrs	0.89	0.95	0.97	0.97	NA	0.95	None	NA	NA	NA	NA	NA	NA	NA	NA	None	NA	NA	NA	NA	NA	NA	NA	NA	0.4	Deaths in < 5yo per 100,000 population	248.545	215.909	207.182	218.182	206.727	204	211.909	201.909	204.727	207	200.182	205.818	206.818	204.182	202.818
55	PEV (Pre-Erythrocytic Vaccine)	3	0.35	4	10	5-17mo	5, 6, & 7 months	2 yrs	0.89	0.95	0.97	0.97	NA	0.95	None	NA	NA	NA	NA	NA	NA	NA	NA	None	NA	NA	NA	NA	NA	NA	NA	NA	0.4	DALYs per 100,000 population	10336.2	9276.8	9144.94	9375.64	8913.03	9110.3	9221.09	9082.91	9212.36	9341.82	9307.46	9478.4	9527.81	9465.58	9586.37
55	PEV (Pre-Erythrocytic Vaccine)	3	0.35	4	10	5-17mo	5, 6, & 7 months	2 yrs	0.89	0.95	0.97	0.97	NA	0.95	None	NA	NA	NA	NA	NA	NA	NA	NA	None	NA	NA	NA	NA	NA	NA	NA	NA	0.4	Income and productivity gains from delivering vaccine (US$ / dose)	0.0389148	0.419617	0.764001	1.02725	1.2166	1.37728	1.53205	1.59016	1.6012	1.49466	1.41218	1.34424	1.1293	1.06748	0.963769
56	PEV (Pre-Erythrocytic Vaccine)	3	0.35	4	10	5-17mo	5, 6, & 7 months	2 yrs	0.89	0.95	0.97	0.97	NA	0.8	None	NA	NA	NA	NA	NA	NA	NA	NA	None	NA	NA	NA	NA	NA	NA	NA	NA	0.4	Cases per 100,000 population	140098	138440	136509	135154	133943	133167	132671	132647	132564	132504	133072	133300	133843	134225	134509
56	PEV (Pre-Erythrocytic Vaccine)	3	0.35	4	10	5-17mo	5, 6, & 7 months	2 yrs	0.89	0.95	0.97	0.97	NA	0.8	None	NA	NA	NA	NA	NA	NA	NA	NA	None	NA	NA	NA	NA	NA	NA	NA	NA	0.4	Severe Cases per 100,000 population	1843.64	1756	1701.82	1678.18	1678.82	1688.36	1691.55	1718	1737.82	1740.73	1778.45	1779	1796	1820.18	1795.91
56	PEV (Pre-Erythrocytic Vaccine)	3	0.35	4	10	5-17mo	5, 6, & 7 months	2 yrs	0.89	0.95	0.97	0.97	NA	0.8	None	NA	NA	NA	NA	NA	NA	NA	NA	None	NA	NA	NA	NA	NA	NA	NA	NA	0.4	Deaths per 100,000 population	377.455	339.182	346.364	335.909	329.636	333.364	329.818	336.273	348.182	338.455	343.909	344.636	347.273	355.818	362.727
56	PEV (Pre-Erythrocytic Vaccine)	3	0.35	4	10	5-17mo	5, 6, & 7 months	2 yrs	0.89	0.95	0.97	0.97	NA	0.8	None	NA	NA	NA	NA	NA	NA	NA	NA	None	NA	NA	NA	NA	NA	NA	NA	NA	0.4	Cases in <5yo per 100,000 population	30410.5	28902.6	27314.7	26001.5	25037.8	24900.7	24763.5	24838.5	24754.4	24647.4	24734.3	24735.7	24947.5	24804.1	24780.9
56	PEV (Pre-Erythrocytic Vaccine)	3	0.35	4	10	5-17mo	5, 6, & 7 months	2 yrs	0.89	0.95	0.97	0.97	NA	0.8	None	NA	NA	NA	NA	NA	NA	NA	NA	None	NA	NA	NA	NA	NA	NA	NA	NA	0.4	Severe Cases in <5yo per 100,000 population	1204.27	1121.91	1070.36	1055.64	1058.82	1046.91	1041.36	1051.45	1043.36	1024.27	1032.09	1038	1052.55	1055.09	1030.27
56	PEV (Pre-Erythrocytic Vaccine)	3	0.35	4	10	5-17mo	5, 6, & 7 months	2 yrs	0.89	0.95	0.97	0.97	NA	0.8	None	NA	NA	NA	NA	NA	NA	NA	NA	None	NA	NA	NA	NA	NA	NA	NA	NA	0.4	Deaths in < 5yo per 100,000 population	246	210.909	221.273	213.455	203.091	205.727	202	211.091	210.091	198.364	197.909	202.909	206.273	205.636	208
56	PEV (Pre-Erythrocytic Vaccine)	3	0.35	4	10	5-17mo	5, 6, & 7 months	2 yrs	0.89	0.95	0.97	0.97	NA	0.8	None	NA	NA	NA	NA	NA	NA	NA	NA	None	NA	NA	NA	NA	NA	NA	NA	NA	0.4	DALYs per 100,000 population	10236.8	9217.83	9362.24	9121.52	8960.8	9041.64	8952.4	9135.86	9451.55	9216.04	9306.01	9348.03	9400.83	9676.14	9827.47
56	PEV (Pre-Erythrocytic Vaccine)	3	0.35	4	10	5-17mo	5, 6, & 7 months	2 yrs	0.89	0.95	0.97	0.97	NA	0.8	None	NA	NA	NA	NA	NA	NA	NA	NA	None	NA	NA	NA	NA	NA	NA	NA	NA	0.4	Income and productivity gains from delivering vaccine (US$ / dose)	0.060693	0.43939	0.780255	1.02088	1.22806	1.45964	1.56943	1.57946	1.61102	1.58186	1.39651	1.3054	1.1509	1.01083	0.937141
57	PEV (Pre-Erythrocytic Vaccine)	3	0.35	4	10	5-17mo	5, 6, & 7 months	2 yrs	0.89	0.95	0.97	0.97	NA	0.5	None	NA	NA	NA	NA	NA	NA	NA	NA	None	NA	NA	NA	NA	NA	NA	NA	NA	0.4	Cases per 100,000 population	140184	138355	136457	135315	134447	133472	133102	133195	133072	133206	133452	133641	133997	134402	135008
57	PEV (Pre-Erythrocytic Vaccine)	3	0.35	4	10	5-17mo	5, 6, & 7 months	2 yrs	0.89	0.95	0.97	0.97	NA	0.5	None	NA	NA	NA	NA	NA	NA	NA	NA	None	NA	NA	NA	NA	NA	NA	NA	NA	0.4	Severe Cases per 100,000 population	1835.91	1758.45	1706.36	1678	1683.45	1711.82	1714.45	1714.27	1735.09	1753.18	1801.27	1775.73	1797.09	1818.73	1805.45
57	PEV (Pre-Erythrocytic Vaccine)	3	0.35	4	10	5-17mo	5, 6, & 7 months	2 yrs	0.89	0.95	0.97	0.97	NA	0.5	None	NA	NA	NA	NA	NA	NA	NA	NA	None	NA	NA	NA	NA	NA	NA	NA	NA	0.4	Deaths per 100,000 population	378.091	333	338.364	334	333.455	351.273	333.364	335.455	340	337.091	357.364	339.909	349.727	355.091	350.818
57	PEV (Pre-Erythrocytic Vaccine)	3	0.35	4	10	5-17mo	5, 6, & 7 months	2 yrs	0.89	0.95	0.97	0.97	NA	0.5	None	NA	NA	NA	NA	NA	NA	NA	NA	None	NA	NA	NA	NA	NA	NA	NA	NA	0.4	Cases in <5yo per 100,000 population	30386.4	28867	27296.7	26148.8	25404.5	25105.6	25055.9	25136.1	25069.7	25039.1	24993.3	25016.1	25016.9	25119.8	25091.3
57	PEV (Pre-Erythrocytic Vaccine)	3	0.35	4	10	5-17mo	5, 6, & 7 months	2 yrs	0.89	0.95	0.97	0.97	NA	0.5	None	NA	NA	NA	NA	NA	NA	NA	NA	None	NA	NA	NA	NA	NA	NA	NA	NA	0.4	Severe Cases in <5yo per 100,000 population	1203.09	1129.64	1077	1061.09	1047.18	1072.64	1043.91	1051.73	1039.27	1056.18	1072.27	1036.36	1046.09	1062.18	1045.55
57	PEV (Pre-Erythrocytic Vaccine)	3	0.35	4	10	5-17mo	5, 6, & 7 months	2 yrs	0.89	0.95	0.97	0.97	NA	0.5	None	NA	NA	NA	NA	NA	NA	NA	NA	None	NA	NA	NA	NA	NA	NA	NA	NA	0.4	Deaths in < 5yo per 100,000 population	246.091	211.455	214.727	209.091	205.636	217.636	203.273	203.727	203.273	203.091	213.364	204.455	201.364	213.455	207.545
57	PEV (Pre-Erythrocytic Vaccine)	3	0.35	4	10	5-17mo	5, 6, & 7 months	2 yrs	0.89	0.95	0.97	0.97	NA	0.5	None	NA	NA	NA	NA	NA	NA	NA	NA	None	NA	NA	NA	NA	NA	NA	NA	NA	0.4	DALYs per 100,000 population	10240.4	9074.44	9175.4	9059.83	9052.87	9511.77	9067.49	9077.23	9181.75	9140.39	9693.17	9226.41	9501.06	9603.85	9506.31
57	PEV (Pre-Erythrocytic Vaccine)	3	0.35	4	10	5-17mo	5, 6, & 7 months	2 yrs	0.89	0.95	0.97	0.97	NA	0.5	None	NA	NA	NA	NA	NA	NA	NA	NA	None	NA	NA	NA	NA	NA	NA	NA	NA	0.4	Income and productivity gains from delivering vaccine (US$ / dose)	0.0383903	0.477924	0.842134	1.05571	1.21157	1.45762	1.56179	1.57127	1.55302	1.49404	1.3911	1.36301	1.17359	1.08032	0.867483
58	PEV (Pre-Erythrocytic Vaccine)	3	0.35	4	10	5-17mo	5, 6, & 7 months	2 yrs	0.7	0.81	0.93	0.93	NA	0.95	None	NA	NA	NA	NA	NA	NA	NA	NA	None	NA	NA	NA	NA	NA	NA	NA	NA	0.4	Cases per 100,000 population	140164	138641	137400	136007	135006	134383	133777	133921	133771	133958	134291	134586	134518	135126	135675
58	PEV (Pre-Erythrocytic Vaccine)	3	0.35	4	10	5-17mo	5, 6, & 7 months	2 yrs	0.7	0.81	0.93	0.93	NA	0.95	None	NA	NA	NA	NA	NA	NA	NA	NA	None	NA	NA	NA	NA	NA	NA	NA	NA	0.4	Severe Cases per 100,000 population	1852.36	1773.09	1736.55	1705.91	1701.82	1695.64	1722	1750.82	1743.45	1771.64	1785.45	1807.45	1805.82	1842	1853.64
58	PEV (Pre-Erythrocytic Vaccine)	3	0.35	4	10	5-17mo	5, 6, & 7 months	2 yrs	0.7	0.81	0.93	0.93	NA	0.95	None	NA	NA	NA	NA	NA	NA	NA	NA	None	NA	NA	NA	NA	NA	NA	NA	NA	0.4	Deaths per 100,000 population	377.364	346	351.091	342.273	343.273	341.818	339.091	346.364	348.636	354	346.727	340.727	351	367.545	361
58	PEV (Pre-Erythrocytic Vaccine)	3	0.35	4	10	5-17mo	5, 6, & 7 months	2 yrs	0.7	0.81	0.93	0.93	NA	0.95	None	NA	NA	NA	NA	NA	NA	NA	NA	None	NA	NA	NA	NA	NA	NA	NA	NA	0.4	Cases in <5yo per 100,000 population	30551.2	29153.2	28024.3	26891	25941.6	25891.3	25733.9	25777	25676.3	25731.2	25749.1	25797.4	25611.2	25792.6	25836.7
58	PEV (Pre-Erythrocytic Vaccine)	3	0.35	4	10	5-17mo	5, 6, & 7 months	2 yrs	0.7	0.81	0.93	0.93	NA	0.95	None	NA	NA	NA	NA	NA	NA	NA	NA	None	NA	NA	NA	NA	NA	NA	NA	NA	0.4	Severe Cases in <5yo per 100,000 population	1226.18	1141.55	1106	1075.91	1073.64	1073.91	1063.91	1076.18	1066.91	1079.36	1070.91	1069.64	1075.45	1082.09	1095.73
58	PEV (Pre-Erythrocytic Vaccine)	3	0.35	4	10	5-17mo	5, 6, & 7 months	2 yrs	0.7	0.81	0.93	0.93	NA	0.95	None	NA	NA	NA	NA	NA	NA	NA	NA	None	NA	NA	NA	NA	NA	NA	NA	NA	0.4	Deaths in < 5yo per 100,000 population	246.909	220.273	218.091	212.545	215.182	213.455	210	209.909	213.364	218.091	209.455	200.182	207.455	223.455	213.636
58	PEV (Pre-Erythrocytic Vaccine)	3	0.35	4	10	5-17mo	5, 6, & 7 months	2 yrs	0.7	0.81	0.93	0.93	NA	0.95	None	NA	NA	NA	NA	NA	NA	NA	NA	None	NA	NA	NA	NA	NA	NA	NA	NA	0.4	DALYs per 100,000 population	10220.1	9366.79	9525.43	9248.86	9335.17	9262.02	9204.73	9404.73	9473.49	9584.34	9471.3	9271.02	9485.2	9961.17	9797.36
58	PEV (Pre-Erythrocytic Vaccine)	3	0.35	4	10	5-17mo	5, 6, & 7 months	2 yrs	0.7	0.81	0.93	0.93	NA	0.95	None	NA	NA	NA	NA	NA	NA	NA	NA	None	NA	NA	NA	NA	NA	NA	NA	NA	0.4	Income and productivity gains from delivering vaccine (US$ / dose)	0.0878955	0.489467	0.717257	1.0387	1.24581	1.4907	1.60922	1.58194	1.60766	1.52386	1.34224	1.26234	1.2738	1.02991	0.802167
59	PEV (Pre-Erythrocytic Vaccine)	3	0.35	4	10	5-17mo	5, 6, & 7 months	2 yrs	0.7	0.81	0.93	0.93	NA	0.8	None	NA	NA	NA	NA	NA	NA	NA	NA	None	NA	NA	NA	NA	NA	NA	NA	NA	0.4	Cases per 100,000 population	140155	138708	137274	136095	135394	134507	133983	134048	134106	134557	134582	134519	135085	135384	135651
59	PEV (Pre-Erythrocytic Vaccine)	3	0.35	4	10	5-17mo	5, 6, & 7 months	2 yrs	0.7	0.81	0.93	0.93	NA	0.8	None	NA	NA	NA	NA	NA	NA	NA	NA	None	NA	NA	NA	NA	NA	NA	NA	NA	0.4	Severe Cases per 100,000 population	1843.55	1768.91	1752.91	1688.73	1714.55	1731.55	1744.45	1753.27	1755.09	1783	1783.82	1800.27	1825.09	1828.73	1848.82
59	PEV (Pre-Erythrocytic Vaccine)	3	0.35	4	10	5-17mo	5, 6, & 7 months	2 yrs	0.7	0.81	0.93	0.93	NA	0.8	None	NA	NA	NA	NA	NA	NA	NA	NA	None	NA	NA	NA	NA	NA	NA	NA	NA	0.4	Deaths per 100,000 population	378	344.182	340.364	347.818	330.636	344.273	345.364	334.636	350.727	359.545	353.364	351.545	354.909	366.545	363.909
59	PEV (Pre-Erythrocytic Vaccine)	3	0.35	4	10	5-17mo	5, 6, & 7 months	2 yrs	0.7	0.81	0.93	0.93	NA	0.8	None	NA	NA	NA	NA	NA	NA	NA	NA	None	NA	NA	NA	NA	NA	NA	NA	NA	0.4	Cases in <5yo per 100,000 population	30466.5	29136.5	27972.4	26864.5	26239.6	25919.7	25801.1	25884	25892.7	26082	25895.7	25900	25880.1	25927	25881.4
59	PEV (Pre-Erythrocytic Vaccine)	3	0.35	4	10	5-17mo	5, 6, & 7 months	2 yrs	0.7	0.81	0.93	0.93	NA	0.8	None	NA	NA	NA	NA	NA	NA	NA	NA	None	NA	NA	NA	NA	NA	NA	NA	NA	0.4	Severe Cases in <5yo per 100,000 population	1215.73	1140.27	1114.36	1072.64	1080.27	1098.55	1086.91	1091.91	1070.27	1076.55	1078.09	1087.91	1086.45	1087.45	1098.82
59	PEV (Pre-Erythrocytic Vaccine)	3	0.35	4	10	5-17mo	5, 6, & 7 months	2 yrs	0.7	0.81	0.93	0.93	NA	0.8	None	NA	NA	NA	NA	NA	NA	NA	NA	None	NA	NA	NA	NA	NA	NA	NA	NA	0.4	Deaths in < 5yo per 100,000 population	247.455	217.455	218.727	223.273	208	218.909	212.727	210.636	214	220	211.182	210.727	211.818	221.273	217.818
59	PEV (Pre-Erythrocytic Vaccine)	3	0.35	4	10	5-17mo	5, 6, & 7 months	2 yrs	0.7	0.81	0.93	0.93	NA	0.8	None	NA	NA	NA	NA	NA	NA	NA	NA	None	NA	NA	NA	NA	NA	NA	NA	NA	0.4	DALYs per 100,000 population	10259.7	9344.13	9260.15	9411.58	9029.3	9315.62	9359.73	9121.87	9496.67	9750.68	9581.7	9507.96	9617.03	9907.49	9843.99
59	PEV (Pre-Erythrocytic Vaccine)	3	0.35	4	10	5-17mo	5, 6, & 7 months	2 yrs	0.7	0.81	0.93	0.93	NA	0.8	None	NA	NA	NA	NA	NA	NA	NA	NA	None	NA	NA	NA	NA	NA	NA	NA	NA	0.4	Income and productivity gains from delivering vaccine (US$ / dose)	0.0574392	0.475287	0.754762	1.03924	1.12848	1.45379	1.57777	1.5818	1.55504	1.39079	1.34176	1.37604	1.11578	1.03072	0.853101
60	PEV (Pre-Erythrocytic Vaccine)	3	0.35	4	10	5-17mo	5, 6, & 7 months	2 yrs	0.7	0.81	0.93	0.93	NA	0.5	None	NA	NA	NA	NA	NA	NA	NA	NA	None	NA	NA	NA	NA	NA	NA	NA	NA	0.4	Cases per 100,000 population	140333	138609	137510	136195	135276	134997	134262	134248	134408	134857	135150	135050	135281	135860	136211
60	PEV (Pre-Erythrocytic Vaccine)	3	0.35	4	10	5-17mo	5, 6, & 7 months	2 yrs	0.7	0.81	0.93	0.93	NA	0.5	None	NA	NA	NA	NA	NA	NA	NA	NA	None	NA	NA	NA	NA	NA	NA	NA	NA	0.4	Severe Cases per 100,000 population	1845.64	1762	1743.73	1717	1708.73	1719.64	1772.18	1751.18	1769.82	1780.18	1795.36	1798.27	1807.91	1836.09	1811.91
60	PEV (Pre-Erythrocytic Vaccine)	3	0.35	4	10	5-17mo	5, 6, & 7 months	2 yrs	0.7	0.81	0.93	0.93	NA	0.5	None	NA	NA	NA	NA	NA	NA	NA	NA	None	NA	NA	NA	NA	NA	NA	NA	NA	0.4	Deaths per 100,000 population	377.727	343.182	344.364	339.818	339.818	335.545	350.364	337.091	341.455	342.364	356.091	345.182	347.818	361.091	367.455
60	PEV (Pre-Erythrocytic Vaccine)	3	0.35	4	10	5-17mo	5, 6, & 7 months	2 yrs	0.7	0.81	0.93	0.93	NA	0.5	None	NA	NA	NA	NA	NA	NA	NA	NA	None	NA	NA	NA	NA	NA	NA	NA	NA	0.4	Cases in <5yo per 100,000 population	30595.4	29156.2	28049.6	27075.9	26242.8	26282.7	26031.5	26026.9	26168	26239	26217.3	26080.5	26036.6	26240.7	26154.3
60	PEV (Pre-Erythrocytic Vaccine)	3	0.35	4	10	5-17mo	5, 6, & 7 months	2 yrs	0.7	0.81	0.93	0.93	NA	0.5	None	NA	NA	NA	NA	NA	NA	NA	NA	None	NA	NA	NA	NA	NA	NA	NA	NA	0.4	Severe Cases in <5yo per 100,000 population	1222.09	1141	1114.55	1089.64	1074.45	1092.27	1099.36	1087.82	1084.18	1078.73	1093.91	1075.82	1071.09	1093.55	1076.73
60	PEV (Pre-Erythrocytic Vaccine)	3	0.35	4	10	5-17mo	5, 6, & 7 months	2 yrs	0.7	0.81	0.93	0.93	NA	0.5	None	NA	NA	NA	NA	NA	NA	NA	NA	None	NA	NA	NA	NA	NA	NA	NA	NA	0.4	Deaths in < 5yo per 100,000 population	245.818	220.545	218.364	217.273	212.909	215.818	213.545	208.909	208.636	212.364	220.818	206	203.364	216.545	222.273
60	PEV (Pre-Erythrocytic Vaccine)	3	0.35	4	10	5-17mo	5, 6, & 7 months	2 yrs	0.7	0.81	0.93	0.93	NA	0.5	None	NA	NA	NA	NA	NA	NA	NA	NA	None	NA	NA	NA	NA	NA	NA	NA	NA	0.4	DALYs per 100,000 population	10222.5	9294.2	9359.31	9238.18	9216.45	9142.59	9475.34	9151.06	9253.88	9295.22	9639.14	9403.42	9459.14	9761.59	9967.93
60	PEV (Pre-Erythrocytic Vaccine)	3	0.35	4	10	5-17mo	5, 6, & 7 months	2 yrs	0.7	0.81	0.93	0.93	NA	0.5	None	NA	NA	NA	NA	NA	NA	NA	NA	None	NA	NA	NA	NA	NA	NA	NA	NA	0.4	Income and productivity gains from delivering vaccine (US$ / dose)	0.0232379	0.528362	0.758815	1.08776	1.26448	1.42955	1.60542	1.62805	1.56096	1.38391	1.26364	1.27172	1.14119	0.95442	0.772211
61	PEV (Pre-Erythrocytic Vaccine)	3	0.35	4	10	5-17mo	5, 6, & 7 months	2 yrs	0.5	0.69	0.85	0.85	NA	0.95	None	NA	NA	NA	NA	NA	NA	NA	NA	None	NA	NA	NA	NA	NA	NA	NA	NA	0.4	Cases per 100,000 population	140370	138955	137958	136974	136356	135946	135421	135734	135446	135457	135948	135804	136234	136369	136580
61	PEV (Pre-Erythrocytic Vaccine)	3	0.35	4	10	5-17mo	5, 6, & 7 months	2 yrs	0.5	0.69	0.85	0.85	NA	0.95	None	NA	NA	NA	NA	NA	NA	NA	NA	None	NA	NA	NA	NA	NA	NA	NA	NA	0.4	Severe Cases per 100,000 population	1822.64	1789.36	1742.36	1736.82	1739.73	1750.09	1776.27	1779.36	1769	1796	1818.45	1822.36	1828.09	1813.45	1842.82
61	PEV (Pre-Erythrocytic Vaccine)	3	0.35	4	10	5-17mo	5, 6, & 7 months	2 yrs	0.5	0.69	0.85	0.85	NA	0.95	None	NA	NA	NA	NA	NA	NA	NA	NA	None	NA	NA	NA	NA	NA	NA	NA	NA	0.4	Deaths per 100,000 population	376	359	347.091	356.727	350.273	352.818	344.364	354	345.182	347	358	357	358.727	356.364	364.455
61	PEV (Pre-Erythrocytic Vaccine)	3	0.35	4	10	5-17mo	5, 6, & 7 months	2 yrs	0.5	0.69	0.85	0.85	NA	0.95	None	NA	NA	NA	NA	NA	NA	NA	NA	None	NA	NA	NA	NA	NA	NA	NA	NA	0.4	Cases in <5yo per 100,000 population	30638.5	29414.3	28580.2	27727.4	27106.4	26991.1	26907.9	27082.3	26936.1	26936.1	26889.7	26952.5	26938.2	26998.4	26930.8
61	PEV (Pre-Erythrocytic Vaccine)	3	0.35	4	10	5-17mo	5, 6, & 7 months	2 yrs	0.5	0.69	0.85	0.85	NA	0.95	None	NA	NA	NA	NA	NA	NA	NA	NA	None	NA	NA	NA	NA	NA	NA	NA	NA	0.4	Severe Cases in <5yo per 100,000 population	1187.45	1161.64	1114.73	1117.55	1114.18	1111.55	1125.55	1110.82	1095.09	1107.73	1109.09	1114.73	1123.18	1104.91	1124.27
61	PEV (Pre-Erythrocytic Vaccine)	3	0.35	4	10	5-17mo	5, 6, & 7 months	2 yrs	0.5	0.69	0.85	0.85	NA	0.95	None	NA	NA	NA	NA	NA	NA	NA	NA	None	NA	NA	NA	NA	NA	NA	NA	NA	0.4	Deaths in < 5yo per 100,000 population	239.636	233.818	219.636	228	221.182	219.273	216.364	228.273	211.091	212.364	217.364	218.545	218.909	217.455	224.545
61	PEV (Pre-Erythrocytic Vaccine)	3	0.35	4	10	5-17mo	5, 6, & 7 months	2 yrs	0.5	0.69	0.85	0.85	NA	0.95	None	NA	NA	NA	NA	NA	NA	NA	NA	None	NA	NA	NA	NA	NA	NA	NA	NA	0.4	DALYs per 100,000 population	10166.4	9737.9	9390.38	9648.41	9498.52	9573.78	9364.55	9624.28	9320.58	9424.25	9723.46	9682.27	9711.88	9619.15	9854.86
61	PEV (Pre-Erythrocytic Vaccine)	3	0.35	4	10	5-17mo	5, 6, & 7 months	2 yrs	0.5	0.69	0.85	0.85	NA	0.95	None	NA	NA	NA	NA	NA	NA	NA	NA	None	NA	NA	NA	NA	NA	NA	NA	NA	0.4	Income and productivity gains from delivering vaccine (US$ / dose)	0.0739119	0.529492	0.770261	1.03372	1.19036	1.36327	1.51685	1.46013	1.52768	1.49686	1.24382	1.3322	1.08958	1.05833	0.904479
62	PEV (Pre-Erythrocytic Vaccine)	3	0.35	4	10	5-17mo	5, 6, & 7 months	2 yrs	0.5	0.69	0.85	0.85	NA	0.8	None	NA	NA	NA	NA	NA	NA	NA	NA	None	NA	NA	NA	NA	NA	NA	NA	NA	0.4	Cases per 100,000 population	140448	138967	138172	137222	136578	135705	135545	135545	135607	135739	135904	136093	136211	136337	136738
62	PEV (Pre-Erythrocytic Vaccine)	3	0.35	4	10	5-17mo	5, 6, & 7 months	2 yrs	0.5	0.69	0.85	0.85	NA	0.8	None	NA	NA	NA	NA	NA	NA	NA	NA	None	NA	NA	NA	NA	NA	NA	NA	NA	0.4	Severe Cases per 100,000 population	1827.91	1794.55	1743.45	1740.73	1739.55	1739.27	1753.64	1763.45	1780.82	1797.36	1799.45	1806.45	1826.55	1830.64	1841.18
62	PEV (Pre-Erythrocytic Vaccine)	3	0.35	4	10	5-17mo	5, 6, & 7 months	2 yrs	0.5	0.69	0.85	0.85	NA	0.8	None	NA	NA	NA	NA	NA	NA	NA	NA	None	NA	NA	NA	NA	NA	NA	NA	NA	0.4	Deaths per 100,000 population	376.909	357.455	347.455	350.091	345.455	344.545	350.364	355.091	352.364	342.545	350.182	351	358.455	361.182	366.091
62	PEV (Pre-Erythrocytic Vaccine)	3	0.35	4	10	5-17mo	5, 6, & 7 months	2 yrs	0.5	0.69	0.85	0.85	NA	0.8	None	NA	NA	NA	NA	NA	NA	NA	NA	None	NA	NA	NA	NA	NA	NA	NA	NA	0.4	Cases in <5yo per 100,000 population	30666.1	29466	28587.8	27829.9	27276.6	27007.2	26980.2	27068.7	26995.5	27010.3	26993.4	27068.5	27006.2	27041.4	26984
62	PEV (Pre-Erythrocytic Vaccine)	3	0.35	4	10	5-17mo	5, 6, & 7 months	2 yrs	0.5	0.69	0.85	0.85	NA	0.8	None	NA	NA	NA	NA	NA	NA	NA	NA	None	NA	NA	NA	NA	NA	NA	NA	NA	0.4	Severe Cases in <5yo per 100,000 population	1194	1160.09	1126.18	1108.64	1112.27	1104.82	1110.45	1115.55	1105.09	1115	1111.82	1106	1110.09	1109.18	1128
62	PEV (Pre-Erythrocytic Vaccine)	3	0.35	4	10	5-17mo	5, 6, & 7 months	2 yrs	0.5	0.69	0.85	0.85	NA	0.8	None	NA	NA	NA	NA	NA	NA	NA	NA	None	NA	NA	NA	NA	NA	NA	NA	NA	0.4	Deaths in < 5yo per 100,000 population	242.727	232.364	227	220.364	221	217.091	219.818	226.909	215.455	212.727	218.545	215.273	221.818	218.091	226.273
62	PEV (Pre-Erythrocytic Vaccine)	3	0.35	4	10	5-17mo	5, 6, & 7 months	2 yrs	0.5	0.69	0.85	0.85	NA	0.8	None	NA	NA	NA	NA	NA	NA	NA	NA	None	NA	NA	NA	NA	NA	NA	NA	NA	0.4	DALYs per 100,000 population	10196.4	9725.45	9438.68	9514.77	9343.27	9339.68	9478.32	9626.5	9517.2	9299.17	9520.08	9483.35	9718.36	9765.53	9905.25
62	PEV (Pre-Erythrocytic Vaccine)	3	0.35	4	10	5-17mo	5, 6, & 7 months	2 yrs	0.5	0.69	0.85	0.85	NA	0.8	None	NA	NA	NA	NA	NA	NA	NA	NA	None	NA	NA	NA	NA	NA	NA	NA	NA	0.4	Income and productivity gains from delivering vaccine (US$ / dose)	0.0267426	0.536636	0.695451	0.981434	1.15863	1.53062	1.56569	1.63663	1.49746	1.41837	1.36174	1.29781	1.18201	1.07143	0.838439
63	PEV (Pre-Erythrocytic Vaccine)	3	0.35	4	10	5-17mo	5, 6, & 7 months	2 yrs	0.5	0.69	0.85	0.85	NA	0.5	None	NA	NA	NA	NA	NA	NA	NA	NA	None	NA	NA	NA	NA	NA	NA	NA	NA	0.4	Cases per 100,000 population	140377	138939	137830	137051	136628	136149	135589	135708	136057	135783	136107	136655	136568	137147	137363
63	PEV (Pre-Erythrocytic Vaccine)	3	0.35	4	10	5-17mo	5, 6, & 7 months	2 yrs	0.5	0.69	0.85	0.85	NA	0.5	None	NA	NA	NA	NA	NA	NA	NA	NA	None	NA	NA	NA	NA	NA	NA	NA	NA	0.4	Severe Cases per 100,000 population	1827.18	1801.64	1753.27	1747.45	1744.18	1747.27	1762.45	1790.91	1802.18	1806.45	1824.73	1825.73	1814.09	1841.27	1856.18
63	PEV (Pre-Erythrocytic Vaccine)	3	0.35	4	10	5-17mo	5, 6, & 7 months	2 yrs	0.5	0.69	0.85	0.85	NA	0.5	None	NA	NA	NA	NA	NA	NA	NA	NA	None	NA	NA	NA	NA	NA	NA	NA	NA	0.4	Deaths per 100,000 population	372.909	362.909	344.818	336.727	356.636	345.455	356.545	352.545	350.273	364.182	361.545	354.636	359.273	352.182	367.727
63	PEV (Pre-Erythrocytic Vaccine)	3	0.35	4	10	5-17mo	5, 6, & 7 months	2 yrs	0.5	0.69	0.85	0.85	NA	0.5	None	NA	NA	NA	NA	NA	NA	NA	NA	None	NA	NA	NA	NA	NA	NA	NA	NA	0.4	Cases in <5yo per 100,000 population	30690.4	29464.4	28546.9	27805.6	27361.5	27183	27166.3	27174.6	27282	27170.9	27106.6	27292.1	27272.5	27266.5	27237.7
63	PEV (Pre-Erythrocytic Vaccine)	3	0.35	4	10	5-17mo	5, 6, & 7 months	2 yrs	0.5	0.69	0.85	0.85	NA	0.5	None	NA	NA	NA	NA	NA	NA	NA	NA	None	NA	NA	NA	NA	NA	NA	NA	NA	0.4	Severe Cases in <5yo per 100,000 population	1187.45	1155.18	1134.18	1119.36	1111.27	1119.55	1113.73	1118.64	1132	1118.91	1127.55	1115.64	1120.36	1135.36	1133.09
63	PEV (Pre-Erythrocytic Vaccine)	3	0.35	4	10	5-17mo	5, 6, & 7 months	2 yrs	0.5	0.69	0.85	0.85	NA	0.5	None	NA	NA	NA	NA	NA	NA	NA	NA	None	NA	NA	NA	NA	NA	NA	NA	NA	0.4	Deaths in < 5yo per 100,000 population	239.091	233.909	218.364	215.636	223	218.818	228.182	221.364	220.909	227.909	218.545	222.364	223.364	214.182	219.091
63	PEV (Pre-Erythrocytic Vaccine)	3	0.35	4	10	5-17mo	5, 6, & 7 months	2 yrs	0.5	0.69	0.85	0.85	NA	0.5	None	NA	NA	NA	NA	NA	NA	NA	NA	None	NA	NA	NA	NA	NA	NA	NA	NA	0.4	DALYs per 100,000 population	10093.4	9850.03	9359.4	9137.32	9653.66	9367.08	9669.5	9563.34	9470.32	9857.7	9753.81	9609.94	9760.58	9562	9942.83
63	PEV (Pre-Erythrocytic Vaccine)	3	0.35	4	10	5-17mo	5, 6, & 7 months	2 yrs	0.5	0.69	0.85	0.85	NA	0.5	None	NA	NA	NA	NA	NA	NA	NA	NA	None	NA	NA	NA	NA	NA	NA	NA	NA	0.4	Income and productivity gains from delivering vaccine (US$ / dose)	0.0846841	0.552337	0.899399	1.08682	1.23451	1.41867	1.66821	1.60346	1.43804	1.50618	1.30418	1.10143	1.14472	0.801982	0.630137
64	PEV (Pre-Erythrocytic Vaccine)	3	0.35	4	100	5-17mo	5, 6, & 7 months	2 yrs	0.89	0.95	0.97	0.97	NA	0.95	None	NA	NA	NA	NA	NA	NA	NA	NA	None	NA	NA	NA	NA	NA	NA	NA	NA	0.4	Cases per 100,000 population	111059	109178	108134	107887	108400	109477	110752	112051	113257	114443	115181	115911	116571	117031	117434
64	PEV (Pre-Erythrocytic Vaccine)	3	0.35	4	100	5-17mo	5, 6, & 7 months	2 yrs	0.89	0.95	0.97	0.97	NA	0.95	None	NA	NA	NA	NA	NA	NA	NA	NA	None	NA	NA	NA	NA	NA	NA	NA	NA	0.4	Severe Cases per 100,000 population	1486.41	1451.41	1479.18	1507.71	1549.12	1568	1609.24	1619.94	1614.18	1638.71	1625.71	1630.53	1650.35	1619.94	1636.88
64	PEV (Pre-Erythrocytic Vaccine)	3	0.35	4	100	5-17mo	5, 6, & 7 months	2 yrs	0.89	0.95	0.97	0.97	NA	0.95	None	NA	NA	NA	NA	NA	NA	NA	NA	None	NA	NA	NA	NA	NA	NA	NA	NA	0.4	Deaths per 100,000 population	360.412	350	352.882	352.824	359.118	352.529	363.647	368.765	371.471	367.882	367.706	375.824	371.882	374.353	378.588
64	PEV (Pre-Erythrocytic Vaccine)	3	0.35	4	100	5-17mo	5, 6, & 7 months	2 yrs	0.89	0.95	0.97	0.97	NA	0.95	None	NA	NA	NA	NA	NA	NA	NA	NA	None	NA	NA	NA	NA	NA	NA	NA	NA	0.4	Cases in <5yo per 100,000 population	52245.8	50414.5	49388.5	49058.1	49522.9	49663.3	49797.6	49780.3	49780.9	49875	49779.8	49803.9	49836.8	49886	49966.2
64	PEV (Pre-Erythrocytic Vaccine)	3	0.35	4	100	5-17mo	5, 6, & 7 months	2 yrs	0.89	0.95	0.97	0.97	NA	0.95	None	NA	NA	NA	NA	NA	NA	NA	NA	None	NA	NA	NA	NA	NA	NA	NA	NA	0.4	Severe Cases in <5yo per 100,000 population	1371.12	1334.35	1359.94	1394	1428.88	1433.12	1447.18	1447.88	1441.41	1456.59	1442.24	1440.35	1461.65	1440.65	1446.53
64	PEV (Pre-Erythrocytic Vaccine)	3	0.35	4	100	5-17mo	5, 6, & 7 months	2 yrs	0.89	0.95	0.97	0.97	NA	0.95	None	NA	NA	NA	NA	NA	NA	NA	NA	None	NA	NA	NA	NA	NA	NA	NA	NA	0.4	Deaths in < 5yo per 100,000 population	329.706	319.294	318.765	323.882	325.706	318.706	324.059	327.824	329.824	322.882	321.706	331.941	324.529	329.471	334.059
64	PEV (Pre-Erythrocytic Vaccine)	3	0.35	4	100	5-17mo	5, 6, & 7 months	2 yrs	0.89	0.95	0.97	0.97	NA	0.95	None	NA	NA	NA	NA	NA	NA	NA	NA	None	NA	NA	NA	NA	NA	NA	NA	NA	0.4	DALYs per 100,000 population	9705.74	9446.7	9508.28	9492.82	9687.59	9511.27	9797.86	9971.79	10027.3	9943.19	9930.98	10112.2	10031.2	10094	10211.7
64	PEV (Pre-Erythrocytic Vaccine)	3	0.35	4	100	5-17mo	5, 6, & 7 months	2 yrs	0.89	0.95	0.97	0.97	NA	0.95	None	NA	NA	NA	NA	NA	NA	NA	NA	None	NA	NA	NA	NA	NA	NA	NA	NA	0.4	Income and productivity gains from delivering vaccine (US$ / dose)	0.212541	0.5141	0.596331	0.62341	0.486398	0.176639	-0.210921	-0.607254	-0.976606	-1.32641	-1.55607	-1.78016	-1.98607	-2.07026	-2.21268
65	PEV (Pre-Erythrocytic Vaccine)	3	0.35	4	100	5-17mo	5, 6, & 7 months	2 yrs	0.89	0.95	0.97	0.97	NA	0.8	None	NA	NA	NA	NA	NA	NA	NA	NA	None	NA	NA	NA	NA	NA	NA	NA	NA	0.4	Cases per 100,000 population	111023	109216	108110	107944	108507	109587	110811	111947	113252	114101	115132	115813	116443	116856	117276
65	PEV (Pre-Erythrocytic Vaccine)	3	0.35	4	100	5-17mo	5, 6, & 7 months	2 yrs	0.89	0.95	0.97	0.97	NA	0.8	None	NA	NA	NA	NA	NA	NA	NA	NA	None	NA	NA	NA	NA	NA	NA	NA	NA	0.4	Severe Cases per 100,000 population	1494.88	1449.24	1473.8	1520.36	1550.88	1582.8	1604.04	1626.52	1619.88	1636.28	1631.24	1622.96	1628.32	1628.68	1636.96
65	PEV (Pre-Erythrocytic Vaccine)	3	0.35	4	100	5-17mo	5, 6, & 7 months	2 yrs	0.89	0.95	0.97	0.97	NA	0.8	None	NA	NA	NA	NA	NA	NA	NA	NA	None	NA	NA	NA	NA	NA	NA	NA	NA	0.4	Deaths per 100,000 population	359.8	353.36	349.52	356.84	356.16	359.96	363.48	365.24	366.2	365.4	363.08	369.56	370.12	368.52	375.52
65	PEV (Pre-Erythrocytic Vaccine)	3	0.35	4	100	5-17mo	5, 6, & 7 months	2 yrs	0.89	0.95	0.97	0.97	NA	0.8	None	NA	NA	NA	NA	NA	NA	NA	NA	None	NA	NA	NA	NA	NA	NA	NA	NA	0.4	Cases in <5yo per 100,000 population	52261.9	50475.4	49361.3	49167.2	49576.8	49822.2	49857.1	49821.6	49881.3	49825.6	49983.1	49939.4	50018.4	49955.9	50115.2
65	PEV (Pre-Erythrocytic Vaccine)	3	0.35	4	100	5-17mo	5, 6, & 7 months	2 yrs	0.89	0.95	0.97	0.97	NA	0.8	None	NA	NA	NA	NA	NA	NA	NA	NA	None	NA	NA	NA	NA	NA	NA	NA	NA	0.4	Severe Cases in <5yo per 100,000 population	1376.28	1330.64	1359.04	1403.68	1433.08	1445.64	1446.8	1456.44	1439.96	1455.36	1450.76	1441.04	1441.52	1440.64	1444.72
65	PEV (Pre-Erythrocytic Vaccine)	3	0.35	4	100	5-17mo	5, 6, & 7 months	2 yrs	0.89	0.95	0.97	0.97	NA	0.8	None	NA	NA	NA	NA	NA	NA	NA	NA	None	NA	NA	NA	NA	NA	NA	NA	NA	0.4	Deaths in < 5yo per 100,000 population	328.68	322.96	318.48	325.2	327.32	324.52	325.24	325.24	324.16	323.8	321.16	324.32	326.12	324.72	329.56
65	PEV (Pre-Erythrocytic Vaccine)	3	0.35	4	100	5-17mo	5, 6, & 7 months	2 yrs	0.89	0.95	0.97	0.97	NA	0.8	None	NA	NA	NA	NA	NA	NA	NA	NA	None	NA	NA	NA	NA	NA	NA	NA	NA	0.4	DALYs per 100,000 population	9688.1	9519.37	9420.74	9607.82	9600.34	9712.57	9807.99	9859.09	9895.44	9864.48	9818.72	9964.22	10003.9	9964.36	10141.2
65	PEV (Pre-Erythrocytic Vaccine)	3	0.35	4	100	5-17mo	5, 6, & 7 months	2 yrs	0.89	0.95	0.97	0.97	NA	0.8	None	NA	NA	NA	NA	NA	NA	NA	NA	None	NA	NA	NA	NA	NA	NA	NA	NA	0.4	Income and productivity gains from delivering vaccine (US$ / dose)	0.212967	0.52213	0.624963	0.619983	0.480387	0.162169	-0.22391	-0.610173	-0.994472	-1.27511	-1.56349	-1.78302	-1.95557	-2.09625	-2.21111
66	PEV (Pre-Erythrocytic Vaccine)	3	0.35	4	100	5-17mo	5, 6, & 7 months	2 yrs	0.89	0.95	0.97	0.97	NA	0.5	None	NA	NA	NA	NA	NA	NA	NA	NA	None	NA	NA	NA	NA	NA	NA	NA	NA	0.4	Cases per 100,000 population	111073	109366	108427	108238	108801	109778	110982	112166	113219	114163	115028	115840	116290	116701	116930
66	PEV (Pre-Erythrocytic Vaccine)	3	0.35	4	100	5-17mo	5, 6, & 7 months	2 yrs	0.89	0.95	0.97	0.97	NA	0.5	None	NA	NA	NA	NA	NA	NA	NA	NA	None	NA	NA	NA	NA	NA	NA	NA	NA	0.4	Severe Cases per 100,000 population	1502.87	1443.87	1477.13	1518.6	1547.73	1582.27	1611.4	1607.87	1628	1626.67	1628.13	1652.47	1621.6	1618.07	1641.73
66	PEV (Pre-Erythrocytic Vaccine)	3	0.35	4	100	5-17mo	5, 6, & 7 months	2 yrs	0.89	0.95	0.97	0.97	NA	0.5	None	NA	NA	NA	NA	NA	NA	NA	NA	None	NA	NA	NA	NA	NA	NA	NA	NA	0.4	Deaths per 100,000 population	364.867	355.467	350.933	354.067	364.067	352	374.467	353.933	368.2	372.4	377.4	364.933	373	365.467	365.2
66	PEV (Pre-Erythrocytic Vaccine)	3	0.35	4	100	5-17mo	5, 6, & 7 months	2 yrs	0.89	0.95	0.97	0.97	NA	0.5	None	NA	NA	NA	NA	NA	NA	NA	NA	None	NA	NA	NA	NA	NA	NA	NA	NA	0.4	Cases in <5yo per 100,000 population	52284.7	50550	49593	49445.8	49870.1	50000.7	50129.5	50014.5	50132.5	50070.3	50140.4	50173.5	50188.3	50237.7	50177.8
66	PEV (Pre-Erythrocytic Vaccine)	3	0.35	4	100	5-17mo	5, 6, & 7 months	2 yrs	0.89	0.95	0.97	0.97	NA	0.5	None	NA	NA	NA	NA	NA	NA	NA	NA	None	NA	NA	NA	NA	NA	NA	NA	NA	0.4	Severe Cases in <5yo per 100,000 population	1385.73	1326.07	1357.73	1402	1426.93	1441.8	1454.8	1439.2	1455.33	1446.8	1452.6	1469.53	1438.6	1438.93	1453.2
66	PEV (Pre-Erythrocytic Vaccine)	3	0.35	4	100	5-17mo	5, 6, & 7 months	2 yrs	0.89	0.95	0.97	0.97	NA	0.5	None	NA	NA	NA	NA	NA	NA	NA	NA	None	NA	NA	NA	NA	NA	NA	NA	NA	0.4	Deaths in < 5yo per 100,000 population	335.667	323.867	318.667	322.067	333.267	317.667	336.133	316.067	324.267	328.4	332.533	320.133	328.2	322.2	320.133
66	PEV (Pre-Erythrocytic Vaccine)	3	0.35	4	100	5-17mo	5, 6, & 7 months	2 yrs	0.89	0.95	0.97	0.97	NA	0.5	None	NA	NA	NA	NA	NA	NA	NA	NA	None	NA	NA	NA	NA	NA	NA	NA	NA	0.4	DALYs per 100,000 population	9824.31	9587.58	9443.25	9558.4	9778.02	9513.37	10090.7	9559.09	9938.36	10034.2	10181.3	9864.47	10048.5	9883.45	9863.14
66	PEV (Pre-Erythrocytic Vaccine)	3	0.35	4	100	5-17mo	5, 6, & 7 months	2 yrs	0.89	0.95	0.97	0.97	NA	0.5	None	NA	NA	NA	NA	NA	NA	NA	NA	None	NA	NA	NA	NA	NA	NA	NA	NA	0.4	Income and productivity gains from delivering vaccine (US$ / dose)	0.205002	0.507234	0.58469	0.635145	0.464276	0.142547	-0.256347	-0.678812	-1.01798	-1.33578	-1.60348	-1.9044	-2.00677	-2.12445	-2.23579
67	PEV (Pre-Erythrocytic Vaccine)	3	0.35	4	100	5-17mo	5, 6, & 7 months	2 yrs	0.7	0.81	0.93	0.93	NA	0.95	None	NA	NA	NA	NA	NA	NA	NA	NA	None	NA	NA	NA	NA	NA	NA	NA	NA	0.4	Cases per 100,000 population	111245	109643	108741	108677	109117	109956	110876	112024	112930	113888	114642	115315	115709	116134	116330
67	PEV (Pre-Erythrocytic Vaccine)	3	0.35	4	100	5-17mo	5, 6, & 7 months	2 yrs	0.7	0.81	0.93	0.93	NA	0.95	None	NA	NA	NA	NA	NA	NA	NA	NA	None	NA	NA	NA	NA	NA	NA	NA	NA	0.4	Severe Cases per 100,000 population	1510.45	1453	1501.18	1523.82	1538.27	1582	1590.73	1600.45	1623.14	1605.95	1627.82	1603.36	1605.64	1621.68	1626.32
67	PEV (Pre-Erythrocytic Vaccine)	3	0.35	4	100	5-17mo	5, 6, & 7 months	2 yrs	0.7	0.81	0.93	0.93	NA	0.95	None	NA	NA	NA	NA	NA	NA	NA	NA	None	NA	NA	NA	NA	NA	NA	NA	NA	0.4	Deaths per 100,000 population	359.273	351.727	354.636	353.727	358.455	358.955	362.227	369.773	374.227	361.455	372.682	372.818	376.545	364.455	376.636
67	PEV (Pre-Erythrocytic Vaccine)	3	0.35	4	100	5-17mo	5, 6, & 7 months	2 yrs	0.7	0.81	0.93	0.93	NA	0.95	None	NA	NA	NA	NA	NA	NA	NA	NA	None	NA	NA	NA	NA	NA	NA	NA	NA	0.4	Cases in <5yo per 100,000 population	52415.5	50934.4	50039.4	49849	50236.5	50349.5	50353.7	50398	50379.9	50484	50484	50515.9	50525.1	50596.3	50502.1
67	PEV (Pre-Erythrocytic Vaccine)	3	0.35	4	100	5-17mo	5, 6, & 7 months	2 yrs	0.7	0.81	0.93	0.93	NA	0.95	None	NA	NA	NA	NA	NA	NA	NA	NA	None	NA	NA	NA	NA	NA	NA	NA	NA	0.4	Severe Cases in <5yo per 100,000 population	1395.68	1335.18	1383.59	1405.95	1421.05	1446.23	1434.32	1437.77	1456.18	1434.86	1456.59	1434.55	1430.36	1446.09	1449.45
67	PEV (Pre-Erythrocytic Vaccine)	3	0.35	4	100	5-17mo	5, 6, & 7 months	2 yrs	0.7	0.81	0.93	0.93	NA	0.95	None	NA	NA	NA	NA	NA	NA	NA	NA	None	NA	NA	NA	NA	NA	NA	NA	NA	0.4	Deaths in < 5yo per 100,000 population	328.455	319.273	321.5	324.455	327.455	324.318	325.409	331.318	334.182	321.045	332.773	329.182	333.045	325.773	333.045
67	PEV (Pre-Erythrocytic Vaccine)	3	0.35	4	100	5-17mo	5, 6, & 7 months	2 yrs	0.7	0.81	0.93	0.93	NA	0.95	None	NA	NA	NA	NA	NA	NA	NA	NA	None	NA	NA	NA	NA	NA	NA	NA	NA	0.4	DALYs per 100,000 population	9681.87	9484.18	9542.28	9524.16	9648.23	9671.9	9769.82	9964.59	10095.8	9768.89	10068.6	10042.1	10159.7	9839.86	10159.7
67	PEV (Pre-Erythrocytic Vaccine)	3	0.35	4	100	5-17mo	5, 6, & 7 months	2 yrs	0.7	0.81	0.93	0.93	NA	0.95	None	NA	NA	NA	NA	NA	NA	NA	NA	None	NA	NA	NA	NA	NA	NA	NA	NA	0.4	Income and productivity gains from delivering vaccine (US$ / dose)	0.157537	0.542979	0.615722	0.598352	0.482412	0.158059	-0.193702	-0.615756	-0.969351	-1.32605	-1.57819	-1.81807	-1.95886	-2.11878	-2.21577
68	PEV (Pre-Erythrocytic Vaccine)	3	0.35	4	100	5-17mo	5, 6, & 7 months	2 yrs	0.7	0.81	0.93	0.93	NA	0.8	None	NA	NA	NA	NA	NA	NA	NA	NA	None	NA	NA	NA	NA	NA	NA	NA	NA	0.4	Cases per 100,000 population	111199	109767	108923	108730	109346	109947	110935	112016	113127	113940	114628	115152	115543	115953	116323
68	PEV (Pre-Erythrocytic Vaccine)	3	0.35	4	100	5-17mo	5, 6, & 7 months	2 yrs	0.7	0.81	0.93	0.93	NA	0.8	None	NA	NA	NA	NA	NA	NA	NA	NA	None	NA	NA	NA	NA	NA	NA	NA	NA	0.4	Severe Cases per 100,000 population	1509	1453.71	1482.24	1511.67	1551.81	1581.33	1588.86	1593.52	1605.14	1603.67	1608.81	1608.67	1616.19	1605.38	1612.1
68	PEV (Pre-Erythrocytic Vaccine)	3	0.35	4	100	5-17mo	5, 6, & 7 months	2 yrs	0.7	0.81	0.93	0.93	NA	0.8	None	NA	NA	NA	NA	NA	NA	NA	NA	None	NA	NA	NA	NA	NA	NA	NA	NA	0.4	Deaths per 100,000 population	360.952	347.095	349.667	352.952	360.238	364.619	361.619	366.095	372.619	371.524	369.381	372.048	367.238	366.333	368.571
68	PEV (Pre-Erythrocytic Vaccine)	3	0.35	4	100	5-17mo	5, 6, & 7 months	2 yrs	0.7	0.81	0.93	0.93	NA	0.8	None	NA	NA	NA	NA	NA	NA	NA	NA	None	NA	NA	NA	NA	NA	NA	NA	NA	0.4	Cases in <5yo per 100,000 population	52390.3	50943	50122.7	49928.8	50381.5	50455.2	50347.6	50469.8	50472.1	50564.5	50572.1	50549.8	50528	50651.4	50599.6
68	PEV (Pre-Erythrocytic Vaccine)	3	0.35	4	100	5-17mo	5, 6, & 7 months	2 yrs	0.7	0.81	0.93	0.93	NA	0.8	None	NA	NA	NA	NA	NA	NA	NA	NA	None	NA	NA	NA	NA	NA	NA	NA	NA	0.4	Severe Cases in <5yo per 100,000 population	1392.9	1335.38	1368.76	1395.38	1433.52	1446.29	1439.95	1436.48	1443.57	1435.19	1437.14	1436.9	1447	1434.1	1441.29
68	PEV (Pre-Erythrocytic Vaccine)	3	0.35	4	100	5-17mo	5, 6, & 7 months	2 yrs	0.7	0.81	0.93	0.93	NA	0.8	None	NA	NA	NA	NA	NA	NA	NA	NA	None	NA	NA	NA	NA	NA	NA	NA	NA	0.4	Deaths in < 5yo per 100,000 population	329.714	316.143	319.333	320.571	330.667	331.286	325.143	328.381	332.048	329.905	329.476	329.571	325.905	326.095	327.476
68	PEV (Pre-Erythrocytic Vaccine)	3	0.35	4	100	5-17mo	5, 6, & 7 months	2 yrs	0.7	0.81	0.93	0.93	NA	0.8	None	NA	NA	NA	NA	NA	NA	NA	NA	None	NA	NA	NA	NA	NA	NA	NA	NA	0.4	DALYs per 100,000 population	9733.79	9357.43	9420.95	9506.85	9712.94	9823.55	9757.6	9873.95	10031.4	10012.8	9957.62	10044	9926.71	9896.84	9946.35
68	PEV (Pre-Erythrocytic Vaccine)	3	0.35	4	100	5-17mo	5, 6, & 7 months	2 yrs	0.7	0.81	0.93	0.93	NA	0.8	None	NA	NA	NA	NA	NA	NA	NA	NA	None	NA	NA	NA	NA	NA	NA	NA	NA	0.4	Income and productivity gains from delivering vaccine (US$ / dose)	0.165224	0.492495	0.583685	0.622741	0.417297	0.199852	-0.229078	-0.616385	-1.04984	-1.33458	-1.58303	-1.80862	-1.9652	-2.0899	-2.2541
69	PEV (Pre-Erythrocytic Vaccine)	3	0.35	4	100	5-17mo	5, 6, & 7 months	2 yrs	0.7	0.81	0.93	0.93	NA	0.5	None	NA	NA	NA	NA	NA	NA	NA	NA	None	NA	NA	NA	NA	NA	NA	NA	NA	0.4	Cases per 100,000 population	111159	109704	108898	108889	109377	110195	111116	112166	113083	113759	114531	115091	115497	115781	116168
69	PEV (Pre-Erythrocytic Vaccine)	3	0.35	4	100	5-17mo	5, 6, & 7 months	2 yrs	0.7	0.81	0.93	0.93	NA	0.5	None	NA	NA	NA	NA	NA	NA	NA	NA	None	NA	NA	NA	NA	NA	NA	NA	NA	0.4	Severe Cases per 100,000 population	1502.84	1456.46	1484.91	1525.46	1544.12	1581	1592.19	1603.59	1608.38	1614.44	1618.09	1608.75	1607.34	1609.93	1609.37
69	PEV (Pre-Erythrocytic Vaccine)	3	0.35	4	100	5-17mo	5, 6, & 7 months	2 yrs	0.7	0.81	0.93	0.93	NA	0.5	None	NA	NA	NA	NA	NA	NA	NA	NA	None	NA	NA	NA	NA	NA	NA	NA	NA	0.4	Deaths per 100,000 population	363.015	350.118	351.706	353.574	357.221	358.485	366.132	371.397	369.971	367.485	370.162	369.985	369.235	372.235	369.75
69	PEV (Pre-Erythrocytic Vaccine)	3	0.35	4	100	5-17mo	5, 6, & 7 months	2 yrs	0.7	0.81	0.93	0.93	NA	0.5	None	NA	NA	NA	NA	NA	NA	NA	NA	None	NA	NA	NA	NA	NA	NA	NA	NA	0.4	Cases in <5yo per 100,000 population	52363.8	50945.7	50178.6	50104.4	50493.8	50666.9	50672.1	50705.6	50731.9	50717.3	50750	50758.3	50755.6	50726.5	50811.1
69	PEV (Pre-Erythrocytic Vaccine)	3	0.35	4	100	5-17mo	5, 6, & 7 months	2 yrs	0.7	0.81	0.93	0.93	NA	0.5	None	NA	NA	NA	NA	NA	NA	NA	NA	None	NA	NA	NA	NA	NA	NA	NA	NA	0.4	Severe Cases in <5yo per 100,000 population	1385.9	1339.84	1371.76	1409.93	1425.79	1444.13	1443.03	1448.74	1446.16	1451.46	1450.38	1440.1	1440.59	1439.6	1438.03
69	PEV (Pre-Erythrocytic Vaccine)	3	0.35	4	100	5-17mo	5, 6, & 7 months	2 yrs	0.7	0.81	0.93	0.93	NA	0.5	None	NA	NA	NA	NA	NA	NA	NA	NA	None	NA	NA	NA	NA	NA	NA	NA	NA	0.4	Deaths in < 5yo per 100,000 population	332.338	318.235	320.088	323	326.103	323.5	328.779	332.221	329.853	328.25	329.971	328.882	329.544	329.853	328.176
69	PEV (Pre-Erythrocytic Vaccine)	3	0.35	4	100	5-17mo	5, 6, & 7 months	2 yrs	0.7	0.81	0.93	0.93	NA	0.5	None	NA	NA	NA	NA	NA	NA	NA	NA	None	NA	NA	NA	NA	NA	NA	NA	NA	0.4	DALYs per 100,000 population	9784.72	9443.29	9483.37	9528.18	9645.07	9675.53	9869.62	10010.6	9964.31	9926.68	9993.9	9979.37	9970.26	10044.3	9971.35
69	PEV (Pre-Erythrocytic Vaccine)	3	0.35	4	100	5-17mo	5, 6, & 7 months	2 yrs	0.7	0.81	0.93	0.93	NA	0.5	None	NA	NA	NA	NA	NA	NA	NA	NA	None	NA	NA	NA	NA	NA	NA	NA	NA	0.4	Income and productivity gains from delivering vaccine (US$ / dose)	0.193613	0.545922	0.652474	0.62084	0.481353	0.137117	-0.238027	-0.671342	-1.04991	-1.33902	-1.61823	-1.85672	-2.01368	-2.12633	-2.27724
70	PEV (Pre-Erythrocytic Vaccine)	3	0.35	4	100	5-17mo	5, 6, & 7 months	2 yrs	0.5	0.69	0.85	0.85	NA	0.95	None	NA	NA	NA	NA	NA	NA	NA	NA	None	NA	NA	NA	NA	NA	NA	NA	NA	0.4	Cases per 100,000 population	111197	110187	109528	109465	109754	110484	111228	111997	112788	113417	114067	114430	114693	115015	115303
70	PEV (Pre-Erythrocytic Vaccine)	3	0.35	4	100	5-17mo	5, 6, & 7 months	2 yrs	0.5	0.69	0.85	0.85	NA	0.95	None	NA	NA	NA	NA	NA	NA	NA	NA	None	NA	NA	NA	NA	NA	NA	NA	NA	0.4	Severe Cases per 100,000 population	1501.94	1469.24	1499.62	1524.21	1554.71	1563.59	1589.09	1580.03	1589.12	1585.82	1585.79	1594.09	1597.88	1592.97	1598.09
70	PEV (Pre-Erythrocytic Vaccine)	3	0.35	4	100	5-17mo	5, 6, & 7 months	2 yrs	0.5	0.69	0.85	0.85	NA	0.95	None	NA	NA	NA	NA	NA	NA	NA	NA	None	NA	NA	NA	NA	NA	NA	NA	NA	0.4	Deaths per 100,000 population	369.529	354.324	360.941	356.176	357.794	361.706	370.294	367.471	365.471	366.382	372.088	369.353	373.618	366.735	369.412
70	PEV (Pre-Erythrocytic Vaccine)	3	0.35	4	100	5-17mo	5, 6, & 7 months	2 yrs	0.5	0.69	0.85	0.85	NA	0.95	None	NA	NA	NA	NA	NA	NA	NA	NA	None	NA	NA	NA	NA	NA	NA	NA	NA	0.4	Cases in <5yo per 100,000 population	52545.6	51437.1	50765.9	50675.1	50897.7	51112.7	51015	51056.2	51058.6	51069.9	51099.8	51061.9	51076.1	51139.6	51110.3
70	PEV (Pre-Erythrocytic Vaccine)	3	0.35	4	100	5-17mo	5, 6, & 7 months	2 yrs	0.5	0.69	0.85	0.85	NA	0.95	None	NA	NA	NA	NA	NA	NA	NA	NA	None	NA	NA	NA	NA	NA	NA	NA	NA	0.4	Severe Cases in <5yo per 100,000 population	1386.74	1354.18	1384.12	1404.62	1433.47	1434.71	1445.59	1431.62	1432.18	1431.65	1427.18	1430.62	1433.32	1435.12	1436.88
70	PEV (Pre-Erythrocytic Vaccine)	3	0.35	4	100	5-17mo	5, 6, & 7 months	2 yrs	0.5	0.69	0.85	0.85	NA	0.95	None	NA	NA	NA	NA	NA	NA	NA	NA	None	NA	NA	NA	NA	NA	NA	NA	NA	0.4	Deaths in < 5yo per 100,000 population	338.5	324.853	328.382	323.176	328.029	328.5	335.029	331.382	328.206	327.853	331.647	329	333.412	327.765	328.412
70	PEV (Pre-Erythrocytic Vaccine)	3	0.35	4	100	5-17mo	5, 6, & 7 months	2 yrs	0.5	0.69	0.85	0.85	NA	0.95	None	NA	NA	NA	NA	NA	NA	NA	NA	None	NA	NA	NA	NA	NA	NA	NA	NA	0.4	DALYs per 100,000 population	9953.67	9555.58	9719.1	9601.71	9649.81	9745.67	9983.12	9914.41	9856.41	9886.68	10037.4	9962.93	10082.1	9896.99	9961.63
70	PEV (Pre-Erythrocytic Vaccine)	3	0.35	4	100	5-17mo	5, 6, & 7 months	2 yrs	0.5	0.69	0.85	0.85	NA	0.95	None	NA	NA	NA	NA	NA	NA	NA	NA	None	NA	NA	NA	NA	NA	NA	NA	NA	0.4	Income and productivity gains from delivering vaccine (US$ / dose)	0.302157	0.525055	0.589123	0.585729	0.463289	0.144929	-0.24649	-0.593293	-0.981271	-1.27734	-1.55853	-1.78396	-1.89699	-2.024	-2.18633
71	PEV (Pre-Erythrocytic Vaccine)	3	0.35	4	100	5-17mo	5, 6, & 7 months	2 yrs	0.5	0.69	0.85	0.85	NA	0.8	None	NA	NA	NA	NA	NA	NA	NA	NA	None	NA	NA	NA	NA	NA	NA	NA	NA	0.4	Cases per 100,000 population	111133	110178	109423	109368	109815	110446	111265	111931	112716	113440	113926	114296	114845	114965	115177
71	PEV (Pre-Erythrocytic Vaccine)	3	0.35	4	100	5-17mo	5, 6, & 7 months	2 yrs	0.5	0.69	0.85	0.85	NA	0.8	None	NA	NA	NA	NA	NA	NA	NA	NA	None	NA	NA	NA	NA	NA	NA	NA	NA	0.4	Severe Cases per 100,000 population	1510.25	1471.62	1500.29	1537.42	1564.12	1560.21	1568.54	1586.96	1580.71	1609.21	1584.71	1606.96	1605.46	1604.08	1614.25
71	PEV (Pre-Erythrocytic Vaccine)	3	0.35	4	100	5-17mo	5, 6, & 7 months	2 yrs	0.5	0.69	0.85	0.85	NA	0.8	None	NA	NA	NA	NA	NA	NA	NA	NA	None	NA	NA	NA	NA	NA	NA	NA	NA	0.4	Deaths per 100,000 population	364.75	355.542	358.5	358.333	361.417	372.167	365.25	365.958	369.292	369.292	370.042	373.5	374.542	366.625	373.292
71	PEV (Pre-Erythrocytic Vaccine)	3	0.35	4	100	5-17mo	5, 6, & 7 months	2 yrs	0.5	0.69	0.85	0.85	NA	0.8	None	NA	NA	NA	NA	NA	NA	NA	NA	None	NA	NA	NA	NA	NA	NA	NA	NA	0.4	Cases in <5yo per 100,000 population	52524.6	51451.8	50761.2	50574.5	51005.2	51137	51150	51039.9	51092.5	51197.2	51167.2	51124.1	51222	51126.2	51232.3
71	PEV (Pre-Erythrocytic Vaccine)	3	0.35	4	100	5-17mo	5, 6, & 7 months	2 yrs	0.5	0.69	0.85	0.85	NA	0.8	None	NA	NA	NA	NA	NA	NA	NA	NA	None	NA	NA	NA	NA	NA	NA	NA	NA	0.4	Severe Cases in <5yo per 100,000 population	1395.92	1353.54	1381.38	1418.83	1442.62	1429.33	1425.83	1436.5	1429.54	1454	1432.42	1444.25	1446.67	1445.75	1452.04
71	PEV (Pre-Erythrocytic Vaccine)	3	0.35	4	100	5-17mo	5, 6, & 7 months	2 yrs	0.5	0.69	0.85	0.85	NA	0.8	None	NA	NA	NA	NA	NA	NA	NA	NA	None	NA	NA	NA	NA	NA	NA	NA	NA	0.4	Deaths in < 5yo per 100,000 population	332.625	324.875	328	327.292	329.125	336.833	330.333	329.458	330.833	329.875	333.125	332.25	334.167	328.375	332.417
71	PEV (Pre-Erythrocytic Vaccine)	3	0.35	4	100	5-17mo	5, 6, & 7 months	2 yrs	0.5	0.69	0.85	0.85	NA	0.8	None	NA	NA	NA	NA	NA	NA	NA	NA	None	NA	NA	NA	NA	NA	NA	NA	NA	0.4	DALYs per 100,000 population	9833.75	9569.31	9649.52	9644.99	9740.66	10012.4	9841.57	9868.83	9984.18	9986.99	9985.86	10069.8	10111.9	9892.74	10087.4
71	PEV (Pre-Erythrocytic Vaccine)	3	0.35	4	100	5-17mo	5, 6, & 7 months	2 yrs	0.5	0.69	0.85	0.85	NA	0.8	None	NA	NA	NA	NA	NA	NA	NA	NA	None	NA	NA	NA	NA	NA	NA	NA	NA	0.4	Income and productivity gains from delivering vaccine (US$ / dose)	0.298386	0.550884	0.668382	0.612316	0.462795	0.175457	-0.212794	-0.589848	-0.964815	-1.33144	-1.52977	-1.75257	-1.99244	-2.0737	-2.17348
72	PEV (Pre-Erythrocytic Vaccine)	3	0.35	4	100	5-17mo	5, 6, & 7 months	2 yrs	0.5	0.69	0.85	0.85	NA	0.5	None	NA	NA	NA	NA	NA	NA	NA	NA	None	NA	NA	NA	NA	NA	NA	NA	NA	0.4	Cases per 100,000 population	111238	110186	109639	109638	110019	110648	111349	112164	112791	113426	113944	114391	114589	115037	115207
72	PEV (Pre-Erythrocytic Vaccine)	3	0.35	4	100	5-17mo	5, 6, & 7 months	2 yrs	0.5	0.69	0.85	0.85	NA	0.5	None	NA	NA	NA	NA	NA	NA	NA	NA	None	NA	NA	NA	NA	NA	NA	NA	NA	0.4	Severe Cases per 100,000 population	1504.32	1472.57	1496.41	1528.75	1545.57	1558.89	1569.64	1588.93	1581.66	1592.93	1598.41	1587.98	1601.3	1590.5	1602.77
72	PEV (Pre-Erythrocytic Vaccine)	3	0.35	4	100	5-17mo	5, 6, & 7 months	2 yrs	0.5	0.69	0.85	0.85	NA	0.5	None	NA	NA	NA	NA	NA	NA	NA	NA	None	NA	NA	NA	NA	NA	NA	NA	NA	0.4	Deaths per 100,000 population	367.045	355.795	358.795	359.955	362.25	363.659	367.523	369.5	366.727	369.886	371.568	370.909	372.227	369.341	368.205
72	PEV (Pre-Erythrocytic Vaccine)	3	0.35	4	100	5-17mo	5, 6, & 7 months	2 yrs	0.5	0.69	0.85	0.85	NA	0.5	None	NA	NA	NA	NA	NA	NA	NA	NA	None	NA	NA	NA	NA	NA	NA	NA	NA	0.4	Cases in <5yo per 100,000 population	52538.8	51388.8	50873	50818.1	51106.4	51239.4	51244.3	51311	51241.4	51287.2	51303.6	51361.5	51242.5	51318.4	51353
72	PEV (Pre-Erythrocytic Vaccine)	3	0.35	4	100	5-17mo	5, 6, & 7 months	2 yrs	0.5	0.69	0.85	0.85	NA	0.5	None	NA	NA	NA	NA	NA	NA	NA	NA	None	NA	NA	NA	NA	NA	NA	NA	NA	0.4	Severe Cases in <5yo per 100,000 population	1388.45	1357.95	1377.27	1411.45	1427.25	1427.77	1429.09	1441.68	1429.41	1437.25	1440.7	1432.09	1447.55	1436.02	1444.32
72	PEV (Pre-Erythrocytic Vaccine)	3	0.35	4	100	5-17mo	5, 6, & 7 months	2 yrs	0.5	0.69	0.85	0.85	NA	0.5	None	NA	NA	NA	NA	NA	NA	NA	NA	None	NA	NA	NA	NA	NA	NA	NA	NA	0.4	Deaths in < 5yo per 100,000 population	335.318	323.955	326.273	327.75	330.318	330.773	332.523	333.841	327.909	331.864	331.432	332.568	333.455	330.773	327.841
72	PEV (Pre-Erythrocytic Vaccine)	3	0.35	4	100	5-17mo	5, 6, & 7 months	2 yrs	0.5	0.69	0.85	0.85	NA	0.5	None	NA	NA	NA	NA	NA	NA	NA	NA	None	NA	NA	NA	NA	NA	NA	NA	NA	0.4	DALYs per 100,000 population	9897.33	9581.46	9661.73	9692.8	9761.64	9801.31	9898.7	9951.66	9893.69	9975.89	10021.8	10011.6	10050.3	9968.47	9935.81
72	PEV (Pre-Erythrocytic Vaccine)	3	0.35	4	100	5-17mo	5, 6, & 7 months	2 yrs	0.5	0.69	0.85	0.85	NA	0.5	None	NA	NA	NA	NA	NA	NA	NA	NA	None	NA	NA	NA	NA	NA	NA	NA	NA	0.4	Income and productivity gains from delivering vaccine (US$ / dose)	0.263309	0.519862	0.607878	0.582557	0.435847	0.126027	-0.267251	-0.690321	-1.03343	-1.3652	-1.6024	-1.829	-1.96936	-2.17091	-2.27232
73	PEV (Pre-Erythrocytic Vaccine)	3	0.35	10	0.1	5-17mo	5, 6, & 7 months	2 yrs	0.89	0.95	0.97	0.97	NA	0.95	None	NA	NA	NA	NA	NA	NA	NA	NA	None	NA	NA	NA	NA	NA	NA	NA	NA	0.4	Cases per 100,000 population	8624.37	8623.17	8573.96	8365.62	8297.69	8137.92	8063.64	7908.47	7800.55	7666.54	7610.29	7495.07	7342.61	7229.5	7155.62
73	PEV (Pre-Erythrocytic Vaccine)	3	0.35	10	0.1	5-17mo	5, 6, & 7 months	2 yrs	0.89	0.95	0.97	0.97	NA	0.95	None	NA	NA	NA	NA	NA	NA	NA	NA	None	NA	NA	NA	NA	NA	NA	NA	NA	0.4	Severe Cases per 100,000 population	149.918	150.245	147.5	141.218	140.336	135.645	134.091	131.745	128.827	127.264	128.109	124.391	122.882	119.973	122.218
73	PEV (Pre-Erythrocytic Vaccine)	3	0.35	10	0.1	5-17mo	5, 6, & 7 months	2 yrs	0.89	0.95	0.97	0.97	NA	0.95	None	NA	NA	NA	NA	NA	NA	NA	NA	None	NA	NA	NA	NA	NA	NA	NA	NA	0.4	Deaths per 100,000 population	30.2273	31.4	30.5182	29.9	29.6364	28.6818	28.9	28.6364	27.2455	27.6455	27.2091	26.6	26.0182	26.7182	25.8091
73	PEV (Pre-Erythrocytic Vaccine)	3	0.35	10	0.1	5-17mo	5, 6, & 7 months	2 yrs	0.89	0.95	0.97	0.97	NA	0.95	None	NA	NA	NA	NA	NA	NA	NA	NA	None	NA	NA	NA	NA	NA	NA	NA	NA	0.4	Cases in <5yo per 100,000 population	688.527	652.155	605.055	537.591	492.255	471.218	474.718	466.655	459.891	447.536	451.073	439.445	428.682	425.8	423.582
73	PEV (Pre-Erythrocytic Vaccine)	3	0.35	10	0.1	5-17mo	5, 6, & 7 months	2 yrs	0.89	0.95	0.97	0.97	NA	0.95	None	NA	NA	NA	NA	NA	NA	NA	NA	None	NA	NA	NA	NA	NA	NA	NA	NA	0.4	Severe Cases in <5yo per 100,000 population	34.7636	33.3091	30.9909	27.4182	25.8273	24.6727	25.0818	23.7545	23.3636	23.0727	23.8	23.2818	22.7	21.9545	22.4364
73	PEV (Pre-Erythrocytic Vaccine)	3	0.35	10	0.1	5-17mo	5, 6, & 7 months	2 yrs	0.89	0.95	0.97	0.97	NA	0.95	None	NA	NA	NA	NA	NA	NA	NA	NA	None	NA	NA	NA	NA	NA	NA	NA	NA	0.4	Deaths in < 5yo per 100,000 population	7.92727	8.10909	7.79091	7.28182	7.03636	7.11818	7.20909	6.85455	6.5	6.88182	6.47273	6.75455	6.35455	7.03636	6.64545
73	PEV (Pre-Erythrocytic Vaccine)	3	0.35	10	0.1	5-17mo	5, 6, & 7 months	2 yrs	0.89	0.95	0.97	0.97	NA	0.95	None	NA	NA	NA	NA	NA	NA	NA	NA	None	NA	NA	NA	NA	NA	NA	NA	NA	0.4	DALYs per 100,000 population	770.579	802.432	773.409	755.754	749.705	729.157	730.811	726.44	689.26	699.672	685.558	673.975	657.784	677.69	653.08
73	PEV (Pre-Erythrocytic Vaccine)	3	0.35	10	0.1	5-17mo	5, 6, & 7 months	2 yrs	0.89	0.95	0.97	0.97	NA	0.95	None	NA	NA	NA	NA	NA	NA	NA	NA	None	NA	NA	NA	NA	NA	NA	NA	NA	0.4	Income and productivity gains from delivering vaccine (US$ / dose)	-0.0101093	-0.011531	-0.000608517	0.0558313	0.0728312	0.12081	0.144922	0.185772	0.219982	0.260575	0.278618	0.313525	0.361025	0.395439	0.416684
74	PEV (Pre-Erythrocytic Vaccine)	3	0.35	10	0.1	5-17mo	5, 6, & 7 months	2 yrs	0.89	0.95	0.97	0.97	NA	0.8	None	NA	NA	NA	NA	NA	NA	NA	NA	None	NA	NA	NA	NA	NA	NA	NA	NA	0.4	Cases per 100,000 population	8623.99	8611.1	8547.46	8332.67	8317.11	8231.3	8044.45	7996.95	7821.45	7723.24	7605.91	7458.24	7351.65	7257.96	7087.08
74	PEV (Pre-Erythrocytic Vaccine)	3	0.35	10	0.1	5-17mo	5, 6, & 7 months	2 yrs	0.89	0.95	0.97	0.97	NA	0.8	None	NA	NA	NA	NA	NA	NA	NA	NA	None	NA	NA	NA	NA	NA	NA	NA	NA	0.4	Severe Cases per 100,000 population	150.355	148.564	147.409	139.909	138.791	137.255	135.091	132.064	131.018	127.636	126.627	124.973	121.8	121.918	119.427
74	PEV (Pre-Erythrocytic Vaccine)	3	0.35	10	0.1	5-17mo	5, 6, & 7 months	2 yrs	0.89	0.95	0.97	0.97	NA	0.8	None	NA	NA	NA	NA	NA	NA	NA	NA	None	NA	NA	NA	NA	NA	NA	NA	NA	0.4	Deaths per 100,000 population	30.5	31.0091	30.5091	29.4455	28.3091	28.6	29.0455	28.3727	28.3909	27.6909	26.2545	26.7364	26.4273	26.4636	25.9273
74	PEV (Pre-Erythrocytic Vaccine)	3	0.35	10	0.1	5-17mo	5, 6, & 7 months	2 yrs	0.89	0.95	0.97	0.97	NA	0.8	None	NA	NA	NA	NA	NA	NA	NA	NA	None	NA	NA	NA	NA	NA	NA	NA	NA	0.4	Cases in <5yo per 100,000 population	690.209	653.682	607.736	539.509	500.464	480.464	479.064	473.4	461.709	460.591	454.009	439.991	432.545	429.782	413.455
74	PEV (Pre-Erythrocytic Vaccine)	3	0.35	10	0.1	5-17mo	5, 6, & 7 months	2 yrs	0.89	0.95	0.97	0.97	NA	0.8	None	NA	NA	NA	NA	NA	NA	NA	NA	None	NA	NA	NA	NA	NA	NA	NA	NA	0.4	Severe Cases in <5yo per 100,000 population	34.9	32.8727	31.6818	27.3273	26.5091	25.5273	24.8909	24.6	24.7091	23.9182	23.4455	23.0364	23.4182	22.3636	21.8455
74	PEV (Pre-Erythrocytic Vaccine)	3	0.35	10	0.1	5-17mo	5, 6, & 7 months	2 yrs	0.89	0.95	0.97	0.97	NA	0.8	None	NA	NA	NA	NA	NA	NA	NA	NA	None	NA	NA	NA	NA	NA	NA	NA	NA	0.4	Deaths in < 5yo per 100,000 population	8.03636	7.87273	7.75455	7.22727	6.90909	7.10909	7.06364	7.14545	7.18182	6.79091	6.71818	6.84545	6.82727	6.68182	6.76364
74	PEV (Pre-Erythrocytic Vaccine)	3	0.35	10	0.1	5-17mo	5, 6, & 7 months	2 yrs	0.89	0.95	0.97	0.97	NA	0.8	None	NA	NA	NA	NA	NA	NA	NA	NA	None	NA	NA	NA	NA	NA	NA	NA	NA	0.4	DALYs per 100,000 population	779.911	791.179	772.664	748.308	720.969	728.168	740.372	719.722	723.142	700.63	668.071	679.354	670.864	670.413	653.255
74	PEV (Pre-Erythrocytic Vaccine)	3	0.35	10	0.1	5-17mo	5, 6, & 7 months	2 yrs	0.89	0.95	0.97	0.97	NA	0.8	None	NA	NA	NA	NA	NA	NA	NA	NA	None	NA	NA	NA	NA	NA	NA	NA	NA	0.4	Income and productivity gains from delivering vaccine (US$ / dose)	-0.00992714	-0.00541309	0.00778089	0.0695114	0.0705065	0.0936499	0.152709	0.167086	0.217968	0.25225	0.288766	0.333443	0.369089	0.397199	0.449457
75	PEV (Pre-Erythrocytic Vaccine)	3	0.35	10	0.1	5-17mo	5, 6, & 7 months	2 yrs	0.89	0.95	0.97	0.97	NA	0.5	None	NA	NA	NA	NA	NA	NA	NA	NA	None	NA	NA	NA	NA	NA	NA	NA	NA	0.4	Cases per 100,000 population	8608.65	8551.16	8514.92	8340.15	8235.43	8114.81	8033.92	7904.1	7824.14	7666.69	7587.8	7500.96	7345.44	7279.01	7197.94
75	PEV (Pre-Erythrocytic Vaccine)	3	0.35	10	0.1	5-17mo	5, 6, & 7 months	2 yrs	0.89	0.95	0.97	0.97	NA	0.5	None	NA	NA	NA	NA	NA	NA	NA	NA	None	NA	NA	NA	NA	NA	NA	NA	NA	0.4	Severe Cases per 100,000 population	150.245	148.245	144.373	140.464	138.745	137.327	133.064	130.845	129.673	129.991	126.355	125.236	125.164	122.927	121.973
75	PEV (Pre-Erythrocytic Vaccine)	3	0.35	10	0.1	5-17mo	5, 6, & 7 months	2 yrs	0.89	0.95	0.97	0.97	NA	0.5	None	NA	NA	NA	NA	NA	NA	NA	NA	None	NA	NA	NA	NA	NA	NA	NA	NA	0.4	Deaths per 100,000 population	30.3727	30.9182	29.6	29.1364	29.4727	28.8545	28.2364	28.1364	27.7909	28.4273	27.6909	27.0727	27.3182	26.4364	26.0364
75	PEV (Pre-Erythrocytic Vaccine)	3	0.35	10	0.1	5-17mo	5, 6, & 7 months	2 yrs	0.89	0.95	0.97	0.97	NA	0.5	None	NA	NA	NA	NA	NA	NA	NA	NA	None	NA	NA	NA	NA	NA	NA	NA	NA	0.4	Cases in <5yo per 100,000 population	691.582	648.773	602.182	552.391	498.609	475.855	477.573	468.555	466.427	456.436	455.736	445.491	438.682	435.718	426.209
75	PEV (Pre-Erythrocytic Vaccine)	3	0.35	10	0.1	5-17mo	5, 6, & 7 months	2 yrs	0.89	0.95	0.97	0.97	NA	0.5	None	NA	NA	NA	NA	NA	NA	NA	NA	None	NA	NA	NA	NA	NA	NA	NA	NA	0.4	Severe Cases in <5yo per 100,000 population	35.0273	32.7545	29.8182	27.9091	25.3818	25.4636	25.0818	24.1364	24.4455	24.6636	24.0364	23.4	22.7818	23.3909	23.2273
75	PEV (Pre-Erythrocytic Vaccine)	3	0.35	10	0.1	5-17mo	5, 6, & 7 months	2 yrs	0.89	0.95	0.97	0.97	NA	0.5	None	NA	NA	NA	NA	NA	NA	NA	NA	None	NA	NA	NA	NA	NA	NA	NA	NA	0.4	Deaths in < 5yo per 100,000 population	8.24545	8	7.41818	7.37273	7.50909	7	7.12727	6.89091	6.59091	7.41818	7.23636	6.93636	6.54545	6.70909	6.6
75	PEV (Pre-Erythrocytic Vaccine)	3	0.35	10	0.1	5-17mo	5, 6, & 7 months	2 yrs	0.89	0.95	0.97	0.97	NA	0.5	None	NA	NA	NA	NA	NA	NA	NA	NA	None	NA	NA	NA	NA	NA	NA	NA	NA	0.4	DALYs per 100,000 population	777.351	788.401	754.714	741.857	750.13	731.577	714.689	711.093	703.169	721.268	704.163	682.914	691.699	671.203	657.399
75	PEV (Pre-Erythrocytic Vaccine)	3	0.35	10	0.1	5-17mo	5, 6, & 7 months	2 yrs	0.89	0.95	0.97	0.97	NA	0.5	None	NA	NA	NA	NA	NA	NA	NA	NA	None	NA	NA	NA	NA	NA	NA	NA	NA	0.4	Income and productivity gains from delivering vaccine (US$ / dose)	-0.00509082	0.0130458	0.0199317	0.0753819	0.103161	0.139783	0.169951	0.207614	0.233789	0.285603	0.314862	0.344212	0.395727	0.41701	0.446049
76	PEV (Pre-Erythrocytic Vaccine)	3	0.35	10	0.1	5-17mo	5, 6, & 7 months	2 yrs	0.7	0.81	0.93	0.93	NA	0.95	None	NA	NA	NA	NA	NA	NA	NA	NA	None	NA	NA	NA	NA	NA	NA	NA	NA	0.4	Cases per 100,000 population	8639.99	8603.61	8567.12	8433.96	8363.8	8224.05	8103.39	7958.2	7916.82	7769.46	7689.36	7617.98	7472.04	7439.55	7352.16
76	PEV (Pre-Erythrocytic Vaccine)	3	0.35	10	0.1	5-17mo	5, 6, & 7 months	2 yrs	0.7	0.81	0.93	0.93	NA	0.95	None	NA	NA	NA	NA	NA	NA	NA	NA	None	NA	NA	NA	NA	NA	NA	NA	NA	0.4	Severe Cases per 100,000 population	152.1	149.445	146.473	144.591	142.118	138.9	138.282	133.218	134.255	128.909	128.845	129.5	128.045	127.1	126.564
76	PEV (Pre-Erythrocytic Vaccine)	3	0.35	10	0.1	5-17mo	5, 6, & 7 months	2 yrs	0.7	0.81	0.93	0.93	NA	0.95	None	NA	NA	NA	NA	NA	NA	NA	NA	None	NA	NA	NA	NA	NA	NA	NA	NA	0.4	Deaths per 100,000 population	31.5	31.3273	29.9636	29.6545	30.0455	29.3364	29.3636	27.9909	28.5818	26.8091	27.3273	27.0182	27.6091	27.3273	27.1818
76	PEV (Pre-Erythrocytic Vaccine)	3	0.35	10	0.1	5-17mo	5, 6, & 7 months	2 yrs	0.7	0.81	0.93	0.93	NA	0.95	None	NA	NA	NA	NA	NA	NA	NA	NA	None	NA	NA	NA	NA	NA	NA	NA	NA	0.4	Cases in <5yo per 100,000 population	695.845	656.018	619.218	567.291	532.991	512.455	510.582	494.882	497.973	488.755	479.591	477.973	471.464	464.409	464.991
76	PEV (Pre-Erythrocytic Vaccine)	3	0.35	10	0.1	5-17mo	5, 6, & 7 months	2 yrs	0.7	0.81	0.93	0.93	NA	0.95	None	NA	NA	NA	NA	NA	NA	NA	NA	None	NA	NA	NA	NA	NA	NA	NA	NA	0.4	Severe Cases in <5yo per 100,000 population	35.8636	33.5091	31.6636	29.7727	26.9091	26.2455	27.0909	25.5273	26.3091	24.5	25.1636	24.4364	25.0091	23.8364	24.5818
76	PEV (Pre-Erythrocytic Vaccine)	3	0.35	10	0.1	5-17mo	5, 6, & 7 months	2 yrs	0.7	0.81	0.93	0.93	NA	0.95	None	NA	NA	NA	NA	NA	NA	NA	NA	None	NA	NA	NA	NA	NA	NA	NA	NA	0.4	Deaths in < 5yo per 100,000 population	8.22727	8.37273	8.33636	7.38182	7.33636	7.21818	7.56364	6.8	7.50909	6.85455	6.82727	6.84545	7.11818	6.88182	6.7
76	PEV (Pre-Erythrocytic Vaccine)	3	0.35	10	0.1	5-17mo	5, 6, & 7 months	2 yrs	0.7	0.81	0.93	0.93	NA	0.95	None	NA	NA	NA	NA	NA	NA	NA	NA	None	NA	NA	NA	NA	NA	NA	NA	NA	0.4	DALYs per 100,000 population	802.137	799.968	767.692	753.721	762.916	746.598	741.592	710.621	727.193	680.333	691.999	685.087	700.28	692.707	683.599
76	PEV (Pre-Erythrocytic Vaccine)	3	0.35	10	0.1	5-17mo	5, 6, & 7 months	2 yrs	0.7	0.81	0.93	0.93	NA	0.95	None	NA	NA	NA	NA	NA	NA	NA	NA	None	NA	NA	NA	NA	NA	NA	NA	NA	0.4	Income and productivity gains from delivering vaccine (US$ / dose)	-0.0191888	-0.00516351	0.00202948	0.046893	0.068719	0.119326	0.165486	0.216583	0.228183	0.287557	0.318555	0.342497	0.401385	0.40888	0.441242
77	PEV (Pre-Erythrocytic Vaccine)	3	0.35	10	0.1	5-17mo	5, 6, & 7 months	2 yrs	0.7	0.81	0.93	0.93	NA	0.8	None	NA	NA	NA	NA	NA	NA	NA	NA	None	NA	NA	NA	NA	NA	NA	NA	NA	0.4	Cases per 100,000 population	8615.61	8552.52	8443.43	8331.16	8254.89	8198.34	8132.12	8053.2	7950.49	7825.83	7743.65	7617.22	7565.23	7571.97	7491.53
77	PEV (Pre-Erythrocytic Vaccine)	3	0.35	10	0.1	5-17mo	5, 6, & 7 months	2 yrs	0.7	0.81	0.93	0.93	NA	0.8	None	NA	NA	NA	NA	NA	NA	NA	NA	None	NA	NA	NA	NA	NA	NA	NA	NA	0.4	Severe Cases per 100,000 population	149.845	150.618	145.545	142.7	140.282	138.891	136.5	136.673	133.345	132.136	131.218	127.073	127.709	129.018	127.836
77	PEV (Pre-Erythrocytic Vaccine)	3	0.35	10	0.1	5-17mo	5, 6, & 7 months	2 yrs	0.7	0.81	0.93	0.93	NA	0.8	None	NA	NA	NA	NA	NA	NA	NA	NA	None	NA	NA	NA	NA	NA	NA	NA	NA	0.4	Deaths per 100,000 population	31.3909	31.0909	29.9273	29.8273	29.8545	29.0273	28.4091	28.6909	29.1636	28.8	27.8273	27.6909	26.9455	27.7455	27.3818
77	PEV (Pre-Erythrocytic Vaccine)	3	0.35	10	0.1	5-17mo	5, 6, & 7 months	2 yrs	0.7	0.81	0.93	0.93	NA	0.8	None	NA	NA	NA	NA	NA	NA	NA	NA	None	NA	NA	NA	NA	NA	NA	NA	NA	0.4	Cases in <5yo per 100,000 population	688.164	653	605.091	564.564	526.3	513.164	509.391	507.291	503.964	495	487.382	482.045	476.055	476.636	474.1
77	PEV (Pre-Erythrocytic Vaccine)	3	0.35	10	0.1	5-17mo	5, 6, & 7 months	2 yrs	0.7	0.81	0.93	0.93	NA	0.8	None	NA	NA	NA	NA	NA	NA	NA	NA	None	NA	NA	NA	NA	NA	NA	NA	NA	0.4	Severe Cases in <5yo per 100,000 population	34.9273	33.6909	30.7364	29.1	27.9545	27.3	27.0727	26.4364	26.4364	26.4818	26.0182	25.0545	24.3455	25.9545	24.7
77	PEV (Pre-Erythrocytic Vaccine)	3	0.35	10	0.1	5-17mo	5, 6, & 7 months	2 yrs	0.7	0.81	0.93	0.93	NA	0.8	None	NA	NA	NA	NA	NA	NA	NA	NA	None	NA	NA	NA	NA	NA	NA	NA	NA	0.4	Deaths in < 5yo per 100,000 population	8.2	8.13636	7.7	7.52727	7.22727	7.26364	7.05455	7.29091	7.14545	7.56364	7.13636	7.3	6.66364	7.29091	7.11818
77	PEV (Pre-Erythrocytic Vaccine)	3	0.35	10	0.1	5-17mo	5, 6, & 7 months	2 yrs	0.7	0.81	0.93	0.93	NA	0.8	None	NA	NA	NA	NA	NA	NA	NA	NA	None	NA	NA	NA	NA	NA	NA	NA	NA	0.4	DALYs per 100,000 population	800.898	794.747	763.373	757.552	758.913	740.134	721.107	730.088	738.147	729.979	705.584	702.077	678.9	701.626	697.812
77	PEV (Pre-Erythrocytic Vaccine)	3	0.35	10	0.1	5-17mo	5, 6, & 7 months	2 yrs	0.7	0.81	0.93	0.93	NA	0.8	None	NA	NA	NA	NA	NA	NA	NA	NA	None	NA	NA	NA	NA	NA	NA	NA	NA	0.4	Income and productivity gains from delivering vaccine (US$ / dose)	-0.00805063	0.0123498	0.0499464	0.0895114	0.114302	0.134386	0.161627	0.186257	0.225285	0.27398	0.306557	0.358286	0.375317	0.370433	0.402831
78	PEV (Pre-Erythrocytic Vaccine)	3	0.35	10	0.1	5-17mo	5, 6, & 7 months	2 yrs	0.7	0.81	0.93	0.93	NA	0.5	None	NA	NA	NA	NA	NA	NA	NA	NA	None	NA	NA	NA	NA	NA	NA	NA	NA	0.4	Cases per 100,000 population	8640.19	8603.17	8463.87	8365.08	8320.91	8292.89	8206.6	8070.09	7967.59	7817.28	7734.9	7635.04	7569.45	7468.39	7422.09
78	PEV (Pre-Erythrocytic Vaccine)	3	0.35	10	0.1	5-17mo	5, 6, & 7 months	2 yrs	0.7	0.81	0.93	0.93	NA	0.5	None	NA	NA	NA	NA	NA	NA	NA	NA	None	NA	NA	NA	NA	NA	NA	NA	NA	0.4	Severe Cases per 100,000 population	151.245	150.718	145.427	142.855	138.455	139.927	138.445	136.255	133.682	128.827	132.236	128.827	128.009	128.218	126.755
78	PEV (Pre-Erythrocytic Vaccine)	3	0.35	10	0.1	5-17mo	5, 6, & 7 months	2 yrs	0.7	0.81	0.93	0.93	NA	0.5	None	NA	NA	NA	NA	NA	NA	NA	NA	None	NA	NA	NA	NA	NA	NA	NA	NA	0.4	Deaths per 100,000 population	31.0455	31.0727	30.6545	29.5455	29.4273	29.5818	28.6909	28.3	28.3727	27.1909	28.6636	27.3364	27.3909	26.8455	27.5273
78	PEV (Pre-Erythrocytic Vaccine)	3	0.35	10	0.1	5-17mo	5, 6, & 7 months	2 yrs	0.7	0.81	0.93	0.93	NA	0.5	None	NA	NA	NA	NA	NA	NA	NA	NA	None	NA	NA	NA	NA	NA	NA	NA	NA	0.4	Cases in <5yo per 100,000 population	693.727	658.073	610.755	564.055	530.2	519.727	526.473	509.718	505.3	491.827	490.027	479.945	480.2	472.791	469.5
78	PEV (Pre-Erythrocytic Vaccine)	3	0.35	10	0.1	5-17mo	5, 6, & 7 months	2 yrs	0.7	0.81	0.93	0.93	NA	0.5	None	NA	NA	NA	NA	NA	NA	NA	NA	None	NA	NA	NA	NA	NA	NA	NA	NA	0.4	Severe Cases in <5yo per 100,000 population	35.9545	34.1273	31.3545	29.2455	27.3455	26.6364	26.6091	26.3818	26.2636	25.1091	25.7727	25.4545	24.8455	25.1909	24.6273
78	PEV (Pre-Erythrocytic Vaccine)	3	0.35	10	0.1	5-17mo	5, 6, & 7 months	2 yrs	0.7	0.81	0.93	0.93	NA	0.5	None	NA	NA	NA	NA	NA	NA	NA	NA	None	NA	NA	NA	NA	NA	NA	NA	NA	0.4	Deaths in < 5yo per 100,000 population	8.24545	8.17273	7.69091	7.42727	7.57273	7.42727	7.19091	7.31818	7.10909	6.72727	7.20909	7.05455	6.85455	7.15455	7.03636
78	PEV (Pre-Erythrocytic Vaccine)	3	0.35	10	0.1	5-17mo	5, 6, & 7 months	2 yrs	0.7	0.81	0.93	0.93	NA	0.5	None	NA	NA	NA	NA	NA	NA	NA	NA	None	NA	NA	NA	NA	NA	NA	NA	NA	0.4	DALYs per 100,000 population	791.908	794.318	778.31	753.408	747.331	753.303	726.825	716.736	717.989	692.834	720.925	692.381	693.824	686.478	698.05
78	PEV (Pre-Erythrocytic Vaccine)	3	0.35	10	0.1	5-17mo	5, 6, & 7 months	2 yrs	0.7	0.81	0.93	0.93	NA	0.5	None	NA	NA	NA	NA	NA	NA	NA	NA	None	NA	NA	NA	NA	NA	NA	NA	NA	0.4	Income and productivity gains from delivering vaccine (US$ / dose)	-0.02044	-0.00630191	0.0461925	0.0801169	0.0980162	0.10478	0.141134	0.191179	0.233664	0.296691	0.329447	0.375108	0.398082	0.438568	0.456893
79	PEV (Pre-Erythrocytic Vaccine)	3	0.35	10	0.1	5-17mo	5, 6, & 7 months	2 yrs	0.5	0.69	0.85	0.85	NA	0.95	None	NA	NA	NA	NA	NA	NA	NA	NA	None	NA	NA	NA	NA	NA	NA	NA	NA	0.4	Cases per 100,000 population	8631.44	8597.07	8581.38	8493.65	8429.66	8339.92	8240.42	8130.98	8081.26	7947.56	7862.31	7853.57	7797.07	7766.54	7671.89
79	PEV (Pre-Erythrocytic Vaccine)	3	0.35	10	0.1	5-17mo	5, 6, & 7 months	2 yrs	0.5	0.69	0.85	0.85	NA	0.95	None	NA	NA	NA	NA	NA	NA	NA	NA	None	NA	NA	NA	NA	NA	NA	NA	NA	0.4	Severe Cases per 100,000 population	153.018	149.164	148.373	146.336	142.418	141.973	138.518	135.527	136.3	135.109	135.173	134.718	133.755	133.809	131.509
79	PEV (Pre-Erythrocytic Vaccine)	3	0.35	10	0.1	5-17mo	5, 6, & 7 months	2 yrs	0.5	0.69	0.85	0.85	NA	0.95	None	NA	NA	NA	NA	NA	NA	NA	NA	None	NA	NA	NA	NA	NA	NA	NA	NA	0.4	Deaths per 100,000 population	31.5727	30.9364	31.1273	30.4273	28.5818	29.7455	28.7	29.5091	28.9	29.2364	27.6636	28.1636	27.8727	27.9364	27.8727
79	PEV (Pre-Erythrocytic Vaccine)	3	0.35	10	0.1	5-17mo	5, 6, & 7 months	2 yrs	0.5	0.69	0.85	0.85	NA	0.95	None	NA	NA	NA	NA	NA	NA	NA	NA	None	NA	NA	NA	NA	NA	NA	NA	NA	0.4	Cases in <5yo per 100,000 population	694.209	670.882	637.373	602.136	567.491	558.155	547.745	544.018	538.9	529.691	519.382	523.882	520.282	521.736	511.773
79	PEV (Pre-Erythrocytic Vaccine)	3	0.35	10	0.1	5-17mo	5, 6, & 7 months	2 yrs	0.5	0.69	0.85	0.85	NA	0.95	None	NA	NA	NA	NA	NA	NA	NA	NA	None	NA	NA	NA	NA	NA	NA	NA	NA	0.4	Severe Cases in <5yo per 100,000 population	36.3727	33.7727	32.7818	31.1364	28.3727	29.2455	28.2818	27.6545	27.5545	28.2455	28.0636	27.5182	27.2273	27	26.6364
79	PEV (Pre-Erythrocytic Vaccine)	3	0.35	10	0.1	5-17mo	5, 6, & 7 months	2 yrs	0.5	0.69	0.85	0.85	NA	0.95	None	NA	NA	NA	NA	NA	NA	NA	NA	None	NA	NA	NA	NA	NA	NA	NA	NA	0.4	Deaths in < 5yo per 100,000 population	8.46364	8.19091	7.78182	7.56364	7.29091	7.6	7.61818	7.82727	7.19091	7.73636	6.95455	7.70909	7.16364	7.16364	7.14545
79	PEV (Pre-Erythrocytic Vaccine)	3	0.35	10	0.1	5-17mo	5, 6, & 7 months	2 yrs	0.5	0.69	0.85	0.85	NA	0.95	None	NA	NA	NA	NA	NA	NA	NA	NA	None	NA	NA	NA	NA	NA	NA	NA	NA	0.4	DALYs per 100,000 population	802.246	787.77	790.816	773.18	727.872	758.58	729.224	749.151	729.591	741.613	701.587	715.725	708.012	711.978	703.849
79	PEV (Pre-Erythrocytic Vaccine)	3	0.35	10	0.1	5-17mo	5, 6, & 7 months	2 yrs	0.5	0.69	0.85	0.85	NA	0.95	None	NA	NA	NA	NA	NA	NA	NA	NA	None	NA	NA	NA	NA	NA	NA	NA	NA	0.4	Income and productivity gains from delivering vaccine (US$ / dose)	-0.0232645	0.00232157	0.00403706	0.0377559	0.0687066	0.108108	0.154026	0.209212	0.227682	0.291617	0.332506	0.337261	0.365058	0.378164	0.423254
80	PEV (Pre-Erythrocytic Vaccine)	3	0.35	10	0.1	5-17mo	5, 6, & 7 months	2 yrs	0.5	0.69	0.85	0.85	NA	0.8	None	NA	NA	NA	NA	NA	NA	NA	NA	None	NA	NA	NA	NA	NA	NA	NA	NA	0.4	Cases per 100,000 population	8639.26	8600.5	8567.75	8485.39	8434.17	8416.81	8297.75	8208.2	8156.53	7993.68	7926.54	7892.66	7847.22	7805.57	7743
80	PEV (Pre-Erythrocytic Vaccine)	3	0.35	10	0.1	5-17mo	5, 6, & 7 months	2 yrs	0.5	0.69	0.85	0.85	NA	0.8	None	NA	NA	NA	NA	NA	NA	NA	NA	None	NA	NA	NA	NA	NA	NA	NA	NA	0.4	Severe Cases per 100,000 population	154.645	151.591	148.945	144.773	144.891	142.436	140.527	139.891	139.5	133.882	135.145	134.218	134.182	133.809	132.473
80	PEV (Pre-Erythrocytic Vaccine)	3	0.35	10	0.1	5-17mo	5, 6, & 7 months	2 yrs	0.5	0.69	0.85	0.85	NA	0.8	None	NA	NA	NA	NA	NA	NA	NA	NA	None	NA	NA	NA	NA	NA	NA	NA	NA	0.4	Deaths per 100,000 population	31.5455	31.1273	31.1364	29.7727	30.0091	30.1091	29.3091	29.8636	29.0545	28.3545	28.5818	27.6182	28.6091	28.2636	27.6727
80	PEV (Pre-Erythrocytic Vaccine)	3	0.35	10	0.1	5-17mo	5, 6, & 7 months	2 yrs	0.5	0.69	0.85	0.85	NA	0.8	None	NA	NA	NA	NA	NA	NA	NA	NA	None	NA	NA	NA	NA	NA	NA	NA	NA	0.4	Cases in <5yo per 100,000 population	692.982	670.5	640.982	601.236	572.845	560.018	558.118	555.427	551.791	535.045	535.273	527.645	528.355	525.791	526.664
80	PEV (Pre-Erythrocytic Vaccine)	3	0.35	10	0.1	5-17mo	5, 6, & 7 months	2 yrs	0.5	0.69	0.85	0.85	NA	0.8	None	NA	NA	NA	NA	NA	NA	NA	NA	None	NA	NA	NA	NA	NA	NA	NA	NA	0.4	Severe Cases in <5yo per 100,000 population	36.5	34.3818	32.1636	30.7364	30.0091	28.8636	29.1818	29.5909	28.6455	27.8727	28.3091	27.1364	27.9636	26.2091	27.4909
80	PEV (Pre-Erythrocytic Vaccine)	3	0.35	10	0.1	5-17mo	5, 6, & 7 months	2 yrs	0.5	0.69	0.85	0.85	NA	0.8	None	NA	NA	NA	NA	NA	NA	NA	NA	None	NA	NA	NA	NA	NA	NA	NA	NA	0.4	Deaths in < 5yo per 100,000 population	8.3	8.35455	7.46364	7.6	7.93636	7.28182	7.70909	7.48182	7.51818	7.29091	7.41818	7.46364	7.49091	7.30909	7.55455
80	PEV (Pre-Erythrocytic Vaccine)	3	0.35	10	0.1	5-17mo	5, 6, & 7 months	2 yrs	0.5	0.69	0.85	0.85	NA	0.8	None	NA	NA	NA	NA	NA	NA	NA	NA	None	NA	NA	NA	NA	NA	NA	NA	NA	0.4	DALYs per 100,000 population	803.422	795.008	790.518	759.024	768.383	760.956	743.889	758.117	739.044	717.009	727.225	703.782	723.298	716.174	701.914
80	PEV (Pre-Erythrocytic Vaccine)	3	0.35	10	0.1	5-17mo	5, 6, & 7 months	2 yrs	0.5	0.69	0.85	0.85	NA	0.8	None	NA	NA	NA	NA	NA	NA	NA	NA	None	NA	NA	NA	NA	NA	NA	NA	NA	0.4	Income and productivity gains from delivering vaccine (US$ / dose)	-0.0318079	-0.0067367	0.0078214	0.045113	0.0664193	0.0719579	0.133269	0.173501	0.19524	0.27704	0.311059	0.330325	0.354715	0.368755	0.400207
81	PEV (Pre-Erythrocytic Vaccine)	3	0.35	10	0.1	5-17mo	5, 6, & 7 months	2 yrs	0.5	0.69	0.85	0.85	NA	0.5	None	NA	NA	NA	NA	NA	NA	NA	NA	None	NA	NA	NA	NA	NA	NA	NA	NA	0.4	Cases per 100,000 population	8624.18	8645.36	8562.61	8479.83	8409.02	8307.69	8317.29	8149.68	8077.55	8026.13	7940.55	7929.28	7866.38	7814.07	7765.3
81	PEV (Pre-Erythrocytic Vaccine)	3	0.35	10	0.1	5-17mo	5, 6, & 7 months	2 yrs	0.5	0.69	0.85	0.85	NA	0.5	None	NA	NA	NA	NA	NA	NA	NA	NA	None	NA	NA	NA	NA	NA	NA	NA	NA	0.4	Severe Cases per 100,000 population	154.018	150.527	147.791	146.655	144.264	140.473	140.382	137.791	136.8	137.318	136.391	135.527	136.009	136.036	135.609
81	PEV (Pre-Erythrocytic Vaccine)	3	0.35	10	0.1	5-17mo	5, 6, & 7 months	2 yrs	0.5	0.69	0.85	0.85	NA	0.5	None	NA	NA	NA	NA	NA	NA	NA	NA	None	NA	NA	NA	NA	NA	NA	NA	NA	0.4	Deaths per 100,000 population	31.6091	30.8545	30.4182	29.7818	29.5091	29.4727	29.8818	29.0273	28.8	28.5909	27.8091	29.0091	29.5909	28.6636	28.3091
81	PEV (Pre-Erythrocytic Vaccine)	3	0.35	10	0.1	5-17mo	5, 6, & 7 months	2 yrs	0.5	0.69	0.85	0.85	NA	0.5	None	NA	NA	NA	NA	NA	NA	NA	NA	None	NA	NA	NA	NA	NA	NA	NA	NA	0.4	Cases in <5yo per 100,000 population	692.8	675.227	628.5	599.055	575.273	552.455	556.282	551.727	540.645	541.627	530.936	536.818	538.073	526.509	525.636
81	PEV (Pre-Erythrocytic Vaccine)	3	0.35	10	0.1	5-17mo	5, 6, & 7 months	2 yrs	0.5	0.69	0.85	0.85	NA	0.5	None	NA	NA	NA	NA	NA	NA	NA	NA	None	NA	NA	NA	NA	NA	NA	NA	NA	0.4	Severe Cases in <5yo per 100,000 population	37.0636	34.7091	31.6727	30.6364	30.3636	28.8091	28.6545	29.2273	27.7	27.6545	28.4182	28.0545	27.9909	27.1636	27.8364
81	PEV (Pre-Erythrocytic Vaccine)	3	0.35	10	0.1	5-17mo	5, 6, & 7 months	2 yrs	0.5	0.69	0.85	0.85	NA	0.5	None	NA	NA	NA	NA	NA	NA	NA	NA	None	NA	NA	NA	NA	NA	NA	NA	NA	0.4	Deaths in < 5yo per 100,000 population	8.36364	8.60909	7.70909	7.2	7.54545	7.41818	7.78182	7.4	7.07273	7.09091	6.95455	7.62727	7.70909	7.27273	7.31818
81	PEV (Pre-Erythrocytic Vaccine)	3	0.35	10	0.1	5-17mo	5, 6, & 7 months	2 yrs	0.5	0.69	0.85	0.85	NA	0.5	None	NA	NA	NA	NA	NA	NA	NA	NA	None	NA	NA	NA	NA	NA	NA	NA	NA	0.4	DALYs per 100,000 population	802.517	789.542	779.024	760.252	750.763	749.329	760.372	735.733	733.515	724.162	706.28	733.886	748.912	729.396	715.67
81	PEV (Pre-Erythrocytic Vaccine)	3	0.35	10	0.1	5-17mo	5, 6, & 7 months	2 yrs	0.5	0.69	0.85	0.85	NA	0.5	None	NA	NA	NA	NA	NA	NA	NA	NA	None	NA	NA	NA	NA	NA	NA	NA	NA	0.4	Income and productivity gains from delivering vaccine (US$ / dose)	-0.02125	-0.0264947	0.00892927	0.0451044	0.0834892	0.134864	0.129716	0.217645	0.24638	0.274355	0.322185	0.330456	0.365386	0.385992	0.409211
82	PEV (Pre-Erythrocytic Vaccine)	3	0.35	10	1	5-17mo	5, 6, & 7 months	2 yrs	0.89	0.95	0.97	0.97	NA	0.95	None	NA	NA	NA	NA	NA	NA	NA	NA	None	NA	NA	NA	NA	NA	NA	NA	NA	0.4	Cases per 100,000 population	86243.7	86231.7	85739.6	83656.2	82976.9	81379.2	80636.4	79084.7	78005.5	76665.4	76102.9	74950.7	73426.1	72295	71556.2
82	PEV (Pre-Erythrocytic Vaccine)	3	0.35	10	1	5-17mo	5, 6, & 7 months	2 yrs	0.89	0.95	0.97	0.97	NA	0.95	None	NA	NA	NA	NA	NA	NA	NA	NA	None	NA	NA	NA	NA	NA	NA	NA	NA	0.4	Severe Cases per 100,000 population	1499.18	1502.45	1475	1412.18	1403.36	1356.45	1340.91	1317.45	1288.27	1272.64	1281.09	1243.91	1228.82	1199.73	1222.18
82	PEV (Pre-Erythrocytic Vaccine)	3	0.35	10	1	5-17mo	5, 6, & 7 months	2 yrs	0.89	0.95	0.97	0.97	NA	0.95	None	NA	NA	NA	NA	NA	NA	NA	NA	None	NA	NA	NA	NA	NA	NA	NA	NA	0.4	Deaths per 100,000 population	302.273	314	305.182	299	296.364	286.818	289	286.364	272.455	276.455	272.091	266	260.182	267.182	258.091
82	PEV (Pre-Erythrocytic Vaccine)	3	0.35	10	1	5-17mo	5, 6, & 7 months	2 yrs	0.89	0.95	0.97	0.97	NA	0.95	None	NA	NA	NA	NA	NA	NA	NA	NA	None	NA	NA	NA	NA	NA	NA	NA	NA	0.4	Cases in <5yo per 100,000 population	6885.27	6521.55	6050.55	5375.91	4922.55	4712.18	4747.18	4666.55	4598.91	4475.36	4510.73	4394.45	4286.82	4258	4235.82
82	PEV (Pre-Erythrocytic Vaccine)	3	0.35	10	1	5-17mo	5, 6, & 7 months	2 yrs	0.89	0.95	0.97	0.97	NA	0.95	None	NA	NA	NA	NA	NA	NA	NA	NA	None	NA	NA	NA	NA	NA	NA	NA	NA	0.4	Severe Cases in <5yo per 100,000 population	347.636	333.091	309.909	274.182	258.273	246.727	250.818	237.545	233.636	230.727	238	232.818	227	219.545	224.364
82	PEV (Pre-Erythrocytic Vaccine)	3	0.35	10	1	5-17mo	5, 6, & 7 months	2 yrs	0.89	0.95	0.97	0.97	NA	0.95	None	NA	NA	NA	NA	NA	NA	NA	NA	None	NA	NA	NA	NA	NA	NA	NA	NA	0.4	Deaths in < 5yo per 100,000 population	79.2727	81.0909	77.9091	72.8182	70.3636	71.1818	72.0909	68.5455	65	68.8182	64.7273	67.5455	63.5455	70.3636	66.4545
82	PEV (Pre-Erythrocytic Vaccine)	3	0.35	10	1	5-17mo	5, 6, & 7 months	2 yrs	0.89	0.95	0.97	0.97	NA	0.95	None	NA	NA	NA	NA	NA	NA	NA	NA	None	NA	NA	NA	NA	NA	NA	NA	NA	0.4	DALYs per 100,000 population	7705.79	8024.32	7734.09	7557.54	7497.05	7291.57	7308.11	7264.4	6892.6	6996.72	6855.58	6739.75	6577.84	6776.9	6530.8
82	PEV (Pre-Erythrocytic Vaccine)	3	0.35	10	1	5-17mo	5, 6, & 7 months	2 yrs	0.89	0.95	0.97	0.97	NA	0.95	None	NA	NA	NA	NA	NA	NA	NA	NA	None	NA	NA	NA	NA	NA	NA	NA	NA	0.4	Income and productivity gains from delivering vaccine (US$ / dose)	-0.101093	-0.11531	-0.00608517	0.558313	0.728312	1.2081	1.44922	1.85772	2.19982	2.60575	2.78618	3.13525	3.61025	3.95439	4.16684
83	PEV (Pre-Erythrocytic Vaccine)	3	0.35	10	1	5-17mo	5, 6, & 7 months	2 yrs	0.89	0.95	0.97	0.97	NA	0.8	None	NA	NA	NA	NA	NA	NA	NA	NA	None	NA	NA	NA	NA	NA	NA	NA	NA	0.4	Cases per 100,000 population	86239.9	86111	85474.6	83326.7	83171.1	82313	80444.5	79969.5	78214.5	77232.4	76059.1	74582.4	73516.5	72579.6	70870.8
83	PEV (Pre-Erythrocytic Vaccine)	3	0.35	10	1	5-17mo	5, 6, & 7 months	2 yrs	0.89	0.95	0.97	0.97	NA	0.8	None	NA	NA	NA	NA	NA	NA	NA	NA	None	NA	NA	NA	NA	NA	NA	NA	NA	0.4	Severe Cases per 100,000 population	1503.55	1485.64	1474.09	1399.09	1387.91	1372.55	1350.91	1320.64	1310.18	1276.36	1266.27	1249.73	1218	1219.18	1194.27
83	PEV (Pre-Erythrocytic Vaccine)	3	0.35	10	1	5-17mo	5, 6, & 7 months	2 yrs	0.89	0.95	0.97	0.97	NA	0.8	None	NA	NA	NA	NA	NA	NA	NA	NA	None	NA	NA	NA	NA	NA	NA	NA	NA	0.4	Deaths per 100,000 population	305	310.091	305.091	294.455	283.091	286	290.455	283.727	283.909	276.909	262.545	267.364	264.273	264.636	259.273
83	PEV (Pre-Erythrocytic Vaccine)	3	0.35	10	1	5-17mo	5, 6, & 7 months	2 yrs	0.89	0.95	0.97	0.97	NA	0.8	None	NA	NA	NA	NA	NA	NA	NA	NA	None	NA	NA	NA	NA	NA	NA	NA	NA	0.4	Cases in <5yo per 100,000 population	6902.09	6536.82	6077.36	5395.09	5004.64	4804.64	4790.64	4734	4617.09	4605.91	4540.09	4399.91	4325.45	4297.82	4134.55
83	PEV (Pre-Erythrocytic Vaccine)	3	0.35	10	1	5-17mo	5, 6, & 7 months	2 yrs	0.89	0.95	0.97	0.97	NA	0.8	None	NA	NA	NA	NA	NA	NA	NA	NA	None	NA	NA	NA	NA	NA	NA	NA	NA	0.4	Severe Cases in <5yo per 100,000 population	349	328.727	316.818	273.273	265.091	255.273	248.909	246	247.091	239.182	234.455	230.364	234.182	223.636	218.455
83	PEV (Pre-Erythrocytic Vaccine)	3	0.35	10	1	5-17mo	5, 6, & 7 months	2 yrs	0.89	0.95	0.97	0.97	NA	0.8	None	NA	NA	NA	NA	NA	NA	NA	NA	None	NA	NA	NA	NA	NA	NA	NA	NA	0.4	Deaths in < 5yo per 100,000 population	80.3636	78.7273	77.5455	72.2727	69.0909	71.0909	70.6364	71.4545	71.8182	67.9091	67.1818	68.4545	68.2727	66.8182	67.6364
83	PEV (Pre-Erythrocytic Vaccine)	3	0.35	10	1	5-17mo	5, 6, & 7 months	2 yrs	0.89	0.95	0.97	0.97	NA	0.8	None	NA	NA	NA	NA	NA	NA	NA	NA	None	NA	NA	NA	NA	NA	NA	NA	NA	0.4	DALYs per 100,000 population	7799.11	7911.79	7726.64	7483.08	7209.69	7281.68	7403.72	7197.22	7231.42	7006.3	6680.71	6793.54	6708.64	6704.13	6532.55
83	PEV (Pre-Erythrocytic Vaccine)	3	0.35	10	1	5-17mo	5, 6, & 7 months	2 yrs	0.89	0.95	0.97	0.97	NA	0.8	None	NA	NA	NA	NA	NA	NA	NA	NA	None	NA	NA	NA	NA	NA	NA	NA	NA	0.4	Income and productivity gains from delivering vaccine (US$ / dose)	-0.0992714	-0.0541309	0.0778089	0.695114	0.705065	0.936499	1.52709	1.67086	2.17968	2.5225	2.88766	3.33443	3.69089	3.97199	4.49457
84	PEV (Pre-Erythrocytic Vaccine)	3	0.35	10	1	5-17mo	5, 6, & 7 months	2 yrs	0.89	0.95	0.97	0.97	NA	0.5	None	NA	NA	NA	NA	NA	NA	NA	NA	None	NA	NA	NA	NA	NA	NA	NA	NA	0.4	Cases per 100,000 population	86086.5	85511.6	85149.2	83401.5	82354.3	81148.1	80339.2	79041	78241.4	76666.9	75878	75009.6	73454.4	72790.1	71979.4
84	PEV (Pre-Erythrocytic Vaccine)	3	0.35	10	1	5-17mo	5, 6, & 7 months	2 yrs	0.89	0.95	0.97	0.97	NA	0.5	None	NA	NA	NA	NA	NA	NA	NA	NA	None	NA	NA	NA	NA	NA	NA	NA	NA	0.4	Severe Cases per 100,000 population	1502.45	1482.45	1443.73	1404.64	1387.45	1373.27	1330.64	1308.45	1296.73	1299.91	1263.55	1252.36	1251.64	1229.27	1219.73
84	PEV (Pre-Erythrocytic Vaccine)	3	0.35	10	1	5-17mo	5, 6, & 7 months	2 yrs	0.89	0.95	0.97	0.97	NA	0.5	None	NA	NA	NA	NA	NA	NA	NA	NA	None	NA	NA	NA	NA	NA	NA	NA	NA	0.4	Deaths per 100,000 population	303.727	309.182	296	291.364	294.727	288.545	282.364	281.364	277.909	284.273	276.909	270.727	273.182	264.364	260.364
84	PEV (Pre-Erythrocytic Vaccine)	3	0.35	10	1	5-17mo	5, 6, & 7 months	2 yrs	0.89	0.95	0.97	0.97	NA	0.5	None	NA	NA	NA	NA	NA	NA	NA	NA	None	NA	NA	NA	NA	NA	NA	NA	NA	0.4	Cases in <5yo per 100,000 population	6915.82	6487.73	6021.82	5523.91	4986.09	4758.55	4775.73	4685.55	4664.27	4564.36	4557.36	4454.91	4386.82	4357.18	4262.09
84	PEV (Pre-Erythrocytic Vaccine)	3	0.35	10	1	5-17mo	5, 6, & 7 months	2 yrs	0.89	0.95	0.97	0.97	NA	0.5	None	NA	NA	NA	NA	NA	NA	NA	NA	None	NA	NA	NA	NA	NA	NA	NA	NA	0.4	Severe Cases in <5yo per 100,000 population	350.273	327.545	298.182	279.091	253.818	254.636	250.818	241.364	244.455	246.636	240.364	234	227.818	233.909	232.273
84	PEV (Pre-Erythrocytic Vaccine)	3	0.35	10	1	5-17mo	5, 6, & 7 months	2 yrs	0.89	0.95	0.97	0.97	NA	0.5	None	NA	NA	NA	NA	NA	NA	NA	NA	None	NA	NA	NA	NA	NA	NA	NA	NA	0.4	Deaths in < 5yo per 100,000 population	82.4545	80	74.1818	73.7273	75.0909	70	71.2727	68.9091	65.9091	74.1818	72.3636	69.3636	65.4545	67.0909	66
84	PEV (Pre-Erythrocytic Vaccine)	3	0.35	10	1	5-17mo	5, 6, & 7 months	2 yrs	0.89	0.95	0.97	0.97	NA	0.5	None	NA	NA	NA	NA	NA	NA	NA	NA	None	NA	NA	NA	NA	NA	NA	NA	NA	0.4	DALYs per 100,000 population	7773.51	7884.01	7547.14	7418.57	7501.3	7315.77	7146.89	7110.93	7031.69	7212.68	7041.63	6829.14	6916.99	6712.03	6573.99
84	PEV (Pre-Erythrocytic Vaccine)	3	0.35	10	1	5-17mo	5, 6, & 7 months	2 yrs	0.89	0.95	0.97	0.97	NA	0.5	None	NA	NA	NA	NA	NA	NA	NA	NA	None	NA	NA	NA	NA	NA	NA	NA	NA	0.4	Income and productivity gains from delivering vaccine (US$ / dose)	-0.0509082	0.130458	0.199317	0.753819	1.03161	1.39783	1.69951	2.07614	2.33789	2.85603	3.14862	3.44212	3.95727	4.1701	4.46049
85	PEV (Pre-Erythrocytic Vaccine)	3	0.35	10	1	5-17mo	5, 6, & 7 months	2 yrs	0.7	0.81	0.93	0.93	NA	0.95	None	NA	NA	NA	NA	NA	NA	NA	NA	None	NA	NA	NA	NA	NA	NA	NA	NA	0.4	Cases per 100,000 population	86399.9	86036.1	85671.2	84339.6	83638	82240.5	81033.9	79582	79168.2	77694.6	76893.6	76179.8	74720.4	74395.5	73521.6
85	PEV (Pre-Erythrocytic Vaccine)	3	0.35	10	1	5-17mo	5, 6, & 7 months	2 yrs	0.7	0.81	0.93	0.93	NA	0.95	None	NA	NA	NA	NA	NA	NA	NA	NA	None	NA	NA	NA	NA	NA	NA	NA	NA	0.4	Severe Cases per 100,000 population	1521	1494.45	1464.73	1445.91	1421.18	1389	1382.82	1332.18	1342.55	1289.09	1288.45	1295	1280.45	1271	1265.64
85	PEV (Pre-Erythrocytic Vaccine)	3	0.35	10	1	5-17mo	5, 6, & 7 months	2 yrs	0.7	0.81	0.93	0.93	NA	0.95	None	NA	NA	NA	NA	NA	NA	NA	NA	None	NA	NA	NA	NA	NA	NA	NA	NA	0.4	Deaths per 100,000 population	315	313.273	299.636	296.545	300.455	293.364	293.636	279.909	285.818	268.091	273.273	270.182	276.091	273.273	271.818
85	PEV (Pre-Erythrocytic Vaccine)	3	0.35	10	1	5-17mo	5, 6, & 7 months	2 yrs	0.7	0.81	0.93	0.93	NA	0.95	None	NA	NA	NA	NA	NA	NA	NA	NA	None	NA	NA	NA	NA	NA	NA	NA	NA	0.4	Cases in <5yo per 100,000 population	6958.45	6560.18	6192.18	5672.91	5329.91	5124.55	5105.82	4948.82	4979.73	4887.55	4795.91	4779.73	4714.64	4644.09	4649.91
85	PEV (Pre-Erythrocytic Vaccine)	3	0.35	10	1	5-17mo	5, 6, & 7 months	2 yrs	0.7	0.81	0.93	0.93	NA	0.95	None	NA	NA	NA	NA	NA	NA	NA	NA	None	NA	NA	NA	NA	NA	NA	NA	NA	0.4	Severe Cases in <5yo per 100,000 population	358.636	335.091	316.636	297.727	269.091	262.455	270.909	255.273	263.091	245	251.636	244.364	250.091	238.364	245.818
85	PEV (Pre-Erythrocytic Vaccine)	3	0.35	10	1	5-17mo	5, 6, & 7 months	2 yrs	0.7	0.81	0.93	0.93	NA	0.95	None	NA	NA	NA	NA	NA	NA	NA	NA	None	NA	NA	NA	NA	NA	NA	NA	NA	0.4	Deaths in < 5yo per 100,000 population	82.2727	83.7273	83.3636	73.8182	73.3636	72.1818	75.6364	68	75.0909	68.5455	68.2727	68.4545	71.1818	68.8182	67
85	PEV (Pre-Erythrocytic Vaccine)	3	0.35	10	1	5-17mo	5, 6, & 7 months	2 yrs	0.7	0.81	0.93	0.93	NA	0.95	None	NA	NA	NA	NA	NA	NA	NA	NA	None	NA	NA	NA	NA	NA	NA	NA	NA	0.4	DALYs per 100,000 population	8021.37	7999.68	7676.92	7537.21	7629.16	7465.98	7415.92	7106.21	7271.93	6803.33	6919.99	6850.87	7002.8	6927.07	6835.99
85	PEV (Pre-Erythrocytic Vaccine)	3	0.35	10	1	5-17mo	5, 6, & 7 months	2 yrs	0.7	0.81	0.93	0.93	NA	0.95	None	NA	NA	NA	NA	NA	NA	NA	NA	None	NA	NA	NA	NA	NA	NA	NA	NA	0.4	Income and productivity gains from delivering vaccine (US$ / dose)	-0.191888	-0.0516351	0.0202948	0.46893	0.68719	1.19326	1.65486	2.16583	2.28183	2.87557	3.18555	3.42497	4.01385	4.0888	4.41242
86	PEV (Pre-Erythrocytic Vaccine)	3	0.35	10	1	5-17mo	5, 6, & 7 months	2 yrs	0.7	0.81	0.93	0.93	NA	0.8	None	NA	NA	NA	NA	NA	NA	NA	NA	None	NA	NA	NA	NA	NA	NA	NA	NA	0.4	Cases per 100,000 population	86156.1	85525.2	84434.3	83311.6	82548.9	81983.4	81321.2	80532	79504.9	78258.3	77436.5	76172.2	75652.3	75719.7	74915.3
86	PEV (Pre-Erythrocytic Vaccine)	3	0.35	10	1	5-17mo	5, 6, & 7 months	2 yrs	0.7	0.81	0.93	0.93	NA	0.8	None	NA	NA	NA	NA	NA	NA	NA	NA	None	NA	NA	NA	NA	NA	NA	NA	NA	0.4	Severe Cases per 100,000 population	1498.45	1506.18	1455.45	1427	1402.82	1388.91	1365	1366.73	1333.45	1321.36	1312.18	1270.73	1277.09	1290.18	1278.36
86	PEV (Pre-Erythrocytic Vaccine)	3	0.35	10	1	5-17mo	5, 6, & 7 months	2 yrs	0.7	0.81	0.93	0.93	NA	0.8	None	NA	NA	NA	NA	NA	NA	NA	NA	None	NA	NA	NA	NA	NA	NA	NA	NA	0.4	Deaths per 100,000 population	313.909	310.909	299.273	298.273	298.545	290.273	284.091	286.909	291.636	288	278.273	276.909	269.455	277.455	273.818
86	PEV (Pre-Erythrocytic Vaccine)	3	0.35	10	1	5-17mo	5, 6, & 7 months	2 yrs	0.7	0.81	0.93	0.93	NA	0.8	None	NA	NA	NA	NA	NA	NA	NA	NA	None	NA	NA	NA	NA	NA	NA	NA	NA	0.4	Cases in <5yo per 100,000 population	6881.64	6530	6050.91	5645.64	5263	5131.64	5093.91	5072.91	5039.64	4950	4873.82	4820.45	4760.55	4766.36	4741
86	PEV (Pre-Erythrocytic Vaccine)	3	0.35	10	1	5-17mo	5, 6, & 7 months	2 yrs	0.7	0.81	0.93	0.93	NA	0.8	None	NA	NA	NA	NA	NA	NA	NA	NA	None	NA	NA	NA	NA	NA	NA	NA	NA	0.4	Severe Cases in <5yo per 100,000 population	349.273	336.909	307.364	291	279.545	273	270.727	264.364	264.364	264.818	260.182	250.545	243.455	259.545	247
86	PEV (Pre-Erythrocytic Vaccine)	3	0.35	10	1	5-17mo	5, 6, & 7 months	2 yrs	0.7	0.81	0.93	0.93	NA	0.8	None	NA	NA	NA	NA	NA	NA	NA	NA	None	NA	NA	NA	NA	NA	NA	NA	NA	0.4	Deaths in < 5yo per 100,000 population	82	81.3636	77	75.2727	72.2727	72.6364	70.5455	72.9091	71.4545	75.6364	71.3636	73	66.6364	72.9091	71.1818
86	PEV (Pre-Erythrocytic Vaccine)	3	0.35	10	1	5-17mo	5, 6, & 7 months	2 yrs	0.7	0.81	0.93	0.93	NA	0.8	None	NA	NA	NA	NA	NA	NA	NA	NA	None	NA	NA	NA	NA	NA	NA	NA	NA	0.4	DALYs per 100,000 population	8008.98	7947.47	7633.73	7575.52	7589.13	7401.34	7211.07	7300.88	7381.47	7299.79	7055.84	7020.77	6789	7016.26	6978.12
86	PEV (Pre-Erythrocytic Vaccine)	3	0.35	10	1	5-17mo	5, 6, & 7 months	2 yrs	0.7	0.81	0.93	0.93	NA	0.8	None	NA	NA	NA	NA	NA	NA	NA	NA	None	NA	NA	NA	NA	NA	NA	NA	NA	0.4	Income and productivity gains from delivering vaccine (US$ / dose)	-0.0805063	0.123498	0.499464	0.895114	1.14302	1.34386	1.61627	1.86257	2.25285	2.7398	3.06557	3.58286	3.75317	3.70433	4.02831
87	PEV (Pre-Erythrocytic Vaccine)	3	0.35	10	1	5-17mo	5, 6, & 7 months	2 yrs	0.7	0.81	0.93	0.93	NA	0.5	None	NA	NA	NA	NA	NA	NA	NA	NA	None	NA	NA	NA	NA	NA	NA	NA	NA	0.4	Cases per 100,000 population	86401.9	86031.7	84638.7	83650.8	83209.1	82928.9	82066	80700.9	79675.9	78172.8	77349	76350.4	75694.5	74683.9	74220.9
87	PEV (Pre-Erythrocytic Vaccine)	3	0.35	10	1	5-17mo	5, 6, & 7 months	2 yrs	0.7	0.81	0.93	0.93	NA	0.5	None	NA	NA	NA	NA	NA	NA	NA	NA	None	NA	NA	NA	NA	NA	NA	NA	NA	0.4	Severe Cases per 100,000 population	1512.45	1507.18	1454.27	1428.55	1384.55	1399.27	1384.45	1362.55	1336.82	1288.27	1322.36	1288.27	1280.09	1282.18	1267.55
87	PEV (Pre-Erythrocytic Vaccine)	3	0.35	10	1	5-17mo	5, 6, & 7 months	2 yrs	0.7	0.81	0.93	0.93	NA	0.5	None	NA	NA	NA	NA	NA	NA	NA	NA	None	NA	NA	NA	NA	NA	NA	NA	NA	0.4	Deaths per 100,000 population	310.455	310.727	306.545	295.455	294.273	295.818	286.909	283	283.727	271.909	286.636	273.364	273.909	268.455	275.273
87	PEV (Pre-Erythrocytic Vaccine)	3	0.35	10	1	5-17mo	5, 6, & 7 months	2 yrs	0.7	0.81	0.93	0.93	NA	0.5	None	NA	NA	NA	NA	NA	NA	NA	NA	None	NA	NA	NA	NA	NA	NA	NA	NA	0.4	Cases in <5yo per 100,000 population	6937.27	6580.73	6107.55	5640.55	5302	5197.27	5264.73	5097.18	5053	4918.27	4900.27	4799.45	4802	4727.91	4695
87	PEV (Pre-Erythrocytic Vaccine)	3	0.35	10	1	5-17mo	5, 6, & 7 months	2 yrs	0.7	0.81	0.93	0.93	NA	0.5	None	NA	NA	NA	NA	NA	NA	NA	NA	None	NA	NA	NA	NA	NA	NA	NA	NA	0.4	Severe Cases in <5yo per 100,000 population	359.545	341.273	313.545	292.455	273.455	266.364	266.091	263.818	262.636	251.091	257.727	254.545	248.455	251.909	246.273
87	PEV (Pre-Erythrocytic Vaccine)	3	0.35	10	1	5-17mo	5, 6, & 7 months	2 yrs	0.7	0.81	0.93	0.93	NA	0.5	None	NA	NA	NA	NA	NA	NA	NA	NA	None	NA	NA	NA	NA	NA	NA	NA	NA	0.4	Deaths in < 5yo per 100,000 population	82.4545	81.7273	76.9091	74.2727	75.7273	74.2727	71.9091	73.1818	71.0909	67.2727	72.0909	70.5455	68.5455	71.5455	70.3636
87	PEV (Pre-Erythrocytic Vaccine)	3	0.35	10	1	5-17mo	5, 6, & 7 months	2 yrs	0.7	0.81	0.93	0.93	NA	0.5	None	NA	NA	NA	NA	NA	NA	NA	NA	None	NA	NA	NA	NA	NA	NA	NA	NA	0.4	DALYs per 100,000 population	7919.08	7943.18	7783.1	7534.08	7473.31	7533.03	7268.25	7167.36	7179.89	6928.34	7209.25	6923.81	6938.24	6864.78	6980.5
87	PEV (Pre-Erythrocytic Vaccine)	3	0.35	10	1	5-17mo	5, 6, & 7 months	2 yrs	0.7	0.81	0.93	0.93	NA	0.5	None	NA	NA	NA	NA	NA	NA	NA	NA	None	NA	NA	NA	NA	NA	NA	NA	NA	0.4	Income and productivity gains from delivering vaccine (US$ / dose)	-0.2044	-0.0630191	0.461925	0.801169	0.980162	1.0478	1.41134	1.91179	2.33664	2.96691	3.29447	3.75108	3.98082	4.38568	4.56893
88	PEV (Pre-Erythrocytic Vaccine)	3	0.35	10	1	5-17mo	5, 6, & 7 months	2 yrs	0.5	0.69	0.85	0.85	NA	0.95	None	NA	NA	NA	NA	NA	NA	NA	NA	None	NA	NA	NA	NA	NA	NA	NA	NA	0.4	Cases per 100,000 population	86314.4	85970.7	85813.8	84936.5	84296.6	83399.2	82404.2	81309.8	80812.6	79475.6	78623.1	78535.7	77970.7	77665.4	76718.9
88	PEV (Pre-Erythrocytic Vaccine)	3	0.35	10	1	5-17mo	5, 6, & 7 months	2 yrs	0.5	0.69	0.85	0.85	NA	0.95	None	NA	NA	NA	NA	NA	NA	NA	NA	None	NA	NA	NA	NA	NA	NA	NA	NA	0.4	Severe Cases per 100,000 population	1530.18	1491.64	1483.73	1463.36	1424.18	1419.73	1385.18	1355.27	1363	1351.09	1351.73	1347.18	1337.55	1338.09	1315.09
88	PEV (Pre-Erythrocytic Vaccine)	3	0.35	10	1	5-17mo	5, 6, & 7 months	2 yrs	0.5	0.69	0.85	0.85	NA	0.95	None	NA	NA	NA	NA	NA	NA	NA	NA	None	NA	NA	NA	NA	NA	NA	NA	NA	0.4	Deaths per 100,000 population	315.727	309.364	311.273	304.273	285.818	297.455	287	295.091	289	292.364	276.636	281.636	278.727	279.364	278.727
88	PEV (Pre-Erythrocytic Vaccine)	3	0.35	10	1	5-17mo	5, 6, & 7 months	2 yrs	0.5	0.69	0.85	0.85	NA	0.95	None	NA	NA	NA	NA	NA	NA	NA	NA	None	NA	NA	NA	NA	NA	NA	NA	NA	0.4	Cases in <5yo per 100,000 population	6942.09	6708.82	6373.73	6021.36	5674.91	5581.55	5477.45	5440.18	5389	5296.91	5193.82	5238.82	5202.82	5217.36	5117.73
88	PEV (Pre-Erythrocytic Vaccine)	3	0.35	10	1	5-17mo	5, 6, & 7 months	2 yrs	0.5	0.69	0.85	0.85	NA	0.95	None	NA	NA	NA	NA	NA	NA	NA	NA	None	NA	NA	NA	NA	NA	NA	NA	NA	0.4	Severe Cases in <5yo per 100,000 population	363.727	337.727	327.818	311.364	283.727	292.455	282.818	276.545	275.545	282.455	280.636	275.182	272.273	270	266.364
88	PEV (Pre-Erythrocytic Vaccine)	3	0.35	10	1	5-17mo	5, 6, & 7 months	2 yrs	0.5	0.69	0.85	0.85	NA	0.95	None	NA	NA	NA	NA	NA	NA	NA	NA	None	NA	NA	NA	NA	NA	NA	NA	NA	0.4	Deaths in < 5yo per 100,000 population	84.6364	81.9091	77.8182	75.6364	72.9091	76	76.1818	78.2727	71.9091	77.3636	69.5455	77.0909	71.6364	71.6364	71.4545
88	PEV (Pre-Erythrocytic Vaccine)	3	0.35	10	1	5-17mo	5, 6, & 7 months	2 yrs	0.5	0.69	0.85	0.85	NA	0.95	None	NA	NA	NA	NA	NA	NA	NA	NA	None	NA	NA	NA	NA	NA	NA	NA	NA	0.4	DALYs per 100,000 population	8022.46	7877.7	7908.16	7731.8	7278.72	7585.8	7292.24	7491.51	7295.91	7416.13	7015.87	7157.25	7080.12	7119.78	7038.49
88	PEV (Pre-Erythrocytic Vaccine)	3	0.35	10	1	5-17mo	5, 6, & 7 months	2 yrs	0.5	0.69	0.85	0.85	NA	0.95	None	NA	NA	NA	NA	NA	NA	NA	NA	None	NA	NA	NA	NA	NA	NA	NA	NA	0.4	Income and productivity gains from delivering vaccine (US$ / dose)	-0.232645	0.0232157	0.0403706	0.377559	0.687066	1.08108	1.54026	2.09212	2.27682	2.91617	3.32506	3.37261	3.65058	3.78164	4.23254
89	PEV (Pre-Erythrocytic Vaccine)	3	0.35	10	1	5-17mo	5, 6, & 7 months	2 yrs	0.5	0.69	0.85	0.85	NA	0.8	None	NA	NA	NA	NA	NA	NA	NA	NA	None	NA	NA	NA	NA	NA	NA	NA	NA	0.4	Cases per 100,000 population	86392.6	86005	85677.5	84853.9	84341.7	84168.1	82977.5	82082	81565.3	79936.8	79265.4	78926.6	78472.2	78055.7	77430
89	PEV (Pre-Erythrocytic Vaccine)	3	0.35	10	1	5-17mo	5, 6, & 7 months	2 yrs	0.5	0.69	0.85	0.85	NA	0.8	None	NA	NA	NA	NA	NA	NA	NA	NA	None	NA	NA	NA	NA	NA	NA	NA	NA	0.4	Severe Cases per 100,000 population	1546.45	1515.91	1489.45	1447.73	1448.91	1424.36	1405.27	1398.91	1395	1338.82	1351.45	1342.18	1341.82	1338.09	1324.73
89	PEV (Pre-Erythrocytic Vaccine)	3	0.35	10	1	5-17mo	5, 6, & 7 months	2 yrs	0.5	0.69	0.85	0.85	NA	0.8	None	NA	NA	NA	NA	NA	NA	NA	NA	None	NA	NA	NA	NA	NA	NA	NA	NA	0.4	Deaths per 100,000 population	315.455	311.273	311.364	297.727	300.091	301.091	293.091	298.636	290.545	283.545	285.818	276.182	286.091	282.636	276.727
89	PEV (Pre-Erythrocytic Vaccine)	3	0.35	10	1	5-17mo	5, 6, & 7 months	2 yrs	0.5	0.69	0.85	0.85	NA	0.8	None	NA	NA	NA	NA	NA	NA	NA	NA	None	NA	NA	NA	NA	NA	NA	NA	NA	0.4	Cases in <5yo per 100,000 population	6929.82	6705	6409.82	6012.36	5728.45	5600.18	5581.18	5554.27	5517.91	5350.45	5352.73	5276.45	5283.55	5257.91	5266.64
89	PEV (Pre-Erythrocytic Vaccine)	3	0.35	10	1	5-17mo	5, 6, & 7 months	2 yrs	0.5	0.69	0.85	0.85	NA	0.8	None	NA	NA	NA	NA	NA	NA	NA	NA	None	NA	NA	NA	NA	NA	NA	NA	NA	0.4	Severe Cases in <5yo per 100,000 population	365	343.818	321.636	307.364	300.091	288.636	291.818	295.909	286.455	278.727	283.091	271.364	279.636	262.091	274.909
89	PEV (Pre-Erythrocytic Vaccine)	3	0.35	10	1	5-17mo	5, 6, & 7 months	2 yrs	0.5	0.69	0.85	0.85	NA	0.8	None	NA	NA	NA	NA	NA	NA	NA	NA	None	NA	NA	NA	NA	NA	NA	NA	NA	0.4	Deaths in < 5yo per 100,000 population	83	83.5455	74.6364	76	79.3636	72.8182	77.0909	74.8182	75.1818	72.9091	74.1818	74.6364	74.9091	73.0909	75.5455
89	PEV (Pre-Erythrocytic Vaccine)	3	0.35	10	1	5-17mo	5, 6, & 7 months	2 yrs	0.5	0.69	0.85	0.85	NA	0.8	None	NA	NA	NA	NA	NA	NA	NA	NA	None	NA	NA	NA	NA	NA	NA	NA	NA	0.4	DALYs per 100,000 population	8034.22	7950.08	7905.18	7590.24	7683.83	7609.56	7438.89	7581.17	7390.44	7170.09	7272.25	7037.82	7232.98	7161.74	7019.14
89	PEV (Pre-Erythrocytic Vaccine)	3	0.35	10	1	5-17mo	5, 6, & 7 months	2 yrs	0.5	0.69	0.85	0.85	NA	0.8	None	NA	NA	NA	NA	NA	NA	NA	NA	None	NA	NA	NA	NA	NA	NA	NA	NA	0.4	Income and productivity gains from delivering vaccine (US$ / dose)	-0.318079	-0.067367	0.078214	0.45113	0.664193	0.719579	1.33269	1.73501	1.9524	2.7704	3.11059	3.30325	3.54715	3.68755	4.00207
90	PEV (Pre-Erythrocytic Vaccine)	3	0.35	10	1	5-17mo	5, 6, & 7 months	2 yrs	0.5	0.69	0.85	0.85	NA	0.5	None	NA	NA	NA	NA	NA	NA	NA	NA	None	NA	NA	NA	NA	NA	NA	NA	NA	0.4	Cases per 100,000 population	86241.8	86453.6	85626.1	84798.3	84090.2	83076.9	83172.9	81496.8	80775.5	80261.3	79405.5	79292.8	78663.8	78140.7	77653
90	PEV (Pre-Erythrocytic Vaccine)	3	0.35	10	1	5-17mo	5, 6, & 7 months	2 yrs	0.5	0.69	0.85	0.85	NA	0.5	None	NA	NA	NA	NA	NA	NA	NA	NA	None	NA	NA	NA	NA	NA	NA	NA	NA	0.4	Severe Cases per 100,000 population	1540.18	1505.27	1477.91	1466.55	1442.64	1404.73	1403.82	1377.91	1368	1373.18	1363.91	1355.27	1360.09	1360.36	1356.09
90	PEV (Pre-Erythrocytic Vaccine)	3	0.35	10	1	5-17mo	5, 6, & 7 months	2 yrs	0.5	0.69	0.85	0.85	NA	0.5	None	NA	NA	NA	NA	NA	NA	NA	NA	None	NA	NA	NA	NA	NA	NA	NA	NA	0.4	Deaths per 100,000 population	316.091	308.545	304.182	297.818	295.091	294.727	298.818	290.273	288	285.909	278.091	290.091	295.909	286.636	283.091
90	PEV (Pre-Erythrocytic Vaccine)	3	0.35	10	1	5-17mo	5, 6, & 7 months	2 yrs	0.5	0.69	0.85	0.85	NA	0.5	None	NA	NA	NA	NA	NA	NA	NA	NA	None	NA	NA	NA	NA	NA	NA	NA	NA	0.4	Cases in <5yo per 100,000 population	6928	6752.27	6285	5990.55	5752.73	5524.55	5562.82	5517.27	5406.45	5416.27	5309.36	5368.18	5380.73	5265.09	5256.36
90	PEV (Pre-Erythrocytic Vaccine)	3	0.35	10	1	5-17mo	5, 6, & 7 months	2 yrs	0.5	0.69	0.85	0.85	NA	0.5	None	NA	NA	NA	NA	NA	NA	NA	NA	None	NA	NA	NA	NA	NA	NA	NA	NA	0.4	Severe Cases in <5yo per 100,000 population	370.636	347.091	316.727	306.364	303.636	288.091	286.545	292.273	277	276.545	284.182	280.545	279.909	271.636	278.364
90	PEV (Pre-Erythrocytic Vaccine)	3	0.35	10	1	5-17mo	5, 6, & 7 months	2 yrs	0.5	0.69	0.85	0.85	NA	0.5	None	NA	NA	NA	NA	NA	NA	NA	NA	None	NA	NA	NA	NA	NA	NA	NA	NA	0.4	Deaths in < 5yo per 100,000 population	83.6364	86.0909	77.0909	72	75.4545	74.1818	77.8182	74	70.7273	70.9091	69.5455	76.2727	77.0909	72.7273	73.1818
90	PEV (Pre-Erythrocytic Vaccine)	3	0.35	10	1	5-17mo	5, 6, & 7 months	2 yrs	0.5	0.69	0.85	0.85	NA	0.5	None	NA	NA	NA	NA	NA	NA	NA	NA	None	NA	NA	NA	NA	NA	NA	NA	NA	0.4	DALYs per 100,000 population	8025.17	7895.42	7790.24	7602.52	7507.63	7493.29	7603.72	7357.33	7335.15	7241.62	7062.8	7338.86	7489.12	7293.96	7156.7
90	PEV (Pre-Erythrocytic Vaccine)	3	0.35	10	1	5-17mo	5, 6, & 7 months	2 yrs	0.5	0.69	0.85	0.85	NA	0.5	None	NA	NA	NA	NA	NA	NA	NA	NA	None	NA	NA	NA	NA	NA	NA	NA	NA	0.4	Income and productivity gains from delivering vaccine (US$ / dose)	-0.2125	-0.264947	0.0892927	0.451044	0.834892	1.34864	1.29716	2.17645	2.4638	2.74355	3.22185	3.30456	3.65386	3.85992	4.09211
91	PEV (Pre-Erythrocytic Vaccine)	3	0.35	10	10	5-17mo	5, 6, & 7 months	2 yrs	0.89	0.95	0.97	0.97	NA	0.95	None	NA	NA	NA	NA	NA	NA	NA	NA	None	NA	NA	NA	NA	NA	NA	NA	NA	0.4	Cases per 100,000 population	140069	138020	136217	134362	132996	131643	130516	129709	129341	129026	128997	129012	128836	129432	129698
91	PEV (Pre-Erythrocytic Vaccine)	3	0.35	10	10	5-17mo	5, 6, & 7 months	2 yrs	0.89	0.95	0.97	0.97	NA	0.95	None	NA	NA	NA	NA	NA	NA	NA	NA	None	NA	NA	NA	NA	NA	NA	NA	NA	0.4	Severe Cases per 100,000 population	1832.27	1777.09	1693.27	1635	1634.09	1643.45	1655.18	1650.36	1682.55	1713.18	1715.36	1727.91	1774.45	1767.91	1800.73
91	PEV (Pre-Erythrocytic Vaccine)	3	0.35	10	10	5-17mo	5, 6, & 7 months	2 yrs	0.89	0.95	0.97	0.97	NA	0.95	None	NA	NA	NA	NA	NA	NA	NA	NA	None	NA	NA	NA	NA	NA	NA	NA	NA	0.4	Deaths per 100,000 population	371.909	345.364	337.455	326	329	331.818	331.091	319.091	329.455	340.818	343.364	335.636	348	341	357.818
91	PEV (Pre-Erythrocytic Vaccine)	3	0.35	10	10	5-17mo	5, 6, & 7 months	2 yrs	0.89	0.95	0.97	0.97	NA	0.95	None	NA	NA	NA	NA	NA	NA	NA	NA	None	NA	NA	NA	NA	NA	NA	NA	NA	0.4	Cases in <5yo per 100,000 population	30473	28686.4	26971.8	25379.5	24102.6	23757.6	23657.9	23456	23550.2	23567.4	23414.4	23418.1	23359.5	23431.5	23386.8
91	PEV (Pre-Erythrocytic Vaccine)	3	0.35	10	10	5-17mo	5, 6, & 7 months	2 yrs	0.89	0.95	0.97	0.97	NA	0.95	None	NA	NA	NA	NA	NA	NA	NA	NA	None	NA	NA	NA	NA	NA	NA	NA	NA	0.4	Severe Cases in <5yo per 100,000 population	1204.91	1132.73	1058.36	1017.82	1002.45	1012.55	1009.55	1000.45	1004.18	1007.91	987.455	998.182	1013.36	996.545	1006.27
91	PEV (Pre-Erythrocytic Vaccine)	3	0.35	10	10	5-17mo	5, 6, & 7 months	2 yrs	0.89	0.95	0.97	0.97	NA	0.95	None	NA	NA	NA	NA	NA	NA	NA	NA	None	NA	NA	NA	NA	NA	NA	NA	NA	0.4	Deaths in < 5yo per 100,000 population	244.455	214.818	213.182	200.636	202	207.091	200.727	191.091	195.818	200.818	199.727	195.091	202.455	193.273	205.727
91	PEV (Pre-Erythrocytic Vaccine)	3	0.35	10	10	5-17mo	5, 6, & 7 months	2 yrs	0.89	0.95	0.97	0.97	NA	0.95	None	NA	NA	NA	NA	NA	NA	NA	NA	None	NA	NA	NA	NA	NA	NA	NA	NA	0.4	DALYs per 100,000 population	10100	9384.64	9151.26	8849.94	8912.04	9008.73	8993.71	8642.41	8963.34	9189.94	9278.13	9062.91	9431.55	9230.09	9685.62
91	PEV (Pre-Erythrocytic Vaccine)	3	0.35	10	10	5-17mo	5, 6, & 7 months	2 yrs	0.89	0.95	0.97	0.97	NA	0.95	None	NA	NA	NA	NA	NA	NA	NA	NA	None	NA	NA	NA	NA	NA	NA	NA	NA	0.4	Income and productivity gains from delivering vaccine (US$ / dose)	0.0753528	0.532104	0.812935	1.16483	1.3785	1.72744	2.0231	2.25161	2.35028	2.42669	2.40695	2.37706	2.40545	2.24702	2.09501
92	PEV (Pre-Erythrocytic Vaccine)	3	0.35	10	10	5-17mo	5, 6, & 7 months	2 yrs	0.89	0.95	0.97	0.97	NA	0.8	None	NA	NA	NA	NA	NA	NA	NA	NA	None	NA	NA	NA	NA	NA	NA	NA	NA	0.4	Cases per 100,000 population	140091	138355	135922	134593	133061	131464	130865	130070	129525	129537	128838	128973	129384	129377	129964
92	PEV (Pre-Erythrocytic Vaccine)	3	0.35	10	10	5-17mo	5, 6, & 7 months	2 yrs	0.89	0.95	0.97	0.97	NA	0.8	None	NA	NA	NA	NA	NA	NA	NA	NA	None	NA	NA	NA	NA	NA	NA	NA	NA	0.4	Severe Cases per 100,000 population	1848.73	1742.64	1699.64	1655.82	1654	1633.91	1636.27	1668.64	1690.18	1713.82	1728.73	1760.73	1747.91	1756.82	1784
92	PEV (Pre-Erythrocytic Vaccine)	3	0.35	10	10	5-17mo	5, 6, & 7 months	2 yrs	0.89	0.95	0.97	0.97	NA	0.8	None	NA	NA	NA	NA	NA	NA	NA	NA	None	NA	NA	NA	NA	NA	NA	NA	NA	0.4	Deaths per 100,000 population	377.182	344.727	343.818	332.273	325.182	325.455	323.636	340.091	333	341.364	351.545	345.455	336.182	343.818	354.727
92	PEV (Pre-Erythrocytic Vaccine)	3	0.35	10	10	5-17mo	5, 6, & 7 months	2 yrs	0.89	0.95	0.97	0.97	NA	0.8	None	NA	NA	NA	NA	NA	NA	NA	NA	None	NA	NA	NA	NA	NA	NA	NA	NA	0.4	Cases in <5yo per 100,000 population	30505.3	28808.5	26863.7	25543.6	24357.3	23771.5	23745.2	23599.7	23566.3	23616.9	23505.5	23513.4	23549.5	23382.9	23427.5
92	PEV (Pre-Erythrocytic Vaccine)	3	0.35	10	10	5-17mo	5, 6, & 7 months	2 yrs	0.89	0.95	0.97	0.97	NA	0.8	None	NA	NA	NA	NA	NA	NA	NA	NA	None	NA	NA	NA	NA	NA	NA	NA	NA	0.4	Severe Cases in <5yo per 100,000 population	1213.36	1115.91	1073.18	1027.64	1017.64	1016.55	1004.82	998.909	1004.64	1005.36	1013.73	1017.73	996.455	1001.36	1003.73
92	PEV (Pre-Erythrocytic Vaccine)	3	0.35	10	10	5-17mo	5, 6, & 7 months	2 yrs	0.89	0.95	0.97	0.97	NA	0.8	None	NA	NA	NA	NA	NA	NA	NA	NA	None	NA	NA	NA	NA	NA	NA	NA	NA	0.4	Deaths in < 5yo per 100,000 population	246.818	216.818	216	206.727	200.091	198	200.273	209.182	203.182	199.455	208.455	203.091	191.273	199.727	204.273
92	PEV (Pre-Erythrocytic Vaccine)	3	0.35	10	10	5-17mo	5, 6, & 7 months	2 yrs	0.89	0.95	0.97	0.97	NA	0.8	None	NA	NA	NA	NA	NA	NA	NA	NA	None	NA	NA	NA	NA	NA	NA	NA	NA	0.4	DALYs per 100,000 population	10234.8	9341.95	9330.58	9014.71	8831.99	8818.88	8814.26	9203.26	9039.04	9225.39	9498.27	9339.04	9128.09	9346.2	9576.46
92	PEV (Pre-Erythrocytic Vaccine)	3	0.35	10	10	5-17mo	5, 6, & 7 months	2 yrs	0.89	0.95	0.97	0.97	NA	0.8	None	NA	NA	NA	NA	NA	NA	NA	NA	None	NA	NA	NA	NA	NA	NA	NA	NA	0.4	Income and productivity gains from delivering vaccine (US$ / dose)	0.0598181	0.46765	0.919083	1.13556	1.43163	1.85016	2.01808	2.24918	2.38166	2.35236	2.55523	2.48031	2.34308	2.31671	2.11666
93	PEV (Pre-Erythrocytic Vaccine)	3	0.35	10	10	5-17mo	5, 6, & 7 months	2 yrs	0.89	0.95	0.97	0.97	NA	0.5	None	NA	NA	NA	NA	NA	NA	NA	NA	None	NA	NA	NA	NA	NA	NA	NA	NA	0.4	Cases per 100,000 population	140067	138215	136214	134507	133297	131702	130963	130384	129902	129625	129243	129261	129658	129858	130224
93	PEV (Pre-Erythrocytic Vaccine)	3	0.35	10	10	5-17mo	5, 6, & 7 months	2 yrs	0.89	0.95	0.97	0.97	NA	0.5	None	NA	NA	NA	NA	NA	NA	NA	NA	None	NA	NA	NA	NA	NA	NA	NA	NA	0.4	Severe Cases per 100,000 population	1839.64	1782.18	1678.09	1662.09	1630.55	1652.82	1668.55	1676.36	1689	1680.09	1726.91	1748.09	1767.73	1789	1780.27
93	PEV (Pre-Erythrocytic Vaccine)	3	0.35	10	10	5-17mo	5, 6, & 7 months	2 yrs	0.89	0.95	0.97	0.97	NA	0.5	None	NA	NA	NA	NA	NA	NA	NA	NA	None	NA	NA	NA	NA	NA	NA	NA	NA	0.4	Deaths per 100,000 population	367.909	347.364	338.636	328.091	321.727	333.727	322.818	334.545	329.727	336.364	332.182	349	347.909	351.182	352.091
93	PEV (Pre-Erythrocytic Vaccine)	3	0.35	10	10	5-17mo	5, 6, & 7 months	2 yrs	0.89	0.95	0.97	0.97	NA	0.5	None	NA	NA	NA	NA	NA	NA	NA	NA	None	NA	NA	NA	NA	NA	NA	NA	NA	0.4	Cases in <5yo per 100,000 population	30412.1	28724.5	27004	25571.6	24359.7	23898.9	23888.5	23824	23726.7	23808.5	23601.1	23594.4	23709.6	23626.5	23579.4
93	PEV (Pre-Erythrocytic Vaccine)	3	0.35	10	10	5-17mo	5, 6, & 7 months	2 yrs	0.89	0.95	0.97	0.97	NA	0.5	None	NA	NA	NA	NA	NA	NA	NA	NA	None	NA	NA	NA	NA	NA	NA	NA	NA	0.4	Severe Cases in <5yo per 100,000 population	1212.82	1134.91	1064.36	1029	1008.36	1020.64	1025.36	1014.09	1011.18	986.909	1006.82	1013.45	1008.91	1022.45	1007.82
93	PEV (Pre-Erythrocytic Vaccine)	3	0.35	10	10	5-17mo	5, 6, & 7 months	2 yrs	0.89	0.95	0.97	0.97	NA	0.5	None	NA	NA	NA	NA	NA	NA	NA	NA	None	NA	NA	NA	NA	NA	NA	NA	NA	0.4	Deaths in < 5yo per 100,000 population	240.364	220.545	213.091	202.636	201.273	210.636	206.636	200.636	199.818	196.545	197.273	207.182	197.818	203.273	202.909
93	PEV (Pre-Erythrocytic Vaccine)	3	0.35	10	10	5-17mo	5, 6, & 7 months	2 yrs	0.89	0.95	0.97	0.97	NA	0.5	None	NA	NA	NA	NA	NA	NA	NA	NA	None	NA	NA	NA	NA	NA	NA	NA	NA	0.4	DALYs per 100,000 population	9967.71	9458.81	9201.53	8911.85	8741.81	9039.65	8771.71	9063.91	8967.63	9083.68	9001.01	9452.71	9427.49	9522.57	9527.43
93	PEV (Pre-Erythrocytic Vaccine)	3	0.35	10	10	5-17mo	5, 6, & 7 months	2 yrs	0.89	0.95	0.97	0.97	NA	0.5	None	NA	NA	NA	NA	NA	NA	NA	NA	None	NA	NA	NA	NA	NA	NA	NA	NA	0.4	Income and productivity gains from delivering vaccine (US$ / dose)	0.0634255	0.477265	0.906151	1.22109	1.46302	1.90853	2.11761	2.30562	2.41229	2.52369	2.5882	2.58198	2.44753	2.34124	2.18893
94	PEV (Pre-Erythrocytic Vaccine)	3	0.35	10	10	5-17mo	5, 6, & 7 months	2 yrs	0.7	0.81	0.93	0.93	NA	0.95	None	NA	NA	NA	NA	NA	NA	NA	NA	None	NA	NA	NA	NA	NA	NA	NA	NA	0.4	Cases per 100,000 population	140200	138461	136823	135576	133975	133251	132443	131892	131280	131037	131085	131029	131160	131314	131739
94	PEV (Pre-Erythrocytic Vaccine)	3	0.35	10	10	5-17mo	5, 6, & 7 months	2 yrs	0.7	0.81	0.93	0.93	NA	0.95	None	NA	NA	NA	NA	NA	NA	NA	NA	None	NA	NA	NA	NA	NA	NA	NA	NA	0.4	Severe Cases per 100,000 population	1847.09	1770.18	1719.73	1677.55	1679.64	1704.91	1692.27	1719.36	1710.82	1736.91	1768.73	1742.64	1786.91	1811.73	1791.91
94	PEV (Pre-Erythrocytic Vaccine)	3	0.35	10	10	5-17mo	5, 6, & 7 months	2 yrs	0.7	0.81	0.93	0.93	NA	0.95	None	NA	NA	NA	NA	NA	NA	NA	NA	None	NA	NA	NA	NA	NA	NA	NA	NA	0.4	Deaths per 100,000 population	372.818	354.455	347.909	338.727	336.182	330.909	342	332.273	340.364	337.545	349.273	345.545	352.636	356.545	347
94	PEV (Pre-Erythrocytic Vaccine)	3	0.35	10	10	5-17mo	5, 6, & 7 months	2 yrs	0.7	0.81	0.93	0.93	NA	0.95	None	NA	NA	NA	NA	NA	NA	NA	NA	None	NA	NA	NA	NA	NA	NA	NA	NA	0.4	Cases in <5yo per 100,000 population	30525.1	29021.2	27671.3	26404.3	25177.4	25006.3	25055.5	24963.5	24904.1	24821.6	24766	24790.2	24751.7	24799.7	24740.2
94	PEV (Pre-Erythrocytic Vaccine)	3	0.35	10	10	5-17mo	5, 6, & 7 months	2 yrs	0.7	0.81	0.93	0.93	NA	0.95	None	NA	NA	NA	NA	NA	NA	NA	NA	None	NA	NA	NA	NA	NA	NA	NA	NA	0.4	Severe Cases in <5yo per 100,000 population	1209.73	1138	1095.27	1047.64	1050.27	1073	1043.73	1047.09	1050.18	1046.64	1062.64	1023.55	1050.36	1065.64	1034.36
94	PEV (Pre-Erythrocytic Vaccine)	3	0.35	10	10	5-17mo	5, 6, & 7 months	2 yrs	0.7	0.81	0.93	0.93	NA	0.95	None	NA	NA	NA	NA	NA	NA	NA	NA	None	NA	NA	NA	NA	NA	NA	NA	NA	0.4	Deaths in < 5yo per 100,000 population	243.636	222.727	218	214.636	211.909	210	204.636	201.636	209.545	204.364	215.182	210.364	207.455	214.364	200.909
94	PEV (Pre-Erythrocytic Vaccine)	3	0.35	10	10	5-17mo	5, 6, & 7 months	2 yrs	0.7	0.81	0.93	0.93	NA	0.95	None	NA	NA	NA	NA	NA	NA	NA	NA	None	NA	NA	NA	NA	NA	NA	NA	NA	0.4	DALYs per 100,000 population	10127.6	9618.88	9418.55	9192.31	9134.81	8938.71	9254.4	8984.98	9224.25	9167.43	9505.47	9347.95	9522.21	9683.68	9405.43
94	PEV (Pre-Erythrocytic Vaccine)	3	0.35	10	10	5-17mo	5, 6, & 7 months	2 yrs	0.7	0.81	0.93	0.93	NA	0.95	None	NA	NA	NA	NA	NA	NA	NA	NA	None	NA	NA	NA	NA	NA	NA	NA	NA	0.4	Income and productivity gains from delivering vaccine (US$ / dose)	0.0458904	0.547301	0.891631	1.10926	1.50912	1.69602	2.00589	2.20149	2.38913	2.46264	2.38148	2.46303	2.35881	2.28558	2.09074
95	PEV (Pre-Erythrocytic Vaccine)	3	0.35	10	10	5-17mo	5, 6, & 7 months	2 yrs	0.7	0.81	0.93	0.93	NA	0.8	None	NA	NA	NA	NA	NA	NA	NA	NA	None	NA	NA	NA	NA	NA	NA	NA	NA	0.4	Cases per 100,000 population	140230	138592	137064	135666	134385	133231	132555	131973	131379	131265	131240	130850	131279	131394	131866
95	PEV (Pre-Erythrocytic Vaccine)	3	0.35	10	10	5-17mo	5, 6, & 7 months	2 yrs	0.7	0.81	0.93	0.93	NA	0.8	None	NA	NA	NA	NA	NA	NA	NA	NA	None	NA	NA	NA	NA	NA	NA	NA	NA	0.4	Severe Cases per 100,000 population	1844.18	1762.73	1744.09	1699.36	1690.73	1679.91	1701.09	1700.45	1713.55	1730.82	1752.73	1779.55	1794.55	1799.55	1798.18
95	PEV (Pre-Erythrocytic Vaccine)	3	0.35	10	10	5-17mo	5, 6, & 7 months	2 yrs	0.7	0.81	0.93	0.93	NA	0.8	None	NA	NA	NA	NA	NA	NA	NA	NA	None	NA	NA	NA	NA	NA	NA	NA	NA	0.4	Deaths per 100,000 population	377.455	355.182	342.727	336.636	337	342	332.909	334.545	335.455	344.455	337.455	347.545	350.364	352.455	346.455
95	PEV (Pre-Erythrocytic Vaccine)	3	0.35	10	10	5-17mo	5, 6, & 7 months	2 yrs	0.7	0.81	0.93	0.93	NA	0.8	None	NA	NA	NA	NA	NA	NA	NA	NA	None	NA	NA	NA	NA	NA	NA	NA	NA	0.4	Cases in <5yo per 100,000 population	30492.6	29047.8	27709.8	26484.7	25417.9	25075.4	24985.1	25054	24921.7	24942.4	24956.9	24794.1	24714.1	24808.5	24796.2
95	PEV (Pre-Erythrocytic Vaccine)	3	0.35	10	10	5-17mo	5, 6, & 7 months	2 yrs	0.7	0.81	0.93	0.93	NA	0.8	None	NA	NA	NA	NA	NA	NA	NA	NA	None	NA	NA	NA	NA	NA	NA	NA	NA	0.4	Severe Cases in <5yo per 100,000 population	1206.55	1144.27	1098.27	1067.91	1063.18	1060.64	1056	1036.36	1045.73	1047.36	1038.36	1049.55	1054.55	1047.36	1034.27
95	PEV (Pre-Erythrocytic Vaccine)	3	0.35	10	10	5-17mo	5, 6, & 7 months	2 yrs	0.7	0.81	0.93	0.93	NA	0.8	None	NA	NA	NA	NA	NA	NA	NA	NA	None	NA	NA	NA	NA	NA	NA	NA	NA	0.4	Deaths in < 5yo per 100,000 population	244.545	225.182	216.636	214.909	210.364	218.909	210.545	206.818	207.909	211.636	203.364	208.909	209.727	201.818	203.455
95	PEV (Pre-Erythrocytic Vaccine)	3	0.35	10	10	5-17mo	5, 6, & 7 months	2 yrs	0.7	0.81	0.93	0.93	NA	0.8	None	NA	NA	NA	NA	NA	NA	NA	NA	None	NA	NA	NA	NA	NA	NA	NA	NA	0.4	DALYs per 100,000 population	10239.2	9642.66	9319.8	9115.43	9145.16	9243.91	9063.8	9080.47	9093.9	9314.07	9128.09	9441.41	9456.08	9534.24	9376.04
95	PEV (Pre-Erythrocytic Vaccine)	3	0.35	10	10	5-17mo	5, 6, & 7 months	2 yrs	0.7	0.81	0.93	0.93	NA	0.8	None	NA	NA	NA	NA	NA	NA	NA	NA	None	NA	NA	NA	NA	NA	NA	NA	NA	0.4	Income and productivity gains from delivering vaccine (US$ / dose)	0.0283727	0.513867	0.807755	1.12162	1.41833	1.81584	2.01491	2.25767	2.46341	2.47299	2.45904	2.5245	2.36448	2.33512	2.12116
96	PEV (Pre-Erythrocytic Vaccine)	3	0.35	10	10	5-17mo	5, 6, & 7 months	2 yrs	0.7	0.81	0.93	0.93	NA	0.5	None	NA	NA	NA	NA	NA	NA	NA	NA	None	NA	NA	NA	NA	NA	NA	NA	NA	0.4	Cases per 100,000 population	140082	138598	137137	135230	134289	133575	132355	132088	131745	131503	131554	131363	131522	131825	132033
96	PEV (Pre-Erythrocytic Vaccine)	3	0.35	10	10	5-17mo	5, 6, & 7 months	2 yrs	0.7	0.81	0.93	0.93	NA	0.5	None	NA	NA	NA	NA	NA	NA	NA	NA	None	NA	NA	NA	NA	NA	NA	NA	NA	0.4	Severe Cases per 100,000 population	1868.36	1766.64	1730.55	1678	1675.82	1689	1687.82	1719.09	1733.09	1714.18	1791.36	1763.73	1793.27	1808.36	1788.64
96	PEV (Pre-Erythrocytic Vaccine)	3	0.35	10	10	5-17mo	5, 6, & 7 months	2 yrs	0.7	0.81	0.93	0.93	NA	0.5	None	NA	NA	NA	NA	NA	NA	NA	NA	None	NA	NA	NA	NA	NA	NA	NA	NA	0.4	Deaths per 100,000 population	375.818	354.727	341.273	336.909	336.182	330.909	331.545	334.545	340.909	333.182	353.545	339.273	354.455	359.091	349.182
96	PEV (Pre-Erythrocytic Vaccine)	3	0.35	10	10	5-17mo	5, 6, & 7 months	2 yrs	0.7	0.81	0.93	0.93	NA	0.5	None	NA	NA	NA	NA	NA	NA	NA	NA	None	NA	NA	NA	NA	NA	NA	NA	NA	0.4	Cases in <5yo per 100,000 population	30447.8	29019.8	27758.4	26476.9	25466.3	25320	25093.6	25052.5	24884	24967.1	25088.1	24947.5	24868.9	24884	24835.2
96	PEV (Pre-Erythrocytic Vaccine)	3	0.35	10	10	5-17mo	5, 6, & 7 months	2 yrs	0.7	0.81	0.93	0.93	NA	0.5	None	NA	NA	NA	NA	NA	NA	NA	NA	None	NA	NA	NA	NA	NA	NA	NA	NA	0.4	Severe Cases in <5yo per 100,000 population	1237.73	1127.64	1089.45	1048.36	1055.55	1066.55	1055.18	1055.18	1057	1023.73	1076.36	1044.82	1051.45	1047.36	1025.27
96	PEV (Pre-Erythrocytic Vaccine)	3	0.35	10	10	5-17mo	5, 6, & 7 months	2 yrs	0.7	0.81	0.93	0.93	NA	0.5	None	NA	NA	NA	NA	NA	NA	NA	NA	None	NA	NA	NA	NA	NA	NA	NA	NA	0.4	Deaths in < 5yo per 100,000 population	245.818	222.636	214.182	212.727	210.909	205.455	210.545	205.636	210.818	202.818	216.545	205.818	213.545	209.455	204.727
96	PEV (Pre-Erythrocytic Vaccine)	3	0.35	10	10	5-17mo	5, 6, & 7 months	2 yrs	0.7	0.81	0.93	0.93	NA	0.5	None	NA	NA	NA	NA	NA	NA	NA	NA	None	NA	NA	NA	NA	NA	NA	NA	NA	0.4	DALYs per 100,000 population	10203.7	9621.76	9249.61	9165.46	9117.66	9004.24	9017.47	9071.93	9249.26	9018.05	9587	9182.62	9609.02	9726.59	9429.32
96	PEV (Pre-Erythrocytic Vaccine)	3	0.35	10	10	5-17mo	5, 6, & 7 months	2 yrs	0.7	0.81	0.93	0.93	NA	0.5	None	NA	NA	NA	NA	NA	NA	NA	NA	None	NA	NA	NA	NA	NA	NA	NA	NA	0.4	Income and productivity gains from delivering vaccine (US$ / dose)	0.103207	0.522231	0.827974	1.39606	1.56177	1.83692	2.28413	2.35946	2.42591	2.56999	2.44721	2.56184	2.44023	2.32333	2.19846
97	PEV (Pre-Erythrocytic Vaccine)	3	0.35	10	10	5-17mo	5, 6, & 7 months	2 yrs	0.5	0.69	0.85	0.85	NA	0.95	None	NA	NA	NA	NA	NA	NA	NA	NA	None	NA	NA	NA	NA	NA	NA	NA	NA	0.4	Cases per 100,000 population	140260	138943	137870	136692	135761	134749	134048	133736	133572	133093	133244	133018	133251	133144	133831
97	PEV (Pre-Erythrocytic Vaccine)	3	0.35	10	10	5-17mo	5, 6, & 7 months	2 yrs	0.5	0.69	0.85	0.85	NA	0.95	None	NA	NA	NA	NA	NA	NA	NA	NA	None	NA	NA	NA	NA	NA	NA	NA	NA	0.4	Severe Cases per 100,000 population	1818.09	1777.18	1787.55	1715.64	1713.91	1716.45	1723.36	1750.73	1747.55	1773.36	1770.55	1799.82	1772.91	1809.55	1832.55
97	PEV (Pre-Erythrocytic Vaccine)	3	0.35	10	10	5-17mo	5, 6, & 7 months	2 yrs	0.5	0.69	0.85	0.85	NA	0.95	None	NA	NA	NA	NA	NA	NA	NA	NA	None	NA	NA	NA	NA	NA	NA	NA	NA	0.4	Deaths per 100,000 population	370.545	358.455	342.636	335.364	345.455	340.364	342.636	346.818	341.909	359.727	346.727	349.273	344.545	355.818	360.273
97	PEV (Pre-Erythrocytic Vaccine)	3	0.35	10	10	5-17mo	5, 6, & 7 months	2 yrs	0.5	0.69	0.85	0.85	NA	0.95	None	NA	NA	NA	NA	NA	NA	NA	NA	None	NA	NA	NA	NA	NA	NA	NA	NA	0.4	Cases in <5yo per 100,000 population	30626.5	29481.8	28344.4	27441.1	26523.2	26283.2	26253.5	26278.9	26166.5	26033	26120.6	26085.3	26024.7	25993.5	26003.1
97	PEV (Pre-Erythrocytic Vaccine)	3	0.35	10	10	5-17mo	5, 6, & 7 months	2 yrs	0.5	0.69	0.85	0.85	NA	0.95	None	NA	NA	NA	NA	NA	NA	NA	NA	None	NA	NA	NA	NA	NA	NA	NA	NA	0.4	Severe Cases in <5yo per 100,000 population	1187.09	1150.18	1151.55	1087.45	1084.09	1095.91	1085.27	1102.09	1075.64	1096.82	1074.09	1101.36	1063.09	1079.82	1093.27
97	PEV (Pre-Erythrocytic Vaccine)	3	0.35	10	10	5-17mo	5, 6, & 7 months	2 yrs	0.5	0.69	0.85	0.85	NA	0.95	None	NA	NA	NA	NA	NA	NA	NA	NA	None	NA	NA	NA	NA	NA	NA	NA	NA	0.4	Deaths in < 5yo per 100,000 population	237.818	231.182	222.727	214.455	221.182	222.727	214.818	213.455	213.091	224.909	214.545	216.091	210.909	218.818	219.091
97	PEV (Pre-Erythrocytic Vaccine)	3	0.35	10	10	5-17mo	5, 6, & 7 months	2 yrs	0.5	0.69	0.85	0.85	NA	0.95	None	NA	NA	NA	NA	NA	NA	NA	NA	None	NA	NA	NA	NA	NA	NA	NA	NA	0.4	DALYs per 100,000 population	10023.4	9719.18	9345.21	9116.34	9364.27	9234.99	9293.16	9390.32	9293.54	9714.25	9427.29	9478.29	9346.45	9650.04	9755.07
97	PEV (Pre-Erythrocytic Vaccine)	3	0.35	10	10	5-17mo	5, 6, & 7 months	2 yrs	0.5	0.69	0.85	0.85	NA	0.95	None	NA	NA	NA	NA	NA	NA	NA	NA	None	NA	NA	NA	NA	NA	NA	NA	NA	0.4	Income and productivity gains from delivering vaccine (US$ / dose)	0.117349	0.5912	0.723813	1.10513	1.34786	1.78209	2.09398	2.219	2.2785	2.45776	2.40398	2.47193	2.33894	2.3739	1.99096
98	PEV (Pre-Erythrocytic Vaccine)	3	0.35	10	10	5-17mo	5, 6, & 7 months	2 yrs	0.5	0.69	0.85	0.85	NA	0.8	None	NA	NA	NA	NA	NA	NA	NA	NA	None	NA	NA	NA	NA	NA	NA	NA	NA	0.4	Cases per 100,000 population	140334	138791	137943	136798	135550	134799	134331	133696	133423	133221	133312	133040	133386	133708	133678
98	PEV (Pre-Erythrocytic Vaccine)	3	0.35	10	10	5-17mo	5, 6, & 7 months	2 yrs	0.5	0.69	0.85	0.85	NA	0.8	None	NA	NA	NA	NA	NA	NA	NA	NA	None	NA	NA	NA	NA	NA	NA	NA	NA	0.4	Severe Cases per 100,000 population	1824.45	1775.36	1758.91	1719.64	1741.55	1711	1740.36	1716.82	1751.09	1774.73	1816.73	1783.09	1818	1804.91	1781
98	PEV (Pre-Erythrocytic Vaccine)	3	0.35	10	10	5-17mo	5, 6, & 7 months	2 yrs	0.5	0.69	0.85	0.85	NA	0.8	None	NA	NA	NA	NA	NA	NA	NA	NA	None	NA	NA	NA	NA	NA	NA	NA	NA	0.4	Deaths per 100,000 population	368.091	353.091	353.545	351.727	344.455	339.545	351.182	333	340	342.091	358.636	354.545	358.545	367.818	356.545
98	PEV (Pre-Erythrocytic Vaccine)	3	0.35	10	10	5-17mo	5, 6, & 7 months	2 yrs	0.5	0.69	0.85	0.85	NA	0.8	None	NA	NA	NA	NA	NA	NA	NA	NA	None	NA	NA	NA	NA	NA	NA	NA	NA	0.4	Cases in <5yo per 100,000 population	30591.9	29402.1	28463.6	27487.8	26526.8	26324.7	26349.2	26169.1	26172.9	26164.3	26020.7	26181	26151.7	26162.4	26054.4
98	PEV (Pre-Erythrocytic Vaccine)	3	0.35	10	10	5-17mo	5, 6, & 7 months	2 yrs	0.5	0.69	0.85	0.85	NA	0.8	None	NA	NA	NA	NA	NA	NA	NA	NA	None	NA	NA	NA	NA	NA	NA	NA	NA	0.4	Severe Cases in <5yo per 100,000 population	1202.36	1154.36	1126.27	1095.82	1103.27	1076.45	1088.91	1075.09	1095.55	1099.18	1121.64	1079.64	1103.09	1066.91	1071.45
98	PEV (Pre-Erythrocytic Vaccine)	3	0.35	10	10	5-17mo	5, 6, & 7 months	2 yrs	0.5	0.69	0.85	0.85	NA	0.8	None	NA	NA	NA	NA	NA	NA	NA	NA	None	NA	NA	NA	NA	NA	NA	NA	NA	0.4	Deaths in < 5yo per 100,000 population	240	226.273	228.727	223.273	214.273	211.273	223.182	209.818	211.818	215.091	225.455	216.636	219.818	223.455	219.909
98	PEV (Pre-Erythrocytic Vaccine)	3	0.35	10	10	5-17mo	5, 6, & 7 months	2 yrs	0.5	0.69	0.85	0.85	NA	0.8	None	NA	NA	NA	NA	NA	NA	NA	NA	None	NA	NA	NA	NA	NA	NA	NA	NA	0.4	DALYs per 100,000 population	9963.19	9582.04	9581.14	9537.91	9327.64	9218.76	9497.25	9040.56	9233.28	9298.66	9717.86	9613.13	9698.48	9967.06	9659.89
98	PEV (Pre-Erythrocytic Vaccine)	3	0.35	10	10	5-17mo	5, 6, & 7 months	2 yrs	0.5	0.69	0.85	0.85	NA	0.8	None	NA	NA	NA	NA	NA	NA	NA	NA	None	NA	NA	NA	NA	NA	NA	NA	NA	0.4	Income and productivity gains from delivering vaccine (US$ / dose)	0.0334115	0.642751	0.762977	1.12927	1.46814	1.83834	2.0262	2.33235	2.40594	2.47633	2.34828	2.5787	2.34365	2.21323	2.18055
99	PEV (Pre-Erythrocytic Vaccine)	3	0.35	10	10	5-17mo	5, 6, & 7 months	2 yrs	0.5	0.69	0.85	0.85	NA	0.5	None	NA	NA	NA	NA	NA	NA	NA	NA	None	NA	NA	NA	NA	NA	NA	NA	NA	0.4	Cases per 100,000 population	140245	138989	137945	136531	135670	134884	134161	133960	133599	133702	133807	133477	133694	133822	134220
99	PEV (Pre-Erythrocytic Vaccine)	3	0.35	10	10	5-17mo	5, 6, & 7 months	2 yrs	0.5	0.69	0.85	0.85	NA	0.5	None	NA	NA	NA	NA	NA	NA	NA	NA	None	NA	NA	NA	NA	NA	NA	NA	NA	0.4	Severe Cases per 100,000 population	1818.09	1786.45	1765.82	1747.36	1715.36	1730.82	1726.45	1739.09	1766.45	1776.91	1771.27	1779.64	1799	1814.73	1832.91
99	PEV (Pre-Erythrocytic Vaccine)	3	0.35	10	10	5-17mo	5, 6, & 7 months	2 yrs	0.5	0.69	0.85	0.85	NA	0.5	None	NA	NA	NA	NA	NA	NA	NA	NA	None	NA	NA	NA	NA	NA	NA	NA	NA	0.4	Deaths per 100,000 population	371	352	349.182	347.545	336.727	343.182	339.727	344.364	332.091	333.364	350.818	354.636	350.273	365.909	362.636
99	PEV (Pre-Erythrocytic Vaccine)	3	0.35	10	10	5-17mo	5, 6, & 7 months	2 yrs	0.5	0.69	0.85	0.85	NA	0.5	None	NA	NA	NA	NA	NA	NA	NA	NA	None	NA	NA	NA	NA	NA	NA	NA	NA	0.4	Cases in <5yo per 100,000 population	30621.8	29466.1	28420.5	27491.5	26624.5	26449.9	26277.2	26332.9	26193.6	26384.8	26397.7	26170.3	26179.8	26289	26161.3
99	PEV (Pre-Erythrocytic Vaccine)	3	0.35	10	10	5-17mo	5, 6, & 7 months	2 yrs	0.5	0.69	0.85	0.85	NA	0.5	None	NA	NA	NA	NA	NA	NA	NA	NA	None	NA	NA	NA	NA	NA	NA	NA	NA	0.4	Severe Cases in <5yo per 100,000 population	1184.82	1149.45	1126.64	1116.64	1092.73	1089.27	1083	1086.73	1092	1105.18	1079.73	1083.64	1093.73	1083.45	1096.09
99	PEV (Pre-Erythrocytic Vaccine)	3	0.35	10	10	5-17mo	5, 6, & 7 months	2 yrs	0.5	0.69	0.85	0.85	NA	0.5	None	NA	NA	NA	NA	NA	NA	NA	NA	None	NA	NA	NA	NA	NA	NA	NA	NA	0.4	Deaths in < 5yo per 100,000 population	239.545	231.545	222.909	221.364	215.818	222.818	212.636	217.818	206.364	208	214.818	221.636	218.182	218.909	218
99	PEV (Pre-Erythrocytic Vaccine)	3	0.35	10	10	5-17mo	5, 6, & 7 months	2 yrs	0.5	0.69	0.85	0.85	NA	0.5	None	NA	NA	NA	NA	NA	NA	NA	NA	None	NA	NA	NA	NA	NA	NA	NA	NA	0.4	DALYs per 100,000 population	10053.5	9535.86	9484.34	9428.57	9154.74	9327.37	9224.72	9342.5	9044.2	9049.98	9534.79	9596.49	9493.87	9915.76	9846.09
99	PEV (Pre-Erythrocytic Vaccine)	3	0.35	10	10	5-17mo	5, 6, & 7 months	2 yrs	0.5	0.69	0.85	0.85	NA	0.5	None	NA	NA	NA	NA	NA	NA	NA	NA	None	NA	NA	NA	NA	NA	NA	NA	NA	0.4	Income and productivity gains from delivering vaccine (US$ / dose)	0.13453	0.539121	0.795384	1.30124	1.56118	1.88465	2.19702	2.38282	2.44122	2.44105	2.38399	2.50894	2.33437	2.30286	2.00875
100	PEV (Pre-Erythrocytic Vaccine)	3	0.35	10	100	5-17mo	5, 6, & 7 months	2 yrs	0.89	0.95	0.97	0.97	NA	0.95	None	NA	NA	NA	NA	NA	NA	NA	NA	None	NA	NA	NA	NA	NA	NA	NA	NA	0.4	Cases per 100,000 population	110981	109037	107651	107194	107453	108299	109573	110950	112329	113760	114968	116278	117108	117945	118633
100	PEV (Pre-Erythrocytic Vaccine)	3	0.35	10	100	5-17mo	5, 6, & 7 months	2 yrs	0.89	0.95	0.97	0.97	NA	0.95	None	NA	NA	NA	NA	NA	NA	NA	NA	None	NA	NA	NA	NA	NA	NA	NA	NA	0.4	Severe Cases per 100,000 population	1494.29	1434.43	1464.54	1502.29	1540.79	1580.86	1597.43	1620.86	1618.89	1650.04	1653.18	1655.96	1631.21	1652.39	1656.18
100	PEV (Pre-Erythrocytic Vaccine)	3	0.35	10	100	5-17mo	5, 6, & 7 months	2 yrs	0.89	0.95	0.97	0.97	NA	0.95	None	NA	NA	NA	NA	NA	NA	NA	NA	None	NA	NA	NA	NA	NA	NA	NA	NA	0.4	Deaths per 100,000 population	355.821	345.179	347.321	352.143	355.714	354.143	363.607	362.25	369.321	373.179	370.786	372.964	369.036	372.714	377.464
100	PEV (Pre-Erythrocytic Vaccine)	3	0.35	10	100	5-17mo	5, 6, & 7 months	2 yrs	0.89	0.95	0.97	0.97	NA	0.95	None	NA	NA	NA	NA	NA	NA	NA	NA	None	NA	NA	NA	NA	NA	NA	NA	NA	0.4	Cases in <5yo per 100,000 population	52225.7	50268.7	48943.4	48439.2	48606.9	48762.9	48789.2	48826	48760.9	48844.9	48817	48920.8	48909.6	48940.1	48902.2
100	PEV (Pre-Erythrocytic Vaccine)	3	0.35	10	100	5-17mo	5, 6, & 7 months	2 yrs	0.89	0.95	0.97	0.97	NA	0.95	None	NA	NA	NA	NA	NA	NA	NA	NA	None	NA	NA	NA	NA	NA	NA	NA	NA	0.4	Severe Cases in <5yo per 100,000 population	1376.71	1316.14	1347.75	1384.32	1421.61	1436.61	1431.82	1436.64	1431.21	1452.68	1446.68	1444.61	1422.64	1439.5	1441.93
100	PEV (Pre-Erythrocytic Vaccine)	3	0.35	10	100	5-17mo	5, 6, & 7 months	2 yrs	0.89	0.95	0.97	0.97	NA	0.95	None	NA	NA	NA	NA	NA	NA	NA	NA	None	NA	NA	NA	NA	NA	NA	NA	NA	0.4	Deaths in < 5yo per 100,000 population	324.714	314.607	315.25	321.214	323.607	319.821	325.679	320.643	324	327.286	324	324.679	320.393	322.893	326.071
100	PEV (Pre-Erythrocytic Vaccine)	3	0.35	10	100	5-17mo	5, 6, & 7 months	2 yrs	0.89	0.95	0.97	0.97	NA	0.95	None	NA	NA	NA	NA	NA	NA	NA	NA	None	NA	NA	NA	NA	NA	NA	NA	NA	0.4	DALYs per 100,000 population	9592.83	9303.71	9362.87	9481.17	9573.03	9558.89	9800.79	9798.98	9949.95	10065.6	9998.62	10066.5	9964.16	10061.4	10205.4
100	PEV (Pre-Erythrocytic Vaccine)	3	0.35	10	100	5-17mo	5, 6, & 7 months	2 yrs	0.89	0.95	0.97	0.97	NA	0.95	None	NA	NA	NA	NA	NA	NA	NA	NA	None	NA	NA	NA	NA	NA	NA	NA	NA	0.4	Income and productivity gains from delivering vaccine (US$ / dose)	0.215124	0.564875	0.68429	0.733984	0.644508	0.385485	-0.00239459	-0.426856	-0.849915	-1.29492	-1.65117	-2.03997	-2.27315	-2.52461	-2.75254
101	PEV (Pre-Erythrocytic Vaccine)	3	0.35	10	100	5-17mo	5, 6, & 7 months	2 yrs	0.89	0.95	0.97	0.97	NA	0.8	None	NA	NA	NA	NA	NA	NA	NA	NA	None	NA	NA	NA	NA	NA	NA	NA	NA	0.4	Cases per 100,000 population	110977	109013	107646	107294	107617	108404	109554	111051	112450	113782	115051	116202	117030	117888	118562
101	PEV (Pre-Erythrocytic Vaccine)	3	0.35	10	100	5-17mo	5, 6, & 7 months	2 yrs	0.89	0.95	0.97	0.97	NA	0.8	None	NA	NA	NA	NA	NA	NA	NA	NA	None	NA	NA	NA	NA	NA	NA	NA	NA	0.4	Severe Cases per 100,000 population	1495.12	1436.31	1462.77	1504.73	1548.19	1589.23	1599.96	1613.81	1618.65	1631.96	1639.85	1645.12	1641.58	1652.58	1637.46
101	PEV (Pre-Erythrocytic Vaccine)	3	0.35	10	100	5-17mo	5, 6, & 7 months	2 yrs	0.89	0.95	0.97	0.97	NA	0.8	None	NA	NA	NA	NA	NA	NA	NA	NA	None	NA	NA	NA	NA	NA	NA	NA	NA	0.4	Deaths per 100,000 population	349.154	343.846	352.654	355.731	354.192	363.231	366.192	364.462	366.269	372.269	367.538	369.846	369.423	366.5	374.731
101	PEV (Pre-Erythrocytic Vaccine)	3	0.35	10	100	5-17mo	5, 6, & 7 months	2 yrs	0.89	0.95	0.97	0.97	NA	0.8	None	NA	NA	NA	NA	NA	NA	NA	NA	None	NA	NA	NA	NA	NA	NA	NA	NA	0.4	Cases in <5yo per 100,000 population	52219.7	50220.4	48940.3	48465.6	48720	48880.7	48828.9	48878.3	48921.6	48955.8	48992.4	48971.6	48978.5	49027.3	48982.3
101	PEV (Pre-Erythrocytic Vaccine)	3	0.35	10	100	5-17mo	5, 6, & 7 months	2 yrs	0.89	0.95	0.97	0.97	NA	0.8	None	NA	NA	NA	NA	NA	NA	NA	NA	None	NA	NA	NA	NA	NA	NA	NA	NA	0.4	Severe Cases in <5yo per 100,000 population	1379.65	1320.12	1343.92	1385.96	1430.5	1444.88	1434.27	1436.31	1427.19	1434.23	1437.38	1437.85	1433.31	1444.08	1427.88
101	PEV (Pre-Erythrocytic Vaccine)	3	0.35	10	100	5-17mo	5, 6, & 7 months	2 yrs	0.89	0.95	0.97	0.97	NA	0.8	None	NA	NA	NA	NA	NA	NA	NA	NA	None	NA	NA	NA	NA	NA	NA	NA	NA	0.4	Deaths in < 5yo per 100,000 population	320.038	313.154	320	325.346	323.192	328.154	324	322.885	321.692	326.615	319.615	324.5	320	318.654	322.654
101	PEV (Pre-Erythrocytic Vaccine)	3	0.35	10	100	5-17mo	5, 6, & 7 months	2 yrs	0.89	0.95	0.97	0.97	NA	0.8	None	NA	NA	NA	NA	NA	NA	NA	NA	None	NA	NA	NA	NA	NA	NA	NA	NA	0.4	DALYs per 100,000 population	9432.65	9278.52	9491.15	9580.9	9544.58	9783.98	9861.61	9830.37	9901.85	10061.7	9932.59	9974.37	9978.87	9900.98	10123.9
101	PEV (Pre-Erythrocytic Vaccine)	3	0.35	10	100	5-17mo	5, 6, & 7 months	2 yrs	0.89	0.95	0.97	0.97	NA	0.8	None	NA	NA	NA	NA	NA	NA	NA	NA	None	NA	NA	NA	NA	NA	NA	NA	NA	0.4	Income and productivity gains from delivering vaccine (US$ / dose)	0.205858	0.557383	0.704878	0.7194	0.626371	0.381646	0.0124893	-0.469099	-0.900918	-1.31978	-1.67748	-2.07409	-2.30692	-2.57645	-2.79318
102	PEV (Pre-Erythrocytic Vaccine)	3	0.35	10	100	5-17mo	5, 6, & 7 months	2 yrs	0.89	0.95	0.97	0.97	NA	0.5	None	NA	NA	NA	NA	NA	NA	NA	NA	None	NA	NA	NA	NA	NA	NA	NA	NA	0.4	Cases per 100,000 population	111090	109035	107873	107415	107705	108599	109781	111156	112682	113900	114943	116207	117137	117937	118603
102	PEV (Pre-Erythrocytic Vaccine)	3	0.35	10	100	5-17mo	5, 6, & 7 months	2 yrs	0.89	0.95	0.97	0.97	NA	0.5	None	NA	NA	NA	NA	NA	NA	NA	NA	None	NA	NA	NA	NA	NA	NA	NA	NA	0.4	Severe Cases per 100,000 population	1514.56	1445.38	1462.56	1518.06	1544.5	1575.81	1617.94	1615.12	1631.31	1618.75	1668.38	1641.56	1655	1636.25	1671
102	PEV (Pre-Erythrocytic Vaccine)	3	0.35	10	100	5-17mo	5, 6, & 7 months	2 yrs	0.89	0.95	0.97	0.97	NA	0.5	None	NA	NA	NA	NA	NA	NA	NA	NA	None	NA	NA	NA	NA	NA	NA	NA	NA	0.4	Deaths per 100,000 population	360.062	350.938	344.438	349	348.375	356.125	371.25	366.688	372.062	367.812	368.688	365.625	375.688	372.812	380.938
102	PEV (Pre-Erythrocytic Vaccine)	3	0.35	10	100	5-17mo	5, 6, & 7 months	2 yrs	0.89	0.95	0.97	0.97	NA	0.5	None	NA	NA	NA	NA	NA	NA	NA	NA	None	NA	NA	NA	NA	NA	NA	NA	NA	0.4	Cases in <5yo per 100,000 population	52263.2	50316.6	49116.4	48628.2	48852.8	48989.9	49009.9	49061.1	49196.2	49078.3	49027.1	49133.2	49088.1	49148.9	49202.3
102	PEV (Pre-Erythrocytic Vaccine)	3	0.35	10	100	5-17mo	5, 6, & 7 months	2 yrs	0.89	0.95	0.97	0.97	NA	0.5	None	NA	NA	NA	NA	NA	NA	NA	NA	None	NA	NA	NA	NA	NA	NA	NA	NA	0.4	Severe Cases in <5yo per 100,000 population	1396	1332.81	1348.31	1396.81	1425.62	1435.19	1453.75	1435.56	1436.5	1423.62	1465.12	1439.62	1443.94	1430.12	1456.38
102	PEV (Pre-Erythrocytic Vaccine)	3	0.35	10	100	5-17mo	5, 6, & 7 months	2 yrs	0.89	0.95	0.97	0.97	NA	0.5	None	NA	NA	NA	NA	NA	NA	NA	NA	None	NA	NA	NA	NA	NA	NA	NA	NA	0.4	Deaths in < 5yo per 100,000 population	328.688	319.25	311.562	314.5	318.062	322	330.875	323.125	326.938	321.188	321.75	318.25	327.562	324.812	331.688
102	PEV (Pre-Erythrocytic Vaccine)	3	0.35	10	100	5-17mo	5, 6, & 7 months	2 yrs	0.89	0.95	0.97	0.97	NA	0.5	None	NA	NA	NA	NA	NA	NA	NA	NA	None	NA	NA	NA	NA	NA	NA	NA	NA	0.4	DALYs per 100,000 population	9730.55	9449.57	9267.58	9408.27	9411.86	9609.38	10007.9	9901.16	10026.4	9902.33	9948.87	9879.2	10134	10087.7	10292.3
102	PEV (Pre-Erythrocytic Vaccine)	3	0.35	10	100	5-17mo	5, 6, & 7 months	2 yrs	0.89	0.95	0.97	0.97	NA	0.5	None	NA	NA	NA	NA	NA	NA	NA	NA	None	NA	NA	NA	NA	NA	NA	NA	NA	0.4	Income and productivity gains from delivering vaccine (US$ / dose)	0.159336	0.580957	0.721075	0.75878	0.67735	0.364284	-0.05107	-0.492018	-0.99859	-1.41075	-1.80545	-2.18786	-2.51495	-2.7293	-2.95868
103	PEV (Pre-Erythrocytic Vaccine)	3	0.35	10	100	5-17mo	5, 6, & 7 months	2 yrs	0.7	0.81	0.93	0.93	NA	0.95	None	NA	NA	NA	NA	NA	NA	NA	NA	None	NA	NA	NA	NA	NA	NA	NA	NA	0.4	Cases per 100,000 population	111119	109655	108409	108121	108340	109114	110101	111169	112497	113409	114490	115532	116120	116911	117346
103	PEV (Pre-Erythrocytic Vaccine)	3	0.35	10	100	5-17mo	5, 6, & 7 months	2 yrs	0.7	0.81	0.93	0.93	NA	0.95	None	NA	NA	NA	NA	NA	NA	NA	NA	None	NA	NA	NA	NA	NA	NA	NA	NA	0.4	Severe Cases per 100,000 population	1492.88	1437.5	1471.31	1493.19	1533.31	1579	1595.62	1617.25	1614.81	1622.12	1630	1612.19	1618.25	1606.62	1643
103	PEV (Pre-Erythrocytic Vaccine)	3	0.35	10	100	5-17mo	5, 6, & 7 months	2 yrs	0.7	0.81	0.93	0.93	NA	0.95	None	NA	NA	NA	NA	NA	NA	NA	NA	None	NA	NA	NA	NA	NA	NA	NA	NA	0.4	Deaths per 100,000 population	362.75	347.438	350.438	351	350.062	364.562	363.5	366	367.5	364	378.938	372.562	372.5	366.75	372.812
103	PEV (Pre-Erythrocytic Vaccine)	3	0.35	10	100	5-17mo	5, 6, & 7 months	2 yrs	0.7	0.81	0.93	0.93	NA	0.95	None	NA	NA	NA	NA	NA	NA	NA	NA	None	NA	NA	NA	NA	NA	NA	NA	NA	0.4	Cases in <5yo per 100,000 population	52387.2	50836.1	49743.9	49348.6	49462.1	49621.2	49687.7	49576.4	49670.4	49545.4	49693.2	49726.4	49683.9	49790.3	49683.5
103	PEV (Pre-Erythrocytic Vaccine)	3	0.35	10	100	5-17mo	5, 6, & 7 months	2 yrs	0.7	0.81	0.93	0.93	NA	0.95	None	NA	NA	NA	NA	NA	NA	NA	NA	None	NA	NA	NA	NA	NA	NA	NA	NA	0.4	Severe Cases in <5yo per 100,000 population	1378.12	1322.69	1355.44	1377.12	1418.31	1443.12	1437.62	1445.69	1438.81	1438.06	1441.81	1427.94	1427.12	1416.75	1447.56
103	PEV (Pre-Erythrocytic Vaccine)	3	0.35	10	100	5-17mo	5, 6, & 7 months	2 yrs	0.7	0.81	0.93	0.93	NA	0.95	None	NA	NA	NA	NA	NA	NA	NA	NA	None	NA	NA	NA	NA	NA	NA	NA	NA	0.4	Deaths in < 5yo per 100,000 population	331.25	315.875	319.062	318.875	318.5	331.312	324.875	328	324.062	320	334.5	328.5	326.375	320	328.188
103	PEV (Pre-Erythrocytic Vaccine)	3	0.35	10	100	5-17mo	5, 6, & 7 months	2 yrs	0.7	0.81	0.93	0.93	NA	0.95	None	NA	NA	NA	NA	NA	NA	NA	NA	None	NA	NA	NA	NA	NA	NA	NA	NA	0.4	DALYs per 100,000 population	9757.3	9350.44	9438.04	9463.03	9424.49	9810.24	9786.25	9882.44	9899.02	9807.76	10226.7	10052	10049.8	9914.12	10046
103	PEV (Pre-Erythrocytic Vaccine)	3	0.35	10	100	5-17mo	5, 6, & 7 months	2 yrs	0.7	0.81	0.93	0.93	NA	0.95	None	NA	NA	NA	NA	NA	NA	NA	NA	None	NA	NA	NA	NA	NA	NA	NA	NA	0.4	Income and productivity gains from delivering vaccine (US$ / dose)	0.246007	0.551085	0.701711	0.72321	0.625704	0.321933	-0.0480438	-0.458461	-0.936829	-1.29778	-1.66685	-2.03434	-2.28819	-2.52522	-2.73528
104	PEV (Pre-Erythrocytic Vaccine)	3	0.35	10	100	5-17mo	5, 6, & 7 months	2 yrs	0.7	0.81	0.93	0.93	NA	0.8	None	NA	NA	NA	NA	NA	NA	NA	NA	None	NA	NA	NA	NA	NA	NA	NA	NA	0.4	Cases per 100,000 population	111207	109583	108596	108261	108376	109098	110232	111178	112476	113442	114525	115453	116181	116802	117464
104	PEV (Pre-Erythrocytic Vaccine)	3	0.35	10	100	5-17mo	5, 6, & 7 months	2 yrs	0.7	0.81	0.93	0.93	NA	0.8	None	NA	NA	NA	NA	NA	NA	NA	NA	None	NA	NA	NA	NA	NA	NA	NA	NA	0.4	Severe Cases per 100,000 population	1498.59	1446.88	1467.41	1518.12	1546.71	1592.18	1584.24	1600.71	1604.35	1625.35	1628.41	1630.06	1629.12	1621	1629.12
104	PEV (Pre-Erythrocytic Vaccine)	3	0.35	10	100	5-17mo	5, 6, & 7 months	2 yrs	0.7	0.81	0.93	0.93	NA	0.8	None	NA	NA	NA	NA	NA	NA	NA	NA	None	NA	NA	NA	NA	NA	NA	NA	NA	0.4	Deaths per 100,000 population	359.765	349.529	346.412	354.529	342.412	369.765	361.647	374.882	356.353	368.588	370.647	363.471	370.706	373.118	369.941
104	PEV (Pre-Erythrocytic Vaccine)	3	0.35	10	100	5-17mo	5, 6, & 7 months	2 yrs	0.7	0.81	0.93	0.93	NA	0.8	None	NA	NA	NA	NA	NA	NA	NA	NA	None	NA	NA	NA	NA	NA	NA	NA	NA	0.4	Cases in <5yo per 100,000 population	52408.5	50790.2	49764.6	49373.9	49571.3	49686.1	49745.4	49714.4	49734.6	49651.8	49756.6	49766.9	49785.6	49748.6	49781.1
104	PEV (Pre-Erythrocytic Vaccine)	3	0.35	10	100	5-17mo	5, 6, & 7 months	2 yrs	0.7	0.81	0.93	0.93	NA	0.8	None	NA	NA	NA	NA	NA	NA	NA	NA	None	NA	NA	NA	NA	NA	NA	NA	NA	0.4	Severe Cases in <5yo per 100,000 population	1384.18	1332.41	1352.76	1396.71	1431.65	1455.06	1427.35	1430.12	1433.82	1443	1441.94	1437.06	1431.82	1425.82	1435.65
104	PEV (Pre-Erythrocytic Vaccine)	3	0.35	10	100	5-17mo	5, 6, & 7 months	2 yrs	0.7	0.81	0.93	0.93	NA	0.8	None	NA	NA	NA	NA	NA	NA	NA	NA	None	NA	NA	NA	NA	NA	NA	NA	NA	0.4	Deaths in < 5yo per 100,000 population	329.588	317.824	316.824	321.882	312	334.235	323.765	333.588	315.706	325.529	325	319.588	326	324	322.412
104	PEV (Pre-Erythrocytic Vaccine)	3	0.35	10	100	5-17mo	5, 6, & 7 months	2 yrs	0.7	0.81	0.93	0.93	NA	0.8	None	NA	NA	NA	NA	NA	NA	NA	NA	None	NA	NA	NA	NA	NA	NA	NA	NA	0.4	DALYs per 100,000 population	9699.4	9421.7	9349.57	9531.98	9244.59	9974.36	9749.84	10094.2	9631.52	9938.08	10007.7	9814.28	10019.4	10064.8	10005.7
104	PEV (Pre-Erythrocytic Vaccine)	3	0.35	10	100	5-17mo	5, 6, & 7 months	2 yrs	0.7	0.81	0.93	0.93	NA	0.8	None	NA	NA	NA	NA	NA	NA	NA	NA	None	NA	NA	NA	NA	NA	NA	NA	NA	0.4	Income and productivity gains from delivering vaccine (US$ / dose)	0.200003	0.543863	0.663053	0.689102	0.634609	0.347286	-0.0608144	-0.431528	-0.941102	-1.3559	-1.70689	-2.08499	-2.37108	-2.57574	-2.83707
105	PEV (Pre-Erythrocytic Vaccine)	3	0.35	10	100	5-17mo	5, 6, & 7 months	2 yrs	0.7	0.81	0.93	0.93	NA	0.5	None	NA	NA	NA	NA	NA	NA	NA	NA	None	NA	NA	NA	NA	NA	NA	NA	NA	0.4	Cases per 100,000 population	111171	109622	108574	108287	108520	109258	110239	111278	112402	113475	114630	115398	116122	116723	117352
105	PEV (Pre-Erythrocytic Vaccine)	3	0.35	10	100	5-17mo	5, 6, & 7 months	2 yrs	0.7	0.81	0.93	0.93	NA	0.5	None	NA	NA	NA	NA	NA	NA	NA	NA	None	NA	NA	NA	NA	NA	NA	NA	NA	0.4	Severe Cases per 100,000 population	1510.5	1452.07	1491.29	1496.86	1540.14	1565.14	1584.36	1603.86	1611.79	1626.21	1605.57	1630.71	1626.93	1639.14	1644.71
105	PEV (Pre-Erythrocytic Vaccine)	3	0.35	10	100	5-17mo	5, 6, & 7 months	2 yrs	0.7	0.81	0.93	0.93	NA	0.5	None	NA	NA	NA	NA	NA	NA	NA	NA	None	NA	NA	NA	NA	NA	NA	NA	NA	0.4	Deaths per 100,000 population	359.5	338.786	355.286	353.286	347.286	364.571	358.571	362.571	370.357	370.429	368.643	370.714	368.857	371.071	366.143
105	PEV (Pre-Erythrocytic Vaccine)	3	0.35	10	100	5-17mo	5, 6, & 7 months	2 yrs	0.7	0.81	0.93	0.93	NA	0.5	None	NA	NA	NA	NA	NA	NA	NA	NA	None	NA	NA	NA	NA	NA	NA	NA	NA	0.4	Cases in <5yo per 100,000 population	52447.8	50845.5	49839.6	49460.2	49659.1	49757.6	49747.2	49817.2	49806.6	49955.6	49923.4	49796.1	49955.9	49899	49903.6
105	PEV (Pre-Erythrocytic Vaccine)	3	0.35	10	100	5-17mo	5, 6, & 7 months	2 yrs	0.7	0.81	0.93	0.93	NA	0.5	None	NA	NA	NA	NA	NA	NA	NA	NA	None	NA	NA	NA	NA	NA	NA	NA	NA	0.4	Severe Cases in <5yo per 100,000 population	1396.79	1337.36	1372.64	1380.36	1420.07	1426.43	1433	1443.5	1436.21	1442.71	1424.36	1439.57	1433.14	1449.29	1454
105	PEV (Pre-Erythrocytic Vaccine)	3	0.35	10	100	5-17mo	5, 6, & 7 months	2 yrs	0.7	0.81	0.93	0.93	NA	0.5	None	NA	NA	NA	NA	NA	NA	NA	NA	None	NA	NA	NA	NA	NA	NA	NA	NA	0.4	Deaths in < 5yo per 100,000 population	329.571	311.214	325.857	323.071	315.357	327.929	320.714	324.786	329.357	329.857	323.071	324.429	325	325.214	321
105	PEV (Pre-Erythrocytic Vaccine)	3	0.35	10	100	5-17mo	5, 6, & 7 months	2 yrs	0.7	0.81	0.93	0.93	NA	0.5	None	NA	NA	NA	NA	NA	NA	NA	NA	None	NA	NA	NA	NA	NA	NA	NA	NA	0.4	DALYs per 100,000 population	9690	9138.52	9576.87	9525.25	9363.83	9801.04	9687.5	9787.27	10007.6	10024.8	9959.78	10017.5	9967.82	10030.8	9873.59
105	PEV (Pre-Erythrocytic Vaccine)	3	0.35	10	100	5-17mo	5, 6, & 7 months	2 yrs	0.7	0.81	0.93	0.93	NA	0.5	None	NA	NA	NA	NA	NA	NA	NA	NA	None	NA	NA	NA	NA	NA	NA	NA	NA	0.4	Income and productivity gains from delivering vaccine (US$ / dose)	0.215617	0.563389	0.719358	0.74743	0.639177	0.349183	-0.0653457	-0.494877	-0.967567	-1.39546	-1.79974	-2.19316	-2.44698	-2.68989	-2.98594
106	PEV (Pre-Erythrocytic Vaccine)	3	0.35	10	100	5-17mo	5, 6, & 7 months	2 yrs	0.5	0.69	0.85	0.85	NA	0.95	None	NA	NA	NA	NA	NA	NA	NA	NA	None	NA	NA	NA	NA	NA	NA	NA	NA	0.4	Cases per 100,000 population	111402	110039	109238	109037	109194	109715	110534	111373	112285	113232	113973	114629	115207	115725	116096
106	PEV (Pre-Erythrocytic Vaccine)	3	0.35	10	100	5-17mo	5, 6, & 7 months	2 yrs	0.5	0.69	0.85	0.85	NA	0.95	None	NA	NA	NA	NA	NA	NA	NA	NA	None	NA	NA	NA	NA	NA	NA	NA	NA	0.4	Severe Cases per 100,000 population	1495.43	1462.5	1494.5	1515.64	1547.86	1549.43	1582.21	1582.57	1597.14	1599.43	1579.71	1583.71	1604.71	1604	1628.86
106	PEV (Pre-Erythrocytic Vaccine)	3	0.35	10	100	5-17mo	5, 6, & 7 months	2 yrs	0.5	0.69	0.85	0.85	NA	0.95	None	NA	NA	NA	NA	NA	NA	NA	NA	None	NA	NA	NA	NA	NA	NA	NA	NA	0.4	Deaths per 100,000 population	356.5	349.643	357.571	358.571	355.286	349.786	361.357	366.714	363.143	367.5	367.643	365	369.857	379.786	374.643
106	PEV (Pre-Erythrocytic Vaccine)	3	0.35	10	100	5-17mo	5, 6, & 7 months	2 yrs	0.5	0.69	0.85	0.85	NA	0.95	None	NA	NA	NA	NA	NA	NA	NA	NA	None	NA	NA	NA	NA	NA	NA	NA	NA	0.4	Cases in <5yo per 100,000 population	52609.3	51258.7	50488.3	50238.5	50333.5	50470.3	50492.5	50515.1	50437.9	50526.3	50531	50474.9	50573.9	50587.9	50496.3
106	PEV (Pre-Erythrocytic Vaccine)	3	0.35	10	100	5-17mo	5, 6, & 7 months	2 yrs	0.5	0.69	0.85	0.85	NA	0.95	None	NA	NA	NA	NA	NA	NA	NA	NA	None	NA	NA	NA	NA	NA	NA	NA	NA	0.4	Severe Cases in <5yo per 100,000 population	1382.5	1348.5	1376.64	1399.79	1430.14	1414.43	1434.71	1424.43	1433.29	1432.07	1408.29	1406.57	1427.21	1431.64	1454.71
106	PEV (Pre-Erythrocytic Vaccine)	3	0.35	10	100	5-17mo	5, 6, & 7 months	2 yrs	0.5	0.69	0.85	0.85	NA	0.95	None	NA	NA	NA	NA	NA	NA	NA	NA	None	NA	NA	NA	NA	NA	NA	NA	NA	0.4	Deaths in < 5yo per 100,000 population	326.929	319.571	326.071	329.786	323.071	316.143	324.429	329.929	320.786	327.714	325	327.143	326.214	337.214	330.357
106	PEV (Pre-Erythrocytic Vaccine)	3	0.35	10	100	5-17mo	5, 6, & 7 months	2 yrs	0.5	0.69	0.85	0.85	NA	0.95	None	NA	NA	NA	NA	NA	NA	NA	NA	None	NA	NA	NA	NA	NA	NA	NA	NA	0.4	DALYs per 100,000 population	9612.88	9445.55	9626.92	9660.86	9582.18	9445.39	9730.63	9871.48	9802.05	9931.33	9931.25	9858.25	9981.8	10241.6	10118.8
106	PEV (Pre-Erythrocytic Vaccine)	3	0.35	10	100	5-17mo	5, 6, & 7 months	2 yrs	0.5	0.69	0.85	0.85	NA	0.95	None	NA	NA	NA	NA	NA	NA	NA	NA	None	NA	NA	NA	NA	NA	NA	NA	NA	0.4	Income and productivity gains from delivering vaccine (US$ / dose)	0.202448	0.565233	0.658456	0.695175	0.583421	0.37037	-0.0321047	-0.467019	-0.900395	-1.37176	-1.66151	-2.0312	-2.28189	-2.50972	-2.73752
107	PEV (Pre-Erythrocytic Vaccine)	3	0.35	10	100	5-17mo	5, 6, & 7 months	2 yrs	0.5	0.69	0.85	0.85	NA	0.8	None	NA	NA	NA	NA	NA	NA	NA	NA	None	NA	NA	NA	NA	NA	NA	NA	NA	0.4	Cases per 100,000 population	111356	110109	109264	109098	109263	109763	110470	111477	112285	113316	114033	114726	115252	115748	116117
107	PEV (Pre-Erythrocytic Vaccine)	3	0.35	10	100	5-17mo	5, 6, & 7 months	2 yrs	0.5	0.69	0.85	0.85	NA	0.8	None	NA	NA	NA	NA	NA	NA	NA	NA	None	NA	NA	NA	NA	NA	NA	NA	NA	0.4	Severe Cases per 100,000 population	1489.22	1470.22	1499.78	1521.22	1538.83	1566.17	1579.33	1585.39	1598	1596.61	1614.33	1600.56	1601.33	1605	1611.94
107	PEV (Pre-Erythrocytic Vaccine)	3	0.35	10	100	5-17mo	5, 6, & 7 months	2 yrs	0.5	0.69	0.85	0.85	NA	0.8	None	NA	NA	NA	NA	NA	NA	NA	NA	None	NA	NA	NA	NA	NA	NA	NA	NA	0.4	Deaths per 100,000 population	359.889	346.667	352.444	357.889	356	356	364.111	371.111	372	363.111	375.278	373	364.944	374.5	373.389
107	PEV (Pre-Erythrocytic Vaccine)	3	0.35	10	100	5-17mo	5, 6, & 7 months	2 yrs	0.5	0.69	0.85	0.85	NA	0.8	None	NA	NA	NA	NA	NA	NA	NA	NA	None	NA	NA	NA	NA	NA	NA	NA	NA	0.4	Cases in <5yo per 100,000 population	52636.5	51313.1	50547.7	50288.9	50410.7	50540.1	50434.1	50504	50533.7	50566.6	50514.8	50592.4	50550.1	50529.5	50586.1
107	PEV (Pre-Erythrocytic Vaccine)	3	0.35	10	100	5-17mo	5, 6, & 7 months	2 yrs	0.5	0.69	0.85	0.85	NA	0.8	None	NA	NA	NA	NA	NA	NA	NA	NA	None	NA	NA	NA	NA	NA	NA	NA	NA	0.4	Severe Cases in <5yo per 100,000 population	1372.5	1352.33	1385.67	1400.83	1418.67	1430	1438.06	1428.61	1435.17	1425.61	1443.94	1431.5	1428.17	1429.06	1436.5
107	PEV (Pre-Erythrocytic Vaccine)	3	0.35	10	100	5-17mo	5, 6, & 7 months	2 yrs	0.5	0.69	0.85	0.85	NA	0.8	None	NA	NA	NA	NA	NA	NA	NA	NA	None	NA	NA	NA	NA	NA	NA	NA	NA	0.4	Deaths in < 5yo per 100,000 population	328.556	315.5	323.444	325.278	322.556	320.444	328.222	332.222	330.889	323.389	335.056	330.389	323.833	331.667	331.444
107	PEV (Pre-Erythrocytic Vaccine)	3	0.35	10	100	5-17mo	5, 6, & 7 months	2 yrs	0.5	0.69	0.85	0.85	NA	0.8	None	NA	NA	NA	NA	NA	NA	NA	NA	None	NA	NA	NA	NA	NA	NA	NA	NA	0.4	DALYs per 100,000 population	9702.84	9343.75	9511.66	9648.26	9590.25	9594.61	9819.45	9995.29	10018.4	9800.63	10114.6	10048.2	9816.84	10105.6	10078.5
107	PEV (Pre-Erythrocytic Vaccine)	3	0.35	10	100	5-17mo	5, 6, & 7 months	2 yrs	0.5	0.69	0.85	0.85	NA	0.8	None	NA	NA	NA	NA	NA	NA	NA	NA	None	NA	NA	NA	NA	NA	NA	NA	NA	0.4	Income and productivity gains from delivering vaccine (US$ / dose)	0.245277	0.545115	0.685185	0.694875	0.610847	0.371795	-0.0092522	-0.49852	-0.906584	-1.42462	-1.77891	-2.08713	-2.37074	-2.62209	-2.77504
108	PEV (Pre-Erythrocytic Vaccine)	3	0.35	10	100	5-17mo	5, 6, & 7 months	2 yrs	0.5	0.69	0.85	0.85	NA	0.5	None	NA	NA	NA	NA	NA	NA	NA	NA	None	NA	NA	NA	NA	NA	NA	NA	NA	0.4	Cases per 100,000 population	111330	109979	109416	108943	109390	109811	110737	111460	112237	113126	113997	114743	115127	115707	116187
108	PEV (Pre-Erythrocytic Vaccine)	3	0.35	10	100	5-17mo	5, 6, & 7 months	2 yrs	0.5	0.69	0.85	0.85	NA	0.5	None	NA	NA	NA	NA	NA	NA	NA	NA	None	NA	NA	NA	NA	NA	NA	NA	NA	0.4	Severe Cases per 100,000 population	1497.92	1495.38	1496	1524.69	1548	1582.38	1572.85	1571.62	1572.23	1608.69	1619	1581.38	1591.85	1608.85	1598.69
108	PEV (Pre-Erythrocytic Vaccine)	3	0.35	10	100	5-17mo	5, 6, & 7 months	2 yrs	0.5	0.69	0.85	0.85	NA	0.5	None	NA	NA	NA	NA	NA	NA	NA	NA	None	NA	NA	NA	NA	NA	NA	NA	NA	0.4	Deaths per 100,000 population	351.846	348.462	349.692	350.077	359.846	365.154	361.154	363.846	364.231	374.231	380.077	358.923	369.615	362.462	366.385
108	PEV (Pre-Erythrocytic Vaccine)	3	0.35	10	100	5-17mo	5, 6, & 7 months	2 yrs	0.5	0.69	0.85	0.85	NA	0.5	None	NA	NA	NA	NA	NA	NA	NA	NA	None	NA	NA	NA	NA	NA	NA	NA	NA	0.4	Cases in <5yo per 100,000 population	52639.3	51286.5	50671.5	50222.5	50513.4	50565.1	50683.5	50634.5	50552.9	50573.2	50616.4	50776.6	50633	50715.9	50751.2
108	PEV (Pre-Erythrocytic Vaccine)	3	0.35	10	100	5-17mo	5, 6, & 7 months	2 yrs	0.5	0.69	0.85	0.85	NA	0.5	None	NA	NA	NA	NA	NA	NA	NA	NA	None	NA	NA	NA	NA	NA	NA	NA	NA	0.4	Severe Cases in <5yo per 100,000 population	1384.46	1380.23	1382.23	1408.77	1437.15	1444.08	1432.62	1414.46	1412.15	1437.69	1458	1409.23	1413.62	1429.92	1424.31
108	PEV (Pre-Erythrocytic Vaccine)	3	0.35	10	100	5-17mo	5, 6, & 7 months	2 yrs	0.5	0.69	0.85	0.85	NA	0.5	None	NA	NA	NA	NA	NA	NA	NA	NA	None	NA	NA	NA	NA	NA	NA	NA	NA	0.4	Deaths in < 5yo per 100,000 population	323	316.769	317.385	318.462	329.385	331.462	324.154	325.769	327	336.462	338.154	319.615	327.077	318.615	325.462
108	PEV (Pre-Erythrocytic Vaccine)	3	0.35	10	100	5-17mo	5, 6, & 7 months	2 yrs	0.5	0.69	0.85	0.85	NA	0.5	None	NA	NA	NA	NA	NA	NA	NA	NA	None	NA	NA	NA	NA	NA	NA	NA	NA	0.4	DALYs per 100,000 population	9500.8	9415.6	9439.36	9441.7	9719.46	9867.07	9744.64	9809.97	9831.53	10097.7	10256.6	9731.77	9963.43	9792.95	9903.7
108	PEV (Pre-Erythrocytic Vaccine)	3	0.35	10	100	5-17mo	5, 6, & 7 months	2 yrs	0.5	0.69	0.85	0.85	NA	0.5	None	NA	NA	NA	NA	NA	NA	NA	NA	None	NA	NA	NA	NA	NA	NA	NA	NA	0.4	Income and productivity gains from delivering vaccine (US$ / dose)	0.256415	0.598477	0.686234	0.799384	0.585661	0.354317	-0.0755107	-0.465082	-0.894154	-1.44179	-1.85873	-2.18631	-2.41537	-2.67594	-2.96142
109	PEV (Pre-Erythrocytic Vaccine)	3	0.5	2	0.1	5-17mo	5, 6, & 7 months	2 yrs	0.89	0.95	0.97	0.97	NA	0.95	None	NA	NA	NA	NA	NA	NA	NA	NA	None	NA	NA	NA	NA	NA	NA	NA	NA	0.55	Cases per 100,000 population	8606.35	8510.66	8438.29	8323.12	8207.41	8185.22	8094.5	8008.95	7871.54	7863.91	7933.49	7942.35	7943.78	7981.51	8037.52
109	PEV (Pre-Erythrocytic Vaccine)	3	0.5	2	0.1	5-17mo	5, 6, & 7 months	2 yrs	0.89	0.95	0.97	0.97	NA	0.95	None	NA	NA	NA	NA	NA	NA	NA	NA	None	NA	NA	NA	NA	NA	NA	NA	NA	0.55	Severe Cases per 100,000 population	151.645	145.691	146.764	141.064	137.673	134.436	136.373	134.255	133.1	135.118	132.982	135.6	138.409	137.173	139.282
109	PEV (Pre-Erythrocytic Vaccine)	3	0.5	2	0.1	5-17mo	5, 6, & 7 months	2 yrs	0.89	0.95	0.97	0.97	NA	0.95	None	NA	NA	NA	NA	NA	NA	NA	NA	None	NA	NA	NA	NA	NA	NA	NA	NA	0.55	Deaths per 100,000 population	31.6364	30.7	29.9636	29.8364	28.8455	28.4091	28.4818	28.2091	27.7182	28.7909	28.6273	29.1	29.7727	27.8455	29.1
109	PEV (Pre-Erythrocytic Vaccine)	3	0.5	2	0.1	5-17mo	5, 6, & 7 months	2 yrs	0.89	0.95	0.97	0.97	NA	0.95	None	NA	NA	NA	NA	NA	NA	NA	NA	None	NA	NA	NA	NA	NA	NA	NA	NA	0.55	Cases in <5yo per 100,000 population	688.882	636.482	578.591	523.945	484.864	473.682	469.564	465.109	461.382	453.082	462.1	461.918	463.118	466.109	468.055
109	PEV (Pre-Erythrocytic Vaccine)	3	0.5	2	0.1	5-17mo	5, 6, & 7 months	2 yrs	0.89	0.95	0.97	0.97	NA	0.95	None	NA	NA	NA	NA	NA	NA	NA	NA	None	NA	NA	NA	NA	NA	NA	NA	NA	0.55	Severe Cases in <5yo per 100,000 population	35.6909	31.5455	30.3545	27.1818	24.8727	24.4182	24.0636	24.2182	24.3273	24.5545	23.6	23.6273	24.5818	23.6	24.4455
109	PEV (Pre-Erythrocytic Vaccine)	3	0.5	2	0.1	5-17mo	5, 6, & 7 months	2 yrs	0.89	0.95	0.97	0.97	NA	0.95	None	NA	NA	NA	NA	NA	NA	NA	NA	None	NA	NA	NA	NA	NA	NA	NA	NA	0.55	Deaths in < 5yo per 100,000 population	8.18182	7.76364	7.69091	7.25455	6.7	7.11818	6.83636	6.90909	6.35455	7.08182	6.49091	6.60909	7.3	6.08182	6.96364
109	PEV (Pre-Erythrocytic Vaccine)	3	0.5	2	0.1	5-17mo	5, 6, & 7 months	2 yrs	0.89	0.95	0.97	0.97	NA	0.95	None	NA	NA	NA	NA	NA	NA	NA	NA	None	NA	NA	NA	NA	NA	NA	NA	NA	0.55	DALYs per 100,000 population	800.121	777.312	761.297	757.76	736.571	724.068	722.82	715.138	701.331	731.855	723.656	737.209	754.563	706.446	739.358
109	PEV (Pre-Erythrocytic Vaccine)	3	0.5	2	0.1	5-17mo	5, 6, & 7 months	2 yrs	0.89	0.95	0.97	0.97	NA	0.95	None	NA	NA	NA	NA	NA	NA	NA	NA	None	NA	NA	NA	NA	NA	NA	NA	NA	0.55	Income and productivity gains from delivering vaccine (US$ / dose)	-0.00495054	0.027831	0.0374358	0.0667785	0.100485	0.107119	0.130666	0.155322	0.193584	0.193979	0.179952	0.173507	0.174913	0.159258	0.143562
110	PEV (Pre-Erythrocytic Vaccine)	3	0.5	2	0.1	5-17mo	5, 6, & 7 months	2 yrs	0.89	0.95	0.97	0.97	NA	0.8	None	NA	NA	NA	NA	NA	NA	NA	NA	None	NA	NA	NA	NA	NA	NA	NA	NA	0.55	Cases per 100,000 population	8597.15	8537.58	8472.88	8444.05	8323.15	8211.36	8148.45	8081.8	8047.91	8033.11	8106.55	7992.29	8014.84	7991.85	8066.98
110	PEV (Pre-Erythrocytic Vaccine)	3	0.5	2	0.1	5-17mo	5, 6, & 7 months	2 yrs	0.89	0.95	0.97	0.97	NA	0.8	None	NA	NA	NA	NA	NA	NA	NA	NA	None	NA	NA	NA	NA	NA	NA	NA	NA	0.55	Severe Cases per 100,000 population	152.073	148.009	143.891	142.973	141.691	140.691	137.682	136.8	137.491	135.7	137.736	136.864	139.036	136.409	139.745
110	PEV (Pre-Erythrocytic Vaccine)	3	0.5	2	0.1	5-17mo	5, 6, & 7 months	2 yrs	0.89	0.95	0.97	0.97	NA	0.8	None	NA	NA	NA	NA	NA	NA	NA	NA	None	NA	NA	NA	NA	NA	NA	NA	NA	0.55	Deaths per 100,000 population	31.1545	31.8091	30.2455	28.8455	30.2182	28.8818	29.0364	28.4818	28.2182	28.3909	29.2	29.3636	28.7727	29.7545	29.6909
110	PEV (Pre-Erythrocytic Vaccine)	3	0.5	2	0.1	5-17mo	5, 6, & 7 months	2 yrs	0.89	0.95	0.97	0.97	NA	0.8	None	NA	NA	NA	NA	NA	NA	NA	NA	None	NA	NA	NA	NA	NA	NA	NA	NA	0.55	Cases in <5yo per 100,000 population	686.182	641.055	582.264	535.936	500.409	486.927	487.936	479.873	475.491	471.936	483.809	472.982	478.4	472.273	475.436
110	PEV (Pre-Erythrocytic Vaccine)	3	0.5	2	0.1	5-17mo	5, 6, & 7 months	2 yrs	0.89	0.95	0.97	0.97	NA	0.8	None	NA	NA	NA	NA	NA	NA	NA	NA	None	NA	NA	NA	NA	NA	NA	NA	NA	0.55	Severe Cases in <5yo per 100,000 population	35.9909	31.8182	29.9818	27.6909	26.7182	26.3091	24.8545	25.6727	25.3636	24.4545	24.1545	25.1	24.9091	25.5545	24.6909
110	PEV (Pre-Erythrocytic Vaccine)	3	0.5	2	0.1	5-17mo	5, 6, & 7 months	2 yrs	0.89	0.95	0.97	0.97	NA	0.8	None	NA	NA	NA	NA	NA	NA	NA	NA	None	NA	NA	NA	NA	NA	NA	NA	NA	0.55	Deaths in < 5yo per 100,000 population	8.21818	7.96364	7.26364	6.9	7.24545	6.75455	6.65455	7.20909	6.8	6.87273	7.10909	7.19091	6.85455	7.15455	6.90909
110	PEV (Pre-Erythrocytic Vaccine)	3	0.5	2	0.1	5-17mo	5, 6, & 7 months	2 yrs	0.89	0.95	0.97	0.97	NA	0.8	None	NA	NA	NA	NA	NA	NA	NA	NA	None	NA	NA	NA	NA	NA	NA	NA	NA	0.55	DALYs per 100,000 population	789.404	804.491	769.153	734.188	769.979	735.254	738.631	723.942	718.454	721.268	742.551	747.918	731.322	757.552	753.522
110	PEV (Pre-Erythrocytic Vaccine)	3	0.5	2	0.1	5-17mo	5, 6, & 7 months	2 yrs	0.89	0.95	0.97	0.97	NA	0.8	None	NA	NA	NA	NA	NA	NA	NA	NA	None	NA	NA	NA	NA	NA	NA	NA	NA	0.55	Income and productivity gains from delivering vaccine (US$ / dose)	-0.00114318	0.0182127	0.0306161	0.0331396	0.0666297	0.099624	0.121423	0.139749	0.146261	0.151348	0.130857	0.165064	0.157404	0.166417	0.139779
111	PEV (Pre-Erythrocytic Vaccine)	3	0.5	2	0.1	5-17mo	5, 6, & 7 months	2 yrs	0.89	0.95	0.97	0.97	NA	0.5	None	NA	NA	NA	NA	NA	NA	NA	NA	None	NA	NA	NA	NA	NA	NA	NA	NA	0.55	Cases per 100,000 population	8596.32	8569.55	8438.78	8339.55	8283.95	8231.27	8184.97	8129.39	8074.16	8116.4	8080.68	8083.75	8075.63	8043.48	8101.73
111	PEV (Pre-Erythrocytic Vaccine)	3	0.5	2	0.1	5-17mo	5, 6, & 7 months	2 yrs	0.89	0.95	0.97	0.97	NA	0.5	None	NA	NA	NA	NA	NA	NA	NA	NA	None	NA	NA	NA	NA	NA	NA	NA	NA	0.55	Severe Cases per 100,000 population	151.964	147.564	143.118	140.3	139.991	139.4	136.927	136.573	138.773	138.891	138.309	139.9	139.373	139.518	142.318
111	PEV (Pre-Erythrocytic Vaccine)	3	0.5	2	0.1	5-17mo	5, 6, & 7 months	2 yrs	0.89	0.95	0.97	0.97	NA	0.5	None	NA	NA	NA	NA	NA	NA	NA	NA	None	NA	NA	NA	NA	NA	NA	NA	NA	0.55	Deaths per 100,000 population	31.3909	29.9455	30.1	30.0455	29.8	29.2636	28.1273	29.2	29.4273	29.0273	28.8091	29.5273	29.7	28.5182	30.3909
111	PEV (Pre-Erythrocytic Vaccine)	3	0.5	2	0.1	5-17mo	5, 6, & 7 months	2 yrs	0.89	0.95	0.97	0.97	NA	0.5	None	NA	NA	NA	NA	NA	NA	NA	NA	None	NA	NA	NA	NA	NA	NA	NA	NA	0.55	Cases in <5yo per 100,000 population	682.318	642.673	585.118	539.245	510.827	503.173	500.018	494.4	489.336	491.064	494.427	486.391	490.827	489.564	495.2
111	PEV (Pre-Erythrocytic Vaccine)	3	0.5	2	0.1	5-17mo	5, 6, & 7 months	2 yrs	0.89	0.95	0.97	0.97	NA	0.5	None	NA	NA	NA	NA	NA	NA	NA	NA	None	NA	NA	NA	NA	NA	NA	NA	NA	0.55	Severe Cases in <5yo per 100,000 population	35.5909	32.6364	29.4182	27.4364	27.1091	25.7	25.6273	25.3273	25.4636	25.9	26.2091	25.4273	26.5364	25.7636	26.5545
111	PEV (Pre-Erythrocytic Vaccine)	3	0.5	2	0.1	5-17mo	5, 6, & 7 months	2 yrs	0.89	0.95	0.97	0.97	NA	0.5	None	NA	NA	NA	NA	NA	NA	NA	NA	None	NA	NA	NA	NA	NA	NA	NA	NA	0.55	Deaths in < 5yo per 100,000 population	8.53636	7.7	7.83636	7.3	7.63636	6.80909	6.42727	6.65455	7.06364	6.85455	6.91818	7.35455	7.48182	6.90909	7.19091
111	PEV (Pre-Erythrocytic Vaccine)	3	0.5	2	0.1	5-17mo	5, 6, & 7 months	2 yrs	0.89	0.95	0.97	0.97	NA	0.5	None	NA	NA	NA	NA	NA	NA	NA	NA	None	NA	NA	NA	NA	NA	NA	NA	NA	0.55	DALYs per 100,000 population	795.071	761.686	763.925	764.563	755.757	744.124	716.777	739.285	751.41	737.537	730.278	750.644	751.617	724.86	772.24
111	PEV (Pre-Erythrocytic Vaccine)	3	0.5	2	0.1	5-17mo	5, 6, & 7 months	2 yrs	0.89	0.95	0.97	0.97	NA	0.5	None	NA	NA	NA	NA	NA	NA	NA	NA	None	NA	NA	NA	NA	NA	NA	NA	NA	0.55	Income and productivity gains from delivering vaccine (US$ / dose)	-0.0009819	0.00720039	0.0440708	0.0723028	0.0874017	0.10555	0.119498	0.136181	0.148965	0.13472	0.15103	0.147064	0.151468	0.160702	0.139922
112	PEV (Pre-Erythrocytic Vaccine)	3	0.5	2	0.1	5-17mo	5, 6, & 7 months	2 yrs	0.7	0.81	0.93	0.93	NA	0.95	None	NA	NA	NA	NA	NA	NA	NA	NA	None	NA	NA	NA	NA	NA	NA	NA	NA	0.55	Cases per 100,000 population	8605.4	8536.07	8518.43	8457.59	8429.25	8443.95	8340.91	8249.21	8219.75	8186.17	8182.86	8182.84	8135.48	8134.88	8178.65
112	PEV (Pre-Erythrocytic Vaccine)	3	0.5	2	0.1	5-17mo	5, 6, & 7 months	2 yrs	0.7	0.81	0.93	0.93	NA	0.95	None	NA	NA	NA	NA	NA	NA	NA	NA	None	NA	NA	NA	NA	NA	NA	NA	NA	0.55	Severe Cases per 100,000 population	152	147.555	145.609	143.291	140.9	142.455	140.255	140.227	139.827	140.309	139.464	139.855	139.936	140.918	139.6
112	PEV (Pre-Erythrocytic Vaccine)	3	0.5	2	0.1	5-17mo	5, 6, & 7 months	2 yrs	0.7	0.81	0.93	0.93	NA	0.95	None	NA	NA	NA	NA	NA	NA	NA	NA	None	NA	NA	NA	NA	NA	NA	NA	NA	0.55	Deaths per 100,000 population	30.9182	29.9364	30.4091	30.0091	30.0727	29.9273	29.7909	29.0091	29.9636	29.0636	28.3182	29.1455	29.6182	29.9091	29.0727
112	PEV (Pre-Erythrocytic Vaccine)	3	0.5	2	0.1	5-17mo	5, 6, & 7 months	2 yrs	0.7	0.81	0.93	0.93	NA	0.95	None	NA	NA	NA	NA	NA	NA	NA	NA	None	NA	NA	NA	NA	NA	NA	NA	NA	0.55	Cases in <5yo per 100,000 population	688.964	645.118	603.645	559.373	539.009	529.527	527.927	522.009	524.4	510.909	513.991	518.973	506.545	515.3	512.245
112	PEV (Pre-Erythrocytic Vaccine)	3	0.5	2	0.1	5-17mo	5, 6, & 7 months	2 yrs	0.7	0.81	0.93	0.93	NA	0.95	None	NA	NA	NA	NA	NA	NA	NA	NA	None	NA	NA	NA	NA	NA	NA	NA	NA	0.55	Severe Cases in <5yo per 100,000 population	35.8364	33.2	30.4455	28.2182	28.1818	27.7	27.8545	27.1455	27.1364	27.2182	26.1818	26.7455	26.9	27.3091	25.6545
112	PEV (Pre-Erythrocytic Vaccine)	3	0.5	2	0.1	5-17mo	5, 6, & 7 months	2 yrs	0.7	0.81	0.93	0.93	NA	0.95	None	NA	NA	NA	NA	NA	NA	NA	NA	None	NA	NA	NA	NA	NA	NA	NA	NA	0.55	Deaths in < 5yo per 100,000 population	8.25455	7.71818	7.67273	7.39091	7.59091	7.34545	7.82727	6.98182	7.02727	7.2	7.27273	6.88182	6.99091	7.16364	6.96364
112	PEV (Pre-Erythrocytic Vaccine)	3	0.5	2	0.1	5-17mo	5, 6, & 7 months	2 yrs	0.7	0.81	0.93	0.93	NA	0.95	None	NA	NA	NA	NA	NA	NA	NA	NA	None	NA	NA	NA	NA	NA	NA	NA	NA	0.55	DALYs per 100,000 population	788.846	761.733	772.283	763.307	765.34	761.817	757.692	740.344	758.76	743.78	722.228	742.248	752.997	762.72	737.653
112	PEV (Pre-Erythrocytic Vaccine)	3	0.5	2	0.1	5-17mo	5, 6, & 7 months	2 yrs	0.7	0.81	0.93	0.93	NA	0.95	None	NA	NA	NA	NA	NA	NA	NA	NA	None	NA	NA	NA	NA	NA	NA	NA	NA	0.55	Income and productivity gains from delivering vaccine (US$ / dose)	-0.00384493	0.0235754	0.0205005	0.0387528	0.0499558	0.0416684	0.079117	0.107915	0.115397	0.128542	0.130132	0.131004	0.148842	0.148963	0.134516
113	PEV (Pre-Erythrocytic Vaccine)	3	0.5	2	0.1	5-17mo	5, 6, & 7 months	2 yrs	0.7	0.81	0.93	0.93	NA	0.8	None	NA	NA	NA	NA	NA	NA	NA	NA	None	NA	NA	NA	NA	NA	NA	NA	NA	0.55	Cases per 100,000 population	8614.9	8557.98	8492.2	8376	8331.25	8211.87	8208.39	8188.25	8207.71	8133.04	8184.04	8112.44	8059.43	8008.55	8099.73
113	PEV (Pre-Erythrocytic Vaccine)	3	0.5	2	0.1	5-17mo	5, 6, & 7 months	2 yrs	0.7	0.81	0.93	0.93	NA	0.8	None	NA	NA	NA	NA	NA	NA	NA	NA	None	NA	NA	NA	NA	NA	NA	NA	NA	0.55	Severe Cases per 100,000 population	152.482	149.555	145.245	142.073	140.509	138.445	139.118	139.773	139.918	139.3	141.2	138.818	139.564	138.355	139.573
113	PEV (Pre-Erythrocytic Vaccine)	3	0.5	2	0.1	5-17mo	5, 6, & 7 months	2 yrs	0.7	0.81	0.93	0.93	NA	0.8	None	NA	NA	NA	NA	NA	NA	NA	NA	None	NA	NA	NA	NA	NA	NA	NA	NA	0.55	Deaths per 100,000 population	31	30.2727	30.0909	29.5909	29.9636	28.8364	29.1545	29.1545	30.2818	29.9091	28.9909	28.1545	29.7727	29.1455	28.8273
113	PEV (Pre-Erythrocytic Vaccine)	3	0.5	2	0.1	5-17mo	5, 6, & 7 months	2 yrs	0.7	0.81	0.93	0.93	NA	0.8	None	NA	NA	NA	NA	NA	NA	NA	NA	None	NA	NA	NA	NA	NA	NA	NA	NA	0.55	Cases in <5yo per 100,000 population	692.555	646.936	600.845	565.218	531.027	515.027	519.509	520.445	524.482	511.582	513.8	515.409	507.309	509.173	508.6
113	PEV (Pre-Erythrocytic Vaccine)	3	0.5	2	0.1	5-17mo	5, 6, & 7 months	2 yrs	0.7	0.81	0.93	0.93	NA	0.8	None	NA	NA	NA	NA	NA	NA	NA	NA	None	NA	NA	NA	NA	NA	NA	NA	NA	0.55	Severe Cases in <5yo per 100,000 population	35.3727	33.1545	30.9818	28.2	27.5091	26.8182	26.5818	27.6273	27.2182	27.4455	26.8455	27.3727	26.2364	26.6727	26.5364
113	PEV (Pre-Erythrocytic Vaccine)	3	0.5	2	0.1	5-17mo	5, 6, & 7 months	2 yrs	0.7	0.81	0.93	0.93	NA	0.8	None	NA	NA	NA	NA	NA	NA	NA	NA	None	NA	NA	NA	NA	NA	NA	NA	NA	0.55	Deaths in < 5yo per 100,000 population	8.20909	7.37273	7.39091	6.94545	7.74545	6.94545	7.45455	7.2	7.53636	7.50909	6.79091	7.35455	7.36364	7.38182	6.91818
113	PEV (Pre-Erythrocytic Vaccine)	3	0.5	2	0.1	5-17mo	5, 6, & 7 months	2 yrs	0.7	0.81	0.93	0.93	NA	0.8	None	NA	NA	NA	NA	NA	NA	NA	NA	None	NA	NA	NA	NA	NA	NA	NA	NA	0.55	DALYs per 100,000 population	792.398	772.306	764.947	753.287	761.474	734.597	741.606	739.536	765.795	756.593	735.37	716.71	757.487	736.587	734.4
113	PEV (Pre-Erythrocytic Vaccine)	3	0.5	2	0.1	5-17mo	5, 6, & 7 months	2 yrs	0.7	0.81	0.93	0.93	NA	0.8	None	NA	NA	NA	NA	NA	NA	NA	NA	None	NA	NA	NA	NA	NA	NA	NA	NA	0.55	Income and productivity gains from delivering vaccine (US$ / dose)	-0.00932136	0.0114224	0.0309612	0.0721256	0.0851796	0.131408	0.13096	0.13516	0.124854	0.154396	0.133633	0.163515	0.182165	0.20262	0.16733
114	PEV (Pre-Erythrocytic Vaccine)	3	0.5	2	0.1	5-17mo	5, 6, & 7 months	2 yrs	0.7	0.81	0.93	0.93	NA	0.5	None	NA	NA	NA	NA	NA	NA	NA	NA	None	NA	NA	NA	NA	NA	NA	NA	NA	0.55	Cases per 100,000 population	8612.34	8588.75	8510.53	8355.35	8333.01	8319.82	8295.31	8261.27	8184.25	8146.59	8165.99	8181.2	8189.27	8240.25	8158.12
114	PEV (Pre-Erythrocytic Vaccine)	3	0.5	2	0.1	5-17mo	5, 6, & 7 months	2 yrs	0.7	0.81	0.93	0.93	NA	0.5	None	NA	NA	NA	NA	NA	NA	NA	NA	None	NA	NA	NA	NA	NA	NA	NA	NA	0.55	Severe Cases per 100,000 population	151.582	149.936	145.682	142.864	140.382	143.709	141.709	141.509	138.427	140.491	139.873	138.273	140.9	142.473	142.291
114	PEV (Pre-Erythrocytic Vaccine)	3	0.5	2	0.1	5-17mo	5, 6, & 7 months	2 yrs	0.7	0.81	0.93	0.93	NA	0.5	None	NA	NA	NA	NA	NA	NA	NA	NA	None	NA	NA	NA	NA	NA	NA	NA	NA	0.55	Deaths per 100,000 population	31.1	31.1545	30.9273	30.6182	29.6273	30.2182	30	29.6636	29.1818	28.6909	29.8273	29.4545	30.4727	30.0636	30.1636
114	PEV (Pre-Erythrocytic Vaccine)	3	0.5	2	0.1	5-17mo	5, 6, & 7 months	2 yrs	0.7	0.81	0.93	0.93	NA	0.5	None	NA	NA	NA	NA	NA	NA	NA	NA	None	NA	NA	NA	NA	NA	NA	NA	NA	0.55	Cases in <5yo per 100,000 population	693.073	648.682	606.8	563.109	546.282	535.973	538.964	534.073	527.6	530.755	529.664	526.655	532.118	535.5	526.145
114	PEV (Pre-Erythrocytic Vaccine)	3	0.5	2	0.1	5-17mo	5, 6, & 7 months	2 yrs	0.7	0.81	0.93	0.93	NA	0.5	None	NA	NA	NA	NA	NA	NA	NA	NA	None	NA	NA	NA	NA	NA	NA	NA	NA	0.55	Severe Cases in <5yo per 100,000 population	34.8364	33.0273	31.6364	28.6273	27.8091	27.5	28.6364	28.6545	27.4182	28.4273	27.2182	26.8182	26.3909	28.8727	28.3
114	PEV (Pre-Erythrocytic Vaccine)	3	0.5	2	0.1	5-17mo	5, 6, & 7 months	2 yrs	0.7	0.81	0.93	0.93	NA	0.5	None	NA	NA	NA	NA	NA	NA	NA	NA	None	NA	NA	NA	NA	NA	NA	NA	NA	0.55	Deaths in < 5yo per 100,000 population	8.20909	7.86364	7.8	7.83636	7.31818	7.71818	7.36364	7.45455	7.43636	6.99091	7.63636	7.75455	7.39091	6.99091	7.48182
114	PEV (Pre-Erythrocytic Vaccine)	3	0.5	2	0.1	5-17mo	5, 6, & 7 months	2 yrs	0.7	0.81	0.93	0.93	NA	0.5	None	NA	NA	NA	NA	NA	NA	NA	NA	None	NA	NA	NA	NA	NA	NA	NA	NA	0.55	DALYs per 100,000 population	794.345	793.407	785.185	779.938	755.231	768.27	763.532	755.109	742.91	730.206	758.729	750.054	775.119	761.968	766.184
114	PEV (Pre-Erythrocytic Vaccine)	3	0.5	2	0.1	5-17mo	5, 6, & 7 months	2 yrs	0.7	0.81	0.93	0.93	NA	0.5	None	NA	NA	NA	NA	NA	NA	NA	NA	None	NA	NA	NA	NA	NA	NA	NA	NA	0.55	Income and productivity gains from delivering vaccine (US$ / dose)	-0.00633728	0.000642254	0.0280855	0.0848392	0.0928882	0.091	0.103565	0.113137	0.14694	0.160653	0.155821	0.150625	0.147509	0.12477	0.154114
115	PEV (Pre-Erythrocytic Vaccine)	3	0.5	2	0.1	5-17mo	5, 6, & 7 months	2 yrs	0.5	0.69	0.85	0.85	NA	0.95	None	NA	NA	NA	NA	NA	NA	NA	NA	None	NA	NA	NA	NA	NA	NA	NA	NA	0.55	Cases per 100,000 population	8602.65	8623.83	8579.68	8543.35	8504.56	8346.44	8232.03	8239.84	8197.53	8217.29	8203.88	8174.73	8217.68	8272.12	8261.35
115	PEV (Pre-Erythrocytic Vaccine)	3	0.5	2	0.1	5-17mo	5, 6, & 7 months	2 yrs	0.5	0.69	0.85	0.85	NA	0.95	None	NA	NA	NA	NA	NA	NA	NA	NA	None	NA	NA	NA	NA	NA	NA	NA	NA	0.55	Severe Cases per 100,000 population	152.1	150.3	147.127	147.045	145.864	144.5	139.545	141.218	138.1	140.527	142.309	140.655	142.855	143.955	143.673
115	PEV (Pre-Erythrocytic Vaccine)	3	0.5	2	0.1	5-17mo	5, 6, & 7 months	2 yrs	0.5	0.69	0.85	0.85	NA	0.95	None	NA	NA	NA	NA	NA	NA	NA	NA	None	NA	NA	NA	NA	NA	NA	NA	NA	0.55	Deaths per 100,000 population	31.8545	31.4182	30.6364	30.1273	30.4818	28.7909	29.2727	29.7364	29.1818	29.3636	28.8909	29.4	30.4	30.7545	30.5455
115	PEV (Pre-Erythrocytic Vaccine)	3	0.5	2	0.1	5-17mo	5, 6, & 7 months	2 yrs	0.5	0.69	0.85	0.85	NA	0.95	None	NA	NA	NA	NA	NA	NA	NA	NA	None	NA	NA	NA	NA	NA	NA	NA	NA	0.55	Cases in <5yo per 100,000 population	694.427	657.236	628.791	599.645	572.627	561.527	549.773	554.045	544.2	555.918	549.1	543.127	545.491	557.318	548.173
115	PEV (Pre-Erythrocytic Vaccine)	3	0.5	2	0.1	5-17mo	5, 6, & 7 months	2 yrs	0.5	0.69	0.85	0.85	NA	0.95	None	NA	NA	NA	NA	NA	NA	NA	NA	None	NA	NA	NA	NA	NA	NA	NA	NA	0.55	Severe Cases in <5yo per 100,000 population	35.6182	33.7273	31.9727	31.2182	29.7818	30.5182	29.1818	28.4091	28.4818	29.0273	28.2091	28.8818	28.8818	29.1	29.5182
115	PEV (Pre-Erythrocytic Vaccine)	3	0.5	2	0.1	5-17mo	5, 6, & 7 months	2 yrs	0.5	0.69	0.85	0.85	NA	0.95	None	NA	NA	NA	NA	NA	NA	NA	NA	None	NA	NA	NA	NA	NA	NA	NA	NA	0.55	Deaths in < 5yo per 100,000 population	8.49091	8.16364	7.67273	7.44545	7.51818	7.05455	7.65455	7.42727	7.14545	7.44545	7.19091	7.79091	7.57273	8.08182	7.57273
115	PEV (Pre-Erythrocytic Vaccine)	3	0.5	2	0.1	5-17mo	5, 6, & 7 months	2 yrs	0.5	0.69	0.85	0.85	NA	0.95	None	NA	NA	NA	NA	NA	NA	NA	NA	None	NA	NA	NA	NA	NA	NA	NA	NA	0.55	DALYs per 100,000 population	809.873	803.204	780.735	766.027	775.326	734.701	747.199	751.662	742.146	746.476	731.03	747.104	772.226	781.714	776.747
115	PEV (Pre-Erythrocytic Vaccine)	3	0.5	2	0.1	5-17mo	5, 6, & 7 months	2 yrs	0.5	0.69	0.85	0.85	NA	0.95	None	NA	NA	NA	NA	NA	NA	NA	NA	None	NA	NA	NA	NA	NA	NA	NA	NA	0.55	Income and productivity gains from delivering vaccine (US$ / dose)	-0.00253532	-0.0179578	0.00109388	0.0139472	0.0280346	0.103366	0.157449	0.150486	0.169402	0.16083	0.1624	0.180802	0.159927	0.131841	0.138402
116	PEV (Pre-Erythrocytic Vaccine)	3	0.5	2	0.1	5-17mo	5, 6, & 7 months	2 yrs	0.5	0.69	0.85	0.85	NA	0.8	None	NA	NA	NA	NA	NA	NA	NA	NA	None	NA	NA	NA	NA	NA	NA	NA	NA	0.55	Cases per 100,000 population	8630.75	8633.47	8563.7	8475.53	8417.02	8394.43	8385.65	8372.98	8256.4	8228.63	8239.35	8201.86	8289.88	8286.04	8274
116	PEV (Pre-Erythrocytic Vaccine)	3	0.5	2	0.1	5-17mo	5, 6, & 7 months	2 yrs	0.5	0.69	0.85	0.85	NA	0.8	None	NA	NA	NA	NA	NA	NA	NA	NA	None	NA	NA	NA	NA	NA	NA	NA	NA	0.55	Severe Cases per 100,000 population	152.4	150.527	146.891	145.336	144.855	143.582	142.755	144.145	141.418	141.6	142.527	141.718	145.245	142.864	142.491
116	PEV (Pre-Erythrocytic Vaccine)	3	0.5	2	0.1	5-17mo	5, 6, & 7 months	2 yrs	0.5	0.69	0.85	0.85	NA	0.8	None	NA	NA	NA	NA	NA	NA	NA	NA	None	NA	NA	NA	NA	NA	NA	NA	NA	0.55	Deaths per 100,000 population	32.3545	30.8727	31	30.1364	29.2182	29.9364	29.5455	30.3545	28.9455	30.1	29.5909	29.4455	29.4818	30.3182	30.3273
116	PEV (Pre-Erythrocytic Vaccine)	3	0.5	2	0.1	5-17mo	5, 6, & 7 months	2 yrs	0.5	0.69	0.85	0.85	NA	0.8	None	NA	NA	NA	NA	NA	NA	NA	NA	None	NA	NA	NA	NA	NA	NA	NA	NA	0.55	Cases in <5yo per 100,000 population	696.209	659.891	630.182	595.282	570.118	573.273	570.945	568.691	556.782	549.609	553.818	550.755	558.245	559.827	562.173
116	PEV (Pre-Erythrocytic Vaccine)	3	0.5	2	0.1	5-17mo	5, 6, & 7 months	2 yrs	0.5	0.69	0.85	0.85	NA	0.8	None	NA	NA	NA	NA	NA	NA	NA	NA	None	NA	NA	NA	NA	NA	NA	NA	NA	0.55	Severe Cases in <5yo per 100,000 population	35.6909	33.5636	31.3455	30.8273	29.7818	30.0273	30.0636	29.0545	29.1364	28.5545	29.1727	28.4273	29.5182	28.1455	28.4545
116	PEV (Pre-Erythrocytic Vaccine)	3	0.5	2	0.1	5-17mo	5, 6, & 7 months	2 yrs	0.5	0.69	0.85	0.85	NA	0.8	None	NA	NA	NA	NA	NA	NA	NA	NA	None	NA	NA	NA	NA	NA	NA	NA	NA	0.55	Deaths in < 5yo per 100,000 population	8.37273	7.89091	8	7.67273	7.21818	7.76364	7.71818	7.57273	7.38182	7.86364	7.47273	7.19091	7.56364	7.89091	7.50909
116	PEV (Pre-Erythrocytic Vaccine)	3	0.5	2	0.1	5-17mo	5, 6, & 7 months	2 yrs	0.5	0.69	0.85	0.85	NA	0.8	None	NA	NA	NA	NA	NA	NA	NA	NA	None	NA	NA	NA	NA	NA	NA	NA	NA	0.55	DALYs per 100,000 population	822.726	788.876	788.673	764.876	745.694	763.513	756.339	772.033	739.558	766.647	751.918	749.208	754.78	774.086	771.861
116	PEV (Pre-Erythrocytic Vaccine)	3	0.5	2	0.1	5-17mo	5, 6, & 7 months	2 yrs	0.5	0.69	0.85	0.85	NA	0.8	None	NA	NA	NA	NA	NA	NA	NA	NA	None	NA	NA	NA	NA	NA	NA	NA	NA	0.55	Income and productivity gains from delivering vaccine (US$ / dose)	-0.0198247	-0.0234719	0.012443	0.0511256	0.0730673	0.0864574	0.0922988	0.0886959	0.142284	0.15655	0.154215	0.174086	0.130435	0.129355	0.142779
117	PEV (Pre-Erythrocytic Vaccine)	3	0.5	2	0.1	5-17mo	5, 6, & 7 months	2 yrs	0.5	0.69	0.85	0.85	NA	0.5	None	NA	NA	NA	NA	NA	NA	NA	NA	None	NA	NA	NA	NA	NA	NA	NA	NA	0.55	Cases per 100,000 population	8620.48	8630.4	8543.46	8436.38	8432.36	8413.38	8401.58	8335.92	8305.98	8278.32	8253.77	8250.11	8275.4	8263.35	8201.08
117	PEV (Pre-Erythrocytic Vaccine)	3	0.5	2	0.1	5-17mo	5, 6, & 7 months	2 yrs	0.5	0.69	0.85	0.85	NA	0.5	None	NA	NA	NA	NA	NA	NA	NA	NA	None	NA	NA	NA	NA	NA	NA	NA	NA	0.55	Severe Cases per 100,000 population	152.817	150.617	148.15	144.383	145.208	143.625	143.358	145.075	143.233	142.8	143.842	141.117	143.125	142.775	143.417
117	PEV (Pre-Erythrocytic Vaccine)	3	0.5	2	0.1	5-17mo	5, 6, & 7 months	2 yrs	0.5	0.69	0.85	0.85	NA	0.5	None	NA	NA	NA	NA	NA	NA	NA	NA	None	NA	NA	NA	NA	NA	NA	NA	NA	0.55	Deaths per 100,000 population	31.775	31.25	29.825	29.275	30.4167	29.575	30.1	29.7	29.3417	30.3667	29.7	29.3833	29.575	30.325	30.2417
117	PEV (Pre-Erythrocytic Vaccine)	3	0.5	2	0.1	5-17mo	5, 6, & 7 months	2 yrs	0.5	0.69	0.85	0.85	NA	0.5	None	NA	NA	NA	NA	NA	NA	NA	NA	None	NA	NA	NA	NA	NA	NA	NA	NA	0.55	Cases in <5yo per 100,000 population	697.433	661.292	631.742	593.6	581.117	574.442	578.492	570.192	568.142	566.242	563.175	561.7	566.467	570.608	552.8
117	PEV (Pre-Erythrocytic Vaccine)	3	0.5	2	0.1	5-17mo	5, 6, & 7 months	2 yrs	0.5	0.69	0.85	0.85	NA	0.5	None	NA	NA	NA	NA	NA	NA	NA	NA	None	NA	NA	NA	NA	NA	NA	NA	NA	0.55	Severe Cases in <5yo per 100,000 population	35.575	34.4333	32.2	30.3583	30.3667	30.5333	29.6333	29.825	29.1417	29.8667	29.675	29.1583	29.075	29.4083	28.45
117	PEV (Pre-Erythrocytic Vaccine)	3	0.5	2	0.1	5-17mo	5, 6, & 7 months	2 yrs	0.5	0.69	0.85	0.85	NA	0.5	None	NA	NA	NA	NA	NA	NA	NA	NA	None	NA	NA	NA	NA	NA	NA	NA	NA	0.55	Deaths in < 5yo per 100,000 population	8.38333	8.16667	7.825	7.74167	8.075	7.61667	7.85833	7.325	7.16667	7.8	7.43333	7.225	7.71667	7.93333	7.31667
117	PEV (Pre-Erythrocytic Vaccine)	3	0.5	2	0.1	5-17mo	5, 6, & 7 months	2 yrs	0.5	0.69	0.85	0.85	NA	0.5	None	NA	NA	NA	NA	NA	NA	NA	NA	None	NA	NA	NA	NA	NA	NA	NA	NA	0.55	DALYs per 100,000 population	810.248	798.439	759.668	746.286	774.692	750.117	767.594	755.615	748.027	771.387	757.772	743.151	755.623	772.831	767.958
117	PEV (Pre-Erythrocytic Vaccine)	3	0.5	2	0.1	5-17mo	5, 6, & 7 months	2 yrs	0.5	0.69	0.85	0.85	NA	0.5	None	NA	NA	NA	NA	NA	NA	NA	NA	None	NA	NA	NA	NA	NA	NA	NA	NA	0.55	Income and productivity gains from delivering vaccine (US$ / dose)	-0.0149254	-0.0215224	0.019538	0.0724848	0.0718922	0.080875	0.0906894	0.113137	0.129891	0.145596	0.156235	0.162667	0.148676	0.151785	0.18095
118	PEV (Pre-Erythrocytic Vaccine)	3	0.5	2	1	5-17mo	5, 6, & 7 months	2 yrs	0.89	0.95	0.97	0.97	NA	0.95	None	NA	NA	NA	NA	NA	NA	NA	NA	None	NA	NA	NA	NA	NA	NA	NA	NA	0.55	Cases per 100,000 population	86063.5	85106.6	84382.9	83231.2	82074.1	81852.2	80945	80089.5	78715.4	78639.1	79334.9	79423.5	79437.8	79815.1	80375.2
118	PEV (Pre-Erythrocytic Vaccine)	3	0.5	2	1	5-17mo	5, 6, & 7 months	2 yrs	0.89	0.95	0.97	0.97	NA	0.95	None	NA	NA	NA	NA	NA	NA	NA	NA	None	NA	NA	NA	NA	NA	NA	NA	NA	0.55	Severe Cases per 100,000 population	1516.45	1456.91	1467.64	1410.64	1376.73	1344.36	1363.73	1342.55	1331	1351.18	1329.82	1356	1384.09	1371.73	1392.82
118	PEV (Pre-Erythrocytic Vaccine)	3	0.5	2	1	5-17mo	5, 6, & 7 months	2 yrs	0.89	0.95	0.97	0.97	NA	0.95	None	NA	NA	NA	NA	NA	NA	NA	NA	None	NA	NA	NA	NA	NA	NA	NA	NA	0.55	Deaths per 100,000 population	316.364	307	299.636	298.364	288.455	284.091	284.818	282.091	277.182	287.909	286.273	291	297.727	278.455	291
118	PEV (Pre-Erythrocytic Vaccine)	3	0.5	2	1	5-17mo	5, 6, & 7 months	2 yrs	0.89	0.95	0.97	0.97	NA	0.95	None	NA	NA	NA	NA	NA	NA	NA	NA	None	NA	NA	NA	NA	NA	NA	NA	NA	0.55	Cases in <5yo per 100,000 population	6888.82	6364.82	5785.91	5239.45	4848.64	4736.82	4695.64	4651.09	4613.82	4530.82	4621	4619.18	4631.18	4661.09	4680.55
118	PEV (Pre-Erythrocytic Vaccine)	3	0.5	2	1	5-17mo	5, 6, & 7 months	2 yrs	0.89	0.95	0.97	0.97	NA	0.95	None	NA	NA	NA	NA	NA	NA	NA	NA	None	NA	NA	NA	NA	NA	NA	NA	NA	0.55	Severe Cases in <5yo per 100,000 population	356.909	315.455	303.545	271.818	248.727	244.182	240.636	242.182	243.273	245.545	236	236.273	245.818	236	244.455
118	PEV (Pre-Erythrocytic Vaccine)	3	0.5	2	1	5-17mo	5, 6, & 7 months	2 yrs	0.89	0.95	0.97	0.97	NA	0.95	None	NA	NA	NA	NA	NA	NA	NA	NA	None	NA	NA	NA	NA	NA	NA	NA	NA	0.55	Deaths in < 5yo per 100,000 population	81.8182	77.6364	76.9091	72.5455	67	71.1818	68.3636	69.0909	63.5455	70.8182	64.9091	66.0909	73	60.8182	69.6364
118	PEV (Pre-Erythrocytic Vaccine)	3	0.5	2	1	5-17mo	5, 6, & 7 months	2 yrs	0.89	0.95	0.97	0.97	NA	0.95	None	NA	NA	NA	NA	NA	NA	NA	NA	None	NA	NA	NA	NA	NA	NA	NA	NA	0.55	DALYs per 100,000 population	8001.21	7773.12	7612.97	7577.6	7365.71	7240.68	7228.2	7151.38	7013.31	7318.55	7236.56	7372.09	7545.63	7064.46	7393.58
118	PEV (Pre-Erythrocytic Vaccine)	3	0.5	2	1	5-17mo	5, 6, & 7 months	2 yrs	0.89	0.95	0.97	0.97	NA	0.95	None	NA	NA	NA	NA	NA	NA	NA	NA	None	NA	NA	NA	NA	NA	NA	NA	NA	0.55	Income and productivity gains from delivering vaccine (US$ / dose)	-0.0495054	0.27831	0.374358	0.667785	1.00485	1.07119	1.30666	1.55322	1.93584	1.93979	1.79952	1.73507	1.74913	1.59258	1.43562
119	PEV (Pre-Erythrocytic Vaccine)	3	0.5	2	1	5-17mo	5, 6, & 7 months	2 yrs	0.89	0.95	0.97	0.97	NA	0.8	None	NA	NA	NA	NA	NA	NA	NA	NA	None	NA	NA	NA	NA	NA	NA	NA	NA	0.55	Cases per 100,000 population	85971.5	85375.8	84728.8	84440.5	83231.5	82113.6	81484.5	80818	80479.1	80331.1	81065.5	79922.9	80148.4	79918.5	80669.8
119	PEV (Pre-Erythrocytic Vaccine)	3	0.5	2	1	5-17mo	5, 6, & 7 months	2 yrs	0.89	0.95	0.97	0.97	NA	0.8	None	NA	NA	NA	NA	NA	NA	NA	NA	None	NA	NA	NA	NA	NA	NA	NA	NA	0.55	Severe Cases per 100,000 population	1520.73	1480.09	1438.91	1429.73	1416.91	1406.91	1376.82	1368	1374.91	1357	1377.36	1368.64	1390.36	1364.09	1397.45
119	PEV (Pre-Erythrocytic Vaccine)	3	0.5	2	1	5-17mo	5, 6, & 7 months	2 yrs	0.89	0.95	0.97	0.97	NA	0.8	None	NA	NA	NA	NA	NA	NA	NA	NA	None	NA	NA	NA	NA	NA	NA	NA	NA	0.55	Deaths per 100,000 population	311.545	318.091	302.455	288.455	302.182	288.818	290.364	284.818	282.182	283.909	292	293.636	287.727	297.545	296.909
119	PEV (Pre-Erythrocytic Vaccine)	3	0.5	2	1	5-17mo	5, 6, & 7 months	2 yrs	0.89	0.95	0.97	0.97	NA	0.8	None	NA	NA	NA	NA	NA	NA	NA	NA	None	NA	NA	NA	NA	NA	NA	NA	NA	0.55	Cases in <5yo per 100,000 population	6861.82	6410.55	5822.64	5359.36	5004.09	4869.27	4879.36	4798.73	4754.91	4719.36	4838.09	4729.82	4784	4722.73	4754.36
119	PEV (Pre-Erythrocytic Vaccine)	3	0.5	2	1	5-17mo	5, 6, & 7 months	2 yrs	0.89	0.95	0.97	0.97	NA	0.8	None	NA	NA	NA	NA	NA	NA	NA	NA	None	NA	NA	NA	NA	NA	NA	NA	NA	0.55	Severe Cases in <5yo per 100,000 population	359.909	318.182	299.818	276.909	267.182	263.091	248.545	256.727	253.636	244.545	241.545	251	249.091	255.545	246.909
119	PEV (Pre-Erythrocytic Vaccine)	3	0.5	2	1	5-17mo	5, 6, & 7 months	2 yrs	0.89	0.95	0.97	0.97	NA	0.8	None	NA	NA	NA	NA	NA	NA	NA	NA	None	NA	NA	NA	NA	NA	NA	NA	NA	0.55	Deaths in < 5yo per 100,000 population	82.1818	79.6364	72.6364	69	72.4545	67.5455	66.5455	72.0909	68	68.7273	71.0909	71.9091	68.5455	71.5455	69.0909
119	PEV (Pre-Erythrocytic Vaccine)	3	0.5	2	1	5-17mo	5, 6, & 7 months	2 yrs	0.89	0.95	0.97	0.97	NA	0.8	None	NA	NA	NA	NA	NA	NA	NA	NA	None	NA	NA	NA	NA	NA	NA	NA	NA	0.55	DALYs per 100,000 population	7894.04	8044.91	7691.53	7341.88	7699.79	7352.54	7386.31	7239.42	7184.54	7212.68	7425.51	7479.18	7313.22	7575.52	7535.22
119	PEV (Pre-Erythrocytic Vaccine)	3	0.5	2	1	5-17mo	5, 6, & 7 months	2 yrs	0.89	0.95	0.97	0.97	NA	0.8	None	NA	NA	NA	NA	NA	NA	NA	NA	None	NA	NA	NA	NA	NA	NA	NA	NA	0.55	Income and productivity gains from delivering vaccine (US$ / dose)	-0.0114318	0.182127	0.306161	0.331396	0.666297	0.99624	1.21423	1.39749	1.46261	1.51348	1.30857	1.65064	1.57404	1.66417	1.39779
120	PEV (Pre-Erythrocytic Vaccine)	3	0.5	2	1	5-17mo	5, 6, & 7 months	2 yrs	0.89	0.95	0.97	0.97	NA	0.5	None	NA	NA	NA	NA	NA	NA	NA	NA	None	NA	NA	NA	NA	NA	NA	NA	NA	0.55	Cases per 100,000 population	85963.2	85695.5	84387.8	83395.5	82839.5	82312.7	81849.7	81293.9	80741.6	81164	80806.8	80837.5	80756.3	80434.8	81017.3
120	PEV (Pre-Erythrocytic Vaccine)	3	0.5	2	1	5-17mo	5, 6, & 7 months	2 yrs	0.89	0.95	0.97	0.97	NA	0.5	None	NA	NA	NA	NA	NA	NA	NA	NA	None	NA	NA	NA	NA	NA	NA	NA	NA	0.55	Severe Cases per 100,000 population	1519.64	1475.64	1431.18	1403	1399.91	1394	1369.27	1365.73	1387.73	1388.91	1383.09	1399	1393.73	1395.18	1423.18
120	PEV (Pre-Erythrocytic Vaccine)	3	0.5	2	1	5-17mo	5, 6, & 7 months	2 yrs	0.89	0.95	0.97	0.97	NA	0.5	None	NA	NA	NA	NA	NA	NA	NA	NA	None	NA	NA	NA	NA	NA	NA	NA	NA	0.55	Deaths per 100,000 population	313.909	299.455	301	300.455	298	292.636	281.273	292	294.273	290.273	288.091	295.273	297	285.182	303.909
120	PEV (Pre-Erythrocytic Vaccine)	3	0.5	2	1	5-17mo	5, 6, & 7 months	2 yrs	0.89	0.95	0.97	0.97	NA	0.5	None	NA	NA	NA	NA	NA	NA	NA	NA	None	NA	NA	NA	NA	NA	NA	NA	NA	0.55	Cases in <5yo per 100,000 population	6823.18	6426.73	5851.18	5392.45	5108.27	5031.73	5000.18	4944	4893.36	4910.64	4944.27	4863.91	4908.27	4895.64	4952
120	PEV (Pre-Erythrocytic Vaccine)	3	0.5	2	1	5-17mo	5, 6, & 7 months	2 yrs	0.89	0.95	0.97	0.97	NA	0.5	None	NA	NA	NA	NA	NA	NA	NA	NA	None	NA	NA	NA	NA	NA	NA	NA	NA	0.55	Severe Cases in <5yo per 100,000 population	355.909	326.364	294.182	274.364	271.091	257	256.273	253.273	254.636	259	262.091	254.273	265.364	257.636	265.545
120	PEV (Pre-Erythrocytic Vaccine)	3	0.5	2	1	5-17mo	5, 6, & 7 months	2 yrs	0.89	0.95	0.97	0.97	NA	0.5	None	NA	NA	NA	NA	NA	NA	NA	NA	None	NA	NA	NA	NA	NA	NA	NA	NA	0.55	Deaths in < 5yo per 100,000 population	85.3636	77	78.3636	73	76.3636	68.0909	64.2727	66.5455	70.6364	68.5455	69.1818	73.5455	74.8182	69.0909	71.9091
120	PEV (Pre-Erythrocytic Vaccine)	3	0.5	2	1	5-17mo	5, 6, & 7 months	2 yrs	0.89	0.95	0.97	0.97	NA	0.5	None	NA	NA	NA	NA	NA	NA	NA	NA	None	NA	NA	NA	NA	NA	NA	NA	NA	0.55	DALYs per 100,000 population	7950.71	7616.86	7639.25	7645.63	7557.57	7441.24	7167.77	7392.85	7514.1	7375.37	7302.78	7506.44	7516.17	7248.6	7722.4
120	PEV (Pre-Erythrocytic Vaccine)	3	0.5	2	1	5-17mo	5, 6, & 7 months	2 yrs	0.89	0.95	0.97	0.97	NA	0.5	None	NA	NA	NA	NA	NA	NA	NA	NA	None	NA	NA	NA	NA	NA	NA	NA	NA	0.55	Income and productivity gains from delivering vaccine (US$ / dose)	-0.009819	0.0720039	0.440708	0.723028	0.874017	1.0555	1.19498	1.36181	1.48965	1.3472	1.5103	1.47064	1.51468	1.60702	1.39922
121	PEV (Pre-Erythrocytic Vaccine)	3	0.5	2	1	5-17mo	5, 6, & 7 months	2 yrs	0.7	0.81	0.93	0.93	NA	0.95	None	NA	NA	NA	NA	NA	NA	NA	NA	None	NA	NA	NA	NA	NA	NA	NA	NA	0.55	Cases per 100,000 population	86054	85360.7	85184.3	84575.9	84292.5	84439.5	83409.1	82492.1	82197.5	81861.7	81828.6	81828.4	81354.8	81348.8	81786.5
121	PEV (Pre-Erythrocytic Vaccine)	3	0.5	2	1	5-17mo	5, 6, & 7 months	2 yrs	0.7	0.81	0.93	0.93	NA	0.95	None	NA	NA	NA	NA	NA	NA	NA	NA	None	NA	NA	NA	NA	NA	NA	NA	NA	0.55	Severe Cases per 100,000 population	1520	1475.55	1456.09	1432.91	1409	1424.55	1402.55	1402.27	1398.27	1403.09	1394.64	1398.55	1399.36	1409.18	1396
121	PEV (Pre-Erythrocytic Vaccine)	3	0.5	2	1	5-17mo	5, 6, & 7 months	2 yrs	0.7	0.81	0.93	0.93	NA	0.95	None	NA	NA	NA	NA	NA	NA	NA	NA	None	NA	NA	NA	NA	NA	NA	NA	NA	0.55	Deaths per 100,000 population	309.182	299.364	304.091	300.091	300.727	299.273	297.909	290.091	299.636	290.636	283.182	291.455	296.182	299.091	290.727
121	PEV (Pre-Erythrocytic Vaccine)	3	0.5	2	1	5-17mo	5, 6, & 7 months	2 yrs	0.7	0.81	0.93	0.93	NA	0.95	None	NA	NA	NA	NA	NA	NA	NA	NA	None	NA	NA	NA	NA	NA	NA	NA	NA	0.55	Cases in <5yo per 100,000 population	6889.64	6451.18	6036.45	5593.73	5390.09	5295.27	5279.27	5220.09	5244	5109.09	5139.91	5189.73	5065.45	5153	5122.45
121	PEV (Pre-Erythrocytic Vaccine)	3	0.5	2	1	5-17mo	5, 6, & 7 months	2 yrs	0.7	0.81	0.93	0.93	NA	0.95	None	NA	NA	NA	NA	NA	NA	NA	NA	None	NA	NA	NA	NA	NA	NA	NA	NA	0.55	Severe Cases in <5yo per 100,000 population	358.364	332	304.455	282.182	281.818	277	278.545	271.455	271.364	272.182	261.818	267.455	269	273.091	256.545
121	PEV (Pre-Erythrocytic Vaccine)	3	0.5	2	1	5-17mo	5, 6, & 7 months	2 yrs	0.7	0.81	0.93	0.93	NA	0.95	None	NA	NA	NA	NA	NA	NA	NA	NA	None	NA	NA	NA	NA	NA	NA	NA	NA	0.55	Deaths in < 5yo per 100,000 population	82.5455	77.1818	76.7273	73.9091	75.9091	73.4545	78.2727	69.8182	70.2727	72	72.7273	68.8182	69.9091	71.6364	69.6364
121	PEV (Pre-Erythrocytic Vaccine)	3	0.5	2	1	5-17mo	5, 6, & 7 months	2 yrs	0.7	0.81	0.93	0.93	NA	0.95	None	NA	NA	NA	NA	NA	NA	NA	NA	None	NA	NA	NA	NA	NA	NA	NA	NA	0.55	DALYs per 100,000 population	7888.46	7617.33	7722.83	7633.07	7653.4	7618.17	7576.92	7403.44	7587.6	7437.8	7222.28	7422.48	7529.97	7627.2	7376.53
121	PEV (Pre-Erythrocytic Vaccine)	3	0.5	2	1	5-17mo	5, 6, & 7 months	2 yrs	0.7	0.81	0.93	0.93	NA	0.95	None	NA	NA	NA	NA	NA	NA	NA	NA	None	NA	NA	NA	NA	NA	NA	NA	NA	0.55	Income and productivity gains from delivering vaccine (US$ / dose)	-0.0384493	0.235754	0.205005	0.387528	0.499558	0.416684	0.79117	1.07915	1.15397	1.28542	1.30132	1.31004	1.48842	1.48963	1.34516
122	PEV (Pre-Erythrocytic Vaccine)	3	0.5	2	1	5-17mo	5, 6, & 7 months	2 yrs	0.7	0.81	0.93	0.93	NA	0.8	None	NA	NA	NA	NA	NA	NA	NA	NA	None	NA	NA	NA	NA	NA	NA	NA	NA	0.55	Cases per 100,000 population	86149	85579.8	84922	83760	83312.5	82118.7	82083.9	81882.5	82077.1	81330.4	81840.4	81124.4	80594.3	80085.5	80997.3
122	PEV (Pre-Erythrocytic Vaccine)	3	0.5	2	1	5-17mo	5, 6, & 7 months	2 yrs	0.7	0.81	0.93	0.93	NA	0.8	None	NA	NA	NA	NA	NA	NA	NA	NA	None	NA	NA	NA	NA	NA	NA	NA	NA	0.55	Severe Cases per 100,000 population	1524.82	1495.55	1452.45	1420.73	1405.09	1384.45	1391.18	1397.73	1399.18	1393	1412	1388.18	1395.64	1383.55	1395.73
122	PEV (Pre-Erythrocytic Vaccine)	3	0.5	2	1	5-17mo	5, 6, & 7 months	2 yrs	0.7	0.81	0.93	0.93	NA	0.8	None	NA	NA	NA	NA	NA	NA	NA	NA	None	NA	NA	NA	NA	NA	NA	NA	NA	0.55	Deaths per 100,000 population	310	302.727	300.909	295.909	299.636	288.364	291.545	291.545	302.818	299.091	289.909	281.545	297.727	291.455	288.273
122	PEV (Pre-Erythrocytic Vaccine)	3	0.5	2	1	5-17mo	5, 6, & 7 months	2 yrs	0.7	0.81	0.93	0.93	NA	0.8	None	NA	NA	NA	NA	NA	NA	NA	NA	None	NA	NA	NA	NA	NA	NA	NA	NA	0.55	Cases in <5yo per 100,000 population	6925.55	6469.36	6008.45	5652.18	5310.27	5150.27	5195.09	5204.45	5244.82	5115.82	5138	5154.09	5073.09	5091.73	5086
122	PEV (Pre-Erythrocytic Vaccine)	3	0.5	2	1	5-17mo	5, 6, & 7 months	2 yrs	0.7	0.81	0.93	0.93	NA	0.8	None	NA	NA	NA	NA	NA	NA	NA	NA	None	NA	NA	NA	NA	NA	NA	NA	NA	0.55	Severe Cases in <5yo per 100,000 population	353.727	331.545	309.818	282	275.091	268.182	265.818	276.273	272.182	274.455	268.455	273.727	262.364	266.727	265.364
122	PEV (Pre-Erythrocytic Vaccine)	3	0.5	2	1	5-17mo	5, 6, & 7 months	2 yrs	0.7	0.81	0.93	0.93	NA	0.8	None	NA	NA	NA	NA	NA	NA	NA	NA	None	NA	NA	NA	NA	NA	NA	NA	NA	0.55	Deaths in < 5yo per 100,000 population	82.0909	73.7273	73.9091	69.4545	77.4545	69.4545	74.5455	72	75.3636	75.0909	67.9091	73.5455	73.6364	73.8182	69.1818
122	PEV (Pre-Erythrocytic Vaccine)	3	0.5	2	1	5-17mo	5, 6, & 7 months	2 yrs	0.7	0.81	0.93	0.93	NA	0.8	None	NA	NA	NA	NA	NA	NA	NA	NA	None	NA	NA	NA	NA	NA	NA	NA	NA	0.55	DALYs per 100,000 population	7923.98	7723.06	7649.47	7532.87	7614.74	7345.97	7416.06	7395.36	7657.95	7565.93	7353.7	7167.1	7574.87	7365.87	7344
122	PEV (Pre-Erythrocytic Vaccine)	3	0.5	2	1	5-17mo	5, 6, & 7 months	2 yrs	0.7	0.81	0.93	0.93	NA	0.8	None	NA	NA	NA	NA	NA	NA	NA	NA	None	NA	NA	NA	NA	NA	NA	NA	NA	0.55	Income and productivity gains from delivering vaccine (US$ / dose)	-0.0932136	0.114224	0.309612	0.721256	0.851796	1.31408	1.3096	1.3516	1.24854	1.54396	1.33633	1.63515	1.82165	2.0262	1.6733
123	PEV (Pre-Erythrocytic Vaccine)	3	0.5	2	1	5-17mo	5, 6, & 7 months	2 yrs	0.7	0.81	0.93	0.93	NA	0.5	None	NA	NA	NA	NA	NA	NA	NA	NA	None	NA	NA	NA	NA	NA	NA	NA	NA	0.55	Cases per 100,000 population	86123.4	85887.5	85105.3	83553.5	83330.1	83198.2	82953.1	82612.7	81842.5	81465.9	81659.9	81812	81892.7	82402.5	81581.2
123	PEV (Pre-Erythrocytic Vaccine)	3	0.5	2	1	5-17mo	5, 6, & 7 months	2 yrs	0.7	0.81	0.93	0.93	NA	0.5	None	NA	NA	NA	NA	NA	NA	NA	NA	None	NA	NA	NA	NA	NA	NA	NA	NA	0.55	Severe Cases per 100,000 population	1515.82	1499.36	1456.82	1428.64	1403.82	1437.09	1417.09	1415.09	1384.27	1404.91	1398.73	1382.73	1409	1424.73	1422.91
123	PEV (Pre-Erythrocytic Vaccine)	3	0.5	2	1	5-17mo	5, 6, & 7 months	2 yrs	0.7	0.81	0.93	0.93	NA	0.5	None	NA	NA	NA	NA	NA	NA	NA	NA	None	NA	NA	NA	NA	NA	NA	NA	NA	0.55	Deaths per 100,000 population	311	311.545	309.273	306.182	296.273	302.182	300	296.636	291.818	286.909	298.273	294.545	304.727	300.636	301.636
123	PEV (Pre-Erythrocytic Vaccine)	3	0.5	2	1	5-17mo	5, 6, & 7 months	2 yrs	0.7	0.81	0.93	0.93	NA	0.5	None	NA	NA	NA	NA	NA	NA	NA	NA	None	NA	NA	NA	NA	NA	NA	NA	NA	0.55	Cases in <5yo per 100,000 population	6930.73	6486.82	6068	5631.09	5462.82	5359.73	5389.64	5340.73	5276	5307.55	5296.64	5266.55	5321.18	5355	5261.45
123	PEV (Pre-Erythrocytic Vaccine)	3	0.5	2	1	5-17mo	5, 6, & 7 months	2 yrs	0.7	0.81	0.93	0.93	NA	0.5	None	NA	NA	NA	NA	NA	NA	NA	NA	None	NA	NA	NA	NA	NA	NA	NA	NA	0.55	Severe Cases in <5yo per 100,000 population	348.364	330.273	316.364	286.273	278.091	275	286.364	286.545	274.182	284.273	272.182	268.182	263.909	288.727	283
123	PEV (Pre-Erythrocytic Vaccine)	3	0.5	2	1	5-17mo	5, 6, & 7 months	2 yrs	0.7	0.81	0.93	0.93	NA	0.5	None	NA	NA	NA	NA	NA	NA	NA	NA	None	NA	NA	NA	NA	NA	NA	NA	NA	0.55	Deaths in < 5yo per 100,000 population	82.0909	78.6364	78	78.3636	73.1818	77.1818	73.6364	74.5455	74.3636	69.9091	76.3636	77.5455	73.9091	69.9091	74.8182
123	PEV (Pre-Erythrocytic Vaccine)	3	0.5	2	1	5-17mo	5, 6, & 7 months	2 yrs	0.7	0.81	0.93	0.93	NA	0.5	None	NA	NA	NA	NA	NA	NA	NA	NA	None	NA	NA	NA	NA	NA	NA	NA	NA	0.55	DALYs per 100,000 population	7943.45	7934.07	7851.85	7799.38	7552.31	7682.7	7635.32	7551.09	7429.1	7302.06	7587.29	7500.54	7751.19	7619.68	7661.84
123	PEV (Pre-Erythrocytic Vaccine)	3	0.5	2	1	5-17mo	5, 6, & 7 months	2 yrs	0.7	0.81	0.93	0.93	NA	0.5	None	NA	NA	NA	NA	NA	NA	NA	NA	None	NA	NA	NA	NA	NA	NA	NA	NA	0.55	Income and productivity gains from delivering vaccine (US$ / dose)	-0.0633728	0.00642254	0.280855	0.848392	0.928882	0.91	1.03565	1.13137	1.4694	1.60653	1.55821	1.50625	1.47509	1.2477	1.54114
124	PEV (Pre-Erythrocytic Vaccine)	3	0.5	2	1	5-17mo	5, 6, & 7 months	2 yrs	0.5	0.69	0.85	0.85	NA	0.95	None	NA	NA	NA	NA	NA	NA	NA	NA	None	NA	NA	NA	NA	NA	NA	NA	NA	0.55	Cases per 100,000 population	86026.5	86238.3	85796.8	85433.5	85045.6	83464.4	82320.3	82398.4	81975.3	82172.9	82038.8	81747.3	82176.8	82721.2	82613.5
124	PEV (Pre-Erythrocytic Vaccine)	3	0.5	2	1	5-17mo	5, 6, & 7 months	2 yrs	0.5	0.69	0.85	0.85	NA	0.95	None	NA	NA	NA	NA	NA	NA	NA	NA	None	NA	NA	NA	NA	NA	NA	NA	NA	0.55	Severe Cases per 100,000 population	1521	1503	1471.27	1470.45	1458.64	1445	1395.45	1412.18	1381	1405.27	1423.09	1406.55	1428.55	1439.55	1436.73
124	PEV (Pre-Erythrocytic Vaccine)	3	0.5	2	1	5-17mo	5, 6, & 7 months	2 yrs	0.5	0.69	0.85	0.85	NA	0.95	None	NA	NA	NA	NA	NA	NA	NA	NA	None	NA	NA	NA	NA	NA	NA	NA	NA	0.55	Deaths per 100,000 population	318.545	314.182	306.364	301.273	304.818	287.909	292.727	297.364	291.818	293.636	288.909	294	304	307.545	305.455
124	PEV (Pre-Erythrocytic Vaccine)	3	0.5	2	1	5-17mo	5, 6, & 7 months	2 yrs	0.5	0.69	0.85	0.85	NA	0.95	None	NA	NA	NA	NA	NA	NA	NA	NA	None	NA	NA	NA	NA	NA	NA	NA	NA	0.55	Cases in <5yo per 100,000 population	6944.27	6572.36	6287.91	5996.45	5726.27	5615.27	5497.73	5540.45	5442	5559.18	5491	5431.27	5454.91	5573.18	5481.73
124	PEV (Pre-Erythrocytic Vaccine)	3	0.5	2	1	5-17mo	5, 6, & 7 months	2 yrs	0.5	0.69	0.85	0.85	NA	0.95	None	NA	NA	NA	NA	NA	NA	NA	NA	None	NA	NA	NA	NA	NA	NA	NA	NA	0.55	Severe Cases in <5yo per 100,000 population	356.182	337.273	319.727	312.182	297.818	305.182	291.818	284.091	284.818	290.273	282.091	288.818	288.818	291	295.182
124	PEV (Pre-Erythrocytic Vaccine)	3	0.5	2	1	5-17mo	5, 6, & 7 months	2 yrs	0.5	0.69	0.85	0.85	NA	0.95	None	NA	NA	NA	NA	NA	NA	NA	NA	None	NA	NA	NA	NA	NA	NA	NA	NA	0.55	Deaths in < 5yo per 100,000 population	84.9091	81.6364	76.7273	74.4545	75.1818	70.5455	76.5455	74.2727	71.4545	74.4545	71.9091	77.9091	75.7273	80.8182	75.7273
124	PEV (Pre-Erythrocytic Vaccine)	3	0.5	2	1	5-17mo	5, 6, & 7 months	2 yrs	0.5	0.69	0.85	0.85	NA	0.95	None	NA	NA	NA	NA	NA	NA	NA	NA	None	NA	NA	NA	NA	NA	NA	NA	NA	0.55	DALYs per 100,000 population	8098.73	8032.04	7807.35	7660.27	7753.26	7347.01	7471.99	7516.62	7421.46	7464.76	7310.3	7471.04	7722.26	7817.14	7767.47
124	PEV (Pre-Erythrocytic Vaccine)	3	0.5	2	1	5-17mo	5, 6, & 7 months	2 yrs	0.5	0.69	0.85	0.85	NA	0.95	None	NA	NA	NA	NA	NA	NA	NA	NA	None	NA	NA	NA	NA	NA	NA	NA	NA	0.55	Income and productivity gains from delivering vaccine (US$ / dose)	-0.0253532	-0.179578	0.0109388	0.139472	0.280346	1.03366	1.57449	1.50486	1.69402	1.6083	1.624	1.80802	1.59927	1.31841	1.38402
125	PEV (Pre-Erythrocytic Vaccine)	3	0.5	2	1	5-17mo	5, 6, & 7 months	2 yrs	0.5	0.69	0.85	0.85	NA	0.8	None	NA	NA	NA	NA	NA	NA	NA	NA	None	NA	NA	NA	NA	NA	NA	NA	NA	0.55	Cases per 100,000 population	86307.5	86334.7	85637	84755.3	84170.2	83944.3	83856.5	83729.8	82564	82286.3	82393.5	82018.6	82898.8	82860.4	82740
125	PEV (Pre-Erythrocytic Vaccine)	3	0.5	2	1	5-17mo	5, 6, & 7 months	2 yrs	0.5	0.69	0.85	0.85	NA	0.8	None	NA	NA	NA	NA	NA	NA	NA	NA	None	NA	NA	NA	NA	NA	NA	NA	NA	0.55	Severe Cases per 100,000 population	1524	1505.27	1468.91	1453.36	1448.55	1435.82	1427.55	1441.45	1414.18	1416	1425.27	1417.18	1452.45	1428.64	1424.91
125	PEV (Pre-Erythrocytic Vaccine)	3	0.5	2	1	5-17mo	5, 6, & 7 months	2 yrs	0.5	0.69	0.85	0.85	NA	0.8	None	NA	NA	NA	NA	NA	NA	NA	NA	None	NA	NA	NA	NA	NA	NA	NA	NA	0.55	Deaths per 100,000 population	323.545	308.727	310	301.364	292.182	299.364	295.455	303.545	289.455	301	295.909	294.455	294.818	303.182	303.273
125	PEV (Pre-Erythrocytic Vaccine)	3	0.5	2	1	5-17mo	5, 6, & 7 months	2 yrs	0.5	0.69	0.85	0.85	NA	0.8	None	NA	NA	NA	NA	NA	NA	NA	NA	None	NA	NA	NA	NA	NA	NA	NA	NA	0.55	Cases in <5yo per 100,000 population	6962.09	6598.91	6301.82	5952.82	5701.18	5732.73	5709.45	5686.91	5567.82	5496.09	5538.18	5507.55	5582.45	5598.27	5621.73
125	PEV (Pre-Erythrocytic Vaccine)	3	0.5	2	1	5-17mo	5, 6, & 7 months	2 yrs	0.5	0.69	0.85	0.85	NA	0.8	None	NA	NA	NA	NA	NA	NA	NA	NA	None	NA	NA	NA	NA	NA	NA	NA	NA	0.55	Severe Cases in <5yo per 100,000 population	356.909	335.636	313.455	308.273	297.818	300.273	300.636	290.545	291.364	285.545	291.727	284.273	295.182	281.455	284.545
125	PEV (Pre-Erythrocytic Vaccine)	3	0.5	2	1	5-17mo	5, 6, & 7 months	2 yrs	0.5	0.69	0.85	0.85	NA	0.8	None	NA	NA	NA	NA	NA	NA	NA	NA	None	NA	NA	NA	NA	NA	NA	NA	NA	0.55	Deaths in < 5yo per 100,000 population	83.7273	78.9091	80	76.7273	72.1818	77.6364	77.1818	75.7273	73.8182	78.6364	74.7273	71.9091	75.6364	78.9091	75.0909
125	PEV (Pre-Erythrocytic Vaccine)	3	0.5	2	1	5-17mo	5, 6, & 7 months	2 yrs	0.5	0.69	0.85	0.85	NA	0.8	None	NA	NA	NA	NA	NA	NA	NA	NA	None	NA	NA	NA	NA	NA	NA	NA	NA	0.55	DALYs per 100,000 population	8227.26	7888.76	7886.73	7648.76	7456.94	7635.13	7563.39	7720.33	7395.58	7666.47	7519.18	7492.08	7547.8	7740.86	7718.61
125	PEV (Pre-Erythrocytic Vaccine)	3	0.5	2	1	5-17mo	5, 6, & 7 months	2 yrs	0.5	0.69	0.85	0.85	NA	0.8	None	NA	NA	NA	NA	NA	NA	NA	NA	None	NA	NA	NA	NA	NA	NA	NA	NA	0.55	Income and productivity gains from delivering vaccine (US$ / dose)	-0.198247	-0.234719	0.12443	0.511256	0.730673	0.864574	0.922988	0.886959	1.42284	1.5655	1.54215	1.74086	1.30435	1.29355	1.42779
126	PEV (Pre-Erythrocytic Vaccine)	3	0.5	2	1	5-17mo	5, 6, & 7 months	2 yrs	0.5	0.69	0.85	0.85	NA	0.5	None	NA	NA	NA	NA	NA	NA	NA	NA	None	NA	NA	NA	NA	NA	NA	NA	NA	0.55	Cases per 100,000 population	86204.8	86304	85434.6	84363.8	84323.6	84133.8	84015.8	83359.2	83059.8	82783.2	82537.8	82501.1	82754	82633.5	82010.8
126	PEV (Pre-Erythrocytic Vaccine)	3	0.5	2	1	5-17mo	5, 6, & 7 months	2 yrs	0.5	0.69	0.85	0.85	NA	0.5	None	NA	NA	NA	NA	NA	NA	NA	NA	None	NA	NA	NA	NA	NA	NA	NA	NA	0.55	Severe Cases per 100,000 population	1528.17	1506.17	1481.5	1443.83	1452.08	1436.25	1433.58	1450.75	1432.33	1428	1438.42	1411.17	1431.25	1427.75	1434.17
126	PEV (Pre-Erythrocytic Vaccine)	3	0.5	2	1	5-17mo	5, 6, & 7 months	2 yrs	0.5	0.69	0.85	0.85	NA	0.5	None	NA	NA	NA	NA	NA	NA	NA	NA	None	NA	NA	NA	NA	NA	NA	NA	NA	0.55	Deaths per 100,000 population	317.75	312.5	298.25	292.75	304.167	295.75	301	297	293.417	303.667	297	293.833	295.75	303.25	302.417
126	PEV (Pre-Erythrocytic Vaccine)	3	0.5	2	1	5-17mo	5, 6, & 7 months	2 yrs	0.5	0.69	0.85	0.85	NA	0.5	None	NA	NA	NA	NA	NA	NA	NA	NA	None	NA	NA	NA	NA	NA	NA	NA	NA	0.55	Cases in <5yo per 100,000 population	6974.33	6612.92	6317.42	5936	5811.17	5744.42	5784.92	5701.92	5681.42	5662.42	5631.75	5617	5664.67	5706.08	5528
126	PEV (Pre-Erythrocytic Vaccine)	3	0.5	2	1	5-17mo	5, 6, & 7 months	2 yrs	0.5	0.69	0.85	0.85	NA	0.5	None	NA	NA	NA	NA	NA	NA	NA	NA	None	NA	NA	NA	NA	NA	NA	NA	NA	0.55	Severe Cases in <5yo per 100,000 population	355.75	344.333	322	303.583	303.667	305.333	296.333	298.25	291.417	298.667	296.75	291.583	290.75	294.083	284.5
126	PEV (Pre-Erythrocytic Vaccine)	3	0.5	2	1	5-17mo	5, 6, & 7 months	2 yrs	0.5	0.69	0.85	0.85	NA	0.5	None	NA	NA	NA	NA	NA	NA	NA	NA	None	NA	NA	NA	NA	NA	NA	NA	NA	0.55	Deaths in < 5yo per 100,000 population	83.8333	81.6667	78.25	77.4167	80.75	76.1667	78.5833	73.25	71.6667	78	74.3333	72.25	77.1667	79.3333	73.1667
126	PEV (Pre-Erythrocytic Vaccine)	3	0.5	2	1	5-17mo	5, 6, & 7 months	2 yrs	0.5	0.69	0.85	0.85	NA	0.5	None	NA	NA	NA	NA	NA	NA	NA	NA	None	NA	NA	NA	NA	NA	NA	NA	NA	0.55	DALYs per 100,000 population	8102.48	7984.39	7596.68	7462.86	7746.92	7501.17	7675.94	7556.15	7480.27	7713.87	7577.72	7431.51	7556.23	7728.31	7679.58
126	PEV (Pre-Erythrocytic Vaccine)	3	0.5	2	1	5-17mo	5, 6, & 7 months	2 yrs	0.5	0.69	0.85	0.85	NA	0.5	None	NA	NA	NA	NA	NA	NA	NA	NA	None	NA	NA	NA	NA	NA	NA	NA	NA	0.55	Income and productivity gains from delivering vaccine (US$ / dose)	-0.149254	-0.215224	0.19538	0.724848	0.718922	0.80875	0.906894	1.13137	1.29891	1.45596	1.56235	1.62667	1.48676	1.51785	1.8095
127	PEV (Pre-Erythrocytic Vaccine)	3	0.5	2	10	5-17mo	5, 6, & 7 months	2 yrs	0.89	0.95	0.97	0.97	NA	0.95	None	NA	NA	NA	NA	NA	NA	NA	NA	None	NA	NA	NA	NA	NA	NA	NA	NA	0.55	Cases per 100,000 population	139932	137495	135225	133793	132669	132232	132117	132521	132724	133020	133776	133884	134506	135054	135428
127	PEV (Pre-Erythrocytic Vaccine)	3	0.5	2	10	5-17mo	5, 6, & 7 months	2 yrs	0.89	0.95	0.97	0.97	NA	0.95	None	NA	NA	NA	NA	NA	NA	NA	NA	None	NA	NA	NA	NA	NA	NA	NA	NA	0.55	Severe Cases per 100,000 population	1827.73	1710.82	1667.18	1629.27	1635.91	1662.55	1683.73	1731.27	1708.64	1746.09	1780.91	1785.45	1780.64	1815.64	1806.45
127	PEV (Pre-Erythrocytic Vaccine)	3	0.5	2	10	5-17mo	5, 6, & 7 months	2 yrs	0.89	0.95	0.97	0.97	NA	0.95	None	NA	NA	NA	NA	NA	NA	NA	NA	None	NA	NA	NA	NA	NA	NA	NA	NA	0.55	Deaths per 100,000 population	369.636	345	334.091	330.364	327.455	328.545	327.273	350.364	343.455	334	350.273	349.818	352.636	357.273	344.364
127	PEV (Pre-Erythrocytic Vaccine)	3	0.5	2	10	5-17mo	5, 6, & 7 months	2 yrs	0.89	0.95	0.97	0.97	NA	0.95	None	NA	NA	NA	NA	NA	NA	NA	NA	None	NA	NA	NA	NA	NA	NA	NA	NA	0.55	Cases in <5yo per 100,000 population	30349	28207.5	26207.2	24739.2	23916.9	23616.5	23763	23778.1	23679.3	23752.3	23803.8	23769.5	23800.9	23881.5	23897.9
127	PEV (Pre-Erythrocytic Vaccine)	3	0.5	2	10	5-17mo	5, 6, & 7 months	2 yrs	0.89	0.95	0.97	0.97	NA	0.95	None	NA	NA	NA	NA	NA	NA	NA	NA	None	NA	NA	NA	NA	NA	NA	NA	NA	0.55	Severe Cases in <5yo per 100,000 population	1185.91	1081.55	1034.18	1004	1010.91	1010.91	1009	1021.36	989.455	1002.45	1018.45	1013.18	1000	1023.45	1004.64
127	PEV (Pre-Erythrocytic Vaccine)	3	0.5	2	10	5-17mo	5, 6, & 7 months	2 yrs	0.89	0.95	0.97	0.97	NA	0.95	None	NA	NA	NA	NA	NA	NA	NA	NA	None	NA	NA	NA	NA	NA	NA	NA	NA	0.55	Deaths in < 5yo per 100,000 population	236.818	219.455	208.818	206.727	200.182	201.727	195.545	209.545	201.727	196.182	202.273	201.727	202.636	202.636	195
127	PEV (Pre-Erythrocytic Vaccine)	3	0.5	2	10	5-17mo	5, 6, & 7 months	2 yrs	0.89	0.95	0.97	0.97	NA	0.95	None	NA	NA	NA	NA	NA	NA	NA	NA	None	NA	NA	NA	NA	NA	NA	NA	NA	0.55	DALYs per 100,000 population	10009.1	9375.67	9052.34	8942.85	8860.57	8896.14	8876.74	9513.01	9289.05	9071.89	9496.84	9476.91	9554.33	9683.91	9369.29
127	PEV (Pre-Erythrocytic Vaccine)	3	0.5	2	10	5-17mo	5, 6, & 7 months	2 yrs	0.89	0.95	0.97	0.97	NA	0.95	None	NA	NA	NA	NA	NA	NA	NA	NA	None	NA	NA	NA	NA	NA	NA	NA	NA	0.55	Income and productivity gains from delivering vaccine (US$ / dose)	0.146226	0.658846	1.00326	1.24118	1.4393	1.51104	1.53171	1.41161	1.33295	1.22441	0.992309	0.949373	0.753059	0.599081	0.456228
128	PEV (Pre-Erythrocytic Vaccine)	3	0.5	2	10	5-17mo	5, 6, & 7 months	2 yrs	0.89	0.95	0.97	0.97	NA	0.8	None	NA	NA	NA	NA	NA	NA	NA	NA	None	NA	NA	NA	NA	NA	NA	NA	NA	0.55	Cases per 100,000 population	139994	137582	135460	133831	133016	132631	132503	132574	132942	133524	133650	134166	134768	135107	135615
128	PEV (Pre-Erythrocytic Vaccine)	3	0.5	2	10	5-17mo	5, 6, & 7 months	2 yrs	0.89	0.95	0.97	0.97	NA	0.8	None	NA	NA	NA	NA	NA	NA	NA	NA	None	NA	NA	NA	NA	NA	NA	NA	NA	0.55	Severe Cases per 100,000 population	1837.64	1732.55	1665.36	1659.27	1650.73	1647.91	1694.27	1699.18	1749.18	1756.55	1794.73	1780.18	1804.45	1810.91	1798.45
128	PEV (Pre-Erythrocytic Vaccine)	3	0.5	2	10	5-17mo	5, 6, & 7 months	2 yrs	0.89	0.95	0.97	0.97	NA	0.8	None	NA	NA	NA	NA	NA	NA	NA	NA	None	NA	NA	NA	NA	NA	NA	NA	NA	0.55	Deaths per 100,000 population	375.818	349.545	333.545	326.455	327	320.364	337.727	336.636	343.636	339.091	341	343.182	345.182	354.182	351.182
128	PEV (Pre-Erythrocytic Vaccine)	3	0.5	2	10	5-17mo	5, 6, & 7 months	2 yrs	0.89	0.95	0.97	0.97	NA	0.8	None	NA	NA	NA	NA	NA	NA	NA	NA	None	NA	NA	NA	NA	NA	NA	NA	NA	0.55	Cases in <5yo per 100,000 population	30413.4	28269.5	26359.1	24879.5	24154.8	24089.6	24005.3	24024.1	23984.3	24110.7	23949.5	24070.6	24047.2	24040.4	24203.9
128	PEV (Pre-Erythrocytic Vaccine)	3	0.5	2	10	5-17mo	5, 6, & 7 months	2 yrs	0.89	0.95	0.97	0.97	NA	0.8	None	NA	NA	NA	NA	NA	NA	NA	NA	None	NA	NA	NA	NA	NA	NA	NA	NA	0.55	Severe Cases in <5yo per 100,000 population	1191.82	1104.18	1037	1025.18	1018.73	1011.64	1011.18	1009.18	1029.55	1018	1030.27	1021.82	1024.73	1024.36	1009
128	PEV (Pre-Erythrocytic Vaccine)	3	0.5	2	10	5-17mo	5, 6, & 7 months	2 yrs	0.89	0.95	0.97	0.97	NA	0.8	None	NA	NA	NA	NA	NA	NA	NA	NA	None	NA	NA	NA	NA	NA	NA	NA	NA	0.55	Deaths in < 5yo per 100,000 population	243.364	220.182	207	198.727	199.818	200.727	203.273	203.182	201.455	199.455	195.909	200	201.273	201.364	203
128	PEV (Pre-Erythrocytic Vaccine)	3	0.5	2	10	5-17mo	5, 6, & 7 months	2 yrs	0.89	0.95	0.97	0.97	NA	0.8	None	NA	NA	NA	NA	NA	NA	NA	NA	None	NA	NA	NA	NA	NA	NA	NA	NA	0.55	DALYs per 100,000 population	10180.4	9515.67	9052.82	8857.49	8871.42	8699.19	9145.87	9179.02	9293.83	9221.52	9251.6	9277.29	9385.61	9594.24	9529.98
128	PEV (Pre-Erythrocytic Vaccine)	3	0.5	2	10	5-17mo	5, 6, & 7 months	2 yrs	0.89	0.95	0.97	0.97	NA	0.8	None	NA	NA	NA	NA	NA	NA	NA	NA	None	NA	NA	NA	NA	NA	NA	NA	NA	0.55	Income and productivity gains from delivering vaccine (US$ / dose)	0.119438	0.636825	0.989406	1.25157	1.40179	1.51607	1.51395	1.49052	1.33641	1.1652	1.06705	0.941934	0.728459	0.608882	0.468223
129	PEV (Pre-Erythrocytic Vaccine)	3	0.5	2	10	5-17mo	5, 6, & 7 months	2 yrs	0.89	0.95	0.97	0.97	NA	0.5	None	NA	NA	NA	NA	NA	NA	NA	NA	None	NA	NA	NA	NA	NA	NA	NA	NA	0.55	Cases per 100,000 population	139831	137723	135678	134413	133919	133390	133225	133456	133866	134241	134412	134782	135467	135729	136258
129	PEV (Pre-Erythrocytic Vaccine)	3	0.5	2	10	5-17mo	5, 6, & 7 months	2 yrs	0.89	0.95	0.97	0.97	NA	0.5	None	NA	NA	NA	NA	NA	NA	NA	NA	None	NA	NA	NA	NA	NA	NA	NA	NA	0.55	Severe Cases per 100,000 population	1842.73	1736.18	1653.82	1663.09	1685.18	1681.64	1731.91	1746.27	1755.82	1768.36	1771.64	1817.18	1807.09	1813.18	1826.91
129	PEV (Pre-Erythrocytic Vaccine)	3	0.5	2	10	5-17mo	5, 6, & 7 months	2 yrs	0.89	0.95	0.97	0.97	NA	0.5	None	NA	NA	NA	NA	NA	NA	NA	NA	None	NA	NA	NA	NA	NA	NA	NA	NA	0.55	Deaths per 100,000 population	378.545	348.636	326.727	326.909	336.636	329.364	334	339.273	336.091	342	347	343.636	351.182	360.455	354.636
129	PEV (Pre-Erythrocytic Vaccine)	3	0.5	2	10	5-17mo	5, 6, & 7 months	2 yrs	0.89	0.95	0.97	0.97	NA	0.5	None	NA	NA	NA	NA	NA	NA	NA	NA	None	NA	NA	NA	NA	NA	NA	NA	NA	0.55	Cases in <5yo per 100,000 population	30330.4	28273	26496.2	25351	24778.2	24543.5	24679.7	24642.5	24590.8	24710.1	24568.8	24606.7	24759.5	24723.4	24808.5
129	PEV (Pre-Erythrocytic Vaccine)	3	0.5	2	10	5-17mo	5, 6, & 7 months	2 yrs	0.89	0.95	0.97	0.97	NA	0.5	None	NA	NA	NA	NA	NA	NA	NA	NA	None	NA	NA	NA	NA	NA	NA	NA	NA	0.55	Severe Cases in <5yo per 100,000 population	1191.73	1098.64	1014.36	1044	1042.18	1033.73	1052.27	1059.36	1032.27	1041.82	1034.45	1055.64	1037.91	1044.36	1041.18
129	PEV (Pre-Erythrocytic Vaccine)	3	0.5	2	10	5-17mo	5, 6, & 7 months	2 yrs	0.89	0.95	0.97	0.97	NA	0.5	None	NA	NA	NA	NA	NA	NA	NA	NA	None	NA	NA	NA	NA	NA	NA	NA	NA	0.55	Deaths in < 5yo per 100,000 population	243	221.909	201.182	204.727	206.091	200.727	201.364	202	197	203.636	206.727	199.818	201.091	206.182	200.091
129	PEV (Pre-Erythrocytic Vaccine)	3	0.5	2	10	5-17mo	5, 6, & 7 months	2 yrs	0.89	0.95	0.97	0.97	NA	0.5	None	NA	NA	NA	NA	NA	NA	NA	NA	None	NA	NA	NA	NA	NA	NA	NA	NA	0.55	DALYs per 100,000 population	10256.1	9458.14	8868.54	8884.06	9143.12	8973.5	9072.94	9200.2	9122.04	9287.51	9399.9	9317.18	9560.75	9776.73	9617.34
129	PEV (Pre-Erythrocytic Vaccine)	3	0.5	2	10	5-17mo	5, 6, & 7 months	2 yrs	0.89	0.95	0.97	0.97	NA	0.5	None	NA	NA	NA	NA	NA	NA	NA	NA	None	NA	NA	NA	NA	NA	NA	NA	NA	0.55	Income and productivity gains from delivering vaccine (US$ / dose)	0.162591	0.606745	1.03772	1.23028	1.2958	1.43934	1.45303	1.38319	1.1983	1.08331	1.01191	0.849497	0.655594	0.551452	0.370895
130	PEV (Pre-Erythrocytic Vaccine)	3	0.5	2	10	5-17mo	5, 6, & 7 months	2 yrs	0.7	0.81	0.93	0.93	NA	0.95	None	NA	NA	NA	NA	NA	NA	NA	NA	None	NA	NA	NA	NA	NA	NA	NA	NA	0.55	Cases per 100,000 population	140137	138106	136293	134968	134281	134120	133672	134025	134025	134592	134962	135380	135585	136046	136443
130	PEV (Pre-Erythrocytic Vaccine)	3	0.5	2	10	5-17mo	5, 6, & 7 months	2 yrs	0.7	0.81	0.93	0.93	NA	0.95	None	NA	NA	NA	NA	NA	NA	NA	NA	None	NA	NA	NA	NA	NA	NA	NA	NA	0.55	Severe Cases per 100,000 population	1817	1776.18	1688.73	1657	1678.45	1689.27	1726.64	1738.73	1779	1784.55	1792.64	1772.82	1807	1818.45	1841.64
130	PEV (Pre-Erythrocytic Vaccine)	3	0.5	2	10	5-17mo	5, 6, & 7 months	2 yrs	0.7	0.81	0.93	0.93	NA	0.95	None	NA	NA	NA	NA	NA	NA	NA	NA	None	NA	NA	NA	NA	NA	NA	NA	NA	0.55	Deaths per 100,000 population	370.818	345.727	340.545	344.364	336.727	335.091	341.455	342.091	349.909	342.636	360.636	349.273	358.636	354.182	356.909
130	PEV (Pre-Erythrocytic Vaccine)	3	0.5	2	10	5-17mo	5, 6, & 7 months	2 yrs	0.7	0.81	0.93	0.93	NA	0.95	None	NA	NA	NA	NA	NA	NA	NA	NA	None	NA	NA	NA	NA	NA	NA	NA	NA	0.55	Cases in <5yo per 100,000 population	30460.8	28650.1	27136.4	25849.6	25209	25181.9	25007.9	25132	25029.8	25204	25108.8	25168.4	25151.8	25203.5	25269.4
130	PEV (Pre-Erythrocytic Vaccine)	3	0.5	2	10	5-17mo	5, 6, & 7 months	2 yrs	0.7	0.81	0.93	0.93	NA	0.95	None	NA	NA	NA	NA	NA	NA	NA	NA	None	NA	NA	NA	NA	NA	NA	NA	NA	0.55	Severe Cases in <5yo per 100,000 population	1180	1152.36	1056.45	1027.91	1056.27	1046	1056.55	1045.73	1059.18	1053.64	1061.91	1041.91	1048.27	1060.27	1073.64
130	PEV (Pre-Erythrocytic Vaccine)	3	0.5	2	10	5-17mo	5, 6, & 7 months	2 yrs	0.7	0.81	0.93	0.93	NA	0.95	None	NA	NA	NA	NA	NA	NA	NA	NA	None	NA	NA	NA	NA	NA	NA	NA	NA	0.55	Deaths in < 5yo per 100,000 population	239.909	218.545	214.273	214.545	209.182	205	206.545	210.182	210	209	210.545	204.364	209.455	207.818	206.818
130	PEV (Pre-Erythrocytic Vaccine)	3	0.5	2	10	5-17mo	5, 6, & 7 months	2 yrs	0.7	0.81	0.93	0.93	NA	0.95	None	NA	NA	NA	NA	NA	NA	NA	NA	None	NA	NA	NA	NA	NA	NA	NA	NA	0.55	DALYs per 100,000 population	10027.9	9370.35	9248.56	9299.3	9109.04	9111.72	9276.18	9313.23	9481.98	9295.01	9755.52	9446.91	9721.91	9578.83	9657.51
130	PEV (Pre-Erythrocytic Vaccine)	3	0.5	2	10	5-17mo	5, 6, & 7 months	2 yrs	0.7	0.81	0.93	0.93	NA	0.95	None	NA	NA	NA	NA	NA	NA	NA	NA	None	NA	NA	NA	NA	NA	NA	NA	NA	0.55	Income and productivity gains from delivering vaccine (US$ / dose)	0.107764	0.63324	0.987421	1.25787	1.38934	1.45464	1.51001	1.41709	1.35039	1.16858	1.01959	0.912465	0.758621	0.631734	0.431653
131	PEV (Pre-Erythrocytic Vaccine)	3	0.5	2	10	5-17mo	5, 6, & 7 months	2 yrs	0.7	0.81	0.93	0.93	NA	0.8	None	NA	NA	NA	NA	NA	NA	NA	NA	None	NA	NA	NA	NA	NA	NA	NA	NA	0.55	Cases per 100,000 population	140036	138330	136488	135094	134305	134254	133906	134189	134277	134913	135437	135365	135930	136147	136394
131	PEV (Pre-Erythrocytic Vaccine)	3	0.5	2	10	5-17mo	5, 6, & 7 months	2 yrs	0.7	0.81	0.93	0.93	NA	0.8	None	NA	NA	NA	NA	NA	NA	NA	NA	None	NA	NA	NA	NA	NA	NA	NA	NA	0.55	Severe Cases per 100,000 population	1828.82	1775.91	1672.55	1672.73	1680.82	1713.45	1750	1737.45	1779.91	1789.27	1802.09	1795.91	1803.45	1819	1843.27
131	PEV (Pre-Erythrocytic Vaccine)	3	0.5	2	10	5-17mo	5, 6, & 7 months	2 yrs	0.7	0.81	0.93	0.93	NA	0.8	None	NA	NA	NA	NA	NA	NA	NA	NA	None	NA	NA	NA	NA	NA	NA	NA	NA	0.55	Deaths per 100,000 population	373.273	345.545	339.545	329.273	333.818	335.636	337.727	341.273	338.455	347.727	350.818	354.273	352.818	364.364	362
131	PEV (Pre-Erythrocytic Vaccine)	3	0.5	2	10	5-17mo	5, 6, & 7 months	2 yrs	0.7	0.81	0.93	0.93	NA	0.8	None	NA	NA	NA	NA	NA	NA	NA	NA	None	NA	NA	NA	NA	NA	NA	NA	NA	0.55	Cases in <5yo per 100,000 population	30420.9	28738.1	27196.8	26078.9	25441.9	25346.5	25345	25257.5	25173.6	25353	25451.2	25337.5	25431	25438.3	25387.1
131	PEV (Pre-Erythrocytic Vaccine)	3	0.5	2	10	5-17mo	5, 6, & 7 months	2 yrs	0.7	0.81	0.93	0.93	NA	0.8	None	NA	NA	NA	NA	NA	NA	NA	NA	None	NA	NA	NA	NA	NA	NA	NA	NA	0.55	Severe Cases in <5yo per 100,000 population	1186.36	1141	1053	1058.82	1045.91	1073.36	1065.18	1069.55	1081.64	1060.18	1068.27	1056	1061.36	1065.55	1082.18
131	PEV (Pre-Erythrocytic Vaccine)	3	0.5	2	10	5-17mo	5, 6, & 7 months	2 yrs	0.7	0.81	0.93	0.93	NA	0.8	None	NA	NA	NA	NA	NA	NA	NA	NA	None	NA	NA	NA	NA	NA	NA	NA	NA	0.55	Deaths in < 5yo per 100,000 population	239.909	220.455	210.091	209.545	203.455	207.364	201.182	208.727	206.364	207.545	210.273	211.455	209.364	213.636	212.364
131	PEV (Pre-Erythrocytic Vaccine)	3	0.5	2	10	5-17mo	5, 6, & 7 months	2 yrs	0.7	0.81	0.93	0.93	NA	0.8	None	NA	NA	NA	NA	NA	NA	NA	NA	None	NA	NA	NA	NA	NA	NA	NA	NA	0.55	DALYs per 100,000 population	10095.1	9402.13	9206.14	8948.15	9084.74	9109.26	9172.85	9272.47	9176.94	9431.14	9533.77	9625.61	9575.6	9861.96	9805.04
131	PEV (Pre-Erythrocytic Vaccine)	3	0.5	2	10	5-17mo	5, 6, & 7 months	2 yrs	0.7	0.81	0.93	0.93	NA	0.8	None	NA	NA	NA	NA	NA	NA	NA	NA	None	NA	NA	NA	NA	NA	NA	NA	NA	0.55	Income and productivity gains from delivering vaccine (US$ / dose)	0.13398	0.570187	0.995661	1.2858	1.4618	1.47205	1.50245	1.441	1.31474	1.11381	0.922316	0.915251	0.729915	0.65809	0.506986
132	PEV (Pre-Erythrocytic Vaccine)	3	0.5	2	10	5-17mo	5, 6, & 7 months	2 yrs	0.7	0.81	0.93	0.93	NA	0.5	None	NA	NA	NA	NA	NA	NA	NA	NA	None	NA	NA	NA	NA	NA	NA	NA	NA	0.55	Cases per 100,000 population	140069	138166	136348	135546	134821	134675	134744	135022	135139	135564	135840	135865	136430	136261	136781
132	PEV (Pre-Erythrocytic Vaccine)	3	0.5	2	10	5-17mo	5, 6, & 7 months	2 yrs	0.7	0.81	0.93	0.93	NA	0.5	None	NA	NA	NA	NA	NA	NA	NA	NA	None	NA	NA	NA	NA	NA	NA	NA	NA	0.55	Severe Cases per 100,000 population	1820.73	1769.36	1736.18	1701.09	1697	1712.64	1729.64	1763.45	1781.27	1801.73	1816.82	1818.36	1814.18	1829.73	1835.82
132	PEV (Pre-Erythrocytic Vaccine)	3	0.5	2	10	5-17mo	5, 6, & 7 months	2 yrs	0.7	0.81	0.93	0.93	NA	0.5	None	NA	NA	NA	NA	NA	NA	NA	NA	None	NA	NA	NA	NA	NA	NA	NA	NA	0.55	Deaths per 100,000 population	366.727	355	345.818	340.636	336.091	336.455	343.182	344	339.636	346.364	346.818	361.182	357.364	362.636	350.182
132	PEV (Pre-Erythrocytic Vaccine)	3	0.5	2	10	5-17mo	5, 6, & 7 months	2 yrs	0.7	0.81	0.93	0.93	NA	0.5	None	NA	NA	NA	NA	NA	NA	NA	NA	None	NA	NA	NA	NA	NA	NA	NA	NA	0.55	Cases in <5yo per 100,000 population	30442.1	28696.4	27290.5	26385.4	25863.7	25776.1	25797.7	25774.5	25741.3	25938.8	25917.7	25775.2	25874.6	25793.6	25820.3
132	PEV (Pre-Erythrocytic Vaccine)	3	0.5	2	10	5-17mo	5, 6, & 7 months	2 yrs	0.7	0.81	0.93	0.93	NA	0.5	None	NA	NA	NA	NA	NA	NA	NA	NA	None	NA	NA	NA	NA	NA	NA	NA	NA	0.55	Severe Cases in <5yo per 100,000 population	1186.64	1137.73	1092.73	1068.55	1065.73	1081.91	1067.91	1085.91	1079.73	1081.91	1096.82	1079.18	1083.09	1075.36	1079.09
132	PEV (Pre-Erythrocytic Vaccine)	3	0.5	2	10	5-17mo	5, 6, & 7 months	2 yrs	0.7	0.81	0.93	0.93	NA	0.5	None	NA	NA	NA	NA	NA	NA	NA	NA	None	NA	NA	NA	NA	NA	NA	NA	NA	0.55	Deaths in < 5yo per 100,000 population	237.455	226.364	214.909	214	211.727	208.636	213.182	216.636	206.818	215.182	210.909	218.364	213.545	217.909	201.545
132	PEV (Pre-Erythrocytic Vaccine)	3	0.5	2	10	5-17mo	5, 6, & 7 months	2 yrs	0.7	0.81	0.93	0.93	NA	0.5	None	NA	NA	NA	NA	NA	NA	NA	NA	None	NA	NA	NA	NA	NA	NA	NA	NA	0.55	DALYs per 100,000 population	9946.64	9621.67	9371.51	9231.11	9132.84	9147.99	9320.83	9372.57	9256.3	9418.62	9423.16	9790.73	9714.69	9807.03	9477.61
132	PEV (Pre-Erythrocytic Vaccine)	3	0.5	2	10	5-17mo	5, 6, & 7 months	2 yrs	0.7	0.81	0.93	0.93	NA	0.5	None	NA	NA	NA	NA	NA	NA	NA	NA	None	NA	NA	NA	NA	NA	NA	NA	NA	0.55	Income and productivity gains from delivering vaccine (US$ / dose)	0.121562	0.648584	1.06313	1.25313	1.41186	1.46629	1.4099	1.25992	1.18023	1.02692	0.898896	0.885292	0.634909	0.702316	0.441615
133	PEV (Pre-Erythrocytic Vaccine)	3	0.5	2	10	5-17mo	5, 6, & 7 months	2 yrs	0.5	0.69	0.85	0.85	NA	0.95	None	NA	NA	NA	NA	NA	NA	NA	NA	None	NA	NA	NA	NA	NA	NA	NA	NA	0.55	Cases per 100,000 population	140160	138776	137334	136336	135554	135014	135432	135472	135594	136164	136153	136393	136965	137302	137226
133	PEV (Pre-Erythrocytic Vaccine)	3	0.5	2	10	5-17mo	5, 6, & 7 months	2 yrs	0.5	0.69	0.85	0.85	NA	0.95	None	NA	NA	NA	NA	NA	NA	NA	NA	None	NA	NA	NA	NA	NA	NA	NA	NA	0.55	Severe Cases per 100,000 population	1822	1751.73	1740	1707.73	1736.64	1720.73	1733.18	1801.18	1794.27	1790.73	1822.09	1819.27	1813.82	1833.64	1843.27
133	PEV (Pre-Erythrocytic Vaccine)	3	0.5	2	10	5-17mo	5, 6, & 7 months	2 yrs	0.5	0.69	0.85	0.85	NA	0.95	None	NA	NA	NA	NA	NA	NA	NA	NA	None	NA	NA	NA	NA	NA	NA	NA	NA	0.55	Deaths per 100,000 population	375	352	343.273	343	346	344.364	354.091	349.545	352.091	356.636	362.091	352	353.727	358.909	356.545
133	PEV (Pre-Erythrocytic Vaccine)	3	0.5	2	10	5-17mo	5, 6, & 7 months	2 yrs	0.5	0.69	0.85	0.85	NA	0.95	None	NA	NA	NA	NA	NA	NA	NA	NA	None	NA	NA	NA	NA	NA	NA	NA	NA	0.55	Cases in <5yo per 100,000 population	30539.7	29274.7	27994.6	27109.7	26558.1	26388	26407.5	26458.1	26365.8	26473.6	26349.8	26476.9	26447.8	26530.8	26473.7
133	PEV (Pre-Erythrocytic Vaccine)	3	0.5	2	10	5-17mo	5, 6, & 7 months	2 yrs	0.5	0.69	0.85	0.85	NA	0.95	None	NA	NA	NA	NA	NA	NA	NA	NA	None	NA	NA	NA	NA	NA	NA	NA	NA	0.55	Severe Cases in <5yo per 100,000 population	1191.45	1116	1101.55	1079	1106.18	1083.55	1069.45	1113.27	1111.09	1087.73	1093.45	1099.45	1092.64	1097.45	1101.55
133	PEV (Pre-Erythrocytic Vaccine)	3	0.5	2	10	5-17mo	5, 6, & 7 months	2 yrs	0.5	0.69	0.85	0.85	NA	0.95	None	NA	NA	NA	NA	NA	NA	NA	NA	None	NA	NA	NA	NA	NA	NA	NA	NA	0.55	Deaths in < 5yo per 100,000 population	240.818	222.091	218.909	216.364	223	218.364	216	214.182	217.818	216.818	221.909	217.182	215.909	216.909	216
133	PEV (Pre-Erythrocytic Vaccine)	3	0.5	2	10	5-17mo	5, 6, & 7 months	2 yrs	0.5	0.69	0.85	0.85	NA	0.95	None	NA	NA	NA	NA	NA	NA	NA	NA	None	NA	NA	NA	NA	NA	NA	NA	NA	0.55	DALYs per 100,000 population	10173.9	9532.57	9327.73	9314.69	9377.22	9316.1	9578.75	9466.4	9528.17	9679.76	9812.91	9551.67	9574.44	9719.55	9670.69
133	PEV (Pre-Erythrocytic Vaccine)	3	0.5	2	10	5-17mo	5, 6, & 7 months	2 yrs	0.5	0.69	0.85	0.85	NA	0.95	None	NA	NA	NA	NA	NA	NA	NA	NA	None	NA	NA	NA	NA	NA	NA	NA	NA	0.55	Income and productivity gains from delivering vaccine (US$ / dose)	0.152043	0.611771	0.926945	1.23538	1.446	1.67715	1.46945	1.40204	1.32711	1.07465	0.977942	0.922823	0.648406	0.484098	0.470578
134	PEV (Pre-Erythrocytic Vaccine)	3	0.5	2	10	5-17mo	5, 6, & 7 months	2 yrs	0.5	0.69	0.85	0.85	NA	0.8	None	NA	NA	NA	NA	NA	NA	NA	NA	None	NA	NA	NA	NA	NA	NA	NA	NA	0.55	Cases per 100,000 population	140280	138736	137534	136394	135630	135518	135452	135616	135872	136164	136527	136508	136822	137340	137627
134	PEV (Pre-Erythrocytic Vaccine)	3	0.5	2	10	5-17mo	5, 6, & 7 months	2 yrs	0.5	0.69	0.85	0.85	NA	0.8	None	NA	NA	NA	NA	NA	NA	NA	NA	None	NA	NA	NA	NA	NA	NA	NA	NA	0.55	Severe Cases per 100,000 population	1829	1763.91	1728.27	1725.73	1731.36	1735.27	1761.73	1788.55	1787.18	1789.18	1818.09	1798.27	1810.45	1823.73	1844.73
134	PEV (Pre-Erythrocytic Vaccine)	3	0.5	2	10	5-17mo	5, 6, & 7 months	2 yrs	0.5	0.69	0.85	0.85	NA	0.8	None	NA	NA	NA	NA	NA	NA	NA	NA	None	NA	NA	NA	NA	NA	NA	NA	NA	0.55	Deaths per 100,000 population	371.455	352.636	345.727	346.091	339.727	351.636	346.273	349.182	356.455	355.455	357.273	349.545	359.727	355	359.273
134	PEV (Pre-Erythrocytic Vaccine)	3	0.5	2	10	5-17mo	5, 6, & 7 months	2 yrs	0.5	0.69	0.85	0.85	NA	0.8	None	NA	NA	NA	NA	NA	NA	NA	NA	None	NA	NA	NA	NA	NA	NA	NA	NA	0.55	Cases in <5yo per 100,000 population	30571.5	29243.7	28118.5	27222.7	26657.2	26636.2	26596.2	26647.7	26587.7	26577.2	26634.7	26527.5	26590	26699.7	26812.4
134	PEV (Pre-Erythrocytic Vaccine)	3	0.5	2	10	5-17mo	5, 6, & 7 months	2 yrs	0.5	0.69	0.85	0.85	NA	0.8	None	NA	NA	NA	NA	NA	NA	NA	NA	None	NA	NA	NA	NA	NA	NA	NA	NA	0.55	Severe Cases in <5yo per 100,000 population	1194.27	1122.36	1102.64	1088.91	1097.18	1085.55	1106.36	1103.45	1100.09	1091.64	1107.82	1080.09	1088.36	1104.27	1108.64
134	PEV (Pre-Erythrocytic Vaccine)	3	0.5	2	10	5-17mo	5, 6, & 7 months	2 yrs	0.5	0.69	0.85	0.85	NA	0.8	None	NA	NA	NA	NA	NA	NA	NA	NA	None	NA	NA	NA	NA	NA	NA	NA	NA	0.55	Deaths in < 5yo per 100,000 population	240.182	222.909	215.091	219.273	215.091	219.909	217.909	221.909	217.455	218.545	216.818	211.909	218.545	217.727	216.182
134	PEV (Pre-Erythrocytic Vaccine)	3	0.5	2	10	5-17mo	5, 6, & 7 months	2 yrs	0.5	0.69	0.85	0.85	NA	0.8	None	NA	NA	NA	NA	NA	NA	NA	NA	None	NA	NA	NA	NA	NA	NA	NA	NA	0.55	DALYs per 100,000 population	10085.4	9541.66	9379.49	9375	9238.42	9486.5	9395.04	9499.99	9644.43	9680.81	9697.23	9509.09	9772.68	9641.91	9749.6
134	PEV (Pre-Erythrocytic Vaccine)	3	0.5	2	10	5-17mo	5, 6, & 7 months	2 yrs	0.5	0.69	0.85	0.85	NA	0.8	None	NA	NA	NA	NA	NA	NA	NA	NA	None	NA	NA	NA	NA	NA	NA	NA	NA	0.55	Income and productivity gains from delivering vaccine (US$ / dose)	0.0872898	0.599497	0.924016	1.23615	1.48066	1.53456	1.49094	1.4409	1.27625	1.11412	0.912658	0.941079	0.776838	0.53563	0.368118
135	PEV (Pre-Erythrocytic Vaccine)	3	0.5	2	10	5-17mo	5, 6, & 7 months	2 yrs	0.5	0.69	0.85	0.85	NA	0.5	None	NA	NA	NA	NA	NA	NA	NA	NA	None	NA	NA	NA	NA	NA	NA	NA	NA	0.55	Cases per 100,000 population	140115	138515	137476	136433	136258	135955	135981	136109	136157	136501	136875	136910	137570	137466	137827
135	PEV (Pre-Erythrocytic Vaccine)	3	0.5	2	10	5-17mo	5, 6, & 7 months	2 yrs	0.5	0.69	0.85	0.85	NA	0.5	None	NA	NA	NA	NA	NA	NA	NA	NA	None	NA	NA	NA	NA	NA	NA	NA	NA	0.55	Severe Cases per 100,000 population	1845.82	1765.18	1750.09	1738.27	1757.73	1739.09	1757	1758.36	1776.27	1805.82	1820.45	1825.45	1799	1848.64	1834.09
135	PEV (Pre-Erythrocytic Vaccine)	3	0.5	2	10	5-17mo	5, 6, & 7 months	2 yrs	0.5	0.69	0.85	0.85	NA	0.5	None	NA	NA	NA	NA	NA	NA	NA	NA	None	NA	NA	NA	NA	NA	NA	NA	NA	0.55	Deaths per 100,000 population	368	347.727	349.727	337.091	343.273	349	347.636	349.455	339.364	357.182	356.091	363.091	357.455	358.455	359.727
135	PEV (Pre-Erythrocytic Vaccine)	3	0.5	2	10	5-17mo	5, 6, & 7 months	2 yrs	0.5	0.69	0.85	0.85	NA	0.5	None	NA	NA	NA	NA	NA	NA	NA	NA	None	NA	NA	NA	NA	NA	NA	NA	NA	0.55	Cases in <5yo per 100,000 population	30506.4	29171	28145.4	27336.5	26998.6	27030.6	26874.3	26884.3	26915.6	26968.8	26914.7	26953.3	27047.8	27009.2	26950.2
135	PEV (Pre-Erythrocytic Vaccine)	3	0.5	2	10	5-17mo	5, 6, & 7 months	2 yrs	0.5	0.69	0.85	0.85	NA	0.5	None	NA	NA	NA	NA	NA	NA	NA	NA	None	NA	NA	NA	NA	NA	NA	NA	NA	0.55	Severe Cases in <5yo per 100,000 population	1209.73	1129.91	1122.09	1105.82	1117.36	1098.36	1108.27	1098.45	1088.09	1107.91	1114.91	1117.64	1095.82	1128.09	1113.18
135	PEV (Pre-Erythrocytic Vaccine)	3	0.5	2	10	5-17mo	5, 6, & 7 months	2 yrs	0.5	0.69	0.85	0.85	NA	0.5	None	NA	NA	NA	NA	NA	NA	NA	NA	None	NA	NA	NA	NA	NA	NA	NA	NA	0.55	Deaths in < 5yo per 100,000 population	235.909	221.727	223	215.545	221.727	218.727	219.273	218.545	208.545	222.636	217.455	224.364	221.455	220.727	215.364
135	PEV (Pre-Erythrocytic Vaccine)	3	0.5	2	10	5-17mo	5, 6, & 7 months	2 yrs	0.5	0.69	0.85	0.85	NA	0.5	None	NA	NA	NA	NA	NA	NA	NA	NA	None	NA	NA	NA	NA	NA	NA	NA	NA	0.55	DALYs per 100,000 population	9981.08	9434.57	9496.1	9157.88	9334.29	9459.45	9444.86	9485.87	9238.64	9689.41	9661.28	9814.42	9718.51	9718.56	9723.4
135	PEV (Pre-Erythrocytic Vaccine)	3	0.5	2	10	5-17mo	5, 6, & 7 months	2 yrs	0.5	0.69	0.85	0.85	NA	0.5	None	NA	NA	NA	NA	NA	NA	NA	NA	None	NA	NA	NA	NA	NA	NA	NA	NA	0.55	Income and productivity gains from delivering vaccine (US$ / dose)	0.134367	0.726426	1.0094	1.28046	1.32703	1.51416	1.3923	1.36251	1.28989	1.07557	0.856584	0.872359	0.567114	0.55403	0.351913
136	PEV (Pre-Erythrocytic Vaccine)	3	0.5	2	100	5-17mo	5, 6, & 7 months	2 yrs	0.89	0.95	0.97	0.97	NA	0.95	None	NA	NA	NA	NA	NA	NA	NA	NA	None	NA	NA	NA	NA	NA	NA	NA	NA	0.55	Cases per 100,000 population	110667	108290	106675	106676	107509	109058	110665	112084	113462	114463	115398	115744	116442	116637	117004
136	PEV (Pre-Erythrocytic Vaccine)	3	0.5	2	100	5-17mo	5, 6, & 7 months	2 yrs	0.89	0.95	0.97	0.97	NA	0.95	None	NA	NA	NA	NA	NA	NA	NA	NA	None	NA	NA	NA	NA	NA	NA	NA	NA	0.55	Severe Cases per 100,000 population	1484.43	1426.07	1454.5	1504.36	1576	1605.21	1620.5	1639.14	1639.21	1645.57	1643.29	1652.79	1638.07	1641.93	1654.21
136	PEV (Pre-Erythrocytic Vaccine)	3	0.5	2	100	5-17mo	5, 6, & 7 months	2 yrs	0.89	0.95	0.97	0.97	NA	0.95	None	NA	NA	NA	NA	NA	NA	NA	NA	None	NA	NA	NA	NA	NA	NA	NA	NA	0.55	Deaths per 100,000 population	362	341.357	340.571	351.5	351.429	360.786	361.714	363.286	368.071	374.857	370.143	371.286	370.714	365.929	381.143
136	PEV (Pre-Erythrocytic Vaccine)	3	0.5	2	100	5-17mo	5, 6, & 7 months	2 yrs	0.89	0.95	0.97	0.97	NA	0.95	None	NA	NA	NA	NA	NA	NA	NA	NA	None	NA	NA	NA	NA	NA	NA	NA	NA	0.55	Cases in <5yo per 100,000 population	51924.6	49599.3	47950.8	47807.6	48547.2	48884	49044.1	49002.4	49097.3	49104.7	49128.1	49041.2	49187.9	49147.1	49126.4
136	PEV (Pre-Erythrocytic Vaccine)	3	0.5	2	100	5-17mo	5, 6, & 7 months	2 yrs	0.89	0.95	0.97	0.97	NA	0.95	None	NA	NA	NA	NA	NA	NA	NA	NA	None	NA	NA	NA	NA	NA	NA	NA	NA	0.55	Severe Cases in <5yo per 100,000 population	1366.64	1305.71	1337.14	1386	1452.5	1461.07	1449.93	1454.43	1448.36	1444.64	1453.07	1454.86	1443.07	1447.43	1453.36
136	PEV (Pre-Erythrocytic Vaccine)	3	0.5	2	100	5-17mo	5, 6, & 7 months	2 yrs	0.89	0.95	0.97	0.97	NA	0.95	None	NA	NA	NA	NA	NA	NA	NA	NA	None	NA	NA	NA	NA	NA	NA	NA	NA	0.55	Deaths in < 5yo per 100,000 population	332.143	311.071	307.571	318	321.214	324.429	323.143	319.286	323.643	327	327.286	325.357	321.429	319.429	332
136	PEV (Pre-Erythrocytic Vaccine)	3	0.5	2	100	5-17mo	5, 6, & 7 months	2 yrs	0.89	0.95	0.97	0.97	NA	0.95	None	NA	NA	NA	NA	NA	NA	NA	NA	None	NA	NA	NA	NA	NA	NA	NA	NA	0.55	DALYs per 100,000 population	9753.01	9203.25	9175.21	9473.57	9473.43	9752.59	9774.08	9827.41	9944.73	10145.5	9982.5	10050.8	9989.89	9895.34	10301.9
136	PEV (Pre-Erythrocytic Vaccine)	3	0.5	2	100	5-17mo	5, 6, & 7 months	2 yrs	0.89	0.95	0.97	0.97	NA	0.95	None	NA	NA	NA	NA	NA	NA	NA	NA	None	NA	NA	NA	NA	NA	NA	NA	NA	0.55	Income and productivity gains from delivering vaccine (US$ / dose)	0.291593	0.685791	0.820417	0.790205	0.590423	0.154234	-0.314258	-0.764282	-1.16739	-1.47075	-1.73147	-1.87604	-2.02211	-2.09748	-2.21809
137	PEV (Pre-Erythrocytic Vaccine)	3	0.5	2	100	5-17mo	5, 6, & 7 months	2 yrs	0.89	0.95	0.97	0.97	NA	0.8	None	NA	NA	NA	NA	NA	NA	NA	NA	None	NA	NA	NA	NA	NA	NA	NA	NA	0.55	Cases per 100,000 population	110652	108185	106858	106898	107731	109229	110756	112127	113474	114393	114966	115671	116216	116490	116740
137	PEV (Pre-Erythrocytic Vaccine)	3	0.5	2	100	5-17mo	5, 6, & 7 months	2 yrs	0.89	0.95	0.97	0.97	NA	0.8	None	NA	NA	NA	NA	NA	NA	NA	NA	None	NA	NA	NA	NA	NA	NA	NA	NA	0.55	Severe Cases per 100,000 population	1484.54	1425.69	1446.92	1498.23	1569.62	1608.92	1615.46	1628.62	1635.08	1649.31	1645.31	1616.92	1633.23	1641.38	1627.46
137	PEV (Pre-Erythrocytic Vaccine)	3	0.5	2	100	5-17mo	5, 6, & 7 months	2 yrs	0.89	0.95	0.97	0.97	NA	0.8	None	NA	NA	NA	NA	NA	NA	NA	NA	None	NA	NA	NA	NA	NA	NA	NA	NA	0.55	Deaths per 100,000 population	363.154	344	339.154	350.692	366.846	359.077	361.154	351.385	366.923	365.846	374.077	372.385	370.692	372.769	368.462
137	PEV (Pre-Erythrocytic Vaccine)	3	0.5	2	100	5-17mo	5, 6, & 7 months	2 yrs	0.89	0.95	0.97	0.97	NA	0.8	None	NA	NA	NA	NA	NA	NA	NA	NA	None	NA	NA	NA	NA	NA	NA	NA	NA	0.55	Cases in <5yo per 100,000 population	51922.7	49506.7	48132.6	48058.3	48791.8	49150.8	49227.9	49163.9	49277.6	49309.8	49228.4	49319.6	49319.8	49357.3	49380.6
137	PEV (Pre-Erythrocytic Vaccine)	3	0.5	2	100	5-17mo	5, 6, & 7 months	2 yrs	0.89	0.95	0.97	0.97	NA	0.8	None	NA	NA	NA	NA	NA	NA	NA	NA	None	NA	NA	NA	NA	NA	NA	NA	NA	0.55	Severe Cases in <5yo per 100,000 population	1363.77	1308	1326.31	1377.08	1448.77	1466.85	1454.08	1452.92	1453.23	1463.69	1454.92	1426.92	1446	1456.08	1440.08
137	PEV (Pre-Erythrocytic Vaccine)	3	0.5	2	100	5-17mo	5, 6, & 7 months	2 yrs	0.89	0.95	0.97	0.97	NA	0.8	None	NA	NA	NA	NA	NA	NA	NA	NA	None	NA	NA	NA	NA	NA	NA	NA	NA	0.55	Deaths in < 5yo per 100,000 population	333	314.385	308.769	317.923	334.385	323.846	322.077	311.923	322.077	322.615	327.538	324.462	324.538	327.846	324.692
137	PEV (Pre-Erythrocytic Vaccine)	3	0.5	2	100	5-17mo	5, 6, & 7 months	2 yrs	0.89	0.95	0.97	0.97	NA	0.8	None	NA	NA	NA	NA	NA	NA	NA	NA	None	NA	NA	NA	NA	NA	NA	NA	NA	0.55	DALYs per 100,000 population	9795.62	9262.14	9143.07	9432.09	9880.76	9682.87	9745.72	9507.7	9901.36	9874.71	10094.8	10065.8	10027	10058.2	9946.95
137	PEV (Pre-Erythrocytic Vaccine)	3	0.5	2	100	5-17mo	5, 6, & 7 months	2 yrs	0.89	0.95	0.97	0.97	NA	0.8	None	NA	NA	NA	NA	NA	NA	NA	NA	None	NA	NA	NA	NA	NA	NA	NA	NA	0.55	Income and productivity gains from delivering vaccine (US$ / dose)	0.294198	0.716675	0.839468	0.795516	0.582879	0.152367	-0.323684	-0.763307	-1.17199	-1.47089	-1.62522	-1.84122	-2.01111	-2.08104	-2.14462
138	PEV (Pre-Erythrocytic Vaccine)	3	0.5	2	100	5-17mo	5, 6, & 7 months	2 yrs	0.89	0.95	0.97	0.97	NA	0.5	None	NA	NA	NA	NA	NA	NA	NA	NA	None	NA	NA	NA	NA	NA	NA	NA	NA	0.55	Cases per 100,000 population	110493	108178	107145	107385	108259	109599	110923	112143	113330	114140	114868	115366	115819	116040	116282
138	PEV (Pre-Erythrocytic Vaccine)	3	0.5	2	100	5-17mo	5, 6, & 7 months	2 yrs	0.89	0.95	0.97	0.97	NA	0.5	None	NA	NA	NA	NA	NA	NA	NA	NA	None	NA	NA	NA	NA	NA	NA	NA	NA	0.55	Severe Cases per 100,000 population	1481.08	1408.67	1450.42	1518.08	1586.42	1581.83	1619.92	1629.17	1639.25	1634.42	1620.42	1635.25	1629.67	1618.75	1659.42
138	PEV (Pre-Erythrocytic Vaccine)	3	0.5	2	100	5-17mo	5, 6, & 7 months	2 yrs	0.89	0.95	0.97	0.97	NA	0.5	None	NA	NA	NA	NA	NA	NA	NA	NA	None	NA	NA	NA	NA	NA	NA	NA	NA	0.55	Deaths per 100,000 population	365.833	338.25	341.833	350.25	351.417	355.917	361.5	357.75	362.917	371.833	364.75	367.25	357.5	369.583	367.417
138	PEV (Pre-Erythrocytic Vaccine)	3	0.5	2	100	5-17mo	5, 6, & 7 months	2 yrs	0.89	0.95	0.97	0.97	NA	0.5	None	NA	NA	NA	NA	NA	NA	NA	NA	None	NA	NA	NA	NA	NA	NA	NA	NA	0.55	Cases in <5yo per 100,000 population	51921.7	49587.6	48420.7	48591.7	49306.6	49651.8	49643.4	49663.6	49718.2	49717.1	49775.9	49714.1	49833.7	49783.8	49815.7
138	PEV (Pre-Erythrocytic Vaccine)	3	0.5	2	100	5-17mo	5, 6, & 7 months	2 yrs	0.89	0.95	0.97	0.97	NA	0.5	None	NA	NA	NA	NA	NA	NA	NA	NA	None	NA	NA	NA	NA	NA	NA	NA	NA	0.55	Severe Cases in <5yo per 100,000 population	1362.25	1293.08	1334.83	1407.25	1466.08	1440.75	1458.58	1454	1453.08	1460.33	1443.92	1456.33	1444.5	1435	1474.5
138	PEV (Pre-Erythrocytic Vaccine)	3	0.5	2	100	5-17mo	5, 6, & 7 months	2 yrs	0.89	0.95	0.97	0.97	NA	0.5	None	NA	NA	NA	NA	NA	NA	NA	NA	None	NA	NA	NA	NA	NA	NA	NA	NA	0.55	Deaths in < 5yo per 100,000 population	335.417	309.25	312.583	319.5	319.75	320.167	321.75	315.75	317.583	327.25	325.417	320.75	315.167	326.417	325.083
138	PEV (Pre-Erythrocytic Vaccine)	3	0.5	2	100	5-17mo	5, 6, & 7 months	2 yrs	0.89	0.95	0.97	0.97	NA	0.5	None	NA	NA	NA	NA	NA	NA	NA	NA	None	NA	NA	NA	NA	NA	NA	NA	NA	0.55	DALYs per 100,000 population	9864.83	9123.23	9209.76	9462.93	9467.12	9592.44	9783.02	9655.25	9778.96	10040	9828.57	9906.76	9675.8	9988.24	9920.01
138	PEV (Pre-Erythrocytic Vaccine)	3	0.5	2	100	5-17mo	5, 6, & 7 months	2 yrs	0.89	0.95	0.97	0.97	NA	0.5	None	NA	NA	NA	NA	NA	NA	NA	NA	None	NA	NA	NA	NA	NA	NA	NA	NA	0.55	Income and productivity gains from delivering vaccine (US$ / dose)	0.355788	0.77547	0.850726	0.76283	0.53542	0.140679	-0.313506	-0.729151	-1.12939	-1.4052	-1.61879	-1.79361	-1.93061	-1.99293	-2.11492
139	PEV (Pre-Erythrocytic Vaccine)	3	0.5	2	100	5-17mo	5, 6, & 7 months	2 yrs	0.7	0.81	0.93	0.93	NA	0.95	None	NA	NA	NA	NA	NA	NA	NA	NA	None	NA	NA	NA	NA	NA	NA	NA	NA	0.55	Cases per 100,000 population	111001	108853	107650	107648	108542	109625	110822	112049	113277	114041	114768	115123	115593	115719	116069
139	PEV (Pre-Erythrocytic Vaccine)	3	0.5	2	100	5-17mo	5, 6, & 7 months	2 yrs	0.7	0.81	0.93	0.93	NA	0.95	None	NA	NA	NA	NA	NA	NA	NA	NA	None	NA	NA	NA	NA	NA	NA	NA	NA	0.55	Severe Cases per 100,000 population	1466.15	1427.92	1462.69	1507.38	1544.54	1585.08	1598.23	1621.23	1614.85	1603.31	1625.85	1631.46	1605.31	1633.92	1626.38
139	PEV (Pre-Erythrocytic Vaccine)	3	0.5	2	100	5-17mo	5, 6, & 7 months	2 yrs	0.7	0.81	0.93	0.93	NA	0.95	None	NA	NA	NA	NA	NA	NA	NA	NA	None	NA	NA	NA	NA	NA	NA	NA	NA	0.55	Deaths per 100,000 population	357.154	332.692	351.462	344.923	344.385	360.769	370	358.462	361.154	367.846	373.615	374.538	369.923	369.846	366.077
139	PEV (Pre-Erythrocytic Vaccine)	3	0.5	2	100	5-17mo	5, 6, & 7 months	2 yrs	0.7	0.81	0.93	0.93	NA	0.95	None	NA	NA	NA	NA	NA	NA	NA	NA	None	NA	NA	NA	NA	NA	NA	NA	NA	0.55	Cases in <5yo per 100,000 population	52246.7	50207.8	48901.4	48896.8	49571.8	49803.8	49755.9	49774.1	49968.5	49904.5	50000.3	49924.3	49941.6	49881.5	50005.2
139	PEV (Pre-Erythrocytic Vaccine)	3	0.5	2	100	5-17mo	5, 6, & 7 months	2 yrs	0.7	0.81	0.93	0.93	NA	0.95	None	NA	NA	NA	NA	NA	NA	NA	NA	None	NA	NA	NA	NA	NA	NA	NA	NA	0.55	Severe Cases in <5yo per 100,000 population	1350.85	1311.77	1343.15	1387.46	1423.77	1446.38	1438.46	1450.38	1448.31	1432.08	1450.62	1451.92	1426	1454.08	1450.31
139	PEV (Pre-Erythrocytic Vaccine)	3	0.5	2	100	5-17mo	5, 6, & 7 months	2 yrs	0.7	0.81	0.93	0.93	NA	0.95	None	NA	NA	NA	NA	NA	NA	NA	NA	None	NA	NA	NA	NA	NA	NA	NA	NA	0.55	Deaths in < 5yo per 100,000 population	326.462	305.308	316.692	315.462	312.692	324.769	329.615	316.923	321.615	323.308	327.154	333.615	325.692	330.231	323.308
139	PEV (Pre-Erythrocytic Vaccine)	3	0.5	2	100	5-17mo	5, 6, & 7 months	2 yrs	0.7	0.81	0.93	0.93	NA	0.95	None	NA	NA	NA	NA	NA	NA	NA	NA	None	NA	NA	NA	NA	NA	NA	NA	NA	0.55	DALYs per 100,000 population	9613.04	8996.58	9450.14	9310.51	9281.66	9719.01	9997.57	9683.37	9749.94	9900.35	10079.1	10131.5	9995.45	9996.85	9887.37
139	PEV (Pre-Erythrocytic Vaccine)	3	0.5	2	100	5-17mo	5, 6, & 7 months	2 yrs	0.7	0.81	0.93	0.93	NA	0.95	None	NA	NA	NA	NA	NA	NA	NA	NA	None	NA	NA	NA	NA	NA	NA	NA	NA	0.55	Income and productivity gains from delivering vaccine (US$ / dose)	0.305765	0.741147	0.821742	0.796859	0.555743	0.154533	-0.28865	-0.748047	-1.16291	-1.44105	-1.71109	-1.86608	-2.00283	-2.08985	-2.20074
140	PEV (Pre-Erythrocytic Vaccine)	3	0.5	2	100	5-17mo	5, 6, & 7 months	2 yrs	0.7	0.81	0.93	0.93	NA	0.8	None	NA	NA	NA	NA	NA	NA	NA	NA	None	NA	NA	NA	NA	NA	NA	NA	NA	0.55	Cases per 100,000 population	110989	108831	107926	107846	108571	109797	111054	112207	113106	113969	114592	114900	115395	115599	115792
140	PEV (Pre-Erythrocytic Vaccine)	3	0.5	2	100	5-17mo	5, 6, & 7 months	2 yrs	0.7	0.81	0.93	0.93	NA	0.8	None	NA	NA	NA	NA	NA	NA	NA	NA	None	NA	NA	NA	NA	NA	NA	NA	NA	0.55	Severe Cases per 100,000 population	1482.37	1430.79	1473.95	1513.37	1552.16	1599.05	1591.89	1623	1628.16	1630.26	1643.89	1616.63	1618.42	1628.11	1621.84
140	PEV (Pre-Erythrocytic Vaccine)	3	0.5	2	100	5-17mo	5, 6, & 7 months	2 yrs	0.7	0.81	0.93	0.93	NA	0.8	None	NA	NA	NA	NA	NA	NA	NA	NA	None	NA	NA	NA	NA	NA	NA	NA	NA	0.55	Deaths per 100,000 population	357.684	343.579	351.316	350.316	363.368	360.947	353.684	381.053	371.158	365.316	369.421	368.053	362.105	362.737	364.421
140	PEV (Pre-Erythrocytic Vaccine)	3	0.5	2	100	5-17mo	5, 6, & 7 months	2 yrs	0.7	0.81	0.93	0.93	NA	0.8	None	NA	NA	NA	NA	NA	NA	NA	NA	None	NA	NA	NA	NA	NA	NA	NA	NA	0.55	Cases in <5yo per 100,000 population	52190.7	50213.9	49156	49086	49708.2	49957.2	50015.9	50070.3	50023.2	50068.2	50032.1	49980.4	50105.8	50112.9	50090.9
140	PEV (Pre-Erythrocytic Vaccine)	3	0.5	2	100	5-17mo	5, 6, & 7 months	2 yrs	0.7	0.81	0.93	0.93	NA	0.8	None	NA	NA	NA	NA	NA	NA	NA	NA	None	NA	NA	NA	NA	NA	NA	NA	NA	0.55	Severe Cases in <5yo per 100,000 population	1362.42	1312.84	1358.89	1398.79	1433.42	1460.32	1439	1459.37	1456.89	1454.16	1465.37	1443.21	1440.74	1456.63	1446.32
140	PEV (Pre-Erythrocytic Vaccine)	3	0.5	2	100	5-17mo	5, 6, & 7 months	2 yrs	0.7	0.81	0.93	0.93	NA	0.8	None	NA	NA	NA	NA	NA	NA	NA	NA	None	NA	NA	NA	NA	NA	NA	NA	NA	0.55	Deaths in < 5yo per 100,000 population	325.632	310.789	320.053	317.789	331	326.158	317.579	340.737	327.421	325.263	326.158	324.632	322.579	318.842	320.211
140	PEV (Pre-Erythrocytic Vaccine)	3	0.5	2	100	5-17mo	5, 6, & 7 months	2 yrs	0.7	0.81	0.93	0.93	NA	0.8	None	NA	NA	NA	NA	NA	NA	NA	NA	None	NA	NA	NA	NA	NA	NA	NA	NA	0.55	DALYs per 100,000 population	9621.72	9244.76	9458.5	9435.57	9800.73	9746.22	9578.24	10274.6	10007.1	9889.34	9953.16	9940.63	9785.4	9808.04	9849.82
140	PEV (Pre-Erythrocytic Vaccine)	3	0.5	2	100	5-17mo	5, 6, & 7 months	2 yrs	0.7	0.81	0.93	0.93	NA	0.8	None	NA	NA	NA	NA	NA	NA	NA	NA	None	NA	NA	NA	NA	NA	NA	NA	NA	0.55	Income and productivity gains from delivering vaccine (US$ / dose)	0.261726	0.759487	0.800648	0.807142	0.586176	0.124912	-0.353474	-0.768804	-1.13283	-1.47719	-1.70081	-1.81818	-1.99123	-2.07476	-2.13329
141	PEV (Pre-Erythrocytic Vaccine)	3	0.5	2	100	5-17mo	5, 6, & 7 months	2 yrs	0.7	0.81	0.93	0.93	NA	0.5	None	NA	NA	NA	NA	NA	NA	NA	NA	None	NA	NA	NA	NA	NA	NA	NA	NA	0.55	Cases per 100,000 population	110904	108992	108062	108410	109088	110024	111215	112244	113256	113778	114356	114829	115091	115343	115543
141	PEV (Pre-Erythrocytic Vaccine)	3	0.5	2	100	5-17mo	5, 6, & 7 months	2 yrs	0.7	0.81	0.93	0.93	NA	0.5	None	NA	NA	NA	NA	NA	NA	NA	NA	None	NA	NA	NA	NA	NA	NA	NA	NA	0.55	Severe Cases per 100,000 population	1479.46	1420.08	1478.15	1519.77	1549.15	1597.54	1591.69	1618.15	1622.15	1597.08	1610.15	1601.38	1604.23	1599.23	1621.54
141	PEV (Pre-Erythrocytic Vaccine)	3	0.5	2	100	5-17mo	5, 6, & 7 months	2 yrs	0.7	0.81	0.93	0.93	NA	0.5	None	NA	NA	NA	NA	NA	NA	NA	NA	None	NA	NA	NA	NA	NA	NA	NA	NA	0.55	Deaths per 100,000 population	367.769	336.077	349.231	351.385	353.077	362	366.154	369.923	373.692	372.154	369.462	368.692	368.538	353.385	372.462
141	PEV (Pre-Erythrocytic Vaccine)	3	0.5	2	100	5-17mo	5, 6, & 7 months	2 yrs	0.7	0.81	0.93	0.93	NA	0.5	None	NA	NA	NA	NA	NA	NA	NA	NA	None	NA	NA	NA	NA	NA	NA	NA	NA	0.55	Cases in <5yo per 100,000 population	52151.9	50305	49362.8	49441.3	50080.2	50328.9	50342.5	50393.8	50452.3	50320.4	50368.6	50396.7	50448.2	50428.1	50387.5
141	PEV (Pre-Erythrocytic Vaccine)	3	0.5	2	100	5-17mo	5, 6, & 7 months	2 yrs	0.7	0.81	0.93	0.93	NA	0.5	None	NA	NA	NA	NA	NA	NA	NA	NA	None	NA	NA	NA	NA	NA	NA	NA	NA	0.55	Severe Cases in <5yo per 100,000 population	1359.77	1305.46	1362.31	1401.54	1433.15	1458	1444.23	1461.69	1459.38	1432.38	1440.08	1427.85	1439.77	1431.23	1452.46
141	PEV (Pre-Erythrocytic Vaccine)	3	0.5	2	100	5-17mo	5, 6, & 7 months	2 yrs	0.7	0.81	0.93	0.93	NA	0.5	None	NA	NA	NA	NA	NA	NA	NA	NA	None	NA	NA	NA	NA	NA	NA	NA	NA	0.55	Deaths in < 5yo per 100,000 population	336	307.462	320.462	323	324.692	325.846	329.615	332.154	330.308	331	328.385	327.308	326.308	312.923	330
141	PEV (Pre-Erythrocytic Vaccine)	3	0.5	2	100	5-17mo	5, 6, & 7 months	2 yrs	0.7	0.81	0.93	0.93	NA	0.5	None	NA	NA	NA	NA	NA	NA	NA	NA	None	NA	NA	NA	NA	NA	NA	NA	NA	0.55	DALYs per 100,000 population	9899.64	9058.58	9432.31	9479.46	9519.22	9787.47	9885.74	9974.64	10075	10009.3	9978.48	9958.81	9941.55	9561.34	10049.5
141	PEV (Pre-Erythrocytic Vaccine)	3	0.5	2	100	5-17mo	5, 6, & 7 months	2 yrs	0.7	0.81	0.93	0.93	NA	0.5	None	NA	NA	NA	NA	NA	NA	NA	NA	None	NA	NA	NA	NA	NA	NA	NA	NA	0.55	Income and productivity gains from delivering vaccine (US$ / dose)	0.297094	0.746058	0.809183	0.684741	0.494357	0.113028	-0.342813	-0.778117	-1.17011	-1.41924	-1.61292	-1.80602	-1.89397	-2.0025	-2.10824
142	PEV (Pre-Erythrocytic Vaccine)	3	0.5	2	100	5-17mo	5, 6, & 7 months	2 yrs	0.5	0.69	0.85	0.85	NA	0.95	None	NA	NA	NA	NA	NA	NA	NA	NA	None	NA	NA	NA	NA	NA	NA	NA	NA	0.55	Cases per 100,000 population	111092	109631	108734	108680	109502	110224	111274	112180	112873	113571	114110	114400	114791	114859	115231
142	PEV (Pre-Erythrocytic Vaccine)	3	0.5	2	100	5-17mo	5, 6, & 7 months	2 yrs	0.5	0.69	0.85	0.85	NA	0.95	None	NA	NA	NA	NA	NA	NA	NA	NA	None	NA	NA	NA	NA	NA	NA	NA	NA	0.55	Severe Cases per 100,000 population	1489.62	1451.56	1486.75	1523.12	1544	1567.19	1591.75	1595.12	1607.75	1596.94	1608.88	1602.25	1596.19	1612.19	1596.88
142	PEV (Pre-Erythrocytic Vaccine)	3	0.5	2	100	5-17mo	5, 6, & 7 months	2 yrs	0.5	0.69	0.85	0.85	NA	0.95	None	NA	NA	NA	NA	NA	NA	NA	NA	None	NA	NA	NA	NA	NA	NA	NA	NA	0.55	Deaths per 100,000 population	356.812	358.562	351	352.875	361.688	365.375	362.438	365	364.688	363.25	366.125	367.375	373.812	359.438	372
142	PEV (Pre-Erythrocytic Vaccine)	3	0.5	2	100	5-17mo	5, 6, & 7 months	2 yrs	0.5	0.69	0.85	0.85	NA	0.95	None	NA	NA	NA	NA	NA	NA	NA	NA	None	NA	NA	NA	NA	NA	NA	NA	NA	0.55	Cases in <5yo per 100,000 population	52332	50885.8	49939.5	49922	50554.5	50605.2	50663.7	50678.8	50716.1	50684.4	50765	50649.4	50664.4	50676.2	50802.4
142	PEV (Pre-Erythrocytic Vaccine)	3	0.5	2	100	5-17mo	5, 6, & 7 months	2 yrs	0.5	0.69	0.85	0.85	NA	0.95	None	NA	NA	NA	NA	NA	NA	NA	NA	None	NA	NA	NA	NA	NA	NA	NA	NA	0.55	Severe Cases in <5yo per 100,000 population	1372.19	1338.06	1370.94	1405.94	1425.19	1437.38	1439.38	1436.75	1446.5	1434.62	1446.38	1438.94	1438.12	1451.31	1428.62
142	PEV (Pre-Erythrocytic Vaccine)	3	0.5	2	100	5-17mo	5, 6, & 7 months	2 yrs	0.5	0.69	0.85	0.85	NA	0.95	None	NA	NA	NA	NA	NA	NA	NA	NA	None	NA	NA	NA	NA	NA	NA	NA	NA	0.55	Deaths in < 5yo per 100,000 population	324.625	331.312	318.875	323.75	329.312	329.625	324.062	328.25	326.625	325.188	324.688	324.812	330.875	322	331.75
142	PEV (Pre-Erythrocytic Vaccine)	3	0.5	2	100	5-17mo	5, 6, & 7 months	2 yrs	0.5	0.69	0.85	0.85	NA	0.95	None	NA	NA	NA	NA	NA	NA	NA	NA	None	NA	NA	NA	NA	NA	NA	NA	NA	0.55	DALYs per 100,000 population	9617.06	9642.16	9454.24	9503.12	9747.29	9837.71	9790.67	9845.39	9844.89	9809.96	9891.85	9937.2	10066.6	9689.28	10037.2
142	PEV (Pre-Erythrocytic Vaccine)	3	0.5	2	100	5-17mo	5, 6, & 7 months	2 yrs	0.5	0.69	0.85	0.85	NA	0.95	None	NA	NA	NA	NA	NA	NA	NA	NA	None	NA	NA	NA	NA	NA	NA	NA	NA	0.55	Income and productivity gains from delivering vaccine (US$ / dose)	0.299244	0.718049	0.786613	0.775947	0.526398	0.124345	-0.355028	-0.78305	-1.12304	-1.45185	-1.70159	-1.87423	-2.01695	-2.0791	-2.25683
143	PEV (Pre-Erythrocytic Vaccine)	3	0.5	2	100	5-17mo	5, 6, & 7 months	2 yrs	0.5	0.69	0.85	0.85	NA	0.8	None	NA	NA	NA	NA	NA	NA	NA	NA	None	NA	NA	NA	NA	NA	NA	NA	NA	0.55	Cases per 100,000 population	111113	109647	108868	108864	109614	110256	111367	112237	112791	113449	113933	114211	114548	114830	114982
143	PEV (Pre-Erythrocytic Vaccine)	3	0.5	2	100	5-17mo	5, 6, & 7 months	2 yrs	0.5	0.69	0.85	0.85	NA	0.8	None	NA	NA	NA	NA	NA	NA	NA	NA	None	NA	NA	NA	NA	NA	NA	NA	NA	0.55	Severe Cases per 100,000 population	1504.43	1463.71	1463.86	1519.86	1538.36	1577.5	1560.36	1592.5	1593.71	1584.29	1616.93	1591.14	1597.86	1608.71	1601.93
143	PEV (Pre-Erythrocytic Vaccine)	3	0.5	2	100	5-17mo	5, 6, & 7 months	2 yrs	0.5	0.69	0.85	0.85	NA	0.8	None	NA	NA	NA	NA	NA	NA	NA	NA	None	NA	NA	NA	NA	NA	NA	NA	NA	0.55	Deaths per 100,000 population	358.643	351.786	351.286	357.857	355.786	364	361.643	364.286	365.5	366.643	376.143	367.214	362.571	354.357	370.571
143	PEV (Pre-Erythrocytic Vaccine)	3	0.5	2	100	5-17mo	5, 6, & 7 months	2 yrs	0.5	0.69	0.85	0.85	NA	0.8	None	NA	NA	NA	NA	NA	NA	NA	NA	None	NA	NA	NA	NA	NA	NA	NA	NA	0.55	Cases in <5yo per 100,000 population	52310.1	50965.9	50040.6	50049.9	50731	50648.6	50823.6	50794	50782.6	50786.2	50821.1	50830.1	50789.1	50854.5	50883.2
143	PEV (Pre-Erythrocytic Vaccine)	3	0.5	2	100	5-17mo	5, 6, & 7 months	2 yrs	0.5	0.69	0.85	0.85	NA	0.8	None	NA	NA	NA	NA	NA	NA	NA	NA	None	NA	NA	NA	NA	NA	NA	NA	NA	0.55	Severe Cases in <5yo per 100,000 population	1390.5	1352.43	1344.43	1399.93	1423.07	1443.93	1419.79	1437.43	1436.5	1434.21	1457.36	1430.71	1433.57	1443.21	1438.14
143	PEV (Pre-Erythrocytic Vaccine)	3	0.5	2	100	5-17mo	5, 6, & 7 months	2 yrs	0.5	0.69	0.85	0.85	NA	0.8	None	NA	NA	NA	NA	NA	NA	NA	NA	None	NA	NA	NA	NA	NA	NA	NA	NA	0.55	Deaths in < 5yo per 100,000 population	330.571	321.857	322	326.571	324.071	329.429	327.643	326.643	328.5	329.714	334.143	326.571	322.643	313	329.214
143	PEV (Pre-Erythrocytic Vaccine)	3	0.5	2	100	5-17mo	5, 6, & 7 months	2 yrs	0.5	0.69	0.85	0.85	NA	0.8	None	NA	NA	NA	NA	NA	NA	NA	NA	None	NA	NA	NA	NA	NA	NA	NA	NA	0.55	DALYs per 100,000 population	9667.1	9476.34	9464.63	9657.74	9599.22	9822.75	9759.82	9816.14	9868.89	9887.81	10173.2	9916.66	9791.56	9575.5	10005.1
143	PEV (Pre-Erythrocytic Vaccine)	3	0.5	2	100	5-17mo	5, 6, & 7 months	2 yrs	0.5	0.69	0.85	0.85	NA	0.8	None	NA	NA	NA	NA	NA	NA	NA	NA	None	NA	NA	NA	NA	NA	NA	NA	NA	0.55	Income and productivity gains from delivering vaccine (US$ / dose)	0.257741	0.715941	0.809276	0.749258	0.499111	0.148223	-0.342338	-0.817269	-1.08604	-1.41683	-1.64345	-1.78895	-1.95271	-2.05627	-2.15863
144	PEV (Pre-Erythrocytic Vaccine)	3	0.5	2	100	5-17mo	5, 6, & 7 months	2 yrs	0.5	0.69	0.85	0.85	NA	0.5	None	NA	NA	NA	NA	NA	NA	NA	NA	None	NA	NA	NA	NA	NA	NA	NA	NA	0.55	Cases per 100,000 population	111111	109613	109044	109068	109667	110538	111435	112189	112924	113473	113848	114183	114475	114624	114849
144	PEV (Pre-Erythrocytic Vaccine)	3	0.5	2	100	5-17mo	5, 6, & 7 months	2 yrs	0.5	0.69	0.85	0.85	NA	0.5	None	NA	NA	NA	NA	NA	NA	NA	NA	None	NA	NA	NA	NA	NA	NA	NA	NA	0.55	Severe Cases per 100,000 population	1491.3	1453.3	1499.72	1521.78	1545.22	1578.3	1582.76	1594.14	1589.4	1593.88	1595.52	1600.16	1603.46	1602.1	1613.62
144	PEV (Pre-Erythrocytic Vaccine)	3	0.5	2	100	5-17mo	5, 6, & 7 months	2 yrs	0.5	0.69	0.85	0.85	NA	0.5	None	NA	NA	NA	NA	NA	NA	NA	NA	None	NA	NA	NA	NA	NA	NA	NA	NA	0.55	Deaths per 100,000 population	359.22	350.08	357.8	355.16	360.38	362.2	365.64	365.2	363.42	364.82	366.94	367.68	370.1	372.76	371.9
144	PEV (Pre-Erythrocytic Vaccine)	3	0.5	2	100	5-17mo	5, 6, & 7 months	2 yrs	0.5	0.69	0.85	0.85	NA	0.5	None	NA	NA	NA	NA	NA	NA	NA	NA	None	NA	NA	NA	NA	NA	NA	NA	NA	0.55	Cases in <5yo per 100,000 population	52381.8	50867.6	50254.9	50325.5	50793.2	51030.3	51052.6	51044.6	51062.7	51097.2	51063.5	51040.3	51144	51097.5	51133.1
144	PEV (Pre-Erythrocytic Vaccine)	3	0.5	2	100	5-17mo	5, 6, & 7 months	2 yrs	0.5	0.69	0.85	0.85	NA	0.5	None	NA	NA	NA	NA	NA	NA	NA	NA	None	NA	NA	NA	NA	NA	NA	NA	NA	0.55	Severe Cases in <5yo per 100,000 population	1373.7	1336.58	1379.34	1402.76	1427.08	1446.84	1439.76	1445.64	1437.6	1439.7	1439.56	1442.26	1446.54	1442.96	1456.62
144	PEV (Pre-Erythrocytic Vaccine)	3	0.5	2	100	5-17mo	5, 6, & 7 months	2 yrs	0.5	0.69	0.85	0.85	NA	0.5	None	NA	NA	NA	NA	NA	NA	NA	NA	None	NA	NA	NA	NA	NA	NA	NA	NA	0.55	Deaths in < 5yo per 100,000 population	328.18	319.98	326.62	322.56	328.26	329.24	331.28	327.48	326.28	326.62	328.92	328.26	331.28	332.66	331.64
144	PEV (Pre-Erythrocytic Vaccine)	3	0.5	2	100	5-17mo	5, 6, & 7 months	2 yrs	0.5	0.69	0.85	0.85	NA	0.5	None	NA	NA	NA	NA	NA	NA	NA	NA	None	NA	NA	NA	NA	NA	NA	NA	NA	0.55	DALYs per 100,000 population	9691.45	9425.6	9636.69	9572.01	9709.04	9773.39	9862.7	9848.64	9810.77	9843.26	9901.88	9931.87	9982.86	10048	10029.5
144	PEV (Pre-Erythrocytic Vaccine)	3	0.5	2	100	5-17mo	5, 6, & 7 months	2 yrs	0.5	0.69	0.85	0.85	NA	0.5	None	NA	NA	NA	NA	NA	NA	NA	NA	None	NA	NA	NA	NA	NA	NA	NA	NA	0.55	Income and productivity gains from delivering vaccine (US$ / dose)	0.297561	0.729119	0.772955	0.769112	0.529481	0.104489	-0.366313	-0.766644	-1.15407	-1.44249	-1.61588	-1.8244	-1.92791	-2.00235	-2.15823
145	PEV (Pre-Erythrocytic Vaccine)	3	0.5	4	0.1	5-17mo	5, 6, & 7 months	2 yrs	0.89	0.95	0.97	0.97	NA	0.95	None	NA	NA	NA	NA	NA	NA	NA	NA	None	NA	NA	NA	NA	NA	NA	NA	NA	0.55	Cases per 100,000 population	8618.53	8571.93	8488.08	8290.34	8120.52	8069.13	7948.21	7898.15	7803.97	7671.3	7608.83	7573.92	7479.51	7370.03	7391.01
145	PEV (Pre-Erythrocytic Vaccine)	3	0.5	4	0.1	5-17mo	5, 6, & 7 months	2 yrs	0.89	0.95	0.97	0.97	NA	0.95	None	NA	NA	NA	NA	NA	NA	NA	NA	None	NA	NA	NA	NA	NA	NA	NA	NA	0.55	Severe Cases per 100,000 population	152.5	149.782	143.8	138.9	135.4	135.273	131.336	129.773	128.418	126.645	125.136	127.464	127.418	125.982	125.373
145	PEV (Pre-Erythrocytic Vaccine)	3	0.5	4	0.1	5-17mo	5, 6, & 7 months	2 yrs	0.89	0.95	0.97	0.97	NA	0.95	None	NA	NA	NA	NA	NA	NA	NA	NA	None	NA	NA	NA	NA	NA	NA	NA	NA	0.55	Deaths per 100,000 population	30.5273	31.2545	29.2364	28.4636	28.5455	28.6727	27.9	28.6636	26.9818	26.8091	26.3636	26.4636	27.0636	27.6545	26.3
145	PEV (Pre-Erythrocytic Vaccine)	3	0.5	4	0.1	5-17mo	5, 6, & 7 months	2 yrs	0.89	0.95	0.97	0.97	NA	0.95	None	NA	NA	NA	NA	NA	NA	NA	NA	None	NA	NA	NA	NA	NA	NA	NA	NA	0.55	Cases in <5yo per 100,000 population	687.318	631.773	570.664	499.2	443.264	428.2	421.255	421.736	416.027	412.573	406.245	401.282	399.536	390.5	398.091
145	PEV (Pre-Erythrocytic Vaccine)	3	0.5	4	0.1	5-17mo	5, 6, & 7 months	2 yrs	0.89	0.95	0.97	0.97	NA	0.95	None	NA	NA	NA	NA	NA	NA	NA	NA	None	NA	NA	NA	NA	NA	NA	NA	NA	0.55	Severe Cases in <5yo per 100,000 population	35.6545	32.0364	28.6909	25.6636	22.5	22.6545	23.0545	22.3455	22.4727	21.5818	21.2818	21.2909	21.2818	20.6182	20.7091
145	PEV (Pre-Erythrocytic Vaccine)	3	0.5	4	0.1	5-17mo	5, 6, & 7 months	2 yrs	0.89	0.95	0.97	0.97	NA	0.95	None	NA	NA	NA	NA	NA	NA	NA	NA	None	NA	NA	NA	NA	NA	NA	NA	NA	0.55	Deaths in < 5yo per 100,000 population	8	8.18182	7.18182	6.59091	6.33636	6.47273	6.38182	6.84545	6.30909	6.21818	6.3	6.19091	6.28182	6.41818	6.10909
145	PEV (Pre-Erythrocytic Vaccine)	3	0.5	4	0.1	5-17mo	5, 6, & 7 months	2 yrs	0.89	0.95	0.97	0.97	NA	0.95	None	NA	NA	NA	NA	NA	NA	NA	NA	None	NA	NA	NA	NA	NA	NA	NA	NA	0.55	DALYs per 100,000 population	776.925	795.472	743.155	723.173	724.828	726.964	704.964	724.49	683.203	675.042	671.338	668.815	687.201	699.155	667.306
145	PEV (Pre-Erythrocytic Vaccine)	3	0.5	4	0.1	5-17mo	5, 6, & 7 months	2 yrs	0.89	0.95	0.97	0.97	NA	0.95	None	NA	NA	NA	NA	NA	NA	NA	NA	None	NA	NA	NA	NA	NA	NA	NA	NA	0.55	Income and productivity gains from delivering vaccine (US$ / dose)	-0.0107382	0.00196752	0.022134	0.0750253	0.12303	0.133771	0.171811	0.186978	0.212486	0.253619	0.273094	0.282522	0.312101	0.340909	0.338198
146	PEV (Pre-Erythrocytic Vaccine)	3	0.5	4	0.1	5-17mo	5, 6, & 7 months	2 yrs	0.89	0.95	0.97	0.97	NA	0.8	None	NA	NA	NA	NA	NA	NA	NA	NA	None	NA	NA	NA	NA	NA	NA	NA	NA	0.55	Cases per 100,000 population	8626.63	8577.04	8376.25	8275.92	8207.21	8088.78	7965.15	7883.78	7786.85	7731.64	7645.32	7585.86	7559.3	7553.75	7454.96
146	PEV (Pre-Erythrocytic Vaccine)	3	0.5	4	0.1	5-17mo	5, 6, & 7 months	2 yrs	0.89	0.95	0.97	0.97	NA	0.8	None	NA	NA	NA	NA	NA	NA	NA	NA	None	NA	NA	NA	NA	NA	NA	NA	NA	0.55	Severe Cases per 100,000 population	152.345	151.273	141.864	139.173	136.255	132.2	132.455	129.109	126.755	129.245	129.382	128.082	127.773	128.809	127.727
146	PEV (Pre-Erythrocytic Vaccine)	3	0.5	4	0.1	5-17mo	5, 6, & 7 months	2 yrs	0.89	0.95	0.97	0.97	NA	0.8	None	NA	NA	NA	NA	NA	NA	NA	NA	None	NA	NA	NA	NA	NA	NA	NA	NA	0.55	Deaths per 100,000 population	30.9364	31.7273	29.7636	28.6364	28.1909	28.2636	28.5182	28.1364	27.6091	27.6818	27.4091	26.9455	27.3	26.9909	27.6364
146	PEV (Pre-Erythrocytic Vaccine)	3	0.5	4	0.1	5-17mo	5, 6, & 7 months	2 yrs	0.89	0.95	0.97	0.97	NA	0.8	None	NA	NA	NA	NA	NA	NA	NA	NA	None	NA	NA	NA	NA	NA	NA	NA	NA	0.55	Cases in <5yo per 100,000 population	688.282	634.027	566.864	499.891	455.564	434.655	425.636	427.427	422.645	417.827	409.427	411.073	410.745	407.745	404.155
146	PEV (Pre-Erythrocytic Vaccine)	3	0.5	4	0.1	5-17mo	5, 6, & 7 months	2 yrs	0.89	0.95	0.97	0.97	NA	0.8	None	NA	NA	NA	NA	NA	NA	NA	NA	None	NA	NA	NA	NA	NA	NA	NA	NA	0.55	Severe Cases in <5yo per 100,000 population	35.5364	33.2091	27.8091	25.7727	23.5364	22.4364	21.6545	22.2091	21.4182	22.3273	21.7545	21.4	21.1545	21.4727	21.1455
146	PEV (Pre-Erythrocytic Vaccine)	3	0.5	4	0.1	5-17mo	5, 6, & 7 months	2 yrs	0.89	0.95	0.97	0.97	NA	0.8	None	NA	NA	NA	NA	NA	NA	NA	NA	None	NA	NA	NA	NA	NA	NA	NA	NA	0.55	Deaths in < 5yo per 100,000 population	8.02727	8.34545	7.50909	7.1	6.21818	7.01818	6.61818	6.95455	6.5	6.35455	6.56364	6.04545	6.83636	6.26364	6.12727
146	PEV (Pre-Erythrocytic Vaccine)	3	0.5	4	0.1	5-17mo	5, 6, & 7 months	2 yrs	0.89	0.95	0.97	0.97	NA	0.8	None	NA	NA	NA	NA	NA	NA	NA	NA	None	NA	NA	NA	NA	NA	NA	NA	NA	0.55	DALYs per 100,000 population	785.883	805.57	757.846	727.959	716.233	716.311	723.417	713.511	697.031	701.106	695.57	681.315	693.5	685.293	700.494
146	PEV (Pre-Erythrocytic Vaccine)	3	0.5	4	0.1	5-17mo	5, 6, & 7 months	2 yrs	0.89	0.95	0.97	0.97	NA	0.8	None	NA	NA	NA	NA	NA	NA	NA	NA	None	NA	NA	NA	NA	NA	NA	NA	NA	0.55	Income and productivity gains from delivering vaccine (US$ / dose)	-0.0139465	-0.00038662	0.0584985	0.0819382	0.099903	0.136118	0.172581	0.197994	0.225784	0.241217	0.268	0.287654	0.297847	0.297459	0.328697
147	PEV (Pre-Erythrocytic Vaccine)	3	0.5	4	0.1	5-17mo	5, 6, & 7 months	2 yrs	0.89	0.95	0.97	0.97	NA	0.5	None	NA	NA	NA	NA	NA	NA	NA	NA	None	NA	NA	NA	NA	NA	NA	NA	NA	0.55	Cases per 100,000 population	8614.79	8566.7	8431.22	8304.9	8224.93	8120.34	8034.95	7915.85	7821.88	7711.45	7596.62	7504	7492.27	7526.91	7580.01
147	PEV (Pre-Erythrocytic Vaccine)	3	0.5	4	0.1	5-17mo	5, 6, & 7 months	2 yrs	0.89	0.95	0.97	0.97	NA	0.5	None	NA	NA	NA	NA	NA	NA	NA	NA	None	NA	NA	NA	NA	NA	NA	NA	NA	0.55	Severe Cases per 100,000 population	151.773	149.582	143.5	141.009	137.518	136.5	132.373	133.7	130.636	128.791	128.473	127.055	126.255	127.409	129.627
147	PEV (Pre-Erythrocytic Vaccine)	3	0.5	4	0.1	5-17mo	5, 6, & 7 months	2 yrs	0.89	0.95	0.97	0.97	NA	0.5	None	NA	NA	NA	NA	NA	NA	NA	NA	None	NA	NA	NA	NA	NA	NA	NA	NA	0.55	Deaths per 100,000 population	31.2727	30.8727	29.2364	28.8273	28.4818	28.9182	27.7455	28.7545	27.2636	27.1636	27.6909	27.4091	26.4091	26.5091	27.8909
147	PEV (Pre-Erythrocytic Vaccine)	3	0.5	4	0.1	5-17mo	5, 6, & 7 months	2 yrs	0.89	0.95	0.97	0.97	NA	0.5	None	NA	NA	NA	NA	NA	NA	NA	NA	None	NA	NA	NA	NA	NA	NA	NA	NA	0.55	Cases in <5yo per 100,000 population	684.127	636.009	569.227	505.945	459.318	444.536	442.464	439.227	429.273	423.745	417.973	410	407.409	418.6	416.718
147	PEV (Pre-Erythrocytic Vaccine)	3	0.5	4	0.1	5-17mo	5, 6, & 7 months	2 yrs	0.89	0.95	0.97	0.97	NA	0.5	None	NA	NA	NA	NA	NA	NA	NA	NA	None	NA	NA	NA	NA	NA	NA	NA	NA	0.55	Severe Cases in <5yo per 100,000 population	35.5091	32.3818	29.1	26.7273	23.8273	23.4364	23.4091	23.2364	22.6455	23.7091	21.5455	21.3182	21.2	21.0091	21.9909
147	PEV (Pre-Erythrocytic Vaccine)	3	0.5	4	0.1	5-17mo	5, 6, & 7 months	2 yrs	0.89	0.95	0.97	0.97	NA	0.5	None	NA	NA	NA	NA	NA	NA	NA	NA	None	NA	NA	NA	NA	NA	NA	NA	NA	0.55	Deaths in < 5yo per 100,000 population	8.38182	7.71818	7.03636	7.21818	6.65455	6.75455	6.45455	6.50909	6.15455	6.45455	6.4	6.42727	6.47273	6.05455	6.35455
147	PEV (Pre-Erythrocytic Vaccine)	3	0.5	4	0.1	5-17mo	5, 6, & 7 months	2 yrs	0.89	0.95	0.97	0.97	NA	0.5	None	NA	NA	NA	NA	NA	NA	NA	NA	None	NA	NA	NA	NA	NA	NA	NA	NA	0.55	DALYs per 100,000 population	794.54	788.271	748.913	733.75	722.625	732.154	698.683	727.734	693.818	688.467	698.825	693.1	670.565	673.337	704.88
147	PEV (Pre-Erythrocytic Vaccine)	3	0.5	4	0.1	5-17mo	5, 6, & 7 months	2 yrs	0.89	0.95	0.97	0.97	NA	0.5	None	NA	NA	NA	NA	NA	NA	NA	NA	None	NA	NA	NA	NA	NA	NA	NA	NA	0.55	Income and productivity gains from delivering vaccine (US$ / dose)	-0.00938027	0.00641796	0.04321	0.0773783	0.0979409	0.133304	0.164903	0.199922	0.228003	0.267024	0.306773	0.335945	0.339915	0.328149	0.310611
148	PEV (Pre-Erythrocytic Vaccine)	3	0.5	4	0.1	5-17mo	5, 6, & 7 months	2 yrs	0.7	0.81	0.93	0.93	NA	0.95	None	NA	NA	NA	NA	NA	NA	NA	NA	None	NA	NA	NA	NA	NA	NA	NA	NA	0.55	Cases per 100,000 population	8624.76	8528.05	8385.25	8343.61	8250.14	8215.11	8145.82	8063.89	7973.12	7846.75	7798.82	7738.07	7721.15	7737.84	7658.37
148	PEV (Pre-Erythrocytic Vaccine)	3	0.5	4	0.1	5-17mo	5, 6, & 7 months	2 yrs	0.7	0.81	0.93	0.93	NA	0.95	None	NA	NA	NA	NA	NA	NA	NA	NA	None	NA	NA	NA	NA	NA	NA	NA	NA	0.55	Severe Cases per 100,000 population	151.518	147.736	143.727	140.473	137.109	136.582	135.436	136.482	133.7	132.455	130.427	128.555	130.082	131.782	132.473
148	PEV (Pre-Erythrocytic Vaccine)	3	0.5	4	0.1	5-17mo	5, 6, & 7 months	2 yrs	0.7	0.81	0.93	0.93	NA	0.95	None	NA	NA	NA	NA	NA	NA	NA	NA	None	NA	NA	NA	NA	NA	NA	NA	NA	0.55	Deaths per 100,000 population	31.5091	30.5818	29.9091	29.5455	28.8727	28.7364	28.5455	28.9545	29.4091	28.1545	28.5909	27.4455	28.0364	27.3909	27.7727
148	PEV (Pre-Erythrocytic Vaccine)	3	0.5	4	0.1	5-17mo	5, 6, & 7 months	2 yrs	0.7	0.81	0.93	0.93	NA	0.95	None	NA	NA	NA	NA	NA	NA	NA	NA	None	NA	NA	NA	NA	NA	NA	NA	NA	0.55	Cases in <5yo per 100,000 population	690.3	635.982	582.955	534.345	491.482	476.873	476.209	467.936	469.609	459.391	456.955	450.282	457.064	450.191	449.518
148	PEV (Pre-Erythrocytic Vaccine)	3	0.5	4	0.1	5-17mo	5, 6, & 7 months	2 yrs	0.7	0.81	0.93	0.93	NA	0.95	None	NA	NA	NA	NA	NA	NA	NA	NA	None	NA	NA	NA	NA	NA	NA	NA	NA	0.55	Severe Cases in <5yo per 100,000 population	35.3091	33.6636	29.7727	27.0636	25.4	25.0182	24.9636	25.7273	24.7455	24.7727	22.9909	23.6455	23.5364	23.7455	23.9636
148	PEV (Pre-Erythrocytic Vaccine)	3	0.5	4	0.1	5-17mo	5, 6, & 7 months	2 yrs	0.7	0.81	0.93	0.93	NA	0.95	None	NA	NA	NA	NA	NA	NA	NA	NA	None	NA	NA	NA	NA	NA	NA	NA	NA	0.55	Deaths in < 5yo per 100,000 population	8.65455	8.06364	7.14545	7.28182	7.3	6.54545	6.66364	7.09091	7.40909	6.90909	7.21818	6.6	6.68182	6.48182	6.76364
148	PEV (Pre-Erythrocytic Vaccine)	3	0.5	4	0.1	5-17mo	5, 6, & 7 months	2 yrs	0.7	0.81	0.93	0.93	NA	0.95	None	NA	NA	NA	NA	NA	NA	NA	NA	None	NA	NA	NA	NA	NA	NA	NA	NA	0.55	DALYs per 100,000 population	804.291	778.592	759.893	751.855	736.267	727.977	724.611	733.797	741.68	713.791	726.155	694.525	706.602	693.085	706.324
148	PEV (Pre-Erythrocytic Vaccine)	3	0.5	4	0.1	5-17mo	5, 6, & 7 months	2 yrs	0.7	0.81	0.93	0.93	NA	0.95	None	NA	NA	NA	NA	NA	NA	NA	NA	None	NA	NA	NA	NA	NA	NA	NA	NA	0.55	Income and productivity gains from delivering vaccine (US$ / dose)	-0.013758	0.0237159	0.064497	0.0787576	0.108663	0.121568	0.143828	0.170954	0.204576	0.251095	0.271067	0.294349	0.30223	0.292187	0.31789
149	PEV (Pre-Erythrocytic Vaccine)	3	0.5	4	0.1	5-17mo	5, 6, & 7 months	2 yrs	0.7	0.81	0.93	0.93	NA	0.8	None	NA	NA	NA	NA	NA	NA	NA	NA	None	NA	NA	NA	NA	NA	NA	NA	NA	0.55	Cases per 100,000 population	8618.55	8575.93	8491.16	8393.12	8303.23	8152.33	8099.64	8012.4	7977.88	7925.59	7865.31	7770.21	7707.48	7689.81	7678.48
149	PEV (Pre-Erythrocytic Vaccine)	3	0.5	4	0.1	5-17mo	5, 6, & 7 months	2 yrs	0.7	0.81	0.93	0.93	NA	0.8	None	NA	NA	NA	NA	NA	NA	NA	NA	None	NA	NA	NA	NA	NA	NA	NA	NA	0.55	Severe Cases per 100,000 population	151.1	150.591	143.773	140.9	141.491	135.864	135.073	132.555	135.318	133.536	132.809	130.545	131.9	129.536	131.045
149	PEV (Pre-Erythrocytic Vaccine)	3	0.5	4	0.1	5-17mo	5, 6, & 7 months	2 yrs	0.7	0.81	0.93	0.93	NA	0.8	None	NA	NA	NA	NA	NA	NA	NA	NA	None	NA	NA	NA	NA	NA	NA	NA	NA	0.55	Deaths per 100,000 population	30.9182	31.3364	29.3091	29.2182	29.6091	28.4636	28.2455	28.2	29.1	28.2364	28.9545	27.4182	27.9273	28.0364	28.1727
149	PEV (Pre-Erythrocytic Vaccine)	3	0.5	4	0.1	5-17mo	5, 6, & 7 months	2 yrs	0.7	0.81	0.93	0.93	NA	0.8	None	NA	NA	NA	NA	NA	NA	NA	NA	None	NA	NA	NA	NA	NA	NA	NA	NA	0.55	Cases in <5yo per 100,000 population	692.164	647.336	590.4	540.555	501.836	478.145	478.882	480.555	478.127	468.755	464.891	455.836	450.591	455.645	451.491
149	PEV (Pre-Erythrocytic Vaccine)	3	0.5	4	0.1	5-17mo	5, 6, & 7 months	2 yrs	0.7	0.81	0.93	0.93	NA	0.8	None	NA	NA	NA	NA	NA	NA	NA	NA	None	NA	NA	NA	NA	NA	NA	NA	NA	0.55	Severe Cases in <5yo per 100,000 population	34.8364	33.9091	29.8545	27.6182	26.4455	25.3273	25.1364	24.5091	24.9	24.7636	24.0182	23.5455	23.6636	23.7818	24.0545
149	PEV (Pre-Erythrocytic Vaccine)	3	0.5	4	0.1	5-17mo	5, 6, & 7 months	2 yrs	0.7	0.81	0.93	0.93	NA	0.8	None	NA	NA	NA	NA	NA	NA	NA	NA	None	NA	NA	NA	NA	NA	NA	NA	NA	0.55	Deaths in < 5yo per 100,000 population	8.26364	8.11818	7.15455	7.2	7.15455	6.99091	6.94545	6.97273	7.00909	6.91818	7.12727	6.89091	6.58182	6.70909	6.52727
149	PEV (Pre-Erythrocytic Vaccine)	3	0.5	4	0.1	5-17mo	5, 6, & 7 months	2 yrs	0.7	0.81	0.93	0.93	NA	0.8	None	NA	NA	NA	NA	NA	NA	NA	NA	None	NA	NA	NA	NA	NA	NA	NA	NA	0.55	DALYs per 100,000 population	789.121	795.161	747.863	748.267	754.527	723.032	718.079	717.931	739.448	719.847	726.493	695.436	707.9	707.349	713.441
149	PEV (Pre-Erythrocytic Vaccine)	3	0.5	4	0.1	5-17mo	5, 6, & 7 months	2 yrs	0.7	0.81	0.93	0.93	NA	0.8	None	NA	NA	NA	NA	NA	NA	NA	NA	None	NA	NA	NA	NA	NA	NA	NA	NA	0.55	Income and productivity gains from delivering vaccine (US$ / dose)	-0.0115304	0.00435829	0.0309216	0.0642591	0.0915175	0.148767	0.169416	0.201505	0.206948	0.229128	0.252357	0.29053	0.312781	0.320731	0.32565
150	PEV (Pre-Erythrocytic Vaccine)	3	0.5	4	0.1	5-17mo	5, 6, & 7 months	2 yrs	0.7	0.81	0.93	0.93	NA	0.5	None	NA	NA	NA	NA	NA	NA	NA	NA	None	NA	NA	NA	NA	NA	NA	NA	NA	0.55	Cases per 100,000 population	8614.68	8493.78	8507.18	8358.06	8292.02	8221.56	8085.26	8056.97	8019.18	7943.71	7890.53	7849.06	7816.95	7777.84	7792.05
150	PEV (Pre-Erythrocytic Vaccine)	3	0.5	4	0.1	5-17mo	5, 6, & 7 months	2 yrs	0.7	0.81	0.93	0.93	NA	0.5	None	NA	NA	NA	NA	NA	NA	NA	NA	None	NA	NA	NA	NA	NA	NA	NA	NA	0.55	Severe Cases per 100,000 population	152.582	147.182	146.345	143.364	140.945	136.518	137.8	135.318	134.918	133.073	133.445	135.227	135.073	132.636	135.455
150	PEV (Pre-Erythrocytic Vaccine)	3	0.5	4	0.1	5-17mo	5, 6, & 7 months	2 yrs	0.7	0.81	0.93	0.93	NA	0.5	None	NA	NA	NA	NA	NA	NA	NA	NA	None	NA	NA	NA	NA	NA	NA	NA	NA	0.55	Deaths per 100,000 population	32.0727	30.8909	30.6909	30.4455	29.5364	29.0273	29	28.3818	28.7364	28.6273	28.3273	28.5909	28.7909	28.4818	29.2636
150	PEV (Pre-Erythrocytic Vaccine)	3	0.5	4	0.1	5-17mo	5, 6, & 7 months	2 yrs	0.7	0.81	0.93	0.93	NA	0.5	None	NA	NA	NA	NA	NA	NA	NA	NA	None	NA	NA	NA	NA	NA	NA	NA	NA	0.55	Cases in <5yo per 100,000 population	686.2	638.8	597.109	548.091	507.045	492.791	485.927	485.109	484.3	478.473	475.009	471.118	468.527	469.627	466.118
150	PEV (Pre-Erythrocytic Vaccine)	3	0.5	4	0.1	5-17mo	5, 6, & 7 months	2 yrs	0.7	0.81	0.93	0.93	NA	0.5	None	NA	NA	NA	NA	NA	NA	NA	NA	None	NA	NA	NA	NA	NA	NA	NA	NA	0.55	Severe Cases in <5yo per 100,000 population	35.9636	33.0545	30.2636	28.2273	26.5545	25.1364	26.7091	25.1091	25.9455	25.5818	24.3818	25.5	26.0818	23.7091	25.2636
150	PEV (Pre-Erythrocytic Vaccine)	3	0.5	4	0.1	5-17mo	5, 6, & 7 months	2 yrs	0.7	0.81	0.93	0.93	NA	0.5	None	NA	NA	NA	NA	NA	NA	NA	NA	None	NA	NA	NA	NA	NA	NA	NA	NA	0.55	Deaths in < 5yo per 100,000 population	8.53636	8.14545	7.92727	7.48182	7.42727	7.10909	7.09091	6.58182	7.02727	7.13636	7.07273	7.35455	7.16364	6.93636	6.97273
150	PEV (Pre-Erythrocytic Vaccine)	3	0.5	4	0.1	5-17mo	5, 6, & 7 months	2 yrs	0.7	0.81	0.93	0.93	NA	0.5	None	NA	NA	NA	NA	NA	NA	NA	NA	None	NA	NA	NA	NA	NA	NA	NA	NA	0.55	DALYs per 100,000 population	819.097	782.929	777.434	773.535	749.667	736.265	734.032	722.39	728.589	727.468	721.76	723.484	727.727	723.789	741.9
150	PEV (Pre-Erythrocytic Vaccine)	3	0.5	4	0.1	5-17mo	5, 6, & 7 months	2 yrs	0.7	0.81	0.93	0.93	NA	0.5	None	NA	NA	NA	NA	NA	NA	NA	NA	None	NA	NA	NA	NA	NA	NA	NA	NA	0.55	Income and productivity gains from delivering vaccine (US$ / dose)	-0.00981072	0.0408353	0.0274167	0.0793438	0.102101	0.131711	0.182496	0.19169	0.208505	0.238211	0.261668	0.274316	0.291939	0.305302	0.298936
151	PEV (Pre-Erythrocytic Vaccine)	3	0.5	4	0.1	5-17mo	5, 6, & 7 months	2 yrs	0.5	0.69	0.85	0.85	NA	0.95	None	NA	NA	NA	NA	NA	NA	NA	NA	None	NA	NA	NA	NA	NA	NA	NA	NA	0.55	Cases per 100,000 population	8620.05	8497.78	8479.42	8391.54	8324.67	8280.81	8198.45	8193.92	8104.01	8072.03	7963.5	7898.24	7871.48	7839.55	7865.98
151	PEV (Pre-Erythrocytic Vaccine)	3	0.5	4	0.1	5-17mo	5, 6, & 7 months	2 yrs	0.5	0.69	0.85	0.85	NA	0.95	None	NA	NA	NA	NA	NA	NA	NA	NA	None	NA	NA	NA	NA	NA	NA	NA	NA	0.55	Severe Cases per 100,000 population	152.318	147.536	145.764	142.918	141.282	140.2	136.627	140.236	136.436	135.209	134.7	134.4	134.055	135.464	136
151	PEV (Pre-Erythrocytic Vaccine)	3	0.5	4	0.1	5-17mo	5, 6, & 7 months	2 yrs	0.5	0.69	0.85	0.85	NA	0.95	None	NA	NA	NA	NA	NA	NA	NA	NA	None	NA	NA	NA	NA	NA	NA	NA	NA	0.55	Deaths per 100,000 population	32.0545	30.6727	30.3455	29.3455	29.5091	29.7364	27.8909	28.9818	28.7182	28.1727	28.3273	27.6273	27.8	29.1455	28.3455
151	PEV (Pre-Erythrocytic Vaccine)	3	0.5	4	0.1	5-17mo	5, 6, & 7 months	2 yrs	0.5	0.69	0.85	0.85	NA	0.95	None	NA	NA	NA	NA	NA	NA	NA	NA	None	NA	NA	NA	NA	NA	NA	NA	NA	0.55	Cases in <5yo per 100,000 population	694.691	643.891	616.382	576.045	540.236	526.073	526.791	521.055	522.173	519.2	510.055	502.827	501.218	504.136	498.064
151	PEV (Pre-Erythrocytic Vaccine)	3	0.5	4	0.1	5-17mo	5, 6, & 7 months	2 yrs	0.5	0.69	0.85	0.85	NA	0.95	None	NA	NA	NA	NA	NA	NA	NA	NA	None	NA	NA	NA	NA	NA	NA	NA	NA	0.55	Severe Cases in <5yo per 100,000 population	35.0636	33.3091	32.2091	28.8727	27.9273	27.3545	25.9273	27.7	27.1273	27.2636	26.1727	25.5636	26.2273	26.1727	25.4909
151	PEV (Pre-Erythrocytic Vaccine)	3	0.5	4	0.1	5-17mo	5, 6, & 7 months	2 yrs	0.5	0.69	0.85	0.85	NA	0.95	None	NA	NA	NA	NA	NA	NA	NA	NA	None	NA	NA	NA	NA	NA	NA	NA	NA	0.55	Deaths in < 5yo per 100,000 population	8.15455	8.34545	7.91818	7.19091	7.81818	6.99091	6.87273	7.50909	7.25455	7.39091	7.3	6.77273	7.03636	7.13636	6.75455
151	PEV (Pre-Erythrocytic Vaccine)	3	0.5	4	0.1	5-17mo	5, 6, & 7 months	2 yrs	0.5	0.69	0.85	0.85	NA	0.95	None	NA	NA	NA	NA	NA	NA	NA	NA	None	NA	NA	NA	NA	NA	NA	NA	NA	0.55	DALYs per 100,000 population	814.067	780.472	770.811	749.001	748.209	753.966	710.313	737.823	728.962	719.305	718.433	699.193	705.936	738.38	719.932
151	PEV (Pre-Erythrocytic Vaccine)	3	0.5	4	0.1	5-17mo	5, 6, & 7 months	2 yrs	0.5	0.69	0.85	0.85	NA	0.95	None	NA	NA	NA	NA	NA	NA	NA	NA	None	NA	NA	NA	NA	NA	NA	NA	NA	0.55	Income and productivity gains from delivering vaccine (US$ / dose)	-0.0152996	0.0513803	0.0485136	0.0835043	0.112956	0.12922	0.173813	0.164501	0.208528	0.227464	0.277333	0.308384	0.324345	0.335314	0.32184
152	PEV (Pre-Erythrocytic Vaccine)	3	0.5	4	0.1	5-17mo	5, 6, & 7 months	2 yrs	0.5	0.69	0.85	0.85	NA	0.8	None	NA	NA	NA	NA	NA	NA	NA	NA	None	NA	NA	NA	NA	NA	NA	NA	NA	0.55	Cases per 100,000 population	8624.48	8512	8524.8	8440.03	8366.19	8329.55	8245.95	8206.77	8215.64	8141.47	8096.71	7973.66	7893.06	7915.12	7879.25
152	PEV (Pre-Erythrocytic Vaccine)	3	0.5	4	0.1	5-17mo	5, 6, & 7 months	2 yrs	0.5	0.69	0.85	0.85	NA	0.8	None	NA	NA	NA	NA	NA	NA	NA	NA	None	NA	NA	NA	NA	NA	NA	NA	NA	0.55	Severe Cases per 100,000 population	152.455	145.227	147.082	144.055	140.591	141.9	138.582	138.355	139.709	138.055	136.736	135.436	135.091	136.445	137.118
152	PEV (Pre-Erythrocytic Vaccine)	3	0.5	4	0.1	5-17mo	5, 6, & 7 months	2 yrs	0.5	0.69	0.85	0.85	NA	0.8	None	NA	NA	NA	NA	NA	NA	NA	NA	None	NA	NA	NA	NA	NA	NA	NA	NA	0.55	Deaths per 100,000 population	32	29.9273	30.1818	30.6364	29.8909	29.4818	29.1455	29.9273	29.2455	29.2818	29.2545	28.9091	29.3	28.5636	28.6455
152	PEV (Pre-Erythrocytic Vaccine)	3	0.5	4	0.1	5-17mo	5, 6, & 7 months	2 yrs	0.5	0.69	0.85	0.85	NA	0.8	None	NA	NA	NA	NA	NA	NA	NA	NA	None	NA	NA	NA	NA	NA	NA	NA	NA	0.55	Cases in <5yo per 100,000 population	696.891	648.264	615.018	572.864	543.455	539.891	533.664	524.245	527.7	526.627	520.809	513.909	501	506.918	508.273
152	PEV (Pre-Erythrocytic Vaccine)	3	0.5	4	0.1	5-17mo	5, 6, & 7 months	2 yrs	0.5	0.69	0.85	0.85	NA	0.8	None	NA	NA	NA	NA	NA	NA	NA	NA	None	NA	NA	NA	NA	NA	NA	NA	NA	0.55	Severe Cases in <5yo per 100,000 population	34.6091	32.4	31.0636	29.2636	27.5364	27.7545	26.8818	26.9273	27.3273	27.4455	26.7091	26.8727	26.7636	26.7	26.9727
152	PEV (Pre-Erythrocytic Vaccine)	3	0.5	4	0.1	5-17mo	5, 6, & 7 months	2 yrs	0.5	0.69	0.85	0.85	NA	0.8	None	NA	NA	NA	NA	NA	NA	NA	NA	None	NA	NA	NA	NA	NA	NA	NA	NA	0.55	Deaths in < 5yo per 100,000 population	8.19091	8.02727	8.01818	7.56364	7.42727	7.24545	7.16364	7.81818	7.43636	7.28182	7.41818	7.06364	7.45455	7.36364	6.91818
152	PEV (Pre-Erythrocytic Vaccine)	3	0.5	4	0.1	5-17mo	5, 6, & 7 months	2 yrs	0.5	0.69	0.85	0.85	NA	0.8	None	NA	NA	NA	NA	NA	NA	NA	NA	None	NA	NA	NA	NA	NA	NA	NA	NA	0.55	DALYs per 100,000 population	812.928	761.76	769.924	776.397	757.288	751.925	741.017	760.162	743.189	749.379	743.417	732.549	743.878	726.36	730.032
152	PEV (Pre-Erythrocytic Vaccine)	3	0.5	4	0.1	5-17mo	5, 6, & 7 months	2 yrs	0.5	0.69	0.85	0.85	NA	0.8	None	NA	NA	NA	NA	NA	NA	NA	NA	None	NA	NA	NA	NA	NA	NA	NA	NA	0.55	Income and productivity gains from delivering vaccine (US$ / dose)	-0.0169659	0.0496421	0.0248017	0.0633293	0.0966592	0.112715	0.153993	0.168087	0.158235	0.196535	0.222557	0.286139	0.324442	0.306639	0.328755
153	PEV (Pre-Erythrocytic Vaccine)	3	0.5	4	0.1	5-17mo	5, 6, & 7 months	2 yrs	0.5	0.69	0.85	0.85	NA	0.5	None	NA	NA	NA	NA	NA	NA	NA	NA	None	NA	NA	NA	NA	NA	NA	NA	NA	0.55	Cases per 100,000 population	8618.09	8551.43	8592.04	8530.35	8395.22	8322.41	8235.77	8187.89	8088.18	8024.7	8026.89	7998.02	7952.97	7861.97	7917.45
153	PEV (Pre-Erythrocytic Vaccine)	3	0.5	4	0.1	5-17mo	5, 6, & 7 months	2 yrs	0.5	0.69	0.85	0.85	NA	0.5	None	NA	NA	NA	NA	NA	NA	NA	NA	None	NA	NA	NA	NA	NA	NA	NA	NA	0.55	Severe Cases per 100,000 population	151.327	146.845	146.3	145.991	143.718	142.936	138.418	137.973	134.818	135.691	133.909	136.982	134.927	136.091	135.427
153	PEV (Pre-Erythrocytic Vaccine)	3	0.5	4	0.1	5-17mo	5, 6, & 7 months	2 yrs	0.5	0.69	0.85	0.85	NA	0.5	None	NA	NA	NA	NA	NA	NA	NA	NA	None	NA	NA	NA	NA	NA	NA	NA	NA	0.55	Deaths per 100,000 population	32.1182	30.0182	30.0364	29.6364	29.6	29.7364	29.6636	29.2182	28.4364	28.2	28.6091	28.8545	28.2727	28.4909	28.3273
153	PEV (Pre-Erythrocytic Vaccine)	3	0.5	4	0.1	5-17mo	5, 6, & 7 months	2 yrs	0.5	0.69	0.85	0.85	NA	0.5	None	NA	NA	NA	NA	NA	NA	NA	NA	None	NA	NA	NA	NA	NA	NA	NA	NA	0.55	Cases in <5yo per 100,000 population	696.518	652.355	620.5	583.109	550.482	543.255	527.909	530.864	529.073	519.236	520.555	519.636	521.1	504.564	514.4
153	PEV (Pre-Erythrocytic Vaccine)	3	0.5	4	0.1	5-17mo	5, 6, & 7 months	2 yrs	0.5	0.69	0.85	0.85	NA	0.5	None	NA	NA	NA	NA	NA	NA	NA	NA	None	NA	NA	NA	NA	NA	NA	NA	NA	0.55	Severe Cases in <5yo per 100,000 population	34.8818	32.6182	31.7273	30.3182	28.0455	27.7455	28.0273	27.5545	26.9545	27.0818	27.2091	26.5091	27.0455	25.9182	26.9364
153	PEV (Pre-Erythrocytic Vaccine)	3	0.5	4	0.1	5-17mo	5, 6, & 7 months	2 yrs	0.5	0.69	0.85	0.85	NA	0.5	None	NA	NA	NA	NA	NA	NA	NA	NA	None	NA	NA	NA	NA	NA	NA	NA	NA	0.55	Deaths in < 5yo per 100,000 population	8.39091	8	7.43636	7.88182	7.4	7.29091	7.67273	7.63636	7.54545	7.1	7.57273	7.35455	7.09091	6.99091	6.87273
153	PEV (Pre-Erythrocytic Vaccine)	3	0.5	4	0.1	5-17mo	5, 6, & 7 months	2 yrs	0.5	0.69	0.85	0.85	NA	0.5	None	NA	NA	NA	NA	NA	NA	NA	NA	None	NA	NA	NA	NA	NA	NA	NA	NA	0.55	DALYs per 100,000 population	816.468	762.648	764.305	760.839	752.697	756.383	753.115	741.337	722.334	718.243	726.67	729.084	718.236	723.705	718.231
153	PEV (Pre-Erythrocytic Vaccine)	3	0.5	4	0.1	5-17mo	5, 6, & 7 months	2 yrs	0.5	0.69	0.85	0.85	NA	0.5	None	NA	NA	NA	NA	NA	NA	NA	NA	None	NA	NA	NA	NA	NA	NA	NA	NA	0.55	Income and productivity gains from delivering vaccine (US$ / dose)	-0.00950946	0.0292997	-0.00455006	0.0169171	0.0857003	0.121239	0.165705	0.188255	0.239508	0.27148	0.278454	0.289593	0.315543	0.353202	0.327696
154	PEV (Pre-Erythrocytic Vaccine)	3	0.5	4	1	5-17mo	5, 6, & 7 months	2 yrs	0.89	0.95	0.97	0.97	NA	0.95	None	NA	NA	NA	NA	NA	NA	NA	NA	None	NA	NA	NA	NA	NA	NA	NA	NA	0.55	Cases per 100,000 population	86185.3	85719.3	84880.8	82903.4	81205.2	80691.3	79482.1	78981.5	78039.7	76713	76088.3	75739.2	74795.1	73700.3	73910.1
154	PEV (Pre-Erythrocytic Vaccine)	3	0.5	4	1	5-17mo	5, 6, & 7 months	2 yrs	0.89	0.95	0.97	0.97	NA	0.95	None	NA	NA	NA	NA	NA	NA	NA	NA	None	NA	NA	NA	NA	NA	NA	NA	NA	0.55	Severe Cases per 100,000 population	1525	1497.82	1438	1389	1354	1352.73	1313.36	1297.73	1284.18	1266.45	1251.36	1274.64	1274.18	1259.82	1253.73
154	PEV (Pre-Erythrocytic Vaccine)	3	0.5	4	1	5-17mo	5, 6, & 7 months	2 yrs	0.89	0.95	0.97	0.97	NA	0.95	None	NA	NA	NA	NA	NA	NA	NA	NA	None	NA	NA	NA	NA	NA	NA	NA	NA	0.55	Deaths per 100,000 population	305.273	312.545	292.364	284.636	285.455	286.727	279	286.636	269.818	268.091	263.636	264.636	270.636	276.545	263
[truncated: 50,613 more rows]
[truncated: 5 more columns]
