# Supplementary material for: Modeling the public health impact of malaria vaccines for developers and policymakers
Source: BMC Infect Dis. 2013 Jul 1;13:295. doi: 10.1186/1471-2334-13-295 (PMC3711926; doi:10.1186/1471-2334-13-295)
Supplement: Additional file 15 — Vaccine_Strategy 16. Reference data from Swiss TPH on vaccine impact: Vaccine_Strategy 16. [file 1471-2334-13-295-S15.xls]

## Sheet: Vx Strategy 16
Vx Strategy:	16
Description:	Routine (Continuous) vaccination of 5-17 month olds (no boost)
Scenario #	Type of Vaccine	Doses per Tx	Predicted Efficacy Against Clinical Disease	Vx Efficacy Half Life (yrs)	EIR	Routine (Continuous) Vaccination									Catch-up (Timed) Campaign Vaccination									Periodic (Timed) Campaign Vaccination									STI Output
						Cohort	Vx Schedule	Boost Dose Vx Schedule	Total Coverage	Dose by Dose Coverage					Cohort	Intervention Time	Boost Dose Vx Schedule	Total Coverage	Dose by Dose Coverage					Cohort	Intervention Time	Boost Dose Vx Schedule	Total Coverage	Dose by Dose Coverage					STI Observed Efficacy	Malaria Output	Year
										Dose #1	Dose #2	Dose #3	Dose #4	Boost Dose Compliance					Dose #1	Dose #2	Dose #3	Dose #4	Boost Dose Compliance					Dose #1	Dose #2	Dose #3	Dose #4	Boost Dose Compliance			1	2	3	4	5	6	7	8	9	10	11	12	13	14	15
1	PEV (Pre-Erythrocytic Vaccine)	3	0.35	2	0.1	5-17mo	5, 6, & 7 months	None	0.89	0.95	0.97	0.97	NA	NA	None	NA	NA	NA	NA	NA	NA	NA	NA	None	NA	NA	NA	NA	NA	NA	NA	NA	0.4	Cases per 100,000 population	8591.64	8534.86	8477.14	8454.57	8417.27	8439.53	8424.98	8432.42	8409.42	8334.6	8325.22	8289.76	8295.74	8297.12	8208.72
1	PEV (Pre-Erythrocytic Vaccine)	3	0.35	2	0.1	5-17mo	5, 6, & 7 months	None	0.89	0.95	0.97	0.97	NA	NA	None	NA	NA	NA	NA	NA	NA	NA	NA	None	NA	NA	NA	NA	NA	NA	NA	NA	0.4	Severe Cases per 100,000 population	150.373	150.309	146.509	145.827	145.227	146.191	145.327	145.491	145.573	145.109	142.973	143.618	143.791	144.964	143.391
1	PEV (Pre-Erythrocytic Vaccine)	3	0.35	2	0.1	5-17mo	5, 6, & 7 months	None	0.89	0.95	0.97	0.97	NA	NA	None	NA	NA	NA	NA	NA	NA	NA	NA	None	NA	NA	NA	NA	NA	NA	NA	NA	0.4	Deaths per 100,000 population	31.1	31.4091	29.7545	29.6091	29.8182	29.6	29.7182	30.4818	29.7818	30.3091	29.8273	29.7182	29.5909	28.7818	30.3091
1	PEV (Pre-Erythrocytic Vaccine)	3	0.35	2	0.1	5-17mo	5, 6, & 7 months	None	0.89	0.95	0.97	0.97	NA	NA	None	NA	NA	NA	NA	NA	NA	NA	NA	None	NA	NA	NA	NA	NA	NA	NA	NA	0.4	Cases in <5yo per 100,000 population	687.818	650.155	613.255	599.336	580.909	576.927	578.582	583.445	577.709	576.191	571.718	574.491	568.536	568.755	564.064
1	PEV (Pre-Erythrocytic Vaccine)	3	0.35	2	0.1	5-17mo	5, 6, & 7 months	None	0.89	0.95	0.97	0.97	NA	NA	None	NA	NA	NA	NA	NA	NA	NA	NA	None	NA	NA	NA	NA	NA	NA	NA	NA	0.4	Severe Cases in <5yo per 100,000 population	35.7727	33.8	31.8909	30.8364	29.9545	29.3455	30.7182	30.6	30.0091	30.2818	29.5273	29.2	29.0909	30.3	30.4182
1	PEV (Pre-Erythrocytic Vaccine)	3	0.35	2	0.1	5-17mo	5, 6, & 7 months	None	0.89	0.95	0.97	0.97	NA	NA	None	NA	NA	NA	NA	NA	NA	NA	NA	None	NA	NA	NA	NA	NA	NA	NA	NA	0.4	Deaths in < 5yo per 100,000 population	8.79091	7.92727	7.68182	7.73636	7.72727	7.62727	7.7	7.67273	7.69091	7.29091	7.7	7.56364	7.51818	7.23636	7.68182
1	PEV (Pre-Erythrocytic Vaccine)	3	0.35	2	0.1	5-17mo	5, 6, & 7 months	None	0.89	0.95	0.97	0.97	NA	NA	None	NA	NA	NA	NA	NA	NA	NA	NA	None	NA	NA	NA	NA	NA	NA	NA	NA	0.4	DALYs per 100,000 population	794.877	795.006	757.072	752.793	759.593	753.138	757.495	774.615	761.621	766.785	760.377	750.903	754.772	731.651	771.54
1	PEV (Pre-Erythrocytic Vaccine)	3	0.35	2	0.1	5-17mo	5, 6, & 7 months	None	0.89	0.95	0.97	0.97	NA	NA	None	NA	NA	NA	NA	NA	NA	NA	NA	None	NA	NA	NA	NA	NA	NA	NA	NA	0.4	Income and productivity gains from delivering vaccine (US$ / dose)	0.00285245	0.019512	0.0365746	0.044619	0.0547413	0.047181	0.0502556	0.0462301	0.0510387	0.0789422	0.0878142	0.101125	0.0989447	0.0968284	0.131148
2	PEV (Pre-Erythrocytic Vaccine)	3	0.35	2	0.1	5-17mo	5, 6, & 7 months	None	0.7	0.81	0.93	0.93	NA	NA	None	NA	NA	NA	NA	NA	NA	NA	NA	None	NA	NA	NA	NA	NA	NA	NA	NA	0.4	Cases per 100,000 population	8639.5	8593.33	8561.38	8522.43	8469.78	8454.72	8417.97	8392.96	8408.76	8259.11	8249.27	8217.88	8273	8335.71	8359.31
2	PEV (Pre-Erythrocytic Vaccine)	3	0.35	2	0.1	5-17mo	5, 6, & 7 months	None	0.7	0.81	0.93	0.93	NA	NA	None	NA	NA	NA	NA	NA	NA	NA	NA	None	NA	NA	NA	NA	NA	NA	NA	NA	0.4	Severe Cases per 100,000 population	151.4	151.808	149.458	145.508	145.617	145.45	144.675	144.492	144.875	142.742	143.383	142.992	146.292	145.642	145.292
2	PEV (Pre-Erythrocytic Vaccine)	3	0.35	2	0.1	5-17mo	5, 6, & 7 months	None	0.7	0.81	0.93	0.93	NA	NA	None	NA	NA	NA	NA	NA	NA	NA	NA	None	NA	NA	NA	NA	NA	NA	NA	NA	0.4	Deaths per 100,000 population	30.7833	30.45	31.425	30.1917	30.225	30.6333	29.825	30.0583	29.2667	29.325	29.8583	30.2	31.025	29.4417	30.9333
2	PEV (Pre-Erythrocytic Vaccine)	3	0.35	2	0.1	5-17mo	5, 6, & 7 months	None	0.7	0.81	0.93	0.93	NA	NA	None	NA	NA	NA	NA	NA	NA	NA	NA	None	NA	NA	NA	NA	NA	NA	NA	NA	0.4	Cases in <5yo per 100,000 population	697.142	659.358	642.592	617.692	598.917	602.642	600.75	590.25	593.925	582.808	587.617	583.492	586.783	585.583	594.792
2	PEV (Pre-Erythrocytic Vaccine)	3	0.35	2	0.1	5-17mo	5, 6, & 7 months	None	0.7	0.81	0.93	0.93	NA	NA	None	NA	NA	NA	NA	NA	NA	NA	NA	None	NA	NA	NA	NA	NA	NA	NA	NA	0.4	Severe Cases in <5yo per 100,000 population	35.3	34.7583	33.525	31.2	30.9833	31.025	30.975	30.1833	30.8083	29.9833	30.6583	30.3	30.575	30.3083	30.6667
2	PEV (Pre-Erythrocytic Vaccine)	3	0.35	2	0.1	5-17mo	5, 6, & 7 months	None	0.7	0.81	0.93	0.93	NA	NA	None	NA	NA	NA	NA	NA	NA	NA	NA	None	NA	NA	NA	NA	NA	NA	NA	NA	0.4	Deaths in < 5yo per 100,000 population	8.31667	7.79167	8.375	8.05	7.65833	7.81667	7.50833	7.85	7.64167	7.16667	7.85833	7.53333	8.05	7.56667	8.05833
2	PEV (Pre-Erythrocytic Vaccine)	3	0.35	2	0.1	5-17mo	5, 6, & 7 months	None	0.7	0.81	0.93	0.93	NA	NA	None	NA	NA	NA	NA	NA	NA	NA	NA	None	NA	NA	NA	NA	NA	NA	NA	NA	0.4	DALYs per 100,000 population	786.401	776.348	799.784	766.829	769.654	776.56	755.939	765.281	746.366	741.959	758.073	766.633	788.068	750.694	786.048
2	PEV (Pre-Erythrocytic Vaccine)	3	0.35	2	0.1	5-17mo	5, 6, & 7 months	None	0.7	0.81	0.93	0.93	NA	NA	None	NA	NA	NA	NA	NA	NA	NA	NA	None	NA	NA	NA	NA	NA	NA	NA	NA	0.4	Income and productivity gains from delivering vaccine (US$ / dose)	-0.0195802	-0.00420625	0.0110079	0.0293499	0.0502368	0.0568699	0.0727205	0.0801425	0.0686344	0.136774	0.145527	0.161409	0.136027	0.102401	0.096233
3	PEV (Pre-Erythrocytic Vaccine)	3	0.35	2	0.1	5-17mo	5, 6, & 7 months	None	0.5	0.69	0.85	0.85	NA	NA	None	NA	NA	NA	NA	NA	NA	NA	NA	None	NA	NA	NA	NA	NA	NA	NA	NA	0.4	Cases per 100,000 population	8626.12	8542.94	8542.8	8564.69	8471.92	8466.49	8445.08	8448.24	8414.94	8373.12	8397.26	8404.87	8361.28	8327.5	8382.81
3	PEV (Pre-Erythrocytic Vaccine)	3	0.35	2	0.1	5-17mo	5, 6, & 7 months	None	0.5	0.69	0.85	0.85	NA	NA	None	NA	NA	NA	NA	NA	NA	NA	NA	None	NA	NA	NA	NA	NA	NA	NA	NA	0.4	Severe Cases per 100,000 population	152.8	149.083	145.558	148.625	147.458	146.692	145.583	144.508	145.892	145.267	146.85	147.633	146.675	144.683	147.775
3	PEV (Pre-Erythrocytic Vaccine)	3	0.35	2	0.1	5-17mo	5, 6, & 7 months	None	0.5	0.69	0.85	0.85	NA	NA	None	NA	NA	NA	NA	NA	NA	NA	NA	None	NA	NA	NA	NA	NA	NA	NA	NA	0.4	Deaths per 100,000 population	31.5667	30.8083	29.8917	31.675	31.3583	30.175	30.475	30.6417	29.775	31.0167	31.2167	29.7583	29.7917	30.7667	30.625
3	PEV (Pre-Erythrocytic Vaccine)	3	0.35	2	0.1	5-17mo	5, 6, & 7 months	None	0.5	0.69	0.85	0.85	NA	NA	None	NA	NA	NA	NA	NA	NA	NA	NA	None	NA	NA	NA	NA	NA	NA	NA	NA	0.4	Cases in <5yo per 100,000 population	694.25	664.375	650.258	638.408	615.925	615.692	615.808	614.117	614.917	610.208	613.3	613.75	608.742	602.292	615.958
3	PEV (Pre-Erythrocytic Vaccine)	3	0.35	2	0.1	5-17mo	5, 6, & 7 months	None	0.5	0.69	0.85	0.85	NA	NA	None	NA	NA	NA	NA	NA	NA	NA	NA	None	NA	NA	NA	NA	NA	NA	NA	NA	0.4	Severe Cases in <5yo per 100,000 population	36.4167	34.0917	32.8167	32.5583	32.9917	32.3083	30.9667	32.1167	31.45	31.3	31.7333	31.675	31.9	31.5333	32.025
3	PEV (Pre-Erythrocytic Vaccine)	3	0.35	2	0.1	5-17mo	5, 6, & 7 months	None	0.5	0.69	0.85	0.85	NA	NA	None	NA	NA	NA	NA	NA	NA	NA	NA	None	NA	NA	NA	NA	NA	NA	NA	NA	0.4	Deaths in < 5yo per 100,000 population	8.425	8.1	7.85	8.35	8.53333	8.11667	7.53333	8.13333	7.84167	8.24167	7.79167	7.75833	7.85	8.20833	8.08333
3	PEV (Pre-Erythrocytic Vaccine)	3	0.35	2	0.1	5-17mo	5, 6, & 7 months	None	0.5	0.69	0.85	0.85	NA	NA	None	NA	NA	NA	NA	NA	NA	NA	NA	None	NA	NA	NA	NA	NA	NA	NA	NA	0.4	DALYs per 100,000 population	802.874	785.562	761.003	805.208	797.044	771.474	774.369	781.166	760.467	791.499	795.25	761.678	757.057	784.56	775.442
3	PEV (Pre-Erythrocytic Vaccine)	3	0.35	2	0.1	5-17mo	5, 6, & 7 months	None	0.5	0.69	0.85	0.85	NA	NA	None	NA	NA	NA	NA	NA	NA	NA	NA	None	NA	NA	NA	NA	NA	NA	NA	NA	0.4	Income and productivity gains from delivering vaccine (US$ / dose)	-0.0175485	0.0305315	0.0318067	0.01552	0.0644164	0.0704479	0.0814611	0.0774216	0.0831428	0.112975	0.101596	0.0962527	0.122749	0.14247	0.1131
4	PEV (Pre-Erythrocytic Vaccine)	3	0.35	2	1	5-17mo	5, 6, & 7 months	None	0.89	0.95	0.97	0.97	NA	NA	None	NA	NA	NA	NA	NA	NA	NA	NA	None	NA	NA	NA	NA	NA	NA	NA	NA	0.4	Cases per 100,000 population	85916.4	85348.6	84771.4	84545.7	84172.7	84395.3	84249.8	84324.2	84094.2	83346	83252.2	82897.6	82957.4	82971.2	82087.2
4	PEV (Pre-Erythrocytic Vaccine)	3	0.35	2	1	5-17mo	5, 6, & 7 months	None	0.89	0.95	0.97	0.97	NA	NA	None	NA	NA	NA	NA	NA	NA	NA	NA	None	NA	NA	NA	NA	NA	NA	NA	NA	0.4	Severe Cases per 100,000 population	1503.73	1503.09	1465.09	1458.27	1452.27	1461.91	1453.27	1454.91	1455.73	1451.09	1429.73	1436.18	1437.91	1449.64	1433.91
4	PEV (Pre-Erythrocytic Vaccine)	3	0.35	2	1	5-17mo	5, 6, & 7 months	None	0.89	0.95	0.97	0.97	NA	NA	None	NA	NA	NA	NA	NA	NA	NA	NA	None	NA	NA	NA	NA	NA	NA	NA	NA	0.4	Deaths per 100,000 population	311	314.091	297.545	296.091	298.182	296	297.182	304.818	297.818	303.091	298.273	297.182	295.909	287.818	303.091
4	PEV (Pre-Erythrocytic Vaccine)	3	0.35	2	1	5-17mo	5, 6, & 7 months	None	0.89	0.95	0.97	0.97	NA	NA	None	NA	NA	NA	NA	NA	NA	NA	NA	None	NA	NA	NA	NA	NA	NA	NA	NA	0.4	Cases in <5yo per 100,000 population	6878.18	6501.55	6132.55	5993.36	5809.09	5769.27	5785.82	5834.45	5777.09	5761.91	5717.18	5744.91	5685.36	5687.55	5640.64
4	PEV (Pre-Erythrocytic Vaccine)	3	0.35	2	1	5-17mo	5, 6, & 7 months	None	0.89	0.95	0.97	0.97	NA	NA	None	NA	NA	NA	NA	NA	NA	NA	NA	None	NA	NA	NA	NA	NA	NA	NA	NA	0.4	Severe Cases in <5yo per 100,000 population	357.727	338	318.909	308.364	299.545	293.455	307.182	306	300.091	302.818	295.273	292	290.909	303	304.182
4	PEV (Pre-Erythrocytic Vaccine)	3	0.35	2	1	5-17mo	5, 6, & 7 months	None	0.89	0.95	0.97	0.97	NA	NA	None	NA	NA	NA	NA	NA	NA	NA	NA	None	NA	NA	NA	NA	NA	NA	NA	NA	0.4	Deaths in < 5yo per 100,000 population	87.9091	79.2727	76.8182	77.3636	77.2727	76.2727	77	76.7273	76.9091	72.9091	77	75.6364	75.1818	72.3636	76.8182
4	PEV (Pre-Erythrocytic Vaccine)	3	0.35	2	1	5-17mo	5, 6, & 7 months	None	0.89	0.95	0.97	0.97	NA	NA	None	NA	NA	NA	NA	NA	NA	NA	NA	None	NA	NA	NA	NA	NA	NA	NA	NA	0.4	DALYs per 100,000 population	7948.77	7950.06	7570.72	7527.93	7595.93	7531.38	7574.95	7746.15	7616.21	7667.85	7603.77	7509.03	7547.72	7316.51	7715.4
4	PEV (Pre-Erythrocytic Vaccine)	3	0.35	2	1	5-17mo	5, 6, & 7 months	None	0.89	0.95	0.97	0.97	NA	NA	None	NA	NA	NA	NA	NA	NA	NA	NA	None	NA	NA	NA	NA	NA	NA	NA	NA	0.4	Income and productivity gains from delivering vaccine (US$ / dose)	0.0285245	0.19512	0.365746	0.44619	0.547413	0.47181	0.502556	0.462301	0.510387	0.789422	0.878142	1.01125	0.989447	0.968284	1.31148
5	PEV (Pre-Erythrocytic Vaccine)	3	0.35	2	1	5-17mo	5, 6, & 7 months	None	0.7	0.81	0.93	0.93	NA	NA	None	NA	NA	NA	NA	NA	NA	NA	NA	None	NA	NA	NA	NA	NA	NA	NA	NA	0.4	Cases per 100,000 population	86395	85933.2	85613.8	85224.3	84697.8	84547.2	84179.7	83929.6	84087.6	82591.1	82492.7	82178.8	82730	83357.1	83593.1
5	PEV (Pre-Erythrocytic Vaccine)	3	0.35	2	1	5-17mo	5, 6, & 7 months	None	0.7	0.81	0.93	0.93	NA	NA	None	NA	NA	NA	NA	NA	NA	NA	NA	None	NA	NA	NA	NA	NA	NA	NA	NA	0.4	Severe Cases per 100,000 population	1514	1518.08	1494.58	1455.08	1456.17	1454.5	1446.75	1444.92	1448.75	1427.42	1433.83	1429.92	1462.92	1456.42	1452.92
5	PEV (Pre-Erythrocytic Vaccine)	3	0.35	2	1	5-17mo	5, 6, & 7 months	None	0.7	0.81	0.93	0.93	NA	NA	None	NA	NA	NA	NA	NA	NA	NA	NA	None	NA	NA	NA	NA	NA	NA	NA	NA	0.4	Deaths per 100,000 population	307.833	304.5	314.25	301.917	302.25	306.333	298.25	300.583	292.667	293.25	298.583	302	310.25	294.417	309.333
5	PEV (Pre-Erythrocytic Vaccine)	3	0.35	2	1	5-17mo	5, 6, & 7 months	None	0.7	0.81	0.93	0.93	NA	NA	None	NA	NA	NA	NA	NA	NA	NA	NA	None	NA	NA	NA	NA	NA	NA	NA	NA	0.4	Cases in <5yo per 100,000 population	6971.42	6593.58	6425.92	6176.92	5989.17	6026.42	6007.5	5902.5	5939.25	5828.08	5876.17	5834.92	5867.83	5855.83	5947.92
5	PEV (Pre-Erythrocytic Vaccine)	3	0.35	2	1	5-17mo	5, 6, & 7 months	None	0.7	0.81	0.93	0.93	NA	NA	None	NA	NA	NA	NA	NA	NA	NA	NA	None	NA	NA	NA	NA	NA	NA	NA	NA	0.4	Severe Cases in <5yo per 100,000 population	353	347.583	335.25	312	309.833	310.25	309.75	301.833	308.083	299.833	306.583	303	305.75	303.083	306.667
5	PEV (Pre-Erythrocytic Vaccine)	3	0.35	2	1	5-17mo	5, 6, & 7 months	None	0.7	0.81	0.93	0.93	NA	NA	None	NA	NA	NA	NA	NA	NA	NA	NA	None	NA	NA	NA	NA	NA	NA	NA	NA	0.4	Deaths in < 5yo per 100,000 population	83.1667	77.9167	83.75	80.5	76.5833	78.1667	75.0833	78.5	76.4167	71.6667	78.5833	75.3333	80.5	75.6667	80.5833
5	PEV (Pre-Erythrocytic Vaccine)	3	0.35	2	1	5-17mo	5, 6, & 7 months	None	0.7	0.81	0.93	0.93	NA	NA	None	NA	NA	NA	NA	NA	NA	NA	NA	None	NA	NA	NA	NA	NA	NA	NA	NA	0.4	DALYs per 100,000 population	7864.01	7763.48	7997.84	7668.29	7696.54	7765.6	7559.39	7652.81	7463.66	7419.59	7580.73	7666.33	7880.68	7506.94	7860.48
5	PEV (Pre-Erythrocytic Vaccine)	3	0.35	2	1	5-17mo	5, 6, & 7 months	None	0.7	0.81	0.93	0.93	NA	NA	None	NA	NA	NA	NA	NA	NA	NA	NA	None	NA	NA	NA	NA	NA	NA	NA	NA	0.4	Income and productivity gains from delivering vaccine (US$ / dose)	-0.195802	-0.0420625	0.110079	0.293499	0.502368	0.568699	0.727205	0.801425	0.686344	1.36774	1.45527	1.61409	1.36027	1.02401	0.96233
6	PEV (Pre-Erythrocytic Vaccine)	3	0.35	2	1	5-17mo	5, 6, & 7 months	None	0.5	0.69	0.85	0.85	NA	NA	None	NA	NA	NA	NA	NA	NA	NA	NA	None	NA	NA	NA	NA	NA	NA	NA	NA	0.4	Cases per 100,000 population	86261.2	85429.4	85428	85646.9	84719.2	84664.9	84450.8	84482.4	84149.4	83731.2	83972.6	84048.7	83612.8	83275	83828.1
6	PEV (Pre-Erythrocytic Vaccine)	3	0.35	2	1	5-17mo	5, 6, & 7 months	None	0.5	0.69	0.85	0.85	NA	NA	None	NA	NA	NA	NA	NA	NA	NA	NA	None	NA	NA	NA	NA	NA	NA	NA	NA	0.4	Severe Cases per 100,000 population	1528	1490.83	1455.58	1486.25	1474.58	1466.92	1455.83	1445.08	1458.92	1452.67	1468.5	1476.33	1466.75	1446.83	1477.75
6	PEV (Pre-Erythrocytic Vaccine)	3	0.35	2	1	5-17mo	5, 6, & 7 months	None	0.5	0.69	0.85	0.85	NA	NA	None	NA	NA	NA	NA	NA	NA	NA	NA	None	NA	NA	NA	NA	NA	NA	NA	NA	0.4	Deaths per 100,000 population	315.667	308.083	298.917	316.75	313.583	301.75	304.75	306.417	297.75	310.167	312.167	297.583	297.917	307.667	306.25
6	PEV (Pre-Erythrocytic Vaccine)	3	0.35	2	1	5-17mo	5, 6, & 7 months	None	0.5	0.69	0.85	0.85	NA	NA	None	NA	NA	NA	NA	NA	NA	NA	NA	None	NA	NA	NA	NA	NA	NA	NA	NA	0.4	Cases in <5yo per 100,000 population	6942.5	6643.75	6502.58	6384.08	6159.25	6156.92	6158.08	6141.17	6149.17	6102.08	6133	6137.5	6087.42	6022.92	6159.58
6	PEV (Pre-Erythrocytic Vaccine)	3	0.35	2	1	5-17mo	5, 6, & 7 months	None	0.5	0.69	0.85	0.85	NA	NA	None	NA	NA	NA	NA	NA	NA	NA	NA	None	NA	NA	NA	NA	NA	NA	NA	NA	0.4	Severe Cases in <5yo per 100,000 population	364.167	340.917	328.167	325.583	329.917	323.083	309.667	321.167	314.5	313	317.333	316.75	319	315.333	320.25
6	PEV (Pre-Erythrocytic Vaccine)	3	0.35	2	1	5-17mo	5, 6, & 7 months	None	0.5	0.69	0.85	0.85	NA	NA	None	NA	NA	NA	NA	NA	NA	NA	NA	None	NA	NA	NA	NA	NA	NA	NA	NA	0.4	Deaths in < 5yo per 100,000 population	84.25	81	78.5	83.5	85.3333	81.1667	75.3333	81.3333	78.4167	82.4167	77.9167	77.5833	78.5	82.0833	80.8333
6	PEV (Pre-Erythrocytic Vaccine)	3	0.35	2	1	5-17mo	5, 6, & 7 months	None	0.5	0.69	0.85	0.85	NA	NA	None	NA	NA	NA	NA	NA	NA	NA	NA	None	NA	NA	NA	NA	NA	NA	NA	NA	0.4	DALYs per 100,000 population	8028.74	7855.62	7610.03	8052.08	7970.44	7714.74	7743.69	7811.66	7604.67	7914.99	7952.5	7616.78	7570.57	7845.6	7754.42
6	PEV (Pre-Erythrocytic Vaccine)	3	0.35	2	1	5-17mo	5, 6, & 7 months	None	0.5	0.69	0.85	0.85	NA	NA	None	NA	NA	NA	NA	NA	NA	NA	NA	None	NA	NA	NA	NA	NA	NA	NA	NA	0.4	Income and productivity gains from delivering vaccine (US$ / dose)	-0.175485	0.305315	0.318067	0.1552	0.644164	0.704479	0.814611	0.774216	0.831428	1.12975	1.01596	0.962527	1.22749	1.4247	1.131
7	PEV (Pre-Erythrocytic Vaccine)	3	0.35	2	10	5-17mo	5, 6, & 7 months	None	0.89	0.95	0.97	0.97	NA	NA	None	NA	NA	NA	NA	NA	NA	NA	NA	None	NA	NA	NA	NA	NA	NA	NA	NA	0.4	Cases per 100,000 population	140162	138550	137339	136612	136361	136326	136513	136489	136508	136797	137117	137392	137757	137857	138006
7	PEV (Pre-Erythrocytic Vaccine)	3	0.35	2	10	5-17mo	5, 6, & 7 months	None	0.89	0.95	0.97	0.97	NA	NA	None	NA	NA	NA	NA	NA	NA	NA	NA	None	NA	NA	NA	NA	NA	NA	NA	NA	0.4	Severe Cases per 100,000 population	1826.45	1762.82	1737.82	1747.55	1758.64	1742.73	1771.73	1808.64	1798.27	1813.18	1825.27	1808.09	1836	1828.91	1838.09
7	PEV (Pre-Erythrocytic Vaccine)	3	0.35	2	10	5-17mo	5, 6, & 7 months	None	0.89	0.95	0.97	0.97	NA	NA	None	NA	NA	NA	NA	NA	NA	NA	NA	None	NA	NA	NA	NA	NA	NA	NA	NA	0.4	Deaths per 100,000 population	372.455	350.091	345.909	343.727	353.364	340.455	350.455	357.909	346.182	342.727	355.727	350.818	359.455	351.182	364.545
7	PEV (Pre-Erythrocytic Vaccine)	3	0.35	2	10	5-17mo	5, 6, & 7 months	None	0.89	0.95	0.97	0.97	NA	NA	None	NA	NA	NA	NA	NA	NA	NA	NA	None	NA	NA	NA	NA	NA	NA	NA	NA	0.4	Cases in <5yo per 100,000 population	30413.9	29114.1	28094.9	27401.1	27222.9	27085.6	27270	27240.4	27208.8	27175.4	27205.5	27277.9	27140.2	27182.2	27230.5
7	PEV (Pre-Erythrocytic Vaccine)	3	0.35	2	10	5-17mo	5, 6, & 7 months	None	0.89	0.95	0.97	0.97	NA	NA	None	NA	NA	NA	NA	NA	NA	NA	NA	None	NA	NA	NA	NA	NA	NA	NA	NA	0.4	Severe Cases in <5yo per 100,000 population	1193.09	1129.18	1103.45	1111.73	1121.91	1111.27	1109.45	1137.09	1121.27	1115.91	1125.91	1123.09	1122.91	1117.64	1130.82
7	PEV (Pre-Erythrocytic Vaccine)	3	0.35	2	10	5-17mo	5, 6, & 7 months	None	0.89	0.95	0.97	0.97	NA	NA	None	NA	NA	NA	NA	NA	NA	NA	NA	None	NA	NA	NA	NA	NA	NA	NA	NA	0.4	Deaths in < 5yo per 100,000 population	248.182	220.545	219.545	219.636	225.727	213.818	219.818	226.182	211.818	211.364	224.273	216.455	215.818	211.273	221.182
7	PEV (Pre-Erythrocytic Vaccine)	3	0.35	2	10	5-17mo	5, 6, & 7 months	None	0.89	0.95	0.97	0.97	NA	NA	None	NA	NA	NA	NA	NA	NA	NA	NA	None	NA	NA	NA	NA	NA	NA	NA	NA	0.4	DALYs per 100,000 population	10096	9490.36	9392.1	9338.79	9565.89	9283.16	9492.75	9713.72	9392.98	9345.2	9613.39	9544.25	9744.94	9552.6	9894.17
7	PEV (Pre-Erythrocytic Vaccine)	3	0.35	2	10	5-17mo	5, 6, & 7 months	None	0.89	0.95	0.97	0.97	NA	NA	None	NA	NA	NA	NA	NA	NA	NA	NA	None	NA	NA	NA	NA	NA	NA	NA	NA	0.4	Income and productivity gains from delivering vaccine (US$ / dose)	0.0598691	0.487659	0.758277	0.87101	0.95041	0.947286	0.867596	0.866223	0.851253	0.697554	0.57702	0.538744	0.316755	0.322844	0.210062
8	PEV (Pre-Erythrocytic Vaccine)	3	0.35	2	10	5-17mo	5, 6, & 7 months	None	0.7	0.81	0.93	0.93	NA	NA	None	NA	NA	NA	NA	NA	NA	NA	NA	None	NA	NA	NA	NA	NA	NA	NA	NA	0.4	Cases per 100,000 population	139945	138951	138097	137548	137183	136973	136950	137082	137257	137587	137817	137806	138156	138285	138316
8	PEV (Pre-Erythrocytic Vaccine)	3	0.35	2	10	5-17mo	5, 6, & 7 months	None	0.7	0.81	0.93	0.93	NA	NA	None	NA	NA	NA	NA	NA	NA	NA	NA	None	NA	NA	NA	NA	NA	NA	NA	NA	0.4	Severe Cases per 100,000 population	1834	1746.18	1776.18	1731.73	1766.27	1775.45	1775.27	1824.91	1804.27	1822.09	1816	1854.18	1860.73	1841.36	1852.36
8	PEV (Pre-Erythrocytic Vaccine)	3	0.35	2	10	5-17mo	5, 6, & 7 months	None	0.7	0.81	0.93	0.93	NA	NA	None	NA	NA	NA	NA	NA	NA	NA	NA	None	NA	NA	NA	NA	NA	NA	NA	NA	0.4	Deaths per 100,000 population	369.818	351.364	344.636	343.273	343	348.364	351.727	369.909	358.455	361.545	351.091	351.636	371	369.273	362.455
8	PEV (Pre-Erythrocytic Vaccine)	3	0.35	2	10	5-17mo	5, 6, & 7 months	None	0.7	0.81	0.93	0.93	NA	NA	None	NA	NA	NA	NA	NA	NA	NA	NA	None	NA	NA	NA	NA	NA	NA	NA	NA	0.4	Cases in <5yo per 100,000 population	30588.8	29401.2	28679.5	28088.7	27900.2	27873.2	27732.9	27797.5	27786.5	27818.5	27887	27783.9	27904.9	27900.5	27932.4
8	PEV (Pre-Erythrocytic Vaccine)	3	0.35	2	10	5-17mo	5, 6, & 7 months	None	0.7	0.81	0.93	0.93	NA	NA	None	NA	NA	NA	NA	NA	NA	NA	NA	None	NA	NA	NA	NA	NA	NA	NA	NA	0.4	Severe Cases in <5yo per 100,000 population	1191.64	1138	1142.09	1116.09	1138.09	1130.27	1129.45	1145.73	1130.73	1137.09	1133.82	1156.73	1155.09	1150.18	1149.64
8	PEV (Pre-Erythrocytic Vaccine)	3	0.35	2	10	5-17mo	5, 6, & 7 months	None	0.7	0.81	0.93	0.93	NA	NA	None	NA	NA	NA	NA	NA	NA	NA	NA	None	NA	NA	NA	NA	NA	NA	NA	NA	0.4	Deaths in < 5yo per 100,000 population	242.091	225.273	220.545	218.636	222.636	220.636	222.455	232.727	228.182	221.636	219.182	218	234.273	230.818	224.727
8	PEV (Pre-Erythrocytic Vaccine)	3	0.35	2	10	5-17mo	5, 6, & 7 months	None	0.7	0.81	0.93	0.93	NA	NA	None	NA	NA	NA	NA	NA	NA	NA	NA	None	NA	NA	NA	NA	NA	NA	NA	NA	0.4	DALYs per 100,000 population	10067.1	9508.47	9361.18	9322.57	9286.72	9472.72	9568.72	10020.3	9692.76	9781.3	9507.46	9553.57	10072	9988.23	9807.88
8	PEV (Pre-Erythrocytic Vaccine)	3	0.35	2	10	5-17mo	5, 6, & 7 months	None	0.7	0.81	0.93	0.93	NA	NA	None	NA	NA	NA	NA	NA	NA	NA	NA	None	NA	NA	NA	NA	NA	NA	NA	NA	0.4	Income and productivity gains from delivering vaccine (US$ / dose)	0.194402	0.485954	0.657622	0.846841	0.895735	1.00326	0.967801	0.894112	0.841638	0.658406	0.553286	0.507205	0.401158	0.338162	0.256684
9	PEV (Pre-Erythrocytic Vaccine)	3	0.35	2	10	5-17mo	5, 6, & 7 months	None	0.5	0.69	0.85	0.85	NA	NA	None	NA	NA	NA	NA	NA	NA	NA	NA	None	NA	NA	NA	NA	NA	NA	NA	NA	0.4	Cases per 100,000 population	140288	139267	138418	138055	137912	137945	137619	137846	138007	138065	138238	138579	138672	138638	139229
9	PEV (Pre-Erythrocytic Vaccine)	3	0.35	2	10	5-17mo	5, 6, & 7 months	None	0.5	0.69	0.85	0.85	NA	NA	None	NA	NA	NA	NA	NA	NA	NA	NA	None	NA	NA	NA	NA	NA	NA	NA	NA	0.4	Severe Cases per 100,000 population	1837	1808.92	1789.58	1779.25	1797.67	1802.17	1813.58	1806.42	1825.75	1836	1842.42	1849.08	1840.17	1860.58	1860.67
9	PEV (Pre-Erythrocytic Vaccine)	3	0.35	2	10	5-17mo	5, 6, & 7 months	None	0.5	0.69	0.85	0.85	NA	NA	None	NA	NA	NA	NA	NA	NA	NA	NA	None	NA	NA	NA	NA	NA	NA	NA	NA	0.4	Deaths per 100,000 population	369.167	361.333	354.167	350.083	351.667	347.917	352.667	363.167	362	359.667	351.917	368.333	370.333	362.25	365.5
9	PEV (Pre-Erythrocytic Vaccine)	3	0.35	2	10	5-17mo	5, 6, & 7 months	None	0.5	0.69	0.85	0.85	NA	NA	None	NA	NA	NA	NA	NA	NA	NA	NA	None	NA	NA	NA	NA	NA	NA	NA	NA	0.4	Cases in <5yo per 100,000 population	30639.5	29740.5	28975.7	28718.4	28449.6	28482	28439.9	28462	28518.4	28528	28412.4	28499.8	28444.9	28517.7	28610.1
9	PEV (Pre-Erythrocytic Vaccine)	3	0.35	2	10	5-17mo	5, 6, & 7 months	None	0.5	0.69	0.85	0.85	NA	NA	None	NA	NA	NA	NA	NA	NA	NA	NA	None	NA	NA	NA	NA	NA	NA	NA	NA	0.4	Severe Cases in <5yo per 100,000 population	1205.25	1181.33	1156.5	1147.33	1168.08	1160.33	1160.92	1157.17	1165.25	1158.67	1169.75	1167.92	1161.5	1174.75	1184.33
9	PEV (Pre-Erythrocytic Vaccine)	3	0.35	2	10	5-17mo	5, 6, & 7 months	None	0.5	0.69	0.85	0.85	NA	NA	None	NA	NA	NA	NA	NA	NA	NA	NA	None	NA	NA	NA	NA	NA	NA	NA	NA	0.4	Deaths in < 5yo per 100,000 population	238.25	234.417	228.833	227.417	220.333	223.833	226.167	227.333	230	228.417	222.667	231.25	232.333	227.583	226.083
9	PEV (Pre-Erythrocytic Vaccine)	3	0.35	2	10	5-17mo	5, 6, & 7 months	None	0.5	0.69	0.85	0.85	NA	NA	None	NA	NA	NA	NA	NA	NA	NA	NA	None	NA	NA	NA	NA	NA	NA	NA	NA	0.4	DALYs per 100,000 population	10014.8	9799.3	9626.95	9512.26	9539.62	9485.47	9588.56	9856.55	9833.94	9754.34	9580.17	9955.36	10018.7	9821.13	9899.02
9	PEV (Pre-Erythrocytic Vaccine)	3	0.35	2	10	5-17mo	5, 6, & 7 months	None	0.5	0.69	0.85	0.85	NA	NA	None	NA	NA	NA	NA	NA	NA	NA	NA	None	NA	NA	NA	NA	NA	NA	NA	NA	0.4	Income and productivity gains from delivering vaccine (US$ / dose)	0.0741148	0.47365	0.721208	0.851989	0.839157	0.82725	0.983127	0.89384	0.792576	0.713424	0.605842	0.488353	0.36132	0.376977	0.0408609
10	PEV (Pre-Erythrocytic Vaccine)	3	0.35	2	100	5-17mo	5, 6, & 7 months	None	0.89	0.95	0.97	0.97	NA	NA	None	NA	NA	NA	NA	NA	NA	NA	NA	None	NA	NA	NA	NA	NA	NA	NA	NA	0.4	Cases per 100,000 population	111131	109585	109267	109584	110239	111105	111915	112653	113300	113768	114148	114428	114602	114864	114929
10	PEV (Pre-Erythrocytic Vaccine)	3	0.35	2	100	5-17mo	5, 6, & 7 months	None	0.89	0.95	0.97	0.97	NA	NA	None	NA	NA	NA	NA	NA	NA	NA	NA	None	NA	NA	NA	NA	NA	NA	NA	NA	0.4	Severe Cases per 100,000 population	1493.38	1460.47	1501.83	1536.64	1564.01	1587.24	1591.45	1594.6	1604.2	1603.77	1602.31	1607.7	1605.54	1597.37	1607.34
10	PEV (Pre-Erythrocytic Vaccine)	3	0.35	2	100	5-17mo	5, 6, & 7 months	None	0.89	0.95	0.97	0.97	NA	NA	None	NA	NA	NA	NA	NA	NA	NA	NA	None	NA	NA	NA	NA	NA	NA	NA	NA	0.4	Deaths per 100,000 population	362.427	350.505	357.049	359.932	361.592	365.049	369.32	367.553	371.214	370.951	367.515	370.534	372.165	369.544	367.748
10	PEV (Pre-Erythrocytic Vaccine)	3	0.35	2	100	5-17mo	5, 6, & 7 months	None	0.89	0.95	0.97	0.97	NA	NA	None	NA	NA	NA	NA	NA	NA	NA	NA	None	NA	NA	NA	NA	NA	NA	NA	NA	0.4	Cases in <5yo per 100,000 population	52314.4	50831.5	50485.6	50766.6	51335	51494.4	51519.9	51574.2	51570.1	51550	51560.4	51548.1	51545.7	51613.1	51604.5
10	PEV (Pre-Erythrocytic Vaccine)	3	0.35	2	100	5-17mo	5, 6, & 7 months	None	0.89	0.95	0.97	0.97	NA	NA	None	NA	NA	NA	NA	NA	NA	NA	NA	None	NA	NA	NA	NA	NA	NA	NA	NA	0.4	Severe Cases in <5yo per 100,000 population	1377.49	1344.96	1382.83	1419.96	1446.05	1454.9	1450.83	1451.42	1458.25	1454.2	1452.17	1457.28	1454.6	1446.2	1455.21
10	PEV (Pre-Erythrocytic Vaccine)	3	0.35	2	100	5-17mo	5, 6, & 7 months	None	0.89	0.95	0.97	0.97	NA	NA	None	NA	NA	NA	NA	NA	NA	NA	NA	None	NA	NA	NA	NA	NA	NA	NA	NA	0.4	Deaths in < 5yo per 100,000 population	330.252	319.029	325.165	328.058	329.32	330.796	333.709	332.32	334.019	334.223	330.359	331.379	334.67	331.146	330.233
10	PEV (Pre-Erythrocytic Vaccine)	3	0.35	2	100	5-17mo	5, 6, & 7 months	None	0.89	0.95	0.97	0.97	NA	NA	None	NA	NA	NA	NA	NA	NA	NA	NA	None	NA	NA	NA	NA	NA	NA	NA	NA	0.4	DALYs per 100,000 population	9760.75	9440.51	9623.19	9700.52	9757.83	9845.36	9952.7	9914.59	10007.9	10002.9	9912.73	10007.8	10046.5	9970.98	9924.74
10	PEV (Pre-Erythrocytic Vaccine)	3	0.35	2	100	5-17mo	5, 6, & 7 months	None	0.89	0.95	0.97	0.97	NA	NA	None	NA	NA	NA	NA	NA	NA	NA	NA	None	NA	NA	NA	NA	NA	NA	NA	NA	0.4	Income and productivity gains from delivering vaccine (US$ / dose)	0.174729	0.487299	0.502677	0.433284	0.260073	-0.0666319	-0.359299	-0.63487	-0.881583	-1.06209	-1.18558	-1.30837	-1.36841	-1.43893	-1.4857
11	PEV (Pre-Erythrocytic Vaccine)	3	0.35	2	100	5-17mo	5, 6, & 7 months	None	0.7	0.81	0.93	0.93	NA	NA	None	NA	NA	NA	NA	NA	NA	NA	NA	None	NA	NA	NA	NA	NA	NA	NA	NA	0.4	Cases per 100,000 population	111275	109912	109737	110002	110611	111180	111836	112542	112997	113542	113716	113922	114118	114252	114349
11	PEV (Pre-Erythrocytic Vaccine)	3	0.35	2	100	5-17mo	5, 6, & 7 months	None	0.7	0.81	0.93	0.93	NA	NA	None	NA	NA	NA	NA	NA	NA	NA	NA	None	NA	NA	NA	NA	NA	NA	NA	NA	0.4	Severe Cases per 100,000 population	1506.08	1480.21	1523.46	1546.67	1580.71	1584.92	1572.33	1585.92	1598.54	1580.96	1600.62	1585.79	1596.75	1597.08	1575.62
11	PEV (Pre-Erythrocytic Vaccine)	3	0.35	2	100	5-17mo	5, 6, & 7 months	None	0.7	0.81	0.93	0.93	NA	NA	None	NA	NA	NA	NA	NA	NA	NA	NA	None	NA	NA	NA	NA	NA	NA	NA	NA	0.4	Deaths per 100,000 population	363.833	362.458	352.167	356.125	358.958	368.25	370.958	372.25	372.667	374.375	370.542	371.458	373.167	369.5	367.667
11	PEV (Pre-Erythrocytic Vaccine)	3	0.35	2	100	5-17mo	5, 6, & 7 months	None	0.7	0.81	0.93	0.93	NA	NA	None	NA	NA	NA	NA	NA	NA	NA	NA	None	NA	NA	NA	NA	NA	NA	NA	NA	0.4	Cases in <5yo per 100,000 population	52477.5	51227.5	50971.2	51180.1	51669.2	51756.5	51850.6	51850	51866.1	51904.1	51884	51849.9	51877.7	51834.4	51873
11	PEV (Pre-Erythrocytic Vaccine)	3	0.35	2	100	5-17mo	5, 6, & 7 months	None	0.7	0.81	0.93	0.93	NA	NA	None	NA	NA	NA	NA	NA	NA	NA	NA	None	NA	NA	NA	NA	NA	NA	NA	NA	0.4	Severe Cases in <5yo per 100,000 population	1388.29	1362.75	1405.08	1428.42	1464.25	1457	1433.12	1445.71	1454.42	1437.5	1455.71	1440.54	1452.5	1450.67	1433.54
11	PEV (Pre-Erythrocytic Vaccine)	3	0.35	2	100	5-17mo	5, 6, & 7 months	None	0.7	0.81	0.93	0.93	NA	NA	None	NA	NA	NA	NA	NA	NA	NA	NA	None	NA	NA	NA	NA	NA	NA	NA	NA	0.4	Deaths in < 5yo per 100,000 population	332.292	330.542	320.417	325.833	328.75	334.458	335.208	338.208	335.083	338.833	335.792	335.708	336.375	330.625	330.708
11	PEV (Pre-Erythrocytic Vaccine)	3	0.35	2	100	5-17mo	5, 6, & 7 months	None	0.7	0.81	0.93	0.93	NA	NA	None	NA	NA	NA	NA	NA	NA	NA	NA	None	NA	NA	NA	NA	NA	NA	NA	NA	0.4	DALYs per 100,000 population	9801.81	9756.04	9496.88	9600.1	9674.25	9935.41	9992.4	10038.6	10038.1	10070.9	9992.68	10034.4	10056.4	9959.08	9934.57
11	PEV (Pre-Erythrocytic Vaccine)	3	0.35	2	100	5-17mo	5, 6, & 7 months	None	0.7	0.81	0.93	0.93	NA	NA	None	NA	NA	NA	NA	NA	NA	NA	NA	None	NA	NA	NA	NA	NA	NA	NA	NA	0.4	Income and productivity gains from delivering vaccine (US$ / dose)	0.17423	0.531751	0.492288	0.414611	0.214353	-0.0453669	-0.330263	-0.649632	-0.848732	-1.0947	-1.17086	-1.25996	-1.35017	-1.41672	-1.45403
12	PEV (Pre-Erythrocytic Vaccine)	3	0.35	2	100	5-17mo	5, 6, & 7 months	None	0.5	0.69	0.85	0.85	NA	NA	None	NA	NA	NA	NA	NA	NA	NA	NA	None	NA	NA	NA	NA	NA	NA	NA	NA	0.4	Cases per 100,000 population	111449	110593	110326	110385	110857	111458	111930	112422	112776	113130	113392	113540	113673	113863	113926
12	PEV (Pre-Erythrocytic Vaccine)	3	0.35	2	100	5-17mo	5, 6, & 7 months	None	0.5	0.69	0.85	0.85	NA	NA	None	NA	NA	NA	NA	NA	NA	NA	NA	None	NA	NA	NA	NA	NA	NA	NA	NA	0.4	Severe Cases per 100,000 population	1520.73	1487.47	1531.07	1557.4	1534.2	1569.33	1595.13	1559.67	1587.93	1581.87	1570.2	1547.33	1573.8	1586.87	1576.87
12	PEV (Pre-Erythrocytic Vaccine)	3	0.35	2	100	5-17mo	5, 6, & 7 months	None	0.5	0.69	0.85	0.85	NA	NA	None	NA	NA	NA	NA	NA	NA	NA	NA	None	NA	NA	NA	NA	NA	NA	NA	NA	0.4	Deaths per 100,000 population	366.533	359.4	356.333	370	360.933	365.467	372.467	377.067	371.067	374.2	367	364.267	372.467	364.867	368.4
12	PEV (Pre-Erythrocytic Vaccine)	3	0.35	2	100	5-17mo	5, 6, & 7 months	None	0.5	0.69	0.85	0.85	NA	NA	None	NA	NA	NA	NA	NA	NA	NA	NA	None	NA	NA	NA	NA	NA	NA	NA	NA	0.4	Cases in <5yo per 100,000 population	52672.3	51715.1	51533.1	51560.9	51976.4	52016.5	52098.9	52133.9	52134.3	52161.8	52138.1	52088.1	52172.6	52189	52163.9
12	PEV (Pre-Erythrocytic Vaccine)	3	0.35	2	100	5-17mo	5, 6, & 7 months	None	0.5	0.69	0.85	0.85	NA	NA	None	NA	NA	NA	NA	NA	NA	NA	NA	None	NA	NA	NA	NA	NA	NA	NA	NA	0.4	Severe Cases in <5yo per 100,000 population	1405.4	1373.07	1415.67	1439.33	1419	1445.13	1465.67	1428.73	1451.07	1444.07	1432.8	1417	1437	1451.27	1442.53
12	PEV (Pre-Erythrocytic Vaccine)	3	0.35	2	100	5-17mo	5, 6, & 7 months	None	0.5	0.69	0.85	0.85	NA	NA	None	NA	NA	NA	NA	NA	NA	NA	NA	None	NA	NA	NA	NA	NA	NA	NA	NA	0.4	Deaths in < 5yo per 100,000 population	335.733	329.933	324.733	336.867	330.2	332.4	338.933	340.867	332.2	338.133	331.467	329.533	335.533	329.867	332.467
12	PEV (Pre-Erythrocytic Vaccine)	3	0.35	2	100	5-17mo	5, 6, & 7 months	None	0.5	0.69	0.85	0.85	NA	NA	None	NA	NA	NA	NA	NA	NA	NA	NA	None	NA	NA	NA	NA	NA	NA	NA	NA	0.4	DALYs per 100,000 population	9865.76	9693.4	9610.33	9987.2	9718.8	9873.07	10044.3	10168	10009.2	10088.8	9882.3	9832.56	10034.2	9840.61	9924.23
12	PEV (Pre-Erythrocytic Vaccine)	3	0.35	2	100	5-17mo	5, 6, & 7 months	None	0.5	0.69	0.85	0.85	NA	NA	None	NA	NA	NA	NA	NA	NA	NA	NA	None	NA	NA	NA	NA	NA	NA	NA	NA	0.4	Income and productivity gains from delivering vaccine (US$ / dose)	0.154495	0.385887	0.450782	0.401945	0.24152	-0.126658	-0.387297	-0.612182	-0.874527	-1.05189	-1.18912	-1.26282	-1.37464	-1.44375	-1.5125
13	PEV (Pre-Erythrocytic Vaccine)	3	0.35	4	0.1	5-17mo	5, 6, & 7 months	None	0.89	0.95	0.97	0.97	NA	NA	None	NA	NA	NA	NA	NA	NA	NA	NA	None	NA	NA	NA	NA	NA	NA	NA	NA	0.4	Cases per 100,000 population	8603.38	8583.5	8505.3	8441.18	8382.59	8354.01	8250.95	8229	8197.15	8088.11	8048.75	7973.89	7911.42	7903.17	7899.92
13	PEV (Pre-Erythrocytic Vaccine)	3	0.35	4	0.1	5-17mo	5, 6, & 7 months	None	0.89	0.95	0.97	0.97	NA	NA	None	NA	NA	NA	NA	NA	NA	NA	NA	None	NA	NA	NA	NA	NA	NA	NA	NA	0.4	Severe Cases per 100,000 population	151.718	150.145	146.055	144.691	141.645	143.127	141.918	140.864	138.918	141.373	136.8	136.427	136.664	135.964	136.736
13	PEV (Pre-Erythrocytic Vaccine)	3	0.35	4	0.1	5-17mo	5, 6, & 7 months	None	0.89	0.95	0.97	0.97	NA	NA	None	NA	NA	NA	NA	NA	NA	NA	NA	None	NA	NA	NA	NA	NA	NA	NA	NA	0.4	Deaths per 100,000 population	30.6455	31.0636	30.1545	30.4182	30.3273	29.2182	30.0091	28.4182	29.1364	29.3091	29.2364	28.4091	29.1091	28.0636	28.7182
13	PEV (Pre-Erythrocytic Vaccine)	3	0.35	4	0.1	5-17mo	5, 6, & 7 months	None	0.89	0.95	0.97	0.97	NA	NA	None	NA	NA	NA	NA	NA	NA	NA	NA	None	NA	NA	NA	NA	NA	NA	NA	NA	0.4	Cases in <5yo per 100,000 population	688.691	650.382	608.491	571.8	545.818	536.073	530.173	526.518	525.964	522.018	520.491	507.582	507.373	505.209	507.082
13	PEV (Pre-Erythrocytic Vaccine)	3	0.35	4	0.1	5-17mo	5, 6, & 7 months	None	0.89	0.95	0.97	0.97	NA	NA	None	NA	NA	NA	NA	NA	NA	NA	NA	None	NA	NA	NA	NA	NA	NA	NA	NA	0.4	Severe Cases in <5yo per 100,000 population	34.9909	33.6818	31.1091	29.6909	27.8182	28.9636	28.2182	27.8909	27.1545	28.1636	27.0182	26.9818	26.6364	26.2273	27.4909
13	PEV (Pre-Erythrocytic Vaccine)	3	0.35	4	0.1	5-17mo	5, 6, & 7 months	None	0.89	0.95	0.97	0.97	NA	NA	None	NA	NA	NA	NA	NA	NA	NA	NA	None	NA	NA	NA	NA	NA	NA	NA	NA	0.4	Deaths in < 5yo per 100,000 population	8.12727	8.57273	7.70909	7.76364	7.87273	7.58182	7.44545	7.15455	7.41818	7.43636	7.48182	7.13636	7.26364	6.57273	7.37273
13	PEV (Pre-Erythrocytic Vaccine)	3	0.35	4	0.1	5-17mo	5, 6, & 7 months	None	0.89	0.95	0.97	0.97	NA	NA	None	NA	NA	NA	NA	NA	NA	NA	NA	None	NA	NA	NA	NA	NA	NA	NA	NA	0.4	DALYs per 100,000 population	781.273	793.646	768.45	773.178	770.569	743.895	763.702	725.125	738.235	743.958	744.074	721.058	737.202	709.977	729.479
13	PEV (Pre-Erythrocytic Vaccine)	3	0.35	4	0.1	5-17mo	5, 6, & 7 months	None	0.89	0.95	0.97	0.97	NA	NA	None	NA	NA	NA	NA	NA	NA	NA	NA	None	NA	NA	NA	NA	NA	NA	NA	NA	0.4	Income and productivity gains from delivering vaccine (US$ / dose)	-0.00409315	0.000459486	0.0267414	0.0466467	0.0671885	0.074403	0.111254	0.117473	0.129126	0.165994	0.186669	0.213784	0.237411	0.242063	0.240534
14	PEV (Pre-Erythrocytic Vaccine)	3	0.35	4	0.1	5-17mo	5, 6, & 7 months	None	0.7	0.81	0.93	0.93	NA	NA	None	NA	NA	NA	NA	NA	NA	NA	NA	None	NA	NA	NA	NA	NA	NA	NA	NA	0.4	Cases per 100,000 population	8639.53	8596.76	8551.31	8476.06	8459.09	8333.02	8251.97	8170.88	8116.23	8057.55	8092.29	8056.98	7998.21	7950.51	7983.12
14	PEV (Pre-Erythrocytic Vaccine)	3	0.35	4	0.1	5-17mo	5, 6, & 7 months	None	0.7	0.81	0.93	0.93	NA	NA	None	NA	NA	NA	NA	NA	NA	NA	NA	None	NA	NA	NA	NA	NA	NA	NA	NA	0.4	Severe Cases per 100,000 population	152.782	148.973	147.391	145.836	144.4	143.427	139.473	138.627	139.773	137.391	137.291	138.391	138.655	138.264	137.509
14	PEV (Pre-Erythrocytic Vaccine)	3	0.35	4	0.1	5-17mo	5, 6, & 7 months	None	0.7	0.81	0.93	0.93	NA	NA	None	NA	NA	NA	NA	NA	NA	NA	NA	None	NA	NA	NA	NA	NA	NA	NA	NA	0.4	Deaths per 100,000 population	31.1273	31.1909	30.2818	29.6727	30.3364	29.6091	29.2	28.9545	30.0909	28.7636	29.3909	28.5	29.5364	29.7	28.3818
14	PEV (Pre-Erythrocytic Vaccine)	3	0.35	4	0.1	5-17mo	5, 6, & 7 months	None	0.7	0.81	0.93	0.93	NA	NA	None	NA	NA	NA	NA	NA	NA	NA	NA	None	NA	NA	NA	NA	NA	NA	NA	NA	0.4	Cases in <5yo per 100,000 population	692.791	665.482	630.355	598.9	577.436	558.845	551.927	553.282	543.927	532.618	541.409	536.791	533.427	531.818	535.7
14	PEV (Pre-Erythrocytic Vaccine)	3	0.35	4	0.1	5-17mo	5, 6, & 7 months	None	0.7	0.81	0.93	0.93	NA	NA	None	NA	NA	NA	NA	NA	NA	NA	NA	None	NA	NA	NA	NA	NA	NA	NA	NA	0.4	Severe Cases in <5yo per 100,000 population	36.0636	33.4818	31.8273	31.4455	30.1818	29.3636	28.2909	28.8909	28.3818	27.3273	27.7636	28.1182	27.8	28.3455	27.6636
14	PEV (Pre-Erythrocytic Vaccine)	3	0.35	4	0.1	5-17mo	5, 6, & 7 months	None	0.7	0.81	0.93	0.93	NA	NA	None	NA	NA	NA	NA	NA	NA	NA	NA	None	NA	NA	NA	NA	NA	NA	NA	NA	0.4	Deaths in < 5yo per 100,000 population	8.49091	8.25455	7.39091	7.43636	8	7.90909	7.54545	7.41818	7.78182	6.9	7.29091	7.03636	7.34545	7.67273	6.92727
14	PEV (Pre-Erythrocytic Vaccine)	3	0.35	4	0.1	5-17mo	5, 6, & 7 months	None	0.7	0.81	0.93	0.93	NA	NA	None	NA	NA	NA	NA	NA	NA	NA	NA	None	NA	NA	NA	NA	NA	NA	NA	NA	0.4	DALYs per 100,000 population	790.867	790.673	771.42	753.343	767.875	756.162	742.349	734.619	762.871	727.094	745.596	726.123	755.151	756.813	720.146
14	PEV (Pre-Erythrocytic Vaccine)	3	0.35	4	0.1	5-17mo	5, 6, & 7 months	None	0.7	0.81	0.93	0.93	NA	NA	None	NA	NA	NA	NA	NA	NA	NA	NA	None	NA	NA	NA	NA	NA	NA	NA	NA	0.4	Income and productivity gains from delivering vaccine (US$ / dose)	-0.0215889	0.00102067	0.0144901	0.0462039	0.0493118	0.105535	0.143168	0.176051	0.195624	0.221638	0.21452	0.22633	0.254667	0.271003	0.262452
15	PEV (Pre-Erythrocytic Vaccine)	3	0.35	4	0.1	5-17mo	5, 6, & 7 months	None	0.5	0.69	0.85	0.85	NA	NA	None	NA	NA	NA	NA	NA	NA	NA	NA	None	NA	NA	NA	NA	NA	NA	NA	NA	0.4	Cases per 100,000 population	8639.22	8564.79	8579.16	8554.12	8416.15	8425.7	8337.89	8373.2	8317.66	8310.99	8331.4	8267.88	8166.65	8168.73	8157.24
15	PEV (Pre-Erythrocytic Vaccine)	3	0.35	4	0.1	5-17mo	5, 6, & 7 months	None	0.5	0.69	0.85	0.85	NA	NA	None	NA	NA	NA	NA	NA	NA	NA	NA	None	NA	NA	NA	NA	NA	NA	NA	NA	0.4	Severe Cases per 100,000 population	153.345	148.782	148.718	149.636	144.991	144.264	142.245	144.855	141.764	141.255	142.836	143.045	140.482	142.4	142.8
15	PEV (Pre-Erythrocytic Vaccine)	3	0.35	4	0.1	5-17mo	5, 6, & 7 months	None	0.5	0.69	0.85	0.85	NA	NA	None	NA	NA	NA	NA	NA	NA	NA	NA	None	NA	NA	NA	NA	NA	NA	NA	NA	0.4	Deaths per 100,000 population	30.9455	31.1545	30.8818	30.4545	30.7909	29.1091	29.5182	29.7364	29.8636	29.8	30.2727	29.6091	29.0364	29.7364	29.0909
15	PEV (Pre-Erythrocytic Vaccine)	3	0.35	4	0.1	5-17mo	5, 6, & 7 months	None	0.5	0.69	0.85	0.85	NA	NA	None	NA	NA	NA	NA	NA	NA	NA	NA	None	NA	NA	NA	NA	NA	NA	NA	NA	0.4	Cases in <5yo per 100,000 population	694.091	661.582	648.282	623.936	599.064	598.555	583.627	582.364	579.418	581.1	581.491	581.773	570.927	575.073	570.409
15	PEV (Pre-Erythrocytic Vaccine)	3	0.35	4	0.1	5-17mo	5, 6, & 7 months	None	0.5	0.69	0.85	0.85	NA	NA	None	NA	NA	NA	NA	NA	NA	NA	NA	None	NA	NA	NA	NA	NA	NA	NA	NA	0.4	Severe Cases in <5yo per 100,000 population	36.9091	33.9727	33.1	33.1273	31.2909	30.8091	31.3091	30.5273	29.3909	29.5909	29.3636	29.9364	30.0091	30.1818	30.4909
15	PEV (Pre-Erythrocytic Vaccine)	3	0.35	4	0.1	5-17mo	5, 6, & 7 months	None	0.5	0.69	0.85	0.85	NA	NA	None	NA	NA	NA	NA	NA	NA	NA	NA	None	NA	NA	NA	NA	NA	NA	NA	NA	0.4	Deaths in < 5yo per 100,000 population	8.27273	8.27273	8.33636	8.01818	7.59091	7.7	7.68182	7.80909	7.65455	7.89091	8.10909	7.88182	7.62727	7.91818	7.34545
15	PEV (Pre-Erythrocytic Vaccine)	3	0.35	4	0.1	5-17mo	5, 6, & 7 months	None	0.5	0.69	0.85	0.85	NA	NA	None	NA	NA	NA	NA	NA	NA	NA	NA	None	NA	NA	NA	NA	NA	NA	NA	NA	0.4	DALYs per 100,000 population	790.152	791.931	785.211	775.449	779.333	742.776	748.433	757.196	761.802	755.818	768.834	751.368	739.181	756.67	738.307
15	PEV (Pre-Erythrocytic Vaccine)	3	0.35	4	0.1	5-17mo	5, 6, & 7 months	None	0.5	0.69	0.85	0.85	NA	NA	None	NA	NA	NA	NA	NA	NA	NA	NA	None	NA	NA	NA	NA	NA	NA	NA	NA	0.4	Income and productivity gains from delivering vaccine (US$ / dose)	-0.0286678	0.0170493	0.00850762	0.0130338	0.0981904	0.0878222	0.138806	0.1088	0.141103	0.145558	0.134172	0.172488	0.233783	0.228599	0.233183
16	PEV (Pre-Erythrocytic Vaccine)	3	0.35	4	1	5-17mo	5, 6, & 7 months	None	0.89	0.95	0.97	0.97	NA	NA	None	NA	NA	NA	NA	NA	NA	NA	NA	None	NA	NA	NA	NA	NA	NA	NA	NA	0.4	Cases per 100,000 population	86033.8	85835	85053	84411.8	83825.9	83540.1	82509.5	82290	81971.5	80881.1	80487.5	79738.9	79114.2	79031.7	78999.2
16	PEV (Pre-Erythrocytic Vaccine)	3	0.35	4	1	5-17mo	5, 6, & 7 months	None	0.89	0.95	0.97	0.97	NA	NA	None	NA	NA	NA	NA	NA	NA	NA	NA	None	NA	NA	NA	NA	NA	NA	NA	NA	0.4	Severe Cases per 100,000 population	1517.18	1501.45	1460.55	1446.91	1416.45	1431.27	1419.18	1408.64	1389.18	1413.73	1368	1364.27	1366.64	1359.64	1367.36
16	PEV (Pre-Erythrocytic Vaccine)	3	0.35	4	1	5-17mo	5, 6, & 7 months	None	0.89	0.95	0.97	0.97	NA	NA	None	NA	NA	NA	NA	NA	NA	NA	NA	None	NA	NA	NA	NA	NA	NA	NA	NA	0.4	Deaths per 100,000 population	306.455	310.636	301.545	304.182	303.273	292.182	300.091	284.182	291.364	293.091	292.364	284.091	291.091	280.636	287.182
16	PEV (Pre-Erythrocytic Vaccine)	3	0.35	4	1	5-17mo	5, 6, & 7 months	None	0.89	0.95	0.97	0.97	NA	NA	None	NA	NA	NA	NA	NA	NA	NA	NA	None	NA	NA	NA	NA	NA	NA	NA	NA	0.4	Cases in <5yo per 100,000 population	6886.91	6503.82	6084.91	5718	5458.18	5360.73	5301.73	5265.18	5259.64	5220.18	5204.91	5075.82	5073.73	5052.09	5070.82
16	PEV (Pre-Erythrocytic Vaccine)	3	0.35	4	1	5-17mo	5, 6, & 7 months	None	0.89	0.95	0.97	0.97	NA	NA	None	NA	NA	NA	NA	NA	NA	NA	NA	None	NA	NA	NA	NA	NA	NA	NA	NA	0.4	Severe Cases in <5yo per 100,000 population	349.909	336.818	311.091	296.909	278.182	289.636	282.182	278.909	271.545	281.636	270.182	269.818	266.364	262.273	274.909
16	PEV (Pre-Erythrocytic Vaccine)	3	0.35	4	1	5-17mo	5, 6, & 7 months	None	0.89	0.95	0.97	0.97	NA	NA	None	NA	NA	NA	NA	NA	NA	NA	NA	None	NA	NA	NA	NA	NA	NA	NA	NA	0.4	Deaths in < 5yo per 100,000 population	81.2727	85.7273	77.0909	77.6364	78.7273	75.8182	74.4545	71.5455	74.1818	74.3636	74.8182	71.3636	72.6364	65.7273	73.7273
16	PEV (Pre-Erythrocytic Vaccine)	3	0.35	4	1	5-17mo	5, 6, & 7 months	None	0.89	0.95	0.97	0.97	NA	NA	None	NA	NA	NA	NA	NA	NA	NA	NA	None	NA	NA	NA	NA	NA	NA	NA	NA	0.4	DALYs per 100,000 population	7812.73	7936.46	7684.5	7731.78	7705.69	7438.95	7637.02	7251.25	7382.35	7439.58	7440.74	7210.58	7372.02	7099.77	7294.79
16	PEV (Pre-Erythrocytic Vaccine)	3	0.35	4	1	5-17mo	5, 6, & 7 months	None	0.89	0.95	0.97	0.97	NA	NA	None	NA	NA	NA	NA	NA	NA	NA	NA	None	NA	NA	NA	NA	NA	NA	NA	NA	0.4	Income and productivity gains from delivering vaccine (US$ / dose)	-0.0409315	0.00459486	0.267414	0.466467	0.671885	0.74403	1.11254	1.17473	1.29126	1.65994	1.86669	2.13784	2.37411	2.42063	2.40534
17	PEV (Pre-Erythrocytic Vaccine)	3	0.35	4	1	5-17mo	5, 6, & 7 months	None	0.7	0.81	0.93	0.93	NA	NA	None	NA	NA	NA	NA	NA	NA	NA	NA	None	NA	NA	NA	NA	NA	NA	NA	NA	0.4	Cases per 100,000 population	86395.3	85967.6	85513.1	84760.6	84590.9	83330.2	82519.7	81708.8	81162.3	80575.5	80922.9	80569.8	79982.1	79505.1	79831.2
17	PEV (Pre-Erythrocytic Vaccine)	3	0.35	4	1	5-17mo	5, 6, & 7 months	None	0.7	0.81	0.93	0.93	NA	NA	None	NA	NA	NA	NA	NA	NA	NA	NA	None	NA	NA	NA	NA	NA	NA	NA	NA	0.4	Severe Cases per 100,000 population	1527.82	1489.73	1473.91	1458.36	1444	1434.27	1394.73	1386.27	1397.73	1373.91	1372.91	1383.91	1386.55	1382.64	1375.09
17	PEV (Pre-Erythrocytic Vaccine)	3	0.35	4	1	5-17mo	5, 6, & 7 months	None	0.7	0.81	0.93	0.93	NA	NA	None	NA	NA	NA	NA	NA	NA	NA	NA	None	NA	NA	NA	NA	NA	NA	NA	NA	0.4	Deaths per 100,000 population	311.273	311.909	302.818	296.727	303.364	296.091	292	289.545	300.909	287.636	293.909	285	295.364	297	283.818
17	PEV (Pre-Erythrocytic Vaccine)	3	0.35	4	1	5-17mo	5, 6, & 7 months	None	0.7	0.81	0.93	0.93	NA	NA	None	NA	NA	NA	NA	NA	NA	NA	NA	None	NA	NA	NA	NA	NA	NA	NA	NA	0.4	Cases in <5yo per 100,000 population	6927.91	6654.82	6303.55	5989	5774.36	5588.45	5519.27	5532.82	5439.27	5326.18	5414.09	5367.91	5334.27	5318.18	5357
17	PEV (Pre-Erythrocytic Vaccine)	3	0.35	4	1	5-17mo	5, 6, & 7 months	None	0.7	0.81	0.93	0.93	NA	NA	None	NA	NA	NA	NA	NA	NA	NA	NA	None	NA	NA	NA	NA	NA	NA	NA	NA	0.4	Severe Cases in <5yo per 100,000 population	360.636	334.818	318.273	314.455	301.818	293.636	282.909	288.909	283.818	273.273	277.636	281.182	278	283.455	276.636
17	PEV (Pre-Erythrocytic Vaccine)	3	0.35	4	1	5-17mo	5, 6, & 7 months	None	0.7	0.81	0.93	0.93	NA	NA	None	NA	NA	NA	NA	NA	NA	NA	NA	None	NA	NA	NA	NA	NA	NA	NA	NA	0.4	Deaths in < 5yo per 100,000 population	84.9091	82.5455	73.9091	74.3636	80	79.0909	75.4545	74.1818	77.8182	69	72.9091	70.3636	73.4545	76.7273	69.2727
17	PEV (Pre-Erythrocytic Vaccine)	3	0.35	4	1	5-17mo	5, 6, & 7 months	None	0.7	0.81	0.93	0.93	NA	NA	None	NA	NA	NA	NA	NA	NA	NA	NA	None	NA	NA	NA	NA	NA	NA	NA	NA	0.4	DALYs per 100,000 population	7908.67	7906.73	7714.2	7533.43	7678.75	7561.62	7423.49	7346.19	7628.71	7270.94	7455.96	7261.23	7551.51	7568.13	7201.46
17	PEV (Pre-Erythrocytic Vaccine)	3	0.35	4	1	5-17mo	5, 6, & 7 months	None	0.7	0.81	0.93	0.93	NA	NA	None	NA	NA	NA	NA	NA	NA	NA	NA	None	NA	NA	NA	NA	NA	NA	NA	NA	0.4	Income and productivity gains from delivering vaccine (US$ / dose)	-0.215889	0.0102067	0.144901	0.462039	0.493118	1.05535	1.43168	1.76051	1.95624	2.21638	2.1452	2.2633	2.54667	2.71003	2.62452
18	PEV (Pre-Erythrocytic Vaccine)	3	0.35	4	1	5-17mo	5, 6, & 7 months	None	0.5	0.69	0.85	0.85	NA	NA	None	NA	NA	NA	NA	NA	NA	NA	NA	None	NA	NA	NA	NA	NA	NA	NA	NA	0.4	Cases per 100,000 population	86392.2	85647.9	85791.6	85541.2	84161.5	84257	83378.9	83732	83176.6	83109.9	83314	82678.8	81666.5	81687.3	81572.4
18	PEV (Pre-Erythrocytic Vaccine)	3	0.35	4	1	5-17mo	5, 6, & 7 months	None	0.5	0.69	0.85	0.85	NA	NA	None	NA	NA	NA	NA	NA	NA	NA	NA	None	NA	NA	NA	NA	NA	NA	NA	NA	0.4	Severe Cases per 100,000 population	1533.45	1487.82	1487.18	1496.36	1449.91	1442.64	1422.45	1448.55	1417.64	1412.55	1428.36	1430.45	1404.82	1424	1428
18	PEV (Pre-Erythrocytic Vaccine)	3	0.35	4	1	5-17mo	5, 6, & 7 months	None	0.5	0.69	0.85	0.85	NA	NA	None	NA	NA	NA	NA	NA	NA	NA	NA	None	NA	NA	NA	NA	NA	NA	NA	NA	0.4	Deaths per 100,000 population	309.455	311.545	308.818	304.545	307.909	291.091	295.182	297.364	298.636	298	302.727	296.091	290.364	297.364	290.909
18	PEV (Pre-Erythrocytic Vaccine)	3	0.35	4	1	5-17mo	5, 6, & 7 months	None	0.5	0.69	0.85	0.85	NA	NA	None	NA	NA	NA	NA	NA	NA	NA	NA	None	NA	NA	NA	NA	NA	NA	NA	NA	0.4	Cases in <5yo per 100,000 population	6940.91	6615.82	6482.82	6239.36	5990.64	5985.55	5836.27	5823.64	5794.18	5811	5814.91	5817.73	5709.27	5750.73	5704.09
18	PEV (Pre-Erythrocytic Vaccine)	3	0.35	4	1	5-17mo	5, 6, & 7 months	None	0.5	0.69	0.85	0.85	NA	NA	None	NA	NA	NA	NA	NA	NA	NA	NA	None	NA	NA	NA	NA	NA	NA	NA	NA	0.4	Severe Cases in <5yo per 100,000 population	369.091	339.727	331	331.273	312.909	308.091	313.091	305.273	293.909	295.909	293.636	299.364	300.091	301.818	304.909
18	PEV (Pre-Erythrocytic Vaccine)	3	0.35	4	1	5-17mo	5, 6, & 7 months	None	0.5	0.69	0.85	0.85	NA	NA	None	NA	NA	NA	NA	NA	NA	NA	NA	None	NA	NA	NA	NA	NA	NA	NA	NA	0.4	Deaths in < 5yo per 100,000 population	82.7273	82.7273	83.3636	80.1818	75.9091	77	76.8182	78.0909	76.5455	78.9091	81.0909	78.8182	76.2727	79.1818	73.4545
18	PEV (Pre-Erythrocytic Vaccine)	3	0.35	4	1	5-17mo	5, 6, & 7 months	None	0.5	0.69	0.85	0.85	NA	NA	None	NA	NA	NA	NA	NA	NA	NA	NA	None	NA	NA	NA	NA	NA	NA	NA	NA	0.4	DALYs per 100,000 population	7901.52	7919.31	7852.11	7754.49	7793.33	7427.76	7484.33	7571.96	7618.02	7558.18	7688.34	7513.68	7391.81	7566.7	7383.07
18	PEV (Pre-Erythrocytic Vaccine)	3	0.35	4	1	5-17mo	5, 6, & 7 months	None	0.5	0.69	0.85	0.85	NA	NA	None	NA	NA	NA	NA	NA	NA	NA	NA	None	NA	NA	NA	NA	NA	NA	NA	NA	0.4	Income and productivity gains from delivering vaccine (US$ / dose)	-0.286678	0.170493	0.0850762	0.130338	0.981904	0.878222	1.38806	1.088	1.41103	1.45558	1.34172	1.72488	2.33783	2.28599	2.33183
19	PEV (Pre-Erythrocytic Vaccine)	3	0.35	4	10	5-17mo	5, 6, & 7 months	None	0.89	0.95	0.97	0.97	NA	NA	None	NA	NA	NA	NA	NA	NA	NA	NA	None	NA	NA	NA	NA	NA	NA	NA	NA	0.4	Cases per 100,000 population	140191	138419	136660	135718	134692	134138	134112	133652	133928	133859	134303	134090	134872	135339	135427
19	PEV (Pre-Erythrocytic Vaccine)	3	0.35	4	10	5-17mo	5, 6, & 7 months	None	0.89	0.95	0.97	0.97	NA	NA	None	NA	NA	NA	NA	NA	NA	NA	NA	None	NA	NA	NA	NA	NA	NA	NA	NA	0.4	Severe Cases per 100,000 population	1837.55	1765.73	1711.36	1698.36	1705.82	1704.27	1695.18	1743.45	1750.82	1777.45	1791.27	1802.82	1791.91	1846.18	1811
19	PEV (Pre-Erythrocytic Vaccine)	3	0.35	4	10	5-17mo	5, 6, & 7 months	None	0.89	0.95	0.97	0.97	NA	NA	None	NA	NA	NA	NA	NA	NA	NA	NA	None	NA	NA	NA	NA	NA	NA	NA	NA	0.4	Deaths per 100,000 population	376.545	334.273	337.182	339.455	330.273	334.545	336.091	339.636	338.909	350.273	347	351.909	351.727	353.273	358.364
19	PEV (Pre-Erythrocytic Vaccine)	3	0.35	4	10	5-17mo	5, 6, & 7 months	None	0.89	0.95	0.97	0.97	NA	NA	None	NA	NA	NA	NA	NA	NA	NA	NA	None	NA	NA	NA	NA	NA	NA	NA	NA	0.4	Cases in <5yo per 100,000 population	30409.3	28928.9	27512.7	26570.7	25748.3	25587.2	25580	25527.1	25604.4	25554.8	25592.5	25471.3	25529.8	25605.5	25583.1
19	PEV (Pre-Erythrocytic Vaccine)	3	0.35	4	10	5-17mo	5, 6, & 7 months	None	0.89	0.95	0.97	0.97	NA	NA	None	NA	NA	NA	NA	NA	NA	NA	NA	None	NA	NA	NA	NA	NA	NA	NA	NA	0.4	Severe Cases in <5yo per 100,000 population	1206.27	1136.36	1083.55	1075.82	1074.27	1070.64	1067.82	1076.73	1061.36	1071.27	1069.45	1072.09	1053	1081.91	1054.36
19	PEV (Pre-Erythrocytic Vaccine)	3	0.35	4	10	5-17mo	5, 6, & 7 months	None	0.89	0.95	0.97	0.97	NA	NA	None	NA	NA	NA	NA	NA	NA	NA	NA	None	NA	NA	NA	NA	NA	NA	NA	NA	0.4	Deaths in < 5yo per 100,000 population	245.364	211.091	212.818	217.182	207.909	211.273	212.364	211.455	203.636	213.909	212.273	214.091	209.545	211.818	210.909
19	PEV (Pre-Erythrocytic Vaccine)	3	0.35	4	10	5-17mo	5, 6, & 7 months	None	0.89	0.95	0.97	0.97	NA	NA	None	NA	NA	NA	NA	NA	NA	NA	NA	None	NA	NA	NA	NA	NA	NA	NA	NA	0.4	DALYs per 100,000 population	10198.6	9099.14	9144.15	9226.98	8980.04	9078.6	9093.77	9213.57	9210.54	9529.04	9421.94	9544.17	9572.08	9582.46	9687.6
19	PEV (Pre-Erythrocytic Vaccine)	3	0.35	4	10	5-17mo	5, 6, & 7 months	None	0.89	0.95	0.97	0.97	NA	NA	None	NA	NA	NA	NA	NA	NA	NA	NA	None	NA	NA	NA	NA	NA	NA	NA	NA	0.4	Income and productivity gains from delivering vaccine (US$ / dose)	0.0454576	0.484757	0.921711	1.10493	1.3344	1.50568	1.51761	1.65304	1.52936	1.51925	1.35559	1.41136	1.12878	0.912797	0.903988
20	PEV (Pre-Erythrocytic Vaccine)	3	0.35	4	10	5-17mo	5, 6, & 7 months	None	0.7	0.81	0.93	0.93	NA	NA	None	NA	NA	NA	NA	NA	NA	NA	NA	None	NA	NA	NA	NA	NA	NA	NA	NA	0.4	Cases per 100,000 population	140051	138632	137539	136710	135751	135386	134770	135166	135228	134920	135171	135615	135961	136183	136443
20	PEV (Pre-Erythrocytic Vaccine)	3	0.35	4	10	5-17mo	5, 6, & 7 months	None	0.7	0.81	0.93	0.93	NA	NA	None	NA	NA	NA	NA	NA	NA	NA	NA	None	NA	NA	NA	NA	NA	NA	NA	NA	0.4	Severe Cases per 100,000 population	1836.27	1783.82	1735.91	1723.09	1740.82	1739.82	1746.91	1755.45	1780.09	1780.18	1791.55	1818.27	1831.09	1841	1835.82
20	PEV (Pre-Erythrocytic Vaccine)	3	0.35	4	10	5-17mo	5, 6, & 7 months	None	0.7	0.81	0.93	0.93	NA	NA	None	NA	NA	NA	NA	NA	NA	NA	NA	None	NA	NA	NA	NA	NA	NA	NA	NA	0.4	Deaths per 100,000 population	372.091	336.455	349.545	344.273	342.636	338.091	350.818	345.636	353.182	359.636	347.182	363.636	358.818	361.545	362.545
20	PEV (Pre-Erythrocytic Vaccine)	3	0.35	4	10	5-17mo	5, 6, & 7 months	None	0.7	0.81	0.93	0.93	NA	NA	None	NA	NA	NA	NA	NA	NA	NA	NA	None	NA	NA	NA	NA	NA	NA	NA	NA	0.4	Cases in <5yo per 100,000 population	30435.9	29188.7	28174.3	27279.5	26725.7	26598.5	26509	26567.7	26489.4	26531.8	26505.8	26545.5	26541.5	26541.5	26569.5
20	PEV (Pre-Erythrocytic Vaccine)	3	0.35	4	10	5-17mo	5, 6, & 7 months	None	0.7	0.81	0.93	0.93	NA	NA	None	NA	NA	NA	NA	NA	NA	NA	NA	None	NA	NA	NA	NA	NA	NA	NA	NA	0.4	Severe Cases in <5yo per 100,000 population	1213.18	1145.45	1108.36	1106.91	1106	1090.73	1093.73	1093.09	1091.55	1082.09	1091.73	1098.91	1100.27	1101.18	1090.82
20	PEV (Pre-Erythrocytic Vaccine)	3	0.35	4	10	5-17mo	5, 6, & 7 months	None	0.7	0.81	0.93	0.93	NA	NA	None	NA	NA	NA	NA	NA	NA	NA	NA	None	NA	NA	NA	NA	NA	NA	NA	NA	0.4	Deaths in < 5yo per 100,000 population	241.545	213.727	222.455	220.818	220.091	212	218.818	215.182	213.182	219.818	212.727	216.909	217.818	217.364	220.818
20	PEV (Pre-Erythrocytic Vaccine)	3	0.35	4	10	5-17mo	5, 6, & 7 months	None	0.7	0.81	0.93	0.93	NA	NA	None	NA	NA	NA	NA	NA	NA	NA	NA	None	NA	NA	NA	NA	NA	NA	NA	NA	0.4	DALYs per 100,000 population	10108.6	9130.6	9474.25	9317.55	9309.43	9203.45	9532.05	9382.96	9580.27	9704.89	9461.25	9864.38	9722.56	9796.54	9854.48
20	PEV (Pre-Erythrocytic Vaccine)	3	0.35	4	10	5-17mo	5, 6, & 7 months	None	0.7	0.81	0.93	0.93	NA	NA	None	NA	NA	NA	NA	NA	NA	NA	NA	None	NA	NA	NA	NA	NA	NA	NA	NA	0.4	Income and productivity gains from delivering vaccine (US$ / dose)	0.125798	0.54197	0.83977	1.03511	1.28917	1.46955	1.71763	1.52838	1.44837	1.61988	1.46641	1.28647	1.07865	0.960833	0.837418
21	PEV (Pre-Erythrocytic Vaccine)	3	0.35	4	10	5-17mo	5, 6, & 7 months	None	0.5	0.69	0.85	0.85	NA	NA	None	NA	NA	NA	NA	NA	NA	NA	NA	None	NA	NA	NA	NA	NA	NA	NA	NA	0.4	Cases per 100,000 population	140294	138918	138028	137390	136970	136632	135977	136453	136249	136381	136726	136920	136798	137121	137267
21	PEV (Pre-Erythrocytic Vaccine)	3	0.35	4	10	5-17mo	5, 6, & 7 months	None	0.5	0.69	0.85	0.85	NA	NA	None	NA	NA	NA	NA	NA	NA	NA	NA	None	NA	NA	NA	NA	NA	NA	NA	NA	0.4	Severe Cases per 100,000 population	1828.18	1794.18	1764.09	1760.36	1797	1763.91	1776.73	1800.82	1790.55	1796.73	1803.27	1803.45	1831.55	1815.36	1835
21	PEV (Pre-Erythrocytic Vaccine)	3	0.35	4	10	5-17mo	5, 6, & 7 months	None	0.5	0.69	0.85	0.85	NA	NA	None	NA	NA	NA	NA	NA	NA	NA	NA	None	NA	NA	NA	NA	NA	NA	NA	NA	0.4	Deaths per 100,000 population	372.182	358.182	347.273	351.636	350	345.636	346	354.727	360.273	347	347.727	350.909	360.455	353.455	352.636
21	PEV (Pre-Erythrocytic Vaccine)	3	0.35	4	10	5-17mo	5, 6, & 7 months	None	0.5	0.69	0.85	0.85	NA	NA	None	NA	NA	NA	NA	NA	NA	NA	NA	None	NA	NA	NA	NA	NA	NA	NA	NA	0.4	Cases in <5yo per 100,000 population	30516.1	29456	28752	28132.2	27633.5	27499.2	27379	27469.9	27541.4	27381.8	27536.8	27544	27469.8	27407.3	27510.2
21	PEV (Pre-Erythrocytic Vaccine)	3	0.35	4	10	5-17mo	5, 6, & 7 months	None	0.5	0.69	0.85	0.85	NA	NA	None	NA	NA	NA	NA	NA	NA	NA	NA	None	NA	NA	NA	NA	NA	NA	NA	NA	0.4	Severe Cases in <5yo per 100,000 population	1193.55	1164.45	1132.45	1122.91	1153.18	1132.73	1137.18	1129.45	1123.09	1122.45	1122.09	1110.27	1127.09	1111.18	1126.91
21	PEV (Pre-Erythrocytic Vaccine)	3	0.35	4	10	5-17mo	5, 6, & 7 months	None	0.5	0.69	0.85	0.85	NA	NA	None	NA	NA	NA	NA	NA	NA	NA	NA	None	NA	NA	NA	NA	NA	NA	NA	NA	0.4	Deaths in < 5yo per 100,000 population	236.818	231.818	222.545	226.364	221.091	222.727	223.818	221.727	224.818	219.182	218.455	220.364	221.455	216.727	215.091
21	PEV (Pre-Erythrocytic Vaccine)	3	0.35	4	10	5-17mo	5, 6, & 7 months	None	0.5	0.69	0.85	0.85	NA	NA	None	NA	NA	NA	NA	NA	NA	NA	NA	None	NA	NA	NA	NA	NA	NA	NA	NA	0.4	DALYs per 100,000 population	10082.7	9712.1	9442.28	9526.02	9493.32	9395.46	9390.78	9608.61	9771.23	9444.25	9443.91	9550.11	9791.72	9591.81	9562.64
21	PEV (Pre-Erythrocytic Vaccine)	3	0.35	4	10	5-17mo	5, 6, & 7 months	None	0.5	0.69	0.85	0.85	NA	NA	None	NA	NA	NA	NA	NA	NA	NA	NA	None	NA	NA	NA	NA	NA	NA	NA	NA	0.4	Income and productivity gains from delivering vaccine (US$ / dose)	0.0463068	0.583038	0.952404	1.14181	1.20418	1.38787	1.65635	1.44569	1.57721	1.44387	1.23339	1.14868	1.1474	0.999145	0.91166
22	PEV (Pre-Erythrocytic Vaccine)	3	0.35	4	100	5-17mo	5, 6, & 7 months	None	0.89	0.95	0.97	0.97	NA	NA	None	NA	NA	NA	NA	NA	NA	NA	NA	None	NA	NA	NA	NA	NA	NA	NA	NA	0.4	Cases per 100,000 population	111130	109222	108465	108524	109145	110040	111188	112317	113325	114242	115075	115391	115984	116352	116540
22	PEV (Pre-Erythrocytic Vaccine)	3	0.35	4	100	5-17mo	5, 6, & 7 months	None	0.89	0.95	0.97	0.97	NA	NA	None	NA	NA	NA	NA	NA	NA	NA	NA	None	NA	NA	NA	NA	NA	NA	NA	NA	0.4	Severe Cases per 100,000 population	1500.43	1469.71	1488.07	1512.57	1561.43	1570.36	1595.86	1610.79	1612	1629.14	1632.79	1619.5	1616.29	1602.79	1619.43
22	PEV (Pre-Erythrocytic Vaccine)	3	0.35	4	100	5-17mo	5, 6, & 7 months	None	0.89	0.95	0.97	0.97	NA	NA	None	NA	NA	NA	NA	NA	NA	NA	NA	None	NA	NA	NA	NA	NA	NA	NA	NA	0.4	Deaths per 100,000 population	362	350.643	356.286	348.714	350.357	354.5	363.643	360.5	369.714	360.357	373.214	367.786	371	376.286	368.357
22	PEV (Pre-Erythrocytic Vaccine)	3	0.35	4	100	5-17mo	5, 6, & 7 months	None	0.89	0.95	0.97	0.97	NA	NA	None	NA	NA	NA	NA	NA	NA	NA	NA	None	NA	NA	NA	NA	NA	NA	NA	NA	0.4	Cases in <5yo per 100,000 population	52286.4	50452.3	49750.9	49726.2	50227.9	50426.9	50432.2	50525	50461.3	50522.1	50592	50476.6	50599.5	50623.2	50620.6
22	PEV (Pre-Erythrocytic Vaccine)	3	0.35	4	100	5-17mo	5, 6, & 7 months	None	0.89	0.95	0.97	0.97	NA	NA	None	NA	NA	NA	NA	NA	NA	NA	NA	None	NA	NA	NA	NA	NA	NA	NA	NA	0.4	Severe Cases in <5yo per 100,000 population	1383.29	1351.64	1367.86	1396.64	1439.14	1432.64	1444.29	1446.36	1440	1458.79	1460.93	1452.29	1448.21	1432	1446.29
22	PEV (Pre-Erythrocytic Vaccine)	3	0.35	4	100	5-17mo	5, 6, & 7 months	None	0.89	0.95	0.97	0.97	NA	NA	None	NA	NA	NA	NA	NA	NA	NA	NA	None	NA	NA	NA	NA	NA	NA	NA	NA	0.4	Deaths in < 5yo per 100,000 population	331.071	318.786	325.571	316.857	319.357	319.143	327.714	321.643	331.143	320.429	328.643	326.071	329.714	334.214	327.643
22	PEV (Pre-Erythrocytic Vaccine)	3	0.35	4	100	5-17mo	5, 6, & 7 months	None	0.89	0.95	0.97	0.97	NA	NA	None	NA	NA	NA	NA	NA	NA	NA	NA	None	NA	NA	NA	NA	NA	NA	NA	NA	0.4	DALYs per 100,000 population	9760.65	9476.45	9597.55	9420.37	9455.68	9551.75	9825.85	9759.38	9978.78	9743	10084.7	9936.01	10001.3	10167.9	9956.02
22	PEV (Pre-Erythrocytic Vaccine)	3	0.35	4	100	5-17mo	5, 6, & 7 months	None	0.89	0.95	0.97	0.97	NA	NA	None	NA	NA	NA	NA	NA	NA	NA	NA	None	NA	NA	NA	NA	NA	NA	NA	NA	0.4	Income and productivity gains from delivering vaccine (US$ / dose)	0.169914	0.547708	0.702501	0.659566	0.466669	0.146588	-0.302315	-0.705873	-1.12689	-1.45938	-1.75408	-1.89166	-2.0727	-2.1793	-2.30314
23	PEV (Pre-Erythrocytic Vaccine)	3	0.35	4	100	5-17mo	5, 6, & 7 months	None	0.7	0.81	0.93	0.93	NA	NA	None	NA	NA	NA	NA	NA	NA	NA	NA	None	NA	NA	NA	NA	NA	NA	NA	NA	0.4	Cases per 100,000 population	111181	109660	109100	109079	109613	110453	111326	112202	113064	113694	114301	114809	115099	115426	115593
23	PEV (Pre-Erythrocytic Vaccine)	3	0.35	4	100	5-17mo	5, 6, & 7 months	None	0.7	0.81	0.93	0.93	NA	NA	None	NA	NA	NA	NA	NA	NA	NA	NA	None	NA	NA	NA	NA	NA	NA	NA	NA	0.4	Severe Cases per 100,000 population	1495.96	1453.25	1490.64	1526.43	1562.39	1581.96	1591.39	1598	1602.18	1612.57	1605.32	1613.36	1612.5	1612.79	1605.11
23	PEV (Pre-Erythrocytic Vaccine)	3	0.35	4	100	5-17mo	5, 6, & 7 months	None	0.7	0.81	0.93	0.93	NA	NA	None	NA	NA	NA	NA	NA	NA	NA	NA	None	NA	NA	NA	NA	NA	NA	NA	NA	0.4	Deaths per 100,000 population	371.143	347.75	359.214	357.571	358.429	362.893	362.25	370.179	366.821	369.393	369.607	372.857	368.607	371.321	367.607
23	PEV (Pre-Erythrocytic Vaccine)	3	0.35	4	100	5-17mo	5, 6, & 7 months	None	0.7	0.81	0.93	0.93	NA	NA	None	NA	NA	NA	NA	NA	NA	NA	NA	None	NA	NA	NA	NA	NA	NA	NA	NA	0.4	Cases in <5yo per 100,000 population	52412.2	50936.5	50330.1	50323.1	50738.5	50983.3	50943.6	50964.8	50978.2	50947.8	51002.8	51115.2	50967	51092.4	51023.9
23	PEV (Pre-Erythrocytic Vaccine)	3	0.35	4	100	5-17mo	5, 6, & 7 months	None	0.7	0.81	0.93	0.93	NA	NA	None	NA	NA	NA	NA	NA	NA	NA	NA	None	NA	NA	NA	NA	NA	NA	NA	NA	0.4	Severe Cases in <5yo per 100,000 population	1382.79	1335.61	1373	1410.5	1441.86	1449.61	1445.25	1447.32	1442.75	1454.32	1447.89	1451.43	1446.11	1449.36	1443.61
23	PEV (Pre-Erythrocytic Vaccine)	3	0.35	4	100	5-17mo	5, 6, & 7 months	None	0.7	0.81	0.93	0.93	NA	NA	None	NA	NA	NA	NA	NA	NA	NA	NA	None	NA	NA	NA	NA	NA	NA	NA	NA	0.4	Deaths in < 5yo per 100,000 population	339.821	316.929	328.393	327.143	326.893	328.821	326.643	333.75	327.714	329.071	328.036	329.214	327.893	330.857	326.036
23	PEV (Pre-Erythrocytic Vaccine)	3	0.35	4	100	5-17mo	5, 6, & 7 months	None	0.7	0.81	0.93	0.93	NA	NA	None	NA	NA	NA	NA	NA	NA	NA	NA	None	NA	NA	NA	NA	NA	NA	NA	NA	0.4	DALYs per 100,000 population	9998.43	9390.21	9674.89	9644.99	9653.86	9786.1	9783.43	9980.73	9898.86	9972.15	9969.8	10042.8	9949.43	10030	9914.92
23	PEV (Pre-Erythrocytic Vaccine)	3	0.35	4	100	5-17mo	5, 6, & 7 months	None	0.7	0.81	0.93	0.93	NA	NA	None	NA	NA	NA	NA	NA	NA	NA	NA	None	NA	NA	NA	NA	NA	NA	NA	NA	0.4	Income and productivity gains from delivering vaccine (US$ / dose)	0.195684	0.591839	0.667666	0.661239	0.451229	0.0964534	-0.302244	-0.687475	-1.09261	-1.40642	-1.62486	-1.87158	-2.03929	-2.13266	-2.23677
24	PEV (Pre-Erythrocytic Vaccine)	3	0.35	4	100	5-17mo	5, 6, & 7 months	None	0.5	0.69	0.85	0.85	NA	NA	None	NA	NA	NA	NA	NA	NA	NA	NA	None	NA	NA	NA	NA	NA	NA	NA	NA	0.4	Cases per 100,000 population	111192	110139	109704	109794	110223	110761	111575	112120	112764	113297	113893	114237	114418	114772	114865
24	PEV (Pre-Erythrocytic Vaccine)	3	0.35	4	100	5-17mo	5, 6, & 7 months	None	0.5	0.69	0.85	0.85	NA	NA	None	NA	NA	NA	NA	NA	NA	NA	NA	None	NA	NA	NA	NA	NA	NA	NA	NA	0.4	Severe Cases per 100,000 population	1505	1471.77	1502.97	1528.23	1549.4	1578.53	1575.9	1578	1590.8	1584.67	1582.5	1579.53	1592.97	1579.6	1592.67
24	PEV (Pre-Erythrocytic Vaccine)	3	0.35	4	100	5-17mo	5, 6, & 7 months	None	0.5	0.69	0.85	0.85	NA	NA	None	NA	NA	NA	NA	NA	NA	NA	NA	None	NA	NA	NA	NA	NA	NA	NA	NA	0.4	Deaths per 100,000 population	364.967	357.967	357.1	357.933	364.8	356.767	367.5	360.367	370.033	365.6	369.4	373.533	361.4	369.133	365.7
24	PEV (Pre-Erythrocytic Vaccine)	3	0.35	4	100	5-17mo	5, 6, & 7 months	None	0.5	0.69	0.85	0.85	NA	NA	None	NA	NA	NA	NA	NA	NA	NA	NA	None	NA	NA	NA	NA	NA	NA	NA	NA	0.4	Cases in <5yo per 100,000 population	52517.2	51416.2	50986.6	50994.2	51341.4	51456.4	51477.6	51407.7	51440.2	51507.2	51515.2	51521.2	51474.2	51573.2	51494.4
24	PEV (Pre-Erythrocytic Vaccine)	3	0.35	4	100	5-17mo	5, 6, & 7 months	None	0.5	0.69	0.85	0.85	NA	NA	None	NA	NA	NA	NA	NA	NA	NA	NA	None	NA	NA	NA	NA	NA	NA	NA	NA	0.4	Severe Cases in <5yo per 100,000 population	1389.33	1355.23	1387	1410.7	1428.07	1447.3	1438.83	1430.03	1443.8	1431.03	1433.4	1428.7	1442.53	1429.13	1439.77
24	PEV (Pre-Erythrocytic Vaccine)	3	0.35	4	100	5-17mo	5, 6, & 7 months	None	0.5	0.69	0.85	0.85	NA	NA	None	NA	NA	NA	NA	NA	NA	NA	NA	None	NA	NA	NA	NA	NA	NA	NA	NA	0.4	Deaths in < 5yo per 100,000 population	334.367	326.8	323.9	326.4	331.833	323.567	333.667	325.333	331.233	326.933	331.233	334.3	323.6	331.333	326.733
24	PEV (Pre-Erythrocytic Vaccine)	3	0.35	4	100	5-17mo	5, 6, & 7 months	None	0.5	0.69	0.85	0.85	NA	NA	None	NA	NA	NA	NA	NA	NA	NA	NA	None	NA	NA	NA	NA	NA	NA	NA	NA	0.4	DALYs per 100,000 population	9831.86	9637.42	9606.11	9639.73	9829.32	9628.72	9903.13	9724.24	9977.34	9857.05	9956.97	10067.4	9753.63	9975	9880.18
24	PEV (Pre-Erythrocytic Vaccine)	3	0.35	4	100	5-17mo	5, 6, & 7 months	None	0.5	0.69	0.85	0.85	NA	NA	None	NA	NA	NA	NA	NA	NA	NA	NA	None	NA	NA	NA	NA	NA	NA	NA	NA	0.4	Income and productivity gains from delivering vaccine (US$ / dose)	0.276938	0.590001	0.67448	0.632016	0.428554	0.109838	-0.348038	-0.703971	-1.06919	-1.36683	-1.66619	-1.89043	-2.02165	-2.16279	-2.25592
25	PEV (Pre-Erythrocytic Vaccine)	3	0.35	10	0.1	5-17mo	5, 6, & 7 months	None	0.89	0.95	0.97	0.97	NA	NA	None	NA	NA	NA	NA	NA	NA	NA	NA	None	NA	NA	NA	NA	NA	NA	NA	NA	0.4	Cases per 100,000 population	8603.51	8555.65	8460.7	8369.55	8260.76	8210.48	8066.7	7933.44	7849.58	7774.05	7626.05	7506.43	7442.48	7368.55	7266.95
25	PEV (Pre-Erythrocytic Vaccine)	3	0.35	10	0.1	5-17mo	5, 6, & 7 months	None	0.89	0.95	0.97	0.97	NA	NA	None	NA	NA	NA	NA	NA	NA	NA	NA	None	NA	NA	NA	NA	NA	NA	NA	NA	0.4	Severe Cases per 100,000 population	150.545	149.036	146.1	141.636	139.145	137.764	133.864	133.291	133.518	129.973	127.1	123.182	127.555	125.9	123.191
25	PEV (Pre-Erythrocytic Vaccine)	3	0.35	10	0.1	5-17mo	5, 6, & 7 months	None	0.89	0.95	0.97	0.97	NA	NA	None	NA	NA	NA	NA	NA	NA	NA	NA	None	NA	NA	NA	NA	NA	NA	NA	NA	0.4	Deaths per 100,000 population	30.5182	30.9182	30.4273	29.1273	30.5182	29.2727	28.8545	27.3	28.2545	27.8182	27.2364	26.9091	26.8545	26.8545	26.8818
25	PEV (Pre-Erythrocytic Vaccine)	3	0.35	10	0.1	5-17mo	5, 6, & 7 months	None	0.89	0.95	0.97	0.97	NA	NA	None	NA	NA	NA	NA	NA	NA	NA	NA	None	NA	NA	NA	NA	NA	NA	NA	NA	0.4	Cases in <5yo per 100,000 population	694.127	651.527	606.255	547.755	502.936	491.736	479.355	476.636	470.1	464.055	462.764	450.145	450.673	445.591	438.373
25	PEV (Pre-Erythrocytic Vaccine)	3	0.35	10	0.1	5-17mo	5, 6, & 7 months	None	0.89	0.95	0.97	0.97	NA	NA	None	NA	NA	NA	NA	NA	NA	NA	NA	None	NA	NA	NA	NA	NA	NA	NA	NA	0.4	Severe Cases in <5yo per 100,000 population	34.5182	32.8727	31.4727	27.6273	25.7545	25.0636	24.4182	24.2909	25.1091	24.3818	24.1455	23.6273	23.8818	23.7818	22.5727
25	PEV (Pre-Erythrocytic Vaccine)	3	0.35	10	0.1	5-17mo	5, 6, & 7 months	None	0.89	0.95	0.97	0.97	NA	NA	None	NA	NA	NA	NA	NA	NA	NA	NA	None	NA	NA	NA	NA	NA	NA	NA	NA	0.4	Deaths in < 5yo per 100,000 population	7.71818	7.76364	8.08182	7.11818	7.38182	7.01818	6.97273	6.51818	7.10909	6.77273	6.67273	7.10909	6.68182	6.71818	6.73636
25	PEV (Pre-Erythrocytic Vaccine)	3	0.35	10	0.1	5-17mo	5, 6, & 7 months	None	0.89	0.95	0.97	0.97	NA	NA	None	NA	NA	NA	NA	NA	NA	NA	NA	None	NA	NA	NA	NA	NA	NA	NA	NA	0.4	DALYs per 100,000 population	780.479	793.275	777.19	741.769	773.35	743.296	733.604	693.35	717.544	703.275	689.629	684.848	679.945	678.051	677.386
25	PEV (Pre-Erythrocytic Vaccine)	3	0.35	10	0.1	5-17mo	5, 6, & 7 months	None	0.89	0.95	0.97	0.97	NA	NA	None	NA	NA	NA	NA	NA	NA	NA	NA	None	NA	NA	NA	NA	NA	NA	NA	NA	0.4	Income and productivity gains from delivering vaccine (US$ / dose)	-0.00183077	0.0124616	0.0424739	0.0713915	0.106117	0.123208	0.177	0.224335	0.252353	0.283376	0.343961	0.389984	0.410656	0.435554	0.476774
26	PEV (Pre-Erythrocytic Vaccine)	3	0.35	10	0.1	5-17mo	5, 6, & 7 months	None	0.7	0.81	0.93	0.93	NA	NA	None	NA	NA	NA	NA	NA	NA	NA	NA	None	NA	NA	NA	NA	NA	NA	NA	NA	0.4	Cases per 100,000 population	8625.98	8593.05	8458.14	8396.29	8331.99	8336.61	8241.97	8126.74	7982.23	7899.6	7813.91	7747.59	7625.26	7577.42	7472.25
26	PEV (Pre-Erythrocytic Vaccine)	3	0.35	10	0.1	5-17mo	5, 6, & 7 months	None	0.7	0.81	0.93	0.93	NA	NA	None	NA	NA	NA	NA	NA	NA	NA	NA	None	NA	NA	NA	NA	NA	NA	NA	NA	0.4	Severe Cases per 100,000 population	151.909	150.645	144.045	142.709	140.827	142.3	140.591	137.618	134	134.336	133.691	130.227	128.891	129.945	129.827
26	PEV (Pre-Erythrocytic Vaccine)	3	0.35	10	0.1	5-17mo	5, 6, & 7 months	None	0.7	0.81	0.93	0.93	NA	NA	None	NA	NA	NA	NA	NA	NA	NA	NA	None	NA	NA	NA	NA	NA	NA	NA	NA	0.4	Deaths per 100,000 population	31.5909	31.0182	30.4	30.2727	29.3091	29.6182	29.5364	28.6909	29.0818	28.1909	28.6	27.2818	27.3	28.1	27.7
26	PEV (Pre-Erythrocytic Vaccine)	3	0.35	10	0.1	5-17mo	5, 6, & 7 months	None	0.7	0.81	0.93	0.93	NA	NA	None	NA	NA	NA	NA	NA	NA	NA	NA	None	NA	NA	NA	NA	NA	NA	NA	NA	0.4	Cases in <5yo per 100,000 population	691.018	654.473	619.5	567.673	539.082	533.609	533.464	525.091	508.027	506.164	501.482	500.618	484.591	482.464	477.427
26	PEV (Pre-Erythrocytic Vaccine)	3	0.35	10	0.1	5-17mo	5, 6, & 7 months	None	0.7	0.81	0.93	0.93	NA	NA	None	NA	NA	NA	NA	NA	NA	NA	NA	None	NA	NA	NA	NA	NA	NA	NA	NA	0.4	Severe Cases in <5yo per 100,000 population	35.8091	34.1909	30.6364	28.3364	27.1273	26.9818	27.4273	27	26.9455	26.5727	26.5909	25.7636	25.1727	25.1091	24.8636
26	PEV (Pre-Erythrocytic Vaccine)	3	0.35	10	0.1	5-17mo	5, 6, & 7 months	None	0.7	0.81	0.93	0.93	NA	NA	None	NA	NA	NA	NA	NA	NA	NA	NA	None	NA	NA	NA	NA	NA	NA	NA	NA	0.4	Deaths in < 5yo per 100,000 population	8.36364	8.29091	7.72727	7.13636	7.57273	7.50909	7.05455	7.11818	7.50909	7.02727	7.42727	7.13636	7.00909	7.14545	7.25455
26	PEV (Pre-Erythrocytic Vaccine)	3	0.35	10	0.1	5-17mo	5, 6, & 7 months	None	0.7	0.81	0.93	0.93	NA	NA	None	NA	NA	NA	NA	NA	NA	NA	NA	None	NA	NA	NA	NA	NA	NA	NA	NA	0.4	DALYs per 100,000 population	806.39	793.331	771.593	768.595	744.455	755.707	743.49	731.8	736.299	713.372	724.343	695.662	694.448	708.148	703.398
26	PEV (Pre-Erythrocytic Vaccine)	3	0.35	10	0.1	5-17mo	5, 6, & 7 months	None	0.7	0.81	0.93	0.93	NA	NA	None	NA	NA	NA	NA	NA	NA	NA	NA	None	NA	NA	NA	NA	NA	NA	NA	NA	0.4	Income and productivity gains from delivering vaccine (US$ / dose)	-0.0148585	-0.00387808	0.057122	0.0778598	0.103995	0.0971641	0.142062	0.192534	0.255814	0.295895	0.334829	0.368956	0.423466	0.443269	0.491759
27	PEV (Pre-Erythrocytic Vaccine)	3	0.35	10	0.1	5-17mo	5, 6, & 7 months	None	0.5	0.69	0.85	0.85	NA	NA	None	NA	NA	NA	NA	NA	NA	NA	NA	None	NA	NA	NA	NA	NA	NA	NA	NA	0.4	Cases per 100,000 population	8632.23	8644.6	8629.86	8468.07	8386.65	8373.45	8343.92	8273.63	8180.75	8116.58	8021.7	7867.07	7844.59	7741.99	7669.41
27	PEV (Pre-Erythrocytic Vaccine)	3	0.35	10	0.1	5-17mo	5, 6, & 7 months	None	0.5	0.69	0.85	0.85	NA	NA	None	NA	NA	NA	NA	NA	NA	NA	NA	None	NA	NA	NA	NA	NA	NA	NA	NA	0.4	Severe Cases per 100,000 population	153.5	152.073	149.564	146.582	144.491	143.082	141.809	139.345	139.009	139	133.718	134.409	133.109	134.782	130.964
27	PEV (Pre-Erythrocytic Vaccine)	3	0.35	10	0.1	5-17mo	5, 6, & 7 months	None	0.5	0.69	0.85	0.85	NA	NA	None	NA	NA	NA	NA	NA	NA	NA	NA	None	NA	NA	NA	NA	NA	NA	NA	NA	0.4	Deaths per 100,000 population	31.3273	30.5909	30.9818	30.0182	30.2909	30.3545	29.7727	29.4	28.5	29.5091	28.6364	28.7182	28.7182	27.9727	27.8455
27	PEV (Pre-Erythrocytic Vaccine)	3	0.35	10	0.1	5-17mo	5, 6, & 7 months	None	0.5	0.69	0.85	0.85	NA	NA	None	NA	NA	NA	NA	NA	NA	NA	NA	None	NA	NA	NA	NA	NA	NA	NA	NA	0.4	Cases in <5yo per 100,000 population	692.3	673.845	643.973	601.973	564.691	562.055	561.136	564.591	557.564	550.582	548.864	530.1	527.645	515.118	520.282
27	PEV (Pre-Erythrocytic Vaccine)	3	0.35	10	0.1	5-17mo	5, 6, & 7 months	None	0.5	0.69	0.85	0.85	NA	NA	None	NA	NA	NA	NA	NA	NA	NA	NA	None	NA	NA	NA	NA	NA	NA	NA	NA	0.4	Severe Cases in <5yo per 100,000 population	36.4455	35.2455	32.8636	30.7545	29.8	28.4182	28.6545	29.3182	28.7182	28.8182	28.0182	28.1	27.2091	28.2182	27.1545
27	PEV (Pre-Erythrocytic Vaccine)	3	0.35	10	0.1	5-17mo	5, 6, & 7 months	None	0.5	0.69	0.85	0.85	NA	NA	None	NA	NA	NA	NA	NA	NA	NA	NA	None	NA	NA	NA	NA	NA	NA	NA	NA	0.4	Deaths in < 5yo per 100,000 population	8.26364	8.36364	8.3	7.35455	7.8	8.06364	7.69091	7.49091	6.85455	7.61818	7.36364	7.75455	7.33636	7.2	7.1
27	PEV (Pre-Erythrocytic Vaccine)	3	0.35	10	0.1	5-17mo	5, 6, & 7 months	None	0.5	0.69	0.85	0.85	NA	NA	None	NA	NA	NA	NA	NA	NA	NA	NA	None	NA	NA	NA	NA	NA	NA	NA	NA	0.4	DALYs per 100,000 population	796.163	783.256	792.5	762.668	770.911	772.636	758.729	747.303	721.811	753.512	725.916	728.624	733.682	710.544	707.188
27	PEV (Pre-Erythrocytic Vaccine)	3	0.35	10	0.1	5-17mo	5, 6, & 7 months	None	0.5	0.69	0.85	0.85	NA	NA	None	NA	NA	NA	NA	NA	NA	NA	NA	None	NA	NA	NA	NA	NA	NA	NA	NA	0.4	Income and productivity gains from delivering vaccine (US$ / dose)	-0.0259183	-0.032837	-0.0280449	0.0600284	0.100109	0.110262	0.128169	0.170054	0.218967	0.25213	0.319339	0.402134	0.418726	0.469396	0.518387
28	PEV (Pre-Erythrocytic Vaccine)	3	0.35	10	1	5-17mo	5, 6, & 7 months	None	0.89	0.95	0.97	0.97	NA	NA	None	NA	NA	NA	NA	NA	NA	NA	NA	None	NA	NA	NA	NA	NA	NA	NA	NA	0.4	Cases per 100,000 population	86035.1	85556.5	84607	83695.5	82607.6	82104.8	80667	79334.4	78495.8	77740.5	76260.5	75064.3	74424.8	73685.5	72669.5
28	PEV (Pre-Erythrocytic Vaccine)	3	0.35	10	1	5-17mo	5, 6, & 7 months	None	0.89	0.95	0.97	0.97	NA	NA	None	NA	NA	NA	NA	NA	NA	NA	NA	None	NA	NA	NA	NA	NA	NA	NA	NA	0.4	Severe Cases per 100,000 population	1505.45	1490.36	1461	1416.36	1391.45	1377.64	1338.64	1332.91	1335.18	1299.73	1271	1231.82	1275.55	1259	1231.91
28	PEV (Pre-Erythrocytic Vaccine)	3	0.35	10	1	5-17mo	5, 6, & 7 months	None	0.89	0.95	0.97	0.97	NA	NA	None	NA	NA	NA	NA	NA	NA	NA	NA	None	NA	NA	NA	NA	NA	NA	NA	NA	0.4	Deaths per 100,000 population	305.182	309.182	304.273	291.273	305.182	292.727	288.545	273	282.545	278.182	272.364	269.091	268.545	268.545	268.818
28	PEV (Pre-Erythrocytic Vaccine)	3	0.35	10	1	5-17mo	5, 6, & 7 months	None	0.89	0.95	0.97	0.97	NA	NA	None	NA	NA	NA	NA	NA	NA	NA	NA	None	NA	NA	NA	NA	NA	NA	NA	NA	0.4	Cases in <5yo per 100,000 population	6941.27	6515.27	6062.55	5477.55	5029.36	4917.36	4793.55	4766.36	4701	4640.55	4627.64	4501.45	4506.73	4455.91	4383.73
28	PEV (Pre-Erythrocytic Vaccine)	3	0.35	10	1	5-17mo	5, 6, & 7 months	None	0.89	0.95	0.97	0.97	NA	NA	None	NA	NA	NA	NA	NA	NA	NA	NA	None	NA	NA	NA	NA	NA	NA	NA	NA	0.4	Severe Cases in <5yo per 100,000 population	345.182	328.727	314.727	276.273	257.545	250.636	244.182	242.909	251.091	243.818	241.455	236.273	238.818	237.818	225.727
28	PEV (Pre-Erythrocytic Vaccine)	3	0.35	10	1	5-17mo	5, 6, & 7 months	None	0.89	0.95	0.97	0.97	NA	NA	None	NA	NA	NA	NA	NA	NA	NA	NA	None	NA	NA	NA	NA	NA	NA	NA	NA	0.4	Deaths in < 5yo per 100,000 population	77.1818	77.6364	80.8182	71.1818	73.8182	70.1818	69.7273	65.1818	71.0909	67.7273	66.7273	71.0909	66.8182	67.1818	67.3636
28	PEV (Pre-Erythrocytic Vaccine)	3	0.35	10	1	5-17mo	5, 6, & 7 months	None	0.89	0.95	0.97	0.97	NA	NA	None	NA	NA	NA	NA	NA	NA	NA	NA	None	NA	NA	NA	NA	NA	NA	NA	NA	0.4	DALYs per 100,000 population	7804.79	7932.75	7771.9	7417.69	7733.5	7432.96	7336.04	6933.5	7175.44	7032.75	6896.29	6848.48	6799.45	6780.51	6773.86
28	PEV (Pre-Erythrocytic Vaccine)	3	0.35	10	1	5-17mo	5, 6, & 7 months	None	0.89	0.95	0.97	0.97	NA	NA	None	NA	NA	NA	NA	NA	NA	NA	NA	None	NA	NA	NA	NA	NA	NA	NA	NA	0.4	Income and productivity gains from delivering vaccine (US$ / dose)	-0.0183077	0.124616	0.424739	0.713915	1.06117	1.23208	1.77	2.24335	2.52353	2.83376	3.43961	3.89984	4.10656	4.35554	4.76774
29	PEV (Pre-Erythrocytic Vaccine)	3	0.35	10	1	5-17mo	5, 6, & 7 months	None	0.7	0.81	0.93	0.93	NA	NA	None	NA	NA	NA	NA	NA	NA	NA	NA	None	NA	NA	NA	NA	NA	NA	NA	NA	0.4	Cases per 100,000 population	86259.8	85930.5	84581.4	83962.9	83319.9	83366.1	82419.7	81267.4	79822.3	78996	78139.1	77475.9	76252.6	75774.2	74722.5
29	PEV (Pre-Erythrocytic Vaccine)	3	0.35	10	1	5-17mo	5, 6, & 7 months	None	0.7	0.81	0.93	0.93	NA	NA	None	NA	NA	NA	NA	NA	NA	NA	NA	None	NA	NA	NA	NA	NA	NA	NA	NA	0.4	Severe Cases per 100,000 population	1519.09	1506.45	1440.45	1427.09	1408.27	1423	1405.91	1376.18	1340	1343.36	1336.91	1302.27	1288.91	1299.45	1298.27
29	PEV (Pre-Erythrocytic Vaccine)	3	0.35	10	1	5-17mo	5, 6, & 7 months	None	0.7	0.81	0.93	0.93	NA	NA	None	NA	NA	NA	NA	NA	NA	NA	NA	None	NA	NA	NA	NA	NA	NA	NA	NA	0.4	Deaths per 100,000 population	315.909	310.182	304	302.727	293.091	296.182	295.364	286.909	290.818	281.909	286	272.818	273	281	277
29	PEV (Pre-Erythrocytic Vaccine)	3	0.35	10	1	5-17mo	5, 6, & 7 months	None	0.7	0.81	0.93	0.93	NA	NA	None	NA	NA	NA	NA	NA	NA	NA	NA	None	NA	NA	NA	NA	NA	NA	NA	NA	0.4	Cases in <5yo per 100,000 population	6910.18	6544.73	6195	5676.73	5390.82	5336.09	5334.64	5250.91	5080.27	5061.64	5014.82	5006.18	4845.91	4824.64	4774.27
29	PEV (Pre-Erythrocytic Vaccine)	3	0.35	10	1	5-17mo	5, 6, & 7 months	None	0.7	0.81	0.93	0.93	NA	NA	None	NA	NA	NA	NA	NA	NA	NA	NA	None	NA	NA	NA	NA	NA	NA	NA	NA	0.4	Severe Cases in <5yo per 100,000 population	358.091	341.909	306.364	283.364	271.273	269.818	274.273	270	269.455	265.727	265.909	257.636	251.727	251.091	248.636
29	PEV (Pre-Erythrocytic Vaccine)	3	0.35	10	1	5-17mo	5, 6, & 7 months	None	0.7	0.81	0.93	0.93	NA	NA	None	NA	NA	NA	NA	NA	NA	NA	NA	None	NA	NA	NA	NA	NA	NA	NA	NA	0.4	Deaths in < 5yo per 100,000 population	83.6364	82.9091	77.2727	71.3636	75.7273	75.0909	70.5455	71.1818	75.0909	70.2727	74.2727	71.3636	70.0909	71.4545	72.5455
29	PEV (Pre-Erythrocytic Vaccine)	3	0.35	10	1	5-17mo	5, 6, & 7 months	None	0.7	0.81	0.93	0.93	NA	NA	None	NA	NA	NA	NA	NA	NA	NA	NA	None	NA	NA	NA	NA	NA	NA	NA	NA	0.4	DALYs per 100,000 population	8063.9	7933.31	7715.93	7685.95	7444.55	7557.07	7434.9	7318	7362.99	7133.72	7243.43	6956.62	6944.48	7081.48	7033.98
29	PEV (Pre-Erythrocytic Vaccine)	3	0.35	10	1	5-17mo	5, 6, & 7 months	None	0.7	0.81	0.93	0.93	NA	NA	None	NA	NA	NA	NA	NA	NA	NA	NA	None	NA	NA	NA	NA	NA	NA	NA	NA	0.4	Income and productivity gains from delivering vaccine (US$ / dose)	-0.148585	-0.0387808	0.57122	0.778598	1.03995	0.971641	1.42062	1.92534	2.55814	2.95895	3.34829	3.68956	4.23466	4.43269	4.91759
30	PEV (Pre-Erythrocytic Vaccine)	3	0.35	10	1	5-17mo	5, 6, & 7 months	None	0.5	0.69	0.85	0.85	NA	NA	None	NA	NA	NA	NA	NA	NA	NA	NA	None	NA	NA	NA	NA	NA	NA	NA	NA	0.4	Cases per 100,000 population	86322.3	86446	86298.6	84680.7	83866.5	83734.5	83439.2	82736.3	81807.5	81165.8	80217	78670.7	78445.9	77419.9	76694.1
30	PEV (Pre-Erythrocytic Vaccine)	3	0.35	10	1	5-17mo	5, 6, & 7 months	None	0.5	0.69	0.85	0.85	NA	NA	None	NA	NA	NA	NA	NA	NA	NA	NA	None	NA	NA	NA	NA	NA	NA	NA	NA	0.4	Severe Cases per 100,000 population	1535	1520.73	1495.64	1465.82	1444.91	1430.82	1418.09	1393.45	1390.09	1390	1337.18	1344.09	1331.09	1347.82	1309.64
30	PEV (Pre-Erythrocytic Vaccine)	3	0.35	10	1	5-17mo	5, 6, & 7 months	None	0.5	0.69	0.85	0.85	NA	NA	None	NA	NA	NA	NA	NA	NA	NA	NA	None	NA	NA	NA	NA	NA	NA	NA	NA	0.4	Deaths per 100,000 population	313.273	305.909	309.818	300.182	302.909	303.545	297.727	294	285	295.091	286.364	287.182	287.182	279.727	278.455
30	PEV (Pre-Erythrocytic Vaccine)	3	0.35	10	1	5-17mo	5, 6, & 7 months	None	0.5	0.69	0.85	0.85	NA	NA	None	NA	NA	NA	NA	NA	NA	NA	NA	None	NA	NA	NA	NA	NA	NA	NA	NA	0.4	Cases in <5yo per 100,000 population	6923	6738.45	6439.73	6019.73	5646.91	5620.55	5611.36	5645.91	5575.64	5505.82	5488.64	5301	5276.45	5151.18	5202.82
30	PEV (Pre-Erythrocytic Vaccine)	3	0.35	10	1	5-17mo	5, 6, & 7 months	None	0.5	0.69	0.85	0.85	NA	NA	None	NA	NA	NA	NA	NA	NA	NA	NA	None	NA	NA	NA	NA	NA	NA	NA	NA	0.4	Severe Cases in <5yo per 100,000 population	364.455	352.455	328.636	307.545	298	284.182	286.545	293.182	287.182	288.182	280.182	281	272.091	282.182	271.545
30	PEV (Pre-Erythrocytic Vaccine)	3	0.35	10	1	5-17mo	5, 6, & 7 months	None	0.5	0.69	0.85	0.85	NA	NA	None	NA	NA	NA	NA	NA	NA	NA	NA	None	NA	NA	NA	NA	NA	NA	NA	NA	0.4	Deaths in < 5yo per 100,000 population	82.6364	83.6364	83	73.5455	78	80.6364	76.9091	74.9091	68.5455	76.1818	73.6364	77.5455	73.3636	72	71
30	PEV (Pre-Erythrocytic Vaccine)	3	0.35	10	1	5-17mo	5, 6, & 7 months	None	0.5	0.69	0.85	0.85	NA	NA	None	NA	NA	NA	NA	NA	NA	NA	NA	None	NA	NA	NA	NA	NA	NA	NA	NA	0.4	DALYs per 100,000 population	7961.63	7832.56	7925	7626.68	7709.11	7726.36	7587.29	7473.03	7218.11	7535.12	7259.16	7286.24	7336.82	7105.44	7071.88
30	PEV (Pre-Erythrocytic Vaccine)	3	0.35	10	1	5-17mo	5, 6, & 7 months	None	0.5	0.69	0.85	0.85	NA	NA	None	NA	NA	NA	NA	NA	NA	NA	NA	None	NA	NA	NA	NA	NA	NA	NA	NA	0.4	Income and productivity gains from delivering vaccine (US$ / dose)	-0.259183	-0.32837	-0.280449	0.600284	1.00109	1.10262	1.28169	1.70054	2.18967	2.5213	3.19339	4.02134	4.18726	4.69396	5.18387
31	PEV (Pre-Erythrocytic Vaccine)	3	0.35	10	10	5-17mo	5, 6, & 7 months	None	0.89	0.95	0.97	0.97	NA	NA	None	NA	NA	NA	NA	NA	NA	NA	NA	None	NA	NA	NA	NA	NA	NA	NA	NA	0.4	Cases per 100,000 population	139963	138133	136448	134565	133344	132293	131258	130652	130179	129970	130014	129900	129950	130340	130609
31	PEV (Pre-Erythrocytic Vaccine)	3	0.35	10	10	5-17mo	5, 6, & 7 months	None	0.89	0.95	0.97	0.97	NA	NA	None	NA	NA	NA	NA	NA	NA	NA	NA	None	NA	NA	NA	NA	NA	NA	NA	NA	0.4	Severe Cases per 100,000 population	1852.91	1774.45	1702.45	1669.73	1640.64	1619.73	1671.27	1692.55	1689.91	1730.73	1757.64	1747.82	1761	1802.64	1770.36
31	PEV (Pre-Erythrocytic Vaccine)	3	0.35	10	10	5-17mo	5, 6, & 7 months	None	0.89	0.95	0.97	0.97	NA	NA	None	NA	NA	NA	NA	NA	NA	NA	NA	None	NA	NA	NA	NA	NA	NA	NA	NA	0.4	Deaths per 100,000 population	375.727	353.091	334.909	331.455	328.455	331.273	337	330.818	338.455	345	341.455	340.909	352.364	349.364	349.273
31	PEV (Pre-Erythrocytic Vaccine)	3	0.35	10	10	5-17mo	5, 6, & 7 months	None	0.89	0.95	0.97	0.97	NA	NA	None	NA	NA	NA	NA	NA	NA	NA	NA	None	NA	NA	NA	NA	NA	NA	NA	NA	0.4	Cases in <5yo per 100,000 population	30381.6	28667.6	27112.1	25588.7	24496.9	24261.1	24058.8	24132.5	24031.6	24026.8	23927.5	23893.2	23910.8	23817	23842.3
31	PEV (Pre-Erythrocytic Vaccine)	3	0.35	10	10	5-17mo	5, 6, & 7 months	None	0.89	0.95	0.97	0.97	NA	NA	None	NA	NA	NA	NA	NA	NA	NA	NA	None	NA	NA	NA	NA	NA	NA	NA	NA	0.4	Severe Cases in <5yo per 100,000 population	1216.82	1137.36	1067	1030.18	1011.82	994.636	1024.73	1024.36	1018.18	1024.09	1023.09	1022.45	998.182	1028.55	994.273
31	PEV (Pre-Erythrocytic Vaccine)	3	0.35	10	10	5-17mo	5, 6, & 7 months	None	0.89	0.95	0.97	0.97	NA	NA	None	NA	NA	NA	NA	NA	NA	NA	NA	None	NA	NA	NA	NA	NA	NA	NA	NA	0.4	Deaths in < 5yo per 100,000 population	243.545	219.545	210	205.364	203.545	204.909	206.273	201.909	204.727	207.455	198.818	200.273	208.455	201.545	205.091
31	PEV (Pre-Erythrocytic Vaccine)	3	0.35	10	10	5-17mo	5, 6, & 7 months	None	0.89	0.95	0.97	0.97	NA	NA	None	NA	NA	NA	NA	NA	NA	NA	NA	None	NA	NA	NA	NA	NA	NA	NA	NA	0.4	DALYs per 100,000 population	10180.2	9597.65	9106.87	8985.57	8900.02	8986.53	9144.12	9009.38	9148.91	9354.85	9234.22	9245.38	9550.59	9469.62	9466.89
31	PEV (Pre-Erythrocytic Vaccine)	3	0.35	10	10	5-17mo	5, 6, & 7 months	None	0.89	0.95	0.97	0.97	NA	NA	None	NA	NA	NA	NA	NA	NA	NA	NA	None	NA	NA	NA	NA	NA	NA	NA	NA	0.4	Income and productivity gains from delivering vaccine (US$ / dose)	0.085834	0.544503	0.940971	1.35215	1.63038	2.04436	2.278	2.5311	2.70638	2.76853	2.67884	2.75391	2.66741	2.49784	2.3863
32	PEV (Pre-Erythrocytic Vaccine)	3	0.35	10	10	5-17mo	5, 6, & 7 months	None	0.7	0.81	0.93	0.93	NA	NA	None	NA	NA	NA	NA	NA	NA	NA	NA	None	NA	NA	NA	NA	NA	NA	NA	NA	0.4	Cases per 100,000 population	140153	138567	136999	135641	134422	133661	132933	132301	132091	131838	131849	131829	131929	132438	132646
32	PEV (Pre-Erythrocytic Vaccine)	3	0.35	10	10	5-17mo	5, 6, & 7 months	None	0.7	0.81	0.93	0.93	NA	NA	None	NA	NA	NA	NA	NA	NA	NA	NA	None	NA	NA	NA	NA	NA	NA	NA	NA	0.4	Severe Cases per 100,000 population	1853.91	1782.27	1721.82	1697	1703.36	1695.18	1708.36	1707.27	1754.73	1756.09	1763.82	1776	1787.36	1804.09	1793.55
32	PEV (Pre-Erythrocytic Vaccine)	3	0.35	10	10	5-17mo	5, 6, & 7 months	None	0.7	0.81	0.93	0.93	NA	NA	None	NA	NA	NA	NA	NA	NA	NA	NA	None	NA	NA	NA	NA	NA	NA	NA	NA	0.4	Deaths per 100,000 population	375.182	353.818	341.273	344.364	339.091	336.273	340.545	342.545	343.273	341.091	342.273	348.273	358.091	361.364	347.909
32	PEV (Pre-Erythrocytic Vaccine)	3	0.35	10	10	5-17mo	5, 6, & 7 months	None	0.7	0.81	0.93	0.93	NA	NA	None	NA	NA	NA	NA	NA	NA	NA	NA	None	NA	NA	NA	NA	NA	NA	NA	NA	0.4	Cases in <5yo per 100,000 population	30471.4	29026.2	27876.3	26520.4	25712.1	25364.6	25269.8	25206.1	25200	25244.8	25205.9	25197.3	25142.5	25165.4	25072
32	PEV (Pre-Erythrocytic Vaccine)	3	0.35	10	10	5-17mo	5, 6, & 7 months	None	0.7	0.81	0.93	0.93	NA	NA	None	NA	NA	NA	NA	NA	NA	NA	NA	None	NA	NA	NA	NA	NA	NA	NA	NA	0.4	Severe Cases in <5yo per 100,000 population	1227.64	1141.45	1088.27	1062.64	1064.18	1054.73	1063.18	1045.45	1061.91	1056.45	1056	1053.09	1055	1068	1036.91
32	PEV (Pre-Erythrocytic Vaccine)	3	0.35	10	10	5-17mo	5, 6, & 7 months	None	0.7	0.81	0.93	0.93	NA	NA	None	NA	NA	NA	NA	NA	NA	NA	NA	None	NA	NA	NA	NA	NA	NA	NA	NA	0.4	Deaths in < 5yo per 100,000 population	247	220.273	218.091	215.818	215	211.455	212.455	217.545	209.364	205.636	209.364	212.182	214.545	216.364	202.909
32	PEV (Pre-Erythrocytic Vaccine)	3	0.35	10	10	5-17mo	5, 6, & 7 months	None	0.7	0.81	0.93	0.93	NA	NA	None	NA	NA	NA	NA	NA	NA	NA	NA	None	NA	NA	NA	NA	NA	NA	NA	NA	0.4	DALYs per 100,000 population	10188.2	9596.47	9280.14	9339.41	9194.86	9156.71	9248.06	9309.23	9276.87	9270.01	9294.95	9435.67	9705.96	9755.75	9427.65
32	PEV (Pre-Erythrocytic Vaccine)	3	0.35	10	10	5-17mo	5, 6, & 7 months	None	0.7	0.81	0.93	0.93	NA	NA	None	NA	NA	NA	NA	NA	NA	NA	NA	None	NA	NA	NA	NA	NA	NA	NA	NA	0.4	Income and productivity gains from delivering vaccine (US$ / dose)	0.0814416	0.553822	1.04515	1.37892	1.71438	2.03285	2.26701	2.59033	2.60863	2.72927	2.7086	2.70626	2.62355	2.415	2.24267
33	PEV (Pre-Erythrocytic Vaccine)	3	0.35	10	10	5-17mo	5, 6, & 7 months	None	0.5	0.69	0.85	0.85	NA	NA	None	NA	NA	NA	NA	NA	NA	NA	NA	None	NA	NA	NA	NA	NA	NA	NA	NA	0.4	Cases per 100,000 population	140356	138992	137764	136740	135900	135466	134582	134145	134117	133790	133767	133689	133988	134338	134527
33	PEV (Pre-Erythrocytic Vaccine)	3	0.35	10	10	5-17mo	5, 6, & 7 months	None	0.5	0.69	0.85	0.85	NA	NA	None	NA	NA	NA	NA	NA	NA	NA	NA	None	NA	NA	NA	NA	NA	NA	NA	NA	0.4	Severe Cases per 100,000 population	1819.45	1769.18	1748.36	1739.91	1731.45	1735	1736.09	1750.91	1765.55	1786.91	1779	1801.18	1813.55	1791.82	1821
33	PEV (Pre-Erythrocytic Vaccine)	3	0.35	10	10	5-17mo	5, 6, & 7 months	None	0.5	0.69	0.85	0.85	NA	NA	None	NA	NA	NA	NA	NA	NA	NA	NA	None	NA	NA	NA	NA	NA	NA	NA	NA	0.4	Deaths per 100,000 population	373.909	354.818	347.182	348	344.455	340.455	343.909	342.545	343.273	350	347.091	340.818	358.091	352	360.545
33	PEV (Pre-Erythrocytic Vaccine)	3	0.35	10	10	5-17mo	5, 6, & 7 months	None	0.5	0.69	0.85	0.85	NA	NA	None	NA	NA	NA	NA	NA	NA	NA	NA	None	NA	NA	NA	NA	NA	NA	NA	NA	0.4	Cases in <5yo per 100,000 population	30630.5	29491.9	28371.6	27509.4	26779.5	26715.7	26487.7	26452.5	26556.8	26553.7	26469.9	26436.2	26349.5	26517.2	26315.1
33	PEV (Pre-Erythrocytic Vaccine)	3	0.35	10	10	5-17mo	5, 6, & 7 months	None	0.5	0.69	0.85	0.85	NA	NA	None	NA	NA	NA	NA	NA	NA	NA	NA	None	NA	NA	NA	NA	NA	NA	NA	NA	0.4	Severe Cases in <5yo per 100,000 population	1193.09	1139.45	1116.64	1102.18	1112.27	1106.27	1095	1090.73	1092.64	1100.55	1083.64	1111.55	1091	1077.91	1099.55
33	PEV (Pre-Erythrocytic Vaccine)	3	0.35	10	10	5-17mo	5, 6, & 7 months	None	0.5	0.69	0.85	0.85	NA	NA	None	NA	NA	NA	NA	NA	NA	NA	NA	None	NA	NA	NA	NA	NA	NA	NA	NA	0.4	Deaths in < 5yo per 100,000 population	239.909	225.455	225.909	219.091	217.545	215.273	217.909	215.182	211.636	219.636	211	208.182	217	212.364	219.364
33	PEV (Pre-Erythrocytic Vaccine)	3	0.35	10	10	5-17mo	5, 6, & 7 months	None	0.5	0.69	0.85	0.85	NA	NA	None	NA	NA	NA	NA	NA	NA	NA	NA	None	NA	NA	NA	NA	NA	NA	NA	NA	0.4	DALYs per 100,000 population	10123.9	9613.58	9397.99	9440.35	9351.65	9228.04	9322.82	9294.53	9293.69	9474.74	9440.94	9247.56	9700.29	9542.76	9757.48
33	PEV (Pre-Erythrocytic Vaccine)	3	0.35	10	10	5-17mo	5, 6, & 7 months	None	0.5	0.69	0.85	0.85	NA	NA	None	NA	NA	NA	NA	NA	NA	NA	NA	None	NA	NA	NA	NA	NA	NA	NA	NA	0.4	Income and productivity gains from delivering vaccine (US$ / dose)	0.0528861	0.595273	1.01402	1.33995	1.60968	1.88833	2.2748	2.53714	2.55026	2.71519	2.65442	2.73487	2.45509	2.37876	2.09394
34	PEV (Pre-Erythrocytic Vaccine)	3	0.35	10	100	5-17mo	5, 6, & 7 months	None	0.89	0.95	0.97	0.97	NA	NA	None	NA	NA	NA	NA	NA	NA	NA	NA	None	NA	NA	NA	NA	NA	NA	NA	NA	0.4	Cases per 100,000 population	111105	109005	107917	107645	108029	108867	110003	111303	112629	113914	115059	116136	117009	117681	118314
34	PEV (Pre-Erythrocytic Vaccine)	3	0.35	10	100	5-17mo	5, 6, & 7 months	None	0.89	0.95	0.97	0.97	NA	NA	None	NA	NA	NA	NA	NA	NA	NA	NA	None	NA	NA	NA	NA	NA	NA	NA	NA	0.4	Severe Cases per 100,000 population	1496.5	1441	1464.61	1519.06	1550.06	1578.19	1604	1621.7	1627.92	1645.68	1637.2	1638.89	1646.77	1647.26	1639.27
34	PEV (Pre-Erythrocytic Vaccine)	3	0.35	10	100	5-17mo	5, 6, & 7 months	None	0.89	0.95	0.97	0.97	NA	NA	None	NA	NA	NA	NA	NA	NA	NA	NA	None	NA	NA	NA	NA	NA	NA	NA	NA	0.4	Deaths per 100,000 population	361.367	346.275	347.385	350.936	357.367	358	364	366.862	370	372.275	372.927	368.55	374.596	370.367	374.284
34	PEV (Pre-Erythrocytic Vaccine)	3	0.35	10	100	5-17mo	5, 6, & 7 months	None	0.89	0.95	0.97	0.97	NA	NA	None	NA	NA	NA	NA	NA	NA	NA	NA	None	NA	NA	NA	NA	NA	NA	NA	NA	0.4	Cases in <5yo per 100,000 population	52276.4	50251.7	49139.7	48820.9	49089.6	49239.8	49225.5	49263.1	49245.9	49296.7	49313.6	49338.3	49358.8	49320.8	49342.9
34	PEV (Pre-Erythrocytic Vaccine)	3	0.35	10	100	5-17mo	5, 6, & 7 months	None	0.89	0.95	0.97	0.97	NA	NA	None	NA	NA	NA	NA	NA	NA	NA	NA	None	NA	NA	NA	NA	NA	NA	NA	NA	0.4	Severe Cases in <5yo per 100,000 population	1379.19	1326.03	1346.71	1399.88	1430.12	1437.19	1440.77	1445.06	1441.39	1452.28	1442.7	1440.04	1443.64	1445.31	1436.42
34	PEV (Pre-Erythrocytic Vaccine)	3	0.35	10	100	5-17mo	5, 6, & 7 months	None	0.89	0.95	0.97	0.97	NA	NA	None	NA	NA	NA	NA	NA	NA	NA	NA	None	NA	NA	NA	NA	NA	NA	NA	NA	0.4	Deaths in < 5yo per 100,000 population	329.908	314.486	314.78	320.266	325.156	323.495	325	325.615	326.394	327.514	326.211	321.477	326.991	322.073	325.991
34	PEV (Pre-Erythrocytic Vaccine)	3	0.35	10	100	5-17mo	5, 6, & 7 months	None	0.89	0.95	0.97	0.97	NA	NA	None	NA	NA	NA	NA	NA	NA	NA	NA	None	NA	NA	NA	NA	NA	NA	NA	NA	0.4	DALYs per 100,000 population	9744.39	9322.98	9357.2	9459.28	9634.79	9653.84	9820.53	9904.8	9985.84	10048.3	10073.4	9956.8	10114.9	10015.5	10111.5
34	PEV (Pre-Erythrocytic Vaccine)	3	0.35	10	100	5-17mo	5, 6, & 7 months	None	0.89	0.95	0.97	0.97	NA	NA	None	NA	NA	NA	NA	NA	NA	NA	NA	None	NA	NA	NA	NA	NA	NA	NA	NA	0.4	Income and productivity gains from delivering vaccine (US$ / dose)	0.176829	0.611944	0.788207	0.798377	0.667915	0.349029	-0.0880213	-0.584541	-1.08913	-1.58034	-1.98538	-2.39168	-2.71802	-2.96377	-3.19618
35	PEV (Pre-Erythrocytic Vaccine)	3	0.35	10	100	5-17mo	5, 6, & 7 months	None	0.7	0.81	0.93	0.93	NA	NA	None	NA	NA	NA	NA	NA	NA	NA	NA	None	NA	NA	NA	NA	NA	NA	NA	NA	0.4	Cases per 100,000 population	111067	109582	108674	108492	108665	109487	110402	111401	112416	113582	114583	115402	115958	116615	117096
35	PEV (Pre-Erythrocytic Vaccine)	3	0.35	10	100	5-17mo	5, 6, & 7 months	None	0.7	0.81	0.93	0.93	NA	NA	None	NA	NA	NA	NA	NA	NA	NA	NA	None	NA	NA	NA	NA	NA	NA	NA	NA	0.4	Severe Cases per 100,000 population	1503.42	1456.83	1480.75	1510.92	1554.83	1580.5	1591.96	1600.08	1624.58	1628.04	1635.5	1619.75	1640.12	1631.58	1632
35	PEV (Pre-Erythrocytic Vaccine)	3	0.35	10	100	5-17mo	5, 6, & 7 months	None	0.7	0.81	0.93	0.93	NA	NA	None	NA	NA	NA	NA	NA	NA	NA	NA	None	NA	NA	NA	NA	NA	NA	NA	NA	0.4	Deaths per 100,000 population	362.625	345.25	349.417	360.75	353.333	365.833	367.542	374.25	368.375	373.25	371.542	374.5	376.458	370.75	370.417
35	PEV (Pre-Erythrocytic Vaccine)	3	0.35	10	100	5-17mo	5, 6, & 7 months	None	0.7	0.81	0.93	0.93	NA	NA	None	NA	NA	NA	NA	NA	NA	NA	NA	None	NA	NA	NA	NA	NA	NA	NA	NA	0.4	Cases in <5yo per 100,000 population	52366.9	50843.2	49893	49668.8	49852.1	49933	50079.5	49956.6	49927.7	50043.2	50056.7	50052.5	50033.3	50005.3	50035.9
35	PEV (Pre-Erythrocytic Vaccine)	3	0.35	10	100	5-17mo	5, 6, & 7 months	None	0.7	0.81	0.93	0.93	NA	NA	None	NA	NA	NA	NA	NA	NA	NA	NA	None	NA	NA	NA	NA	NA	NA	NA	NA	0.4	Severe Cases in <5yo per 100,000 population	1390.67	1341.46	1367.12	1393.12	1437.12	1444.25	1436.71	1439.38	1450.5	1449.17	1450.12	1432.58	1451.71	1442.67	1443.17
35	PEV (Pre-Erythrocytic Vaccine)	3	0.35	10	100	5-17mo	5, 6, & 7 months	None	0.7	0.81	0.93	0.93	NA	NA	None	NA	NA	NA	NA	NA	NA	NA	NA	None	NA	NA	NA	NA	NA	NA	NA	NA	0.4	Deaths in < 5yo per 100,000 population	330.917	314.667	319.208	328.917	320.542	331.75	329.5	334.833	326.583	332.25	330.875	328.125	331.583	325.5	325.458
35	PEV (Pre-Erythrocytic Vaccine)	3	0.35	10	100	5-17mo	5, 6, & 7 months	None	0.7	0.81	0.93	0.93	NA	NA	None	NA	NA	NA	NA	NA	NA	NA	NA	None	NA	NA	NA	NA	NA	NA	NA	NA	0.4	DALYs per 100,000 population	9758.77	9309.31	9411.04	9726.92	9533.06	9838.82	9917.53	10107.9	9948.04	10055.5	10036.7	10107.5	10159.2	10003.3	10008
35	PEV (Pre-Erythrocytic Vaccine)	3	0.35	10	100	5-17mo	5, 6, & 7 months	None	0.7	0.81	0.93	0.93	NA	NA	None	NA	NA	NA	NA	NA	NA	NA	NA	None	NA	NA	NA	NA	NA	NA	NA	NA	0.4	Income and productivity gains from delivering vaccine (US$ / dose)	0.241009	0.607986	0.765042	0.795776	0.702431	0.297286	-0.0832584	-0.57193	-1.06681	-1.5826	-2.03744	-2.397	-2.65937	-2.94733	-3.1878
36	PEV (Pre-Erythrocytic Vaccine)	3	0.35	10	100	5-17mo	5, 6, & 7 months	None	0.5	0.69	0.85	0.85	NA	NA	None	NA	NA	NA	NA	NA	NA	NA	NA	None	NA	NA	NA	NA	NA	NA	NA	NA	0.4	Cases per 100,000 population	111284	110039	109372	109192	109371	109969	110731	111648	112457	113142	114092	114675	115157	115606	116035
36	PEV (Pre-Erythrocytic Vaccine)	3	0.35	10	100	5-17mo	5, 6, & 7 months	None	0.5	0.69	0.85	0.85	NA	NA	None	NA	NA	NA	NA	NA	NA	NA	NA	None	NA	NA	NA	NA	NA	NA	NA	NA	0.4	Severe Cases per 100,000 population	1492.36	1476.2	1504	1516.96	1555.76	1572.8	1585.6	1581.84	1592.2	1593	1600.16	1609.04	1608.16	1615.16	1602.4
36	PEV (Pre-Erythrocytic Vaccine)	3	0.35	10	100	5-17mo	5, 6, & 7 months	None	0.5	0.69	0.85	0.85	NA	NA	None	NA	NA	NA	NA	NA	NA	NA	NA	None	NA	NA	NA	NA	NA	NA	NA	NA	0.4	Deaths per 100,000 population	360.88	347.72	358.96	361.4	366.2	370.52	369.32	371.16	364.92	381.4	366.76	367.48	364.4	373.68	368.72
36	PEV (Pre-Erythrocytic Vaccine)	3	0.35	10	100	5-17mo	5, 6, & 7 months	None	0.5	0.69	0.85	0.85	NA	NA	None	NA	NA	NA	NA	NA	NA	NA	NA	None	NA	NA	NA	NA	NA	NA	NA	NA	0.4	Cases in <5yo per 100,000 population	52586.8	51262.7	50616.2	50380.6	50470	50663.7	50672.8	50640.8	50783.3	50702.3	50822.1	50828.3	50791.7	50802.9	50836.9
36	PEV (Pre-Erythrocytic Vaccine)	3	0.35	10	100	5-17mo	5, 6, & 7 months	None	0.5	0.69	0.85	0.85	NA	NA	None	NA	NA	NA	NA	NA	NA	NA	NA	None	NA	NA	NA	NA	NA	NA	NA	NA	0.4	Severe Cases in <5yo per 100,000 population	1375.96	1360.48	1386.64	1402.84	1441.72	1445.96	1443.2	1429.12	1436.16	1425.2	1429.76	1443.72	1438.72	1444.48	1436.44
36	PEV (Pre-Erythrocytic Vaccine)	3	0.35	10	100	5-17mo	5, 6, & 7 months	None	0.5	0.69	0.85	0.85	NA	NA	None	NA	NA	NA	NA	NA	NA	NA	NA	None	NA	NA	NA	NA	NA	NA	NA	NA	0.4	Deaths in < 5yo per 100,000 population	328.4	317.4	326.8	330.16	334.36	336.8	333.8	333.84	328	339.68	327.44	326.04	325.24	333.24	330
36	PEV (Pre-Erythrocytic Vaccine)	3	0.35	10	100	5-17mo	5, 6, & 7 months	None	0.5	0.69	0.85	0.85	NA	NA	None	NA	NA	NA	NA	NA	NA	NA	NA	None	NA	NA	NA	NA	NA	NA	NA	NA	0.4	DALYs per 100,000 population	9728.53	9387.84	9654.61	9728.71	9862.62	9978.88	9949.8	9991.51	9848.91	10267	9900.65	9902.63	9832.35	10083.6	9964.01
36	PEV (Pre-Erythrocytic Vaccine)	3	0.35	10	100	5-17mo	5, 6, & 7 months	None	0.5	0.69	0.85	0.85	NA	NA	None	NA	NA	NA	NA	NA	NA	NA	NA	None	NA	NA	NA	NA	NA	NA	NA	NA	0.4	Income and productivity gains from delivering vaccine (US$ / dose)	0.260846	0.59966	0.780731	0.818392	0.658104	0.339729	-0.110523	-0.633004	-1.09147	-1.51658	-2.03002	-2.39244	-2.695	-2.89406	-3.13167
37	PEV (Pre-Erythrocytic Vaccine)	3	0.5	2	0.1	5-17mo	5, 6, & 7 months	None	0.89	0.95	0.97	0.97	NA	NA	None	NA	NA	NA	NA	NA	NA	NA	NA	None	NA	NA	NA	NA	NA	NA	NA	NA	0.55	Cases per 100,000 population	8605.72	8581.73	8459.46	8411.76	8335.16	8244.02	8238.73	8199.96	8201.76	8151.94	8121.85	8053.78	8067.25	8137.19	8177.39
37	PEV (Pre-Erythrocytic Vaccine)	3	0.5	2	0.1	5-17mo	5, 6, & 7 months	None	0.89	0.95	0.97	0.97	NA	NA	None	NA	NA	NA	NA	NA	NA	NA	NA	None	NA	NA	NA	NA	NA	NA	NA	NA	0.55	Severe Cases per 100,000 population	153.173	147.418	145.464	142.264	141.7	140.027	139.382	138.645	140.836	139.564	141.409	138.382	138.827	141.627	143.582
37	PEV (Pre-Erythrocytic Vaccine)	3	0.5	2	0.1	5-17mo	5, 6, & 7 months	None	0.89	0.95	0.97	0.97	NA	NA	None	NA	NA	NA	NA	NA	NA	NA	NA	None	NA	NA	NA	NA	NA	NA	NA	NA	0.55	Deaths per 100,000 population	31.0818	31.6364	30.5909	28.4455	27.9182	29.3091	28.3182	29.4455	29.2091	29.7091	29.4455	29.4	29.1818	29.1818	30.2909
37	PEV (Pre-Erythrocytic Vaccine)	3	0.5	2	0.1	5-17mo	5, 6, & 7 months	None	0.89	0.95	0.97	0.97	NA	NA	None	NA	NA	NA	NA	NA	NA	NA	NA	None	NA	NA	NA	NA	NA	NA	NA	NA	0.55	Cases in <5yo per 100,000 population	685.791	641.273	597.691	555.745	540.018	527.782	523.6	529.6	525.091	520.836	520.236	514.127	513.291	518.173	516.764
37	PEV (Pre-Erythrocytic Vaccine)	3	0.5	2	0.1	5-17mo	5, 6, & 7 months	None	0.89	0.95	0.97	0.97	NA	NA	None	NA	NA	NA	NA	NA	NA	NA	NA	None	NA	NA	NA	NA	NA	NA	NA	NA	0.55	Severe Cases in <5yo per 100,000 population	35.4182	32	29.6545	28.1818	28.7455	26.6	27.8182	27.3273	26.9909	26.8091	27.6091	27.3909	26.6727	27.5	27.1909
37	PEV (Pre-Erythrocytic Vaccine)	3	0.5	2	0.1	5-17mo	5, 6, & 7 months	None	0.89	0.95	0.97	0.97	NA	NA	None	NA	NA	NA	NA	NA	NA	NA	NA	None	NA	NA	NA	NA	NA	NA	NA	NA	0.55	Deaths in < 5yo per 100,000 population	7.87273	8.05455	8.09091	6.73636	6.63636	7.31818	7.01818	7.53636	6.94545	7.50909	7.03636	7.61818	7.20909	7.02727	7.25455
37	PEV (Pre-Erythrocytic Vaccine)	3	0.5	2	0.1	5-17mo	5, 6, & 7 months	None	0.89	0.95	0.97	0.97	NA	NA	None	NA	NA	NA	NA	NA	NA	NA	NA	None	NA	NA	NA	NA	NA	NA	NA	NA	0.55	DALYs per 100,000 population	790.855	804.162	781.673	723.997	710.392	746.153	722.431	749.781	741.023	754.756	748.369	747.527	743.056	739.383	770.773
37	PEV (Pre-Erythrocytic Vaccine)	3	0.5	2	0.1	5-17mo	5, 6, & 7 months	None	0.89	0.95	0.97	0.97	NA	NA	None	NA	NA	NA	NA	NA	NA	NA	NA	None	NA	NA	NA	NA	NA	NA	NA	NA	0.55	Income and productivity gains from delivering vaccine (US$ / dose)	-0.00839266	0.000722141	0.0398765	0.0551307	0.082584	0.114786	0.116399	0.130791	0.12469	0.144133	0.155076	0.18113	0.17987	0.148181	0.130805
38	PEV (Pre-Erythrocytic Vaccine)	3	0.5	2	0.1	5-17mo	5, 6, & 7 months	None	0.7	0.81	0.93	0.93	NA	NA	None	NA	NA	NA	NA	NA	NA	NA	NA	None	NA	NA	NA	NA	NA	NA	NA	NA	0.55	Cases per 100,000 population	8611.61	8561.6	8522.49	8425.8	8444.62	8474.18	8390.1	8284.92	8219.82	8268.71	8210.15	8203.62	8223.73	8245.35	8217.27
38	PEV (Pre-Erythrocytic Vaccine)	3	0.5	2	0.1	5-17mo	5, 6, & 7 months	None	0.7	0.81	0.93	0.93	NA	NA	None	NA	NA	NA	NA	NA	NA	NA	NA	None	NA	NA	NA	NA	NA	NA	NA	NA	0.55	Severe Cases per 100,000 population	151.8	149.536	146.773	146.182	144.773	144.009	143.155	144.091	140.309	139.682	141.809	141.836	141.382	143.436	142.064
38	PEV (Pre-Erythrocytic Vaccine)	3	0.5	2	0.1	5-17mo	5, 6, & 7 months	None	0.7	0.81	0.93	0.93	NA	NA	None	NA	NA	NA	NA	NA	NA	NA	NA	None	NA	NA	NA	NA	NA	NA	NA	NA	0.55	Deaths per 100,000 population	31.4455	31.0364	29.8909	30.6182	30.0182	29.8818	30.1545	29.4545	29.2545	29.5455	29.7182	29.0818	28.9455	29.4	28.8636
38	PEV (Pre-Erythrocytic Vaccine)	3	0.5	2	0.1	5-17mo	5, 6, & 7 months	None	0.7	0.81	0.93	0.93	NA	NA	None	NA	NA	NA	NA	NA	NA	NA	NA	None	NA	NA	NA	NA	NA	NA	NA	NA	0.55	Cases in <5yo per 100,000 population	687.245	644.818	613.745	589.109	570.382	571.527	561.109	557.9	543.782	558.236	553.873	550.318	551.473	554.827	546.918
38	PEV (Pre-Erythrocytic Vaccine)	3	0.5	2	0.1	5-17mo	5, 6, & 7 months	None	0.7	0.81	0.93	0.93	NA	NA	None	NA	NA	NA	NA	NA	NA	NA	NA	None	NA	NA	NA	NA	NA	NA	NA	NA	0.55	Severe Cases in <5yo per 100,000 population	35.2909	33.3455	32.1	30.3091	29.3727	30.2818	29.4727	28.8909	28.6455	28.2818	28.9	28.6636	27.8273	29.5909	28.7727
38	PEV (Pre-Erythrocytic Vaccine)	3	0.5	2	0.1	5-17mo	5, 6, & 7 months	None	0.7	0.81	0.93	0.93	NA	NA	None	NA	NA	NA	NA	NA	NA	NA	NA	None	NA	NA	NA	NA	NA	NA	NA	NA	0.55	Deaths in < 5yo per 100,000 population	8.69091	7.94545	7.84545	7.7	7.68182	8.2	7.97273	7.13636	7.71818	7.65455	7.27273	7.17273	7.46364	7.53636	7.09091
38	PEV (Pre-Erythrocytic Vaccine)	3	0.5	2	0.1	5-17mo	5, 6, & 7 months	None	0.7	0.81	0.93	0.93	NA	NA	None	NA	NA	NA	NA	NA	NA	NA	NA	None	NA	NA	NA	NA	NA	NA	NA	NA	0.55	DALYs per 100,000 population	805.571	790.367	763.666	775.378	762.812	762.251	767.42	749.836	743.976	750.574	753.002	739.441	735.301	749.954	734.81
38	PEV (Pre-Erythrocytic Vaccine)	3	0.5	2	0.1	5-17mo	5, 6, & 7 months	None	0.7	0.81	0.93	0.93	NA	NA	None	NA	NA	NA	NA	NA	NA	NA	NA	None	NA	NA	NA	NA	NA	NA	NA	NA	0.55	Income and productivity gains from delivering vaccine (US$ / dose)	-0.00760602	0.0115181	0.0240357	0.0644174	0.0556567	0.0418355	0.0754769	0.120447	0.147548	0.130945	0.155745	0.155563	0.152157	0.137626	0.150287
39	PEV (Pre-Erythrocytic Vaccine)	3	0.5	2	0.1	5-17mo	5, 6, & 7 months	None	0.5	0.69	0.85	0.85	NA	NA	None	NA	NA	NA	NA	NA	NA	NA	NA	None	NA	NA	NA	NA	NA	NA	NA	NA	0.55	Cases per 100,000 population	8610.9	8604.57	8589.2	8529.65	8497.02	8455.62	8375.91	8358.07	8329.61	8236.84	8266.16	8312.2	8322.92	8354.1	8420.44
39	PEV (Pre-Erythrocytic Vaccine)	3	0.5	2	0.1	5-17mo	5, 6, & 7 months	None	0.5	0.69	0.85	0.85	NA	NA	None	NA	NA	NA	NA	NA	NA	NA	NA	None	NA	NA	NA	NA	NA	NA	NA	NA	0.55	Severe Cases per 100,000 population	151.567	150.308	147.258	146.033	145.725	147.117	144.358	144.975	142.55	143.267	145.8	143.917	144.508	144.042	147.283
39	PEV (Pre-Erythrocytic Vaccine)	3	0.5	2	0.1	5-17mo	5, 6, & 7 months	None	0.5	0.69	0.85	0.85	NA	NA	None	NA	NA	NA	NA	NA	NA	NA	NA	None	NA	NA	NA	NA	NA	NA	NA	NA	0.55	Deaths per 100,000 population	31.9833	31.5333	31.0917	30.7583	29.2333	30.1833	30.4583	31.2667	30.2583	30.275	28.6833	29.6083	30.05	30.35	29.8667
39	PEV (Pre-Erythrocytic Vaccine)	3	0.5	2	0.1	5-17mo	5, 6, & 7 months	None	0.5	0.69	0.85	0.85	NA	NA	None	NA	NA	NA	NA	NA	NA	NA	NA	None	NA	NA	NA	NA	NA	NA	NA	NA	0.55	Cases in <5yo per 100,000 population	692.692	658.133	631	615.8	602.108	593.75	588.3	580.825	583.85	580.05	578.108	577.55	583.608	584.583	590.608
39	PEV (Pre-Erythrocytic Vaccine)	3	0.5	2	0.1	5-17mo	5, 6, & 7 months	None	0.5	0.69	0.85	0.85	NA	NA	None	NA	NA	NA	NA	NA	NA	NA	NA	None	NA	NA	NA	NA	NA	NA	NA	NA	0.55	Severe Cases in <5yo per 100,000 population	35.125	33.5917	32.225	31.1833	31.425	31.3417	30.675	30.85	29.9417	29.4083	31.65	30.675	30.3417	29.7417	30.7167
39	PEV (Pre-Erythrocytic Vaccine)	3	0.5	2	0.1	5-17mo	5, 6, & 7 months	None	0.5	0.69	0.85	0.85	NA	NA	None	NA	NA	NA	NA	NA	NA	NA	NA	None	NA	NA	NA	NA	NA	NA	NA	NA	0.55	Deaths in < 5yo per 100,000 population	8.575	8.56667	8.40833	8.20833	7.74167	7.775	7.975	8.33333	7.74167	7.41667	7.11667	7.48333	7.51667	7.35	7.525
39	PEV (Pre-Erythrocytic Vaccine)	3	0.5	2	0.1	5-17mo	5, 6, & 7 months	None	0.5	0.69	0.85	0.85	NA	NA	None	NA	NA	NA	NA	NA	NA	NA	NA	None	NA	NA	NA	NA	NA	NA	NA	NA	0.55	DALYs per 100,000 population	815.512	803.285	790.465	778.888	748.606	772.954	772.201	794.445	766.158	770.47	732.934	754.382	764.965	771.163	758.913
39	PEV (Pre-Erythrocytic Vaccine)	3	0.5	2	0.1	5-17mo	5, 6, & 7 months	None	0.5	0.69	0.85	0.85	NA	NA	None	NA	NA	NA	NA	NA	NA	NA	NA	None	NA	NA	NA	NA	NA	NA	NA	NA	0.55	Income and productivity gains from delivering vaccine (US$ / dose)	-0.00826999	-0.00958943	-0.00104975	0.0292318	0.0460811	0.0628519	0.113368	0.1204	0.133437	0.187339	0.167023	0.144919	0.138327	0.123449	0.0817698
40	PEV (Pre-Erythrocytic Vaccine)	3	0.5	2	1	5-17mo	5, 6, & 7 months	None	0.89	0.95	0.97	0.97	NA	NA	None	NA	NA	NA	NA	NA	NA	NA	NA	None	NA	NA	NA	NA	NA	NA	NA	NA	0.55	Cases per 100,000 population	86057.2	85817.3	84594.6	84117.6	83351.6	82440.2	82387.3	81999.6	82017.6	81519.4	81218.5	80537.8	80672.5	81371.9	81773.9
40	PEV (Pre-Erythrocytic Vaccine)	3	0.5	2	1	5-17mo	5, 6, & 7 months	None	0.89	0.95	0.97	0.97	NA	NA	None	NA	NA	NA	NA	NA	NA	NA	NA	None	NA	NA	NA	NA	NA	NA	NA	NA	0.55	Severe Cases per 100,000 population	1531.73	1474.18	1454.64	1422.64	1417	1400.27	1393.82	1386.45	1408.36	1395.64	1414.09	1383.82	1388.27	1416.27	1435.82
40	PEV (Pre-Erythrocytic Vaccine)	3	0.5	2	1	5-17mo	5, 6, & 7 months	None	0.89	0.95	0.97	0.97	NA	NA	None	NA	NA	NA	NA	NA	NA	NA	NA	None	NA	NA	NA	NA	NA	NA	NA	NA	0.55	Deaths per 100,000 population	310.818	316.364	305.909	284.455	279.182	293.091	283.182	294.455	292.091	297.091	294.455	294	291.818	291.818	302.909
40	PEV (Pre-Erythrocytic Vaccine)	3	0.5	2	1	5-17mo	5, 6, & 7 months	None	0.89	0.95	0.97	0.97	NA	NA	None	NA	NA	NA	NA	NA	NA	NA	NA	None	NA	NA	NA	NA	NA	NA	NA	NA	0.55	Cases in <5yo per 100,000 population	6857.91	6412.73	5976.91	5557.45	5400.18	5277.82	5236	5296	5250.91	5208.36	5202.36	5141.27	5132.91	5181.73	5167.64
40	PEV (Pre-Erythrocytic Vaccine)	3	0.5	2	1	5-17mo	5, 6, & 7 months	None	0.89	0.95	0.97	0.97	NA	NA	None	NA	NA	NA	NA	NA	NA	NA	NA	None	NA	NA	NA	NA	NA	NA	NA	NA	0.55	Severe Cases in <5yo per 100,000 population	354.182	320	296.545	281.818	287.455	266	278.182	273.273	269.909	268.091	276.091	273.909	266.727	275	271.909
40	PEV (Pre-Erythrocytic Vaccine)	3	0.5	2	1	5-17mo	5, 6, & 7 months	None	0.89	0.95	0.97	0.97	NA	NA	None	NA	NA	NA	NA	NA	NA	NA	NA	None	NA	NA	NA	NA	NA	NA	NA	NA	0.55	Deaths in < 5yo per 100,000 population	78.7273	80.5455	80.9091	67.3636	66.3636	73.1818	70.1818	75.3636	69.4545	75.0909	70.3636	76.1818	72.0909	70.2727	72.5455
40	PEV (Pre-Erythrocytic Vaccine)	3	0.5	2	1	5-17mo	5, 6, & 7 months	None	0.89	0.95	0.97	0.97	NA	NA	None	NA	NA	NA	NA	NA	NA	NA	NA	None	NA	NA	NA	NA	NA	NA	NA	NA	0.55	DALYs per 100,000 population	7908.55	8041.62	7816.73	7239.97	7103.92	7461.53	7224.31	7497.81	7410.23	7547.56	7483.69	7475.27	7430.56	7393.83	7707.73
40	PEV (Pre-Erythrocytic Vaccine)	3	0.5	2	1	5-17mo	5, 6, & 7 months	None	0.89	0.95	0.97	0.97	NA	NA	None	NA	NA	NA	NA	NA	NA	NA	NA	None	NA	NA	NA	NA	NA	NA	NA	NA	0.55	Income and productivity gains from delivering vaccine (US$ / dose)	-0.0839266	0.00722141	0.398765	0.551307	0.82584	1.14786	1.16399	1.30791	1.2469	1.44133	1.55076	1.8113	1.7987	1.48181	1.30805
41	PEV (Pre-Erythrocytic Vaccine)	3	0.5	2	1	5-17mo	5, 6, & 7 months	None	0.7	0.81	0.93	0.93	NA	NA	None	NA	NA	NA	NA	NA	NA	NA	NA	None	NA	NA	NA	NA	NA	NA	NA	NA	0.55	Cases per 100,000 population	86116.1	85616	85224.9	84258	84446.2	84741.8	83901	82849.2	82198.2	82687.1	82101.5	82036.2	82237.3	82453.5	82172.7
41	PEV (Pre-Erythrocytic Vaccine)	3	0.5	2	1	5-17mo	5, 6, & 7 months	None	0.7	0.81	0.93	0.93	NA	NA	None	NA	NA	NA	NA	NA	NA	NA	NA	None	NA	NA	NA	NA	NA	NA	NA	NA	0.55	Severe Cases per 100,000 population	1518	1495.36	1467.73	1461.82	1447.73	1440.09	1431.55	1440.91	1403.09	1396.82	1418.09	1418.36	1413.82	1434.36	1420.64
41	PEV (Pre-Erythrocytic Vaccine)	3	0.5	2	1	5-17mo	5, 6, & 7 months	None	0.7	0.81	0.93	0.93	NA	NA	None	NA	NA	NA	NA	NA	NA	NA	NA	None	NA	NA	NA	NA	NA	NA	NA	NA	0.55	Deaths per 100,000 population	314.455	310.364	298.909	306.182	300.182	298.818	301.545	294.545	292.545	295.455	297.182	290.818	289.455	294	288.636
41	PEV (Pre-Erythrocytic Vaccine)	3	0.5	2	1	5-17mo	5, 6, & 7 months	None	0.7	0.81	0.93	0.93	NA	NA	None	NA	NA	NA	NA	NA	NA	NA	NA	None	NA	NA	NA	NA	NA	NA	NA	NA	0.55	Cases in <5yo per 100,000 population	6872.45	6448.18	6137.45	5891.09	5703.82	5715.27	5611.09	5579	5437.82	5582.36	5538.73	5503.18	5514.73	5548.27	5469.18
41	PEV (Pre-Erythrocytic Vaccine)	3	0.5	2	1	5-17mo	5, 6, & 7 months	None	0.7	0.81	0.93	0.93	NA	NA	None	NA	NA	NA	NA	NA	NA	NA	NA	None	NA	NA	NA	NA	NA	NA	NA	NA	0.55	Severe Cases in <5yo per 100,000 population	352.909	333.455	321	303.091	293.727	302.818	294.727	288.909	286.455	282.818	289	286.636	278.273	295.909	287.727
41	PEV (Pre-Erythrocytic Vaccine)	3	0.5	2	1	5-17mo	5, 6, & 7 months	None	0.7	0.81	0.93	0.93	NA	NA	None	NA	NA	NA	NA	NA	NA	NA	NA	None	NA	NA	NA	NA	NA	NA	NA	NA	0.55	Deaths in < 5yo per 100,000 population	86.9091	79.4545	78.4545	77	76.8182	82	79.7273	71.3636	77.1818	76.5455	72.7273	71.7273	74.6364	75.3636	70.9091
41	PEV (Pre-Erythrocytic Vaccine)	3	0.5	2	1	5-17mo	5, 6, & 7 months	None	0.7	0.81	0.93	0.93	NA	NA	None	NA	NA	NA	NA	NA	NA	NA	NA	None	NA	NA	NA	NA	NA	NA	NA	NA	0.55	DALYs per 100,000 population	8055.71	7903.67	7636.66	7753.78	7628.12	7622.51	7674.2	7498.36	7439.76	7505.74	7530.02	7394.41	7353.01	7499.54	7348.1
41	PEV (Pre-Erythrocytic Vaccine)	3	0.5	2	1	5-17mo	5, 6, & 7 months	None	0.7	0.81	0.93	0.93	NA	NA	None	NA	NA	NA	NA	NA	NA	NA	NA	None	NA	NA	NA	NA	NA	NA	NA	NA	0.55	Income and productivity gains from delivering vaccine (US$ / dose)	-0.0760602	0.115181	0.240357	0.644174	0.556567	0.418355	0.754769	1.20447	1.47548	1.30945	1.55745	1.55563	1.52157	1.37626	1.50287
42	PEV (Pre-Erythrocytic Vaccine)	3	0.5	2	1	5-17mo	5, 6, & 7 months	None	0.5	0.69	0.85	0.85	NA	NA	None	NA	NA	NA	NA	NA	NA	NA	NA	None	NA	NA	NA	NA	NA	NA	NA	NA	0.55	Cases per 100,000 population	86109	86045.7	85892	85296.5	84970.2	84556.2	83759.1	83580.7	83296.1	82368.4	82661.6	83122	83229.2	83541	84204.4
42	PEV (Pre-Erythrocytic Vaccine)	3	0.5	2	1	5-17mo	5, 6, & 7 months	None	0.5	0.69	0.85	0.85	NA	NA	None	NA	NA	NA	NA	NA	NA	NA	NA	None	NA	NA	NA	NA	NA	NA	NA	NA	0.55	Severe Cases per 100,000 population	1515.67	1503.08	1472.58	1460.33	1457.25	1471.17	1443.58	1449.75	1425.5	1432.67	1458	1439.17	1445.08	1440.42	1472.83
42	PEV (Pre-Erythrocytic Vaccine)	3	0.5	2	1	5-17mo	5, 6, & 7 months	None	0.5	0.69	0.85	0.85	NA	NA	None	NA	NA	NA	NA	NA	NA	NA	NA	None	NA	NA	NA	NA	NA	NA	NA	NA	0.55	Deaths per 100,000 population	319.833	315.333	310.917	307.583	292.333	301.833	304.583	312.667	302.583	302.75	286.833	296.083	300.5	303.5	298.667
42	PEV (Pre-Erythrocytic Vaccine)	3	0.5	2	1	5-17mo	5, 6, & 7 months	None	0.5	0.69	0.85	0.85	NA	NA	None	NA	NA	NA	NA	NA	NA	NA	NA	None	NA	NA	NA	NA	NA	NA	NA	NA	0.55	Cases in <5yo per 100,000 population	6926.92	6581.33	6310	6158	6021.08	5937.5	5883	5808.25	5838.5	5800.5	5781.08	5775.5	5836.08	5845.83	5906.08
42	PEV (Pre-Erythrocytic Vaccine)	3	0.5	2	1	5-17mo	5, 6, & 7 months	None	0.5	0.69	0.85	0.85	NA	NA	None	NA	NA	NA	NA	NA	NA	NA	NA	None	NA	NA	NA	NA	NA	NA	NA	NA	0.55	Severe Cases in <5yo per 100,000 population	351.25	335.917	322.25	311.833	314.25	313.417	306.75	308.5	299.417	294.083	316.5	306.75	303.417	297.417	307.167
42	PEV (Pre-Erythrocytic Vaccine)	3	0.5	2	1	5-17mo	5, 6, & 7 months	None	0.5	0.69	0.85	0.85	NA	NA	None	NA	NA	NA	NA	NA	NA	NA	NA	None	NA	NA	NA	NA	NA	NA	NA	NA	0.55	Deaths in < 5yo per 100,000 population	85.75	85.6667	84.0833	82.0833	77.4167	77.75	79.75	83.3333	77.4167	74.1667	71.1667	74.8333	75.1667	73.5	75.25
42	PEV (Pre-Erythrocytic Vaccine)	3	0.5	2	1	5-17mo	5, 6, & 7 months	None	0.5	0.69	0.85	0.85	NA	NA	None	NA	NA	NA	NA	NA	NA	NA	NA	None	NA	NA	NA	NA	NA	NA	NA	NA	0.55	DALYs per 100,000 population	8155.12	8032.85	7904.65	7788.88	7486.06	7729.54	7722.01	7944.45	7661.58	7704.7	7329.34	7543.82	7649.65	7711.63	7589.13
42	PEV (Pre-Erythrocytic Vaccine)	3	0.5	2	1	5-17mo	5, 6, & 7 months	None	0.5	0.69	0.85	0.85	NA	NA	None	NA	NA	NA	NA	NA	NA	NA	NA	None	NA	NA	NA	NA	NA	NA	NA	NA	0.55	Income and productivity gains from delivering vaccine (US$ / dose)	-0.0826999	-0.0958943	-0.0104975	0.292318	0.460811	0.628519	1.13368	1.204	1.33437	1.87339	1.67023	1.44919	1.38327	1.23449	0.817698
43	PEV (Pre-Erythrocytic Vaccine)	3	0.5	2	10	5-17mo	5, 6, & 7 months	None	0.89	0.95	0.97	0.97	NA	NA	None	NA	NA	NA	NA	NA	NA	NA	NA	None	NA	NA	NA	NA	NA	NA	NA	NA	0.55	Cases per 100,000 population	139875	137526	136120	135082	134852	134598	134387	134867	134837	135202	135580	135950	136322	136485	136696
43	PEV (Pre-Erythrocytic Vaccine)	3	0.5	2	10	5-17mo	5, 6, & 7 months	None	0.89	0.95	0.97	0.97	NA	NA	None	NA	NA	NA	NA	NA	NA	NA	NA	None	NA	NA	NA	NA	NA	NA	NA	NA	0.55	Severe Cases per 100,000 population	1828.09	1738.27	1713.36	1689.91	1701.09	1725.36	1746.36	1742.73	1777.91	1799.73	1796.36	1808.91	1836.64	1809.55	1791.36
43	PEV (Pre-Erythrocytic Vaccine)	3	0.5	2	10	5-17mo	5, 6, & 7 months	None	0.89	0.95	0.97	0.97	NA	NA	None	NA	NA	NA	NA	NA	NA	NA	NA	None	NA	NA	NA	NA	NA	NA	NA	NA	0.55	Deaths per 100,000 population	370.455	342.818	334.273	345.364	330.727	332.818	332.455	326.091	342.636	341.455	356.182	358.818	361	352.091	347
43	PEV (Pre-Erythrocytic Vaccine)	3	0.5	2	10	5-17mo	5, 6, & 7 months	None	0.89	0.95	0.97	0.97	NA	NA	None	NA	NA	NA	NA	NA	NA	NA	NA	None	NA	NA	NA	NA	NA	NA	NA	NA	0.55	Cases in <5yo per 100,000 population	30335	28187.8	26912.1	26085.5	25649.9	25596.2	25430.5	25615.5	25488.8	25508.9	25575.1	25548.7	25686	25683.5	25650.3
43	PEV (Pre-Erythrocytic Vaccine)	3	0.5	2	10	5-17mo	5, 6, & 7 months	None	0.89	0.95	0.97	0.97	NA	NA	None	NA	NA	NA	NA	NA	NA	NA	NA	None	NA	NA	NA	NA	NA	NA	NA	NA	0.55	Severe Cases in <5yo per 100,000 population	1189.18	1102.91	1080.45	1058.09	1069.73	1076.91	1087.55	1058.73	1080.82	1082.55	1065.36	1066.18	1076.36	1070.18	1055.82
43	PEV (Pre-Erythrocytic Vaccine)	3	0.5	2	10	5-17mo	5, 6, & 7 months	None	0.89	0.95	0.97	0.97	NA	NA	None	NA	NA	NA	NA	NA	NA	NA	NA	None	NA	NA	NA	NA	NA	NA	NA	NA	0.55	Deaths in < 5yo per 100,000 population	237.818	218.182	211.727	213.273	206.727	207.182	201.455	198.545	206.091	205.091	208.727	214.273	211.636	206.091	205.909
43	PEV (Pre-Erythrocytic Vaccine)	3	0.5	2	10	5-17mo	5, 6, & 7 months	None	0.89	0.95	0.97	0.97	NA	NA	None	NA	NA	NA	NA	NA	NA	NA	NA	None	NA	NA	NA	NA	NA	NA	NA	NA	0.55	DALYs per 100,000 population	10026.4	9288.11	9089.8	9354.08	8990.91	9055.32	9034.57	8863.92	9277.49	9299.24	9701.56	9711.82	9774.9	9543.63	9387.71
43	PEV (Pre-Erythrocytic Vaccine)	3	0.5	2	10	5-17mo	5, 6, & 7 months	None	0.89	0.95	0.97	0.97	NA	NA	None	NA	NA	NA	NA	NA	NA	NA	NA	None	NA	NA	NA	NA	NA	NA	NA	NA	0.55	Income and productivity gains from delivering vaccine (US$ / dose)	0.147985	0.719535	1.00871	1.25602	1.24296	1.31569	1.34181	1.21017	1.13799	0.987936	0.886644	0.735786	0.579844	0.563249	0.465603
44	PEV (Pre-Erythrocytic Vaccine)	3	0.5	2	10	5-17mo	5, 6, & 7 months	None	0.7	0.81	0.93	0.93	NA	NA	None	NA	NA	NA	NA	NA	NA	NA	NA	None	NA	NA	NA	NA	NA	NA	NA	NA	0.55	Cases per 100,000 population	140173	138196	137025	136073	135718	135711	135561	135789	136146	136460	136510	136580	137251	137074	137463
44	PEV (Pre-Erythrocytic Vaccine)	3	0.5	2	10	5-17mo	5, 6, & 7 months	None	0.7	0.81	0.93	0.93	NA	NA	None	NA	NA	NA	NA	NA	NA	NA	NA	None	NA	NA	NA	NA	NA	NA	NA	NA	0.55	Severe Cases per 100,000 population	1822.91	1766.36	1730.45	1705.27	1734.27	1752.82	1740.36	1775.73	1787.18	1818.09	1802.45	1794.45	1825.45	1849.73	1849.18
44	PEV (Pre-Erythrocytic Vaccine)	3	0.5	2	10	5-17mo	5, 6, & 7 months	None	0.7	0.81	0.93	0.93	NA	NA	None	NA	NA	NA	NA	NA	NA	NA	NA	None	NA	NA	NA	NA	NA	NA	NA	NA	0.55	Deaths per 100,000 population	374.455	336.727	344.273	336.364	331	355	334.545	350.273	356.364	357.455	350.727	357.818	363.091	360.909	356.636
44	PEV (Pre-Erythrocytic Vaccine)	3	0.5	2	10	5-17mo	5, 6, & 7 months	None	0.7	0.81	0.93	0.93	NA	NA	None	NA	NA	NA	NA	NA	NA	NA	NA	None	NA	NA	NA	NA	NA	NA	NA	NA	0.55	Cases in <5yo per 100,000 population	30415.9	28635.1	27573.9	26947	26598.7	26634.8	26484.1	26522.7	26506.7	26557.6	26586.6	26585.1	26670.1	26498	26710.8
44	PEV (Pre-Erythrocytic Vaccine)	3	0.5	2	10	5-17mo	5, 6, & 7 months	None	0.7	0.81	0.93	0.93	NA	NA	None	NA	NA	NA	NA	NA	NA	NA	NA	None	NA	NA	NA	NA	NA	NA	NA	NA	0.55	Severe Cases in <5yo per 100,000 population	1186.18	1136.55	1092.91	1082.09	1097.64	1113.55	1089.09	1097.91	1096.36	1101	1095.64	1080.45	1113.18	1117.64	1112.73
44	PEV (Pre-Erythrocytic Vaccine)	3	0.5	2	10	5-17mo	5, 6, & 7 months	None	0.7	0.81	0.93	0.93	NA	NA	None	NA	NA	NA	NA	NA	NA	NA	NA	None	NA	NA	NA	NA	NA	NA	NA	NA	0.55	Deaths in < 5yo per 100,000 population	241.364	216.636	216.727	215.364	208.455	227.545	205.182	217.091	221.182	216	208.909	217.727	223.727	218.909	215.636
44	PEV (Pre-Erythrocytic Vaccine)	3	0.5	2	10	5-17mo	5, 6, & 7 months	None	0.7	0.81	0.93	0.93	NA	NA	None	NA	NA	NA	NA	NA	NA	NA	NA	None	NA	NA	NA	NA	NA	NA	NA	NA	0.55	DALYs per 100,000 population	10143.4	9151.55	9381.76	9138.14	8985.39	9611.33	9105.09	9519.45	9667.07	9704.31	9517.3	9690.02	9826.99	9826.09	9664.34
44	PEV (Pre-Erythrocytic Vaccine)	3	0.5	2	10	5-17mo	5, 6, & 7 months	None	0.7	0.81	0.93	0.93	NA	NA	None	NA	NA	NA	NA	NA	NA	NA	NA	None	NA	NA	NA	NA	NA	NA	NA	NA	0.55	Income and productivity gains from delivering vaccine (US$ / dose)	0.0794749	0.640751	0.948281	1.25726	1.3057	1.33542	1.31573	1.21193	1.03593	0.889628	0.873197	0.895625	0.541739	0.530567	0.379731
45	PEV (Pre-Erythrocytic Vaccine)	3	0.5	2	10	5-17mo	5, 6, & 7 months	None	0.5	0.69	0.85	0.85	NA	NA	None	NA	NA	NA	NA	NA	NA	NA	NA	None	NA	NA	NA	NA	NA	NA	NA	NA	0.55	Cases per 100,000 population	140236	138425	137517	137187	136727	136513	136737	136806	137174	137268	137541	137464	137784	137876	138325
45	PEV (Pre-Erythrocytic Vaccine)	3	0.5	2	10	5-17mo	5, 6, & 7 months	None	0.5	0.69	0.85	0.85	NA	NA	None	NA	NA	NA	NA	NA	NA	NA	NA	None	NA	NA	NA	NA	NA	NA	NA	NA	0.55	Severe Cases per 100,000 population	1823	1782.73	1747.27	1726.45	1761.82	1737.27	1800.64	1800.45	1807.27	1829.18	1826.18	1857.73	1823.73	1825.45	1834.64
45	PEV (Pre-Erythrocytic Vaccine)	3	0.5	2	10	5-17mo	5, 6, & 7 months	None	0.5	0.69	0.85	0.85	NA	NA	None	NA	NA	NA	NA	NA	NA	NA	NA	None	NA	NA	NA	NA	NA	NA	NA	NA	0.55	Deaths per 100,000 population	369.455	349.091	355.727	334.818	347	337.818	349.182	355.455	341.455	365.636	357.364	353.273	363.636	363.455	363.909
45	PEV (Pre-Erythrocytic Vaccine)	3	0.5	2	10	5-17mo	5, 6, & 7 months	None	0.5	0.69	0.85	0.85	NA	NA	None	NA	NA	NA	NA	NA	NA	NA	NA	None	NA	NA	NA	NA	NA	NA	NA	NA	0.55	Cases in <5yo per 100,000 population	30579.7	29174.3	28322.5	27844.1	27527.8	27417	27378.5	27492.5	27542.5	27569.5	27599.4	27525.5	27519.3	27493.4	27568
45	PEV (Pre-Erythrocytic Vaccine)	3	0.5	2	10	5-17mo	5, 6, & 7 months	None	0.5	0.69	0.85	0.85	NA	NA	None	NA	NA	NA	NA	NA	NA	NA	NA	None	NA	NA	NA	NA	NA	NA	NA	NA	0.55	Severe Cases in <5yo per 100,000 population	1190.82	1144.18	1106.91	1109.64	1126.73	1111.73	1147.55	1129.45	1138.55	1135.18	1135	1140.45	1118.45	1130.91	1128.18
45	PEV (Pre-Erythrocytic Vaccine)	3	0.5	2	10	5-17mo	5, 6, & 7 months	None	0.5	0.69	0.85	0.85	NA	NA	None	NA	NA	NA	NA	NA	NA	NA	NA	None	NA	NA	NA	NA	NA	NA	NA	NA	0.55	Deaths in < 5yo per 100,000 population	239.455	220.818	226.909	213.818	221.091	219.636	223.636	224	214.727	228.727	223.545	214.545	223.273	227.455	227.364
45	PEV (Pre-Erythrocytic Vaccine)	3	0.5	2	10	5-17mo	5, 6, & 7 months	None	0.5	0.69	0.85	0.85	NA	NA	None	NA	NA	NA	NA	NA	NA	NA	NA	None	NA	NA	NA	NA	NA	NA	NA	NA	0.55	DALYs per 100,000 population	10022.6	9461.24	9640.23	9139.07	9398.74	9184.39	9468.84	9657.97	9301.88	9909.6	9719.06	9572.77	9840.17	9875.51	9848.31
45	PEV (Pre-Erythrocytic Vaccine)	3	0.5	2	10	5-17mo	5, 6, & 7 months	None	0.5	0.69	0.85	0.85	NA	NA	None	NA	NA	NA	NA	NA	NA	NA	NA	None	NA	NA	NA	NA	NA	NA	NA	NA	0.55	Income and productivity gains from delivering vaccine (US$ / dose)	0.111523	0.787664	1.14623	1.16553	1.31474	1.46129	1.20244	1.22184	0.993946	0.931749	0.772023	0.77953	0.592177	0.542212	0.265379
46	PEV (Pre-Erythrocytic Vaccine)	3	0.5	2	100	5-17mo	5, 6, & 7 months	None	0.89	0.95	0.97	0.97	NA	NA	None	NA	NA	NA	NA	NA	NA	NA	NA	None	NA	NA	NA	NA	NA	NA	NA	NA	0.55	Cases per 100,000 population	110626	108326	107739	108072	109086	110297	111473	112479	113374	114097	114662	115045	115287	115608	115698
46	PEV (Pre-Erythrocytic Vaccine)	3	0.5	2	100	5-17mo	5, 6, & 7 months	None	0.89	0.95	0.97	0.97	NA	NA	None	NA	NA	NA	NA	NA	NA	NA	NA	None	NA	NA	NA	NA	NA	NA	NA	NA	0.55	Severe Cases per 100,000 population	1477.33	1422.92	1460.08	1523.75	1585	1593.67	1608.83	1621.42	1619.92	1637.42	1618	1636.5	1608.25	1620.33	1640.67
46	PEV (Pre-Erythrocytic Vaccine)	3	0.5	2	100	5-17mo	5, 6, & 7 months	None	0.89	0.95	0.97	0.97	NA	NA	None	NA	NA	NA	NA	NA	NA	NA	NA	None	NA	NA	NA	NA	NA	NA	NA	NA	0.55	Deaths per 100,000 population	369.5	339.083	336.5	348	360.333	358.333	365.583	363.667	364.75	373.75	368.333	368.583	361.667	368.667	371.75
46	PEV (Pre-Erythrocytic Vaccine)	3	0.5	2	100	5-17mo	5, 6, & 7 months	None	0.89	0.95	0.97	0.97	NA	NA	None	NA	NA	NA	NA	NA	NA	NA	NA	None	NA	NA	NA	NA	NA	NA	NA	NA	0.55	Cases in <5yo per 100,000 population	51925.6	49641.2	49062.9	49412.4	50200.8	50449.1	50552.9	50391.9	50469.5	50478.2	50599.7	50493.8	50580.9	50575.8	50422
46	PEV (Pre-Erythrocytic Vaccine)	3	0.5	2	100	5-17mo	5, 6, & 7 months	None	0.89	0.95	0.97	0.97	NA	NA	None	NA	NA	NA	NA	NA	NA	NA	NA	None	NA	NA	NA	NA	NA	NA	NA	NA	0.55	Severe Cases in <5yo per 100,000 population	1359.92	1298.92	1348.33	1405.33	1469.42	1459	1462.83	1461.33	1453.25	1474.42	1456.17	1469.75	1446.58	1459.33	1471.83
46	PEV (Pre-Erythrocytic Vaccine)	3	0.5	2	100	5-17mo	5, 6, & 7 months	None	0.89	0.95	0.97	0.97	NA	NA	None	NA	NA	NA	NA	NA	NA	NA	NA	None	NA	NA	NA	NA	NA	NA	NA	NA	0.55	Deaths in < 5yo per 100,000 population	338.583	309.083	307.25	318	329.75	325.667	330.75	326.917	323.25	335.167	330.667	327	320.75	328.25	330
46	PEV (Pre-Erythrocytic Vaccine)	3	0.5	2	100	5-17mo	5, 6, & 7 months	None	0.89	0.95	0.97	0.97	NA	NA	None	NA	NA	NA	NA	NA	NA	NA	NA	None	NA	NA	NA	NA	NA	NA	NA	NA	0.55	DALYs per 100,000 population	9968.97	9163.79	9082.35	9396.71	9713.08	9658.87	9872.52	9831.71	9865.31	10074.8	9948.46	9956.74	9748.43	9943.22	10034.9
46	PEV (Pre-Erythrocytic Vaccine)	3	0.5	2	100	5-17mo	5, 6, & 7 months	None	0.89	0.95	0.97	0.97	NA	NA	None	NA	NA	NA	NA	NA	NA	NA	NA	None	NA	NA	NA	NA	NA	NA	NA	NA	0.55	Income and productivity gains from delivering vaccine (US$ / dose)	0.307303	0.76422	0.854448	0.748758	0.455867	0.037959	-0.39693	-0.818791	-1.1526	-1.43116	-1.57017	-1.77504	-1.80528	-1.91394	-2.01178
47	PEV (Pre-Erythrocytic Vaccine)	3	0.5	2	100	5-17mo	5, 6, & 7 months	None	0.7	0.81	0.93	0.93	NA	NA	None	NA	NA	NA	NA	NA	NA	NA	NA	None	NA	NA	NA	NA	NA	NA	NA	NA	0.55	Cases per 100,000 population	110905	109052	108628	108903	109576	110616	111517	112431	113061	113653	113962	114465	114713	114902	115153
47	PEV (Pre-Erythrocytic Vaccine)	3	0.5	2	100	5-17mo	5, 6, & 7 months	None	0.7	0.81	0.93	0.93	NA	NA	None	NA	NA	NA	NA	NA	NA	NA	NA	None	NA	NA	NA	NA	NA	NA	NA	NA	0.55	Severe Cases per 100,000 population	1473.77	1422.31	1510.62	1549	1558.54	1606.77	1581.54	1612	1606.77	1598.85	1616.15	1631.77	1612.62	1622.62	1609.38
47	PEV (Pre-Erythrocytic Vaccine)	3	0.5	2	100	5-17mo	5, 6, & 7 months	None	0.7	0.81	0.93	0.93	NA	NA	None	NA	NA	NA	NA	NA	NA	NA	NA	None	NA	NA	NA	NA	NA	NA	NA	NA	0.55	Deaths per 100,000 population	362.615	349.385	355.077	361.385	358.231	356.692	363.231	359.769	367.154	368.385	362.077	370.769	361	369	365.615
47	PEV (Pre-Erythrocytic Vaccine)	3	0.5	2	100	5-17mo	5, 6, & 7 months	None	0.7	0.81	0.93	0.93	NA	NA	None	NA	NA	NA	NA	NA	NA	NA	NA	None	NA	NA	NA	NA	NA	NA	NA	NA	0.55	Cases in <5yo per 100,000 population	52167.4	50357.4	49870	50081.5	50736.5	50906.3	50901.6	50992.4	50925.6	50961.5	50939	51036.3	51004.5	51064.9	51113.4
47	PEV (Pre-Erythrocytic Vaccine)	3	0.5	2	100	5-17mo	5, 6, & 7 months	None	0.7	0.81	0.93	0.93	NA	NA	None	NA	NA	NA	NA	NA	NA	NA	NA	None	NA	NA	NA	NA	NA	NA	NA	NA	0.55	Severe Cases in <5yo per 100,000 population	1356.77	1307.08	1390.46	1436.46	1440.69	1484.15	1442	1454.38	1459.69	1446.23	1459.77	1470.54	1457.62	1456.69	1449.62
47	PEV (Pre-Erythrocytic Vaccine)	3	0.5	2	100	5-17mo	5, 6, & 7 months	None	0.7	0.81	0.93	0.93	NA	NA	None	NA	NA	NA	NA	NA	NA	NA	NA	None	NA	NA	NA	NA	NA	NA	NA	NA	0.55	Deaths in < 5yo per 100,000 population	332.846	317.692	324.769	330.308	325	325.154	325.154	323.692	329	331.923	324.615	331.923	322.769	329	327.615
47	PEV (Pre-Erythrocytic Vaccine)	3	0.5	2	100	5-17mo	5, 6, & 7 months	None	0.7	0.81	0.93	0.93	NA	NA	None	NA	NA	NA	NA	NA	NA	NA	NA	None	NA	NA	NA	NA	NA	NA	NA	NA	0.55	DALYs per 100,000 population	9752.09	9405.1	9559.87	9742.58	9676.59	9636.19	9777.77	9751.58	9894.7	9933.04	9773.58	9990.11	9755.32	9962.54	9866.74
47	PEV (Pre-Erythrocytic Vaccine)	3	0.5	2	100	5-17mo	5, 6, & 7 months	None	0.7	0.81	0.93	0.93	NA	NA	None	NA	NA	NA	NA	NA	NA	NA	NA	None	NA	NA	NA	NA	NA	NA	NA	NA	0.55	Income and productivity gains from delivering vaccine (US$ / dose)	0.316137	0.773847	0.74296	0.657832	0.466985	-0.0183296	-0.362352	-0.807799	-1.11042	-1.38836	-1.51971	-1.75942	-1.85172	-1.91206	-2.0196
48	PEV (Pre-Erythrocytic Vaccine)	3	0.5	2	100	5-17mo	5, 6, & 7 months	None	0.5	0.69	0.85	0.85	NA	NA	None	NA	NA	NA	NA	NA	NA	NA	NA	None	NA	NA	NA	NA	NA	NA	NA	NA	0.55	Cases per 100,000 population	111097	109672	109247	109508	110155	110981	111733	112250	112876	113373	113643	114022	113997	114296	114489
48	PEV (Pre-Erythrocytic Vaccine)	3	0.5	2	100	5-17mo	5, 6, & 7 months	None	0.5	0.69	0.85	0.85	NA	NA	None	NA	NA	NA	NA	NA	NA	NA	NA	None	NA	NA	NA	NA	NA	NA	NA	NA	0.55	Severe Cases per 100,000 population	1490.06	1455.41	1515.65	1524	1529.88	1589.06	1592.59	1601.76	1591.94	1596.24	1597.29	1591.06	1593.82	1588.47	1600.12
48	PEV (Pre-Erythrocytic Vaccine)	3	0.5	2	100	5-17mo	5, 6, & 7 months	None	0.5	0.69	0.85	0.85	NA	NA	None	NA	NA	NA	NA	NA	NA	NA	NA	None	NA	NA	NA	NA	NA	NA	NA	NA	0.55	Deaths per 100,000 population	357.235	358.588	360.529	358.353	353.941	368.588	370.765	366.235	366.647	372.706	363.176	371.471	368.941	360.882	372.353
48	PEV (Pre-Erythrocytic Vaccine)	3	0.5	2	100	5-17mo	5, 6, & 7 months	None	0.5	0.69	0.85	0.85	NA	NA	None	NA	NA	NA	NA	NA	NA	NA	NA	None	NA	NA	NA	NA	NA	NA	NA	NA	0.55	Cases in <5yo per 100,000 population	52396.6	50922.3	50482.8	50745.5	51267.6	51462.7	51447.9	51350.1	51488.6	51539.1	51431.8	51513.2	51414.8	51567.5	51601.8
48	PEV (Pre-Erythrocytic Vaccine)	3	0.5	2	100	5-17mo	5, 6, & 7 months	None	0.5	0.69	0.85	0.85	NA	NA	None	NA	NA	NA	NA	NA	NA	NA	NA	None	NA	NA	NA	NA	NA	NA	NA	NA	0.55	Severe Cases in <5yo per 100,000 population	1375.35	1342	1399.06	1408.12	1414.94	1459.41	1454.82	1459.88	1448.76	1447.12	1446.47	1443.53	1440	1435.29	1451.88
48	PEV (Pre-Erythrocytic Vaccine)	3	0.5	2	100	5-17mo	5, 6, & 7 months	None	0.5	0.69	0.85	0.85	NA	NA	None	NA	NA	NA	NA	NA	NA	NA	NA	None	NA	NA	NA	NA	NA	NA	NA	NA	0.55	Deaths in < 5yo per 100,000 population	325.471	329.824	328.647	326.824	321.824	332.706	333.471	331	330.588	333.294	326.412	332.059	330.765	322.412	334.647
48	PEV (Pre-Erythrocytic Vaccine)	3	0.5	2	100	5-17mo	5, 6, & 7 months	None	0.5	0.69	0.85	0.85	NA	NA	None	NA	NA	NA	NA	NA	NA	NA	NA	None	NA	NA	NA	NA	NA	NA	NA	NA	0.55	DALYs per 100,000 population	9620.3	9652.22	9736.05	9673.62	9536.34	9935.95	9987	9888.08	9885.44	10075.8	9813.82	10042.2	9965.08	9752.57	10020.7
48	PEV (Pre-Erythrocytic Vaccine)	3	0.5	2	100	5-17mo	5, 6, & 7 months	None	0.5	0.69	0.85	0.85	NA	NA	None	NA	NA	NA	NA	NA	NA	NA	NA	None	NA	NA	NA	NA	NA	NA	NA	NA	0.55	Income and productivity gains from delivering vaccine (US$ / dose)	0.353959	0.76761	0.773417	0.725158	0.472794	-0.0455331	-0.47316	-0.810647	-1.1048	-1.39599	-1.58902	-1.7775	-1.79227	-1.8923	-2.04343
49	PEV (Pre-Erythrocytic Vaccine)	3	0.5	4	0.1	5-17mo	5, 6, & 7 months	None	0.89	0.95	0.97	0.97	NA	NA	None	NA	NA	NA	NA	NA	NA	NA	NA	None	NA	NA	NA	NA	NA	NA	NA	NA	0.55	Cases per 100,000 population	8602.55	8561.82	8502.45	8319.35	8200.74	8132.72	8041.25	7959.75	7932.77	7826.1	7808.33	7755.39	7646.08	7613.6	7597.19
49	PEV (Pre-Erythrocytic Vaccine)	3	0.5	4	0.1	5-17mo	5, 6, & 7 months	None	0.89	0.95	0.97	0.97	NA	NA	None	NA	NA	NA	NA	NA	NA	NA	NA	None	NA	NA	NA	NA	NA	NA	NA	NA	0.55	Severe Cases per 100,000 population	150.336	151.018	142.591	140.882	137.109	135.864	134.845	131.809	133.473	130.455	130.736	131.464	130.473	130.382	129.318
49	PEV (Pre-Erythrocytic Vaccine)	3	0.5	4	0.1	5-17mo	5, 6, & 7 months	None	0.89	0.95	0.97	0.97	NA	NA	None	NA	NA	NA	NA	NA	NA	NA	NA	None	NA	NA	NA	NA	NA	NA	NA	NA	0.55	Deaths per 100,000 population	30.8636	30.4636	29.7818	29.8727	29.2182	29.1455	28.5727	28.4909	27.8455	28.4818	27.9545	28.5636	27.7182	27.4182	27.5818
49	PEV (Pre-Erythrocytic Vaccine)	3	0.5	4	0.1	5-17mo	5, 6, & 7 months	None	0.89	0.95	0.97	0.97	NA	NA	None	NA	NA	NA	NA	NA	NA	NA	NA	None	NA	NA	NA	NA	NA	NA	NA	NA	0.55	Cases in <5yo per 100,000 population	682.3	636.3	579.291	523.055	479.409	465.991	461.227	460.209	461.336	449.764	442.6	444	439.036	437.891	428.755
49	PEV (Pre-Erythrocytic Vaccine)	3	0.5	4	0.1	5-17mo	5, 6, & 7 months	None	0.89	0.95	0.97	0.97	NA	NA	None	NA	NA	NA	NA	NA	NA	NA	NA	None	NA	NA	NA	NA	NA	NA	NA	NA	0.55	Severe Cases in <5yo per 100,000 population	35.3	33.1727	28.8091	26.7364	25.0636	23.1273	23.9636	23.6545	23.4273	23.5727	23.5182	23.6909	22.6455	22.4364	22.6
49	PEV (Pre-Erythrocytic Vaccine)	3	0.5	4	0.1	5-17mo	5, 6, & 7 months	None	0.89	0.95	0.97	0.97	NA	NA	None	NA	NA	NA	NA	NA	NA	NA	NA	None	NA	NA	NA	NA	NA	NA	NA	NA	0.55	Deaths in < 5yo per 100,000 population	8.09091	7.93636	7.47273	7.47273	6.86364	6.81818	6.64545	7.13636	6.40909	7.09091	6.43636	7.35455	6.36364	6.79091	6.72727
49	PEV (Pre-Erythrocytic Vaccine)	3	0.5	4	0.1	5-17mo	5, 6, & 7 months	None	0.89	0.95	0.97	0.97	NA	NA	None	NA	NA	NA	NA	NA	NA	NA	NA	None	NA	NA	NA	NA	NA	NA	NA	NA	0.55	DALYs per 100,000 population	785.747	778.918	756.793	756.824	740.129	737.223	723.37	719.9	704.543	723.378	704.913	726.124	701.79	697.211	700.958
49	PEV (Pre-Erythrocytic Vaccine)	3	0.5	4	0.1	5-17mo	5, 6, & 7 months	None	0.89	0.95	0.97	0.97	NA	NA	None	NA	NA	NA	NA	NA	NA	NA	NA	None	NA	NA	NA	NA	NA	NA	NA	NA	0.55	Income and productivity gains from delivering vaccine (US$ / dose)	-0.00410333	0.00616697	0.0248891	0.087631	0.127525	0.149803	0.183438	0.213379	0.219697	0.264442	0.267913	0.286385	0.329597	0.3368	0.347167
50	PEV (Pre-Erythrocytic Vaccine)	3	0.5	4	0.1	5-17mo	5, 6, & 7 months	None	0.7	0.81	0.93	0.93	NA	NA	None	NA	NA	NA	NA	NA	NA	NA	NA	None	NA	NA	NA	NA	NA	NA	NA	NA	0.55	Cases per 100,000 population	8615.86	8477.64	8410.97	8362.22	8265.73	8265.44	8095.83	8079.6	8040.51	7887.85	7847.83	7824.15	7774.25	7822.81	7790.32
50	PEV (Pre-Erythrocytic Vaccine)	3	0.5	4	0.1	5-17mo	5, 6, & 7 months	None	0.7	0.81	0.93	0.93	NA	NA	None	NA	NA	NA	NA	NA	NA	NA	NA	None	NA	NA	NA	NA	NA	NA	NA	NA	0.55	Severe Cases per 100,000 population	153.518	146.027	143.855	143.2	138.582	138.555	134.2	136.245	135.8	133.536	131.582	135.682	132.473	134.2	136.327
50	PEV (Pre-Erythrocytic Vaccine)	3	0.5	4	0.1	5-17mo	5, 6, & 7 months	None	0.7	0.81	0.93	0.93	NA	NA	None	NA	NA	NA	NA	NA	NA	NA	NA	None	NA	NA	NA	NA	NA	NA	NA	NA	0.55	Deaths per 100,000 population	31.2364	30.6182	30.0636	29.9818	29.8727	28.9909	28.6545	29.1364	28.8909	29.0727	27.6364	28.7182	28.4364	28.1636	28.9545
50	PEV (Pre-Erythrocytic Vaccine)	3	0.5	4	0.1	5-17mo	5, 6, & 7 months	None	0.7	0.81	0.93	0.93	NA	NA	None	NA	NA	NA	NA	NA	NA	NA	NA	None	NA	NA	NA	NA	NA	NA	NA	NA	0.55	Cases in <5yo per 100,000 population	691.736	635.173	596.909	554.509	514.309	504.436	498.945	498.218	496.727	490.982	482.818	487.918	472.764	482.882	481.355
50	PEV (Pre-Erythrocytic Vaccine)	3	0.5	4	0.1	5-17mo	5, 6, & 7 months	None	0.7	0.81	0.93	0.93	NA	NA	None	NA	NA	NA	NA	NA	NA	NA	NA	None	NA	NA	NA	NA	NA	NA	NA	NA	0.55	Severe Cases in <5yo per 100,000 population	34.7273	33.0636	29.5727	28.6909	26.9727	25.2636	24.6091	26.3182	25.8636	25.5273	24.7909	25.5818	25.6	24.1727	24.6818
50	PEV (Pre-Erythrocytic Vaccine)	3	0.5	4	0.1	5-17mo	5, 6, & 7 months	None	0.7	0.81	0.93	0.93	NA	NA	None	NA	NA	NA	NA	NA	NA	NA	NA	None	NA	NA	NA	NA	NA	NA	NA	NA	0.55	Deaths in < 5yo per 100,000 population	8.05455	7.94545	7.73636	7.48182	7.32727	7.18182	6.65455	7.32727	7.02727	6.97273	6.78182	6.95455	7.18182	6.59091	6.74545
50	PEV (Pre-Erythrocytic Vaccine)	3	0.5	4	0.1	5-17mo	5, 6, & 7 months	None	0.7	0.81	0.93	0.93	NA	NA	None	NA	NA	NA	NA	NA	NA	NA	NA	None	NA	NA	NA	NA	NA	NA	NA	NA	0.55	DALYs per 100,000 population	797.414	775.506	766.297	759.804	755.015	739.609	728.613	737.882	733.847	734.543	700.885	730.102	719.235	716.187	732.834
50	PEV (Pre-Erythrocytic Vaccine)	3	0.5	4	0.1	5-17mo	5, 6, & 7 months	None	0.7	0.81	0.93	0.93	NA	NA	None	NA	NA	NA	NA	NA	NA	NA	NA	None	NA	NA	NA	NA	NA	NA	NA	NA	0.55	Income and productivity gains from delivering vaccine (US$ / dose)	-0.0123953	0.0524345	0.0744614	0.0879201	0.130216	0.126214	0.208966	0.211367	0.222435	0.298316	0.315144	0.324781	0.346709	0.323166	0.339409
51	PEV (Pre-Erythrocytic Vaccine)	3	0.5	4	0.1	5-17mo	5, 6, & 7 months	None	0.5	0.69	0.85	0.85	NA	NA	None	NA	NA	NA	NA	NA	NA	NA	NA	None	NA	NA	NA	NA	NA	NA	NA	NA	0.55	Cases per 100,000 population	8627.5	8598.4	8592.36	8472.72	8460.88	8401.11	8306.97	8236.01	8172.76	8105.66	8059.95	7993.16	8065.05	8024.17	8080.14
51	PEV (Pre-Erythrocytic Vaccine)	3	0.5	4	0.1	5-17mo	5, 6, & 7 months	None	0.5	0.69	0.85	0.85	NA	NA	None	NA	NA	NA	NA	NA	NA	NA	NA	None	NA	NA	NA	NA	NA	NA	NA	NA	0.55	Severe Cases per 100,000 population	152.382	148.655	147.473	147.418	146.091	141.918	139.764	141.9	139.264	138.018	139.282	135.673	139.245	138.327	140.355
51	PEV (Pre-Erythrocytic Vaccine)	3	0.5	4	0.1	5-17mo	5, 6, & 7 months	None	0.5	0.69	0.85	0.85	NA	NA	None	NA	NA	NA	NA	NA	NA	NA	NA	None	NA	NA	NA	NA	NA	NA	NA	NA	0.55	Deaths per 100,000 population	31.6818	30.5818	30.4909	31.0727	30.3818	30.0364	29.2091	29.6909	29.2364	29.7273	28.8	28.1091	27.6727	29.6273	29.2182
51	PEV (Pre-Erythrocytic Vaccine)	3	0.5	4	0.1	5-17mo	5, 6, & 7 months	None	0.5	0.69	0.85	0.85	NA	NA	None	NA	NA	NA	NA	NA	NA	NA	NA	None	NA	NA	NA	NA	NA	NA	NA	NA	0.55	Cases in <5yo per 100,000 population	696.427	657.809	627	587.173	563.209	558.455	546.7	539.909	541.936	535.291	534.736	526.873	532.082	530.255	535.418
51	PEV (Pre-Erythrocytic Vaccine)	3	0.5	4	0.1	5-17mo	5, 6, & 7 months	None	0.5	0.69	0.85	0.85	NA	NA	None	NA	NA	NA	NA	NA	NA	NA	NA	None	NA	NA	NA	NA	NA	NA	NA	NA	0.55	Severe Cases in <5yo per 100,000 population	35.4091	33.1818	31.6364	30.6091	29.7727	28.0273	27.5182	27.8636	28.2455	28.6091	27.4727	27.0455	27.8364	27.7727	28.4545
51	PEV (Pre-Erythrocytic Vaccine)	3	0.5	4	0.1	5-17mo	5, 6, & 7 months	None	0.5	0.69	0.85	0.85	NA	NA	None	NA	NA	NA	NA	NA	NA	NA	NA	None	NA	NA	NA	NA	NA	NA	NA	NA	0.55	Deaths in < 5yo per 100,000 population	8.29091	7.89091	8.04545	7.84545	7.91818	7.8	7.56364	7.45455	7.2	7.70909	7.10909	7.2	6.72727	7.47273	7.11818
51	PEV (Pre-Erythrocytic Vaccine)	3	0.5	4	0.1	5-17mo	5, 6, & 7 months	None	0.5	0.69	0.85	0.85	NA	NA	None	NA	NA	NA	NA	NA	NA	NA	NA	None	NA	NA	NA	NA	NA	NA	NA	NA	0.55	DALYs per 100,000 population	808.08	776.818	781.392	793.432	769.931	767.423	739.083	757.417	743.44	752.175	733.111	716.842	706.359	751.349	742.687
51	PEV (Pre-Erythrocytic Vaccine)	3	0.5	4	0.1	5-17mo	5, 6, & 7 months	None	0.5	0.69	0.85	0.85	NA	NA	None	NA	NA	NA	NA	NA	NA	NA	NA	None	NA	NA	NA	NA	NA	NA	NA	NA	0.55	Income and productivity gains from delivering vaccine (US$ / dose)	-0.0192755	-0.00313385	-0.00867228	0.0512035	0.0562307	0.0948775	0.150242	0.182947	0.213096	0.259095	0.285841	0.324584	0.282563	0.304857	0.27033
52	PEV (Pre-Erythrocytic Vaccine)	3	0.5	4	1	5-17mo	5, 6, & 7 months	None	0.89	0.95	0.97	0.97	NA	NA	None	NA	NA	NA	NA	NA	NA	NA	NA	None	NA	NA	NA	NA	NA	NA	NA	NA	0.55	Cases per 100,000 population	86025.5	85618.2	85024.5	83193.5	82007.4	81327.2	80412.5	79597.5	79327.7	78261	78083.3	77553.9	76460.8	76136	75971.9
52	PEV (Pre-Erythrocytic Vaccine)	3	0.5	4	1	5-17mo	5, 6, & 7 months	None	0.89	0.95	0.97	0.97	NA	NA	None	NA	NA	NA	NA	NA	NA	NA	NA	None	NA	NA	NA	NA	NA	NA	NA	NA	0.55	Severe Cases per 100,000 population	1503.36	1510.18	1425.91	1408.82	1371.09	1358.64	1348.45	1318.09	1334.73	1304.55	1307.36	1314.64	1304.73	1303.82	1293.18
52	PEV (Pre-Erythrocytic Vaccine)	3	0.5	4	1	5-17mo	5, 6, & 7 months	None	0.89	0.95	0.97	0.97	NA	NA	None	NA	NA	NA	NA	NA	NA	NA	NA	None	NA	NA	NA	NA	NA	NA	NA	NA	0.55	Deaths per 100,000 population	308.636	304.636	297.818	298.727	292.182	291.455	285.727	284.909	278.455	284.818	279.545	285.636	277.182	274.182	275.818
52	PEV (Pre-Erythrocytic Vaccine)	3	0.5	4	1	5-17mo	5, 6, & 7 months	None	0.89	0.95	0.97	0.97	NA	NA	None	NA	NA	NA	NA	NA	NA	NA	NA	None	NA	NA	NA	NA	NA	NA	NA	NA	0.55	Cases in <5yo per 100,000 population	6823	6363	5792.91	5230.55	4794.09	4659.91	4612.27	4602.09	4613.36	4497.64	4426	4440	4390.36	4378.91	4287.55
52	PEV (Pre-Erythrocytic Vaccine)	3	0.5	4	1	5-17mo	5, 6, & 7 months	None	0.89	0.95	0.97	0.97	NA	NA	None	NA	NA	NA	NA	NA	NA	NA	NA	None	NA	NA	NA	NA	NA	NA	NA	NA	0.55	Severe Cases in <5yo per 100,000 population	353	331.727	288.091	267.364	250.636	231.273	239.636	236.545	234.273	235.727	235.182	236.909	226.455	224.364	226
52	PEV (Pre-Erythrocytic Vaccine)	3	0.5	4	1	5-17mo	5, 6, & 7 months	None	0.89	0.95	0.97	0.97	NA	NA	None	NA	NA	NA	NA	NA	NA	NA	NA	None	NA	NA	NA	NA	NA	NA	NA	NA	0.55	Deaths in < 5yo per 100,000 population	80.9091	79.3636	74.7273	74.7273	68.6364	68.1818	66.4545	71.3636	64.0909	70.9091	64.3636	73.5455	63.6364	67.9091	67.2727
52	PEV (Pre-Erythrocytic Vaccine)	3	0.5	4	1	5-17mo	5, 6, & 7 months	None	0.89	0.95	0.97	0.97	NA	NA	None	NA	NA	NA	NA	NA	NA	NA	NA	None	NA	NA	NA	NA	NA	NA	NA	NA	0.55	DALYs per 100,000 population	7857.47	7789.18	7567.93	7568.24	7401.29	7372.23	7233.7	7199	7045.43	7233.78	7049.13	7261.24	7017.9	6972.11	7009.58
52	PEV (Pre-Erythrocytic Vaccine)	3	0.5	4	1	5-17mo	5, 6, & 7 months	None	0.89	0.95	0.97	0.97	NA	NA	None	NA	NA	NA	NA	NA	NA	NA	NA	None	NA	NA	NA	NA	NA	NA	NA	NA	0.55	Income and productivity gains from delivering vaccine (US$ / dose)	-0.0410333	0.0616697	0.248891	0.87631	1.27525	1.49803	1.83438	2.13379	2.19697	2.64442	2.67913	2.86385	3.29597	3.368	3.47167
53	PEV (Pre-Erythrocytic Vaccine)	3	0.5	4	1	5-17mo	5, 6, & 7 months	None	0.7	0.81	0.93	0.93	NA	NA	None	NA	NA	NA	NA	NA	NA	NA	NA	None	NA	NA	NA	NA	NA	NA	NA	NA	0.55	Cases per 100,000 population	86158.6	84776.4	84109.7	83622.2	82657.3	82654.4	80958.3	80796	80405.1	78878.5	78478.3	78241.5	77742.5	78228.1	77903.2
53	PEV (Pre-Erythrocytic Vaccine)	3	0.5	4	1	5-17mo	5, 6, & 7 months	None	0.7	0.81	0.93	0.93	NA	NA	None	NA	NA	NA	NA	NA	NA	NA	NA	None	NA	NA	NA	NA	NA	NA	NA	NA	0.55	Severe Cases per 100,000 population	1535.18	1460.27	1438.55	1432	1385.82	1385.55	1342	1362.45	1358	1335.36	1315.82	1356.82	1324.73	1342	1363.27
53	PEV (Pre-Erythrocytic Vaccine)	3	0.5	4	1	5-17mo	5, 6, & 7 months	None	0.7	0.81	0.93	0.93	NA	NA	None	NA	NA	NA	NA	NA	NA	NA	NA	None	NA	NA	NA	NA	NA	NA	NA	NA	0.55	Deaths per 100,000 population	312.364	306.182	300.636	299.818	298.727	289.909	286.545	291.364	288.909	290.727	276.364	287.182	284.364	281.636	289.545
53	PEV (Pre-Erythrocytic Vaccine)	3	0.5	4	1	5-17mo	5, 6, & 7 months	None	0.7	0.81	0.93	0.93	NA	NA	None	NA	NA	NA	NA	NA	NA	NA	NA	None	NA	NA	NA	NA	NA	NA	NA	NA	0.55	Cases in <5yo per 100,000 population	6917.36	6351.73	5969.09	5545.09	5143.09	5044.36	4989.45	4982.18	4967.27	4909.82	4828.18	4879.18	4727.64	4828.82	4813.55
53	PEV (Pre-Erythrocytic Vaccine)	3	0.5	4	1	5-17mo	5, 6, & 7 months	None	0.7	0.81	0.93	0.93	NA	NA	None	NA	NA	NA	NA	NA	NA	NA	NA	None	NA	NA	NA	NA	NA	NA	NA	NA	0.55	Severe Cases in <5yo per 100,000 population	347.273	330.636	295.727	286.909	269.727	252.636	246.091	263.182	258.636	255.273	247.909	255.818	256	241.727	246.818
53	PEV (Pre-Erythrocytic Vaccine)	3	0.5	4	1	5-17mo	5, 6, & 7 months	None	0.7	0.81	0.93	0.93	NA	NA	None	NA	NA	NA	NA	NA	NA	NA	NA	None	NA	NA	NA	NA	NA	NA	NA	NA	0.55	Deaths in < 5yo per 100,000 population	80.5455	79.4545	77.3636	74.8182	73.2727	71.8182	66.5455	73.2727	70.2727	69.7273	67.8182	69.5455	71.8182	65.9091	67.4545
53	PEV (Pre-Erythrocytic Vaccine)	3	0.5	4	1	5-17mo	5, 6, & 7 months	None	0.7	0.81	0.93	0.93	NA	NA	None	NA	NA	NA	NA	NA	NA	NA	NA	None	NA	NA	NA	NA	NA	NA	NA	NA	0.55	DALYs per 100,000 population	7974.14	7755.06	7662.97	7598.04	7550.15	7396.09	7286.13	7378.82	7338.47	7345.43	7008.85	7301.02	7192.35	7161.87	7328.34
53	PEV (Pre-Erythrocytic Vaccine)	3	0.5	4	1	5-17mo	5, 6, & 7 months	None	0.7	0.81	0.93	0.93	NA	NA	None	NA	NA	NA	NA	NA	NA	NA	NA	None	NA	NA	NA	NA	NA	NA	NA	NA	0.55	Income and productivity gains from delivering vaccine (US$ / dose)	-0.123953	0.524345	0.744614	0.879201	1.30216	1.26214	2.08966	2.11367	2.22435	2.98316	3.15144	3.24781	3.46709	3.23166	3.39409
54	PEV (Pre-Erythrocytic Vaccine)	3	0.5	4	1	5-17mo	5, 6, & 7 months	None	0.5	0.69	0.85	0.85	NA	NA	None	NA	NA	NA	NA	NA	NA	NA	NA	None	NA	NA	NA	NA	NA	NA	NA	NA	0.55	Cases per 100,000 population	86275	85984	85923.6	84727.2	84608.8	84011.1	83069.7	82360.1	81727.6	81056.6	80599.5	79931.6	80650.5	80241.7	80801.4
54	PEV (Pre-Erythrocytic Vaccine)	3	0.5	4	1	5-17mo	5, 6, & 7 months	None	0.5	0.69	0.85	0.85	NA	NA	None	NA	NA	NA	NA	NA	NA	NA	NA	None	NA	NA	NA	NA	NA	NA	NA	NA	0.55	Severe Cases per 100,000 population	1523.82	1486.55	1474.73	1474.18	1460.91	1419.18	1397.64	1419	1392.64	1380.18	1392.82	1356.73	1392.45	1383.27	1403.55
54	PEV (Pre-Erythrocytic Vaccine)	3	0.5	4	1	5-17mo	5, 6, & 7 months	None	0.5	0.69	0.85	0.85	NA	NA	None	NA	NA	NA	NA	NA	NA	NA	NA	None	NA	NA	NA	NA	NA	NA	NA	NA	0.55	Deaths per 100,000 population	316.818	305.818	304.909	310.727	303.818	300.364	292.091	296.909	292.364	297.273	288	281.091	276.727	296.273	292.182
54	PEV (Pre-Erythrocytic Vaccine)	3	0.5	4	1	5-17mo	5, 6, & 7 months	None	0.5	0.69	0.85	0.85	NA	NA	None	NA	NA	NA	NA	NA	NA	NA	NA	None	NA	NA	NA	NA	NA	NA	NA	NA	0.55	Cases in <5yo per 100,000 population	6964.27	6578.09	6270	5871.73	5632.09	5584.55	5467	5399.09	5419.36	5352.91	5347.36	5268.73	5320.82	5302.55	5354.18
54	PEV (Pre-Erythrocytic Vaccine)	3	0.5	4	1	5-17mo	5, 6, & 7 months	None	0.5	0.69	0.85	0.85	NA	NA	None	NA	NA	NA	NA	NA	NA	NA	NA	None	NA	NA	NA	NA	NA	NA	NA	NA	0.55	Severe Cases in <5yo per 100,000 population	354.091	331.818	316.364	306.091	297.727	280.273	275.182	278.636	282.455	286.091	274.727	270.455	278.364	277.727	284.545
54	PEV (Pre-Erythrocytic Vaccine)	3	0.5	4	1	5-17mo	5, 6, & 7 months	None	0.5	0.69	0.85	0.85	NA	NA	None	NA	NA	NA	NA	NA	NA	NA	NA	None	NA	NA	NA	NA	NA	NA	NA	NA	0.55	Deaths in < 5yo per 100,000 population	82.9091	78.9091	80.4545	78.4545	79.1818	78	75.6364	74.5455	72	77.0909	71.0909	72	67.2727	74.7273	71.1818
54	PEV (Pre-Erythrocytic Vaccine)	3	0.5	4	1	5-17mo	5, 6, & 7 months	None	0.5	0.69	0.85	0.85	NA	NA	None	NA	NA	NA	NA	NA	NA	NA	NA	None	NA	NA	NA	NA	NA	NA	NA	NA	0.55	DALYs per 100,000 population	8080.8	7768.18	7813.92	7934.32	7699.31	7674.23	7390.83	7574.17	7434.4	7521.75	7331.11	7168.42	7063.59	7513.49	7426.87
54	PEV (Pre-Erythrocytic Vaccine)	3	0.5	4	1	5-17mo	5, 6, & 7 months	None	0.5	0.69	0.85	0.85	NA	NA	None	NA	NA	NA	NA	NA	NA	NA	NA	None	NA	NA	NA	NA	NA	NA	NA	NA	0.55	Income and productivity gains from delivering vaccine (US$ / dose)	-0.192755	-0.0313385	-0.0867228	0.512035	0.562307	0.948775	1.50242	1.82947	2.13096	2.59095	2.85841	3.24584	2.82563	3.04857	2.7033
55	PEV (Pre-Erythrocytic Vaccine)	3	0.5	4	10	5-17mo	5, 6, & 7 months	None	0.89	0.95	0.97	0.97	NA	NA	None	NA	NA	NA	NA	NA	NA	NA	NA	None	NA	NA	NA	NA	NA	NA	NA	NA	0.55	Cases per 100,000 population	140069	137250	134981	133650	132433	131754	130757	130885	130996	131236	131528	131595	132210	132690	133112
55	PEV (Pre-Erythrocytic Vaccine)	3	0.5	4	10	5-17mo	5, 6, & 7 months	None	0.89	0.95	0.97	0.97	NA	NA	None	NA	NA	NA	NA	NA	NA	NA	NA	None	NA	NA	NA	NA	NA	NA	NA	NA	0.55	Severe Cases per 100,000 population	1822.82	1712.27	1652.45	1611.73	1618.82	1636.36	1643.55	1685.55	1713	1746.27	1749.64	1766.91	1801.27	1799.55	1799.27
55	PEV (Pre-Erythrocytic Vaccine)	3	0.5	4	10	5-17mo	5, 6, & 7 months	None	0.89	0.95	0.97	0.97	NA	NA	None	NA	NA	NA	NA	NA	NA	NA	NA	None	NA	NA	NA	NA	NA	NA	NA	NA	0.55	Deaths per 100,000 population	369.727	345.091	332.636	325.182	319.364	321.182	325.364	322	336.091	332.909	344.364	340.182	343.182	348.182	350.182
55	PEV (Pre-Erythrocytic Vaccine)	3	0.5	4	10	5-17mo	5, 6, & 7 months	None	0.89	0.95	0.97	0.97	NA	NA	None	NA	NA	NA	NA	NA	NA	NA	NA	None	NA	NA	NA	NA	NA	NA	NA	NA	0.55	Cases in <5yo per 100,000 population	30373.9	27942.2	26029.3	24573	23625.9	23373.7	23151.3	23206.9	23244.5	23253.9	23306.6	23259.7	23336.5	23256	23330.6
55	PEV (Pre-Erythrocytic Vaccine)	3	0.5	4	10	5-17mo	5, 6, & 7 months	None	0.89	0.95	0.97	0.97	NA	NA	None	NA	NA	NA	NA	NA	NA	NA	NA	None	NA	NA	NA	NA	NA	NA	NA	NA	0.55	Severe Cases in <5yo per 100,000 population	1183.27	1080.36	1019.82	993.455	989.182	1002.45	974.182	999.636	1010.36	995.455	994.818	992.636	1001.09	1000.45	998.909
55	PEV (Pre-Erythrocytic Vaccine)	3	0.5	4	10	5-17mo	5, 6, & 7 months	None	0.89	0.95	0.97	0.97	NA	NA	None	NA	NA	NA	NA	NA	NA	NA	NA	None	NA	NA	NA	NA	NA	NA	NA	NA	0.55	Deaths in < 5yo per 100,000 population	238.909	216.455	204.909	200.455	196.727	200.636	192.636	191.818	201	196.545	201.636	196.545	193.364	196.818	194.182
55	PEV (Pre-Erythrocytic Vaccine)	3	0.5	4	10	5-17mo	5, 6, & 7 months	None	0.89	0.95	0.97	0.97	NA	NA	None	NA	NA	NA	NA	NA	NA	NA	NA	None	NA	NA	NA	NA	NA	NA	NA	NA	0.55	DALYs per 100,000 population	10047.3	9382.39	9048.67	8801.71	8703.07	8714.7	8797.16	8734.25	9133.7	9084.97	9344	9250.73	9319.89	9411.82	9498.07
55	PEV (Pre-Erythrocytic Vaccine)	3	0.5	4	10	5-17mo	5, 6, & 7 months	None	0.89	0.95	0.97	0.97	NA	NA	None	NA	NA	NA	NA	NA	NA	NA	NA	None	NA	NA	NA	NA	NA	NA	NA	NA	0.55	Income and productivity gains from delivering vaccine (US$ / dose)	0.0746332	0.776518	1.31421	1.56408	1.81514	2.04937	2.33497	2.29756	2.21939	2.0858	2.00892	1.94081	1.67607	1.49381	1.36234
56	PEV (Pre-Erythrocytic Vaccine)	3	0.5	4	10	5-17mo	5, 6, & 7 months	None	0.7	0.81	0.93	0.93	NA	NA	None	NA	NA	NA	NA	NA	NA	NA	NA	None	NA	NA	NA	NA	NA	NA	NA	NA	0.55	Cases per 100,000 population	140165	138044	136175	134866	133918	133043	132470	132816	132617	132777	132905	133116	133742	134112	134602
56	PEV (Pre-Erythrocytic Vaccine)	3	0.5	4	10	5-17mo	5, 6, & 7 months	None	0.7	0.81	0.93	0.93	NA	NA	None	NA	NA	NA	NA	NA	NA	NA	NA	None	NA	NA	NA	NA	NA	NA	NA	NA	0.55	Severe Cases per 100,000 population	1816.64	1741.73	1682.55	1666.64	1677.91	1675.36	1687.36	1722.73	1731.64	1739	1774.73	1757.64	1800.27	1813.27	1806.18
56	PEV (Pre-Erythrocytic Vaccine)	3	0.5	4	10	5-17mo	5, 6, & 7 months	None	0.7	0.81	0.93	0.93	NA	NA	None	NA	NA	NA	NA	NA	NA	NA	NA	None	NA	NA	NA	NA	NA	NA	NA	NA	0.55	Deaths per 100,000 population	363.636	350.455	330.182	341.909	329.182	331.818	330.364	337.909	335.909	331.455	349.182	351.909	351.545	359.182	364.455
56	PEV (Pre-Erythrocytic Vaccine)	3	0.5	4	10	5-17mo	5, 6, & 7 months	None	0.7	0.81	0.93	0.93	NA	NA	None	NA	NA	NA	NA	NA	NA	NA	NA	None	NA	NA	NA	NA	NA	NA	NA	NA	0.55	Cases in <5yo per 100,000 population	30382.7	28567.1	26896.4	25850.7	24910.4	24664.3	24548.4	24646.7	24611	24635.2	24630.4	24675.8	24638.5	24803.8	24649.3
56	PEV (Pre-Erythrocytic Vaccine)	3	0.5	4	10	5-17mo	5, 6, & 7 months	None	0.7	0.81	0.93	0.93	NA	NA	None	NA	NA	NA	NA	NA	NA	NA	NA	None	NA	NA	NA	NA	NA	NA	NA	NA	0.55	Severe Cases in <5yo per 100,000 population	1187	1106	1052.36	1038.82	1054.91	1030.64	1041.73	1029.45	1037.91	1029.27	1033.18	1018.45	1035.55	1036.36	1034.91
56	PEV (Pre-Erythrocytic Vaccine)	3	0.5	4	10	5-17mo	5, 6, & 7 months	None	0.7	0.81	0.93	0.93	NA	NA	None	NA	NA	NA	NA	NA	NA	NA	NA	None	NA	NA	NA	NA	NA	NA	NA	NA	0.55	Deaths in < 5yo per 100,000 population	237.455	221.545	206.273	213.727	208.455	205.273	200	202.091	208.636	202.364	203.727	212	203.455	206.909	210
56	PEV (Pre-Erythrocytic Vaccine)	3	0.5	4	10	5-17mo	5, 6, & 7 months	None	0.7	0.81	0.93	0.93	NA	NA	None	NA	NA	NA	NA	NA	NA	NA	NA	None	NA	NA	NA	NA	NA	NA	NA	NA	0.55	DALYs per 100,000 population	9839.9	9515.12	8981.35	9346.54	8925.6	9024.49	8957.86	9153.83	9128.19	8993.38	9462.51	9545.46	9501.83	9715.79	9874.63
56	PEV (Pre-Erythrocytic Vaccine)	3	0.5	4	10	5-17mo	5, 6, & 7 months	None	0.7	0.81	0.93	0.93	NA	NA	None	NA	NA	NA	NA	NA	NA	NA	NA	None	NA	NA	NA	NA	NA	NA	NA	NA	0.55	Income and productivity gains from delivering vaccine (US$ / dose)	0.0833305	0.730549	1.20983	1.62113	1.80046	2.14775	2.33786	2.21039	2.26588	2.17844	2.10127	2.05536	1.67477	1.53745	1.28439
57	PEV (Pre-Erythrocytic Vaccine)	3	0.5	4	10	5-17mo	5, 6, & 7 months	None	0.5	0.69	0.85	0.85	NA	NA	None	NA	NA	NA	NA	NA	NA	NA	NA	None	NA	NA	NA	NA	NA	NA	NA	NA	0.55	Cases per 100,000 population	140268	138431	136976	136119	135180	134883	134315	134216	134233	134573	134807	134741	135171	135714	135803
57	PEV (Pre-Erythrocytic Vaccine)	3	0.5	4	10	5-17mo	5, 6, & 7 months	None	0.5	0.69	0.85	0.85	NA	NA	None	NA	NA	NA	NA	NA	NA	NA	NA	None	NA	NA	NA	NA	NA	NA	NA	NA	0.55	Severe Cases per 100,000 population	1833.91	1776	1710.18	1714.09	1723.45	1717	1729.64	1735.45	1784.64	1789.64	1807.18	1802.91	1833.55	1834.45	1821.73
57	PEV (Pre-Erythrocytic Vaccine)	3	0.5	4	10	5-17mo	5, 6, & 7 months	None	0.5	0.69	0.85	0.85	NA	NA	None	NA	NA	NA	NA	NA	NA	NA	NA	None	NA	NA	NA	NA	NA	NA	NA	NA	0.55	Deaths per 100,000 population	375.182	342.091	336.273	337.091	340	333.455	351.273	346.636	349	356.727	348.364	350.545	359.636	361.455	356.909
57	PEV (Pre-Erythrocytic Vaccine)	3	0.5	4	10	5-17mo	5, 6, & 7 months	None	0.5	0.69	0.85	0.85	NA	NA	None	NA	NA	NA	NA	NA	NA	NA	NA	None	NA	NA	NA	NA	NA	NA	NA	NA	0.55	Cases in <5yo per 100,000 population	30557.7	29008.4	27750.6	26865.9	26231.7	26165.9	25964.5	25990.5	25910.2	26123.9	26002.6	25848.5	25960.7	26127.9	26029.9
57	PEV (Pre-Erythrocytic Vaccine)	3	0.5	4	10	5-17mo	5, 6, & 7 months	None	0.5	0.69	0.85	0.85	NA	NA	None	NA	NA	NA	NA	NA	NA	NA	NA	None	NA	NA	NA	NA	NA	NA	NA	NA	0.55	Severe Cases in <5yo per 100,000 population	1191.82	1140.18	1087.73	1088.09	1085.18	1074.45	1070.91	1066.36	1083.18	1090.18	1083.73	1077.18	1085.55	1100.27	1081.55
57	PEV (Pre-Erythrocytic Vaccine)	3	0.5	4	10	5-17mo	5, 6, & 7 months	None	0.5	0.69	0.85	0.85	NA	NA	None	NA	NA	NA	NA	NA	NA	NA	NA	None	NA	NA	NA	NA	NA	NA	NA	NA	0.55	Deaths in < 5yo per 100,000 population	245.455	216.727	215.364	213	212.091	208.818	219.909	213.364	213.727	221.818	211.091	213.909	214.182	217.364	216.727
57	PEV (Pre-Erythrocytic Vaccine)	3	0.5	4	10	5-17mo	5, 6, & 7 months	None	0.5	0.69	0.85	0.85	NA	NA	None	NA	NA	NA	NA	NA	NA	NA	NA	None	NA	NA	NA	NA	NA	NA	NA	NA	0.55	DALYs per 100,000 population	10155.2	9293	9140.63	9183.86	9214.6	9072.93	9535.21	9401.83	9490.49	9663.36	9462	9529.74	9738.9	9763.33	9733.84
57	PEV (Pre-Erythrocytic Vaccine)	3	0.5	4	10	5-17mo	5, 6, & 7 months	None	0.5	0.69	0.85	0.85	NA	NA	None	NA	NA	NA	NA	NA	NA	NA	NA	None	NA	NA	NA	NA	NA	NA	NA	NA	0.55	Income and productivity gains from delivering vaccine (US$ / dose)	0.0582489	0.752818	1.32445	1.567	1.87785	1.99742	2.28085	2.36481	2.25067	2.15088	1.93636	1.92097	1.62	1.40909	1.30157
58	PEV (Pre-Erythrocytic Vaccine)	3	0.5	4	100	5-17mo	5, 6, & 7 months	None	0.89	0.95	0.97	0.97	NA	NA	None	NA	NA	NA	NA	NA	NA	NA	NA	None	NA	NA	NA	NA	NA	NA	NA	NA	0.55	Cases per 100,000 population	110533	107795	106478	106500	107258	108469	110007	111623	112983	114301	115313	116275	116909	117426	118008
58	PEV (Pre-Erythrocytic Vaccine)	3	0.5	4	100	5-17mo	5, 6, & 7 months	None	0.89	0.95	0.97	0.97	NA	NA	None	NA	NA	NA	NA	NA	NA	NA	NA	None	NA	NA	NA	NA	NA	NA	NA	NA	0.55	Severe Cases per 100,000 population	1474.08	1397.83	1447.5	1522.58	1551.83	1588.33	1640.67	1634.25	1641.75	1631.42	1651.42	1655.92	1647.67	1660.75	1649.58
58	PEV (Pre-Erythrocytic Vaccine)	3	0.5	4	100	5-17mo	5, 6, & 7 months	None	0.89	0.95	0.97	0.97	NA	NA	None	NA	NA	NA	NA	NA	NA	NA	NA	None	NA	NA	NA	NA	NA	NA	NA	NA	0.55	Deaths per 100,000 population	355.75	328.5	325.833	344.25	346	356	363.667	368.167	375.75	358.583	368	370.917	376.083	372.25	376.167
58	PEV (Pre-Erythrocytic Vaccine)	3	0.5	4	100	5-17mo	5, 6, & 7 months	None	0.89	0.95	0.97	0.97	NA	NA	None	NA	NA	NA	NA	NA	NA	NA	NA	None	NA	NA	NA	NA	NA	NA	NA	NA	0.55	Cases in <5yo per 100,000 population	51800.3	49089.6	47820.3	47699.8	48321.7	48513.2	48588.6	48647.2	48708.9	48635.7	48643.7	48793	48684.2	48720.3	48835.8
58	PEV (Pre-Erythrocytic Vaccine)	3	0.5	4	100	5-17mo	5, 6, & 7 months	None	0.89	0.95	0.97	0.97	NA	NA	None	NA	NA	NA	NA	NA	NA	NA	NA	None	NA	NA	NA	NA	NA	NA	NA	NA	0.55	Severe Cases in <5yo per 100,000 population	1357.42	1277.33	1336.83	1403.92	1433.5	1450.83	1472.67	1452.75	1450.75	1429.58	1447.83	1448.83	1440.83	1457.08	1441.17
58	PEV (Pre-Erythrocytic Vaccine)	3	0.5	4	100	5-17mo	5, 6, & 7 months	None	0.89	0.95	0.97	0.97	NA	NA	None	NA	NA	NA	NA	NA	NA	NA	NA	None	NA	NA	NA	NA	NA	NA	NA	NA	0.55	Deaths in < 5yo per 100,000 population	323.667	298	296	313.083	317.167	319.917	322.417	327.5	328.75	312.25	322.25	325.083	325.417	323.25	325.833
58	PEV (Pre-Erythrocytic Vaccine)	3	0.5	4	100	5-17mo	5, 6, & 7 months	None	0.89	0.95	0.97	0.97	NA	NA	None	NA	NA	NA	NA	NA	NA	NA	NA	None	NA	NA	NA	NA	NA	NA	NA	NA	0.55	DALYs per 100,000 population	9585.85	8852.99	8797.87	9282.43	9343.03	9622.04	9784.26	9950.62	10131.8	9713.53	9929.9	10017.1	10172.8	10025.8	10134.1
58	PEV (Pre-Erythrocytic Vaccine)	3	0.5	4	100	5-17mo	5, 6, & 7 months	None	0.89	0.95	0.97	0.97	NA	NA	None	NA	NA	NA	NA	NA	NA	NA	NA	None	NA	NA	NA	NA	NA	NA	NA	NA	0.55	Income and productivity gains from delivering vaccine (US$ / dose)	0.328623	0.874293	1.10313	1.00047	0.810709	0.364481	-0.237082	-0.83858	-1.33917	-1.84348	-2.2124	-2.56476	-2.82691	-2.98984	-3.19991
59	PEV (Pre-Erythrocytic Vaccine)	3	0.5	4	100	5-17mo	5, 6, & 7 months	None	0.7	0.81	0.93	0.93	NA	NA	None	NA	NA	NA	NA	NA	NA	NA	NA	None	NA	NA	NA	NA	NA	NA	NA	NA	0.55	Cases per 100,000 population	110899	108639	107480	107464	108023	109232	110401	111608	112765	113926	114647	115390	115932	116452	116817
59	PEV (Pre-Erythrocytic Vaccine)	3	0.5	4	100	5-17mo	5, 6, & 7 months	None	0.7	0.81	0.93	0.93	NA	NA	None	NA	NA	NA	NA	NA	NA	NA	NA	None	NA	NA	NA	NA	NA	NA	NA	NA	0.55	Severe Cases per 100,000 population	1472.62	1436.31	1461.08	1525.23	1559.15	1589.77	1601.77	1623.38	1626.15	1619.92	1630	1625.23	1627	1622.08	1635.92
59	PEV (Pre-Erythrocytic Vaccine)	3	0.5	4	100	5-17mo	5, 6, & 7 months	None	0.7	0.81	0.93	0.93	NA	NA	None	NA	NA	NA	NA	NA	NA	NA	NA	None	NA	NA	NA	NA	NA	NA	NA	NA	0.55	Deaths per 100,000 population	365.692	345.385	350	347.923	349.769	362.385	366.692	362.154	362.692	371.923	364.923	370.077	362.154	360.231	375.154
59	PEV (Pre-Erythrocytic Vaccine)	3	0.5	4	100	5-17mo	5, 6, & 7 months	None	0.7	0.81	0.93	0.93	NA	NA	None	NA	NA	NA	NA	NA	NA	NA	NA	None	NA	NA	NA	NA	NA	NA	NA	NA	0.55	Cases in <5yo per 100,000 population	52104	49917.9	48753.8	48678.2	49149.8	49547.4	49392.4	49445.3	49477	49634.4	49532.5	49604.2	49489.1	49623.1	49561.5
59	PEV (Pre-Erythrocytic Vaccine)	3	0.5	4	100	5-17mo	5, 6, & 7 months	None	0.7	0.81	0.93	0.93	NA	NA	None	NA	NA	NA	NA	NA	NA	NA	NA	None	NA	NA	NA	NA	NA	NA	NA	NA	0.55	Severe Cases in <5yo per 100,000 population	1356.54	1320	1341.31	1408.15	1443.62	1451.54	1445.15	1451.15	1445.08	1436	1435.15	1438.69	1433.15	1437.08	1443.69
59	PEV (Pre-Erythrocytic Vaccine)	3	0.5	4	100	5-17mo	5, 6, & 7 months	None	0.7	0.81	0.93	0.93	NA	NA	None	NA	NA	NA	NA	NA	NA	NA	NA	None	NA	NA	NA	NA	NA	NA	NA	NA	0.55	Deaths in < 5yo per 100,000 population	332.692	314.615	316.692	317.846	317.692	327.769	329	321.077	324.538	327.769	321.077	321.077	316.769	317.385	330.538
59	PEV (Pre-Erythrocytic Vaccine)	3	0.5	4	100	5-17mo	5, 6, & 7 months	None	0.7	0.81	0.93	0.93	NA	NA	None	NA	NA	NA	NA	NA	NA	NA	NA	None	NA	NA	NA	NA	NA	NA	NA	NA	0.55	DALYs per 100,000 population	9827.37	9320.36	9423.33	9393.62	9420.72	9778.19	9896.44	9792.13	9794.16	10052.7	9862.65	9992.44	9788.75	9731.87	10103.8
59	PEV (Pre-Erythrocytic Vaccine)	3	0.5	4	100	5-17mo	5, 6, & 7 months	None	0.7	0.81	0.93	0.93	NA	NA	None	NA	NA	NA	NA	NA	NA	NA	NA	None	NA	NA	NA	NA	NA	NA	NA	NA	0.55	Income and productivity gains from delivering vaccine (US$ / dose)	0.304077	0.844294	1.07901	1.02804	0.809045	0.35842	-0.213743	-0.825125	-1.33206	-1.81332	-2.16885	-2.49894	-2.79042	-2.9524	-3.16026
60	PEV (Pre-Erythrocytic Vaccine)	3	0.5	4	100	5-17mo	5, 6, & 7 months	None	0.5	0.69	0.85	0.85	NA	NA	None	NA	NA	NA	NA	NA	NA	NA	NA	None	NA	NA	NA	NA	NA	NA	NA	NA	0.55	Cases per 100,000 population	111132	109185	108536	108638	108964	109989	110760	111976	112725	113487	114086	114794	115169	115332	115807
60	PEV (Pre-Erythrocytic Vaccine)	3	0.5	4	100	5-17mo	5, 6, & 7 months	None	0.5	0.69	0.85	0.85	NA	NA	None	NA	NA	NA	NA	NA	NA	NA	NA	None	NA	NA	NA	NA	NA	NA	NA	NA	0.55	Severe Cases per 100,000 population	1492.43	1444.14	1473.79	1519.43	1546.43	1569.64	1610.29	1597.21	1604.93	1598	1597.93	1608.86	1603.71	1598.5	1607.64
60	PEV (Pre-Erythrocytic Vaccine)	3	0.5	4	100	5-17mo	5, 6, & 7 months	None	0.5	0.69	0.85	0.85	NA	NA	None	NA	NA	NA	NA	NA	NA	NA	NA	None	NA	NA	NA	NA	NA	NA	NA	NA	0.55	Deaths per 100,000 population	358.286	343.643	346.143	352.929	359.286	366	363.357	360.286	367.214	366.357	372.929	371.214	369.571	371.929	366.857
60	PEV (Pre-Erythrocytic Vaccine)	3	0.5	4	100	5-17mo	5, 6, & 7 months	None	0.5	0.69	0.85	0.85	NA	NA	None	NA	NA	NA	NA	NA	NA	NA	NA	None	NA	NA	NA	NA	NA	NA	NA	NA	0.55	Cases in <5yo per 100,000 population	52337.2	50555.7	49758.1	49750.9	50085.1	50447.6	50310	50423.6	50375.9	50411.6	50369.5	50457.6	50397.1	50371.2	50414
60	PEV (Pre-Erythrocytic Vaccine)	3	0.5	4	100	5-17mo	5, 6, & 7 months	None	0.5	0.69	0.85	0.85	NA	NA	None	NA	NA	NA	NA	NA	NA	NA	NA	None	NA	NA	NA	NA	NA	NA	NA	NA	0.55	Severe Cases in <5yo per 100,000 population	1373.57	1327.57	1350.79	1394.64	1426	1430.14	1455.29	1438.57	1438.86	1429.79	1428.5	1435.93	1434.79	1427.36	1430.71
60	PEV (Pre-Erythrocytic Vaccine)	3	0.5	4	100	5-17mo	5, 6, & 7 months	None	0.5	0.69	0.85	0.85	NA	NA	None	NA	NA	NA	NA	NA	NA	NA	NA	None	NA	NA	NA	NA	NA	NA	NA	NA	0.55	Deaths in < 5yo per 100,000 population	329.214	313.5	313.143	318.857	325.857	328.857	327.214	322.929	327.143	327	329.929	330.571	327.5	329.429	321.857
60	PEV (Pre-Erythrocytic Vaccine)	3	0.5	4	100	5-17mo	5, 6, & 7 months	None	0.5	0.69	0.85	0.85	NA	NA	None	NA	NA	NA	NA	NA	NA	NA	NA	None	NA	NA	NA	NA	NA	NA	NA	NA	0.55	DALYs per 100,000 population	9654.82	9255.87	9337.65	9511.1	9688.57	9856.93	9810	9745.84	9919.89	9863.65	10057.7	10003.8	9989.36	9998.5	9908.4
60	PEV (Pre-Erythrocytic Vaccine)	3	0.5	4	100	5-17mo	5, 6, & 7 months	None	0.5	0.69	0.85	0.85	NA	NA	None	NA	NA	NA	NA	NA	NA	NA	NA	None	NA	NA	NA	NA	NA	NA	NA	NA	0.55	Income and productivity gains from delivering vaccine (US$ / dose)	0.28255	0.905127	1.01908	0.919629	0.780827	0.277548	-0.270902	-0.913109	-1.36986	-1.78286	-2.1716	-2.52605	-2.80671	-2.86175	-3.17683
61	PEV (Pre-Erythrocytic Vaccine)	3	0.5	10	0.1	5-17mo	5, 6, & 7 months	None	0.89	0.95	0.97	0.97	NA	NA	None	NA	NA	NA	NA	NA	NA	NA	NA	None	NA	NA	NA	NA	NA	NA	NA	NA	0.55	Cases per 100,000 population	8601.71	8527.71	8384.51	8293.33	8167.37	8033.92	7864.01	7691.65	7516.2	7387.01	7266.93	7138.11	7041.92	6833.13	6755.26
61	PEV (Pre-Erythrocytic Vaccine)	3	0.5	10	0.1	5-17mo	5, 6, & 7 months	None	0.89	0.95	0.97	0.97	NA	NA	None	NA	NA	NA	NA	NA	NA	NA	NA	None	NA	NA	NA	NA	NA	NA	NA	NA	0.55	Severe Cases per 100,000 population	149.318	147.209	145.373	137.491	136.064	131.682	130.027	124.127	121.564	118.727	118.391	117.236	119.018	113.227	113.182
61	PEV (Pre-Erythrocytic Vaccine)	3	0.5	10	0.1	5-17mo	5, 6, & 7 months	None	0.89	0.95	0.97	0.97	NA	NA	None	NA	NA	NA	NA	NA	NA	NA	NA	None	NA	NA	NA	NA	NA	NA	NA	NA	0.55	Deaths per 100,000 population	31.7636	30.3727	30.5545	28.6727	28.4455	28.0636	28.2636	26.3727	26.4273	26.0273	26.8182	25.6182	25.0909	25.6273	24.6727
61	PEV (Pre-Erythrocytic Vaccine)	3	0.5	10	0.1	5-17mo	5, 6, & 7 months	None	0.89	0.95	0.97	0.97	NA	NA	None	NA	NA	NA	NA	NA	NA	NA	NA	None	NA	NA	NA	NA	NA	NA	NA	NA	0.55	Cases in <5yo per 100,000 population	681.027	622.564	560.373	504.1	432.555	413.191	406.936	398.664	394.418	381.691	375.991	367.145	361.282	353.409	353.382
61	PEV (Pre-Erythrocytic Vaccine)	3	0.5	10	0.1	5-17mo	5, 6, & 7 months	None	0.89	0.95	0.97	0.97	NA	NA	None	NA	NA	NA	NA	NA	NA	NA	NA	None	NA	NA	NA	NA	NA	NA	NA	NA	0.55	Severe Cases in <5yo per 100,000 population	34.3455	32.0545	29.0455	24.5455	23.0091	22.0364	21.8182	20.1818	19.9636	19.5182	19.9182	19.6818	19.8273	18.4182	18.3636
61	PEV (Pre-Erythrocytic Vaccine)	3	0.5	10	0.1	5-17mo	5, 6, & 7 months	None	0.89	0.95	0.97	0.97	NA	NA	None	NA	NA	NA	NA	NA	NA	NA	NA	None	NA	NA	NA	NA	NA	NA	NA	NA	0.55	Deaths in < 5yo per 100,000 population	8.19091	7.67273	7.46364	6.67273	6.67273	6.74545	6.88182	6.20909	6.27273	6.16364	6.89091	6.16364	5.84545	6.64545	5.88182
61	PEV (Pre-Erythrocytic Vaccine)	3	0.5	10	0.1	5-17mo	5, 6, & 7 months	None	0.89	0.95	0.97	0.97	NA	NA	None	NA	NA	NA	NA	NA	NA	NA	NA	None	NA	NA	NA	NA	NA	NA	NA	NA	0.55	DALYs per 100,000 population	806.827	771.649	776.268	725.848	720.988	710.929	720.166	665.409	668.886	657.485	677.534	646.804	634.16	647.042	623.818
61	PEV (Pre-Erythrocytic Vaccine)	3	0.5	10	0.1	5-17mo	5, 6, & 7 months	None	0.89	0.95	0.97	0.97	NA	NA	None	NA	NA	NA	NA	NA	NA	NA	NA	None	NA	NA	NA	NA	NA	NA	NA	NA	0.55	Income and productivity gains from delivering vaccine (US$ / dose)	-0.00372064	0.0197241	0.0621899	0.0942598	0.132497	0.182316	0.241887	0.308444	0.374291	0.420851	0.469857	0.516675	0.549725	0.6305	0.661248
62	PEV (Pre-Erythrocytic Vaccine)	3	0.5	10	0.1	5-17mo	5, 6, & 7 months	None	0.7	0.81	0.93	0.93	NA	NA	None	NA	NA	NA	NA	NA	NA	NA	NA	None	NA	NA	NA	NA	NA	NA	NA	NA	0.55	Cases per 100,000 population	8617.48	8463.06	8422.31	8329.79	8276.75	8127.87	7954.55	7864.17	7787.18	7656.84	7504.02	7379.93	7314.96	7161.35	6972.22
62	PEV (Pre-Erythrocytic Vaccine)	3	0.5	10	0.1	5-17mo	5, 6, & 7 months	None	0.7	0.81	0.93	0.93	NA	NA	None	NA	NA	NA	NA	NA	NA	NA	NA	None	NA	NA	NA	NA	NA	NA	NA	NA	0.55	Severe Cases per 100,000 population	150.864	147.482	145.445	141.909	137.3	134.573	132.382	129.364	130.764	125.373	125.191	123.3	122.145	119.473	117.809
62	PEV (Pre-Erythrocytic Vaccine)	3	0.5	10	0.1	5-17mo	5, 6, & 7 months	None	0.7	0.81	0.93	0.93	NA	NA	None	NA	NA	NA	NA	NA	NA	NA	NA	None	NA	NA	NA	NA	NA	NA	NA	NA	0.55	Deaths per 100,000 population	31.3	30.3909	29.8545	29.1273	29.6909	29.0545	27.5636	27.2	27.6273	26.5091	26.8909	26.9273	26.2636	25.5545	25.7
62	PEV (Pre-Erythrocytic Vaccine)	3	0.5	10	0.1	5-17mo	5, 6, & 7 months	None	0.7	0.81	0.93	0.93	NA	NA	None	NA	NA	NA	NA	NA	NA	NA	NA	None	NA	NA	NA	NA	NA	NA	NA	NA	0.55	Cases in <5yo per 100,000 population	688.173	628.409	579.309	529.955	479.336	467.2	451.209	440.509	447.927	438.009	432.364	420.2	419.518	404.527	397.264
62	PEV (Pre-Erythrocytic Vaccine)	3	0.5	10	0.1	5-17mo	5, 6, & 7 months	None	0.7	0.81	0.93	0.93	NA	NA	None	NA	NA	NA	NA	NA	NA	NA	NA	None	NA	NA	NA	NA	NA	NA	NA	NA	0.55	Severe Cases in <5yo per 100,000 population	34.9909	32.5909	29.8545	26.9909	24.8727	24.4455	23.9455	23.2455	23.8273	22.9	22.5727	22.8091	21.9818	20.8182	21.3364
62	PEV (Pre-Erythrocytic Vaccine)	3	0.5	10	0.1	5-17mo	5, 6, & 7 months	None	0.7	0.81	0.93	0.93	NA	NA	None	NA	NA	NA	NA	NA	NA	NA	NA	None	NA	NA	NA	NA	NA	NA	NA	NA	0.55	Deaths in < 5yo per 100,000 population	8.2	7.82727	6.94545	7.14545	7.36364	7.24545	6.4	6.75455	6.35455	6.71818	6.75455	7.05455	6.5	6.05455	6.30909
62	PEV (Pre-Erythrocytic Vaccine)	3	0.5	10	0.1	5-17mo	5, 6, & 7 months	None	0.7	0.81	0.93	0.93	NA	NA	None	NA	NA	NA	NA	NA	NA	NA	NA	None	NA	NA	NA	NA	NA	NA	NA	NA	0.55	DALYs per 100,000 population	797.34	778.318	759.352	737.901	755.72	740.155	700.66	686.063	700.594	669.821	683.426	679.79	666.54	645.05	647.812
62	PEV (Pre-Erythrocytic Vaccine)	3	0.5	10	0.1	5-17mo	5, 6, & 7 months	None	0.7	0.81	0.93	0.93	NA	NA	None	NA	NA	NA	NA	NA	NA	NA	NA	None	NA	NA	NA	NA	NA	NA	NA	NA	0.55	Income and productivity gains from delivering vaccine (US$ / dose)	-0.00923731	0.0511391	0.0659329	0.0981108	0.121232	0.185893	0.261935	0.302711	0.329856	0.396862	0.468711	0.524762	0.555284	0.626064	0.711412
63	PEV (Pre-Erythrocytic Vaccine)	3	0.5	10	0.1	5-17mo	5, 6, & 7 months	None	0.5	0.69	0.85	0.85	NA	NA	None	NA	NA	NA	NA	NA	NA	NA	NA	None	NA	NA	NA	NA	NA	NA	NA	NA	0.55	Cases per 100,000 population	8626.32	8532.4	8519.22	8379.41	8328.05	8288.25	8147.05	7990.84	7936.91	7857.35	7770.72	7668.44	7552.34	7515.66	7428.28
63	PEV (Pre-Erythrocytic Vaccine)	3	0.5	10	0.1	5-17mo	5, 6, & 7 months	None	0.5	0.69	0.85	0.85	NA	NA	None	NA	NA	NA	NA	NA	NA	NA	NA	None	NA	NA	NA	NA	NA	NA	NA	NA	0.55	Severe Cases per 100,000 population	152.064	151.945	146.836	143.6	140.491	139.864	136.836	134.309	132.709	132.518	129.273	128.364	129.218	126.782	126.255
63	PEV (Pre-Erythrocytic Vaccine)	3	0.5	10	0.1	5-17mo	5, 6, & 7 months	None	0.5	0.69	0.85	0.85	NA	NA	None	NA	NA	NA	NA	NA	NA	NA	NA	None	NA	NA	NA	NA	NA	NA	NA	NA	0.55	Deaths per 100,000 population	31.5273	30.9273	30.4	30.1636	28.8182	29.5273	28.3636	28.3091	28.5727	27.9545	27.2727	26.3818	28.4909	27.0182	26.8909
63	PEV (Pre-Erythrocytic Vaccine)	3	0.5	10	0.1	5-17mo	5, 6, & 7 months	None	0.5	0.69	0.85	0.85	NA	NA	None	NA	NA	NA	NA	NA	NA	NA	NA	None	NA	NA	NA	NA	NA	NA	NA	NA	0.55	Cases in <5yo per 100,000 population	693.564	648.018	612.355	563.782	523.336	519.582	506.382	500.555	498.536	491.464	485.509	479.009	469.664	470.618	470.182
63	PEV (Pre-Erythrocytic Vaccine)	3	0.5	10	0.1	5-17mo	5, 6, & 7 months	None	0.5	0.69	0.85	0.85	NA	NA	None	NA	NA	NA	NA	NA	NA	NA	NA	None	NA	NA	NA	NA	NA	NA	NA	NA	0.55	Severe Cases in <5yo per 100,000 population	36.1455	33.6909	31.0455	28.4273	26.8636	26.0455	26.0182	26.3545	25.4455	25.3273	24.9455	25.3545	24.1364	23.9182	24.1818
63	PEV (Pre-Erythrocytic Vaccine)	3	0.5	10	0.1	5-17mo	5, 6, & 7 months	None	0.5	0.69	0.85	0.85	NA	NA	None	NA	NA	NA	NA	NA	NA	NA	NA	None	NA	NA	NA	NA	NA	NA	NA	NA	0.55	Deaths in < 5yo per 100,000 population	8.01818	8.10909	7.70909	7.55455	6.72727	7.01818	7.30909	7.26364	6.77273	6.91818	7.31818	6.84545	6.74545	6.44545	7.5
63	PEV (Pre-Erythrocytic Vaccine)	3	0.5	10	0.1	5-17mo	5, 6, & 7 months	None	0.5	0.69	0.85	0.85	NA	NA	None	NA	NA	NA	NA	NA	NA	NA	NA	None	NA	NA	NA	NA	NA	NA	NA	NA	0.55	DALYs per 100,000 population	802.811	789.13	778.992	767.019	733.361	750.016	723.179	721.197	725.351	707.544	692.465	667.772	716.403	682.489	680.895
63	PEV (Pre-Erythrocytic Vaccine)	3	0.5	10	0.1	5-17mo	5, 6, & 7 months	None	0.5	0.69	0.85	0.85	NA	NA	None	NA	NA	NA	NA	NA	NA	NA	NA	None	NA	NA	NA	NA	NA	NA	NA	NA	0.55	Income and productivity gains from delivering vaccine (US$ / dose)	-0.0177976	0.028101	0.0321461	0.103864	0.130735	0.152563	0.233794	0.318113	0.351104	0.395622	0.447853	0.511337	0.576338	0.598834	0.648813
64	PEV (Pre-Erythrocytic Vaccine)	3	0.5	10	1	5-17mo	5, 6, & 7 months	None	0.89	0.95	0.97	0.97	NA	NA	None	NA	NA	NA	NA	NA	NA	NA	NA	None	NA	NA	NA	NA	NA	NA	NA	NA	0.55	Cases per 100,000 population	86017.1	85277.1	83845.1	82933.3	81673.7	80339.2	78640.1	76916.5	75162	73870.1	72669.3	71381.1	70419.2	68331.3	67552.6
64	PEV (Pre-Erythrocytic Vaccine)	3	0.5	10	1	5-17mo	5, 6, & 7 months	None	0.89	0.95	0.97	0.97	NA	NA	None	NA	NA	NA	NA	NA	NA	NA	NA	None	NA	NA	NA	NA	NA	NA	NA	NA	0.55	Severe Cases per 100,000 population	1493.18	1472.09	1453.73	1374.91	1360.64	1316.82	1300.27	1241.27	1215.64	1187.27	1183.91	1172.36	1190.18	1132.27	1131.82
64	PEV (Pre-Erythrocytic Vaccine)	3	0.5	10	1	5-17mo	5, 6, & 7 months	None	0.89	0.95	0.97	0.97	NA	NA	None	NA	NA	NA	NA	NA	NA	NA	NA	None	NA	NA	NA	NA	NA	NA	NA	NA	0.55	Deaths per 100,000 population	317.636	303.727	305.545	286.727	284.455	280.636	282.636	263.727	264.273	260.273	268.182	256.182	250.909	256.273	246.727
64	PEV (Pre-Erythrocytic Vaccine)	3	0.5	10	1	5-17mo	5, 6, & 7 months	None	0.89	0.95	0.97	0.97	NA	NA	None	NA	NA	NA	NA	NA	NA	NA	NA	None	NA	NA	NA	NA	NA	NA	NA	NA	0.55	Cases in <5yo per 100,000 population	6810.27	6225.64	5603.73	5041	4325.55	4131.91	4069.36	3986.64	3944.18	3816.91	3759.91	3671.45	3612.82	3534.09	3533.82
64	PEV (Pre-Erythrocytic Vaccine)	3	0.5	10	1	5-17mo	5, 6, & 7 months	None	0.89	0.95	0.97	0.97	NA	NA	None	NA	NA	NA	NA	NA	NA	NA	NA	None	NA	NA	NA	NA	NA	NA	NA	NA	0.55	Severe Cases in <5yo per 100,000 population	343.455	320.545	290.455	245.455	230.091	220.364	218.182	201.818	199.636	195.182	199.182	196.818	198.273	184.182	183.636
64	PEV (Pre-Erythrocytic Vaccine)	3	0.5	10	1	5-17mo	5, 6, & 7 months	None	0.89	0.95	0.97	0.97	NA	NA	None	NA	NA	NA	NA	NA	NA	NA	NA	None	NA	NA	NA	NA	NA	NA	NA	NA	0.55	Deaths in < 5yo per 100,000 population	81.9091	76.7273	74.6364	66.7273	66.7273	67.4545	68.8182	62.0909	62.7273	61.6364	68.9091	61.6364	58.4545	66.4545	58.8182
64	PEV (Pre-Erythrocytic Vaccine)	3	0.5	10	1	5-17mo	5, 6, & 7 months	None	0.89	0.95	0.97	0.97	NA	NA	None	NA	NA	NA	NA	NA	NA	NA	NA	None	NA	NA	NA	NA	NA	NA	NA	NA	0.55	DALYs per 100,000 population	8068.27	7716.49	7762.68	7258.48	7209.88	7109.29	7201.66	6654.09	6688.86	6574.85	6775.34	6468.04	6341.6	6470.42	6238.18
64	PEV (Pre-Erythrocytic Vaccine)	3	0.5	10	1	5-17mo	5, 6, & 7 months	None	0.89	0.95	0.97	0.97	NA	NA	None	NA	NA	NA	NA	NA	NA	NA	NA	None	NA	NA	NA	NA	NA	NA	NA	NA	0.55	Income and productivity gains from delivering vaccine (US$ / dose)	-0.0372064	0.197241	0.621899	0.942598	1.32497	1.82316	2.41887	3.08444	3.74291	4.20851	4.69857	5.16675	5.49725	6.305	6.61248
65	PEV (Pre-Erythrocytic Vaccine)	3	0.5	10	1	5-17mo	5, 6, & 7 months	None	0.7	0.81	0.93	0.93	NA	NA	None	NA	NA	NA	NA	NA	NA	NA	NA	None	NA	NA	NA	NA	NA	NA	NA	NA	0.55	Cases per 100,000 population	86174.8	84630.6	84223.1	83297.9	82767.5	81278.7	79545.5	78641.7	77871.8	76568.4	75040.2	73799.3	73149.6	71613.5	69722.2
65	PEV (Pre-Erythrocytic Vaccine)	3	0.5	10	1	5-17mo	5, 6, & 7 months	None	0.7	0.81	0.93	0.93	NA	NA	None	NA	NA	NA	NA	NA	NA	NA	NA	None	NA	NA	NA	NA	NA	NA	NA	NA	0.55	Severe Cases per 100,000 population	1508.64	1474.82	1454.45	1419.09	1373	1345.73	1323.82	1293.64	1307.64	1253.73	1251.91	1233	1221.45	1194.73	1178.09
65	PEV (Pre-Erythrocytic Vaccine)	3	0.5	10	1	5-17mo	5, 6, & 7 months	None	0.7	0.81	0.93	0.93	NA	NA	None	NA	NA	NA	NA	NA	NA	NA	NA	None	NA	NA	NA	NA	NA	NA	NA	NA	0.55	Deaths per 100,000 population	313	303.909	298.545	291.273	296.909	290.545	275.636	272	276.273	265.091	268.909	269.273	262.636	255.545	257
65	PEV (Pre-Erythrocytic Vaccine)	3	0.5	10	1	5-17mo	5, 6, & 7 months	None	0.7	0.81	0.93	0.93	NA	NA	None	NA	NA	NA	NA	NA	NA	NA	NA	None	NA	NA	NA	NA	NA	NA	NA	NA	0.55	Cases in <5yo per 100,000 population	6881.73	6284.09	5793.09	5299.55	4793.36	4672	4512.09	4405.09	4479.27	4380.09	4323.64	4202	4195.18	4045.27	3972.64
65	PEV (Pre-Erythrocytic Vaccine)	3	0.5	10	1	5-17mo	5, 6, & 7 months	None	0.7	0.81	0.93	0.93	NA	NA	None	NA	NA	NA	NA	NA	NA	NA	NA	None	NA	NA	NA	NA	NA	NA	NA	NA	0.55	Severe Cases in <5yo per 100,000 population	349.909	325.909	298.545	269.909	248.727	244.455	239.455	232.455	238.273	229	225.727	228.091	219.818	208.182	213.364
65	PEV (Pre-Erythrocytic Vaccine)	3	0.5	10	1	5-17mo	5, 6, & 7 months	None	0.7	0.81	0.93	0.93	NA	NA	None	NA	NA	NA	NA	NA	NA	NA	NA	None	NA	NA	NA	NA	NA	NA	NA	NA	0.55	Deaths in < 5yo per 100,000 population	82	78.2727	69.4545	71.4545	73.6364	72.4545	64	67.5455	63.5455	67.1818	67.5455	70.5455	65	60.5455	63.0909
65	PEV (Pre-Erythrocytic Vaccine)	3	0.5	10	1	5-17mo	5, 6, & 7 months	None	0.7	0.81	0.93	0.93	NA	NA	None	NA	NA	NA	NA	NA	NA	NA	NA	None	NA	NA	NA	NA	NA	NA	NA	NA	0.55	DALYs per 100,000 population	7973.4	7783.18	7593.52	7379.01	7557.2	7401.55	7006.6	6860.63	7005.94	6698.21	6834.26	6797.9	6665.4	6450.5	6478.12
65	PEV (Pre-Erythrocytic Vaccine)	3	0.5	10	1	5-17mo	5, 6, & 7 months	None	0.7	0.81	0.93	0.93	NA	NA	None	NA	NA	NA	NA	NA	NA	NA	NA	None	NA	NA	NA	NA	NA	NA	NA	NA	0.55	Income and productivity gains from delivering vaccine (US$ / dose)	-0.0923732	0.511391	0.659329	0.981108	1.21232	1.85893	2.61935	3.02711	3.29856	3.96862	4.68711	5.24762	5.55284	6.26064	7.11412
66	PEV (Pre-Erythrocytic Vaccine)	3	0.5	10	1	5-17mo	5, 6, & 7 months	None	0.5	0.69	0.85	0.85	NA	NA	None	NA	NA	NA	NA	NA	NA	NA	NA	None	NA	NA	NA	NA	NA	NA	NA	NA	0.55	Cases per 100,000 population	86263.2	85324	85192.2	83794.1	83280.5	82882.5	81470.5	79908.4	79369.1	78573.5	77707.2	76684.4	75523.4	75156.6	74282.8
66	PEV (Pre-Erythrocytic Vaccine)	3	0.5	10	1	5-17mo	5, 6, & 7 months	None	0.5	0.69	0.85	0.85	NA	NA	None	NA	NA	NA	NA	NA	NA	NA	NA	None	NA	NA	NA	NA	NA	NA	NA	NA	0.55	Severe Cases per 100,000 population	1520.64	1519.45	1468.36	1436	1404.91	1398.64	1368.36	1343.09	1327.09	1325.18	1292.73	1283.64	1292.18	1267.82	1262.55
66	PEV (Pre-Erythrocytic Vaccine)	3	0.5	10	1	5-17mo	5, 6, & 7 months	None	0.5	0.69	0.85	0.85	NA	NA	None	NA	NA	NA	NA	NA	NA	NA	NA	None	NA	NA	NA	NA	NA	NA	NA	NA	0.55	Deaths per 100,000 population	315.273	309.273	304	301.636	288.182	295.273	283.636	283.091	285.727	279.545	272.727	263.818	284.909	270.182	268.909
66	PEV (Pre-Erythrocytic Vaccine)	3	0.5	10	1	5-17mo	5, 6, & 7 months	None	0.5	0.69	0.85	0.85	NA	NA	None	NA	NA	NA	NA	NA	NA	NA	NA	None	NA	NA	NA	NA	NA	NA	NA	NA	0.55	Cases in <5yo per 100,000 population	6935.64	6480.18	6123.55	5637.82	5233.36	5195.82	5063.82	5005.55	4985.36	4914.64	4855.09	4790.09	4696.64	4706.18	4701.82
66	PEV (Pre-Erythrocytic Vaccine)	3	0.5	10	1	5-17mo	5, 6, & 7 months	None	0.5	0.69	0.85	0.85	NA	NA	None	NA	NA	NA	NA	NA	NA	NA	NA	None	NA	NA	NA	NA	NA	NA	NA	NA	0.55	Severe Cases in <5yo per 100,000 population	361.455	336.909	310.455	284.273	268.636	260.455	260.182	263.545	254.455	253.273	249.455	253.545	241.364	239.182	241.818
66	PEV (Pre-Erythrocytic Vaccine)	3	0.5	10	1	5-17mo	5, 6, & 7 months	None	0.5	0.69	0.85	0.85	NA	NA	None	NA	NA	NA	NA	NA	NA	NA	NA	None	NA	NA	NA	NA	NA	NA	NA	NA	0.55	Deaths in < 5yo per 100,000 population	80.1818	81.0909	77.0909	75.5455	67.2727	70.1818	73.0909	72.6364	67.7273	69.1818	73.1818	68.4545	67.4545	64.4545	75
66	PEV (Pre-Erythrocytic Vaccine)	3	0.5	10	1	5-17mo	5, 6, & 7 months	None	0.5	0.69	0.85	0.85	NA	NA	None	NA	NA	NA	NA	NA	NA	NA	NA	None	NA	NA	NA	NA	NA	NA	NA	NA	0.55	DALYs per 100,000 population	8028.11	7891.3	7789.92	7670.19	7333.61	7500.16	7231.79	7211.97	7253.51	7075.44	6924.65	6677.72	7164.03	6824.89	6808.95
66	PEV (Pre-Erythrocytic Vaccine)	3	0.5	10	1	5-17mo	5, 6, & 7 months	None	0.5	0.69	0.85	0.85	NA	NA	None	NA	NA	NA	NA	NA	NA	NA	NA	None	NA	NA	NA	NA	NA	NA	NA	NA	0.55	Income and productivity gains from delivering vaccine (US$ / dose)	-0.177976	0.28101	0.321461	1.03864	1.30735	1.52563	2.33794	3.18113	3.51104	3.95622	4.47853	5.11337	5.76338	5.98834	6.48813
67	PEV (Pre-Erythrocytic Vaccine)	3	0.5	10	10	5-17mo	5, 6, & 7 months	None	0.89	0.95	0.97	0.97	NA	NA	None	NA	NA	NA	NA	NA	NA	NA	NA	None	NA	NA	NA	NA	NA	NA	NA	NA	0.55	Cases per 100,000 population	140006	137242	134457	132239	130083	128407	127332	126250	125192	124867	124880	124834	124553	125390	125449
67	PEV (Pre-Erythrocytic Vaccine)	3	0.5	10	10	5-17mo	5, 6, & 7 months	None	0.89	0.95	0.97	0.97	NA	NA	None	NA	NA	NA	NA	NA	NA	NA	NA	None	NA	NA	NA	NA	NA	NA	NA	NA	0.55	Severe Cases per 100,000 population	1843.82	1699.64	1617.73	1571.64	1569.73	1555	1566.64	1592.45	1585.55	1649.55	1642.55	1664.36	1694.91	1753.91	1764.09
67	PEV (Pre-Erythrocytic Vaccine)	3	0.5	10	10	5-17mo	5, 6, & 7 months	None	0.89	0.95	0.97	0.97	NA	NA	None	NA	NA	NA	NA	NA	NA	NA	NA	None	NA	NA	NA	NA	NA	NA	NA	NA	0.55	Deaths per 100,000 population	371.636	339.909	320.818	319.909	307.636	303.636	315.818	325.636	313.636	317.909	322.182	331.091	328.182	337.455	347.455
67	PEV (Pre-Erythrocytic Vaccine)	3	0.5	10	10	5-17mo	5, 6, & 7 months	None	0.89	0.95	0.97	0.97	NA	NA	None	NA	NA	NA	NA	NA	NA	NA	NA	None	NA	NA	NA	NA	NA	NA	NA	NA	0.55	Cases in <5yo per 100,000 population	30342.9	27863.8	25370	23383.5	21648.4	21158.5	21114.8	21140.3	20906.7	20966.1	20869.6	20831.2	20658.5	20770.4	20724.4
67	PEV (Pre-Erythrocytic Vaccine)	3	0.5	10	10	5-17mo	5, 6, & 7 months	None	0.89	0.95	0.97	0.97	NA	NA	None	NA	NA	NA	NA	NA	NA	NA	NA	None	NA	NA	NA	NA	NA	NA	NA	NA	0.55	Severe Cases in <5yo per 100,000 population	1197	1066.82	988.818	947.727	932.455	915.818	912.909	922.636	897.545	922.273	894.091	900	908.545	924.455	922.909
67	PEV (Pre-Erythrocytic Vaccine)	3	0.5	10	10	5-17mo	5, 6, & 7 months	None	0.89	0.95	0.97	0.97	NA	NA	None	NA	NA	NA	NA	NA	NA	NA	NA	None	NA	NA	NA	NA	NA	NA	NA	NA	0.55	Deaths in < 5yo per 100,000 population	240.545	209.727	189.818	194.455	183.455	179.818	185.909	189.636	186.909	181.091	178.182	185.909	185.182	179.455	187.364
67	PEV (Pre-Erythrocytic Vaccine)	3	0.5	10	10	5-17mo	5, 6, & 7 months	None	0.89	0.95	0.97	0.97	NA	NA	None	NA	NA	NA	NA	NA	NA	NA	NA	None	NA	NA	NA	NA	NA	NA	NA	NA	0.55	DALYs per 100,000 population	10072	9235.53	8715.56	8668.74	8359.69	8239.1	8537.59	8843.78	8513.36	8627.99	8742.72	8967.26	8895.49	9163.14	9383.68
67	PEV (Pre-Erythrocytic Vaccine)	3	0.5	10	10	5-17mo	5, 6, & 7 months	None	0.89	0.95	0.97	0.97	NA	NA	None	NA	NA	NA	NA	NA	NA	NA	NA	None	NA	NA	NA	NA	NA	NA	NA	NA	0.55	Income and productivity gains from delivering vaccine (US$ / dose)	0.0919701	0.780056	1.42495	1.91892	2.39115	2.95041	3.29901	3.69234	4.04542	4.13366	4.08468	4.07789	4.13314	3.79071	3.70708
68	PEV (Pre-Erythrocytic Vaccine)	3	0.5	10	10	5-17mo	5, 6, & 7 months	None	0.7	0.81	0.93	0.93	NA	NA	None	NA	NA	NA	NA	NA	NA	NA	NA	None	NA	NA	NA	NA	NA	NA	NA	NA	0.55	Cases per 100,000 population	139970	137648	135863	133791	132063	130982	129758	128808	128362	128057	127710	127719	127593	128114	128488
68	PEV (Pre-Erythrocytic Vaccine)	3	0.5	10	10	5-17mo	5, 6, & 7 months	None	0.7	0.81	0.93	0.93	NA	NA	None	NA	NA	NA	NA	NA	NA	NA	NA	None	NA	NA	NA	NA	NA	NA	NA	NA	0.55	Severe Cases per 100,000 population	1829.27	1717.09	1662.82	1628.45	1595.27	1616.36	1611.09	1652.09	1668.82	1680.82	1682.91	1719.18	1727.64	1769.09	1763.36
68	PEV (Pre-Erythrocytic Vaccine)	3	0.5	10	10	5-17mo	5, 6, & 7 months	None	0.7	0.81	0.93	0.93	NA	NA	None	NA	NA	NA	NA	NA	NA	NA	NA	None	NA	NA	NA	NA	NA	NA	NA	NA	0.55	Deaths per 100,000 population	363.636	351.091	333.727	319.909	321.455	322	324.182	321.273	330.636	323.091	323.182	335.818	335.091	359.909	345.818
68	PEV (Pre-Erythrocytic Vaccine)	3	0.5	10	10	5-17mo	5, 6, & 7 months	None	0.7	0.81	0.93	0.93	NA	NA	None	NA	NA	NA	NA	NA	NA	NA	NA	None	NA	NA	NA	NA	NA	NA	NA	NA	0.55	Cases in <5yo per 100,000 population	30452	28271.9	26567.5	24817.4	23305.4	23063.6	22837.1	22682.4	22689.5	22764	22680.4	22613.5	22574.9	22541.1	22552
68	PEV (Pre-Erythrocytic Vaccine)	3	0.5	10	10	5-17mo	5, 6, & 7 months	None	0.7	0.81	0.93	0.93	NA	NA	None	NA	NA	NA	NA	NA	NA	NA	NA	None	NA	NA	NA	NA	NA	NA	NA	NA	0.55	Severe Cases in <5yo per 100,000 population	1201.82	1081.64	1036.91	1001	987	973.273	970.636	973	975.091	967.091	960.364	980.818	959.091	978.091	972.727
68	PEV (Pre-Erythrocytic Vaccine)	3	0.5	10	10	5-17mo	5, 6, & 7 months	None	0.7	0.81	0.93	0.93	NA	NA	None	NA	NA	NA	NA	NA	NA	NA	NA	None	NA	NA	NA	NA	NA	NA	NA	NA	0.55	Deaths in < 5yo per 100,000 population	236.818	220.909	205.545	193.818	201.455	197.364	193.545	194.545	198.273	190.273	189.455	193.818	188.818	203.818	190.818
68	PEV (Pre-Erythrocytic Vaccine)	3	0.5	10	10	5-17mo	5, 6, & 7 months	None	0.7	0.81	0.93	0.93	NA	NA	None	NA	NA	NA	NA	NA	NA	NA	NA	None	NA	NA	NA	NA	NA	NA	NA	NA	0.55	DALYs per 100,000 population	9864.91	9485.57	9053.82	8690.08	8720.49	8694.18	8794.28	8722.38	8944.39	8771.22	8791.6	9081.34	9089.27	9693.64	9379.66
68	PEV (Pre-Erythrocytic Vaccine)	3	0.5	10	10	5-17mo	5, 6, & 7 months	None	0.7	0.81	0.93	0.93	NA	NA	None	NA	NA	NA	NA	NA	NA	NA	NA	None	NA	NA	NA	NA	NA	NA	NA	NA	0.55	Income and productivity gains from delivering vaccine (US$ / dose)	0.185803	0.873206	1.32168	1.87718	2.34103	2.78801	3.29195	3.65227	3.81673	3.94518	4.05943	4.06916	4.06188	3.80222	3.58053
69	PEV (Pre-Erythrocytic Vaccine)	3	0.5	10	10	5-17mo	5, 6, & 7 months	None	0.5	0.69	0.85	0.85	NA	NA	None	NA	NA	NA	NA	NA	NA	NA	NA	None	NA	NA	NA	NA	NA	NA	NA	NA	0.55	Cases per 100,000 population	140445	138124	136821	135299	133857	133022	131753	131435	130939	130679	130553	130544	130406	130816	131252
69	PEV (Pre-Erythrocytic Vaccine)	3	0.5	10	10	5-17mo	5, 6, & 7 months	None	0.5	0.69	0.85	0.85	NA	NA	None	NA	NA	NA	NA	NA	NA	NA	NA	None	NA	NA	NA	NA	NA	NA	NA	NA	0.55	Severe Cases per 100,000 population	1849.73	1716.36	1711.82	1690.27	1646.45	1658.36	1667.18	1672.91	1692.64	1712	1728.09	1757.27	1751.27	1775.64	1782
69	PEV (Pre-Erythrocytic Vaccine)	3	0.5	10	10	5-17mo	5, 6, & 7 months	None	0.5	0.69	0.85	0.85	NA	NA	None	NA	NA	NA	NA	NA	NA	NA	NA	None	NA	NA	NA	NA	NA	NA	NA	NA	0.55	Deaths per 100,000 population	381.818	355.273	346.364	339	329	326.091	342.182	325.545	335.455	333.091	337	345.364	352	348.545	348.727
69	PEV (Pre-Erythrocytic Vaccine)	3	0.5	10	10	5-17mo	5, 6, & 7 months	None	0.5	0.69	0.85	0.85	NA	NA	None	NA	NA	NA	NA	NA	NA	NA	NA	None	NA	NA	NA	NA	NA	NA	NA	NA	0.55	Cases in <5yo per 100,000 population	30636.5	28746.3	27491.6	26086.5	24974.5	24736.3	24664.5	24628	24509.9	24485.7	24470.7	24412.5	24252.7	24397.4	24329.6
69	PEV (Pre-Erythrocytic Vaccine)	3	0.5	10	10	5-17mo	5, 6, & 7 months	None	0.5	0.69	0.85	0.85	NA	NA	None	NA	NA	NA	NA	NA	NA	NA	NA	None	NA	NA	NA	NA	NA	NA	NA	NA	0.55	Severe Cases in <5yo per 100,000 population	1207	1096.27	1070.64	1055.55	1031.64	1027.64	1033.09	1029.18	1018.91	1025.36	1025.64	1023.36	1015	1020.55	1007.18
69	PEV (Pre-Erythrocytic Vaccine)	3	0.5	10	10	5-17mo	5, 6, & 7 months	None	0.5	0.69	0.85	0.85	NA	NA	None	NA	NA	NA	NA	NA	NA	NA	NA	None	NA	NA	NA	NA	NA	NA	NA	NA	0.55	Deaths in < 5yo per 100,000 population	246.909	225	215.909	210.818	203.545	202.636	212.182	199.455	208.727	203.091	205	208.909	207.909	201.091	204.364
69	PEV (Pre-Erythrocytic Vaccine)	3	0.5	10	10	5-17mo	5, 6, & 7 months	None	0.5	0.69	0.85	0.85	NA	NA	None	NA	NA	NA	NA	NA	NA	NA	NA	None	NA	NA	NA	NA	NA	NA	NA	NA	0.55	DALYs per 100,000 population	10335.6	9593.94	9399.69	9192.94	8942.95	8838.13	9281.16	8818.87	9129.84	9058.55	9125.22	9400.12	9527.5	9446.11	9442.04
69	PEV (Pre-Erythrocytic Vaccine)	3	0.5	10	10	5-17mo	5, 6, & 7 months	None	0.5	0.69	0.85	0.85	NA	NA	None	NA	NA	NA	NA	NA	NA	NA	NA	None	NA	NA	NA	NA	NA	NA	NA	NA	0.55	Income and productivity gains from delivering vaccine (US$ / dose)	-0.0279011	0.966155	1.35947	1.81585	2.39296	2.79836	3.45657	3.64386	3.87374	3.98108	4.0206	3.97969	4.01569	3.79684	3.48107
70	PEV (Pre-Erythrocytic Vaccine)	3	0.5	10	100	5-17mo	5, 6, & 7 months	None	0.89	0.95	0.97	0.97	NA	NA	None	NA	NA	NA	NA	NA	NA	NA	NA	None	NA	NA	NA	NA	NA	NA	NA	NA	0.55	Cases per 100,000 population	110640	107335	105369	104852	105170	106108	107531	109352	111204	112878	114816	116298	117819	118885	119783
70	PEV (Pre-Erythrocytic Vaccine)	3	0.5	10	100	5-17mo	5, 6, & 7 months	None	0.89	0.95	0.97	0.97	NA	NA	None	NA	NA	NA	NA	NA	NA	NA	NA	None	NA	NA	NA	NA	NA	NA	NA	NA	0.55	Severe Cases per 100,000 population	1473.25	1393.33	1429.83	1469.75	1525.83	1578.5	1597.17	1646	1658.25	1679.08	1689.25	1681.5	1699	1665.58	1690
70	PEV (Pre-Erythrocytic Vaccine)	3	0.5	10	100	5-17mo	5, 6, & 7 months	None	0.89	0.95	0.97	0.97	NA	NA	None	NA	NA	NA	NA	NA	NA	NA	NA	None	NA	NA	NA	NA	NA	NA	NA	NA	0.55	Deaths per 100,000 population	360	339.083	332.167	338.25	343.833	345.5	358	367.333	365.417	372.417	366.25	368.5	371.083	366.5	384.583
70	PEV (Pre-Erythrocytic Vaccine)	3	0.5	10	100	5-17mo	5, 6, & 7 months	None	0.89	0.95	0.97	0.97	NA	NA	None	NA	NA	NA	NA	NA	NA	NA	NA	None	NA	NA	NA	NA	NA	NA	NA	NA	0.55	Cases in <5yo per 100,000 population	51907	48685.7	46736.9	46060.9	46196.2	46245.9	46322.9	46326.1	46375	46313.3	46469.4	46388	46527.5	46560.2	46540.7
70	PEV (Pre-Erythrocytic Vaccine)	3	0.5	10	100	5-17mo	5, 6, & 7 months	None	0.89	0.95	0.97	0.97	NA	NA	None	NA	NA	NA	NA	NA	NA	NA	NA	None	NA	NA	NA	NA	NA	NA	NA	NA	0.55	Severe Cases in <5yo per 100,000 population	1359.5	1278.25	1309	1350.5	1406.25	1418.25	1407.08	1434.42	1424.25	1435.17	1439.75	1426.33	1437.5	1403.83	1431.75
70	PEV (Pre-Erythrocytic Vaccine)	3	0.5	10	100	5-17mo	5, 6, & 7 months	None	0.89	0.95	0.97	0.97	NA	NA	None	NA	NA	NA	NA	NA	NA	NA	NA	None	NA	NA	NA	NA	NA	NA	NA	NA	0.55	Deaths in < 5yo per 100,000 population	329.667	309.167	301.667	305.5	311.583	304.083	317.083	317.917	313.333	315.25	309.583	310.583	312.417	309.167	325.333
70	PEV (Pre-Erythrocytic Vaccine)	3	0.5	10	100	5-17mo	5, 6, & 7 months	None	0.89	0.95	0.97	0.97	NA	NA	None	NA	NA	NA	NA	NA	NA	NA	NA	None	NA	NA	NA	NA	NA	NA	NA	NA	0.55	DALYs per 100,000 population	9669.56	9097.25	8946.86	9110.8	9299.88	9309.05	9647.02	9912.11	9895.98	10075.4	9901.07	9955.21	10044.3	9927.09	10374
70	PEV (Pre-Erythrocytic Vaccine)	3	0.5	10	100	5-17mo	5, 6, & 7 months	None	0.89	0.95	0.97	0.97	NA	NA	None	NA	NA	NA	NA	NA	NA	NA	NA	None	NA	NA	NA	NA	NA	NA	NA	NA	0.55	Income and productivity gains from delivering vaccine (US$ / dose)	0.311439	1.00026	1.3354	1.36639	1.2259	0.817556	0.284804	-0.4353	-1.14475	-1.78616	-2.45696	-3.07032	-3.59288	-3.95794	-4.32472
71	PEV (Pre-Erythrocytic Vaccine)	3	0.5	10	100	5-17mo	5, 6, & 7 months	None	0.7	0.81	0.93	0.93	NA	NA	None	NA	NA	NA	NA	NA	NA	NA	NA	None	NA	NA	NA	NA	NA	NA	NA	NA	0.55	Cases per 100,000 population	110863	108328	106617	106097	106453	107274	108370	109961	111288	113058	114317	115672	116713	117641	118499
71	PEV (Pre-Erythrocytic Vaccine)	3	0.5	10	100	5-17mo	5, 6, & 7 months	None	0.7	0.81	0.93	0.93	NA	NA	None	NA	NA	NA	NA	NA	NA	NA	NA	None	NA	NA	NA	NA	NA	NA	NA	NA	0.55	Severe Cases per 100,000 population	1471.77	1418.69	1421.92	1466	1545.62	1577.23	1584	1629.62	1640	1641.77	1632.38	1636.46	1643.92	1620.38	1666.23
71	PEV (Pre-Erythrocytic Vaccine)	3	0.5	10	100	5-17mo	5, 6, & 7 months	None	0.7	0.81	0.93	0.93	NA	NA	None	NA	NA	NA	NA	NA	NA	NA	NA	None	NA	NA	NA	NA	NA	NA	NA	NA	0.55	Deaths per 100,000 population	361.615	339.923	338.077	342.385	347.462	353.538	358.692	360.692	373.615	369.231	359.077	370.385	374.923	367.385	371.308
71	PEV (Pre-Erythrocytic Vaccine)	3	0.5	10	100	5-17mo	5, 6, & 7 months	None	0.7	0.81	0.93	0.93	NA	NA	None	NA	NA	NA	NA	NA	NA	NA	NA	None	NA	NA	NA	NA	NA	NA	NA	NA	0.55	Cases in <5yo per 100,000 population	52101.8	49560.8	47987.1	47310.8	47551.1	47672.3	47615.2	47649	47643.2	47786.3	47634.6	47824.3	47737.9	47738	47804
71	PEV (Pre-Erythrocytic Vaccine)	3	0.5	10	100	5-17mo	5, 6, & 7 months	None	0.7	0.81	0.93	0.93	NA	NA	None	NA	NA	NA	NA	NA	NA	NA	NA	None	NA	NA	NA	NA	NA	NA	NA	NA	0.55	Severe Cases in <5yo per 100,000 population	1358.62	1298.85	1310	1352.23	1421.62	1428.46	1415.92	1430.69	1430	1421.85	1413.69	1412.31	1408.77	1392.85	1431.62
71	PEV (Pre-Erythrocytic Vaccine)	3	0.5	10	100	5-17mo	5, 6, & 7 months	None	0.7	0.81	0.93	0.93	NA	NA	None	NA	NA	NA	NA	NA	NA	NA	NA	None	NA	NA	NA	NA	NA	NA	NA	NA	0.55	Deaths in < 5yo per 100,000 population	331.385	309.692	305.846	311.385	315.231	317.615	319.385	313.538	323.923	321.385	315.154	317.538	324.923	315.308	316.923
71	PEV (Pre-Erythrocytic Vaccine)	3	0.5	10	100	5-17mo	5, 6, & 7 months	None	0.7	0.81	0.93	0.93	NA	NA	None	NA	NA	NA	NA	NA	NA	NA	NA	None	NA	NA	NA	NA	NA	NA	NA	NA	0.55	DALYs per 100,000 population	9733.71	9162.6	9110.42	9249.58	9371.07	9520.28	9683.98	9762.99	10091.3	9966.29	9707.26	10005.1	10123.1	9922.56	10030.7
71	PEV (Pre-Erythrocytic Vaccine)	3	0.5	10	100	5-17mo	5, 6, & 7 months	None	0.7	0.81	0.93	0.93	NA	NA	None	NA	NA	NA	NA	NA	NA	NA	NA	None	NA	NA	NA	NA	NA	NA	NA	NA	0.55	Income and productivity gains from delivering vaccine (US$ / dose)	0.330352	0.918439	1.33395	1.41114	1.18605	0.802815	0.285982	-0.483227	-1.10344	-1.86806	-2.45078	-3.04385	-3.54907	-3.94673	-4.40444
72	PEV (Pre-Erythrocytic Vaccine)	3	0.5	10	100	5-17mo	5, 6, & 7 months	None	0.5	0.69	0.85	0.85	NA	NA	None	NA	NA	NA	NA	NA	NA	NA	NA	None	NA	NA	NA	NA	NA	NA	NA	NA	0.55	Cases per 100,000 population	111043	109067	107762	107552	107796	108249	109449	110587	111746	112794	113750	114928	115736	116544	117155
72	PEV (Pre-Erythrocytic Vaccine)	3	0.5	10	100	5-17mo	5, 6, & 7 months	None	0.5	0.69	0.85	0.85	NA	NA	None	NA	NA	NA	NA	NA	NA	NA	NA	None	NA	NA	NA	NA	NA	NA	NA	NA	0.55	Severe Cases per 100,000 population	1496.62	1440.62	1464	1491.62	1548	1557.19	1575.31	1597.19	1618.38	1595.69	1628.44	1629.69	1633.81	1631.62	1643.75
72	PEV (Pre-Erythrocytic Vaccine)	3	0.5	10	100	5-17mo	5, 6, & 7 months	None	0.5	0.69	0.85	0.85	NA	NA	None	NA	NA	NA	NA	NA	NA	NA	NA	None	NA	NA	NA	NA	NA	NA	NA	NA	0.55	Deaths per 100,000 population	359.5	350.75	343	359.438	350.25	352.938	358.625	356.812	369.625	375.25	364.688	364.562	376.312	376.188	369.75
72	PEV (Pre-Erythrocytic Vaccine)	3	0.5	10	100	5-17mo	5, 6, & 7 months	None	0.5	0.69	0.85	0.85	NA	NA	None	NA	NA	NA	NA	NA	NA	NA	NA	None	NA	NA	NA	NA	NA	NA	NA	NA	0.55	Cases in <5yo per 100,000 population	52266.8	50373.2	49059.1	48712.6	48842.2	48809.5	48945.1	48882.6	48936.9	48921.2	48922.9	49094.4	49062.6	49077.2	49160
72	PEV (Pre-Erythrocytic Vaccine)	3	0.5	10	100	5-17mo	5, 6, & 7 months	None	0.5	0.69	0.85	0.85	NA	NA	None	NA	NA	NA	NA	NA	NA	NA	NA	None	NA	NA	NA	NA	NA	NA	NA	NA	0.55	Severe Cases in <5yo per 100,000 population	1380.56	1321.69	1351.44	1376.44	1427.94	1415.38	1414.12	1420.5	1429.12	1407.69	1434.38	1432.25	1423.81	1428.75	1433.56
72	PEV (Pre-Erythrocytic Vaccine)	3	0.5	10	100	5-17mo	5, 6, & 7 months	None	0.5	0.69	0.85	0.85	NA	NA	None	NA	NA	NA	NA	NA	NA	NA	NA	None	NA	NA	NA	NA	NA	NA	NA	NA	0.55	Deaths in < 5yo per 100,000 population	327.75	317.062	314.312	327.5	319.062	316.062	321.75	314.438	324.188	328.812	318.312	318.625	326.25	325.375	320.625
72	PEV (Pre-Erythrocytic Vaccine)	3	0.5	10	100	5-17mo	5, 6, & 7 months	None	0.5	0.69	0.85	0.85	NA	NA	None	NA	NA	NA	NA	NA	NA	NA	NA	None	NA	NA	NA	NA	NA	NA	NA	NA	0.55	DALYs per 100,000 population	9683.88	9466.58	9245.26	9683.74	9464.16	9501.88	9677.23	9639.26	9983.13	10133.3	9856.63	9837.76	10175.2	10167.4	9973.4
72	PEV (Pre-Erythrocytic Vaccine)	3	0.5	10	100	5-17mo	5, 6, & 7 months	None	0.5	0.69	0.85	0.85	NA	NA	None	NA	NA	NA	NA	NA	NA	NA	NA	None	NA	NA	NA	NA	NA	NA	NA	NA	0.55	Income and productivity gains from delivering vaccine (US$ / dose)	0.315525	0.943293	1.28998	1.28719	1.11574	0.830051	0.13528	-0.593305	-1.26728	-1.85452	-2.39167	-3.04863	-3.5652	-3.95527	-4.37408
73	PEV (Pre-Erythrocytic Vaccine)	3	0.6	2	0.1	5-17mo	5, 6, & 7 months	None	0.89	0.95	0.97	0.97	NA	NA	None	NA	NA	NA	NA	NA	NA	NA	NA	None	NA	NA	NA	NA	NA	NA	NA	NA	0.65	Cases per 100,000 population	8624.66	8618.37	8494.75	8407.05	8377.81	8300.25	8239.41	8183.62	8097.52	8107.03	8128.64	8048.15	8070.65	8078.44	8099.82
73	PEV (Pre-Erythrocytic Vaccine)	3	0.6	2	0.1	5-17mo	5, 6, & 7 months	None	0.89	0.95	0.97	0.97	NA	NA	None	NA	NA	NA	NA	NA	NA	NA	NA	None	NA	NA	NA	NA	NA	NA	NA	NA	0.65	Severe Cases per 100,000 population	151.009	149.055	144.773	143.936	142.264	140.291	138.182	137.873	135.782	138.455	138.264	140.491	139.218	139.109	139.464
73	PEV (Pre-Erythrocytic Vaccine)	3	0.6	2	0.1	5-17mo	5, 6, & 7 months	None	0.89	0.95	0.97	0.97	NA	NA	None	NA	NA	NA	NA	NA	NA	NA	NA	None	NA	NA	NA	NA	NA	NA	NA	NA	0.65	Deaths per 100,000 population	30.6	30.2636	30.4636	29.9364	29.6636	29.6818	29.4818	28.4091	29.0273	29.2364	29.3455	27.9818	29.2364	28.5182	28.3545
73	PEV (Pre-Erythrocytic Vaccine)	3	0.6	2	0.1	5-17mo	5, 6, & 7 months	None	0.89	0.95	0.97	0.97	NA	NA	None	NA	NA	NA	NA	NA	NA	NA	NA	None	NA	NA	NA	NA	NA	NA	NA	NA	0.65	Cases in <5yo per 100,000 population	689.782	628.164	582.018	538.109	515.736	503.927	500.827	496.945	494.073	490.236	493.982	491.618	489.782	488	487.755
73	PEV (Pre-Erythrocytic Vaccine)	3	0.6	2	0.1	5-17mo	5, 6, & 7 months	None	0.89	0.95	0.97	0.97	NA	NA	None	NA	NA	NA	NA	NA	NA	NA	NA	None	NA	NA	NA	NA	NA	NA	NA	NA	0.65	Severe Cases in <5yo per 100,000 population	35.9364	31.3273	30.2455	27.9909	26.9727	26.2091	26.8364	25.6636	25.1909	25.5091	25.7091	26.2	25.8364	25.4364	25.4636
73	PEV (Pre-Erythrocytic Vaccine)	3	0.6	2	0.1	5-17mo	5, 6, & 7 months	None	0.89	0.95	0.97	0.97	NA	NA	None	NA	NA	NA	NA	NA	NA	NA	NA	None	NA	NA	NA	NA	NA	NA	NA	NA	0.65	Deaths in < 5yo per 100,000 population	8.19091	7.80909	7.68182	7.36364	7.02727	6.84545	7.37273	6.73636	7.37273	7.07273	6.87273	6.71818	6.96364	6.75455	6.54545
73	PEV (Pre-Erythrocytic Vaccine)	3	0.6	2	0.1	5-17mo	5, 6, & 7 months	None	0.89	0.95	0.97	0.97	NA	NA	None	NA	NA	NA	NA	NA	NA	NA	NA	None	NA	NA	NA	NA	NA	NA	NA	NA	0.65	DALYs per 100,000 population	781.736	771.302	775.639	762.543	755.088	751.757	750.152	721.24	738.799	742.548	741.048	714.559	746.624	724.455	721.872
73	PEV (Pre-Erythrocytic Vaccine)	3	0.6	2	0.1	5-17mo	5, 6, & 7 months	None	0.89	0.95	0.97	0.97	NA	NA	None	NA	NA	NA	NA	NA	NA	NA	NA	None	NA	NA	NA	NA	NA	NA	NA	NA	0.65	Income and productivity gains from delivering vaccine (US$ / dose)	-0.0115937	-0.0153859	0.0254466	0.053777	0.0650089	0.0910111	0.114667	0.131351	0.161078	0.156537	0.15075	0.178183	0.1727	0.170513	0.159136
74	PEV (Pre-Erythrocytic Vaccine)	3	0.6	2	0.1	5-17mo	5, 6, & 7 months	None	0.7	0.81	0.93	0.93	NA	NA	None	NA	NA	NA	NA	NA	NA	NA	NA	None	NA	NA	NA	NA	NA	NA	NA	NA	0.65	Cases per 100,000 population	8649.75	8620.85	8498.95	8363.05	8312.47	8283.16	8205.15	8166.76	8131.21	8119.63	8097.46	8107.52	8086.98	8133.08	8211.23
74	PEV (Pre-Erythrocytic Vaccine)	3	0.6	2	0.1	5-17mo	5, 6, & 7 months	None	0.7	0.81	0.93	0.93	NA	NA	None	NA	NA	NA	NA	NA	NA	NA	NA	None	NA	NA	NA	NA	NA	NA	NA	NA	0.65	Severe Cases per 100,000 population	151.164	148.673	146.609	144.118	138.345	140.2	139.345	139.2	141.882	139.673	137.073	139.891	141.855	140.945	142.109
74	PEV (Pre-Erythrocytic Vaccine)	3	0.6	2	0.1	5-17mo	5, 6, & 7 months	None	0.7	0.81	0.93	0.93	NA	NA	None	NA	NA	NA	NA	NA	NA	NA	NA	None	NA	NA	NA	NA	NA	NA	NA	NA	0.65	Deaths per 100,000 population	32.3818	30.9364	30.6273	29.3636	29.1455	28.7182	28.4909	29.2636	29.8909	29	28.5727	29.4364	29.1455	29.9182	29.0455
74	PEV (Pre-Erythrocytic Vaccine)	3	0.6	2	0.1	5-17mo	5, 6, & 7 months	None	0.7	0.81	0.93	0.93	NA	NA	None	NA	NA	NA	NA	NA	NA	NA	NA	None	NA	NA	NA	NA	NA	NA	NA	NA	0.65	Cases in <5yo per 100,000 population	683.418	645.391	602.418	559.718	542.336	539.109	524.291	526.6	517.4	516.755	523.727	519.591	517.518	516.264	529.891
74	PEV (Pre-Erythrocytic Vaccine)	3	0.6	2	0.1	5-17mo	5, 6, & 7 months	None	0.7	0.81	0.93	0.93	NA	NA	None	NA	NA	NA	NA	NA	NA	NA	NA	None	NA	NA	NA	NA	NA	NA	NA	NA	0.65	Severe Cases in <5yo per 100,000 population	34.9545	33.0091	30.2727	28.4545	27.9091	28.4455	27.4455	27.1455	28.0364	27.5636	27.8364	26.8818	27.4636	27.3636	26.8364
74	PEV (Pre-Erythrocytic Vaccine)	3	0.6	2	0.1	5-17mo	5, 6, & 7 months	None	0.7	0.81	0.93	0.93	NA	NA	None	NA	NA	NA	NA	NA	NA	NA	NA	None	NA	NA	NA	NA	NA	NA	NA	NA	0.65	Deaths in < 5yo per 100,000 population	8.80909	8.11818	7.36364	6.99091	7.2	7.07273	6.85455	7.22727	7.30909	7.70909	6.95455	6.94545	7.19091	7.3	7.12727
74	PEV (Pre-Erythrocytic Vaccine)	3	0.6	2	0.1	5-17mo	5, 6, & 7 months	None	0.7	0.81	0.93	0.93	NA	NA	None	NA	NA	NA	NA	NA	NA	NA	NA	None	NA	NA	NA	NA	NA	NA	NA	NA	0.65	DALYs per 100,000 population	825.526	788.257	775.875	749.009	740.453	730.701	723.468	743.127	760.744	737.505	725.873	745.547	745.505	764.152	740.681
74	PEV (Pre-Erythrocytic Vaccine)	3	0.6	2	0.1	5-17mo	5, 6, & 7 months	None	0.7	0.81	0.93	0.93	NA	NA	None	NA	NA	NA	NA	NA	NA	NA	NA	None	NA	NA	NA	NA	NA	NA	NA	NA	0.65	Income and productivity gains from delivering vaccine (US$ / dose)	-0.0270456	-0.0154139	0.0327762	0.0902309	0.116743	0.127193	0.158252	0.172052	0.179871	0.187996	0.207796	0.199451	0.206015	0.180297	0.148445
75	PEV (Pre-Erythrocytic Vaccine)	3	0.6	2	0.1	5-17mo	5, 6, & 7 months	None	0.5	0.69	0.85	0.85	NA	NA	None	NA	NA	NA	NA	NA	NA	NA	NA	None	NA	NA	NA	NA	NA	NA	NA	NA	0.65	Cases per 100,000 population	8636.69	8577.99	8498.71	8459.25	8397.62	8419.79	8379.74	8320.78	8305.3	8313.23	8257.41	8318.72	8304.78	8311.1	8291.54
75	PEV (Pre-Erythrocytic Vaccine)	3	0.6	2	0.1	5-17mo	5, 6, & 7 months	None	0.5	0.69	0.85	0.85	NA	NA	None	NA	NA	NA	NA	NA	NA	NA	NA	None	NA	NA	NA	NA	NA	NA	NA	NA	0.65	Severe Cases per 100,000 population	150.427	148.664	144.145	145.991	143.864	143.418	142.5	142.536	141.745	143.827	143.927	143.918	143.691	142.809	142.773
75	PEV (Pre-Erythrocytic Vaccine)	3	0.6	2	0.1	5-17mo	5, 6, & 7 months	None	0.5	0.69	0.85	0.85	NA	NA	None	NA	NA	NA	NA	NA	NA	NA	NA	None	NA	NA	NA	NA	NA	NA	NA	NA	0.65	Deaths per 100,000 population	30.8636	30.3636	30.1091	30.1091	30.7636	30.0091	30.7909	29.9364	30.5818	29.8727	29.8	30.7818	29.7182	29.5091	29.9455
75	PEV (Pre-Erythrocytic Vaccine)	3	0.6	2	0.1	5-17mo	5, 6, & 7 months	None	0.5	0.69	0.85	0.85	NA	NA	None	NA	NA	NA	NA	NA	NA	NA	NA	None	NA	NA	NA	NA	NA	NA	NA	NA	0.65	Cases in <5yo per 100,000 population	691.2	658.064	623.145	591.455	578.245	576.791	568.782	567.445	563.264	563.864	561.491	567.936	567.355	566.7	563.482
75	PEV (Pre-Erythrocytic Vaccine)	3	0.6	2	0.1	5-17mo	5, 6, & 7 months	None	0.5	0.69	0.85	0.85	NA	NA	None	NA	NA	NA	NA	NA	NA	NA	NA	None	NA	NA	NA	NA	NA	NA	NA	NA	0.65	Severe Cases in <5yo per 100,000 population	35.4636	33.7	30.5	30.7273	30.2909	29.6818	29.6273	29.6545	29.0818	29.6545	29.4818	29.8545	29.0636	29.2909	28.6
75	PEV (Pre-Erythrocytic Vaccine)	3	0.6	2	0.1	5-17mo	5, 6, & 7 months	None	0.5	0.69	0.85	0.85	NA	NA	None	NA	NA	NA	NA	NA	NA	NA	NA	None	NA	NA	NA	NA	NA	NA	NA	NA	0.65	Deaths in < 5yo per 100,000 population	8.2	8.33636	7.43636	7.87273	7.7	7.54545	7.30909	7.76364	7.77273	7.41818	7.46364	7.42727	7.50909	7.37273	7.25455
75	PEV (Pre-Erythrocytic Vaccine)	3	0.6	2	0.1	5-17mo	5, 6, & 7 months	None	0.5	0.69	0.85	0.85	NA	NA	None	NA	NA	NA	NA	NA	NA	NA	NA	None	NA	NA	NA	NA	NA	NA	NA	NA	0.65	DALYs per 100,000 population	789.471	775.693	764.025	768.853	777.214	762.628	780.85	760.407	777.461	759.656	760.15	778.712	753.924	749.312	761.282
75	PEV (Pre-Erythrocytic Vaccine)	3	0.6	2	0.1	5-17mo	5, 6, & 7 months	None	0.5	0.69	0.85	0.85	NA	NA	None	NA	NA	NA	NA	NA	NA	NA	NA	None	NA	NA	NA	NA	NA	NA	NA	NA	0.65	Income and productivity gains from delivering vaccine (US$ / dose)	-0.0266762	0.00896799	0.0512859	0.0629518	0.101679	0.0908318	0.114114	0.136177	0.145432	0.138192	0.172498	0.137834	0.150527	0.142646	0.154773
76	PEV (Pre-Erythrocytic Vaccine)	3	0.6	2	1	5-17mo	5, 6, & 7 months	None	0.89	0.95	0.97	0.97	NA	NA	None	NA	NA	NA	NA	NA	NA	NA	NA	None	NA	NA	NA	NA	NA	NA	NA	NA	0.65	Cases per 100,000 population	86246.6	86183.7	84947.5	84070.5	83778.1	83002.5	82394.1	81836.2	80975.2	81070.3	81286.4	80481.5	80706.5	80784.4	80998.2
76	PEV (Pre-Erythrocytic Vaccine)	3	0.6	2	1	5-17mo	5, 6, & 7 months	None	0.89	0.95	0.97	0.97	NA	NA	None	NA	NA	NA	NA	NA	NA	NA	NA	None	NA	NA	NA	NA	NA	NA	NA	NA	0.65	Severe Cases per 100,000 population	1510.09	1490.55	1447.73	1439.36	1422.64	1402.91	1381.82	1378.73	1357.82	1384.55	1382.64	1404.91	1392.18	1391.09	1394.64
76	PEV (Pre-Erythrocytic Vaccine)	3	0.6	2	1	5-17mo	5, 6, & 7 months	None	0.89	0.95	0.97	0.97	NA	NA	None	NA	NA	NA	NA	NA	NA	NA	NA	None	NA	NA	NA	NA	NA	NA	NA	NA	0.65	Deaths per 100,000 population	306	302.636	304.636	299.364	296.636	296.818	294.818	284.091	290.273	292.364	293.455	279.818	292.364	285.182	283.545
76	PEV (Pre-Erythrocytic Vaccine)	3	0.6	2	1	5-17mo	5, 6, & 7 months	None	0.89	0.95	0.97	0.97	NA	NA	None	NA	NA	NA	NA	NA	NA	NA	NA	None	NA	NA	NA	NA	NA	NA	NA	NA	0.65	Cases in <5yo per 100,000 population	6897.82	6281.64	5820.18	5381.09	5157.36	5039.27	5008.27	4969.45	4940.73	4902.36	4939.82	4916.18	4897.82	4880	4877.55
76	PEV (Pre-Erythrocytic Vaccine)	3	0.6	2	1	5-17mo	5, 6, & 7 months	None	0.89	0.95	0.97	0.97	NA	NA	None	NA	NA	NA	NA	NA	NA	NA	NA	None	NA	NA	NA	NA	NA	NA	NA	NA	0.65	Severe Cases in <5yo per 100,000 population	359.364	313.273	302.455	279.909	269.727	262.091	268.364	256.636	251.909	255.091	257.091	262	258.364	254.364	254.636
76	PEV (Pre-Erythrocytic Vaccine)	3	0.6	2	1	5-17mo	5, 6, & 7 months	None	0.89	0.95	0.97	0.97	NA	NA	None	NA	NA	NA	NA	NA	NA	NA	NA	None	NA	NA	NA	NA	NA	NA	NA	NA	0.65	Deaths in < 5yo per 100,000 population	81.9091	78.0909	76.8182	73.6364	70.2727	68.4545	73.7273	67.3636	73.7273	70.7273	68.7273	67.1818	69.6364	67.5455	65.4545
76	PEV (Pre-Erythrocytic Vaccine)	3	0.6	2	1	5-17mo	5, 6, & 7 months	None	0.89	0.95	0.97	0.97	NA	NA	None	NA	NA	NA	NA	NA	NA	NA	NA	None	NA	NA	NA	NA	NA	NA	NA	NA	0.65	DALYs per 100,000 population	7817.36	7713.02	7756.39	7625.43	7550.88	7517.57	7501.52	7212.4	7387.99	7425.48	7410.48	7145.59	7466.24	7244.55	7218.72
76	PEV (Pre-Erythrocytic Vaccine)	3	0.6	2	1	5-17mo	5, 6, & 7 months	None	0.89	0.95	0.97	0.97	NA	NA	None	NA	NA	NA	NA	NA	NA	NA	NA	None	NA	NA	NA	NA	NA	NA	NA	NA	0.65	Income and productivity gains from delivering vaccine (US$ / dose)	-0.115937	-0.153859	0.254466	0.53777	0.650089	0.910111	1.14667	1.31351	1.61078	1.56537	1.5075	1.78183	1.727	1.70513	1.59136
77	PEV (Pre-Erythrocytic Vaccine)	3	0.6	2	1	5-17mo	5, 6, & 7 months	None	0.7	0.81	0.93	0.93	NA	NA	None	NA	NA	NA	NA	NA	NA	NA	NA	None	NA	NA	NA	NA	NA	NA	NA	NA	0.65	Cases per 100,000 population	86497.5	86208.5	84989.5	83630.5	83124.7	82831.6	82051.5	81667.6	81312.1	81196.3	80974.6	81075.2	80869.8	81330.8	82112.3
77	PEV (Pre-Erythrocytic Vaccine)	3	0.6	2	1	5-17mo	5, 6, & 7 months	None	0.7	0.81	0.93	0.93	NA	NA	None	NA	NA	NA	NA	NA	NA	NA	NA	None	NA	NA	NA	NA	NA	NA	NA	NA	0.65	Severe Cases per 100,000 population	1511.64	1486.73	1466.09	1441.18	1383.45	1402	1393.45	1392	1418.82	1396.73	1370.73	1398.91	1418.55	1409.45	1421.09
77	PEV (Pre-Erythrocytic Vaccine)	3	0.6	2	1	5-17mo	5, 6, & 7 months	None	0.7	0.81	0.93	0.93	NA	NA	None	NA	NA	NA	NA	NA	NA	NA	NA	None	NA	NA	NA	NA	NA	NA	NA	NA	0.65	Deaths per 100,000 population	323.818	309.364	306.273	293.636	291.455	287.182	284.909	292.636	298.909	290	285.727	294.364	291.455	299.182	290.455
77	PEV (Pre-Erythrocytic Vaccine)	3	0.6	2	1	5-17mo	5, 6, & 7 months	None	0.7	0.81	0.93	0.93	NA	NA	None	NA	NA	NA	NA	NA	NA	NA	NA	None	NA	NA	NA	NA	NA	NA	NA	NA	0.65	Cases in <5yo per 100,000 population	6834.18	6453.91	6024.18	5597.18	5423.36	5391.09	5242.91	5266	5174	5167.55	5237.27	5195.91	5175.18	5162.64	5298.91
77	PEV (Pre-Erythrocytic Vaccine)	3	0.6	2	1	5-17mo	5, 6, & 7 months	None	0.7	0.81	0.93	0.93	NA	NA	None	NA	NA	NA	NA	NA	NA	NA	NA	None	NA	NA	NA	NA	NA	NA	NA	NA	0.65	Severe Cases in <5yo per 100,000 population	349.545	330.091	302.727	284.545	279.091	284.455	274.455	271.455	280.364	275.636	278.364	268.818	274.636	273.636	268.364
77	PEV (Pre-Erythrocytic Vaccine)	3	0.6	2	1	5-17mo	5, 6, & 7 months	None	0.7	0.81	0.93	0.93	NA	NA	None	NA	NA	NA	NA	NA	NA	NA	NA	None	NA	NA	NA	NA	NA	NA	NA	NA	0.65	Deaths in < 5yo per 100,000 population	88.0909	81.1818	73.6364	69.9091	72	70.7273	68.5455	72.2727	73.0909	77.0909	69.5455	69.4545	71.9091	73	71.2727
77	PEV (Pre-Erythrocytic Vaccine)	3	0.6	2	1	5-17mo	5, 6, & 7 months	None	0.7	0.81	0.93	0.93	NA	NA	None	NA	NA	NA	NA	NA	NA	NA	NA	None	NA	NA	NA	NA	NA	NA	NA	NA	0.65	DALYs per 100,000 population	8255.26	7882.57	7758.75	7490.09	7404.53	7307.01	7234.68	7431.27	7607.44	7375.05	7258.73	7455.47	7455.05	7641.52	7406.81
77	PEV (Pre-Erythrocytic Vaccine)	3	0.6	2	1	5-17mo	5, 6, & 7 months	None	0.7	0.81	0.93	0.93	NA	NA	None	NA	NA	NA	NA	NA	NA	NA	NA	None	NA	NA	NA	NA	NA	NA	NA	NA	0.65	Income and productivity gains from delivering vaccine (US$ / dose)	-0.270456	-0.154139	0.327762	0.902309	1.16743	1.27193	1.58252	1.72052	1.79871	1.87996	2.07796	1.99451	2.06015	1.80297	1.48445
78	PEV (Pre-Erythrocytic Vaccine)	3	0.6	2	1	5-17mo	5, 6, & 7 months	None	0.5	0.69	0.85	0.85	NA	NA	None	NA	NA	NA	NA	NA	NA	NA	NA	None	NA	NA	NA	NA	NA	NA	NA	NA	0.65	Cases per 100,000 population	86366.9	85779.9	84987.1	84592.5	83976.2	84197.9	83797.4	83207.8	83053	83132.3	82574.1	83187.2	83047.8	83111	82915.4
78	PEV (Pre-Erythrocytic Vaccine)	3	0.6	2	1	5-17mo	5, 6, & 7 months	None	0.5	0.69	0.85	0.85	NA	NA	None	NA	NA	NA	NA	NA	NA	NA	NA	None	NA	NA	NA	NA	NA	NA	NA	NA	0.65	Severe Cases per 100,000 population	1504.27	1486.64	1441.45	1459.91	1438.64	1434.18	1425	1425.36	1417.45	1438.27	1439.27	1439.18	1436.91	1428.09	1427.73
78	PEV (Pre-Erythrocytic Vaccine)	3	0.6	2	1	5-17mo	5, 6, & 7 months	None	0.5	0.69	0.85	0.85	NA	NA	None	NA	NA	NA	NA	NA	NA	NA	NA	None	NA	NA	NA	NA	NA	NA	NA	NA	0.65	Deaths per 100,000 population	308.636	303.636	301.091	301.091	307.636	300.091	307.909	299.364	305.818	298.727	298	307.818	297.182	295.091	299.455
78	PEV (Pre-Erythrocytic Vaccine)	3	0.6	2	1	5-17mo	5, 6, & 7 months	None	0.5	0.69	0.85	0.85	NA	NA	None	NA	NA	NA	NA	NA	NA	NA	NA	None	NA	NA	NA	NA	NA	NA	NA	NA	0.65	Cases in <5yo per 100,000 population	6912	6580.64	6231.45	5914.55	5782.45	5767.91	5687.82	5674.45	5632.64	5638.64	5614.91	5679.36	5673.55	5667	5634.82
78	PEV (Pre-Erythrocytic Vaccine)	3	0.6	2	1	5-17mo	5, 6, & 7 months	None	0.5	0.69	0.85	0.85	NA	NA	None	NA	NA	NA	NA	NA	NA	NA	NA	None	NA	NA	NA	NA	NA	NA	NA	NA	0.65	Severe Cases in <5yo per 100,000 population	354.636	337	305	307.273	302.909	296.818	296.273	296.545	290.818	296.545	294.818	298.545	290.636	292.909	286
78	PEV (Pre-Erythrocytic Vaccine)	3	0.6	2	1	5-17mo	5, 6, & 7 months	None	0.5	0.69	0.85	0.85	NA	NA	None	NA	NA	NA	NA	NA	NA	NA	NA	None	NA	NA	NA	NA	NA	NA	NA	NA	0.65	Deaths in < 5yo per 100,000 population	82	83.3636	74.3636	78.7273	77	75.4545	73.0909	77.6364	77.7273	74.1818	74.6364	74.2727	75.0909	73.7273	72.5455
78	PEV (Pre-Erythrocytic Vaccine)	3	0.6	2	1	5-17mo	5, 6, & 7 months	None	0.5	0.69	0.85	0.85	NA	NA	None	NA	NA	NA	NA	NA	NA	NA	NA	None	NA	NA	NA	NA	NA	NA	NA	NA	0.65	DALYs per 100,000 population	7894.71	7756.93	7640.25	7688.53	7772.14	7626.28	7808.5	7604.07	7774.61	7596.56	7601.5	7787.12	7539.24	7493.12	7612.82
78	PEV (Pre-Erythrocytic Vaccine)	3	0.6	2	1	5-17mo	5, 6, & 7 months	None	0.5	0.69	0.85	0.85	NA	NA	None	NA	NA	NA	NA	NA	NA	NA	NA	None	NA	NA	NA	NA	NA	NA	NA	NA	0.65	Income and productivity gains from delivering vaccine (US$ / dose)	-0.266762	0.0896799	0.512859	0.629518	1.01679	0.908318	1.14114	1.36177	1.45432	1.38192	1.72498	1.37834	1.50527	1.42646	1.54773
79	PEV (Pre-Erythrocytic Vaccine)	3	0.6	2	10	5-17mo	5, 6, & 7 months	None	0.89	0.95	0.97	0.97	NA	NA	None	NA	NA	NA	NA	NA	NA	NA	NA	None	NA	NA	NA	NA	NA	NA	NA	NA	0.65	Cases per 100,000 population	140149	136906	135075	134238	133629	133276	133107	133615	133775	134243	134516	134707	135299	135680	135865
79	PEV (Pre-Erythrocytic Vaccine)	3	0.6	2	10	5-17mo	5, 6, & 7 months	None	0.89	0.95	0.97	0.97	NA	NA	None	NA	NA	NA	NA	NA	NA	NA	NA	None	NA	NA	NA	NA	NA	NA	NA	NA	0.65	Severe Cases per 100,000 population	1810.55	1696.64	1646.27	1636.91	1669.36	1684.64	1717	1752.27	1740	1778.27	1809.91	1792.27	1787.55	1812.27	1818.82
79	PEV (Pre-Erythrocytic Vaccine)	3	0.6	2	10	5-17mo	5, 6, & 7 months	None	0.89	0.95	0.97	0.97	NA	NA	None	NA	NA	NA	NA	NA	NA	NA	NA	None	NA	NA	NA	NA	NA	NA	NA	NA	0.65	Deaths per 100,000 population	361.545	332.909	326.091	328	326	336.364	324.364	335.909	348.455	345	343.909	342.636	361.636	349.364	350.455
79	PEV (Pre-Erythrocytic Vaccine)	3	0.6	2	10	5-17mo	5, 6, & 7 months	None	0.89	0.95	0.97	0.97	NA	NA	None	NA	NA	NA	NA	NA	NA	NA	NA	None	NA	NA	NA	NA	NA	NA	NA	NA	0.65	Cases in <5yo per 100,000 population	30258	27643.5	25971.5	25137.8	24620.6	24394.5	24382.6	24482.8	24550.2	24419.5	24482.1	24472.6	24543.7	24544.5	24548.9
79	PEV (Pre-Erythrocytic Vaccine)	3	0.6	2	10	5-17mo	5, 6, & 7 months	None	0.89	0.95	0.97	0.97	NA	NA	None	NA	NA	NA	NA	NA	NA	NA	NA	None	NA	NA	NA	NA	NA	NA	NA	NA	0.65	Severe Cases in <5yo per 100,000 population	1190	1064.27	1003.09	1007.64	1043.91	1019.73	1039.27	1048.36	1021	1044	1056.27	1028.27	1044.91	1039.73	1047.73
79	PEV (Pre-Erythrocytic Vaccine)	3	0.6	2	10	5-17mo	5, 6, & 7 months	None	0.89	0.95	0.97	0.97	NA	NA	None	NA	NA	NA	NA	NA	NA	NA	NA	None	NA	NA	NA	NA	NA	NA	NA	NA	0.65	Deaths in < 5yo per 100,000 population	236.909	203.545	198.091	199.455	200.273	204.091	190.818	203.455	208.182	200	195.727	197.545	212.909	198.545	197.545
79	PEV (Pre-Erythrocytic Vaccine)	3	0.6	2	10	5-17mo	5, 6, & 7 months	None	0.89	0.95	0.97	0.97	NA	NA	None	NA	NA	NA	NA	NA	NA	NA	NA	None	NA	NA	NA	NA	NA	NA	NA	NA	0.65	DALYs per 100,000 population	9815.67	9034.38	8838.06	8891.47	8814.52	9108.07	8829.41	9119.16	9434.31	9369.82	9336.22	9280.17	9807.67	9443.03	9468.77
79	PEV (Pre-Erythrocytic Vaccine)	3	0.6	2	10	5-17mo	5, 6, & 7 months	None	0.89	0.95	0.97	0.97	NA	NA	None	NA	NA	NA	NA	NA	NA	NA	NA	None	NA	NA	NA	NA	NA	NA	NA	NA	0.65	Income and productivity gains from delivering vaccine (US$ / dose)	0.0797874	0.871119	1.28162	1.44182	1.53349	1.62207	1.61372	1.4805	1.40276	1.17004	1.08975	1.00968	0.777842	0.623618	0.539768
80	PEV (Pre-Erythrocytic Vaccine)	3	0.6	2	10	5-17mo	5, 6, & 7 months	None	0.7	0.81	0.93	0.93	NA	NA	None	NA	NA	NA	NA	NA	NA	NA	NA	None	NA	NA	NA	NA	NA	NA	NA	NA	0.65	Cases per 100,000 population	139992	137769	136112	135329	134838	134454	134628	135032	135035	135428	135651	136004	136480	136602	136817
80	PEV (Pre-Erythrocytic Vaccine)	3	0.6	2	10	5-17mo	5, 6, & 7 months	None	0.7	0.81	0.93	0.93	NA	NA	None	NA	NA	NA	NA	NA	NA	NA	NA	None	NA	NA	NA	NA	NA	NA	NA	NA	0.65	Severe Cases per 100,000 population	1827.18	1712.73	1701.36	1693.27	1669.55	1705.91	1745.18	1756.91	1791.55	1768.45	1776.55	1790.55	1836.45	1796.82	1819.55
80	PEV (Pre-Erythrocytic Vaccine)	3	0.6	2	10	5-17mo	5, 6, & 7 months	None	0.7	0.81	0.93	0.93	NA	NA	None	NA	NA	NA	NA	NA	NA	NA	NA	None	NA	NA	NA	NA	NA	NA	NA	NA	0.65	Deaths per 100,000 population	371.727	344.909	334.545	330.727	323.909	336.636	341.273	343	335	345.182	334.727	340.364	359	347.545	351.636
80	PEV (Pre-Erythrocytic Vaccine)	3	0.6	2	10	5-17mo	5, 6, & 7 months	None	0.7	0.81	0.93	0.93	NA	NA	None	NA	NA	NA	NA	NA	NA	NA	NA	None	NA	NA	NA	NA	NA	NA	NA	NA	0.65	Cases in <5yo per 100,000 population	30358.5	28343.1	26921.9	26119.5	25713.4	25602.5	25562.3	25712.7	25599.8	25669.5	25688.6	25686.3	25846.4	25672.5	25667.6
80	PEV (Pre-Erythrocytic Vaccine)	3	0.6	2	10	5-17mo	5, 6, & 7 months	None	0.7	0.81	0.93	0.93	NA	NA	None	NA	NA	NA	NA	NA	NA	NA	NA	None	NA	NA	NA	NA	NA	NA	NA	NA	0.65	Severe Cases in <5yo per 100,000 population	1197.73	1090.91	1062.18	1066.27	1054.27	1054.64	1066.27	1078.55	1087.91	1066.45	1057.73	1063.18	1081.27	1057.64	1074.91
80	PEV (Pre-Erythrocytic Vaccine)	3	0.6	2	10	5-17mo	5, 6, & 7 months	None	0.7	0.81	0.93	0.93	NA	NA	None	NA	NA	NA	NA	NA	NA	NA	NA	None	NA	NA	NA	NA	NA	NA	NA	NA	0.65	Deaths in < 5yo per 100,000 population	242.091	217.909	208.909	205.636	202	205.545	204.273	202	206.364	204.545	201	202	213.364	208.545	205.636
80	PEV (Pre-Erythrocytic Vaccine)	3	0.6	2	10	5-17mo	5, 6, & 7 months	None	0.7	0.81	0.93	0.93	NA	NA	None	NA	NA	NA	NA	NA	NA	NA	NA	None	NA	NA	NA	NA	NA	NA	NA	NA	0.65	DALYs per 100,000 population	10103.4	9314.69	9096.17	9011.77	8826.66	9125.45	9261.54	9302.33	9091.01	9389.6	9062.4	9232.23	9755.25	9463.55	9516.07
80	PEV (Pre-Erythrocytic Vaccine)	3	0.6	2	10	5-17mo	5, 6, & 7 months	None	0.7	0.81	0.93	0.93	NA	NA	None	NA	NA	NA	NA	NA	NA	NA	NA	None	NA	NA	NA	NA	NA	NA	NA	NA	0.65	Income and productivity gains from delivering vaccine (US$ / dose)	0.150624	0.844274	1.24402	1.41574	1.57289	1.72436	1.55371	1.39694	1.3156	1.18764	1.09032	0.922839	0.670131	0.604624	0.474573
81	PEV (Pre-Erythrocytic Vaccine)	3	0.6	2	10	5-17mo	5, 6, & 7 months	None	0.5	0.69	0.85	0.85	NA	NA	None	NA	NA	NA	NA	NA	NA	NA	NA	None	NA	NA	NA	NA	NA	NA	NA	NA	0.65	Cases per 100,000 population	140009	138340	137009	136208	136025	135676	135732	135904	136300	136302	136652	136938	137203	137338	137666
81	PEV (Pre-Erythrocytic Vaccine)	3	0.6	2	10	5-17mo	5, 6, & 7 months	None	0.5	0.69	0.85	0.85	NA	NA	None	NA	NA	NA	NA	NA	NA	NA	NA	None	NA	NA	NA	NA	NA	NA	NA	NA	0.65	Severe Cases per 100,000 population	1832.18	1761.27	1704.09	1721.64	1719.55	1751.55	1769.36	1786.09	1826.27	1787	1814.73	1820.91	1837.45	1830.45	1848
81	PEV (Pre-Erythrocytic Vaccine)	3	0.6	2	10	5-17mo	5, 6, & 7 months	None	0.5	0.69	0.85	0.85	NA	NA	None	NA	NA	NA	NA	NA	NA	NA	NA	None	NA	NA	NA	NA	NA	NA	NA	NA	0.65	Deaths per 100,000 population	370.364	349.545	338.455	343.091	344.727	343.091	341.091	356	359.182	349.545	354.818	355.091	357.091	360.455	361.455
81	PEV (Pre-Erythrocytic Vaccine)	3	0.6	2	10	5-17mo	5, 6, & 7 months	None	0.5	0.69	0.85	0.85	NA	NA	None	NA	NA	NA	NA	NA	NA	NA	NA	None	NA	NA	NA	NA	NA	NA	NA	NA	0.65	Cases in <5yo per 100,000 population	30399.8	28839.7	27735.3	27124	26678.3	26689.9	26692.5	26730.6	26730	26736.6	26749.7	26809.9	26814	26841.1	26753.3
81	PEV (Pre-Erythrocytic Vaccine)	3	0.6	2	10	5-17mo	5, 6, & 7 months	None	0.5	0.69	0.85	0.85	NA	NA	None	NA	NA	NA	NA	NA	NA	NA	NA	None	NA	NA	NA	NA	NA	NA	NA	NA	0.65	Severe Cases in <5yo per 100,000 population	1186.18	1119.64	1075.91	1091.82	1098.55	1105.36	1110.09	1121.55	1114.27	1094.64	1104.82	1099.18	1111.82	1115.27	1119.09
81	PEV (Pre-Erythrocytic Vaccine)	3	0.6	2	10	5-17mo	5, 6, & 7 months	None	0.5	0.69	0.85	0.85	NA	NA	None	NA	NA	NA	NA	NA	NA	NA	NA	None	NA	NA	NA	NA	NA	NA	NA	NA	0.65	Deaths in < 5yo per 100,000 population	241.909	221.091	214.091	213	216.909	211.455	214.273	225	220.818	215.091	213.636	213.364	211.273	220.909	219.545
81	PEV (Pre-Erythrocytic Vaccine)	3	0.6	2	10	5-17mo	5, 6, & 7 months	None	0.5	0.69	0.85	0.85	NA	NA	None	NA	NA	NA	NA	NA	NA	NA	NA	None	NA	NA	NA	NA	NA	NA	NA	NA	0.65	DALYs per 100,000 population	10014	9468.84	9211.49	9337.56	9367.67	9281.18	9289.31	9642.51	9719.36	9509.74	9621.43	9656.38	9706.04	9797.1	9806.31
81	PEV (Pre-Erythrocytic Vaccine)	3	0.6	2	10	5-17mo	5, 6, & 7 months	None	0.5	0.69	0.85	0.85	NA	NA	None	NA	NA	NA	NA	NA	NA	NA	NA	None	NA	NA	NA	NA	NA	NA	NA	NA	0.65	Income and productivity gains from delivering vaccine (US$ / dose)	0.194578	0.778482	1.28936	1.56243	1.56572	1.70838	1.63718	1.54161	1.21948	1.27175	1.04168	0.906643	0.707063	0.652949	0.389689
82	PEV (Pre-Erythrocytic Vaccine)	3	0.6	2	100	5-17mo	5, 6, & 7 months	None	0.89	0.95	0.97	0.97	NA	NA	None	NA	NA	NA	NA	NA	NA	NA	NA	None	NA	NA	NA	NA	NA	NA	NA	NA	0.65	Cases per 100,000 population	110340	107275	106586	106941	108025	109480	110802	111950	113344	114038	114660	115125	115611	115839	115979
82	PEV (Pre-Erythrocytic Vaccine)	3	0.6	2	100	5-17mo	5, 6, & 7 months	None	0.89	0.95	0.97	0.97	NA	NA	None	NA	NA	NA	NA	NA	NA	NA	NA	None	NA	NA	NA	NA	NA	NA	NA	NA	0.65	Severe Cases per 100,000 population	1471.83	1393.67	1439.5	1529.33	1573.75	1599.67	1615.83	1626.67	1631.83	1655.33	1633.92	1650.5	1643.25	1638.17	1654.83
82	PEV (Pre-Erythrocytic Vaccine)	3	0.6	2	100	5-17mo	5, 6, & 7 months	None	0.89	0.95	0.97	0.97	NA	NA	None	NA	NA	NA	NA	NA	NA	NA	NA	None	NA	NA	NA	NA	NA	NA	NA	NA	0.65	Deaths per 100,000 population	355.667	332.25	337.5	345.5	351.167	358.25	358.417	355.833	356.5	368.083	362.833	365.417	369.25	367.333	363.5
82	PEV (Pre-Erythrocytic Vaccine)	3	0.6	2	100	5-17mo	5, 6, & 7 months	None	0.89	0.95	0.97	0.97	NA	NA	None	NA	NA	NA	NA	NA	NA	NA	NA	None	NA	NA	NA	NA	NA	NA	NA	NA	0.65	Cases in <5yo per 100,000 population	51698.2	48754.4	47855.1	48204	49198.8	49425.3	49465.6	49474.2	49637.9	49573.6	49578.3	49591.2	49619	49664.6	49559.7
82	PEV (Pre-Erythrocytic Vaccine)	3	0.6	2	100	5-17mo	5, 6, & 7 months	None	0.89	0.95	0.97	0.97	NA	NA	None	NA	NA	NA	NA	NA	NA	NA	NA	None	NA	NA	NA	NA	NA	NA	NA	NA	0.65	Severe Cases in <5yo per 100,000 population	1350.17	1277.17	1325.75	1405.42	1453.58	1460.75	1450	1455.08	1454.83	1477.67	1455.75	1465.58	1461.75	1462	1478.25
82	PEV (Pre-Erythrocytic Vaccine)	3	0.6	2	100	5-17mo	5, 6, & 7 months	None	0.89	0.95	0.97	0.97	NA	NA	None	NA	NA	NA	NA	NA	NA	NA	NA	None	NA	NA	NA	NA	NA	NA	NA	NA	0.65	Deaths in < 5yo per 100,000 population	323.417	301.167	308.25	313.917	320.083	321.75	318.5	314.75	315.833	322.333	320.833	320.25	325	323.667	321.75
82	PEV (Pre-Erythrocytic Vaccine)	3	0.6	2	100	5-17mo	5, 6, & 7 months	None	0.89	0.95	0.97	0.97	NA	NA	None	NA	NA	NA	NA	NA	NA	NA	NA	None	NA	NA	NA	NA	NA	NA	NA	NA	0.65	DALYs per 100,000 population	9590.37	8992.45	9091.06	9318.28	9457.29	9676.34	9680.31	9601.06	9624.36	9927.88	9829.36	9882.25	9987.08	9924.06	9833.4
82	PEV (Pre-Erythrocytic Vaccine)	3	0.6	2	100	5-17mo	5, 6, & 7 months	None	0.89	0.95	0.97	0.97	NA	NA	None	NA	NA	NA	NA	NA	NA	NA	NA	None	NA	NA	NA	NA	NA	NA	NA	NA	0.65	Income and productivity gains from delivering vaccine (US$ / dose)	0.393752	1.02314	1.06171	0.955762	0.684272	0.156078	-0.366085	-0.795191	-1.27223	-1.59244	-1.79174	-1.96158	-2.12413	-2.2007	-2.30204
83	PEV (Pre-Erythrocytic Vaccine)	3	0.6	2	100	5-17mo	5, 6, & 7 months	None	0.7	0.81	0.93	0.93	NA	NA	None	NA	NA	NA	NA	NA	NA	NA	NA	None	NA	NA	NA	NA	NA	NA	NA	NA	0.65	Cases per 100,000 population	110649	108182	107590	107959	108820	110101	111165	112289	113105	113785	114291	114653	115008	115191	115507
83	PEV (Pre-Erythrocytic Vaccine)	3	0.6	2	100	5-17mo	5, 6, & 7 months	None	0.7	0.81	0.93	0.93	NA	NA	None	NA	NA	NA	NA	NA	NA	NA	NA	None	NA	NA	NA	NA	NA	NA	NA	NA	0.65	Severe Cases per 100,000 population	1488.33	1429.83	1467.25	1503.58	1556	1567.17	1614.33	1605	1624.5	1620.58	1622.67	1613.25	1634.33	1642.92	1629.42
83	PEV (Pre-Erythrocytic Vaccine)	3	0.6	2	100	5-17mo	5, 6, & 7 months	None	0.7	0.81	0.93	0.93	NA	NA	None	NA	NA	NA	NA	NA	NA	NA	NA	None	NA	NA	NA	NA	NA	NA	NA	NA	0.65	Deaths per 100,000 population	359.083	345.917	345.583	354.25	341.833	354.5	360	358.75	361.5	374.25	372.167	361	374.917	370.083	370.25
83	PEV (Pre-Erythrocytic Vaccine)	3	0.6	2	100	5-17mo	5, 6, & 7 months	None	0.7	0.81	0.93	0.93	NA	NA	None	NA	NA	NA	NA	NA	NA	NA	NA	None	NA	NA	NA	NA	NA	NA	NA	NA	0.65	Cases in <5yo per 100,000 population	51954.1	49562.8	48851.3	49155.8	49965	50210.7	50165.4	50284	50137.7	50247.2	50326.2	50286	50263.2	50275.5	50377.4
83	PEV (Pre-Erythrocytic Vaccine)	3	0.6	2	100	5-17mo	5, 6, & 7 months	None	0.7	0.81	0.93	0.93	NA	NA	None	NA	NA	NA	NA	NA	NA	NA	NA	None	NA	NA	NA	NA	NA	NA	NA	NA	0.65	Severe Cases in <5yo per 100,000 population	1373.17	1313.67	1345	1382.67	1433.75	1432.58	1456.5	1448.67	1457.17	1453.25	1458.92	1448.75	1464.92	1472.83	1457.17
83	PEV (Pre-Erythrocytic Vaccine)	3	0.6	2	100	5-17mo	5, 6, & 7 months	None	0.7	0.81	0.93	0.93	NA	NA	None	NA	NA	NA	NA	NA	NA	NA	NA	None	NA	NA	NA	NA	NA	NA	NA	NA	0.65	Deaths in < 5yo per 100,000 population	330.167	314.417	312.667	322.667	312.167	318.417	322.583	318.667	320.917	334.333	329.917	319.833	332.167	327.583	327.667
83	PEV (Pre-Erythrocytic Vaccine)	3	0.6	2	100	5-17mo	5, 6, & 7 months	None	0.7	0.81	0.93	0.93	NA	NA	None	NA	NA	NA	NA	NA	NA	NA	NA	None	NA	NA	NA	NA	NA	NA	NA	NA	0.65	DALYs per 100,000 population	9691.39	9316	9337.57	9549.22	9237.6	9579.75	9723.87	9708.37	9759.02	10078.4	10051.9	9770.08	10115.5	10020.7	9988.41
83	PEV (Pre-Erythrocytic Vaccine)	3	0.6	2	100	5-17mo	5, 6, & 7 months	None	0.7	0.81	0.93	0.93	NA	NA	None	NA	NA	NA	NA	NA	NA	NA	NA	None	NA	NA	NA	NA	NA	NA	NA	NA	0.65	Income and productivity gains from delivering vaccine (US$ / dose)	0.353905	0.975606	1.04755	0.926298	0.635319	0.089482	-0.440462	-0.904039	-1.33312	-1.61504	-1.81849	-2.0032	-2.17183	-2.25582	-2.35024
84	PEV (Pre-Erythrocytic Vaccine)	3	0.6	2	100	5-17mo	5, 6, & 7 months	None	0.5	0.69	0.85	0.85	NA	NA	None	NA	NA	NA	NA	NA	NA	NA	NA	None	NA	NA	NA	NA	NA	NA	NA	NA	0.65	Cases per 100,000 population	110898	109080	108562	108928	109666	110484	111436	112098	112805	113350	113875	114317	114340	114502	114680
84	PEV (Pre-Erythrocytic Vaccine)	3	0.6	2	100	5-17mo	5, 6, & 7 months	None	0.5	0.69	0.85	0.85	NA	NA	None	NA	NA	NA	NA	NA	NA	NA	NA	None	NA	NA	NA	NA	NA	NA	NA	NA	0.65	Severe Cases per 100,000 population	1492.62	1449.23	1490.31	1526.23	1554.54	1595.23	1596	1589.54	1608.77	1609.85	1618.54	1604.31	1623	1600.31	1597.85
84	PEV (Pre-Erythrocytic Vaccine)	3	0.6	2	100	5-17mo	5, 6, & 7 months	None	0.5	0.69	0.85	0.85	NA	NA	None	NA	NA	NA	NA	NA	NA	NA	NA	None	NA	NA	NA	NA	NA	NA	NA	NA	0.65	Deaths per 100,000 population	366.154	345.846	346.846	346.462	357.231	356	364.692	358.538	365.615	359.923	376.538	371.923	371.077	362.462	366.308
84	PEV (Pre-Erythrocytic Vaccine)	3	0.6	2	100	5-17mo	5, 6, & 7 months	None	0.5	0.69	0.85	0.85	NA	NA	None	NA	NA	NA	NA	NA	NA	NA	NA	None	NA	NA	NA	NA	NA	NA	NA	NA	0.65	Cases in <5yo per 100,000 population	52174.7	50351.8	49790.1	50094.8	50807.1	50911.6	50857.2	50859.5	50865.9	50802.5	50924.2	51093.1	51024.2	50909.5	50854.5
84	PEV (Pre-Erythrocytic Vaccine)	3	0.6	2	100	5-17mo	5, 6, & 7 months	None	0.5	0.69	0.85	0.85	NA	NA	None	NA	NA	NA	NA	NA	NA	NA	NA	None	NA	NA	NA	NA	NA	NA	NA	NA	0.65	Severe Cases in <5yo per 100,000 population	1378.08	1331.62	1370.46	1413	1435.69	1458.62	1452.85	1441.23	1451.69	1447.85	1460.69	1445	1458.77	1443.46	1446
84	PEV (Pre-Erythrocytic Vaccine)	3	0.6	2	100	5-17mo	5, 6, & 7 months	None	0.5	0.69	0.85	0.85	NA	NA	None	NA	NA	NA	NA	NA	NA	NA	NA	None	NA	NA	NA	NA	NA	NA	NA	NA	0.65	Deaths in < 5yo per 100,000 population	336.231	312.615	317.308	314.769	324.077	322.769	329.154	321.846	326	322.385	336.077	331.846	331.769	322.385	328.615
84	PEV (Pre-Erythrocytic Vaccine)	3	0.6	2	100	5-17mo	5, 6, & 7 months	None	0.5	0.69	0.85	0.85	NA	NA	None	NA	NA	NA	NA	NA	NA	NA	NA	None	NA	NA	NA	NA	NA	NA	NA	NA	0.65	DALYs per 100,000 population	9870.26	9325.56	9371.25	9362.58	9640.11	9607.02	9838.38	9662.44	9870.77	9733.15	10138.6	10021.4	10022.5	9782.05	9906.62
84	PEV (Pre-Erythrocytic Vaccine)	3	0.6	2	100	5-17mo	5, 6, & 7 months	None	0.5	0.69	0.85	0.85	NA	NA	None	NA	NA	NA	NA	NA	NA	NA	NA	None	NA	NA	NA	NA	NA	NA	NA	NA	0.65	Income and productivity gains from delivering vaccine (US$ / dose)	0.362598	0.920672	0.989035	0.822559	0.630469	0.089861	-0.473276	-0.830782	-1.29368	-1.63862	-1.85131	-2.10343	-2.1362	-2.2284	-2.32377
85	PEV (Pre-Erythrocytic Vaccine)	3	0.6	4	0.1	5-17mo	5, 6, & 7 months	None	0.89	0.95	0.97	0.97	NA	NA	None	NA	NA	NA	NA	NA	NA	NA	NA	None	NA	NA	NA	NA	NA	NA	NA	NA	0.65	Cases per 100,000 population	8597.76	8504.09	8368.89	8296.65	8191.74	8061.86	7929.96	7779.36	7724.72	7690.63	7600.6	7546.34	7524.75	7500.86	7464.57
85	PEV (Pre-Erythrocytic Vaccine)	3	0.6	4	0.1	5-17mo	5, 6, & 7 months	None	0.89	0.95	0.97	0.97	NA	NA	None	NA	NA	NA	NA	NA	NA	NA	NA	None	NA	NA	NA	NA	NA	NA	NA	NA	0.65	Severe Cases per 100,000 population	151.373	145.264	139.045	136.736	136.082	134.664	129.573	128.209	128.736	127.736	128.127	127.155	127.591	129.764	126.209
85	PEV (Pre-Erythrocytic Vaccine)	3	0.6	4	0.1	5-17mo	5, 6, & 7 months	None	0.89	0.95	0.97	0.97	NA	NA	None	NA	NA	NA	NA	NA	NA	NA	NA	None	NA	NA	NA	NA	NA	NA	NA	NA	0.65	Deaths per 100,000 population	31.0273	30.2091	28.6636	29.3364	28.2727	28.3455	27.9182	26.7545	27.0818	25.9364	27.3364	27.3273	27.8182	26.7545	26.6182
85	PEV (Pre-Erythrocytic Vaccine)	3	0.6	4	0.1	5-17mo	5, 6, & 7 months	None	0.89	0.95	0.97	0.97	NA	NA	None	NA	NA	NA	NA	NA	NA	NA	NA	None	NA	NA	NA	NA	NA	NA	NA	NA	0.65	Cases in <5yo per 100,000 population	687.155	616.609	549.655	489.173	438.673	422.991	414.455	411.955	407.727	404.591	399.464	395.827	396.645	391.064	389.155
85	PEV (Pre-Erythrocytic Vaccine)	3	0.6	4	0.1	5-17mo	5, 6, & 7 months	None	0.89	0.95	0.97	0.97	NA	NA	None	NA	NA	NA	NA	NA	NA	NA	NA	None	NA	NA	NA	NA	NA	NA	NA	NA	0.65	Severe Cases in <5yo per 100,000 population	35.2	31.6182	26.6	24.7455	23.2818	22.3636	22.2364	21.9909	21.6545	21.1818	22.1636	20.7455	21.6364	22.0636	19.6364
85	PEV (Pre-Erythrocytic Vaccine)	3	0.6	4	0.1	5-17mo	5, 6, & 7 months	None	0.89	0.95	0.97	0.97	NA	NA	None	NA	NA	NA	NA	NA	NA	NA	NA	None	NA	NA	NA	NA	NA	NA	NA	NA	0.65	Deaths in < 5yo per 100,000 population	8.67273	7.52727	6.63636	6.94545	6.5	6.6	6.70909	6.10909	6.47273	5.83636	6.43636	5.96364	6.48182	6.00909	5.97273
85	PEV (Pre-Erythrocytic Vaccine)	3	0.6	4	0.1	5-17mo	5, 6, & 7 months	None	0.89	0.95	0.97	0.97	NA	NA	None	NA	NA	NA	NA	NA	NA	NA	NA	None	NA	NA	NA	NA	NA	NA	NA	NA	0.65	DALYs per 100,000 population	793.743	768.435	730.709	748.617	722.938	723.321	707.945	679.624	687.81	660.069	691.923	690.47	705.04	677.983	671.364
85	PEV (Pre-Erythrocytic Vaccine)	3	0.6	4	0.1	5-17mo	5, 6, & 7 months	None	0.89	0.95	0.97	0.97	NA	NA	None	NA	NA	NA	NA	NA	NA	NA	NA	None	NA	NA	NA	NA	NA	NA	NA	NA	0.65	Income and productivity gains from delivering vaccine (US$ / dose)	-0.00156525	0.027514	0.0716558	0.092084	0.123067	0.168199	0.220429	0.275185	0.290573	0.305116	0.339552	0.360036	0.367385	0.373915	0.388646
86	PEV (Pre-Erythrocytic Vaccine)	3	0.6	4	0.1	5-17mo	5, 6, & 7 months	None	0.7	0.81	0.93	0.93	NA	NA	None	NA	NA	NA	NA	NA	NA	NA	NA	None	NA	NA	NA	NA	NA	NA	NA	NA	0.65	Cases per 100,000 population	8637.76	8577.65	8514.88	8376.99	8341.27	8239.51	8026.99	7979.71	7950.22	7855.72	7766.23	7739.64	7703.98	7700.97	7649.62
86	PEV (Pre-Erythrocytic Vaccine)	3	0.6	4	0.1	5-17mo	5, 6, & 7 months	None	0.7	0.81	0.93	0.93	NA	NA	None	NA	NA	NA	NA	NA	NA	NA	NA	None	NA	NA	NA	NA	NA	NA	NA	NA	0.65	Severe Cases per 100,000 population	152.545	148.382	145.345	142.327	139.964	139.373	132.991	133.636	134.636	131.118	130.3	130.409	131.8	132.418	131.436
86	PEV (Pre-Erythrocytic Vaccine)	3	0.6	4	0.1	5-17mo	5, 6, & 7 months	None	0.7	0.81	0.93	0.93	NA	NA	None	NA	NA	NA	NA	NA	NA	NA	NA	None	NA	NA	NA	NA	NA	NA	NA	NA	0.65	Deaths per 100,000 population	31.5182	30.7182	29.7818	29.0545	30.6636	29.3182	28.1091	27.6364	27.7545	27.9727	28.1182	27.5727	28.3909	28.3455	28.5273
86	PEV (Pre-Erythrocytic Vaccine)	3	0.6	4	0.1	5-17mo	5, 6, & 7 months	None	0.7	0.81	0.93	0.93	NA	NA	None	NA	NA	NA	NA	NA	NA	NA	NA	None	NA	NA	NA	NA	NA	NA	NA	NA	0.65	Cases in <5yo per 100,000 population	689.927	642.909	588.1	528.455	488.482	484.227	466.818	461.309	461.891	455.655	450.455	450.082	443.882	446.664	443.782
86	PEV (Pre-Erythrocytic Vaccine)	3	0.6	4	0.1	5-17mo	5, 6, & 7 months	None	0.7	0.81	0.93	0.93	NA	NA	None	NA	NA	NA	NA	NA	NA	NA	NA	None	NA	NA	NA	NA	NA	NA	NA	NA	0.65	Severe Cases in <5yo per 100,000 population	35.1364	32.2818	29.9	27.5455	26.1636	25.1182	24.1818	24.4636	24.1545	24.1273	23.2636	23.4909	23.5636	23.4636	23.1727
86	PEV (Pre-Erythrocytic Vaccine)	3	0.6	4	0.1	5-17mo	5, 6, & 7 months	None	0.7	0.81	0.93	0.93	NA	NA	None	NA	NA	NA	NA	NA	NA	NA	NA	None	NA	NA	NA	NA	NA	NA	NA	NA	0.65	Deaths in < 5yo per 100,000 population	8.16364	8.1	7.70909	6.94545	7.55455	6.61818	6.75455	7.03636	6.5	6.85455	6.84545	6.99091	6.4	6.70909	6.41818
86	PEV (Pre-Erythrocytic Vaccine)	3	0.6	4	0.1	5-17mo	5, 6, & 7 months	None	0.7	0.81	0.93	0.93	NA	NA	None	NA	NA	NA	NA	NA	NA	NA	NA	None	NA	NA	NA	NA	NA	NA	NA	NA	0.65	DALYs per 100,000 population	804.815	781.519	763.898	734.364	777.265	745.074	715.266	700.754	706.872	706.908	709.713	703.062	718.772	716.877	721.089
86	PEV (Pre-Erythrocytic Vaccine)	3	0.6	4	0.1	5-17mo	5, 6, & 7 months	None	0.7	0.81	0.93	0.93	NA	NA	None	NA	NA	NA	NA	NA	NA	NA	NA	None	NA	NA	NA	NA	NA	NA	NA	NA	0.65	Income and productivity gains from delivering vaccine (US$ / dose)	-0.0233295	0.00530155	0.0226751	0.0778517	0.0896364	0.133518	0.233188	0.248702	0.25898	0.307001	0.348105	0.358532	0.374845	0.370669	0.398181
87	PEV (Pre-Erythrocytic Vaccine)	3	0.6	4	0.1	5-17mo	5, 6, & 7 months	None	0.5	0.69	0.85	0.85	NA	NA	None	NA	NA	NA	NA	NA	NA	NA	NA	None	NA	NA	NA	NA	NA	NA	NA	NA	0.65	Cases per 100,000 population	8628.33	8641.85	8526.04	8398.88	8359.47	8345.45	8296.62	8200.01	8137.01	7999.84	7962.78	7920.15	7933.09	7984.25	8009.82
87	PEV (Pre-Erythrocytic Vaccine)	3	0.6	4	0.1	5-17mo	5, 6, & 7 months	None	0.5	0.69	0.85	0.85	NA	NA	None	NA	NA	NA	NA	NA	NA	NA	NA	None	NA	NA	NA	NA	NA	NA	NA	NA	0.65	Severe Cases per 100,000 population	151.236	150.664	144.791	141.2	141.136	142.091	140.764	140.173	135.818	135.509	134.927	134.945	135.627	137.682	137.445
87	PEV (Pre-Erythrocytic Vaccine)	3	0.6	4	0.1	5-17mo	5, 6, & 7 months	None	0.5	0.69	0.85	0.85	NA	NA	None	NA	NA	NA	NA	NA	NA	NA	NA	None	NA	NA	NA	NA	NA	NA	NA	NA	0.65	Deaths per 100,000 population	30.4	31.3091	30.4545	29.7545	29.3364	29.5273	30.0364	28.9909	28.9364	29.0455	27.7182	27.8727	28.6455	29.1091	28.9909
87	PEV (Pre-Erythrocytic Vaccine)	3	0.6	4	0.1	5-17mo	5, 6, & 7 months	None	0.5	0.69	0.85	0.85	NA	NA	None	NA	NA	NA	NA	NA	NA	NA	NA	None	NA	NA	NA	NA	NA	NA	NA	NA	0.65	Cases in <5yo per 100,000 population	687.564	656.564	610.609	565.791	532.682	530.791	525.645	525.809	517.736	510.127	500.655	500.545	502.927	505.227	507.145
87	PEV (Pre-Erythrocytic Vaccine)	3	0.6	4	0.1	5-17mo	5, 6, & 7 months	None	0.5	0.69	0.85	0.85	NA	NA	None	NA	NA	NA	NA	NA	NA	NA	NA	None	NA	NA	NA	NA	NA	NA	NA	NA	0.65	Severe Cases in <5yo per 100,000 population	35.6273	33.8182	29.7909	28.6455	27.8182	27.2727	27.7182	28.1727	26.9091	26.6273	26.0091	25.7273	26.9	25.5818	25.6545
87	PEV (Pre-Erythrocytic Vaccine)	3	0.6	4	0.1	5-17mo	5, 6, & 7 months	None	0.5	0.69	0.85	0.85	NA	NA	None	NA	NA	NA	NA	NA	NA	NA	NA	None	NA	NA	NA	NA	NA	NA	NA	NA	0.65	Deaths in < 5yo per 100,000 population	8.20909	8.2	7.48182	7.63636	7.20909	7.43636	7.42727	7.13636	7.10909	7.29091	6.92727	7.00909	7.2	6.89091	7.21818
87	PEV (Pre-Erythrocytic Vaccine)	3	0.6	4	0.1	5-17mo	5, 6, & 7 months	None	0.5	0.69	0.85	0.85	NA	NA	None	NA	NA	NA	NA	NA	NA	NA	NA	None	NA	NA	NA	NA	NA	NA	NA	NA	0.65	DALYs per 100,000 population	779.283	795.356	772.757	755.569	746.288	753.087	759.818	738.34	732.721	735.543	705.1	710.708	727.414	738.628	734.899
87	PEV (Pre-Erythrocytic Vaccine)	3	0.6	4	0.1	5-17mo	5, 6, & 7 months	None	0.5	0.69	0.85	0.85	NA	NA	None	NA	NA	NA	NA	NA	NA	NA	NA	None	NA	NA	NA	NA	NA	NA	NA	NA	0.65	Income and productivity gains from delivering vaccine (US$ / dose)	-0.0235926	-0.0308252	0.0321866	0.0977749	0.111909	0.120237	0.147497	0.201148	0.23449	0.313645	0.333479	0.35964	0.357442	0.317846	0.30865
88	PEV (Pre-Erythrocytic Vaccine)	3	0.6	4	1	5-17mo	5, 6, & 7 months	None	0.89	0.95	0.97	0.97	NA	NA	None	NA	NA	NA	NA	NA	NA	NA	NA	None	NA	NA	NA	NA	NA	NA	NA	NA	0.65	Cases per 100,000 population	85977.6	85040.9	83688.9	82966.5	81917.4	80618.6	79299.6	77793.6	77247.2	76906.3	76006	75463.4	75247.5	75008.6	74645.7
88	PEV (Pre-Erythrocytic Vaccine)	3	0.6	4	1	5-17mo	5, 6, & 7 months	None	0.89	0.95	0.97	0.97	NA	NA	None	NA	NA	NA	NA	NA	NA	NA	NA	None	NA	NA	NA	NA	NA	NA	NA	NA	0.65	Severe Cases per 100,000 population	1513.73	1452.64	1390.45	1367.36	1360.82	1346.64	1295.73	1282.09	1287.36	1277.36	1281.27	1271.55	1275.91	1297.64	1262.09
88	PEV (Pre-Erythrocytic Vaccine)	3	0.6	4	1	5-17mo	5, 6, & 7 months	None	0.89	0.95	0.97	0.97	NA	NA	None	NA	NA	NA	NA	NA	NA	NA	NA	None	NA	NA	NA	NA	NA	NA	NA	NA	0.65	Deaths per 100,000 population	310.273	302.091	286.636	293.364	282.727	283.455	279.182	267.545	270.818	259.364	273.364	273.273	278.182	267.545	266.182
88	PEV (Pre-Erythrocytic Vaccine)	3	0.6	4	1	5-17mo	5, 6, & 7 months	None	0.89	0.95	0.97	0.97	NA	NA	None	NA	NA	NA	NA	NA	NA	NA	NA	None	NA	NA	NA	NA	NA	NA	NA	NA	0.65	Cases in <5yo per 100,000 population	6871.55	6166.09	5496.55	4891.73	4386.73	4229.91	4144.55	4119.55	4077.27	4045.91	3994.64	3958.27	3966.45	3910.64	3891.55
88	PEV (Pre-Erythrocytic Vaccine)	3	0.6	4	1	5-17mo	5, 6, & 7 months	None	0.89	0.95	0.97	0.97	NA	NA	None	NA	NA	NA	NA	NA	NA	NA	NA	None	NA	NA	NA	NA	NA	NA	NA	NA	0.65	Severe Cases in <5yo per 100,000 population	352	316.182	266	247.455	232.818	223.636	222.364	219.909	216.545	211.818	221.636	207.455	216.364	220.636	196.364
88	PEV (Pre-Erythrocytic Vaccine)	3	0.6	4	1	5-17mo	5, 6, & 7 months	None	0.89	0.95	0.97	0.97	NA	NA	None	NA	NA	NA	NA	NA	NA	NA	NA	None	NA	NA	NA	NA	NA	NA	NA	NA	0.65	Deaths in < 5yo per 100,000 population	86.7273	75.2727	66.3636	69.4545	65	66	67.0909	61.0909	64.7273	58.3636	64.3636	59.6364	64.8182	60.0909	59.7273
88	PEV (Pre-Erythrocytic Vaccine)	3	0.6	4	1	5-17mo	5, 6, & 7 months	None	0.89	0.95	0.97	0.97	NA	NA	None	NA	NA	NA	NA	NA	NA	NA	NA	None	NA	NA	NA	NA	NA	NA	NA	NA	0.65	DALYs per 100,000 population	7937.43	7684.35	7307.09	7486.17	7229.38	7233.21	7079.45	6796.24	6878.1	6600.69	6919.23	6904.7	7050.4	6779.83	6713.64
88	PEV (Pre-Erythrocytic Vaccine)	3	0.6	4	1	5-17mo	5, 6, & 7 months	None	0.89	0.95	0.97	0.97	NA	NA	None	NA	NA	NA	NA	NA	NA	NA	NA	None	NA	NA	NA	NA	NA	NA	NA	NA	0.65	Income and productivity gains from delivering vaccine (US$ / dose)	-0.0156525	0.27514	0.716558	0.92084	1.23067	1.68199	2.20429	2.75185	2.90573	3.05116	3.39552	3.60036	3.67385	3.73915	3.88646
89	PEV (Pre-Erythrocytic Vaccine)	3	0.6	4	1	5-17mo	5, 6, & 7 months	None	0.7	0.81	0.93	0.93	NA	NA	None	NA	NA	NA	NA	NA	NA	NA	NA	None	NA	NA	NA	NA	NA	NA	NA	NA	0.65	Cases per 100,000 population	86377.6	85776.5	85148.8	83769.9	83412.7	82395.1	80269.9	79797.1	79502.2	78557.2	77662.3	77396.4	77039.8	77009.7	76496.2
89	PEV (Pre-Erythrocytic Vaccine)	3	0.6	4	1	5-17mo	5, 6, & 7 months	None	0.7	0.81	0.93	0.93	NA	NA	None	NA	NA	NA	NA	NA	NA	NA	NA	None	NA	NA	NA	NA	NA	NA	NA	NA	0.65	Severe Cases per 100,000 population	1525.45	1483.82	1453.45	1423.27	1399.64	1393.73	1329.91	1336.36	1346.36	1311.18	1303	1304.09	1318	1324.18	1314.36
89	PEV (Pre-Erythrocytic Vaccine)	3	0.6	4	1	5-17mo	5, 6, & 7 months	None	0.7	0.81	0.93	0.93	NA	NA	None	NA	NA	NA	NA	NA	NA	NA	NA	None	NA	NA	NA	NA	NA	NA	NA	NA	0.65	Deaths per 100,000 population	315.182	307.182	297.818	290.545	306.636	293.182	281.091	276.364	277.545	279.727	281.182	275.727	283.909	283.455	285.273
89	PEV (Pre-Erythrocytic Vaccine)	3	0.6	4	1	5-17mo	5, 6, & 7 months	None	0.7	0.81	0.93	0.93	NA	NA	None	NA	NA	NA	NA	NA	NA	NA	NA	None	NA	NA	NA	NA	NA	NA	NA	NA	0.65	Cases in <5yo per 100,000 population	6899.27	6429.09	5881	5284.55	4884.82	4842.27	4668.18	4613.09	4618.91	4556.55	4504.55	4500.82	4438.82	4466.64	4437.82
89	PEV (Pre-Erythrocytic Vaccine)	3	0.6	4	1	5-17mo	5, 6, & 7 months	None	0.7	0.81	0.93	0.93	NA	NA	None	NA	NA	NA	NA	NA	NA	NA	NA	None	NA	NA	NA	NA	NA	NA	NA	NA	0.65	Severe Cases in <5yo per 100,000 population	351.364	322.818	299	275.455	261.636	251.182	241.818	244.636	241.545	241.273	232.636	234.909	235.636	234.636	231.727
89	PEV (Pre-Erythrocytic Vaccine)	3	0.6	4	1	5-17mo	5, 6, & 7 months	None	0.7	0.81	0.93	0.93	NA	NA	None	NA	NA	NA	NA	NA	NA	NA	NA	None	NA	NA	NA	NA	NA	NA	NA	NA	0.65	Deaths in < 5yo per 100,000 population	81.6364	81	77.0909	69.4545	75.5455	66.1818	67.5455	70.3636	65	68.5455	68.4545	69.9091	64	67.0909	64.1818
89	PEV (Pre-Erythrocytic Vaccine)	3	0.6	4	1	5-17mo	5, 6, & 7 months	None	0.7	0.81	0.93	0.93	NA	NA	None	NA	NA	NA	NA	NA	NA	NA	NA	None	NA	NA	NA	NA	NA	NA	NA	NA	0.65	DALYs per 100,000 population	8048.15	7815.19	7638.98	7343.64	7772.65	7450.74	7152.66	7007.54	7068.72	7069.08	7097.13	7030.62	7187.72	7168.77	7210.89
89	PEV (Pre-Erythrocytic Vaccine)	3	0.6	4	1	5-17mo	5, 6, & 7 months	None	0.7	0.81	0.93	0.93	NA	NA	None	NA	NA	NA	NA	NA	NA	NA	NA	None	NA	NA	NA	NA	NA	NA	NA	NA	0.65	Income and productivity gains from delivering vaccine (US$ / dose)	-0.233295	0.0530155	0.226751	0.778517	0.896364	1.33518	2.33188	2.48702	2.5898	3.07001	3.48105	3.58532	3.74845	3.70669	3.98181
90	PEV (Pre-Erythrocytic Vaccine)	3	0.6	4	1	5-17mo	5, 6, & 7 months	None	0.5	0.69	0.85	0.85	NA	NA	None	NA	NA	NA	NA	NA	NA	NA	NA	None	NA	NA	NA	NA	NA	NA	NA	NA	0.65	Cases per 100,000 population	86283.3	86418.5	85260.4	83988.8	83594.7	83454.5	82966.2	82000.1	81370.1	79998.4	79627.8	79201.5	79330.9	79842.5	80098.2
90	PEV (Pre-Erythrocytic Vaccine)	3	0.6	4	1	5-17mo	5, 6, & 7 months	None	0.5	0.69	0.85	0.85	NA	NA	None	NA	NA	NA	NA	NA	NA	NA	NA	None	NA	NA	NA	NA	NA	NA	NA	NA	0.65	Severe Cases per 100,000 population	1512.36	1506.64	1447.91	1412	1411.36	1420.91	1407.64	1401.73	1358.18	1355.09	1349.27	1349.45	1356.27	1376.82	1374.45
90	PEV (Pre-Erythrocytic Vaccine)	3	0.6	4	1	5-17mo	5, 6, & 7 months	None	0.5	0.69	0.85	0.85	NA	NA	None	NA	NA	NA	NA	NA	NA	NA	NA	None	NA	NA	NA	NA	NA	NA	NA	NA	0.65	Deaths per 100,000 population	304	313.091	304.545	297.545	293.364	295.273	300.364	289.909	289.364	290.455	277.182	278.727	286.455	291.091	289.909
90	PEV (Pre-Erythrocytic Vaccine)	3	0.6	4	1	5-17mo	5, 6, & 7 months	None	0.5	0.69	0.85	0.85	NA	NA	None	NA	NA	NA	NA	NA	NA	NA	NA	None	NA	NA	NA	NA	NA	NA	NA	NA	0.65	Cases in <5yo per 100,000 population	6875.64	6565.64	6106.09	5657.91	5326.82	5307.91	5256.45	5258.09	5177.36	5101.27	5006.55	5005.45	5029.27	5052.27	5071.45
90	PEV (Pre-Erythrocytic Vaccine)	3	0.6	4	1	5-17mo	5, 6, & 7 months	None	0.5	0.69	0.85	0.85	NA	NA	None	NA	NA	NA	NA	NA	NA	NA	NA	None	NA	NA	NA	NA	NA	NA	NA	NA	0.65	Severe Cases in <5yo per 100,000 population	356.273	338.182	297.909	286.455	278.182	272.727	277.182	281.727	269.091	266.273	260.091	257.273	269	255.818	256.545
90	PEV (Pre-Erythrocytic Vaccine)	3	0.6	4	1	5-17mo	5, 6, & 7 months	None	0.5	0.69	0.85	0.85	NA	NA	None	NA	NA	NA	NA	NA	NA	NA	NA	None	NA	NA	NA	NA	NA	NA	NA	NA	0.65	Deaths in < 5yo per 100,000 population	82.0909	82	74.8182	76.3636	72.0909	74.3636	74.2727	71.3636	71.0909	72.9091	69.2727	70.0909	72	68.9091	72.1818
90	PEV (Pre-Erythrocytic Vaccine)	3	0.6	4	1	5-17mo	5, 6, & 7 months	None	0.5	0.69	0.85	0.85	NA	NA	None	NA	NA	NA	NA	NA	NA	NA	NA	None	NA	NA	NA	NA	NA	NA	NA	NA	0.65	DALYs per 100,000 population	7792.83	7953.56	7727.57	7555.69	7462.88	7530.87	7598.18	7383.4	7327.21	7355.43	7051	7107.08	7274.14	7386.28	7348.99
90	PEV (Pre-Erythrocytic Vaccine)	3	0.6	4	1	5-17mo	5, 6, & 7 months	None	0.5	0.69	0.85	0.85	NA	NA	None	NA	NA	NA	NA	NA	NA	NA	NA	None	NA	NA	NA	NA	NA	NA	NA	NA	0.65	Income and productivity gains from delivering vaccine (US$ / dose)	-0.235926	-0.308252	0.321866	0.977749	1.11909	1.20237	1.47497	2.01148	2.3449	3.13645	3.33479	3.5964	3.57442	3.17846	3.0865
91	PEV (Pre-Erythrocytic Vaccine)	3	0.6	4	10	5-17mo	5, 6, & 7 months	None	0.89	0.95	0.97	0.97	NA	NA	None	NA	NA	NA	NA	NA	NA	NA	NA	None	NA	NA	NA	NA	NA	NA	NA	NA	0.65	Cases per 100,000 population	139999	136646	133905	132346	130500	129585	128904	128930	128652	128840	129198	129523	130331	130793	131403
91	PEV (Pre-Erythrocytic Vaccine)	3	0.6	4	10	5-17mo	5, 6, & 7 months	None	0.89	0.95	0.97	0.97	NA	NA	None	NA	NA	NA	NA	NA	NA	NA	NA	None	NA	NA	NA	NA	NA	NA	NA	NA	0.65	Severe Cases per 100,000 population	1830.82	1702.73	1607.36	1577.91	1557	1591.91	1623	1639.64	1664.82	1682.18	1712.64	1751.09	1746	1766.09	1801.82
91	PEV (Pre-Erythrocytic Vaccine)	3	0.6	4	10	5-17mo	5, 6, & 7 months	None	0.89	0.95	0.97	0.97	NA	NA	None	NA	NA	NA	NA	NA	NA	NA	NA	None	NA	NA	NA	NA	NA	NA	NA	NA	0.65	Deaths per 100,000 population	363.364	334.182	317	319.273	309.636	310.364	309.636	316.727	317.636	336.273	329.273	337.364	333	341.909	341
91	PEV (Pre-Erythrocytic Vaccine)	3	0.6	4	10	5-17mo	5, 6, & 7 months	None	0.89	0.95	0.97	0.97	NA	NA	None	NA	NA	NA	NA	NA	NA	NA	NA	None	NA	NA	NA	NA	NA	NA	NA	NA	0.65	Cases in <5yo per 100,000 population	30256.5	27320.5	25039.5	23422.7	22066.5	21666.5	21568.7	21689.8	21634.3	21625.8	21556.9	21525.7	21609.6	21701.5	21773.6
91	PEV (Pre-Erythrocytic Vaccine)	3	0.6	4	10	5-17mo	5, 6, & 7 months	None	0.89	0.95	0.97	0.97	NA	NA	None	NA	NA	NA	NA	NA	NA	NA	NA	None	NA	NA	NA	NA	NA	NA	NA	NA	0.65	Severe Cases in <5yo per 100,000 population	1193.64	1066.55	969	944.182	931.091	941	949.909	941.818	943.545	932.636	935.909	941.909	933.636	951	945.364
91	PEV (Pre-Erythrocytic Vaccine)	3	0.6	4	10	5-17mo	5, 6, & 7 months	None	0.89	0.95	0.97	0.97	NA	NA	None	NA	NA	NA	NA	NA	NA	NA	NA	None	NA	NA	NA	NA	NA	NA	NA	NA	0.65	Deaths in < 5yo per 100,000 population	234.545	204	191	187.455	182.455	182.364	183	183.727	178.455	192	183.182	183.273	182.818	188.091	184.364
91	PEV (Pre-Erythrocytic Vaccine)	3	0.6	4	10	5-17mo	5, 6, & 7 months	None	0.89	0.95	0.97	0.97	NA	NA	None	NA	NA	NA	NA	NA	NA	NA	NA	None	NA	NA	NA	NA	NA	NA	NA	NA	0.65	DALYs per 100,000 population	9891.85	9069.39	8613.24	8626.83	8397.56	8440.88	8424.27	8583.43	8620.14	9105.92	8909.22	9131.48	9057.24	9253.99	9249.89
91	PEV (Pre-Erythrocytic Vaccine)	3	0.6	4	10	5-17mo	5, 6, & 7 months	None	0.89	0.95	0.97	0.97	NA	NA	None	NA	NA	NA	NA	NA	NA	NA	NA	None	NA	NA	NA	NA	NA	NA	NA	NA	0.65	Income and productivity gains from delivering vaccine (US$ / dose)	0.101355	0.894768	1.56778	1.85156	2.31846	2.55815	2.7398	2.78685	2.84311	2.757	2.56211	2.42855	2.11259	1.97768	1.67953
92	PEV (Pre-Erythrocytic Vaccine)	3	0.6	4	10	5-17mo	5, 6, & 7 months	None	0.7	0.81	0.93	0.93	NA	NA	None	NA	NA	NA	NA	NA	NA	NA	NA	None	NA	NA	NA	NA	NA	NA	NA	NA	0.65	Cases per 100,000 population	140191	137464	135402	133732	132568	131656	131082	130801	130977	131232	131561	131578	132168	132665	133390
92	PEV (Pre-Erythrocytic Vaccine)	3	0.6	4	10	5-17mo	5, 6, & 7 months	None	0.7	0.81	0.93	0.93	NA	NA	None	NA	NA	NA	NA	NA	NA	NA	NA	None	NA	NA	NA	NA	NA	NA	NA	NA	0.65	Severe Cases per 100,000 population	1801.36	1692.73	1637.91	1615.73	1613.09	1630.09	1630.09	1669.18	1716.09	1748.27	1736.45	1748.45	1783.45	1788.09	1798.18
92	PEV (Pre-Erythrocytic Vaccine)	3	0.6	4	10	5-17mo	5, 6, & 7 months	None	0.7	0.81	0.93	0.93	NA	NA	None	NA	NA	NA	NA	NA	NA	NA	NA	None	NA	NA	NA	NA	NA	NA	NA	NA	0.65	Deaths per 100,000 population	358.364	349.091	330.636	328.091	325.091	327.455	328.818	323	343.545	339.545	346.455	343.818	351.727	355.455	345
92	PEV (Pre-Erythrocytic Vaccine)	3	0.6	4	10	5-17mo	5, 6, & 7 months	None	0.7	0.81	0.93	0.93	NA	NA	None	NA	NA	NA	NA	NA	NA	NA	NA	None	NA	NA	NA	NA	NA	NA	NA	NA	0.65	Cases in <5yo per 100,000 population	30383.4	28037.1	26197.4	24737.5	23677.9	23378.9	23264.7	23328.3	23286.6	23348.8	23334.2	23241.8	23317.5	23330.4	23326.9
92	PEV (Pre-Erythrocytic Vaccine)	3	0.6	4	10	5-17mo	5, 6, & 7 months	None	0.7	0.81	0.93	0.93	NA	NA	None	NA	NA	NA	NA	NA	NA	NA	NA	None	NA	NA	NA	NA	NA	NA	NA	NA	0.65	Severe Cases in <5yo per 100,000 population	1174.36	1070.55	1009.73	987.636	986	998.909	980.727	976	1008.91	1017.09	982.636	976.455	989.636	988.273	986.636
92	PEV (Pre-Erythrocytic Vaccine)	3	0.6	4	10	5-17mo	5, 6, & 7 months	None	0.7	0.81	0.93	0.93	NA	NA	None	NA	NA	NA	NA	NA	NA	NA	NA	None	NA	NA	NA	NA	NA	NA	NA	NA	0.65	Deaths in < 5yo per 100,000 population	229.545	218.455	199.636	198.182	198.091	204.545	197.545	191.273	206.091	197.455	200.273	195.455	196.909	197	192.182
92	PEV (Pre-Erythrocytic Vaccine)	3	0.6	4	10	5-17mo	5, 6, & 7 months	None	0.7	0.81	0.93	0.93	NA	NA	None	NA	NA	NA	NA	NA	NA	NA	NA	None	NA	NA	NA	NA	NA	NA	NA	NA	0.65	DALYs per 100,000 population	9749.74	9468.58	8933.73	8910.53	8851.6	8893.95	8885.26	8770.38	9327.02	9207.1	9346.31	9316.92	9548.11	9628.62	9353.41
92	PEV (Pre-Erythrocytic Vaccine)	3	0.6	4	10	5-17mo	5, 6, & 7 months	None	0.7	0.81	0.93	0.93	NA	NA	None	NA	NA	NA	NA	NA	NA	NA	NA	None	NA	NA	NA	NA	NA	NA	NA	NA	0.65	Income and productivity gains from delivering vaccine (US$ / dose)	0.093977	0.904357	1.4803	1.91319	2.21647	2.5846	2.75037	2.8559	2.73268	2.54794	2.4746	2.38595	2.10809	1.88571	1.50308
93	PEV (Pre-Erythrocytic Vaccine)	3	0.6	4	10	5-17mo	5, 6, & 7 months	None	0.5	0.69	0.85	0.85	NA	NA	None	NA	NA	NA	NA	NA	NA	NA	NA	None	NA	NA	NA	NA	NA	NA	NA	NA	0.65	Cases per 100,000 population	139942	138174	136548	135152	134031	133703	133244	133120	133064	133124	133462	133507	133971	134265	134760
93	PEV (Pre-Erythrocytic Vaccine)	3	0.6	4	10	5-17mo	5, 6, & 7 months	None	0.5	0.69	0.85	0.85	NA	NA	None	NA	NA	NA	NA	NA	NA	NA	NA	None	NA	NA	NA	NA	NA	NA	NA	NA	0.65	Severe Cases per 100,000 population	1827.73	1729.91	1687.18	1672.73	1689.36	1679.73	1697.91	1701.91	1759.18	1750.36	1783.82	1796.82	1794.82	1822.64	1830.27
93	PEV (Pre-Erythrocytic Vaccine)	3	0.6	4	10	5-17mo	5, 6, & 7 months	None	0.5	0.69	0.85	0.85	NA	NA	None	NA	NA	NA	NA	NA	NA	NA	NA	None	NA	NA	NA	NA	NA	NA	NA	NA	0.65	Deaths per 100,000 population	372.273	340.545	340.545	321.091	345	339.182	349.182	337.364	338.364	351.545	349	359.636	348.909	355.273	356
93	PEV (Pre-Erythrocytic Vaccine)	3	0.6	4	10	5-17mo	5, 6, & 7 months	None	0.5	0.69	0.85	0.85	NA	NA	None	NA	NA	NA	NA	NA	NA	NA	NA	None	NA	NA	NA	NA	NA	NA	NA	NA	0.65	Cases in <5yo per 100,000 population	30455.5	28565	27149.3	26061.4	25075.1	25117	24937.5	25049.3	24992.8	24985.6	24934	24889.3	24873.5	24917.3	24981.5
93	PEV (Pre-Erythrocytic Vaccine)	3	0.6	4	10	5-17mo	5, 6, & 7 months	None	0.5	0.69	0.85	0.85	NA	NA	None	NA	NA	NA	NA	NA	NA	NA	NA	None	NA	NA	NA	NA	NA	NA	NA	NA	0.65	Severe Cases in <5yo per 100,000 population	1182.09	1098.55	1060.82	1048.55	1053.91	1030.55	1038.45	1032.73	1052	1041.09	1056.27	1057.55	1041.36	1050.36	1055.18
93	PEV (Pre-Erythrocytic Vaccine)	3	0.6	4	10	5-17mo	5, 6, & 7 months	None	0.5	0.69	0.85	0.85	NA	NA	None	NA	NA	NA	NA	NA	NA	NA	NA	None	NA	NA	NA	NA	NA	NA	NA	NA	0.65	Deaths in < 5yo per 100,000 population	242.818	213.727	218.273	204.182	216	212.273	215.273	204.455	203.545	211.909	209.545	217.273	206.364	199.909	208
93	PEV (Pre-Erythrocytic Vaccine)	3	0.6	4	10	5-17mo	5, 6, & 7 months	None	0.5	0.69	0.85	0.85	NA	NA	None	NA	NA	NA	NA	NA	NA	NA	NA	None	NA	NA	NA	NA	NA	NA	NA	NA	0.65	DALYs per 100,000 population	10082.1	9249.76	9233.99	8721.34	9340.72	9197.09	9461.81	9141.04	9194.5	9539.11	9463.5	9763.73	9494.2	9586.24	9650.57
93	PEV (Pre-Erythrocytic Vaccine)	3	0.6	4	10	5-17mo	5, 6, & 7 months	None	0.5	0.69	0.85	0.85	NA	NA	None	NA	NA	NA	NA	NA	NA	NA	NA	None	NA	NA	NA	NA	NA	NA	NA	NA	0.65	Income and productivity gains from delivering vaccine (US$ / dose)	0.263736	0.845762	1.42208	1.90696	2.25141	2.4994	2.63807	2.78426	2.69381	2.68898	2.40082	2.36494	2.08306	1.88897	1.5696
94	PEV (Pre-Erythrocytic Vaccine)	3	0.6	4	100	5-17mo	5, 6, & 7 months	None	0.89	0.95	0.97	0.97	NA	NA	None	NA	NA	NA	NA	NA	NA	NA	NA	None	NA	NA	NA	NA	NA	NA	NA	NA	0.65	Cases per 100,000 population	110397	106572	105022	104669	105600	107006	108741	110491	112383	113879	115231	116468	117206	117874	118468
94	PEV (Pre-Erythrocytic Vaccine)	3	0.6	4	100	5-17mo	5, 6, & 7 months	None	0.89	0.95	0.97	0.97	NA	NA	None	NA	NA	NA	NA	NA	NA	NA	NA	None	NA	NA	NA	NA	NA	NA	NA	NA	0.65	Severe Cases per 100,000 population	1447.25	1329.42	1384.08	1462	1525.5	1579.75	1613.08	1631.83	1667.92	1670.08	1688.17	1658.17	1648.75	1673.42	1663.08
94	PEV (Pre-Erythrocytic Vaccine)	3	0.6	4	100	5-17mo	5, 6, & 7 months	None	0.89	0.95	0.97	0.97	NA	NA	None	NA	NA	NA	NA	NA	NA	NA	NA	None	NA	NA	NA	NA	NA	NA	NA	NA	0.65	Deaths per 100,000 population	364.833	332.833	329.25	338.5	339.667	348.833	355.917	368.417	367.25	370	365.25	365.833	369.083	362.833	372.667
94	PEV (Pre-Erythrocytic Vaccine)	3	0.6	4	100	5-17mo	5, 6, & 7 months	None	0.89	0.95	0.97	0.97	NA	NA	None	NA	NA	NA	NA	NA	NA	NA	NA	None	NA	NA	NA	NA	NA	NA	NA	NA	0.65	Cases in <5yo per 100,000 population	51688.2	47994.3	46293.8	45877.3	46590.3	46866	46935.2	46979.2	46943.3	46983.6	46998.4	47157	47100.2	47117.5	47218.1
94	PEV (Pre-Erythrocytic Vaccine)	3	0.6	4	100	5-17mo	5, 6, & 7 months	None	0.89	0.95	0.97	0.97	NA	NA	None	NA	NA	NA	NA	NA	NA	NA	NA	None	NA	NA	NA	NA	NA	NA	NA	NA	0.65	Severe Cases in <5yo per 100,000 population	1330.67	1211	1263.58	1344.75	1407.58	1423.67	1428.83	1426.58	1457	1437.92	1459	1427.83	1424.58	1444.17	1433.83
94	PEV (Pre-Erythrocytic Vaccine)	3	0.6	4	100	5-17mo	5, 6, & 7 months	None	0.89	0.95	0.97	0.97	NA	NA	None	NA	NA	NA	NA	NA	NA	NA	NA	None	NA	NA	NA	NA	NA	NA	NA	NA	0.65	Deaths in < 5yo per 100,000 population	334.5	301.083	297.833	306.75	306.5	310.583	311.417	320.917	318.25	315.333	316.833	312.75	315	312.417	322.5
94	PEV (Pre-Erythrocytic Vaccine)	3	0.6	4	100	5-17mo	5, 6, & 7 months	None	0.89	0.95	0.97	0.97	NA	NA	None	NA	NA	NA	NA	NA	NA	NA	NA	None	NA	NA	NA	NA	NA	NA	NA	NA	0.65	DALYs per 100,000 population	9830.68	8952.97	8872.56	9112.72	9181.5	9408.4	9620.55	9955.94	9894.32	10001.3	9890.21	9887.66	9963.83	9837.68	10057.3
94	PEV (Pre-Erythrocytic Vaccine)	3	0.6	4	100	5-17mo	5, 6, & 7 months	None	0.89	0.95	0.97	0.97	NA	NA	None	NA	NA	NA	NA	NA	NA	NA	NA	None	NA	NA	NA	NA	NA	NA	NA	NA	0.65	Income and productivity gains from delivering vaccine (US$ / dose)	0.369354	1.19822	1.39635	1.40218	1.11259	0.605765	-0.0655385	-0.739644	-1.47394	-2.03197	-2.55175	-2.94912	-3.20799	-3.45879	-3.66411
95	PEV (Pre-Erythrocytic Vaccine)	3	0.6	4	100	5-17mo	5, 6, & 7 months	None	0.7	0.81	0.93	0.93	NA	NA	None	NA	NA	NA	NA	NA	NA	NA	NA	None	NA	NA	NA	NA	NA	NA	NA	NA	0.65	Cases per 100,000 population	110417	107561	106192	106038	106639	107839	109226	110934	112315	113691	114554	115802	116395	116862	117153
95	PEV (Pre-Erythrocytic Vaccine)	3	0.6	4	100	5-17mo	5, 6, & 7 months	None	0.7	0.81	0.93	0.93	NA	NA	None	NA	NA	NA	NA	NA	NA	NA	NA	None	NA	NA	NA	NA	NA	NA	NA	NA	0.65	Severe Cases per 100,000 population	1495.83	1392	1422.5	1469.33	1525.42	1570.83	1611.5	1625.83	1645.67	1662.75	1659.25	1661.42	1656.75	1662	1654.75
95	PEV (Pre-Erythrocytic Vaccine)	3	0.6	4	100	5-17mo	5, 6, & 7 months	None	0.7	0.81	0.93	0.93	NA	NA	None	NA	NA	NA	NA	NA	NA	NA	NA	None	NA	NA	NA	NA	NA	NA	NA	NA	0.65	Deaths per 100,000 population	360.083	334.417	335.083	346.75	355.667	353.25	352.25	351.167	375.75	375.5	372.333	373.75	364.25	368.583	354.583
95	PEV (Pre-Erythrocytic Vaccine)	3	0.6	4	100	5-17mo	5, 6, & 7 months	None	0.7	0.81	0.93	0.93	NA	NA	None	NA	NA	NA	NA	NA	NA	NA	NA	None	NA	NA	NA	NA	NA	NA	NA	NA	0.65	Cases in <5yo per 100,000 population	51799.1	48917.7	47470.9	47254	47824.2	48058.4	48028	48121.3	48161	48222.8	48166.2	48341.5	48300.7	48282.8	48317
95	PEV (Pre-Erythrocytic Vaccine)	3	0.6	4	100	5-17mo	5, 6, & 7 months	None	0.7	0.81	0.93	0.93	NA	NA	None	NA	NA	NA	NA	NA	NA	NA	NA	None	NA	NA	NA	NA	NA	NA	NA	NA	0.65	Severe Cases in <5yo per 100,000 population	1382.33	1276.67	1310.67	1355	1411.83	1424	1434.92	1439.08	1442.75	1460.83	1446.33	1447.92	1445.33	1453	1436.92
95	PEV (Pre-Erythrocytic Vaccine)	3	0.6	4	100	5-17mo	5, 6, & 7 months	None	0.7	0.81	0.93	0.93	NA	NA	None	NA	NA	NA	NA	NA	NA	NA	NA	None	NA	NA	NA	NA	NA	NA	NA	NA	0.65	Deaths in < 5yo per 100,000 population	329	305	303.75	313.75	324.667	319.417	312.167	311.75	328.5	327.667	324.667	324.833	315.583	320.917	304.833
95	PEV (Pre-Erythrocytic Vaccine)	3	0.6	4	100	5-17mo	5, 6, & 7 months	None	0.7	0.81	0.93	0.93	NA	NA	None	NA	NA	NA	NA	NA	NA	NA	NA	None	NA	NA	NA	NA	NA	NA	NA	NA	0.65	DALYs per 100,000 population	9700.9	9024.51	9041.29	9360.31	9594.91	9535.89	9506.47	9482.16	10145.3	10144.6	10063.8	10074.8	9842.97	9967.77	9603.86
95	PEV (Pre-Erythrocytic Vaccine)	3	0.6	4	100	5-17mo	5, 6, & 7 months	None	0.7	0.81	0.93	0.93	NA	NA	None	NA	NA	NA	NA	NA	NA	NA	NA	None	NA	NA	NA	NA	NA	NA	NA	NA	0.65	Income and productivity gains from delivering vaccine (US$ / dose)	0.433496	1.1518	1.39786	1.41525	1.18811	0.639829	-0.0437072	-0.83443	-1.46014	-2.08864	-2.48161	-3.01435	-3.2643	-3.47272	-3.61258
96	PEV (Pre-Erythrocytic Vaccine)	3	0.6	4	100	5-17mo	5, 6, & 7 months	None	0.5	0.69	0.85	0.85	NA	NA	None	NA	NA	NA	NA	NA	NA	NA	NA	None	NA	NA	NA	NA	NA	NA	NA	NA	0.65	Cases per 100,000 population	110848	108503	107502	107356	107986	109023	110015	111196	112359	113348	114159	114721	115503	115826	116313
96	PEV (Pre-Erythrocytic Vaccine)	3	0.6	4	100	5-17mo	5, 6, & 7 months	None	0.5	0.69	0.85	0.85	NA	NA	None	NA	NA	NA	NA	NA	NA	NA	NA	None	NA	NA	NA	NA	NA	NA	NA	NA	0.65	Severe Cases per 100,000 population	1497.67	1432.5	1463.33	1513.67	1542.33	1574.33	1594.25	1621.08	1603.08	1611.42	1623.75	1627	1599.58	1582.42	1636.25
96	PEV (Pre-Erythrocytic Vaccine)	3	0.6	4	100	5-17mo	5, 6, & 7 months	None	0.5	0.69	0.85	0.85	NA	NA	None	NA	NA	NA	NA	NA	NA	NA	NA	None	NA	NA	NA	NA	NA	NA	NA	NA	0.65	Deaths per 100,000 population	362.083	346.583	342	346.083	360.833	357.75	361.583	360.083	364.167	366.083	361	382.333	360.75	363.083	367.917
96	PEV (Pre-Erythrocytic Vaccine)	3	0.6	4	100	5-17mo	5, 6, & 7 months	None	0.5	0.69	0.85	0.85	NA	NA	None	NA	NA	NA	NA	NA	NA	NA	NA	None	NA	NA	NA	NA	NA	NA	NA	NA	0.65	Cases in <5yo per 100,000 population	52138.1	49859.2	48866.6	48705.1	49176.6	49333	49292.3	49324.8	49285.2	49407.8	49367	49346.4	49507	49519.8	49488.8
96	PEV (Pre-Erythrocytic Vaccine)	3	0.6	4	100	5-17mo	5, 6, & 7 months	None	0.5	0.69	0.85	0.85	NA	NA	None	NA	NA	NA	NA	NA	NA	NA	NA	None	NA	NA	NA	NA	NA	NA	NA	NA	0.65	Severe Cases in <5yo per 100,000 population	1376.67	1315.58	1348.67	1394	1426.08	1435.08	1436.33	1447	1423.33	1421.42	1431.83	1441.25	1417.08	1398.08	1443.25
96	PEV (Pre-Erythrocytic Vaccine)	3	0.6	4	100	5-17mo	5, 6, & 7 months	None	0.5	0.69	0.85	0.85	NA	NA	None	NA	NA	NA	NA	NA	NA	NA	NA	None	NA	NA	NA	NA	NA	NA	NA	NA	0.65	Deaths in < 5yo per 100,000 population	327.583	316.5	308	313.667	328.333	320.917	323.583	320.667	320.25	320.167	315.417	335.333	314.167	317.833	323.25
96	PEV (Pre-Erythrocytic Vaccine)	3	0.6	4	100	5-17mo	5, 6, & 7 months	None	0.5	0.69	0.85	0.85	NA	NA	None	NA	NA	NA	NA	NA	NA	NA	NA	None	NA	NA	NA	NA	NA	NA	NA	NA	0.65	DALYs per 100,000 population	9735.14	9329.55	9235.98	9330.29	9711.03	9674.67	9752.19	9713.16	9826.97	9877.56	9768.81	10297.9	9759.72	9799.79	9958.12
96	PEV (Pre-Erythrocytic Vaccine)	3	0.6	4	100	5-17mo	5, 6, & 7 months	None	0.5	0.69	0.85	0.85	NA	NA	None	NA	NA	NA	NA	NA	NA	NA	NA	None	NA	NA	NA	NA	NA	NA	NA	NA	0.65	Income and productivity gains from delivering vaccine (US$ / dose)	0.40361	1.1375	1.36397	1.39228	1.09328	0.482719	-0.120065	-0.812782	-1.46335	-2.04423	-2.50682	-2.84623	-3.2003	-3.38108	-3.72849
97	PEV (Pre-Erythrocytic Vaccine)	3	0.6	10	0.1	5-17mo	5, 6, & 7 months	None	0.89	0.95	0.97	0.97	NA	NA	None	NA	NA	NA	NA	NA	NA	NA	NA	None	NA	NA	NA	NA	NA	NA	NA	NA	0.65	Cases per 100,000 population	8607.51	8516.33	8421.61	8296.77	8122.55	7955.62	7796.84	7669.61	7414.73	7202.25	7076.35	6857.5	6674.55	6557.75	6447.4
97	PEV (Pre-Erythrocytic Vaccine)	3	0.6	10	0.1	5-17mo	5, 6, & 7 months	None	0.89	0.95	0.97	0.97	NA	NA	None	NA	NA	NA	NA	NA	NA	NA	NA	None	NA	NA	NA	NA	NA	NA	NA	NA	0.65	Severe Cases per 100,000 population	151.945	149.118	142.718	136.064	132.164	127.255	126.345	124.573	117.991	114.964	112.9	109.855	108.918	107.927	108.855
97	PEV (Pre-Erythrocytic Vaccine)	3	0.6	10	0.1	5-17mo	5, 6, & 7 months	None	0.89	0.95	0.97	0.97	NA	NA	None	NA	NA	NA	NA	NA	NA	NA	NA	None	NA	NA	NA	NA	NA	NA	NA	NA	0.65	Deaths per 100,000 population	31.5273	31.5727	29.6909	28.8545	28.6636	26.9091	27.0273	27.6273	26.3818	26.1909	25.4273	24.3818	23.3909	23.6909	24.3818
97	PEV (Pre-Erythrocytic Vaccine)	3	0.6	10	0.1	5-17mo	5, 6, & 7 months	None	0.89	0.95	0.97	0.97	NA	NA	None	NA	NA	NA	NA	NA	NA	NA	NA	None	NA	NA	NA	NA	NA	NA	NA	NA	0.65	Cases in <5yo per 100,000 population	688.273	617.782	535.764	460.391	387.282	361.945	356.564	353.5	341.064	330.864	323.045	313.882	308.036	299.691	294.591
97	PEV (Pre-Erythrocytic Vaccine)	3	0.6	10	0.1	5-17mo	5, 6, & 7 months	None	0.89	0.95	0.97	0.97	NA	NA	None	NA	NA	NA	NA	NA	NA	NA	NA	None	NA	NA	NA	NA	NA	NA	NA	NA	0.65	Severe Cases in <5yo per 100,000 population	35.5273	32.3091	27.5909	22.8	20.2909	18.6636	19.0909	18.6182	17.6455	17.7182	17.4545	15.8909	16.7909	16.3818	16.1
97	PEV (Pre-Erythrocytic Vaccine)	3	0.6	10	0.1	5-17mo	5, 6, & 7 months	None	0.89	0.95	0.97	0.97	NA	NA	None	NA	NA	NA	NA	NA	NA	NA	NA	None	NA	NA	NA	NA	NA	NA	NA	NA	0.65	Deaths in < 5yo per 100,000 population	8.56364	7.92727	6.88182	6.6	6.35455	6.10909	5.72727	5.80909	5.84545	6.30909	6.17273	5.8	5.46364	5.73636	6.06364
97	PEV (Pre-Erythrocytic Vaccine)	3	0.6	10	0.1	5-17mo	5, 6, & 7 months	None	0.89	0.95	0.97	0.97	NA	NA	None	NA	NA	NA	NA	NA	NA	NA	NA	None	NA	NA	NA	NA	NA	NA	NA	NA	0.65	DALYs per 100,000 population	805.308	800.58	754.915	732.665	726.639	681.586	685.904	694.444	665.255	657.051	641.472	613.46	591.055	598.46	614.454
97	PEV (Pre-Erythrocytic Vaccine)	3	0.6	10	0.1	5-17mo	5, 6, & 7 months	None	0.89	0.95	0.97	0.97	NA	NA	None	NA	NA	NA	NA	NA	NA	NA	NA	None	NA	NA	NA	NA	NA	NA	NA	NA	0.65	Income and productivity gains from delivering vaccine (US$ / dose)	-0.00484985	0.0215668	0.0485976	0.0851294	0.143545	0.203497	0.265124	0.306956	0.40458	0.485016	0.536056	0.614823	0.685157	0.726083	0.7686
98	PEV (Pre-Erythrocytic Vaccine)	3	0.6	10	0.1	5-17mo	5, 6, & 7 months	None	0.7	0.81	0.93	0.93	NA	NA	None	NA	NA	NA	NA	NA	NA	NA	NA	None	NA	NA	NA	NA	NA	NA	NA	NA	0.65	Cases per 100,000 population	8636.73	8578.64	8431.72	8323.5	8166.82	8023.81	7903.02	7729.47	7578.04	7460.35	7288.52	7141.27	7028.36	6906.17	6818.05
98	PEV (Pre-Erythrocytic Vaccine)	3	0.6	10	0.1	5-17mo	5, 6, & 7 months	None	0.7	0.81	0.93	0.93	NA	NA	None	NA	NA	NA	NA	NA	NA	NA	NA	None	NA	NA	NA	NA	NA	NA	NA	NA	0.65	Severe Cases per 100,000 population	153.827	150.191	143.809	141.391	134.673	131.018	131.127	125.655	125.227	120.873	120.364	115.427	115.4	113.027	113.073
98	PEV (Pre-Erythrocytic Vaccine)	3	0.6	10	0.1	5-17mo	5, 6, & 7 months	None	0.7	0.81	0.93	0.93	NA	NA	None	NA	NA	NA	NA	NA	NA	NA	NA	None	NA	NA	NA	NA	NA	NA	NA	NA	0.65	Deaths per 100,000 population	31.0455	31.7455	29.5091	29.3818	28.5	27.4455	29.1636	27.7636	26.4364	25.5091	26.5091	25.5182	24.2091	24.4455	24.3
98	PEV (Pre-Erythrocytic Vaccine)	3	0.6	10	0.1	5-17mo	5, 6, & 7 months	None	0.7	0.81	0.93	0.93	NA	NA	None	NA	NA	NA	NA	NA	NA	NA	NA	None	NA	NA	NA	NA	NA	NA	NA	NA	0.65	Cases in <5yo per 100,000 population	691.873	634.573	556.864	498.145	437.255	424.318	410.4	401.691	402.373	393.982	380.173	375.345	368.591	362.3	357.918
98	PEV (Pre-Erythrocytic Vaccine)	3	0.6	10	0.1	5-17mo	5, 6, & 7 months	None	0.7	0.81	0.93	0.93	NA	NA	None	NA	NA	NA	NA	NA	NA	NA	NA	None	NA	NA	NA	NA	NA	NA	NA	NA	0.65	Severe Cases in <5yo per 100,000 population	35.8455	31.7545	28.5182	26.5545	23.4273	21.7636	21.4273	20.8545	20.5455	20.7636	20.7636	19.4909	19.3273	19	19.2545
98	PEV (Pre-Erythrocytic Vaccine)	3	0.6	10	0.1	5-17mo	5, 6, & 7 months	None	0.7	0.81	0.93	0.93	NA	NA	None	NA	NA	NA	NA	NA	NA	NA	NA	None	NA	NA	NA	NA	NA	NA	NA	NA	0.65	Deaths in < 5yo per 100,000 population	8.06364	8.11818	7.3	6.78182	6.55455	6.34545	6.34545	6.25455	6.16364	6.1	6.42727	6.7	5.63636	6.1	6.1
98	PEV (Pre-Erythrocytic Vaccine)	3	0.6	10	0.1	5-17mo	5, 6, & 7 months	None	0.7	0.81	0.93	0.93	NA	NA	None	NA	NA	NA	NA	NA	NA	NA	NA	None	NA	NA	NA	NA	NA	NA	NA	NA	0.65	DALYs per 100,000 population	792.338	804.018	749.045	741.327	726.301	697.313	736.739	698.743	671.12	645.043	670.361	644.521	610.695	618.193	614.41
98	PEV (Pre-Erythrocytic Vaccine)	3	0.6	10	0.1	5-17mo	5, 6, & 7 months	None	0.7	0.81	0.93	0.93	NA	NA	None	NA	NA	NA	NA	NA	NA	NA	NA	None	NA	NA	NA	NA	NA	NA	NA	NA	0.65	Income and productivity gains from delivering vaccine (US$ / dose)	-0.0219541	-0.00349407	0.0555043	0.0971447	0.16096	0.228821	0.280646	0.35902	0.427277	0.480202	0.564323	0.629389	0.68182	0.73812	0.779876
99	PEV (Pre-Erythrocytic Vaccine)	3	0.6	10	0.1	5-17mo	5, 6, & 7 months	None	0.5	0.69	0.85	0.85	NA	NA	None	NA	NA	NA	NA	NA	NA	NA	NA	None	NA	NA	NA	NA	NA	NA	NA	NA	0.65	Cases per 100,000 population	8642.27	8533.05	8488.03	8338.47	8214.86	8157.53	8035.81	7941.27	7802.35	7627.88	7528.86	7416.76	7362.81	7342.17	7189.21
99	PEV (Pre-Erythrocytic Vaccine)	3	0.6	10	0.1	5-17mo	5, 6, & 7 months	None	0.5	0.69	0.85	0.85	NA	NA	None	NA	NA	NA	NA	NA	NA	NA	NA	None	NA	NA	NA	NA	NA	NA	NA	NA	0.65	Severe Cases per 100,000 population	149.509	148.627	145.691	140.736	138.045	136.691	133.464	133	129.927	127.327	125.409	123.164	124.991	125.436	121.091
99	PEV (Pre-Erythrocytic Vaccine)	3	0.6	10	0.1	5-17mo	5, 6, & 7 months	None	0.5	0.69	0.85	0.85	NA	NA	None	NA	NA	NA	NA	NA	NA	NA	NA	None	NA	NA	NA	NA	NA	NA	NA	NA	0.65	Deaths per 100,000 population	30.7818	30.2909	30.2455	29.1273	28.9	28.3818	27.8545	28.3727	27.9909	26.6364	26.5455	26.5545	26.8273	26.7091	25.9636
99	PEV (Pre-Erythrocytic Vaccine)	3	0.6	10	0.1	5-17mo	5, 6, & 7 months	None	0.5	0.69	0.85	0.85	NA	NA	None	NA	NA	NA	NA	NA	NA	NA	NA	None	NA	NA	NA	NA	NA	NA	NA	NA	0.65	Cases in <5yo per 100,000 population	691.582	640.927	597.536	544.518	486.809	471.927	469.609	468.3	456.255	450.218	446.518	439.609	432.418	433.636	418.609
99	PEV (Pre-Erythrocytic Vaccine)	3	0.6	10	0.1	5-17mo	5, 6, & 7 months	None	0.5	0.69	0.85	0.85	NA	NA	None	NA	NA	NA	NA	NA	NA	NA	NA	None	NA	NA	NA	NA	NA	NA	NA	NA	0.65	Severe Cases in <5yo per 100,000 population	34.5636	32.9273	30.2727	27.2455	25.8273	25.0364	23.9455	25.1636	24.1727	23.7909	23.2364	22.6182	22.7091	23.8091	22.1727
99	PEV (Pre-Erythrocytic Vaccine)	3	0.6	10	0.1	5-17mo	5, 6, & 7 months	None	0.5	0.69	0.85	0.85	NA	NA	None	NA	NA	NA	NA	NA	NA	NA	NA	None	NA	NA	NA	NA	NA	NA	NA	NA	0.65	Deaths in < 5yo per 100,000 population	8.17273	7.66364	7.57273	6.86364	7.29091	6.72727	6.63636	7.4	7.07273	6.65455	6.5	6.86364	6.68182	6.60909	6.69091
99	PEV (Pre-Erythrocytic Vaccine)	3	0.6	10	0.1	5-17mo	5, 6, & 7 months	None	0.5	0.69	0.85	0.85	NA	NA	None	NA	NA	NA	NA	NA	NA	NA	NA	None	NA	NA	NA	NA	NA	NA	NA	NA	0.65	DALYs per 100,000 population	784.447	774.103	767.248	739.031	735.847	718.685	704.834	722.582	711.227	672.666	677.287	671.675	674.885	675.124	657.808
99	PEV (Pre-Erythrocytic Vaccine)	3	0.6	10	0.1	5-17mo	5, 6, & 7 months	None	0.5	0.69	0.85	0.85	NA	NA	None	NA	NA	NA	NA	NA	NA	NA	NA	None	NA	NA	NA	NA	NA	NA	NA	NA	0.65	Income and productivity gains from delivering vaccine (US$ / dose)	-0.0274179	0.0291019	0.0464205	0.127902	0.188901	0.218317	0.291509	0.343579	0.416704	0.521591	0.585	0.65168	0.682012	0.690673	0.779894
100	PEV (Pre-Erythrocytic Vaccine)	3	0.6	10	1	5-17mo	5, 6, & 7 months	None	0.89	0.95	0.97	0.97	NA	NA	None	NA	NA	NA	NA	NA	NA	NA	NA	None	NA	NA	NA	NA	NA	NA	NA	NA	0.65	Cases per 100,000 population	86075.1	85163.3	84216.1	82967.7	81225.5	79556.2	77968.4	76696.1	74147.3	72022.5	70763.5	68575	66745.5	65577.5	64474
100	PEV (Pre-Erythrocytic Vaccine)	3	0.6	10	1	5-17mo	5, 6, & 7 months	None	0.89	0.95	0.97	0.97	NA	NA	None	NA	NA	NA	NA	NA	NA	NA	NA	None	NA	NA	NA	NA	NA	NA	NA	NA	0.65	Severe Cases per 100,000 population	1519.45	1491.18	1427.18	1360.64	1321.64	1272.55	1263.45	1245.73	1179.91	1149.64	1129	1098.55	1089.18	1079.27	1088.55
100	PEV (Pre-Erythrocytic Vaccine)	3	0.6	10	1	5-17mo	5, 6, & 7 months	None	0.89	0.95	0.97	0.97	NA	NA	None	NA	NA	NA	NA	NA	NA	NA	NA	None	NA	NA	NA	NA	NA	NA	NA	NA	0.65	Deaths per 100,000 population	315.273	315.727	296.909	288.545	286.636	269.091	270.273	276.273	263.818	261.909	254.273	243.818	233.909	236.909	243.818
100	PEV (Pre-Erythrocytic Vaccine)	3	0.6	10	1	5-17mo	5, 6, & 7 months	None	0.89	0.95	0.97	0.97	NA	NA	None	NA	NA	NA	NA	NA	NA	NA	NA	None	NA	NA	NA	NA	NA	NA	NA	NA	0.65	Cases in <5yo per 100,000 population	6882.73	6177.82	5357.64	4603.91	3872.82	3619.45	3565.64	3535	3410.64	3308.64	3230.45	3138.82	3080.36	2996.91	2945.91
100	PEV (Pre-Erythrocytic Vaccine)	3	0.6	10	1	5-17mo	5, 6, & 7 months	None	0.89	0.95	0.97	0.97	NA	NA	None	NA	NA	NA	NA	NA	NA	NA	NA	None	NA	NA	NA	NA	NA	NA	NA	NA	0.65	Severe Cases in <5yo per 100,000 population	355.273	323.091	275.909	228	202.909	186.636	190.909	186.182	176.455	177.182	174.545	158.909	167.909	163.818	161
100	PEV (Pre-Erythrocytic Vaccine)	3	0.6	10	1	5-17mo	5, 6, & 7 months	None	0.89	0.95	0.97	0.97	NA	NA	None	NA	NA	NA	NA	NA	NA	NA	NA	None	NA	NA	NA	NA	NA	NA	NA	NA	0.65	Deaths in < 5yo per 100,000 population	85.6364	79.2727	68.8182	66	63.5455	61.0909	57.2727	58.0909	58.4545	63.0909	61.7273	58	54.6364	57.3636	60.6364
100	PEV (Pre-Erythrocytic Vaccine)	3	0.6	10	1	5-17mo	5, 6, & 7 months	None	0.89	0.95	0.97	0.97	NA	NA	None	NA	NA	NA	NA	NA	NA	NA	NA	None	NA	NA	NA	NA	NA	NA	NA	NA	0.65	DALYs per 100,000 population	8053.08	8005.8	7549.15	7326.65	7266.39	6815.86	6859.04	6944.44	6652.55	6570.51	6414.72	6134.6	5910.55	5984.6	6144.54
100	PEV (Pre-Erythrocytic Vaccine)	3	0.6	10	1	5-17mo	5, 6, & 7 months	None	0.89	0.95	0.97	0.97	NA	NA	None	NA	NA	NA	NA	NA	NA	NA	NA	None	NA	NA	NA	NA	NA	NA	NA	NA	0.65	Income and productivity gains from delivering vaccine (US$ / dose)	-0.0484985	0.215668	0.485976	0.851294	1.43545	2.03497	2.65124	3.06956	4.0458	4.85016	5.36056	6.14823	6.85157	7.26083	7.686
101	PEV (Pre-Erythrocytic Vaccine)	3	0.6	10	1	5-17mo	5, 6, & 7 months	None	0.7	0.81	0.93	0.93	NA	NA	None	NA	NA	NA	NA	NA	NA	NA	NA	None	NA	NA	NA	NA	NA	NA	NA	NA	0.65	Cases per 100,000 population	86367.3	85786.4	84317.2	83235	81668.2	80238.1	79030.2	77294.7	75780.4	74603.5	72885.2	71412.7	70283.6	69061.7	68180.5
101	PEV (Pre-Erythrocytic Vaccine)	3	0.6	10	1	5-17mo	5, 6, & 7 months	None	0.7	0.81	0.93	0.93	NA	NA	None	NA	NA	NA	NA	NA	NA	NA	NA	None	NA	NA	NA	NA	NA	NA	NA	NA	0.65	Severe Cases per 100,000 population	1538.27	1501.91	1438.09	1413.91	1346.73	1310.18	1311.27	1256.55	1252.27	1208.73	1203.64	1154.27	1154	1130.27	1130.73
101	PEV (Pre-Erythrocytic Vaccine)	3	0.6	10	1	5-17mo	5, 6, & 7 months	None	0.7	0.81	0.93	0.93	NA	NA	None	NA	NA	NA	NA	NA	NA	NA	NA	None	NA	NA	NA	NA	NA	NA	NA	NA	0.65	Deaths per 100,000 population	310.455	317.455	295.091	293.818	285	274.455	291.636	277.636	264.364	255.091	265.091	255.182	242.091	244.455	243
101	PEV (Pre-Erythrocytic Vaccine)	3	0.6	10	1	5-17mo	5, 6, & 7 months	None	0.7	0.81	0.93	0.93	NA	NA	None	NA	NA	NA	NA	NA	NA	NA	NA	None	NA	NA	NA	NA	NA	NA	NA	NA	0.65	Cases in <5yo per 100,000 population	6918.73	6345.73	5568.64	4981.45	4372.55	4243.18	4104	4016.91	4023.73	3939.82	3801.73	3753.45	3685.91	3623	3579.18
101	PEV (Pre-Erythrocytic Vaccine)	3	0.6	10	1	5-17mo	5, 6, & 7 months	None	0.7	0.81	0.93	0.93	NA	NA	None	NA	NA	NA	NA	NA	NA	NA	NA	None	NA	NA	NA	NA	NA	NA	NA	NA	0.65	Severe Cases in <5yo per 100,000 population	358.455	317.545	285.182	265.545	234.273	217.636	214.273	208.545	205.455	207.636	207.636	194.909	193.273	190	192.545
101	PEV (Pre-Erythrocytic Vaccine)	3	0.6	10	1	5-17mo	5, 6, & 7 months	None	0.7	0.81	0.93	0.93	NA	NA	None	NA	NA	NA	NA	NA	NA	NA	NA	None	NA	NA	NA	NA	NA	NA	NA	NA	0.65	Deaths in < 5yo per 100,000 population	80.6364	81.1818	73	67.8182	65.5455	63.4545	63.4545	62.5455	61.6364	61	64.2727	67	56.3636	61	61
101	PEV (Pre-Erythrocytic Vaccine)	3	0.6	10	1	5-17mo	5, 6, & 7 months	None	0.7	0.81	0.93	0.93	NA	NA	None	NA	NA	NA	NA	NA	NA	NA	NA	None	NA	NA	NA	NA	NA	NA	NA	NA	0.65	DALYs per 100,000 population	7923.38	8040.18	7490.45	7413.27	7263.01	6973.13	7367.39	6987.43	6711.2	6450.43	6703.61	6445.21	6106.95	6181.93	6144.1
101	PEV (Pre-Erythrocytic Vaccine)	3	0.6	10	1	5-17mo	5, 6, & 7 months	None	0.7	0.81	0.93	0.93	NA	NA	None	NA	NA	NA	NA	NA	NA	NA	NA	None	NA	NA	NA	NA	NA	NA	NA	NA	0.65	Income and productivity gains from delivering vaccine (US$ / dose)	-0.219541	-0.0349406	0.555043	0.971447	1.6096	2.28821	2.80646	3.5902	4.27277	4.80202	5.64323	6.29389	6.8182	7.3812	7.79876
102	PEV (Pre-Erythrocytic Vaccine)	3	0.6	10	1	5-17mo	5, 6, & 7 months	None	0.5	0.69	0.85	0.85	NA	NA	None	NA	NA	NA	NA	NA	NA	NA	NA	None	NA	NA	NA	NA	NA	NA	NA	NA	0.65	Cases per 100,000 population	86422.7	85330.5	84880.3	83384.7	82148.6	81575.3	80358.1	79412.7	78023.5	76278.8	75288.6	74167.6	73628.1	73421.7	71892.1
102	PEV (Pre-Erythrocytic Vaccine)	3	0.6	10	1	5-17mo	5, 6, & 7 months	None	0.5	0.69	0.85	0.85	NA	NA	None	NA	NA	NA	NA	NA	NA	NA	NA	None	NA	NA	NA	NA	NA	NA	NA	NA	0.65	Severe Cases per 100,000 population	1495.09	1486.27	1456.91	1407.36	1380.45	1366.91	1334.64	1330	1299.27	1273.27	1254.09	1231.64	1249.91	1254.36	1210.91
102	PEV (Pre-Erythrocytic Vaccine)	3	0.6	10	1	5-17mo	5, 6, & 7 months	None	0.5	0.69	0.85	0.85	NA	NA	None	NA	NA	NA	NA	NA	NA	NA	NA	None	NA	NA	NA	NA	NA	NA	NA	NA	0.65	Deaths per 100,000 population	307.818	302.909	302.455	291.273	289	283.818	278.545	283.727	279.909	266.364	265.455	265.545	268.273	267.091	259.636
102	PEV (Pre-Erythrocytic Vaccine)	3	0.6	10	1	5-17mo	5, 6, & 7 months	None	0.5	0.69	0.85	0.85	NA	NA	None	NA	NA	NA	NA	NA	NA	NA	NA	None	NA	NA	NA	NA	NA	NA	NA	NA	0.65	Cases in <5yo per 100,000 population	6915.82	6409.27	5975.36	5445.18	4868.09	4719.27	4696.09	4683	4562.55	4502.18	4465.18	4396.09	4324.18	4336.36	4186.09
102	PEV (Pre-Erythrocytic Vaccine)	3	0.6	10	1	5-17mo	5, 6, & 7 months	None	0.5	0.69	0.85	0.85	NA	NA	None	NA	NA	NA	NA	NA	NA	NA	NA	None	NA	NA	NA	NA	NA	NA	NA	NA	0.65	Severe Cases in <5yo per 100,000 population	345.636	329.273	302.727	272.455	258.273	250.364	239.455	251.636	241.727	237.909	232.364	226.182	227.091	238.091	221.727
102	PEV (Pre-Erythrocytic Vaccine)	3	0.6	10	1	5-17mo	5, 6, & 7 months	None	0.5	0.69	0.85	0.85	NA	NA	None	NA	NA	NA	NA	NA	NA	NA	NA	None	NA	NA	NA	NA	NA	NA	NA	NA	0.65	Deaths in < 5yo per 100,000 population	81.7273	76.6364	75.7273	68.6364	72.9091	67.2727	66.3636	74	70.7273	66.5455	65	68.6364	66.8182	66.0909	66.9091
102	PEV (Pre-Erythrocytic Vaccine)	3	0.6	10	1	5-17mo	5, 6, & 7 months	None	0.5	0.69	0.85	0.85	NA	NA	None	NA	NA	NA	NA	NA	NA	NA	NA	None	NA	NA	NA	NA	NA	NA	NA	NA	0.65	DALYs per 100,000 population	7844.47	7741.03	7672.48	7390.31	7358.47	7186.85	7048.34	7225.82	7112.27	6726.66	6772.87	6716.75	6748.85	6751.24	6578.08
102	PEV (Pre-Erythrocytic Vaccine)	3	0.6	10	1	5-17mo	5, 6, & 7 months	None	0.5	0.69	0.85	0.85	NA	NA	None	NA	NA	NA	NA	NA	NA	NA	NA	None	NA	NA	NA	NA	NA	NA	NA	NA	0.65	Income and productivity gains from delivering vaccine (US$ / dose)	-0.274179	0.291019	0.464205	1.27902	1.88901	2.18317	2.91509	3.43579	4.16704	5.21591	5.85	6.5168	6.82012	6.90673	7.79894
103	PEV (Pre-Erythrocytic Vaccine)	3	0.6	10	10	5-17mo	5, 6, & 7 months	None	0.89	0.95	0.97	0.97	NA	NA	None	NA	NA	NA	NA	NA	NA	NA	NA	None	NA	NA	NA	NA	NA	NA	NA	NA	0.65	Cases per 100,000 population	139954	136663	133084	130453	127941	125983	124132	123118	121694	121211	121066	120935	120920	121306	121539
103	PEV (Pre-Erythrocytic Vaccine)	3	0.6	10	10	5-17mo	5, 6, & 7 months	None	0.89	0.95	0.97	0.97	NA	NA	None	NA	NA	NA	NA	NA	NA	NA	NA	None	NA	NA	NA	NA	NA	NA	NA	NA	0.65	Severe Cases per 100,000 population	1819.18	1665	1534.27	1494.73	1452	1462.55	1501.91	1502.27	1518.64	1556	1589	1616	1673.73	1677.55	1685.09
103	PEV (Pre-Erythrocytic Vaccine)	3	0.6	10	10	5-17mo	5, 6, & 7 months	None	0.89	0.95	0.97	0.97	NA	NA	None	NA	NA	NA	NA	NA	NA	NA	NA	None	NA	NA	NA	NA	NA	NA	NA	NA	0.65	Deaths per 100,000 population	362.818	338.818	310.455	296.636	295.273	294.909	298.182	307.818	299.636	311.727	305.182	314.909	331.818	327.455	342
103	PEV (Pre-Erythrocytic Vaccine)	3	0.6	10	10	5-17mo	5, 6, & 7 months	None	0.89	0.95	0.97	0.97	NA	NA	None	NA	NA	NA	NA	NA	NA	NA	NA	None	NA	NA	NA	NA	NA	NA	NA	NA	0.65	Cases in <5yo per 100,000 population	30234.7	27206.7	24183.1	21693.3	19609.3	19048.7	19009.6	19006.2	18596.6	18673.6	18648.2	18571.9	18539.1	18501.5	18538.5
103	PEV (Pre-Erythrocytic Vaccine)	3	0.6	10	10	5-17mo	5, 6, & 7 months	None	0.89	0.95	0.97	0.97	NA	NA	None	NA	NA	NA	NA	NA	NA	NA	NA	None	NA	NA	NA	NA	NA	NA	NA	NA	0.65	Severe Cases in <5yo per 100,000 population	1185.82	1032.45	913.455	873.545	836.273	836.091	851.455	836.545	824.727	823.818	829.545	831.545	849	826.455	820.273
103	PEV (Pre-Erythrocytic Vaccine)	3	0.6	10	10	5-17mo	5, 6, & 7 months	None	0.89	0.95	0.97	0.97	NA	NA	None	NA	NA	NA	NA	NA	NA	NA	NA	None	NA	NA	NA	NA	NA	NA	NA	NA	0.65	Deaths in < 5yo per 100,000 population	236.364	210.636	184.364	173.364	169.273	170.909	175.455	178.727	166	172.091	166.273	166.182	174.636	168.455	174.091
103	PEV (Pre-Erythrocytic Vaccine)	3	0.6	10	10	5-17mo	5, 6, & 7 months	None	0.89	0.95	0.97	0.97	NA	NA	None	NA	NA	NA	NA	NA	NA	NA	NA	None	NA	NA	NA	NA	NA	NA	NA	NA	0.65	DALYs per 100,000 population	9864.5	9179.32	8424.1	8041.08	8018.38	8024.48	8082.3	8366.43	8140.58	8408.66	8284.47	8528.27	8944.59	8842.88	9194.61
103	PEV (Pre-Erythrocytic Vaccine)	3	0.6	10	10	5-17mo	5, 6, & 7 months	None	0.89	0.95	0.97	0.97	NA	NA	None	NA	NA	NA	NA	NA	NA	NA	NA	None	NA	NA	NA	NA	NA	NA	NA	NA	0.65	Income and productivity gains from delivering vaccine (US$ / dose)	0.12045	0.906581	1.78098	2.32699	2.89239	3.54584	4.17499	4.57178	4.98973	5.11864	5.13104	5.17444	5.08265	4.93473	4.8461
104	PEV (Pre-Erythrocytic Vaccine)	3	0.6	10	10	5-17mo	5, 6, & 7 months	None	0.7	0.81	0.93	0.93	NA	NA	None	NA	NA	NA	NA	NA	NA	NA	NA	None	NA	NA	NA	NA	NA	NA	NA	NA	0.65	Cases per 100,000 population	139961	137134	134550	132165	130369	128470	127094	126147	125330	124933	124576	124604	124493	125035	125148
104	PEV (Pre-Erythrocytic Vaccine)	3	0.6	10	10	5-17mo	5, 6, & 7 months	None	0.7	0.81	0.93	0.93	NA	NA	None	NA	NA	NA	NA	NA	NA	NA	NA	None	NA	NA	NA	NA	NA	NA	NA	NA	0.65	Severe Cases per 100,000 population	1851.27	1717.18	1599.18	1572.64	1568.09	1538.09	1570.36	1572.55	1608	1623.82	1630.55	1656.82	1661.09	1712	1734.45
104	PEV (Pre-Erythrocytic Vaccine)	3	0.6	10	10	5-17mo	5, 6, & 7 months	None	0.7	0.81	0.93	0.93	NA	NA	None	NA	NA	NA	NA	NA	NA	NA	NA	None	NA	NA	NA	NA	NA	NA	NA	NA	0.65	Deaths per 100,000 population	375.273	334.909	318.364	320.182	314.909	309.182	318.545	302	322.727	313.091	330.818	330.636	324.364	333.364	346
104	PEV (Pre-Erythrocytic Vaccine)	3	0.6	10	10	5-17mo	5, 6, & 7 months	None	0.7	0.81	0.93	0.93	NA	NA	None	NA	NA	NA	NA	NA	NA	NA	NA	None	NA	NA	NA	NA	NA	NA	NA	NA	0.65	Cases in <5yo per 100,000 population	30273.4	27789.2	25448.3	23400.5	21710.4	21207.6	21108.4	20989.3	20940.2	20929.7	20774.1	20725	20733.3	20792.7	20672.3
104	PEV (Pre-Erythrocytic Vaccine)	3	0.6	10	10	5-17mo	5, 6, & 7 months	None	0.7	0.81	0.93	0.93	NA	NA	None	NA	NA	NA	NA	NA	NA	NA	NA	None	NA	NA	NA	NA	NA	NA	NA	NA	0.65	Severe Cases in <5yo per 100,000 population	1201.09	1085.45	978	946.727	935.273	917	920.273	905.545	905.727	912.545	896.727	882.455	877.545	902.909	892.727
104	PEV (Pre-Erythrocytic Vaccine)	3	0.6	10	10	5-17mo	5, 6, & 7 months	None	0.7	0.81	0.93	0.93	NA	NA	None	NA	NA	NA	NA	NA	NA	NA	NA	None	NA	NA	NA	NA	NA	NA	NA	NA	0.65	Deaths in < 5yo per 100,000 population	242.091	205.091	197	192	189	184.727	190.545	180.273	188.091	183.545	182.818	183.909	178.364	178.909	181.545
104	PEV (Pre-Erythrocytic Vaccine)	3	0.6	10	10	5-17mo	5, 6, & 7 months	None	0.7	0.81	0.93	0.93	NA	NA	None	NA	NA	NA	NA	NA	NA	NA	NA	None	NA	NA	NA	NA	NA	NA	NA	NA	0.65	DALYs per 100,000 population	10158.5	9101.73	8629.2	8671.57	8507.92	8383.64	8614.13	8197.53	8734.83	8519.87	8938.01	8945.1	8768.22	9044.7	9331.49
104	PEV (Pre-Erythrocytic Vaccine)	3	0.6	10	10	5-17mo	5, 6, & 7 months	None	0.7	0.81	0.93	0.93	NA	NA	None	NA	NA	NA	NA	NA	NA	NA	NA	None	NA	NA	NA	NA	NA	NA	NA	NA	0.65	Income and productivity gains from delivering vaccine (US$ / dose)	0.105862	0.986088	1.73073	2.36604	2.80512	3.59269	4.12234	4.57093	4.86441	5.03049	5.17337	5.10669	5.10998	4.85647	4.7064
105	PEV (Pre-Erythrocytic Vaccine)	3	0.6	10	10	5-17mo	5, 6, & 7 months	None	0.5	0.69	0.85	0.85	NA	NA	None	NA	NA	NA	NA	NA	NA	NA	NA	None	NA	NA	NA	NA	NA	NA	NA	NA	0.65	Cases per 100,000 population	140055	137890	135726	133985	132494	131110	129902	129403	128372	128268	128166	127955	128313	128526	128993
105	PEV (Pre-Erythrocytic Vaccine)	3	0.6	10	10	5-17mo	5, 6, & 7 months	None	0.5	0.69	0.85	0.85	NA	NA	None	NA	NA	NA	NA	NA	NA	NA	NA	None	NA	NA	NA	NA	NA	NA	NA	NA	0.65	Severe Cases per 100,000 population	1840.55	1731.09	1679	1631.36	1596.64	1606.36	1635.55	1643.45	1644.91	1651.36	1705	1702.18	1724.91	1740	1771.18
105	PEV (Pre-Erythrocytic Vaccine)	3	0.6	10	10	5-17mo	5, 6, & 7 months	None	0.5	0.69	0.85	0.85	NA	NA	None	NA	NA	NA	NA	NA	NA	NA	NA	None	NA	NA	NA	NA	NA	NA	NA	NA	0.65	Deaths per 100,000 population	367.364	341.455	334.273	333.091	318.364	318.091	315.182	322.727	329.091	326.364	325.545	334.818	335.909	346.273	350
105	PEV (Pre-Erythrocytic Vaccine)	3	0.6	10	10	5-17mo	5, 6, & 7 months	None	0.5	0.69	0.85	0.85	NA	NA	None	NA	NA	NA	NA	NA	NA	NA	NA	None	NA	NA	NA	NA	NA	NA	NA	NA	0.65	Cases in <5yo per 100,000 population	30516.5	28397.5	26638	24985.8	23713	23330.3	23220.3	23166	22970.3	22963.1	23044.1	22981.8	22978.6	22958.6	22970.6
105	PEV (Pre-Erythrocytic Vaccine)	3	0.6	10	10	5-17mo	5, 6, & 7 months	None	0.5	0.69	0.85	0.85	NA	NA	None	NA	NA	NA	NA	NA	NA	NA	NA	None	NA	NA	NA	NA	NA	NA	NA	NA	0.65	Severe Cases in <5yo per 100,000 population	1198.27	1100.82	1051.27	1001.55	986.455	977.909	978.727	987.364	975.455	962.364	978.545	954.545	976.182	969.364	973.545
105	PEV (Pre-Erythrocytic Vaccine)	3	0.6	10	10	5-17mo	5, 6, & 7 months	None	0.5	0.69	0.85	0.85	NA	NA	None	NA	NA	NA	NA	NA	NA	NA	NA	None	NA	NA	NA	NA	NA	NA	NA	NA	0.65	Deaths in < 5yo per 100,000 population	242.545	214.455	210.545	206.091	199	192.545	186.182	200.545	198.182	191.091	190.636	193.273	192.182	193.909	200.182
105	PEV (Pre-Erythrocytic Vaccine)	3	0.6	10	10	5-17mo	5, 6, & 7 months	None	0.5	0.69	0.85	0.85	NA	NA	None	NA	NA	NA	NA	NA	NA	NA	NA	None	NA	NA	NA	NA	NA	NA	NA	NA	0.65	DALYs per 100,000 population	9945	9282.27	9044.44	9052.94	8608.95	8606.03	8546.9	8793.15	8935.3	8849.8	8840.86	9087.01	9096.57	9387.17	9474.04
105	PEV (Pre-Erythrocytic Vaccine)	3	0.6	10	10	5-17mo	5, 6, & 7 months	None	0.5	0.69	0.85	0.85	NA	NA	None	NA	NA	NA	NA	NA	NA	NA	NA	None	NA	NA	NA	NA	NA	NA	NA	NA	0.65	Income and productivity gains from delivering vaccine (US$ / dose)	0.212577	0.955289	1.73121	2.3522	2.91193	3.57682	4.13388	4.40583	4.96728	5.04007	5.05901	5.14023	4.86942	4.73177	4.38974
106	PEV (Pre-Erythrocytic Vaccine)	3	0.6	10	100	5-17mo	5, 6, & 7 months	None	0.89	0.95	0.97	0.97	NA	NA	None	NA	NA	NA	NA	NA	NA	NA	NA	None	NA	NA	NA	NA	NA	NA	NA	NA	0.65	Cases per 100,000 population	110482	105912	103454	102412	102262	103384	104968	107030	109428	111802	113684	115824	117458	119093	120245
106	PEV (Pre-Erythrocytic Vaccine)	3	0.6	10	100	5-17mo	5, 6, & 7 months	None	0.89	0.95	0.97	0.97	NA	NA	None	NA	NA	NA	NA	NA	NA	NA	NA	None	NA	NA	NA	NA	NA	NA	NA	NA	0.65	Severe Cases per 100,000 population	1447.75	1330.75	1337.58	1410.83	1484.33	1560.75	1605.5	1635.17	1680.08	1681.42	1722.25	1706.5	1725	1713.83	1706
106	PEV (Pre-Erythrocytic Vaccine)	3	0.6	10	100	5-17mo	5, 6, & 7 months	None	0.89	0.95	0.97	0.97	NA	NA	None	NA	NA	NA	NA	NA	NA	NA	NA	None	NA	NA	NA	NA	NA	NA	NA	NA	0.65	Deaths per 100,000 population	356.75	320.917	316.333	329.417	332.083	343	350.333	352.75	353.333	364	380.167	365.333	381.083	373.167	372.667
106	PEV (Pre-Erythrocytic Vaccine)	3	0.6	10	100	5-17mo	5, 6, & 7 months	None	0.89	0.95	0.97	0.97	NA	NA	None	NA	NA	NA	NA	NA	NA	NA	NA	None	NA	NA	NA	NA	NA	NA	NA	NA	0.65	Cases in <5yo per 100,000 population	51625.5	47315.8	44727.8	43670.6	43516.5	43661.4	43578.5	43601.2	43634.8	43816.2	43798.3	43778.7	43882.4	43963.9	43956.3
106	PEV (Pre-Erythrocytic Vaccine)	3	0.6	10	100	5-17mo	5, 6, & 7 months	None	0.89	0.95	0.97	0.97	NA	NA	None	NA	NA	NA	NA	NA	NA	NA	NA	None	NA	NA	NA	NA	NA	NA	NA	NA	0.65	Severe Cases in <5yo per 100,000 population	1329.17	1217.42	1232.08	1288.83	1359.75	1389.17	1399.33	1385.92	1412.75	1389.83	1421.42	1397.17	1418.83	1404	1389.42
106	PEV (Pre-Erythrocytic Vaccine)	3	0.6	10	100	5-17mo	5, 6, & 7 months	None	0.89	0.95	0.97	0.97	NA	NA	None	NA	NA	NA	NA	NA	NA	NA	NA	None	NA	NA	NA	NA	NA	NA	NA	NA	0.65	Deaths in < 5yo per 100,000 population	326.167	293.583	289.5	297.917	299.333	301.5	303.167	305.25	299.833	301.5	315.25	302.25	312.833	305	300.75
106	PEV (Pre-Erythrocytic Vaccine)	3	0.6	10	100	5-17mo	5, 6, & 7 months	None	0.89	0.95	0.97	0.97	NA	NA	None	NA	NA	NA	NA	NA	NA	NA	NA	None	NA	NA	NA	NA	NA	NA	NA	NA	0.65	DALYs per 100,000 population	9607.12	8674.26	8537.18	8850.55	8958.95	9246.13	9426.39	9516.34	9550.13	9858.06	10269.6	9866.3	10298.7	10084	10096.2
106	PEV (Pre-Erythrocytic Vaccine)	3	0.6	10	100	5-17mo	5, 6, & 7 months	None	0.89	0.95	0.97	0.97	NA	NA	None	NA	NA	NA	NA	NA	NA	NA	NA	None	NA	NA	NA	NA	NA	NA	NA	NA	0.65	Income and productivity gains from delivering vaccine (US$ / dose)	0.332791	1.30458	1.72751	1.88223	1.8155	1.37683	0.722297	-0.0985068	-1.01633	-1.85784	-2.58484	-3.39933	-3.99578	-4.56231	-4.98768
107	PEV (Pre-Erythrocytic Vaccine)	3	0.6	10	100	5-17mo	5, 6, & 7 months	None	0.7	0.81	0.93	0.93	NA	NA	None	NA	NA	NA	NA	NA	NA	NA	NA	None	NA	NA	NA	NA	NA	NA	NA	NA	0.65	Cases per 100,000 population	110526	107183	104889	104150	104259	105127	106366	108200	109909	111762	113502	115148	116495	117671	118837
107	PEV (Pre-Erythrocytic Vaccine)	3	0.6	10	100	5-17mo	5, 6, & 7 months	None	0.7	0.81	0.93	0.93	NA	NA	None	NA	NA	NA	NA	NA	NA	NA	NA	None	NA	NA	NA	NA	NA	NA	NA	NA	0.65	Severe Cases per 100,000 population	1474.92	1369.83	1391.67	1433.33	1500.5	1545.58	1581.17	1645.25	1634.42	1665.67	1660.33	1665.17	1669.67	1668.67	1658
107	PEV (Pre-Erythrocytic Vaccine)	3	0.6	10	100	5-17mo	5, 6, & 7 months	None	0.7	0.81	0.93	0.93	NA	NA	None	NA	NA	NA	NA	NA	NA	NA	NA	None	NA	NA	NA	NA	NA	NA	NA	NA	0.65	Deaths per 100,000 population	348.667	324.083	334.667	338.667	347.333	349.5	354	366.333	363.25	362.667	374.417	376.583	380.917	372.333	362.667
107	PEV (Pre-Erythrocytic Vaccine)	3	0.6	10	100	5-17mo	5, 6, & 7 months	None	0.7	0.81	0.93	0.93	NA	NA	None	NA	NA	NA	NA	NA	NA	NA	NA	None	NA	NA	NA	NA	NA	NA	NA	NA	0.65	Cases in <5yo per 100,000 population	51834.7	48475.5	46343.2	45418.7	45375.5	45488.3	45491.1	45570.8	45510.8	45604.3	45549.7	45687.6	45671.4	45735.4	45835.5
107	PEV (Pre-Erythrocytic Vaccine)	3	0.6	10	100	5-17mo	5, 6, & 7 months	None	0.7	0.81	0.93	0.93	NA	NA	None	NA	NA	NA	NA	NA	NA	NA	NA	None	NA	NA	NA	NA	NA	NA	NA	NA	0.65	Severe Cases in <5yo per 100,000 population	1361.42	1254.42	1274.42	1312.5	1380.17	1390.83	1387.83	1428.25	1396.33	1408.25	1399.42	1394.17	1403.17	1398.08	1382.83
107	PEV (Pre-Erythrocytic Vaccine)	3	0.6	10	100	5-17mo	5, 6, & 7 months	None	0.7	0.81	0.93	0.93	NA	NA	None	NA	NA	NA	NA	NA	NA	NA	NA	None	NA	NA	NA	NA	NA	NA	NA	NA	0.65	Deaths in < 5yo per 100,000 population	320.667	295.667	302.083	303.667	314.25	312	312.917	319.25	312	309.25	317.917	317.083	322.833	313.417	300.75
107	PEV (Pre-Erythrocytic Vaccine)	3	0.6	10	100	5-17mo	5, 6, & 7 months	None	0.7	0.81	0.93	0.93	NA	NA	None	NA	NA	NA	NA	NA	NA	NA	NA	None	NA	NA	NA	NA	NA	NA	NA	NA	0.65	DALYs per 100,000 population	9442.63	8728.84	9014.22	9109.47	9370.27	9434.74	9551.17	9898.23	9787.91	9799.96	10103.7	10156.7	10276	10068.5	9843.83
107	PEV (Pre-Erythrocytic Vaccine)	3	0.6	10	100	5-17mo	5, 6, & 7 months	None	0.7	0.81	0.93	0.93	NA	NA	None	NA	NA	NA	NA	NA	NA	NA	NA	None	NA	NA	NA	NA	NA	NA	NA	NA	0.65	Income and productivity gains from delivering vaccine (US$ / dose)	0.410776	1.25456	1.77583	1.86392	1.74646	1.31796	0.693588	-0.164226	-0.960788	-1.82537	-2.58577	-3.33856	-3.94851	-4.4754	-4.9731
108	PEV (Pre-Erythrocytic Vaccine)	3	0.6	10	100	5-17mo	5, 6, & 7 months	None	0.5	0.69	0.85	0.85	NA	NA	None	NA	NA	NA	NA	NA	NA	NA	NA	None	NA	NA	NA	NA	NA	NA	NA	NA	0.65	Cases per 100,000 population	110624	108184	106485	106019	106081	106795	107826	109300	110698	112262	113463	114585	115614	116649	117258
108	PEV (Pre-Erythrocytic Vaccine)	3	0.6	10	100	5-17mo	5, 6, & 7 months	None	0.5	0.69	0.85	0.85	NA	NA	None	NA	NA	NA	NA	NA	NA	NA	NA	None	NA	NA	NA	NA	NA	NA	NA	NA	0.65	Severe Cases per 100,000 population	1490.25	1417.25	1422.83	1473.17	1528.67	1545.25	1563.92	1593.25	1633.75	1642.92	1631.75	1643.33	1657.83	1656.42	1644
108	PEV (Pre-Erythrocytic Vaccine)	3	0.6	10	100	5-17mo	5, 6, & 7 months	None	0.5	0.69	0.85	0.85	NA	NA	None	NA	NA	NA	NA	NA	NA	NA	NA	None	NA	NA	NA	NA	NA	NA	NA	NA	0.65	Deaths per 100,000 population	361.833	342.917	326.417	341.083	343.5	352.417	349.583	353.333	365.333	371.917	367.333	358.417	363.417	371.75	374.417
108	PEV (Pre-Erythrocytic Vaccine)	3	0.6	10	100	5-17mo	5, 6, & 7 months	None	0.5	0.69	0.85	0.85	NA	NA	None	NA	NA	NA	NA	NA	NA	NA	NA	None	NA	NA	NA	NA	NA	NA	NA	NA	0.65	Cases in <5yo per 100,000 population	52023.2	49520.7	47893.4	47278.9	47250.3	47377.5	47328.8	47425	47423.3	47550.5	47488.5	47533.9	47442.7	47547.1	47472.9
108	PEV (Pre-Erythrocytic Vaccine)	3	0.6	10	100	5-17mo	5, 6, & 7 months	None	0.5	0.69	0.85	0.85	NA	NA	None	NA	NA	NA	NA	NA	NA	NA	NA	None	NA	NA	NA	NA	NA	NA	NA	NA	0.65	Severe Cases in <5yo per 100,000 population	1370.25	1301.42	1306.42	1356.08	1408.58	1399.42	1392.67	1396.5	1424.08	1421.75	1410.83	1411.5	1420.92	1421.67	1401.67
108	PEV (Pre-Erythrocytic Vaccine)	3	0.6	10	100	5-17mo	5, 6, & 7 months	None	0.5	0.69	0.85	0.85	NA	NA	None	NA	NA	NA	NA	NA	NA	NA	NA	None	NA	NA	NA	NA	NA	NA	NA	NA	0.65	Deaths in < 5yo per 100,000 population	329.583	310.75	294.833	309.25	311.667	317.167	309.083	310.167	316.167	323.25	319.333	307.667	309.333	319.917	319.833
108	PEV (Pre-Erythrocytic Vaccine)	3	0.6	10	100	5-17mo	5, 6, & 7 months	None	0.5	0.69	0.85	0.85	NA	NA	None	NA	NA	NA	NA	NA	NA	NA	NA	None	NA	NA	NA	NA	NA	NA	NA	NA	0.65	DALYs per 100,000 population	9769.78	9235.43	8809	9168.59	9282.69	9497.24	9417.6	9546.62	9859.43	10021.9	9897.04	9673.89	9819.64	10082.5	10127.3
108	PEV (Pre-Erythrocytic Vaccine)	3	0.6	10	100	5-17mo	5, 6, & 7 months	None	0.5	0.69	0.85	0.85	NA	NA	None	NA	NA	NA	NA	NA	NA	NA	NA	None	NA	NA	NA	NA	NA	NA	NA	NA	0.65	Income and productivity gains from delivering vaccine (US$ / dose)	0.495821	1.22976	1.76147	1.78596	1.65355	1.27522	0.62358	-0.243256	-1.14081	-2.01697	-2.65557	-3.35935	-3.95767	-4.50858	-4.90842
109	PEV (Pre-Erythrocytic Vaccine)	3	0.75	2	0.1	5-17mo	5, 6, & 7 months	None	0.89	0.95	0.97	0.97	NA	NA	None	NA	NA	NA	NA	NA	NA	NA	NA	None	NA	NA	NA	NA	NA	NA	NA	NA	0.8	Cases per 100,000 population	8604.33	8471	8316.04	8191.19	8082.86	8038.01	8010.24	7910.04	7886.88	7959.97	7967.13	7915.49	7923.43	7965.02	7928.42
109	PEV (Pre-Erythrocytic Vaccine)	3	0.75	2	0.1	5-17mo	5, 6, & 7 months	None	0.89	0.95	0.97	0.97	NA	NA	None	NA	NA	NA	NA	NA	NA	NA	NA	None	NA	NA	NA	NA	NA	NA	NA	NA	0.8	Severe Cases per 100,000 population	150.564	145.418	140.291	137.145	134.909	134.055	133.591	131.509	134.773	134.482	133.709	136.182	135.745	137.891	136.345
109	PEV (Pre-Erythrocytic Vaccine)	3	0.75	2	0.1	5-17mo	5, 6, & 7 months	None	0.89	0.95	0.97	0.97	NA	NA	None	NA	NA	NA	NA	NA	NA	NA	NA	None	NA	NA	NA	NA	NA	NA	NA	NA	0.8	Deaths per 100,000 population	31.5909	30.4818	30.7727	28.5636	28.1636	28.3545	27.3182	26.6091	28.0182	29.0091	28.3364	28.5455	28.1727	29.6364	28.7182
109	PEV (Pre-Erythrocytic Vaccine)	3	0.75	2	0.1	5-17mo	5, 6, & 7 months	None	0.89	0.95	0.97	0.97	NA	NA	None	NA	NA	NA	NA	NA	NA	NA	NA	None	NA	NA	NA	NA	NA	NA	NA	NA	0.8	Cases in <5yo per 100,000 population	684.973	611.073	540.664	489.064	454.291	444.236	443	432.709	440	437.182	443.791	434.809	440.709	441.573	440.5
109	PEV (Pre-Erythrocytic Vaccine)	3	0.75	2	0.1	5-17mo	5, 6, & 7 months	None	0.89	0.95	0.97	0.97	NA	NA	None	NA	NA	NA	NA	NA	NA	NA	NA	None	NA	NA	NA	NA	NA	NA	NA	NA	0.8	Severe Cases in <5yo per 100,000 population	34.5727	31.2182	26.8182	24.8455	23.7455	23.0091	23.4091	22.2818	23.1636	23.1909	23.0273	23.0364	22.3636	23.4	22.4091
109	PEV (Pre-Erythrocytic Vaccine)	3	0.75	2	0.1	5-17mo	5, 6, & 7 months	None	0.89	0.95	0.97	0.97	NA	NA	None	NA	NA	NA	NA	NA	NA	NA	NA	None	NA	NA	NA	NA	NA	NA	NA	NA	0.8	Deaths in < 5yo per 100,000 population	7.9	7.7	7.25455	6.64545	6.52727	6.69091	6.32727	6.36364	6.99091	6.65455	6.32727	6.69091	6.26364	6.62727	6.11818
109	PEV (Pre-Erythrocytic Vaccine)	3	0.75	2	0.1	5-17mo	5, 6, & 7 months	None	0.89	0.95	0.97	0.97	NA	NA	None	NA	NA	NA	NA	NA	NA	NA	NA	None	NA	NA	NA	NA	NA	NA	NA	NA	0.8	DALYs per 100,000 population	803.646	775.398	778.513	727.141	717.822	722.754	692.122	675.192	712.18	735.398	716.948	721.912	715.872	750.963	726.677
109	PEV (Pre-Erythrocytic Vaccine)	3	0.75	2	0.1	5-17mo	5, 6, & 7 months	None	0.89	0.95	0.97	0.97	NA	NA	None	NA	NA	NA	NA	NA	NA	NA	NA	None	NA	NA	NA	NA	NA	NA	NA	NA	0.8	Income and productivity gains from delivering vaccine (US$ / dose)	-0.00534472	0.0401892	0.0877083	0.131143	0.167822	0.182589	0.192255	0.225427	0.22894	0.20574	0.205537	0.222417	0.21854	0.201445	0.216883
110	PEV (Pre-Erythrocytic Vaccine)	3	0.75	2	0.1	5-17mo	5, 6, & 7 months	None	0.7	0.81	0.93	0.93	NA	NA	None	NA	NA	NA	NA	NA	NA	NA	NA	None	NA	NA	NA	NA	NA	NA	NA	NA	0.8	Cases per 100,000 population	8617.47	8558.33	8492.68	8346.29	8258.57	8233.73	8167.64	8090.35	8094.08	8046.95	8047.85	8060.33	8037.26	7980.5	8025.62
110	PEV (Pre-Erythrocytic Vaccine)	3	0.75	2	0.1	5-17mo	5, 6, & 7 months	None	0.7	0.81	0.93	0.93	NA	NA	None	NA	NA	NA	NA	NA	NA	NA	NA	None	NA	NA	NA	NA	NA	NA	NA	NA	0.8	Severe Cases per 100,000 population	150.582	150.027	145.918	142.018	139.527	136.791	138.9	135.927	135.655	136.5	136.255	138.373	136.118	139.518	136.636
110	PEV (Pre-Erythrocytic Vaccine)	3	0.75	2	0.1	5-17mo	5, 6, & 7 months	None	0.7	0.81	0.93	0.93	NA	NA	None	NA	NA	NA	NA	NA	NA	NA	NA	None	NA	NA	NA	NA	NA	NA	NA	NA	0.8	Deaths per 100,000 population	32.1182	30.5	30.1636	29.1455	29.1818	28.8	28.7091	28.3273	28	28.2	28.7091	28.3091	28.0182	29.4364	28.4909
110	PEV (Pre-Erythrocytic Vaccine)	3	0.75	2	0.1	5-17mo	5, 6, & 7 months	None	0.7	0.81	0.93	0.93	NA	NA	None	NA	NA	NA	NA	NA	NA	NA	NA	None	NA	NA	NA	NA	NA	NA	NA	NA	0.8	Cases in <5yo per 100,000 population	687.845	629.218	577.555	537.809	505.291	495.573	493.727	484.136	484.727	483.973	488.509	484.655	483.809	480.536	481.645
110	PEV (Pre-Erythrocytic Vaccine)	3	0.75	2	0.1	5-17mo	5, 6, & 7 months	None	0.7	0.81	0.93	0.93	NA	NA	None	NA	NA	NA	NA	NA	NA	NA	NA	None	NA	NA	NA	NA	NA	NA	NA	NA	0.8	Severe Cases in <5yo per 100,000 population	35.2	32.3818	28.7818	27.4364	26.3364	25.4727	25.9	25.4818	25.6273	24.7273	24.8909	25.8455	24.6909	25.0909	24.2091
110	PEV (Pre-Erythrocytic Vaccine)	3	0.75	2	0.1	5-17mo	5, 6, & 7 months	None	0.7	0.81	0.93	0.93	NA	NA	None	NA	NA	NA	NA	NA	NA	NA	NA	None	NA	NA	NA	NA	NA	NA	NA	NA	0.8	Deaths in < 5yo per 100,000 population	8.60909	7.61818	7.15455	7.23636	6.91818	7.50909	6.82727	6.7	7.01818	6.72727	7	6.58182	6.67273	6.52727	6.54545
110	PEV (Pre-Erythrocytic Vaccine)	3	0.75	2	0.1	5-17mo	5, 6, & 7 months	None	0.7	0.81	0.93	0.93	NA	NA	None	NA	NA	NA	NA	NA	NA	NA	NA	None	NA	NA	NA	NA	NA	NA	NA	NA	0.8	DALYs per 100,000 population	820.997	774.883	765.995	736.69	743.233	733.009	730.553	722.741	713.501	718.537	732.153	718.831	710.187	744.369	720.066
110	PEV (Pre-Erythrocytic Vaccine)	3	0.75	2	0.1	5-17mo	5, 6, & 7 months	None	0.7	0.81	0.93	0.93	NA	NA	None	NA	NA	NA	NA	NA	NA	NA	NA	None	NA	NA	NA	NA	NA	NA	NA	NA	0.8	Income and productivity gains from delivering vaccine (US$ / dose)	-0.0103675	0.00767651	0.0287812	0.0929033	0.131384	0.141839	0.168164	0.19956	0.196391	0.21861	0.219809	0.215099	0.229931	0.2488	0.229735
111	PEV (Pre-Erythrocytic Vaccine)	3	0.75	2	0.1	5-17mo	5, 6, & 7 months	None	0.5	0.69	0.85	0.85	NA	NA	None	NA	NA	NA	NA	NA	NA	NA	NA	None	NA	NA	NA	NA	NA	NA	NA	NA	0.8	Cases per 100,000 population	8626.07	8553.22	8513.56	8467.71	8428.54	8430.49	8343.08	8259.76	8165.75	8212.59	8199.65	8170.91	8155.54	8148.93	8181.93
111	PEV (Pre-Erythrocytic Vaccine)	3	0.75	2	0.1	5-17mo	5, 6, & 7 months	None	0.5	0.69	0.85	0.85	NA	NA	None	NA	NA	NA	NA	NA	NA	NA	NA	None	NA	NA	NA	NA	NA	NA	NA	NA	0.8	Severe Cases per 100,000 population	150.909	148.836	147.618	144.273	143.109	144.645	141.209	140.991	140.273	139.327	140.8	141.727	140.164	142.609	141.282
111	PEV (Pre-Erythrocytic Vaccine)	3	0.75	2	0.1	5-17mo	5, 6, & 7 months	None	0.5	0.69	0.85	0.85	NA	NA	None	NA	NA	NA	NA	NA	NA	NA	NA	None	NA	NA	NA	NA	NA	NA	NA	NA	0.8	Deaths per 100,000 population	31.2182	31.4273	30.4636	29.9727	30.1727	30.7273	28.9091	29	28.8273	29.2091	28.2636	29.4455	29.7091	29.4909	29.9636
111	PEV (Pre-Erythrocytic Vaccine)	3	0.75	2	0.1	5-17mo	5, 6, & 7 months	None	0.5	0.69	0.85	0.85	NA	NA	None	NA	NA	NA	NA	NA	NA	NA	NA	None	NA	NA	NA	NA	NA	NA	NA	NA	0.8	Cases in <5yo per 100,000 population	687.709	636.973	602.564	572.518	546.318	553.909	547.4	535.982	526.027	532.945	526.927	540.418	534.491	530.973	525.1
111	PEV (Pre-Erythrocytic Vaccine)	3	0.75	2	0.1	5-17mo	5, 6, & 7 months	None	0.5	0.69	0.85	0.85	NA	NA	None	NA	NA	NA	NA	NA	NA	NA	NA	None	NA	NA	NA	NA	NA	NA	NA	NA	0.8	Severe Cases in <5yo per 100,000 population	34.8455	32.6545	31.7545	29.4182	28.1182	29.3727	28.4909	27.4636	28.1	27.9091	27.3273	28.0364	28.1818	28.2	27.1727
111	PEV (Pre-Erythrocytic Vaccine)	3	0.75	2	0.1	5-17mo	5, 6, & 7 months	None	0.5	0.69	0.85	0.85	NA	NA	None	NA	NA	NA	NA	NA	NA	NA	NA	None	NA	NA	NA	NA	NA	NA	NA	NA	0.8	Deaths in < 5yo per 100,000 population	7.98182	8.09091	7.40909	7.60909	7.67273	7.98182	7.56364	6.75455	7.07273	7.1	6.89091	7.21818	7.43636	6.70909	7.17273
111	PEV (Pre-Erythrocytic Vaccine)	3	0.75	2	0.1	5-17mo	5, 6, & 7 months	None	0.5	0.69	0.85	0.85	NA	NA	None	NA	NA	NA	NA	NA	NA	NA	NA	None	NA	NA	NA	NA	NA	NA	NA	NA	0.8	DALYs per 100,000 population	790.839	799.65	771.422	761.732	767.03	779.402	737.74	734.503	732.666	741.154	718.995	751.166	758.081	745.713	761.54
111	PEV (Pre-Erythrocytic Vaccine)	3	0.75	2	0.1	5-17mo	5, 6, & 7 months	None	0.5	0.69	0.85	0.85	NA	NA	None	NA	NA	NA	NA	NA	NA	NA	NA	None	NA	NA	NA	NA	NA	NA	NA	NA	0.8	Income and productivity gains from delivering vaccine (US$ / dose)	-0.0204926	0.0185449	0.0325291	0.0565231	0.0733446	0.0738339	0.126455	0.167995	0.211976	0.190257	0.196227	0.217925	0.230851	0.225445	0.212753
112	PEV (Pre-Erythrocytic Vaccine)	3	0.75	2	1	5-17mo	5, 6, & 7 months	None	0.89	0.95	0.97	0.97	NA	NA	None	NA	NA	NA	NA	NA	NA	NA	NA	None	NA	NA	NA	NA	NA	NA	NA	NA	0.8	Cases per 100,000 population	86043.3	84710	83160.4	81911.9	80828.6	80380.1	80102.4	79100.4	78868.8	79599.7	79671.3	79154.9	79234.3	79650.2	79284.2
112	PEV (Pre-Erythrocytic Vaccine)	3	0.75	2	1	5-17mo	5, 6, & 7 months	None	0.89	0.95	0.97	0.97	NA	NA	None	NA	NA	NA	NA	NA	NA	NA	NA	None	NA	NA	NA	NA	NA	NA	NA	NA	0.8	Severe Cases per 100,000 population	1505.64	1454.18	1402.91	1371.45	1349.09	1340.55	1335.91	1315.09	1347.73	1344.82	1337.09	1361.82	1357.45	1378.91	1363.45
112	PEV (Pre-Erythrocytic Vaccine)	3	0.75	2	1	5-17mo	5, 6, & 7 months	None	0.89	0.95	0.97	0.97	NA	NA	None	NA	NA	NA	NA	NA	NA	NA	NA	None	NA	NA	NA	NA	NA	NA	NA	NA	0.8	Deaths per 100,000 population	315.909	304.818	307.727	285.636	281.636	283.545	273.182	266.091	280.182	290.091	283.364	285.455	281.727	296.364	287.182
112	PEV (Pre-Erythrocytic Vaccine)	3	0.75	2	1	5-17mo	5, 6, & 7 months	None	0.89	0.95	0.97	0.97	NA	NA	None	NA	NA	NA	NA	NA	NA	NA	NA	None	NA	NA	NA	NA	NA	NA	NA	NA	0.8	Cases in <5yo per 100,000 population	6849.73	6110.73	5406.64	4890.64	4542.91	4442.36	4430	4327.09	4400	4371.82	4437.91	4348.09	4407.09	4415.73	4405
112	PEV (Pre-Erythrocytic Vaccine)	3	0.75	2	1	5-17mo	5, 6, & 7 months	None	0.89	0.95	0.97	0.97	NA	NA	None	NA	NA	NA	NA	NA	NA	NA	NA	None	NA	NA	NA	NA	NA	NA	NA	NA	0.8	Severe Cases in <5yo per 100,000 population	345.727	312.182	268.182	248.455	237.455	230.091	234.091	222.818	231.636	231.909	230.273	230.364	223.636	234	224.091
112	PEV (Pre-Erythrocytic Vaccine)	3	0.75	2	1	5-17mo	5, 6, & 7 months	None	0.89	0.95	0.97	0.97	NA	NA	None	NA	NA	NA	NA	NA	NA	NA	NA	None	NA	NA	NA	NA	NA	NA	NA	NA	0.8	Deaths in < 5yo per 100,000 population	79	77	72.5455	66.4545	65.2727	66.9091	63.2727	63.6364	69.9091	66.5455	63.2727	66.9091	62.6364	66.2727	61.1818
112	PEV (Pre-Erythrocytic Vaccine)	3	0.75	2	1	5-17mo	5, 6, & 7 months	None	0.89	0.95	0.97	0.97	NA	NA	None	NA	NA	NA	NA	NA	NA	NA	NA	None	NA	NA	NA	NA	NA	NA	NA	NA	0.8	DALYs per 100,000 population	8036.46	7753.98	7785.13	7271.41	7178.22	7227.54	6921.22	6751.92	7121.8	7353.98	7169.48	7219.12	7158.72	7509.63	7266.77
112	PEV (Pre-Erythrocytic Vaccine)	3	0.75	2	1	5-17mo	5, 6, & 7 months	None	0.89	0.95	0.97	0.97	NA	NA	None	NA	NA	NA	NA	NA	NA	NA	NA	None	NA	NA	NA	NA	NA	NA	NA	NA	0.8	Income and productivity gains from delivering vaccine (US$ / dose)	-0.0534472	0.401892	0.877083	1.31143	1.67822	1.82589	1.92255	2.25427	2.2894	2.0574	2.05537	2.22417	2.1854	2.01445	2.16883
113	PEV (Pre-Erythrocytic Vaccine)	3	0.75	2	1	5-17mo	5, 6, & 7 months	None	0.7	0.81	0.93	0.93	NA	NA	None	NA	NA	NA	NA	NA	NA	NA	NA	None	NA	NA	NA	NA	NA	NA	NA	NA	0.8	Cases per 100,000 population	86174.7	85583.3	84926.8	83462.9	82585.7	82337.3	81676.4	80903.5	80940.8	80469.5	80478.5	80603.3	80372.6	79805	80256.2
113	PEV (Pre-Erythrocytic Vaccine)	3	0.75	2	1	5-17mo	5, 6, & 7 months	None	0.7	0.81	0.93	0.93	NA	NA	None	NA	NA	NA	NA	NA	NA	NA	NA	None	NA	NA	NA	NA	NA	NA	NA	NA	0.8	Severe Cases per 100,000 population	1505.82	1500.27	1459.18	1420.18	1395.27	1367.91	1389	1359.27	1356.55	1365	1362.55	1383.73	1361.18	1395.18	1366.36
113	PEV (Pre-Erythrocytic Vaccine)	3	0.75	2	1	5-17mo	5, 6, & 7 months	None	0.7	0.81	0.93	0.93	NA	NA	None	NA	NA	NA	NA	NA	NA	NA	NA	None	NA	NA	NA	NA	NA	NA	NA	NA	0.8	Deaths per 100,000 population	321.182	305	301.636	291.455	291.818	288	287.091	283.273	280	282	287.091	283.091	280.182	294.364	284.909
113	PEV (Pre-Erythrocytic Vaccine)	3	0.75	2	1	5-17mo	5, 6, & 7 months	None	0.7	0.81	0.93	0.93	NA	NA	None	NA	NA	NA	NA	NA	NA	NA	NA	None	NA	NA	NA	NA	NA	NA	NA	NA	0.8	Cases in <5yo per 100,000 population	6878.45	6292.18	5775.55	5378.09	5052.91	4955.73	4937.27	4841.36	4847.27	4839.73	4885.09	4846.55	4838.09	4805.36	4816.45
113	PEV (Pre-Erythrocytic Vaccine)	3	0.75	2	1	5-17mo	5, 6, & 7 months	None	0.7	0.81	0.93	0.93	NA	NA	None	NA	NA	NA	NA	NA	NA	NA	NA	None	NA	NA	NA	NA	NA	NA	NA	NA	0.8	Severe Cases in <5yo per 100,000 population	352	323.818	287.818	274.364	263.364	254.727	259	254.818	256.273	247.273	248.909	258.455	246.909	250.909	242.091
113	PEV (Pre-Erythrocytic Vaccine)	3	0.75	2	1	5-17mo	5, 6, & 7 months	None	0.7	0.81	0.93	0.93	NA	NA	None	NA	NA	NA	NA	NA	NA	NA	NA	None	NA	NA	NA	NA	NA	NA	NA	NA	0.8	Deaths in < 5yo per 100,000 population	86.0909	76.1818	71.5455	72.3636	69.1818	75.0909	68.2727	67	70.1818	67.2727	70	65.8182	66.7273	65.2727	65.4545
113	PEV (Pre-Erythrocytic Vaccine)	3	0.75	2	1	5-17mo	5, 6, & 7 months	None	0.7	0.81	0.93	0.93	NA	NA	None	NA	NA	NA	NA	NA	NA	NA	NA	None	NA	NA	NA	NA	NA	NA	NA	NA	0.8	DALYs per 100,000 population	8209.97	7748.83	7659.95	7366.9	7432.33	7330.09	7305.53	7227.41	7135.01	7185.37	7321.53	7188.31	7101.87	7443.69	7200.66
113	PEV (Pre-Erythrocytic Vaccine)	3	0.75	2	1	5-17mo	5, 6, & 7 months	None	0.7	0.81	0.93	0.93	NA	NA	None	NA	NA	NA	NA	NA	NA	NA	NA	None	NA	NA	NA	NA	NA	NA	NA	NA	0.8	Income and productivity gains from delivering vaccine (US$ / dose)	-0.103675	0.0767651	0.287812	0.929033	1.31384	1.41839	1.68164	1.9956	1.96391	2.1861	2.19809	2.15099	2.29931	2.488	2.29735
114	PEV (Pre-Erythrocytic Vaccine)	3	0.75	2	1	5-17mo	5, 6, & 7 months	None	0.5	0.69	0.85	0.85	NA	NA	None	NA	NA	NA	NA	NA	NA	NA	NA	None	NA	NA	NA	NA	NA	NA	NA	NA	0.8	Cases per 100,000 population	86260.7	85532.2	85135.6	84677.1	84285.4	84304.9	83430.8	82597.6	81657.5	82125.9	81996.5	81709.1	81555.4	81489.3	81819.3
114	PEV (Pre-Erythrocytic Vaccine)	3	0.75	2	1	5-17mo	5, 6, & 7 months	None	0.5	0.69	0.85	0.85	NA	NA	None	NA	NA	NA	NA	NA	NA	NA	NA	None	NA	NA	NA	NA	NA	NA	NA	NA	0.8	Severe Cases per 100,000 population	1509.09	1488.36	1476.18	1442.73	1431.09	1446.45	1412.09	1409.91	1402.73	1393.27	1408	1417.27	1401.64	1426.09	1412.82
114	PEV (Pre-Erythrocytic Vaccine)	3	0.75	2	1	5-17mo	5, 6, & 7 months	None	0.5	0.69	0.85	0.85	NA	NA	None	NA	NA	NA	NA	NA	NA	NA	NA	None	NA	NA	NA	NA	NA	NA	NA	NA	0.8	Deaths per 100,000 population	312.182	314.273	304.636	299.727	301.727	307.273	289.091	290	288.273	292.091	282.636	294.455	297.091	294.909	299.636
114	PEV (Pre-Erythrocytic Vaccine)	3	0.75	2	1	5-17mo	5, 6, & 7 months	None	0.5	0.69	0.85	0.85	NA	NA	None	NA	NA	NA	NA	NA	NA	NA	NA	None	NA	NA	NA	NA	NA	NA	NA	NA	0.8	Cases in <5yo per 100,000 population	6877.09	6369.73	6025.64	5725.18	5463.18	5539.09	5474	5359.82	5260.27	5329.45	5269.27	5404.18	5344.91	5309.73	5251
114	PEV (Pre-Erythrocytic Vaccine)	3	0.75	2	1	5-17mo	5, 6, & 7 months	None	0.5	0.69	0.85	0.85	NA	NA	None	NA	NA	NA	NA	NA	NA	NA	NA	None	NA	NA	NA	NA	NA	NA	NA	NA	0.8	Severe Cases in <5yo per 100,000 population	348.455	326.545	317.545	294.182	281.182	293.727	284.909	274.636	281	279.091	273.273	280.364	281.818	282	271.727
114	PEV (Pre-Erythrocytic Vaccine)	3	0.75	2	1	5-17mo	5, 6, & 7 months	None	0.5	0.69	0.85	0.85	NA	NA	None	NA	NA	NA	NA	NA	NA	NA	NA	None	NA	NA	NA	NA	NA	NA	NA	NA	0.8	Deaths in < 5yo per 100,000 population	79.8182	80.9091	74.0909	76.0909	76.7273	79.8182	75.6364	67.5455	70.7273	71	68.9091	72.1818	74.3636	67.0909	71.7273
114	PEV (Pre-Erythrocytic Vaccine)	3	0.75	2	1	5-17mo	5, 6, & 7 months	None	0.5	0.69	0.85	0.85	NA	NA	None	NA	NA	NA	NA	NA	NA	NA	NA	None	NA	NA	NA	NA	NA	NA	NA	NA	0.8	DALYs per 100,000 population	7908.39	7996.5	7714.22	7617.32	7670.3	7794.02	7377.4	7345.03	7326.66	7411.54	7189.95	7511.66	7580.81	7457.13	7615.4
114	PEV (Pre-Erythrocytic Vaccine)	3	0.75	2	1	5-17mo	5, 6, & 7 months	None	0.5	0.69	0.85	0.85	NA	NA	None	NA	NA	NA	NA	NA	NA	NA	NA	None	NA	NA	NA	NA	NA	NA	NA	NA	0.8	Income and productivity gains from delivering vaccine (US$ / dose)	-0.204926	0.185449	0.325291	0.565231	0.733446	0.738339	1.26455	1.67995	2.11976	1.90257	1.96227	2.17925	2.30851	2.25445	2.12753
115	PEV (Pre-Erythrocytic Vaccine)	3	0.75	2	10	5-17mo	5, 6, & 7 months	None	0.89	0.95	0.97	0.97	NA	NA	None	NA	NA	NA	NA	NA	NA	NA	NA	None	NA	NA	NA	NA	NA	NA	NA	NA	0.8	Cases per 100,000 population	139720	136103	133812	132466	131619	131225	131198	131413	131725	132241	132930	133067	133651	134192	134564
115	PEV (Pre-Erythrocytic Vaccine)	3	0.75	2	10	5-17mo	5, 6, & 7 months	None	0.89	0.95	0.97	0.97	NA	NA	None	NA	NA	NA	NA	NA	NA	NA	NA	None	NA	NA	NA	NA	NA	NA	NA	NA	0.8	Severe Cases per 100,000 population	1800.82	1657.27	1583.64	1587.73	1609.73	1608.55	1645.55	1679.91	1691.27	1753.73	1748.55	1764.45	1777.64	1804.36	1795.91
115	PEV (Pre-Erythrocytic Vaccine)	3	0.75	2	10	5-17mo	5, 6, & 7 months	None	0.89	0.95	0.97	0.97	NA	NA	None	NA	NA	NA	NA	NA	NA	NA	NA	None	NA	NA	NA	NA	NA	NA	NA	NA	0.8	Deaths per 100,000 population	357.909	329.182	315.727	319.273	318.364	318.091	325.091	323.818	323.727	334.636	333.182	344.091	339.182	343.545	345.091
115	PEV (Pre-Erythrocytic Vaccine)	3	0.75	2	10	5-17mo	5, 6, & 7 months	None	0.89	0.95	0.97	0.97	NA	NA	None	NA	NA	NA	NA	NA	NA	NA	NA	None	NA	NA	NA	NA	NA	NA	NA	NA	0.8	Cases in <5yo per 100,000 population	30065.4	26793.8	24795.2	23537.3	22819.5	22822.8	22624.8	22592.7	22630.6	22707.5	22708.9	22682.9	22721.1	22753.9	22759.6
115	PEV (Pre-Erythrocytic Vaccine)	3	0.75	2	10	5-17mo	5, 6, & 7 months	None	0.89	0.95	0.97	0.97	NA	NA	None	NA	NA	NA	NA	NA	NA	NA	NA	None	NA	NA	NA	NA	NA	NA	NA	NA	0.8	Severe Cases in <5yo per 100,000 population	1166.27	1032.91	966.182	964.364	972.545	966.636	971.818	964.636	952.455	985.364	969.091	974	983.727	989.364	979.182
115	PEV (Pre-Erythrocytic Vaccine)	3	0.75	2	10	5-17mo	5, 6, & 7 months	None	0.89	0.95	0.97	0.97	NA	NA	None	NA	NA	NA	NA	NA	NA	NA	NA	None	NA	NA	NA	NA	NA	NA	NA	NA	0.8	Deaths in < 5yo per 100,000 population	233.636	201.455	191.182	190.182	195	193.273	193	187.182	186.818	188.364	184.545	190.909	188.273	185	186.636
115	PEV (Pre-Erythrocytic Vaccine)	3	0.75	2	10	5-17mo	5, 6, & 7 months	None	0.89	0.95	0.97	0.97	NA	NA	None	NA	NA	NA	NA	NA	NA	NA	NA	None	NA	NA	NA	NA	NA	NA	NA	NA	0.8	DALYs per 100,000 population	9677.36	8931.3	8575.36	8633.08	8638.06	8648.46	8825.92	8803.78	8791.92	9074.32	9052.33	9314.87	9222.65	9320.09	9368.8
115	PEV (Pre-Erythrocytic Vaccine)	3	0.75	2	10	5-17mo	5, 6, & 7 months	None	0.89	0.95	0.97	0.97	NA	NA	None	NA	NA	NA	NA	NA	NA	NA	NA	None	NA	NA	NA	NA	NA	NA	NA	NA	0.8	Income and productivity gains from delivering vaccine (US$ / dose)	0.178075	1.05494	1.58854	1.82467	1.99223	2.16007	2.07959	1.97691	1.83688	1.61542	1.35648	1.30152	1.0786	0.843844	0.696601
116	PEV (Pre-Erythrocytic Vaccine)	3	0.75	2	10	5-17mo	5, 6, & 7 months	None	0.7	0.81	0.93	0.93	NA	NA	None	NA	NA	NA	NA	NA	NA	NA	NA	None	NA	NA	NA	NA	NA	NA	NA	NA	0.8	Cases per 100,000 population	139912	136921	134982	133862	132994	133107	132841	133081	133313	133827	134195	134724	134856	135243	135692
116	PEV (Pre-Erythrocytic Vaccine)	3	0.75	2	10	5-17mo	5, 6, & 7 months	None	0.7	0.81	0.93	0.93	NA	NA	None	NA	NA	NA	NA	NA	NA	NA	NA	None	NA	NA	NA	NA	NA	NA	NA	NA	0.8	Severe Cases per 100,000 population	1819.55	1708.36	1632.18	1623.45	1617.73	1672.36	1703.09	1713.27	1758	1773.73	1767.27	1804.73	1810.82	1795.91	1819.91
116	PEV (Pre-Erythrocytic Vaccine)	3	0.75	2	10	5-17mo	5, 6, & 7 months	None	0.7	0.81	0.93	0.93	NA	NA	None	NA	NA	NA	NA	NA	NA	NA	NA	None	NA	NA	NA	NA	NA	NA	NA	NA	0.8	Deaths per 100,000 population	359.455	340.727	318.182	331.273	322.182	319.091	335.545	321.455	333.364	340.364	341	346.455	344.091	344.273	345.182
116	PEV (Pre-Erythrocytic Vaccine)	3	0.75	2	10	5-17mo	5, 6, & 7 months	None	0.7	0.81	0.93	0.93	NA	NA	None	NA	NA	NA	NA	NA	NA	NA	NA	None	NA	NA	NA	NA	NA	NA	NA	NA	0.8	Cases in <5yo per 100,000 population	30215.4	27653.5	25825	24887.8	24175.1	24151.1	24131.5	24152.3	24075.4	24150.9	24169.1	24310.5	24268	24147.8	24326.8
116	PEV (Pre-Erythrocytic Vaccine)	3	0.75	2	10	5-17mo	5, 6, & 7 months	None	0.7	0.81	0.93	0.93	NA	NA	None	NA	NA	NA	NA	NA	NA	NA	NA	None	NA	NA	NA	NA	NA	NA	NA	NA	0.8	Severe Cases in <5yo per 100,000 population	1191.36	1070.18	1004.82	997.273	999.636	1021.18	1024.09	1021	1035	1024.36	1017.55	1032.18	1030.91	1030	1045.27
116	PEV (Pre-Erythrocytic Vaccine)	3	0.75	2	10	5-17mo	5, 6, & 7 months	None	0.7	0.81	0.93	0.93	NA	NA	None	NA	NA	NA	NA	NA	NA	NA	NA	None	NA	NA	NA	NA	NA	NA	NA	NA	0.8	Deaths in < 5yo per 100,000 population	230.909	212.545	195.727	203.455	195.727	196.636	200.091	194	198.091	200.182	202.818	202.182	196.727	196	199.636
116	PEV (Pre-Erythrocytic Vaccine)	3	0.75	2	10	5-17mo	5, 6, & 7 months	None	0.7	0.81	0.93	0.93	NA	NA	None	NA	NA	NA	NA	NA	NA	NA	NA	None	NA	NA	NA	NA	NA	NA	NA	NA	0.8	DALYs per 100,000 population	9757.79	9279.24	8663.51	8987.47	8769.87	8685.2	9061.95	8735.65	9071.66	9258.54	9261.51	9391.74	9337.98	9328.55	9341.79
116	PEV (Pre-Erythrocytic Vaccine)	3	0.75	2	10	5-17mo	5, 6, & 7 months	None	0.7	0.81	0.93	0.93	NA	NA	None	NA	NA	NA	NA	NA	NA	NA	NA	None	NA	NA	NA	NA	NA	NA	NA	NA	0.8	Income and productivity gains from delivering vaccine (US$ / dose)	0.135019	1.04634	1.57197	1.86972	2.14623	1.99187	2.05072	1.98447	1.81396	1.57528	1.37455	1.1338	1.07064	0.882449	0.70881
117	PEV (Pre-Erythrocytic Vaccine)	3	0.75	2	10	5-17mo	5, 6, & 7 months	None	0.5	0.69	0.85	0.85	NA	NA	None	NA	NA	NA	NA	NA	NA	NA	NA	None	NA	NA	NA	NA	NA	NA	NA	NA	0.8	Cases per 100,000 population	139968	137736	135976	135272	134925	134766	134569	134992	135059	135581	135535	135767	136383	136514	136834
117	PEV (Pre-Erythrocytic Vaccine)	3	0.75	2	10	5-17mo	5, 6, & 7 months	None	0.5	0.69	0.85	0.85	NA	NA	None	NA	NA	NA	NA	NA	NA	NA	NA	None	NA	NA	NA	NA	NA	NA	NA	NA	0.8	Severe Cases per 100,000 population	1819.64	1739.45	1698.27	1686.18	1693	1719.55	1716.36	1777.82	1759.82	1771.45	1805.73	1810.45	1823.36	1807.91	1810.73
117	PEV (Pre-Erythrocytic Vaccine)	3	0.75	2	10	5-17mo	5, 6, & 7 months	None	0.5	0.69	0.85	0.85	NA	NA	None	NA	NA	NA	NA	NA	NA	NA	NA	None	NA	NA	NA	NA	NA	NA	NA	NA	0.8	Deaths per 100,000 population	363.182	351.091	327	334.727	334	337.182	333.909	337.273	351.455	341.636	346.545	359.364	351.091	357.636	354.909
117	PEV (Pre-Erythrocytic Vaccine)	3	0.75	2	10	5-17mo	5, 6, & 7 months	None	0.5	0.69	0.85	0.85	NA	NA	None	NA	NA	NA	NA	NA	NA	NA	NA	None	NA	NA	NA	NA	NA	NA	NA	NA	0.8	Cases in <5yo per 100,000 population	30428.5	28237.9	26907.2	26151.3	25684.5	25676.8	25620.2	25676.2	25629.9	25709.4	25635.5	25620.7	25695.4	25657.5	25748
117	PEV (Pre-Erythrocytic Vaccine)	3	0.75	2	10	5-17mo	5, 6, & 7 months	None	0.5	0.69	0.85	0.85	NA	NA	None	NA	NA	NA	NA	NA	NA	NA	NA	None	NA	NA	NA	NA	NA	NA	NA	NA	0.8	Severe Cases in <5yo per 100,000 population	1185.45	1101.45	1067.36	1055.27	1063.91	1079	1050.64	1091.82	1064	1063.64	1063.64	1069.45	1080.09	1067	1067.73
117	PEV (Pre-Erythrocytic Vaccine)	3	0.75	2	10	5-17mo	5, 6, & 7 months	None	0.5	0.69	0.85	0.85	NA	NA	None	NA	NA	NA	NA	NA	NA	NA	NA	None	NA	NA	NA	NA	NA	NA	NA	NA	0.8	Deaths in < 5yo per 100,000 population	236.273	222.273	203.545	207.364	209.182	212.364	205.091	201.636	216.091	206.273	199.636	214.636	205.909	210.273	209.182
117	PEV (Pre-Erythrocytic Vaccine)	3	0.75	2	10	5-17mo	5, 6, & 7 months	None	0.5	0.69	0.85	0.85	NA	NA	None	NA	NA	NA	NA	NA	NA	NA	NA	None	NA	NA	NA	NA	NA	NA	NA	NA	0.8	DALYs per 100,000 population	9836.11	9529.23	8882.45	9088.77	9098.49	9167.17	9057.82	9173.77	9478.18	9270.24	9434.93	9732.67	9517.15	9669.08	9634.31
117	PEV (Pre-Erythrocytic Vaccine)	3	0.75	2	10	5-17mo	5, 6, & 7 months	None	0.5	0.69	0.85	0.85	NA	NA	None	NA	NA	NA	NA	NA	NA	NA	NA	None	NA	NA	NA	NA	NA	NA	NA	NA	0.8	Income and productivity gains from delivering vaccine (US$ / dose)	0.210014	1.0199	1.66278	1.87354	1.90983	1.96171	2.05523	1.79325	1.73313	1.46707	1.37934	1.25694	0.85688	0.810701	0.616074
118	PEV (Pre-Erythrocytic Vaccine)	3	0.75	2	100	5-17mo	5, 6, & 7 months	None	0.89	0.95	0.97	0.97	NA	NA	None	NA	NA	NA	NA	NA	NA	NA	NA	None	NA	NA	NA	NA	NA	NA	NA	NA	0.8	Cases per 100,000 population	109973	105803	104439	104936	106260	107833	109834	111144	112727	113877	114775	115412	115893	116267	116438
118	PEV (Pre-Erythrocytic Vaccine)	3	0.75	2	100	5-17mo	5, 6, & 7 months	None	0.89	0.95	0.97	0.97	NA	NA	None	NA	NA	NA	NA	NA	NA	NA	NA	None	NA	NA	NA	NA	NA	NA	NA	NA	0.8	Severe Cases per 100,000 population	1441.91	1326.55	1398.55	1489.55	1566.82	1610.18	1624.27	1658.09	1637.36	1658.82	1668.09	1659.27	1676.73	1649.55	1643.55
118	PEV (Pre-Erythrocytic Vaccine)	3	0.75	2	100	5-17mo	5, 6, & 7 months	None	0.89	0.95	0.97	0.97	NA	NA	None	NA	NA	NA	NA	NA	NA	NA	NA	None	NA	NA	NA	NA	NA	NA	NA	NA	0.8	Deaths per 100,000 population	347.636	323.182	319.091	330.727	338.091	346.182	353.636	359.909	353	359.727	366.909	363.636	368.182	362.364	352.455
118	PEV (Pre-Erythrocytic Vaccine)	3	0.75	2	100	5-17mo	5, 6, & 7 months	None	0.89	0.95	0.97	0.97	NA	NA	None	NA	NA	NA	NA	NA	NA	NA	NA	None	NA	NA	NA	NA	NA	NA	NA	NA	0.8	Cases in <5yo per 100,000 population	51301.6	47038.8	45746.3	46206.6	47230.4	47549.6	47657.2	47740.3	47804	47738.6	47770.5	47845.4	47876.2	47888.1	47743.4
118	PEV (Pre-Erythrocytic Vaccine)	3	0.75	2	100	5-17mo	5, 6, & 7 months	None	0.89	0.95	0.97	0.97	NA	NA	None	NA	NA	NA	NA	NA	NA	NA	NA	None	NA	NA	NA	NA	NA	NA	NA	NA	0.8	Severe Cases in <5yo per 100,000 population	1325.45	1210.73	1286.36	1371.36	1451.36	1459.91	1447.27	1473.36	1442.64	1454.82	1464.73	1452.36	1461.64	1446.73	1441.09
118	PEV (Pre-Erythrocytic Vaccine)	3	0.75	2	100	5-17mo	5, 6, & 7 months	None	0.89	0.95	0.97	0.97	NA	NA	None	NA	NA	NA	NA	NA	NA	NA	NA	None	NA	NA	NA	NA	NA	NA	NA	NA	0.8	Deaths in < 5yo per 100,000 population	317.636	292.818	288.364	298.727	306.273	311	311.455	318.091	309.364	313.727	321	315.909	316.182	317	308.545
118	PEV (Pre-Erythrocytic Vaccine)	3	0.75	2	100	5-17mo	5, 6, & 7 months	None	0.89	0.95	0.97	0.97	NA	NA	None	NA	NA	NA	NA	NA	NA	NA	NA	None	NA	NA	NA	NA	NA	NA	NA	NA	0.8	DALYs per 100,000 population	9370.58	8704.77	8641.36	8887.35	9146.14	9357.02	9535.18	9708	9541.56	9720.16	9919.98	9841.65	9949.55	9807.91	9557.36
118	PEV (Pre-Erythrocytic Vaccine)	3	0.75	2	100	5-17mo	5, 6, & 7 months	None	0.89	0.95	0.97	0.97	NA	NA	None	NA	NA	NA	NA	NA	NA	NA	NA	None	NA	NA	NA	NA	NA	NA	NA	NA	0.8	Income and productivity gains from delivering vaccine (US$ / dose)	0.472781	1.30099	1.50884	1.3526	0.95618	0.378305	-0.330925	-0.827187	-1.4125	-1.86829	-2.18627	-2.43532	-2.61033	-2.69617	-2.80347
119	PEV (Pre-Erythrocytic Vaccine)	3	0.75	2	100	5-17mo	5, 6, & 7 months	None	0.7	0.81	0.93	0.93	NA	NA	None	NA	NA	NA	NA	NA	NA	NA	NA	None	NA	NA	NA	NA	NA	NA	NA	NA	0.8	Cases per 100,000 population	110355	106848	105754	106132	107352	108655	110246	111416	112675	113545	114131	114588	115009	115412	115495
119	PEV (Pre-Erythrocytic Vaccine)	3	0.75	2	100	5-17mo	5, 6, & 7 months	None	0.7	0.81	0.93	0.93	NA	NA	None	NA	NA	NA	NA	NA	NA	NA	NA	None	NA	NA	NA	NA	NA	NA	NA	NA	0.8	Severe Cases per 100,000 population	1463.64	1362.91	1430.64	1514.91	1532.91	1575.18	1614.45	1625.45	1620.18	1635.64	1623.73	1660.09	1672	1640.27	1647.09
119	PEV (Pre-Erythrocytic Vaccine)	3	0.75	2	100	5-17mo	5, 6, & 7 months	None	0.7	0.81	0.93	0.93	NA	NA	None	NA	NA	NA	NA	NA	NA	NA	NA	None	NA	NA	NA	NA	NA	NA	NA	NA	0.8	Deaths per 100,000 population	357.636	330.818	335.364	339.273	342.545	346.364	353.818	355.636	355.455	361.364	375	355.273	368	367.545	364.455
119	PEV (Pre-Erythrocytic Vaccine)	3	0.75	2	100	5-17mo	5, 6, & 7 months	None	0.7	0.81	0.93	0.93	NA	NA	None	NA	NA	NA	NA	NA	NA	NA	NA	None	NA	NA	NA	NA	NA	NA	NA	NA	0.8	Cases in <5yo per 100,000 population	51608.3	48171.4	47156.2	47500	48436.4	48668.5	48815.7	48785.5	48752.6	48944.5	48768.6	48716.7	48860.7	48859.1	48764.5
119	PEV (Pre-Erythrocytic Vaccine)	3	0.75	2	100	5-17mo	5, 6, & 7 months	None	0.7	0.81	0.93	0.93	NA	NA	None	NA	NA	NA	NA	NA	NA	NA	NA	None	NA	NA	NA	NA	NA	NA	NA	NA	0.8	Severe Cases in <5yo per 100,000 population	1345.27	1247.55	1312.45	1397.64	1420.82	1432.09	1450.91	1447.27	1441.18	1446.18	1437.09	1476.45	1481.27	1446	1460.45
119	PEV (Pre-Erythrocytic Vaccine)	3	0.75	2	100	5-17mo	5, 6, & 7 months	None	0.7	0.81	0.93	0.93	NA	NA	None	NA	NA	NA	NA	NA	NA	NA	NA	None	NA	NA	NA	NA	NA	NA	NA	NA	0.8	Deaths in < 5yo per 100,000 population	325.818	299.636	301.364	307.182	311.273	309	315.909	314.091	313.545	317.182	332	311.182	324.091	321.364	320.727
119	PEV (Pre-Erythrocytic Vaccine)	3	0.75	2	100	5-17mo	5, 6, & 7 months	None	0.7	0.81	0.93	0.93	NA	NA	None	NA	NA	NA	NA	NA	NA	NA	NA	None	NA	NA	NA	NA	NA	NA	NA	NA	0.8	DALYs per 100,000 population	9649.2	8930.01	9048.49	9139.78	9254.86	9388.38	9553.7	9616.88	9618.96	9756.06	10103.3	9611.65	9948.61	9927.52	9846.16
119	PEV (Pre-Erythrocytic Vaccine)	3	0.75	2	100	5-17mo	5, 6, & 7 months	None	0.7	0.81	0.93	0.93	NA	NA	None	NA	NA	NA	NA	NA	NA	NA	NA	None	NA	NA	NA	NA	NA	NA	NA	NA	0.8	Income and productivity gains from delivering vaccine (US$ / dose)	0.443878	1.32895	1.51549	1.38493	1.01671	0.396461	-0.317141	-0.852941	-1.46177	-1.83466	-2.10244	-2.37324	-2.5677	-2.69444	-2.78677
120	PEV (Pre-Erythrocytic Vaccine)	3	0.75	2	100	5-17mo	5, 6, & 7 months	None	0.5	0.69	0.85	0.85	NA	NA	None	NA	NA	NA	NA	NA	NA	NA	NA	None	NA	NA	NA	NA	NA	NA	NA	NA	0.8	Cases per 100,000 population	110555	108078	107094	107556	108327	109404	110463	111890	112571	113253	113775	114286	114473	114630	114827
120	PEV (Pre-Erythrocytic Vaccine)	3	0.75	2	100	5-17mo	5, 6, & 7 months	None	0.5	0.69	0.85	0.85	NA	NA	None	NA	NA	NA	NA	NA	NA	NA	NA	None	NA	NA	NA	NA	NA	NA	NA	NA	0.8	Severe Cases per 100,000 population	1455.45	1414.82	1458.27	1523.09	1562	1560.45	1589.55	1589.64	1603.27	1596.27	1598.82	1607.82	1615.09	1619.64	1602.64
120	PEV (Pre-Erythrocytic Vaccine)	3	0.75	2	100	5-17mo	5, 6, & 7 months	None	0.5	0.69	0.85	0.85	NA	NA	None	NA	NA	NA	NA	NA	NA	NA	NA	None	NA	NA	NA	NA	NA	NA	NA	NA	0.8	Deaths per 100,000 population	357	340.727	340.091	337.727	353	349.545	360.364	356.091	361.182	363.364	366.727	362.909	355.364	362.273	346.182
120	PEV (Pre-Erythrocytic Vaccine)	3	0.75	2	100	5-17mo	5, 6, & 7 months	None	0.5	0.69	0.85	0.85	NA	NA	None	NA	NA	NA	NA	NA	NA	NA	NA	None	NA	NA	NA	NA	NA	NA	NA	NA	0.8	Cases in <5yo per 100,000 population	51844.5	49394.5	48478.7	48770.7	49512.5	49745.3	49716.5	49868.2	49851.6	49808.4	49846.8	49904.5	49948.8	49800.6	49806.2
120	PEV (Pre-Erythrocytic Vaccine)	3	0.75	2	100	5-17mo	5, 6, & 7 months	None	0.5	0.69	0.85	0.85	NA	NA	None	NA	NA	NA	NA	NA	NA	NA	NA	None	NA	NA	NA	NA	NA	NA	NA	NA	0.8	Severe Cases in <5yo per 100,000 population	1341.09	1303.09	1337.36	1406.73	1441.82	1424.91	1435.36	1422.82	1436.73	1421.64	1429.36	1438.82	1444.64	1444.73	1434.91
120	PEV (Pre-Erythrocytic Vaccine)	3	0.75	2	100	5-17mo	5, 6, & 7 months	None	0.5	0.69	0.85	0.85	NA	NA	None	NA	NA	NA	NA	NA	NA	NA	NA	None	NA	NA	NA	NA	NA	NA	NA	NA	0.8	Deaths in < 5yo per 100,000 population	324.818	312.818	309.545	308.636	319.182	314.636	322.909	316	323.273	323.455	322.727	321.455	315.727	326.818	307.909
120	PEV (Pre-Erythrocytic Vaccine)	3	0.75	2	100	5-17mo	5, 6, & 7 months	None	0.5	0.69	0.85	0.85	NA	NA	None	NA	NA	NA	NA	NA	NA	NA	NA	None	NA	NA	NA	NA	NA	NA	NA	NA	0.8	DALYs per 100,000 population	9612.91	9166.53	9162.78	9126.13	9525.41	9454.75	9741.03	9630.73	9757.08	9794.3	9879.58	9791.93	9630.88	9800.24	9364.71
120	PEV (Pre-Erythrocytic Vaccine)	3	0.75	2	100	5-17mo	5, 6, & 7 months	None	0.5	0.69	0.85	0.85	NA	NA	None	NA	NA	NA	NA	NA	NA	NA	NA	None	NA	NA	NA	NA	NA	NA	NA	NA	0.8	Income and productivity gains from delivering vaccine (US$ / dose)	0.561922	1.26199	1.51629	1.27637	0.973626	0.431482	-0.277743	-1.02756	-1.43994	-1.84453	-2.09501	-2.41603	-2.53326	-2.63797	-2.72893
121	PEV (Pre-Erythrocytic Vaccine)	3	0.75	4	0.1	5-17mo	5, 6, & 7 months	None	0.89	0.95	0.97	0.97	NA	NA	None	NA	NA	NA	NA	NA	NA	NA	NA	None	NA	NA	NA	NA	NA	NA	NA	NA	0.8	Cases per 100,000 population	8597.33	8532.31	8319.95	8220.45	8075.65	7942.17	7789.59	7632.95	7523.25	7387.76	7337.15	7260.85	7208.9	7162.33	7135.81
121	PEV (Pre-Erythrocytic Vaccine)	3	0.75	4	0.1	5-17mo	5, 6, & 7 months	None	0.89	0.95	0.97	0.97	NA	NA	None	NA	NA	NA	NA	NA	NA	NA	NA	None	NA	NA	NA	NA	NA	NA	NA	NA	0.8	Severe Cases per 100,000 population	151.436	146.209	139.345	136.636	132.409	128.764	128.491	122.873	121.509	119.7	122.345	119.818	119.255	120.873	119.845
121	PEV (Pre-Erythrocytic Vaccine)	3	0.75	4	0.1	5-17mo	5, 6, & 7 months	None	0.89	0.95	0.97	0.97	NA	NA	None	NA	NA	NA	NA	NA	NA	NA	NA	None	NA	NA	NA	NA	NA	NA	NA	NA	0.8	Deaths per 100,000 population	30.8727	30.2364	29.4273	29.2273	28.3455	27.8455	26.7455	27.5182	25.9909	25.8818	26.5455	25.7545	26.6727	26.0455	25.9364
121	PEV (Pre-Erythrocytic Vaccine)	3	0.75	4	0.1	5-17mo	5, 6, & 7 months	None	0.89	0.95	0.97	0.97	NA	NA	None	NA	NA	NA	NA	NA	NA	NA	NA	None	NA	NA	NA	NA	NA	NA	NA	NA	0.8	Cases in <5yo per 100,000 population	687.218	607.873	521.791	446.464	381.509	358.355	354.964	349.809	343.427	335.982	332.045	330.964	331.927	329.636	323.945
121	PEV (Pre-Erythrocytic Vaccine)	3	0.75	4	0.1	5-17mo	5, 6, & 7 months	None	0.89	0.95	0.97	0.97	NA	NA	None	NA	NA	NA	NA	NA	NA	NA	NA	None	NA	NA	NA	NA	NA	NA	NA	NA	0.8	Severe Cases in <5yo per 100,000 population	34.4818	31.3727	25.0091	23.0364	20.8455	19.1818	18.8727	18.6182	17.8	17.7455	17.8455	17.7727	17.5909	17.1273	16.5364
121	PEV (Pre-Erythrocytic Vaccine)	3	0.75	4	0.1	5-17mo	5, 6, & 7 months	None	0.89	0.95	0.97	0.97	NA	NA	None	NA	NA	NA	NA	NA	NA	NA	NA	None	NA	NA	NA	NA	NA	NA	NA	NA	0.8	Deaths in < 5yo per 100,000 population	8.13636	7.76364	6.78182	6.59091	6.12727	6.1	5.80909	6.2	5.86364	5.69091	6.2	6.13636	6.14545	5.84545	5.60909
121	PEV (Pre-Erythrocytic Vaccine)	3	0.75	4	0.1	5-17mo	5, 6, & 7 months	None	0.89	0.95	0.97	0.97	NA	NA	None	NA	NA	NA	NA	NA	NA	NA	NA	None	NA	NA	NA	NA	NA	NA	NA	NA	0.8	DALYs per 100,000 population	787.087	771.172	749.377	742.504	716.949	705.071	681.207	694.315	655.25	654.674	669.097	650.703	671.893	659.775	652.369
121	PEV (Pre-Erythrocytic Vaccine)	3	0.75	4	0.1	5-17mo	5, 6, & 7 months	None	0.89	0.95	0.97	0.97	NA	NA	None	NA	NA	NA	NA	NA	NA	NA	NA	None	NA	NA	NA	NA	NA	NA	NA	NA	0.8	Income and productivity gains from delivering vaccine (US$ / dose)	-0.00317096	0.0149024	0.0832957	0.110985	0.159468	0.207955	0.262397	0.323169	0.359917	0.414821	0.431097	0.461602	0.482906	0.492614	0.507031
122	PEV (Pre-Erythrocytic Vaccine)	3	0.75	4	0.1	5-17mo	5, 6, & 7 months	None	0.7	0.81	0.93	0.93	NA	NA	None	NA	NA	NA	NA	NA	NA	NA	NA	None	NA	NA	NA	NA	NA	NA	NA	NA	0.8	Cases per 100,000 population	8625.13	8539.22	8460.14	8307.38	8185.76	8086.28	7927.78	7863.75	7811.55	7728.31	7648.21	7566.55	7555.34	7513.52	7429.52
122	PEV (Pre-Erythrocytic Vaccine)	3	0.75	4	0.1	5-17mo	5, 6, & 7 months	None	0.7	0.81	0.93	0.93	NA	NA	None	NA	NA	NA	NA	NA	NA	NA	NA	None	NA	NA	NA	NA	NA	NA	NA	NA	0.8	Severe Cases per 100,000 population	151.636	148.682	144.709	138.745	136.673	134.418	131.191	129.836	127.955	126.964	127.264	127.073	127.191	128.518	126.891
122	PEV (Pre-Erythrocytic Vaccine)	3	0.75	4	0.1	5-17mo	5, 6, & 7 months	None	0.7	0.81	0.93	0.93	NA	NA	None	NA	NA	NA	NA	NA	NA	NA	NA	None	NA	NA	NA	NA	NA	NA	NA	NA	0.8	Deaths per 100,000 population	31.8273	30.2364	29.5273	28.6364	28.8273	28.2818	27.9727	28.0273	27.5455	27.6545	27.1364	27.3364	27.5	27.9727	27.4364
122	PEV (Pre-Erythrocytic Vaccine)	3	0.75	4	0.1	5-17mo	5, 6, & 7 months	None	0.7	0.81	0.93	0.93	NA	NA	None	NA	NA	NA	NA	NA	NA	NA	NA	None	NA	NA	NA	NA	NA	NA	NA	NA	0.8	Cases in <5yo per 100,000 population	688.864	618.191	555.818	493.191	440.618	426.291	419.018	411.109	407.736	402.027	401.682	393.509	394.664	394.418	389.545
122	PEV (Pre-Erythrocytic Vaccine)	3	0.75	4	0.1	5-17mo	5, 6, & 7 months	None	0.7	0.81	0.93	0.93	NA	NA	None	NA	NA	NA	NA	NA	NA	NA	NA	None	NA	NA	NA	NA	NA	NA	NA	NA	0.8	Severe Cases in <5yo per 100,000 population	35.3818	31.5727	28.7091	24.5727	23.0545	22.2636	22.1182	21.3455	21.6455	21.1182	21.0545	21.1273	20.2273	20	20.3909
122	PEV (Pre-Erythrocytic Vaccine)	3	0.75	4	0.1	5-17mo	5, 6, & 7 months	None	0.7	0.81	0.93	0.93	NA	NA	None	NA	NA	NA	NA	NA	NA	NA	NA	None	NA	NA	NA	NA	NA	NA	NA	NA	0.8	Deaths in < 5yo per 100,000 population	8.47273	7.65455	6.67273	6.77273	6.64545	6.56364	6.53636	6.19091	6.37273	6.44545	6.35455	6.45455	6.23636	6.12727	6.15455
122	PEV (Pre-Erythrocytic Vaccine)	3	0.75	4	0.1	5-17mo	5, 6, & 7 months	None	0.7	0.81	0.93	0.93	NA	NA	None	NA	NA	NA	NA	NA	NA	NA	NA	None	NA	NA	NA	NA	NA	NA	NA	NA	0.8	DALYs per 100,000 population	809.489	774.021	753.301	727.126	729.763	716.403	708.317	708.843	698.821	699.083	690.026	693.215	693.546	709.625	692.577
122	PEV (Pre-Erythrocytic Vaccine)	3	0.75	4	0.1	5-17mo	5, 6, & 7 months	None	0.7	0.81	0.93	0.93	NA	NA	None	NA	NA	NA	NA	NA	NA	NA	NA	None	NA	NA	NA	NA	NA	NA	NA	NA	0.8	Income and productivity gains from delivering vaccine (US$ / dose)	-0.0157624	0.0154257	0.0423399	0.103695	0.154984	0.195819	0.267838	0.295958	0.317178	0.356822	0.396762	0.428249	0.434988	0.451134	0.493337
123	PEV (Pre-Erythrocytic Vaccine)	3	0.75	4	0.1	5-17mo	5, 6, & 7 months	None	0.5	0.69	0.85	0.85	NA	NA	None	NA	NA	NA	NA	NA	NA	NA	NA	None	NA	NA	NA	NA	NA	NA	NA	NA	0.8	Cases per 100,000 population	8626.62	8487.14	8437.63	8290.36	8184.36	8144.95	8072.14	7953.85	7869.77	7843.15	7750.99	7774.45	7779.45	7726.07	7689.31
123	PEV (Pre-Erythrocytic Vaccine)	3	0.75	4	0.1	5-17mo	5, 6, & 7 months	None	0.5	0.69	0.85	0.85	NA	NA	None	NA	NA	NA	NA	NA	NA	NA	NA	None	NA	NA	NA	NA	NA	NA	NA	NA	0.8	Severe Cases per 100,000 population	152.073	147.427	145.291	138.9	136.055	136.009	134.173	132.445	131.173	132.427	132.209	131.6	131.264	135.6	132.573
123	PEV (Pre-Erythrocytic Vaccine)	3	0.75	4	0.1	5-17mo	5, 6, & 7 months	None	0.5	0.69	0.85	0.85	NA	NA	None	NA	NA	NA	NA	NA	NA	NA	NA	None	NA	NA	NA	NA	NA	NA	NA	NA	0.8	Deaths per 100,000 population	31.2182	30.7727	30.0909	28.5455	29.1	28.8545	28.6636	27.6364	27.9091	28.0455	28.0818	27.7909	27.4455	27.6727	28.0909
123	PEV (Pre-Erythrocytic Vaccine)	3	0.75	4	0.1	5-17mo	5, 6, & 7 months	None	0.5	0.69	0.85	0.85	NA	NA	None	NA	NA	NA	NA	NA	NA	NA	NA	None	NA	NA	NA	NA	NA	NA	NA	NA	0.8	Cases in <5yo per 100,000 population	685.936	629.673	587.745	527.864	490.282	475.318	481.555	464.909	462.6	456.718	457.645	455.009	457.018	451.918	450.036
123	PEV (Pre-Erythrocytic Vaccine)	3	0.75	4	0.1	5-17mo	5, 6, & 7 months	None	0.5	0.69	0.85	0.85	NA	NA	None	NA	NA	NA	NA	NA	NA	NA	NA	None	NA	NA	NA	NA	NA	NA	NA	NA	0.8	Severe Cases in <5yo per 100,000 population	36.2727	32.6364	29.5909	27.3364	25.1636	23.7818	23.9273	24.4545	24.9182	24.1091	24.9091	24.2	24.5545	24.6	23.3091
123	PEV (Pre-Erythrocytic Vaccine)	3	0.75	4	0.1	5-17mo	5, 6, & 7 months	None	0.5	0.69	0.85	0.85	NA	NA	None	NA	NA	NA	NA	NA	NA	NA	NA	None	NA	NA	NA	NA	NA	NA	NA	NA	0.8	Deaths in < 5yo per 100,000 population	8.27273	7.76364	7.2	6.69091	7.11818	6.70909	6.55455	6.67273	7.38182	6.68182	6.98182	6.97273	6.61818	6.31818	6.30909
123	PEV (Pre-Erythrocytic Vaccine)	3	0.75	4	0.1	5-17mo	5, 6, & 7 months	None	0.5	0.69	0.85	0.85	NA	NA	None	NA	NA	NA	NA	NA	NA	NA	NA	None	NA	NA	NA	NA	NA	NA	NA	NA	0.8	DALYs per 100,000 population	792.7	784.334	765.49	727.263	738.723	732.269	724.881	704.451	708.899	714.969	712.919	706.082	699.252	701.588	708.711
123	PEV (Pre-Erythrocytic Vaccine)	3	0.75	4	0.1	5-17mo	5, 6, & 7 months	None	0.5	0.69	0.85	0.85	NA	NA	None	NA	NA	NA	NA	NA	NA	NA	NA	None	NA	NA	NA	NA	NA	NA	NA	NA	0.8	Income and productivity gains from delivering vaccine (US$ / dose)	-0.0208891	0.0599565	0.0771086	0.150647	0.210553	0.229528	0.272071	0.332096	0.379861	0.392013	0.449065	0.438604	0.435136	0.456655	0.489264
124	PEV (Pre-Erythrocytic Vaccine)	3	0.75	4	1	5-17mo	5, 6, & 7 months	None	0.89	0.95	0.97	0.97	NA	NA	None	NA	NA	NA	NA	NA	NA	NA	NA	None	NA	NA	NA	NA	NA	NA	NA	NA	0.8	Cases per 100,000 population	85973.3	85323.1	83199.5	82204.5	80756.5	79421.7	77895.9	76329.5	75232.5	73877.6	73371.5	72608.5	72089	71623.3	71358.1
124	PEV (Pre-Erythrocytic Vaccine)	3	0.75	4	1	5-17mo	5, 6, & 7 months	None	0.89	0.95	0.97	0.97	NA	NA	None	NA	NA	NA	NA	NA	NA	NA	NA	None	NA	NA	NA	NA	NA	NA	NA	NA	0.8	Severe Cases per 100,000 population	1514.36	1462.09	1393.45	1366.36	1324.09	1287.64	1284.91	1228.73	1215.09	1197	1223.45	1198.18	1192.55	1208.73	1198.45
124	PEV (Pre-Erythrocytic Vaccine)	3	0.75	4	1	5-17mo	5, 6, & 7 months	None	0.89	0.95	0.97	0.97	NA	NA	None	NA	NA	NA	NA	NA	NA	NA	NA	None	NA	NA	NA	NA	NA	NA	NA	NA	0.8	Deaths per 100,000 population	308.727	302.364	294.273	292.273	283.455	278.455	267.455	275.182	259.909	258.818	265.455	257.545	266.727	260.455	259.364
124	PEV (Pre-Erythrocytic Vaccine)	3	0.75	4	1	5-17mo	5, 6, & 7 months	None	0.89	0.95	0.97	0.97	NA	NA	None	NA	NA	NA	NA	NA	NA	NA	NA	None	NA	NA	NA	NA	NA	NA	NA	NA	0.8	Cases in <5yo per 100,000 population	6872.18	6078.73	5217.91	4464.64	3815.09	3583.55	3549.64	3498.09	3434.27	3359.82	3320.45	3309.64	3319.27	3296.36	3239.45
124	PEV (Pre-Erythrocytic Vaccine)	3	0.75	4	1	5-17mo	5, 6, & 7 months	None	0.89	0.95	0.97	0.97	NA	NA	None	NA	NA	NA	NA	NA	NA	NA	NA	None	NA	NA	NA	NA	NA	NA	NA	NA	0.8	Severe Cases in <5yo per 100,000 population	344.818	313.727	250.091	230.364	208.455	191.818	188.727	186.182	178	177.455	178.455	177.727	175.909	171.273	165.364
124	PEV (Pre-Erythrocytic Vaccine)	3	0.75	4	1	5-17mo	5, 6, & 7 months	None	0.89	0.95	0.97	0.97	NA	NA	None	NA	NA	NA	NA	NA	NA	NA	NA	None	NA	NA	NA	NA	NA	NA	NA	NA	0.8	Deaths in < 5yo per 100,000 population	81.3636	77.6364	67.8182	65.9091	61.2727	61	58.0909	62	58.6364	56.9091	62	61.3636	61.4545	58.4545	56.0909
124	PEV (Pre-Erythrocytic Vaccine)	3	0.75	4	1	5-17mo	5, 6, & 7 months	None	0.89	0.95	0.97	0.97	NA	NA	None	NA	NA	NA	NA	NA	NA	NA	NA	None	NA	NA	NA	NA	NA	NA	NA	NA	0.8	DALYs per 100,000 population	7870.87	7711.72	7493.77	7425.04	7169.49	7050.71	6812.07	6943.15	6552.5	6546.74	6690.97	6507.03	6718.93	6597.75	6523.69
124	PEV (Pre-Erythrocytic Vaccine)	3	0.75	4	1	5-17mo	5, 6, & 7 months	None	0.89	0.95	0.97	0.97	NA	NA	None	NA	NA	NA	NA	NA	NA	NA	NA	None	NA	NA	NA	NA	NA	NA	NA	NA	0.8	Income and productivity gains from delivering vaccine (US$ / dose)	-0.0317096	0.149024	0.832957	1.10985	1.59468	2.07955	2.62397	3.23169	3.59917	4.14821	4.31097	4.61602	4.82906	4.92614	5.07031
125	PEV (Pre-Erythrocytic Vaccine)	3	0.75	4	1	5-17mo	5, 6, & 7 months	None	0.7	0.81	0.93	0.93	NA	NA	None	NA	NA	NA	NA	NA	NA	NA	NA	None	NA	NA	NA	NA	NA	NA	NA	NA	0.8	Cases per 100,000 population	86251.3	85392.2	84601.4	83073.8	81857.6	80862.8	79277.8	78637.5	78115.5	77283.1	76482.1	75665.5	75553.4	75135.2	74295.2
125	PEV (Pre-Erythrocytic Vaccine)	3	0.75	4	1	5-17mo	5, 6, & 7 months	None	0.7	0.81	0.93	0.93	NA	NA	None	NA	NA	NA	NA	NA	NA	NA	NA	None	NA	NA	NA	NA	NA	NA	NA	NA	0.8	Severe Cases per 100,000 population	1516.36	1486.82	1447.09	1387.45	1366.73	1344.18	1311.91	1298.36	1279.55	1269.64	1272.64	1270.73	1271.91	1285.18	1268.91
125	PEV (Pre-Erythrocytic Vaccine)	3	0.75	4	1	5-17mo	5, 6, & 7 months	None	0.7	0.81	0.93	0.93	NA	NA	None	NA	NA	NA	NA	NA	NA	NA	NA	None	NA	NA	NA	NA	NA	NA	NA	NA	0.8	Deaths per 100,000 population	318.273	302.364	295.273	286.364	288.273	282.818	279.727	280.273	275.455	276.545	271.364	273.364	275	279.727	274.364
125	PEV (Pre-Erythrocytic Vaccine)	3	0.75	4	1	5-17mo	5, 6, & 7 months	None	0.7	0.81	0.93	0.93	NA	NA	None	NA	NA	NA	NA	NA	NA	NA	NA	None	NA	NA	NA	NA	NA	NA	NA	NA	0.8	Cases in <5yo per 100,000 population	6888.64	6181.91	5558.18	4931.91	4406.18	4262.91	4190.18	4111.09	4077.36	4020.27	4016.82	3935.09	3946.64	3944.18	3895.45
125	PEV (Pre-Erythrocytic Vaccine)	3	0.75	4	1	5-17mo	5, 6, & 7 months	None	0.7	0.81	0.93	0.93	NA	NA	None	NA	NA	NA	NA	NA	NA	NA	NA	None	NA	NA	NA	NA	NA	NA	NA	NA	0.8	Severe Cases in <5yo per 100,000 population	353.818	315.727	287.091	245.727	230.545	222.636	221.182	213.455	216.455	211.182	210.545	211.273	202.273	200	203.909
125	PEV (Pre-Erythrocytic Vaccine)	3	0.75	4	1	5-17mo	5, 6, & 7 months	None	0.7	0.81	0.93	0.93	NA	NA	None	NA	NA	NA	NA	NA	NA	NA	NA	None	NA	NA	NA	NA	NA	NA	NA	NA	0.8	Deaths in < 5yo per 100,000 population	84.7273	76.5455	66.7273	67.7273	66.4545	65.6364	65.3636	61.9091	63.7273	64.4545	63.5455	64.5455	62.3636	61.2727	61.5455
125	PEV (Pre-Erythrocytic Vaccine)	3	0.75	4	1	5-17mo	5, 6, & 7 months	None	0.7	0.81	0.93	0.93	NA	NA	None	NA	NA	NA	NA	NA	NA	NA	NA	None	NA	NA	NA	NA	NA	NA	NA	NA	0.8	DALYs per 100,000 population	8094.89	7740.21	7533.01	7271.26	7297.63	7164.03	7083.17	7088.43	6988.21	6990.83	6900.26	6932.15	6935.46	7096.25	6925.77
125	PEV (Pre-Erythrocytic Vaccine)	3	0.75	4	1	5-17mo	5, 6, & 7 months	None	0.7	0.81	0.93	0.93	NA	NA	None	NA	NA	NA	NA	NA	NA	NA	NA	None	NA	NA	NA	NA	NA	NA	NA	NA	0.8	Income and productivity gains from delivering vaccine (US$ / dose)	-0.157624	0.154257	0.423399	1.03695	1.54984	1.95819	2.67838	2.95958	3.17178	3.56822	3.96762	4.28249	4.34988	4.51134	4.93337
126	PEV (Pre-Erythrocytic Vaccine)	3	0.75	4	1	5-17mo	5, 6, & 7 months	None	0.5	0.69	0.85	0.85	NA	NA	None	NA	NA	NA	NA	NA	NA	NA	NA	None	NA	NA	NA	NA	NA	NA	NA	NA	0.8	Cases per 100,000 population	86266.2	84871.4	84376.3	82903.6	81843.6	81449.5	80721.4	79538.5	78697.7	78431.5	77509.9	77744.5	77794.5	77260.7	76893.1
126	PEV (Pre-Erythrocytic Vaccine)	3	0.75	4	1	5-17mo	5, 6, & 7 months	None	0.5	0.69	0.85	0.85	NA	NA	None	NA	NA	NA	NA	NA	NA	NA	NA	None	NA	NA	NA	NA	NA	NA	NA	NA	0.8	Severe Cases per 100,000 population	1520.73	1474.27	1452.91	1389	1360.55	1360.09	1341.73	1324.45	1311.73	1324.27	1322.09	1316	1312.64	1356	1325.73
126	PEV (Pre-Erythrocytic Vaccine)	3	0.75	4	1	5-17mo	5, 6, & 7 months	None	0.5	0.69	0.85	0.85	NA	NA	None	NA	NA	NA	NA	NA	NA	NA	NA	None	NA	NA	NA	NA	NA	NA	NA	NA	0.8	Deaths per 100,000 population	312.182	307.727	300.909	285.455	291	288.545	286.636	276.364	279.091	280.455	280.818	277.909	274.455	276.727	280.909
126	PEV (Pre-Erythrocytic Vaccine)	3	0.75	4	1	5-17mo	5, 6, & 7 months	None	0.5	0.69	0.85	0.85	NA	NA	None	NA	NA	NA	NA	NA	NA	NA	NA	None	NA	NA	NA	NA	NA	NA	NA	NA	0.8	Cases in <5yo per 100,000 population	6859.36	6296.73	5877.45	5278.64	4902.82	4753.18	4815.55	4649.09	4626	4567.18	4576.45	4550.09	4570.18	4519.18	4500.36
126	PEV (Pre-Erythrocytic Vaccine)	3	0.75	4	1	5-17mo	5, 6, & 7 months	None	0.5	0.69	0.85	0.85	NA	NA	None	NA	NA	NA	NA	NA	NA	NA	NA	None	NA	NA	NA	NA	NA	NA	NA	NA	0.8	Severe Cases in <5yo per 100,000 population	362.727	326.364	295.909	273.364	251.636	237.818	239.273	244.545	249.182	241.091	249.091	242	245.545	246	233.091
126	PEV (Pre-Erythrocytic Vaccine)	3	0.75	4	1	5-17mo	5, 6, & 7 months	None	0.5	0.69	0.85	0.85	NA	NA	None	NA	NA	NA	NA	NA	NA	NA	NA	None	NA	NA	NA	NA	NA	NA	NA	NA	0.8	Deaths in < 5yo per 100,000 population	82.7273	77.6364	72	66.9091	71.1818	67.0909	65.5455	66.7273	73.8182	66.8182	69.8182	69.7273	66.1818	63.1818	63.0909
126	PEV (Pre-Erythrocytic Vaccine)	3	0.75	4	1	5-17mo	5, 6, & 7 months	None	0.5	0.69	0.85	0.85	NA	NA	None	NA	NA	NA	NA	NA	NA	NA	NA	None	NA	NA	NA	NA	NA	NA	NA	NA	0.8	DALYs per 100,000 population	7927	7843.34	7654.9	7272.63	7387.23	7322.69	7248.81	7044.51	7088.99	7149.69	7129.19	7060.82	6992.52	7015.88	7087.11
126	PEV (Pre-Erythrocytic Vaccine)	3	0.75	4	1	5-17mo	5, 6, & 7 months	None	0.5	0.69	0.85	0.85	NA	NA	None	NA	NA	NA	NA	NA	NA	NA	NA	None	NA	NA	NA	NA	NA	NA	NA	NA	0.8	Income and productivity gains from delivering vaccine (US$ / dose)	-0.208891	0.599565	0.771086	1.50647	2.10553	2.29528	2.72071	3.32096	3.79861	3.92013	4.49065	4.38604	4.35136	4.56655	4.89264
127	PEV (Pre-Erythrocytic Vaccine)	3	0.75	4	10	5-17mo	5, 6, & 7 months	None	0.89	0.95	0.97	0.97	NA	NA	None	NA	NA	NA	NA	NA	NA	NA	NA	None	NA	NA	NA	NA	NA	NA	NA	NA	0.8	Cases per 100,000 population	139647	135704	132348	129804	127834	126496	125646	125398	125250	125576	126134	126320	126961	128027	128515
127	PEV (Pre-Erythrocytic Vaccine)	3	0.75	4	10	5-17mo	5, 6, & 7 months	None	0.89	0.95	0.97	0.97	NA	NA	None	NA	NA	NA	NA	NA	NA	NA	NA	None	NA	NA	NA	NA	NA	NA	NA	NA	0.8	Severe Cases per 100,000 population	1822.91	1640.27	1502.82	1474.82	1458	1503.91	1518.55	1544.09	1576.55	1628.27	1662.36	1700.64	1715.18	1736.36	1742.27
127	PEV (Pre-Erythrocytic Vaccine)	3	0.75	4	10	5-17mo	5, 6, & 7 months	None	0.89	0.95	0.97	0.97	NA	NA	None	NA	NA	NA	NA	NA	NA	NA	NA	None	NA	NA	NA	NA	NA	NA	NA	NA	0.8	Deaths per 100,000 population	357.455	325.273	306.545	291.545	297.727	299.364	308.091	304.273	304.091	324.455	329.182	328.182	329	337.909	341.545
127	PEV (Pre-Erythrocytic Vaccine)	3	0.75	4	10	5-17mo	5, 6, & 7 months	None	0.89	0.95	0.97	0.97	NA	NA	None	NA	NA	NA	NA	NA	NA	NA	NA	None	NA	NA	NA	NA	NA	NA	NA	NA	0.8	Cases in <5yo per 100,000 population	30035.4	26400	23358.2	21116.3	19452.8	19070.3	19059.8	18870.7	18871.1	18839.2	18900.2	18936.8	18904.9	18993.2	18926.5
127	PEV (Pre-Erythrocytic Vaccine)	3	0.75	4	10	5-17mo	5, 6, & 7 months	None	0.89	0.95	0.97	0.97	NA	NA	None	NA	NA	NA	NA	NA	NA	NA	NA	None	NA	NA	NA	NA	NA	NA	NA	NA	0.8	Severe Cases in <5yo per 100,000 population	1180.91	1008.73	873.818	836.455	833.455	846.364	845	828.636	830.818	842.455	831.273	842.545	837.545	851.455	840.273
127	PEV (Pre-Erythrocytic Vaccine)	3	0.75	4	10	5-17mo	5, 6, & 7 months	None	0.89	0.95	0.97	0.97	NA	NA	None	NA	NA	NA	NA	NA	NA	NA	NA	None	NA	NA	NA	NA	NA	NA	NA	NA	0.8	Deaths in < 5yo per 100,000 population	231.364	194.909	177.727	168.273	171.818	173.091	177.818	165	162.364	171.727	171.364	167.455	167.727	169.727	171.545
127	PEV (Pre-Erythrocytic Vaccine)	3	0.75	4	10	5-17mo	5, 6, & 7 months	None	0.89	0.95	0.97	0.97	NA	NA	None	NA	NA	NA	NA	NA	NA	NA	NA	None	NA	NA	NA	NA	NA	NA	NA	NA	0.8	DALYs per 100,000 population	9679.03	8813.74	8305.84	7895.65	8045.3	8093.29	8384.28	8256.08	8247.72	8759.55	8923.38	8878.03	8917.5	9148.95	9219.15
127	PEV (Pre-Erythrocytic Vaccine)	3	0.75	4	10	5-17mo	5, 6, & 7 months	None	0.89	0.95	0.97	0.97	NA	NA	None	NA	NA	NA	NA	NA	NA	NA	NA	None	NA	NA	NA	NA	NA	NA	NA	NA	0.8	Income and productivity gains from delivering vaccine (US$ / dose)	0.21121	1.1187	1.95017	2.45361	2.94895	3.28977	3.59086	3.6433	3.66246	3.4488	3.22758	3.16446	2.88172	2.49034	2.26524
128	PEV (Pre-Erythrocytic Vaccine)	3	0.75	4	10	5-17mo	5, 6, & 7 months	None	0.7	0.81	0.93	0.93	NA	NA	None	NA	NA	NA	NA	NA	NA	NA	NA	None	NA	NA	NA	NA	NA	NA	NA	NA	0.8	Cases per 100,000 population	139949	136430	133618	131781	130242	128937	128289	128057	127890	128316	128831	129009	129394	130135	130507
128	PEV (Pre-Erythrocytic Vaccine)	3	0.75	4	10	5-17mo	5, 6, & 7 months	None	0.7	0.81	0.93	0.93	NA	NA	None	NA	NA	NA	NA	NA	NA	NA	NA	None	NA	NA	NA	NA	NA	NA	NA	NA	0.8	Severe Cases per 100,000 population	1824.82	1654.64	1576.27	1535.27	1532.09	1558.55	1581.73	1614.18	1642.91	1691.64	1716.55	1740.73	1722.55	1755.91	1791.18
128	PEV (Pre-Erythrocytic Vaccine)	3	0.75	4	10	5-17mo	5, 6, & 7 months	None	0.7	0.81	0.93	0.93	NA	NA	None	NA	NA	NA	NA	NA	NA	NA	NA	None	NA	NA	NA	NA	NA	NA	NA	NA	0.8	Deaths per 100,000 population	364.818	336	312.364	312.909	317.182	313.182	310.273	320.091	330.182	336	334.909	334.455	333.909	348.455	356.636
128	PEV (Pre-Erythrocytic Vaccine)	3	0.75	4	10	5-17mo	5, 6, & 7 months	None	0.7	0.81	0.93	0.93	NA	NA	None	NA	NA	NA	NA	NA	NA	NA	NA	None	NA	NA	NA	NA	NA	NA	NA	NA	0.8	Cases in <5yo per 100,000 population	30203.4	27202.3	24646.8	22913.2	21530.9	21113.4	21154.5	21017.6	21029.1	21086	21153.2	21067.2	21002.9	21178.3	21041.6
128	PEV (Pre-Erythrocytic Vaccine)	3	0.75	4	10	5-17mo	5, 6, & 7 months	None	0.7	0.81	0.93	0.93	NA	NA	None	NA	NA	NA	NA	NA	NA	NA	NA	None	NA	NA	NA	NA	NA	NA	NA	NA	0.8	Severe Cases in <5yo per 100,000 population	1196.18	1027.91	958.818	912.182	903.727	909.364	909.818	915.091	908.273	926.455	912.182	929	893.818	907.545	912
128	PEV (Pre-Erythrocytic Vaccine)	3	0.75	4	10	5-17mo	5, 6, & 7 months	None	0.7	0.81	0.93	0.93	NA	NA	None	NA	NA	NA	NA	NA	NA	NA	NA	None	NA	NA	NA	NA	NA	NA	NA	NA	0.8	Deaths in < 5yo per 100,000 population	233.727	210.091	190.545	188.091	186.727	186.545	182.545	184.545	183.273	187.909	178.455	177.818	177.818	181.364	185
128	PEV (Pre-Erythrocytic Vaccine)	3	0.75	4	10	5-17mo	5, 6, & 7 months	None	0.7	0.81	0.93	0.93	NA	NA	None	NA	NA	NA	NA	NA	NA	NA	NA	None	NA	NA	NA	NA	NA	NA	NA	NA	0.8	DALYs per 100,000 population	9887.9	9084.68	8495.31	8454.07	8584.35	8471.91	8474.95	8673.68	8944.23	9073.41	9053.46	9089.32	9020.12	9372.36	9641.65
128	PEV (Pre-Erythrocytic Vaccine)	3	0.75	4	10	5-17mo	5, 6, & 7 months	None	0.7	0.81	0.93	0.93	NA	NA	None	NA	NA	NA	NA	NA	NA	NA	NA	None	NA	NA	NA	NA	NA	NA	NA	NA	0.8	Income and productivity gains from delivering vaccine (US$ / dose)	0.137948	1.22778	1.97636	2.45235	2.87038	3.32546	3.59562	3.67959	3.69419	3.48012	3.19723	3.05963	2.86925	2.55914	2.28142
129	PEV (Pre-Erythrocytic Vaccine)	3	0.75	4	10	5-17mo	5, 6, & 7 months	None	0.5	0.69	0.85	0.85	NA	NA	None	NA	NA	NA	NA	NA	NA	NA	NA	None	NA	NA	NA	NA	NA	NA	NA	NA	0.8	Cases per 100,000 population	140137	137205	135156	133406	132204	131724	131183	130866	130936	131065	131246	131748	131882	132654	132963
129	PEV (Pre-Erythrocytic Vaccine)	3	0.75	4	10	5-17mo	5, 6, & 7 months	None	0.5	0.69	0.85	0.85	NA	NA	None	NA	NA	NA	NA	NA	NA	NA	NA	None	NA	NA	NA	NA	NA	NA	NA	NA	0.8	Severe Cases per 100,000 population	1817.27	1707.45	1643.64	1589.36	1621.18	1628.82	1643.36	1658.09	1692.55	1700.09	1748.64	1744.55	1772.91	1800.73	1803
129	PEV (Pre-Erythrocytic Vaccine)	3	0.75	4	10	5-17mo	5, 6, & 7 months	None	0.5	0.69	0.85	0.85	NA	NA	None	NA	NA	NA	NA	NA	NA	NA	NA	None	NA	NA	NA	NA	NA	NA	NA	NA	0.8	Deaths per 100,000 population	364.727	334.545	323.364	317	326.091	319.636	330.364	330.727	326.818	333.818	328.455	343	341.818	359.091	354.909
129	PEV (Pre-Erythrocytic Vaccine)	3	0.75	4	10	5-17mo	5, 6, & 7 months	None	0.5	0.69	0.85	0.85	NA	NA	None	NA	NA	NA	NA	NA	NA	NA	NA	None	NA	NA	NA	NA	NA	NA	NA	NA	0.8	Cases in <5yo per 100,000 population	30304.1	27942.8	26104.5	24570.5	23356.5	23421.2	23277.3	23272.3	23285.5	23197	23243.3	23294.5	23147.1	23278.4	23325.5
129	PEV (Pre-Erythrocytic Vaccine)	3	0.75	4	10	5-17mo	5, 6, & 7 months	None	0.5	0.69	0.85	0.85	NA	NA	None	NA	NA	NA	NA	NA	NA	NA	NA	None	NA	NA	NA	NA	NA	NA	NA	NA	0.8	Severe Cases in <5yo per 100,000 population	1192.55	1068	1017.91	974	990.273	991.818	983.091	975.636	979.455	962.636	993.455	968.909	986.636	993.091	995.636
129	PEV (Pre-Erythrocytic Vaccine)	3	0.75	4	10	5-17mo	5, 6, & 7 months	None	0.5	0.69	0.85	0.85	NA	NA	None	NA	NA	NA	NA	NA	NA	NA	NA	None	NA	NA	NA	NA	NA	NA	NA	NA	0.8	Deaths in < 5yo per 100,000 population	237.091	207.545	199.273	193.818	198.545	193.909	194.273	201	194.364	197.091	188.909	196.545	196.909	202.364	196
129	PEV (Pre-Erythrocytic Vaccine)	3	0.75	4	10	5-17mo	5, 6, & 7 months	None	0.5	0.69	0.85	0.85	NA	NA	None	NA	NA	NA	NA	NA	NA	NA	NA	None	NA	NA	NA	NA	NA	NA	NA	NA	0.8	DALYs per 100,000 population	9910.51	9099.66	8825.47	8611.65	8881.53	8667.04	8961.05	8962.01	8894.74	9064.91	8905.2	9326.64	9312.21	9732.1	9603.49
129	PEV (Pre-Erythrocytic Vaccine)	3	0.75	4	10	5-17mo	5, 6, & 7 months	None	0.5	0.69	0.85	0.85	NA	NA	None	NA	NA	NA	NA	NA	NA	NA	NA	None	NA	NA	NA	NA	NA	NA	NA	NA	0.8	Income and productivity gains from delivering vaccine (US$ / dose)	0.0943356	1.21674	1.94114	2.59955	2.92307	3.22297	3.46121	3.57617	3.5495	3.35551	3.22958	2.95008	2.77186	2.37356	2.1622
130	PEV (Pre-Erythrocytic Vaccine)	3	0.75	4	100	5-17mo	5, 6, & 7 months	None	0.89	0.95	0.97	0.97	NA	NA	None	NA	NA	NA	NA	NA	NA	NA	NA	None	NA	NA	NA	NA	NA	NA	NA	NA	0.8	Cases per 100,000 population	109830	104448	101951	101438	102138	103930	106045	108403	110620	112772	114391	115959	117282	118073	118891
130	PEV (Pre-Erythrocytic Vaccine)	3	0.75	4	100	5-17mo	5, 6, & 7 months	None	0.89	0.95	0.97	0.97	NA	NA	None	NA	NA	NA	NA	NA	NA	NA	NA	None	NA	NA	NA	NA	NA	NA	NA	NA	0.8	Severe Cases per 100,000 population	1425	1270.64	1299.36	1392.55	1496.27	1566	1609.09	1648.45	1663.27	1675.18	1683.09	1661.64	1661.73	1699.09	1690.55
130	PEV (Pre-Erythrocytic Vaccine)	3	0.75	4	100	5-17mo	5, 6, & 7 months	None	0.89	0.95	0.97	0.97	NA	NA	None	NA	NA	NA	NA	NA	NA	NA	NA	None	NA	NA	NA	NA	NA	NA	NA	NA	0.8	Deaths per 100,000 population	352.091	304.091	311.727	311.182	328.909	334.727	333.364	353.091	345.545	356.909	358.182	361.364	356.273	355.818	360
130	PEV (Pre-Erythrocytic Vaccine)	3	0.75	4	100	5-17mo	5, 6, & 7 months	None	0.89	0.95	0.97	0.97	NA	NA	None	NA	NA	NA	NA	NA	NA	NA	NA	None	NA	NA	NA	NA	NA	NA	NA	NA	0.8	Cases in <5yo per 100,000 population	51127.5	45964.9	43357	42692.8	43129.2	43509.5	43549.5	43684.3	43723.5	43809.6	43691.7	43807	43917.3	43922.4	43986.9
130	PEV (Pre-Erythrocytic Vaccine)	3	0.75	4	100	5-17mo	5, 6, & 7 months	None	0.89	0.95	0.97	0.97	NA	NA	None	NA	NA	NA	NA	NA	NA	NA	NA	None	NA	NA	NA	NA	NA	NA	NA	NA	0.8	Severe Cases in <5yo per 100,000 population	1314	1152.64	1181.18	1272.36	1364.45	1390.82	1395.45	1407.82	1395.73	1399.36	1391.18	1374.36	1380.73	1410.82	1397
130	PEV (Pre-Erythrocytic Vaccine)	3	0.75	4	100	5-17mo	5, 6, & 7 months	None	0.89	0.95	0.97	0.97	NA	NA	None	NA	NA	NA	NA	NA	NA	NA	NA	None	NA	NA	NA	NA	NA	NA	NA	NA	0.8	Deaths in < 5yo per 100,000 population	322.273	274.545	279.091	278.182	296.364	291.909	288.182	302.273	287.455	294.727	299.636	301.636	297	293.273	294.273
130	PEV (Pre-Erythrocytic Vaccine)	3	0.75	4	100	5-17mo	5, 6, & 7 months	None	0.89	0.95	0.97	0.97	NA	NA	None	NA	NA	NA	NA	NA	NA	NA	NA	None	NA	NA	NA	NA	NA	NA	NA	NA	0.8	DALYs per 100,000 population	9481.11	8224.93	8422.61	8397.24	8859.93	9048.89	9045.43	9553.89	9328.14	9648.59	9690.4	9779.65	9640.43	9625.86	9774.63
130	PEV (Pre-Erythrocytic Vaccine)	3	0.75	4	100	5-17mo	5, 6, & 7 months	None	0.89	0.95	0.97	0.97	NA	NA	None	NA	NA	NA	NA	NA	NA	NA	NA	None	NA	NA	NA	NA	NA	NA	NA	NA	0.8	Income and productivity gains from delivering vaccine (US$ / dose)	0.528648	1.64117	2.08002	2.07418	1.77692	1.12126	0.31757	-0.584316	-1.42998	-2.24039	-2.83299	-3.3817	-3.87044	-4.19567	-4.49437
131	PEV (Pre-Erythrocytic Vaccine)	3	0.75	4	100	5-17mo	5, 6, & 7 months	None	0.7	0.81	0.93	0.93	NA	NA	None	NA	NA	NA	NA	NA	NA	NA	NA	None	NA	NA	NA	NA	NA	NA	NA	NA	0.8	Cases per 100,000 population	110190	105950	103955	103419	104001	105618	107358	109161	111190	112843	113930	115231	116416	117083	117544
131	PEV (Pre-Erythrocytic Vaccine)	3	0.75	4	100	5-17mo	5, 6, & 7 months	None	0.7	0.81	0.93	0.93	NA	NA	None	NA	NA	NA	NA	NA	NA	NA	NA	None	NA	NA	NA	NA	NA	NA	NA	NA	0.8	Severe Cases per 100,000 population	1445.09	1325.27	1359	1416.27	1512.45	1564.64	1594.55	1630.27	1617.09	1664	1652.64	1668.27	1668.27	1676.36	1649.55
131	PEV (Pre-Erythrocytic Vaccine)	3	0.75	4	100	5-17mo	5, 6, & 7 months	None	0.7	0.81	0.93	0.93	NA	NA	None	NA	NA	NA	NA	NA	NA	NA	NA	None	NA	NA	NA	NA	NA	NA	NA	NA	0.8	Deaths per 100,000 population	350.545	317.636	322.818	330.636	326.909	353.909	346.727	342.636	358	367.364	371.818	362.364	363.182	359.727	365.364
131	PEV (Pre-Erythrocytic Vaccine)	3	0.75	4	100	5-17mo	5, 6, & 7 months	None	0.7	0.81	0.93	0.93	NA	NA	None	NA	NA	NA	NA	NA	NA	NA	NA	None	NA	NA	NA	NA	NA	NA	NA	NA	0.8	Cases in <5yo per 100,000 population	51455.7	47268.4	45171.7	44633.5	45057	45427.7	45338.2	45436.6	45506.9	45570.9	45520.6	45572.2	45740.3	45774.9	45650.5
131	PEV (Pre-Erythrocytic Vaccine)	3	0.75	4	100	5-17mo	5, 6, & 7 months	None	0.7	0.81	0.93	0.93	NA	NA	None	NA	NA	NA	NA	NA	NA	NA	NA	None	NA	NA	NA	NA	NA	NA	NA	NA	0.8	Severe Cases in <5yo per 100,000 population	1334.09	1211.18	1242.64	1301	1388.55	1407.09	1397.18	1406.64	1388.82	1416.64	1394.82	1413.55	1419	1417.91	1389.73
131	PEV (Pre-Erythrocytic Vaccine)	3	0.75	4	100	5-17mo	5, 6, & 7 months	None	0.7	0.81	0.93	0.93	NA	NA	None	NA	NA	NA	NA	NA	NA	NA	NA	None	NA	NA	NA	NA	NA	NA	NA	NA	0.8	Deaths in < 5yo per 100,000 population	321.364	285.091	290.364	300.364	294.727	312.182	300.364	297.727	307	312.909	315.364	306.091	307.636	307.909	306.364
131	PEV (Pre-Erythrocytic Vaccine)	3	0.75	4	100	5-17mo	5, 6, & 7 months	None	0.7	0.81	0.93	0.93	NA	NA	None	NA	NA	NA	NA	NA	NA	NA	NA	None	NA	NA	NA	NA	NA	NA	NA	NA	0.8	DALYs per 100,000 population	9442.61	8553.56	8701.97	8893.84	8840.31	9533.75	9399.69	9292.72	9678.21	9930.91	10031.9	9797.04	9796.19	9725.96	9871.79
131	PEV (Pre-Erythrocytic Vaccine)	3	0.75	4	100	5-17mo	5, 6, & 7 months	None	0.7	0.81	0.93	0.93	NA	NA	None	NA	NA	NA	NA	NA	NA	NA	NA	None	NA	NA	NA	NA	NA	NA	NA	NA	0.8	Income and productivity gains from delivering vaccine (US$ / dose)	0.535185	1.58389	1.96837	2.0474	1.74722	1.04075	0.205961	-0.635891	-1.50468	-2.32292	-2.80651	-3.41943	-3.87575	-4.20344	-4.39486
132	PEV (Pre-Erythrocytic Vaccine)	3	0.75	4	100	5-17mo	5, 6, & 7 months	None	0.5	0.69	0.85	0.85	NA	NA	None	NA	NA	NA	NA	NA	NA	NA	NA	None	NA	NA	NA	NA	NA	NA	NA	NA	0.8	Cases per 100,000 population	110489	107161	105642	105530	105948	107112	108459	110020	111534	112828	113787	114614	115412	115942	116600
132	PEV (Pre-Erythrocytic Vaccine)	3	0.75	4	100	5-17mo	5, 6, & 7 months	None	0.5	0.69	0.85	0.85	NA	NA	None	NA	NA	NA	NA	NA	NA	NA	NA	None	NA	NA	NA	NA	NA	NA	NA	NA	0.8	Severe Cases per 100,000 population	1471.55	1359.91	1390.45	1462.64	1509.09	1559.55	1576.55	1624.27	1621.45	1623.36	1633.18	1619	1628.82	1633.36	1635.64
132	PEV (Pre-Erythrocytic Vaccine)	3	0.75	4	100	5-17mo	5, 6, & 7 months	None	0.5	0.69	0.85	0.85	NA	NA	None	NA	NA	NA	NA	NA	NA	NA	NA	None	NA	NA	NA	NA	NA	NA	NA	NA	0.8	Deaths per 100,000 population	351.455	332.364	324.909	336.545	347.818	349.364	350.182	364.091	353.091	352.727	360.364	362.364	368.182	367.455	354.818
132	PEV (Pre-Erythrocytic Vaccine)	3	0.75	4	100	5-17mo	5, 6, & 7 months	None	0.5	0.69	0.85	0.85	NA	NA	None	NA	NA	NA	NA	NA	NA	NA	NA	None	NA	NA	NA	NA	NA	NA	NA	NA	0.8	Cases in <5yo per 100,000 population	51757.8	48602.7	46986.5	46672.7	47122	47338.5	47296.6	47339.4	47434	47396.3	47442.2	47503.5	47490.1	47463.5	47553.5
132	PEV (Pre-Erythrocytic Vaccine)	3	0.75	4	100	5-17mo	5, 6, & 7 months	None	0.5	0.69	0.85	0.85	NA	NA	None	NA	NA	NA	NA	NA	NA	NA	NA	None	NA	NA	NA	NA	NA	NA	NA	NA	0.8	Severe Cases in <5yo per 100,000 population	1357.45	1242.45	1274	1351.27	1393.18	1407	1400.73	1422.36	1414.45	1412.91	1406.36	1400.82	1403.36	1409.82	1407.82
132	PEV (Pre-Erythrocytic Vaccine)	3	0.75	4	100	5-17mo	5, 6, & 7 months	None	0.5	0.69	0.85	0.85	NA	NA	None	NA	NA	NA	NA	NA	NA	NA	NA	None	NA	NA	NA	NA	NA	NA	NA	NA	0.8	Deaths in < 5yo per 100,000 population	321.818	301.182	292.545	306.273	314.545	310.636	310.455	320.091	308.364	306.636	312.364	311	317.182	314.727	306.455
132	PEV (Pre-Erythrocytic Vaccine)	3	0.75	4	100	5-17mo	5, 6, & 7 months	None	0.5	0.69	0.85	0.85	NA	NA	None	NA	NA	NA	NA	NA	NA	NA	NA	None	NA	NA	NA	NA	NA	NA	NA	NA	0.8	DALYs per 100,000 population	9483.93	8944.28	8760.24	9087.37	9385.12	9439	9442.44	9831.17	9516.15	9526.03	9761.94	9789.99	9955.77	9942.05	9595.35
132	PEV (Pre-Erythrocytic Vaccine)	3	0.75	4	100	5-17mo	5, 6, & 7 months	None	0.5	0.69	0.85	0.85	NA	NA	None	NA	NA	NA	NA	NA	NA	NA	NA	None	NA	NA	NA	NA	NA	NA	NA	NA	0.8	Income and productivity gains from delivering vaccine (US$ / dose)	0.495356	1.65677	2.03085	1.94678	1.73061	1.03237	0.232968	-0.728764	-1.59461	-2.33282	-2.90585	-3.32516	-3.79691	-4.15234	-4.46967
133	PEV (Pre-Erythrocytic Vaccine)	3	0.75	10	0.1	5-17mo	5, 6, & 7 months	None	0.89	0.95	0.97	0.97	NA	NA	None	NA	NA	NA	NA	NA	NA	NA	NA	None	NA	NA	NA	NA	NA	NA	NA	NA	0.8	Cases per 100,000 population	8604.51	8499	8335.33	8164.42	8005	7778.78	7610.44	7373.9	7119.41	6907.17	6781.7	6546.93	6381.44	6134.94	5877.11
133	PEV (Pre-Erythrocytic Vaccine)	3	0.75	10	0.1	5-17mo	5, 6, & 7 months	None	0.89	0.95	0.97	0.97	NA	NA	None	NA	NA	NA	NA	NA	NA	NA	NA	None	NA	NA	NA	NA	NA	NA	NA	NA	0.8	Severe Cases per 100,000 population	152.073	147.173	137.745	133.291	126.073	124.436	119.664	115.836	109.518	106.736	106.682	102.118	101.064	97.1455	94.4636
133	PEV (Pre-Erythrocytic Vaccine)	3	0.75	10	0.1	5-17mo	5, 6, & 7 months	None	0.89	0.95	0.97	0.97	NA	NA	None	NA	NA	NA	NA	NA	NA	NA	NA	None	NA	NA	NA	NA	NA	NA	NA	NA	0.8	Deaths per 100,000 population	31.3727	30.5636	28.8	28.8545	27.5909	26.7455	26.5455	26.0545	24.7909	24.4818	23.6636	23.0727	22.4909	22.3545	20.9727
133	PEV (Pre-Erythrocytic Vaccine)	3	0.75	10	0.1	5-17mo	5, 6, & 7 months	None	0.89	0.95	0.97	0.97	NA	NA	None	NA	NA	NA	NA	NA	NA	NA	NA	None	NA	NA	NA	NA	NA	NA	NA	NA	0.8	Cases in <5yo per 100,000 population	689.027	596.6	503.355	406.764	311.736	287.727	281.718	273.109	262.927	253.991	253.673	239.509	239.282	228.264	215.118
133	PEV (Pre-Erythrocytic Vaccine)	3	0.75	10	0.1	5-17mo	5, 6, & 7 months	None	0.89	0.95	0.97	0.97	NA	NA	None	NA	NA	NA	NA	NA	NA	NA	NA	None	NA	NA	NA	NA	NA	NA	NA	NA	0.8	Severe Cases in <5yo per 100,000 population	34.8818	31.3273	24.1364	20.2909	16.2455	15.4727	14.3091	14.6545	14.3545	13.0545	13.3	13.0909	12.8727	12.4727	11.5727
133	PEV (Pre-Erythrocytic Vaccine)	3	0.75	10	0.1	5-17mo	5, 6, & 7 months	None	0.89	0.95	0.97	0.97	NA	NA	None	NA	NA	NA	NA	NA	NA	NA	NA	None	NA	NA	NA	NA	NA	NA	NA	NA	0.8	Deaths in < 5yo per 100,000 population	8.04545	8.07273	6.71818	6.09091	5.82727	5.67273	5.60909	5.47273	5.41818	5.17273	5.30909	4.88182	5.35455	5.23636	4.68182
133	PEV (Pre-Erythrocytic Vaccine)	3	0.75	10	0.1	5-17mo	5, 6, & 7 months	None	0.89	0.95	0.97	0.97	NA	NA	None	NA	NA	NA	NA	NA	NA	NA	NA	None	NA	NA	NA	NA	NA	NA	NA	NA	0.8	DALYs per 100,000 population	797.209	779.576	731.993	729.132	702.985	675.566	670.4	655.758	623.279	614.127	590.998	579.521	567.878	563.297	526.329
133	PEV (Pre-Erythrocytic Vaccine)	3	0.75	10	0.1	5-17mo	5, 6, & 7 months	None	0.89	0.95	0.97	0.97	NA	NA	None	NA	NA	NA	NA	NA	NA	NA	NA	None	NA	NA	NA	NA	NA	NA	NA	NA	0.8	Income and productivity gains from delivering vaccine (US$ / dose)	-0.00638219	0.028132	0.0782502	0.130324	0.17865	0.25868	0.322255	0.412435	0.507387	0.58678	0.639385	0.727246	0.788543	0.881554	0.979358
134	PEV (Pre-Erythrocytic Vaccine)	3	0.75	10	0.1	5-17mo	5, 6, & 7 months	None	0.7	0.81	0.93	0.93	NA	NA	None	NA	NA	NA	NA	NA	NA	NA	NA	None	NA	NA	NA	NA	NA	NA	NA	NA	0.8	Cases per 100,000 population	8613.37	8498.5	8405.78	8214.69	7998.77	7931.8	7780.05	7553.02	7345.64	7213.06	7044.84	6781.37	6660.76	6501.95	6314.82
134	PEV (Pre-Erythrocytic Vaccine)	3	0.75	10	0.1	5-17mo	5, 6, & 7 months	None	0.7	0.81	0.93	0.93	NA	NA	None	NA	NA	NA	NA	NA	NA	NA	NA	None	NA	NA	NA	NA	NA	NA	NA	NA	0.8	Severe Cases per 100,000 population	148.873	145.418	139.355	137.236	128.509	129.455	124.764	121.591	113.891	115.7	111.827	108.918	106.445	105.573	103.545
134	PEV (Pre-Erythrocytic Vaccine)	3	0.75	10	0.1	5-17mo	5, 6, & 7 months	None	0.7	0.81	0.93	0.93	NA	NA	None	NA	NA	NA	NA	NA	NA	NA	NA	None	NA	NA	NA	NA	NA	NA	NA	NA	0.8	Deaths per 100,000 population	31.0545	30.4545	28.1909	28.2909	27.5636	27.8455	27.5455	27.0091	24.1636	25.1909	24.6273	24.2364	23.8909	22.6091	22.7636
134	PEV (Pre-Erythrocytic Vaccine)	3	0.75	10	0.1	5-17mo	5, 6, & 7 months	None	0.7	0.81	0.93	0.93	NA	NA	None	NA	NA	NA	NA	NA	NA	NA	NA	None	NA	NA	NA	NA	NA	NA	NA	NA	0.8	Cases in <5yo per 100,000 population	682.8	616.264	535.082	454.336	369.464	347.709	349.636	341.245	331.691	328.6	317.391	304.291	298.918	290.227	283.2
134	PEV (Pre-Erythrocytic Vaccine)	3	0.75	10	0.1	5-17mo	5, 6, & 7 months	None	0.7	0.81	0.93	0.93	NA	NA	None	NA	NA	NA	NA	NA	NA	NA	NA	None	NA	NA	NA	NA	NA	NA	NA	NA	0.8	Severe Cases in <5yo per 100,000 population	34.9818	31.0273	27.0636	22.1091	19.1727	18.8818	18.6909	18.0091	17.2182	17.1909	16.6273	15.5818	15.5909	15.1455	15.4727
134	PEV (Pre-Erythrocytic Vaccine)	3	0.75	10	0.1	5-17mo	5, 6, & 7 months	None	0.7	0.81	0.93	0.93	NA	NA	None	NA	NA	NA	NA	NA	NA	NA	NA	None	NA	NA	NA	NA	NA	NA	NA	NA	0.8	Deaths in < 5yo per 100,000 population	8.26364	7.61818	6.65455	6.56364	6.20909	6.34545	6.45455	5.93636	5.30909	5.5	5.76364	5.52727	5.54545	4.89091	5.46364
134	PEV (Pre-Erythrocytic Vaccine)	3	0.75	10	0.1	5-17mo	5, 6, & 7 months	None	0.7	0.81	0.93	0.93	NA	NA	None	NA	NA	NA	NA	NA	NA	NA	NA	None	NA	NA	NA	NA	NA	NA	NA	NA	0.8	DALYs per 100,000 population	792.916	771.406	716.82	719.491	700.51	706.871	693.943	681.889	610.99	633.897	621.757	607.491	599.82	571.261	569.921
134	PEV (Pre-Erythrocytic Vaccine)	3	0.75	10	0.1	5-17mo	5, 6, & 7 months	None	0.7	0.81	0.93	0.93	NA	NA	None	NA	NA	NA	NA	NA	NA	NA	NA	None	NA	NA	NA	NA	NA	NA	NA	NA	0.8	Income and productivity gains from delivering vaccine (US$ / dose)	-0.0082306	0.0373324	0.0669752	0.138554	0.22983	0.251752	0.327289	0.431441	0.526337	0.582324	0.663117	0.787415	0.848739	0.911466	0.997093
135	PEV (Pre-Erythrocytic Vaccine)	3	0.75	10	0.1	5-17mo	5, 6, & 7 months	None	0.5	0.69	0.85	0.85	NA	NA	None	NA	NA	NA	NA	NA	NA	NA	NA	None	NA	NA	NA	NA	NA	NA	NA	NA	0.8	Cases per 100,000 population	8621.85	8582.23	8499.46	8385.85	8247.7	8128.15	8009.12	7888.6	7696.25	7503.01	7333.25	7190.73	7069.85	6916.41	6816.52
135	PEV (Pre-Erythrocytic Vaccine)	3	0.75	10	0.1	5-17mo	5, 6, & 7 months	None	0.5	0.69	0.85	0.85	NA	NA	None	NA	NA	NA	NA	NA	NA	NA	NA	None	NA	NA	NA	NA	NA	NA	NA	NA	0.8	Severe Cases per 100,000 population	151.155	147.882	145.373	141.3	136.927	132.482	129.718	129.627	124.564	122.609	117.782	118.773	114.709	114.155	112.664
135	PEV (Pre-Erythrocytic Vaccine)	3	0.75	10	0.1	5-17mo	5, 6, & 7 months	None	0.5	0.69	0.85	0.85	NA	NA	None	NA	NA	NA	NA	NA	NA	NA	NA	None	NA	NA	NA	NA	NA	NA	NA	NA	0.8	Deaths per 100,000 population	30.7364	30.3455	29.6091	29.9545	29.4182	28.2455	27.9182	29.3364	27.6636	26.1545	25.7909	25.7636	24.5364	25.3727	24.8545
135	PEV (Pre-Erythrocytic Vaccine)	3	0.75	10	0.1	5-17mo	5, 6, & 7 months	None	0.5	0.69	0.85	0.85	NA	NA	None	NA	NA	NA	NA	NA	NA	NA	NA	None	NA	NA	NA	NA	NA	NA	NA	NA	0.8	Cases in <5yo per 100,000 population	688.827	632.7	572.909	510.682	451.682	434.327	423.836	424.873	413.464	403.582	387.009	386.936	376.355	371.382	359.818
135	PEV (Pre-Erythrocytic Vaccine)	3	0.75	10	0.1	5-17mo	5, 6, & 7 months	None	0.5	0.69	0.85	0.85	NA	NA	None	NA	NA	NA	NA	NA	NA	NA	NA	None	NA	NA	NA	NA	NA	NA	NA	NA	0.8	Severe Cases in <5yo per 100,000 population	35.3273	32.7909	29.3091	26.2909	23.7909	22.8364	21.8455	21.4545	20.9636	21.5	19.4636	20.5091	19.5364	19.3818	18.3273
135	PEV (Pre-Erythrocytic Vaccine)	3	0.75	10	0.1	5-17mo	5, 6, & 7 months	None	0.5	0.69	0.85	0.85	NA	NA	None	NA	NA	NA	NA	NA	NA	NA	NA	None	NA	NA	NA	NA	NA	NA	NA	NA	0.8	Deaths in < 5yo per 100,000 population	8.03636	7.66364	7.26364	7.04545	6.9	6.71818	6.54545	7.02727	6.51818	6.59091	6.18182	6.39091	6.22727	6.2	6
135	PEV (Pre-Erythrocytic Vaccine)	3	0.75	10	0.1	5-17mo	5, 6, & 7 months	None	0.5	0.69	0.85	0.85	NA	NA	None	NA	NA	NA	NA	NA	NA	NA	NA	None	NA	NA	NA	NA	NA	NA	NA	NA	0.8	DALYs per 100,000 population	783.024	772.347	755.369	761.705	743.242	715.061	708.701	740.772	699.699	664.297	651.136	650.391	620.688	638.012	625.193
135	PEV (Pre-Erythrocytic Vaccine)	3	0.75	10	0.1	5-17mo	5, 6, & 7 months	None	0.5	0.69	0.85	0.85	NA	NA	None	NA	NA	NA	NA	NA	NA	NA	NA	None	NA	NA	NA	NA	NA	NA	NA	NA	0.8	Income and productivity gains from delivering vaccine (US$ / dose)	-0.0168817	-0.000745523	0.03619	0.0913848	0.165884	0.231541	0.296428	0.364959	0.4739	0.588901	0.691747	0.775082	0.849162	0.93585	0.986831
136	PEV (Pre-Erythrocytic Vaccine)	3	0.75	10	1	5-17mo	5, 6, & 7 months	None	0.89	0.95	0.97	0.97	NA	NA	None	NA	NA	NA	NA	NA	NA	NA	NA	None	NA	NA	NA	NA	NA	NA	NA	NA	0.8	Cases per 100,000 population	86045.1	84990	83353.3	81644.2	80050	77787.8	76104.4	73739	71194.1	69071.7	67817	65469.3	63814.4	61349.4	58771.1
136	PEV (Pre-Erythrocytic Vaccine)	3	0.75	10	1	5-17mo	5, 6, & 7 months	None	0.89	0.95	0.97	0.97	NA	NA	None	NA	NA	NA	NA	NA	NA	NA	NA	None	NA	NA	NA	NA	NA	NA	NA	NA	0.8	Severe Cases per 100,000 population	1520.73	1471.73	1377.45	1332.91	1260.73	1244.36	1196.64	1158.36	1095.18	1067.36	1066.82	1021.18	1010.64	971.455	944.636
136	PEV (Pre-Erythrocytic Vaccine)	3	0.75	10	1	5-17mo	5, 6, & 7 months	None	0.89	0.95	0.97	0.97	NA	NA	None	NA	NA	NA	NA	NA	NA	NA	NA	None	NA	NA	NA	NA	NA	NA	NA	NA	0.8	Deaths per 100,000 population	313.727	305.636	288	288.545	275.909	267.455	265.455	260.545	247.909	244.818	236.636	230.727	224.909	223.545	209.727
136	PEV (Pre-Erythrocytic Vaccine)	3	0.75	10	1	5-17mo	5, 6, & 7 months	None	0.89	0.95	0.97	0.97	NA	NA	None	NA	NA	NA	NA	NA	NA	NA	NA	None	NA	NA	NA	NA	NA	NA	NA	NA	0.8	Cases in <5yo per 100,000 population	6890.27	5966	5033.55	4067.64	3117.36	2877.27	2817.18	2731.09	2629.27	2539.91	2536.73	2395.09	2392.82	2282.64	2151.18
136	PEV (Pre-Erythrocytic Vaccine)	3	0.75	10	1	5-17mo	5, 6, & 7 months	None	0.89	0.95	0.97	0.97	NA	NA	None	NA	NA	NA	NA	NA	NA	NA	NA	None	NA	NA	NA	NA	NA	NA	NA	NA	0.8	Severe Cases in <5yo per 100,000 population	348.818	313.273	241.364	202.909	162.455	154.727	143.091	146.545	143.545	130.545	133	130.909	128.727	124.727	115.727
136	PEV (Pre-Erythrocytic Vaccine)	3	0.75	10	1	5-17mo	5, 6, & 7 months	None	0.89	0.95	0.97	0.97	NA	NA	None	NA	NA	NA	NA	NA	NA	NA	NA	None	NA	NA	NA	NA	NA	NA	NA	NA	0.8	Deaths in < 5yo per 100,000 population	80.4545	80.7273	67.1818	60.9091	58.2727	56.7273	56.0909	54.7273	54.1818	51.7273	53.0909	48.8182	53.5455	52.3636	46.8182
136	PEV (Pre-Erythrocytic Vaccine)	3	0.75	10	1	5-17mo	5, 6, & 7 months	None	0.89	0.95	0.97	0.97	NA	NA	None	NA	NA	NA	NA	NA	NA	NA	NA	None	NA	NA	NA	NA	NA	NA	NA	NA	0.8	DALYs per 100,000 population	7972.09	7795.76	7319.93	7291.32	7029.85	6755.66	6704	6557.58	6232.79	6141.27	5909.98	5795.21	5678.78	5632.97	5263.29
136	PEV (Pre-Erythrocytic Vaccine)	3	0.75	10	1	5-17mo	5, 6, & 7 months	None	0.89	0.95	0.97	0.97	NA	NA	None	NA	NA	NA	NA	NA	NA	NA	NA	None	NA	NA	NA	NA	NA	NA	NA	NA	0.8	Income and productivity gains from delivering vaccine (US$ / dose)	-0.0638219	0.28132	0.782502	1.30324	1.7865	2.5868	3.22255	4.12435	5.07387	5.8678	6.39385	7.27246	7.88543	8.81554	9.79358
137	PEV (Pre-Erythrocytic Vaccine)	3	0.75	10	1	5-17mo	5, 6, & 7 months	None	0.7	0.81	0.93	0.93	NA	NA	None	NA	NA	NA	NA	NA	NA	NA	NA	None	NA	NA	NA	NA	NA	NA	NA	NA	0.8	Cases per 100,000 population	86133.7	84985	84057.8	82146.9	79987.7	79318	77800.5	75530.2	73456.4	72130.6	70448.4	67813.7	66607.6	65019.5	63148.2
137	PEV (Pre-Erythrocytic Vaccine)	3	0.75	10	1	5-17mo	5, 6, & 7 months	None	0.7	0.81	0.93	0.93	NA	NA	None	NA	NA	NA	NA	NA	NA	NA	NA	None	NA	NA	NA	NA	NA	NA	NA	NA	0.8	Severe Cases per 100,000 population	1488.73	1454.18	1393.55	1372.36	1285.09	1294.55	1247.64	1215.91	1138.91	1157	1118.27	1089.18	1064.45	1055.73	1035.45
137	PEV (Pre-Erythrocytic Vaccine)	3	0.75	10	1	5-17mo	5, 6, & 7 months	None	0.7	0.81	0.93	0.93	NA	NA	None	NA	NA	NA	NA	NA	NA	NA	NA	None	NA	NA	NA	NA	NA	NA	NA	NA	0.8	Deaths per 100,000 population	310.545	304.545	281.909	282.909	275.636	278.455	275.455	270.091	241.636	251.909	246.273	242.364	238.909	226.091	227.636
137	PEV (Pre-Erythrocytic Vaccine)	3	0.75	10	1	5-17mo	5, 6, & 7 months	None	0.7	0.81	0.93	0.93	NA	NA	None	NA	NA	NA	NA	NA	NA	NA	NA	None	NA	NA	NA	NA	NA	NA	NA	NA	0.8	Cases in <5yo per 100,000 population	6828	6162.64	5350.82	4543.36	3694.64	3477.09	3496.36	3412.45	3316.91	3286	3173.91	3042.91	2989.18	2902.27	2832
137	PEV (Pre-Erythrocytic Vaccine)	3	0.75	10	1	5-17mo	5, 6, & 7 months	None	0.7	0.81	0.93	0.93	NA	NA	None	NA	NA	NA	NA	NA	NA	NA	NA	None	NA	NA	NA	NA	NA	NA	NA	NA	0.8	Severe Cases in <5yo per 100,000 population	349.818	310.273	270.636	221.091	191.727	188.818	186.909	180.091	172.182	171.909	166.273	155.818	155.909	151.455	154.727
137	PEV (Pre-Erythrocytic Vaccine)	3	0.75	10	1	5-17mo	5, 6, & 7 months	None	0.7	0.81	0.93	0.93	NA	NA	None	NA	NA	NA	NA	NA	NA	NA	NA	None	NA	NA	NA	NA	NA	NA	NA	NA	0.8	Deaths in < 5yo per 100,000 population	82.6364	76.1818	66.5455	65.6364	62.0909	63.4545	64.5455	59.3636	53.0909	55	57.6364	55.2727	55.4545	48.9091	54.6364
137	PEV (Pre-Erythrocytic Vaccine)	3	0.75	10	1	5-17mo	5, 6, & 7 months	None	0.7	0.81	0.93	0.93	NA	NA	None	NA	NA	NA	NA	NA	NA	NA	NA	None	NA	NA	NA	NA	NA	NA	NA	NA	0.8	DALYs per 100,000 population	7929.16	7714.06	7168.2	7194.91	7005.1	7068.71	6939.43	6818.89	6109.9	6338.97	6217.57	6074.91	5998.2	5712.61	5699.21
137	PEV (Pre-Erythrocytic Vaccine)	3	0.75	10	1	5-17mo	5, 6, & 7 months	None	0.7	0.81	0.93	0.93	NA	NA	None	NA	NA	NA	NA	NA	NA	NA	NA	None	NA	NA	NA	NA	NA	NA	NA	NA	0.8	Income and productivity gains from delivering vaccine (US$ / dose)	-0.082306	0.373324	0.669752	1.38554	2.2983	2.51752	3.27289	4.31441	5.26337	5.82324	6.63117	7.87415	8.48739	9.11466	9.97093
138	PEV (Pre-Erythrocytic Vaccine)	3	0.75	10	1	5-17mo	5, 6, & 7 months	None	0.5	0.69	0.85	0.85	NA	NA	None	NA	NA	NA	NA	NA	NA	NA	NA	None	NA	NA	NA	NA	NA	NA	NA	NA	0.8	Cases per 100,000 population	86218.5	85822.3	84994.6	83858.5	82477	81281.5	80091.2	78886	76962.5	75030.1	73332.5	71907.3	70698.5	69164.1	68165.2
138	PEV (Pre-Erythrocytic Vaccine)	3	0.75	10	1	5-17mo	5, 6, & 7 months	None	0.5	0.69	0.85	0.85	NA	NA	None	NA	NA	NA	NA	NA	NA	NA	NA	None	NA	NA	NA	NA	NA	NA	NA	NA	0.8	Severe Cases per 100,000 population	1511.55	1478.82	1453.73	1413	1369.27	1324.82	1297.18	1296.27	1245.64	1226.09	1177.82	1187.73	1147.09	1141.55	1126.64
138	PEV (Pre-Erythrocytic Vaccine)	3	0.75	10	1	5-17mo	5, 6, & 7 months	None	0.5	0.69	0.85	0.85	NA	NA	None	NA	NA	NA	NA	NA	NA	NA	NA	None	NA	NA	NA	NA	NA	NA	NA	NA	0.8	Deaths per 100,000 population	307.364	303.455	296.091	299.545	294.182	282.455	279.182	293.364	276.636	261.545	257.909	257.636	245.364	253.727	248.545
138	PEV (Pre-Erythrocytic Vaccine)	3	0.75	10	1	5-17mo	5, 6, & 7 months	None	0.5	0.69	0.85	0.85	NA	NA	None	NA	NA	NA	NA	NA	NA	NA	NA	None	NA	NA	NA	NA	NA	NA	NA	NA	0.8	Cases in <5yo per 100,000 population	6888.27	6327	5729.09	5106.82	4516.82	4343.27	4238.36	4248.73	4134.64	4035.82	3870.09	3869.36	3763.55	3713.82	3598.18
138	PEV (Pre-Erythrocytic Vaccine)	3	0.75	10	1	5-17mo	5, 6, & 7 months	None	0.5	0.69	0.85	0.85	NA	NA	None	NA	NA	NA	NA	NA	NA	NA	NA	None	NA	NA	NA	NA	NA	NA	NA	NA	0.8	Severe Cases in <5yo per 100,000 population	353.273	327.909	293.091	262.909	237.909	228.364	218.455	214.545	209.636	215	194.636	205.091	195.364	193.818	183.273
138	PEV (Pre-Erythrocytic Vaccine)	3	0.75	10	1	5-17mo	5, 6, & 7 months	None	0.5	0.69	0.85	0.85	NA	NA	None	NA	NA	NA	NA	NA	NA	NA	NA	None	NA	NA	NA	NA	NA	NA	NA	NA	0.8	Deaths in < 5yo per 100,000 population	80.3636	76.6364	72.6364	70.4545	69	67.1818	65.4545	70.2727	65.1818	65.9091	61.8182	63.9091	62.2727	62	60
138	PEV (Pre-Erythrocytic Vaccine)	3	0.75	10	1	5-17mo	5, 6, & 7 months	None	0.5	0.69	0.85	0.85	NA	NA	None	NA	NA	NA	NA	NA	NA	NA	NA	None	NA	NA	NA	NA	NA	NA	NA	NA	0.8	DALYs per 100,000 population	7830.24	7723.47	7553.69	7617.05	7432.42	7150.61	7087.01	7407.72	6996.99	6642.97	6511.36	6503.91	6206.88	6380.12	6251.93
138	PEV (Pre-Erythrocytic Vaccine)	3	0.75	10	1	5-17mo	5, 6, & 7 months	None	0.5	0.69	0.85	0.85	NA	NA	None	NA	NA	NA	NA	NA	NA	NA	NA	None	NA	NA	NA	NA	NA	NA	NA	NA	0.8	Income and productivity gains from delivering vaccine (US$ / dose)	-0.168817	-0.00745523	0.3619	0.913848	1.65884	2.31541	2.96428	3.64959	4.739	5.88901	6.91747	7.75082	8.49162	9.3585	9.86831
139	PEV (Pre-Erythrocytic Vaccine)	3	0.75	10	10	5-17mo	5, 6, & 7 months	None	0.89	0.95	0.97	0.97	NA	NA	None	NA	NA	NA	NA	NA	NA	NA	NA	None	NA	NA	NA	NA	NA	NA	NA	NA	0.8	Cases per 100,000 population	139604	135457	131114	127250	124052	121328	119240	117252	116042	114971	114485	114156	114281	114613	114906
139	PEV (Pre-Erythrocytic Vaccine)	3	0.75	10	10	5-17mo	5, 6, & 7 months	None	0.89	0.95	0.97	0.97	NA	NA	None	NA	NA	NA	NA	NA	NA	NA	NA	None	NA	NA	NA	NA	NA	NA	NA	NA	0.8	Severe Cases per 100,000 population	1812.64	1608.18	1462.09	1379.91	1345.27	1325.36	1325	1352.27	1398.55	1423.91	1453.27	1491.91	1554.73	1569.64	1570.73
139	PEV (Pre-Erythrocytic Vaccine)	3	0.75	10	10	5-17mo	5, 6, & 7 months	None	0.89	0.95	0.97	0.97	NA	NA	None	NA	NA	NA	NA	NA	NA	NA	NA	None	NA	NA	NA	NA	NA	NA	NA	NA	0.8	Deaths per 100,000 population	364.364	313.545	287.545	289.545	264.364	275.818	261.818	275.455	288.727	287.909	293.364	308.091	305	306.364	322.273
139	PEV (Pre-Erythrocytic Vaccine)	3	0.75	10	10	5-17mo	5, 6, & 7 months	None	0.89	0.95	0.97	0.97	NA	NA	None	NA	NA	NA	NA	NA	NA	NA	NA	None	NA	NA	NA	NA	NA	NA	NA	NA	0.8	Cases in <5yo per 100,000 population	30027.1	26067.2	22280.1	18891.7	16176.7	15474.8	15320.5	15258.6	15070.7	15017.5	14883.3	14829.3	14741.7	14837.1	14755.9
139	PEV (Pre-Erythrocytic Vaccine)	3	0.75	10	10	5-17mo	5, 6, & 7 months	None	0.89	0.95	0.97	0.97	NA	NA	None	NA	NA	NA	NA	NA	NA	NA	NA	None	NA	NA	NA	NA	NA	NA	NA	NA	0.8	Severe Cases in <5yo per 100,000 population	1178.27	971.545	820.364	737.182	721.636	713.818	692.273	689.091	690	684.545	684.636	691.727	681.818	682.091	656.636
139	PEV (Pre-Erythrocytic Vaccine)	3	0.75	10	10	5-17mo	5, 6, & 7 months	None	0.89	0.95	0.97	0.97	NA	NA	None	NA	NA	NA	NA	NA	NA	NA	NA	None	NA	NA	NA	NA	NA	NA	NA	NA	0.8	Deaths in < 5yo per 100,000 population	236	189.091	166	160.727	144.727	153.727	138.636	151.545	148.364	146.818	149.273	153.091	143	142.091	146.182
139	PEV (Pre-Erythrocytic Vaccine)	3	0.75	10	10	5-17mo	5, 6, & 7 months	None	0.89	0.95	0.97	0.97	NA	NA	None	NA	NA	NA	NA	NA	NA	NA	NA	None	NA	NA	NA	NA	NA	NA	NA	NA	0.8	DALYs per 100,000 population	9883.26	8502.76	7817.3	7869.36	7206.71	7487.54	7100.86	7422.73	7777.62	7795.86	7930.63	8349.43	8246.42	8271.47	8670.21
139	PEV (Pre-Erythrocytic Vaccine)	3	0.75	10	10	5-17mo	5, 6, & 7 months	None	0.89	0.95	0.97	0.97	NA	NA	None	NA	NA	NA	NA	NA	NA	NA	NA	None	NA	NA	NA	NA	NA	NA	NA	NA	0.8	Income and productivity gains from delivering vaccine (US$ / dose)	0.219348	1.19791	2.21851	3.09476	3.78553	4.69181	5.44539	6.17595	6.52709	6.87438	7.03433	7.10169	6.94508	6.85017	6.70439
140	PEV (Pre-Erythrocytic Vaccine)	3	0.75	10	10	5-17mo	5, 6, & 7 months	None	0.7	0.81	0.93	0.93	NA	NA	None	NA	NA	NA	NA	NA	NA	NA	NA	None	NA	NA	NA	NA	NA	NA	NA	NA	0.8	Cases per 100,000 population	139876	136407	132635	129742	126984	124695	122926	121694	120362	119827	119292	119052	118839	119585	119815
140	PEV (Pre-Erythrocytic Vaccine)	3	0.75	10	10	5-17mo	5, 6, & 7 months	None	0.7	0.81	0.93	0.93	NA	NA	None	NA	NA	NA	NA	NA	NA	NA	NA	None	NA	NA	NA	NA	NA	NA	NA	NA	0.8	Severe Cases per 100,000 population	1821.36	1644	1514.36	1463.45	1422.45	1419.55	1438.36	1447.36	1476.18	1519.36	1557.18	1586.91	1607.45	1628.64	1632.55
140	PEV (Pre-Erythrocytic Vaccine)	3	0.75	10	10	5-17mo	5, 6, & 7 months	None	0.7	0.81	0.93	0.93	NA	NA	None	NA	NA	NA	NA	NA	NA	NA	NA	None	NA	NA	NA	NA	NA	NA	NA	NA	0.8	Deaths per 100,000 population	362.273	323.545	310.545	297	296	302.545	298.455	286.636	298.182	306.636	311.273	311.091	316.182	328.273	326.273
140	PEV (Pre-Erythrocytic Vaccine)	3	0.75	10	10	5-17mo	5, 6, & 7 months	None	0.7	0.81	0.93	0.93	NA	NA	None	NA	NA	NA	NA	NA	NA	NA	NA	None	NA	NA	NA	NA	NA	NA	NA	NA	0.8	Cases in <5yo per 100,000 population	30168.3	27000.2	23882.7	21181.9	18855.2	18179.5	18127	18076.3	17818.1	17900.1	17727	17748.5	17641.3	17739.9	17624.8
140	PEV (Pre-Erythrocytic Vaccine)	3	0.75	10	10	5-17mo	5, 6, & 7 months	None	0.7	0.81	0.93	0.93	NA	NA	None	NA	NA	NA	NA	NA	NA	NA	NA	None	NA	NA	NA	NA	NA	NA	NA	NA	0.8	Severe Cases in <5yo per 100,000 population	1187.18	1019.45	886.364	835.455	801.091	799.636	794.636	799.636	785.273	792.636	779.364	788.818	783.455	782.364	774.091
140	PEV (Pre-Erythrocytic Vaccine)	3	0.75	10	10	5-17mo	5, 6, & 7 months	None	0.7	0.81	0.93	0.93	NA	NA	None	NA	NA	NA	NA	NA	NA	NA	NA	None	NA	NA	NA	NA	NA	NA	NA	NA	0.8	Deaths in < 5yo per 100,000 population	235.364	199.727	185	172.818	170.545	170.182	167.727	163.909	163.364	164.727	158.636	159.636	161.636	168.455	160.091
140	PEV (Pre-Erythrocytic Vaccine)	3	0.75	10	10	5-17mo	5, 6, & 7 months	None	0.7	0.81	0.93	0.93	NA	NA	None	NA	NA	NA	NA	NA	NA	NA	NA	None	NA	NA	NA	NA	NA	NA	NA	NA	0.8	DALYs per 100,000 population	9847.3	8829.98	8420.03	8062.77	8009.01	8170.27	8111.66	7792.02	8066.5	8294.85	8409.84	8417.86	8560.64	8877.69	8817.07
140	PEV (Pre-Erythrocytic Vaccine)	3	0.75	10	10	5-17mo	5, 6, & 7 months	None	0.7	0.81	0.93	0.93	NA	NA	None	NA	NA	NA	NA	NA	NA	NA	NA	None	NA	NA	NA	NA	NA	NA	NA	NA	0.8	Income and productivity gains from delivering vaccine (US$ / dose)	0.150165	1.20885	2.32415	3.05932	3.82206	4.76967	5.45351	6.0559	6.55297	6.76989	6.91145	7.02357	7.07342	6.65644	6.53247
141	PEV (Pre-Erythrocytic Vaccine)	3	0.75	10	10	5-17mo	5, 6, & 7 months	None	0.5	0.69	0.85	0.85	NA	NA	None	NA	NA	NA	NA	NA	NA	NA	NA	None	NA	NA	NA	NA	NA	NA	NA	NA	0.8	Cases per 100,000 population	139902	137046	134359	132193	130036	128381	126811	125828	124870	124748	124166	124023	123985	124251	124565
141	PEV (Pre-Erythrocytic Vaccine)	3	0.75	10	10	5-17mo	5, 6, & 7 months	None	0.5	0.69	0.85	0.85	NA	NA	None	NA	NA	NA	NA	NA	NA	NA	NA	None	NA	NA	NA	NA	NA	NA	NA	NA	0.8	Severe Cases per 100,000 population	1821.73	1686.45	1597.82	1565.18	1520.45	1524.82	1533.36	1541.91	1559.55	1623.55	1622.64	1626.64	1688.73	1689.55	1705.64
141	PEV (Pre-Erythrocytic Vaccine)	3	0.75	10	10	5-17mo	5, 6, & 7 months	None	0.5	0.69	0.85	0.85	NA	NA	None	NA	NA	NA	NA	NA	NA	NA	NA	None	NA	NA	NA	NA	NA	NA	NA	NA	0.8	Deaths per 100,000 population	367.909	344.818	321	320.091	311.182	300.727	301.545	308	306.727	325.273	326.545	329.182	331.727	335.818	349
141	PEV (Pre-Erythrocytic Vaccine)	3	0.75	10	10	5-17mo	5, 6, & 7 months	None	0.5	0.69	0.85	0.85	NA	NA	None	NA	NA	NA	NA	NA	NA	NA	NA	None	NA	NA	NA	NA	NA	NA	NA	NA	0.8	Cases in <5yo per 100,000 population	30248.5	27710.6	25372.1	23323.8	21502.1	21009.7	20878.6	20836.3	20598.3	20736.6	20712.9	20595.1	20525.8	20638.2	20589.6
141	PEV (Pre-Erythrocytic Vaccine)	3	0.75	10	10	5-17mo	5, 6, & 7 months	None	0.5	0.69	0.85	0.85	NA	NA	None	NA	NA	NA	NA	NA	NA	NA	NA	None	NA	NA	NA	NA	NA	NA	NA	NA	0.8	Severe Cases in <5yo per 100,000 population	1186.64	1051.55	977.273	931.182	893.364	893.727	891.182	884.727	874.727	897.909	878.091	884.455	893.455	888.273	889.364
141	PEV (Pre-Erythrocytic Vaccine)	3	0.75	10	10	5-17mo	5, 6, & 7 months	None	0.5	0.69	0.85	0.85	NA	NA	None	NA	NA	NA	NA	NA	NA	NA	NA	None	NA	NA	NA	NA	NA	NA	NA	NA	0.8	Deaths in < 5yo per 100,000 population	241.727	213.909	193	196.091	185.818	177.091	180.545	175.273	179.818	185.091	183	188.818	183.273	184.364	185.182
141	PEV (Pre-Erythrocytic Vaccine)	3	0.75	10	10	5-17mo	5, 6, & 7 months	None	0.5	0.69	0.85	0.85	NA	NA	None	NA	NA	NA	NA	NA	NA	NA	NA	None	NA	NA	NA	NA	NA	NA	NA	NA	0.8	DALYs per 100,000 population	9976.01	9335.72	8706.95	8674.23	8428.94	8125.04	8191.41	8342.56	8295.97	8800.36	8801.85	8899.61	8978.01	9107.85	9384.58
141	PEV (Pre-Erythrocytic Vaccine)	3	0.75	10	10	5-17mo	5, 6, & 7 months	None	0.5	0.69	0.85	0.85	NA	NA	None	NA	NA	NA	NA	NA	NA	NA	NA	None	NA	NA	NA	NA	NA	NA	NA	NA	0.8	Income and productivity gains from delivering vaccine (US$ / dose)	0.19923	1.30281	2.31691	2.97028	3.74612	4.59698	5.41951	5.95648	6.3932	6.4304	6.78143	6.82455	6.7412	6.5859	6.3282
142	PEV (Pre-Erythrocytic Vaccine)	3	0.75	10	100	5-17mo	5, 6, & 7 months	None	0.89	0.95	0.97	0.97	NA	NA	None	NA	NA	NA	NA	NA	NA	NA	NA	None	NA	NA	NA	NA	NA	NA	NA	NA	0.8	Cases per 100,000 population	109719	103835	99546.6	97497.3	96908.8	97674.8	99477.2	101907	104479	107394	110317	112766	115367	117406	119216
142	PEV (Pre-Erythrocytic Vaccine)	3	0.75	10	100	5-17mo	5, 6, & 7 months	None	0.89	0.95	0.97	0.97	NA	NA	None	NA	NA	NA	NA	NA	NA	NA	NA	None	NA	NA	NA	NA	NA	NA	NA	NA	0.8	Severe Cases per 100,000 population	1421.64	1231	1234.82	1301.45	1388	1460	1531.45	1587.55	1643.73	1675.64	1691.45	1700.27	1707.45	1719.45	1708.45
142	PEV (Pre-Erythrocytic Vaccine)	3	0.75	10	100	5-17mo	5, 6, & 7 months	None	0.89	0.95	0.97	0.97	NA	NA	None	NA	NA	NA	NA	NA	NA	NA	NA	None	NA	NA	NA	NA	NA	NA	NA	NA	0.8	Deaths per 100,000 population	342	311.091	291.818	291.364	304.636	310.455	318.909	329.636	350.273	356.182	360	356.727	359.182	364.545	359.727
142	PEV (Pre-Erythrocytic Vaccine)	3	0.75	10	100	5-17mo	5, 6, & 7 months	None	0.89	0.95	0.97	0.97	NA	NA	None	NA	NA	NA	NA	NA	NA	NA	NA	None	NA	NA	NA	NA	NA	NA	NA	NA	0.8	Cases in <5yo per 100,000 population	51074.8	45123.1	40952.4	38689.6	38188	38116.4	38045.1	38115.6	38217.6	38312	38362.4	38423.4	38466.7	38474.9	38518.9
142	PEV (Pre-Erythrocytic Vaccine)	3	0.75	10	100	5-17mo	5, 6, & 7 months	None	0.89	0.95	0.97	0.97	NA	NA	None	NA	NA	NA	NA	NA	NA	NA	NA	None	NA	NA	NA	NA	NA	NA	NA	NA	0.8	Severe Cases in <5yo per 100,000 population	1310.55	1111.18	1115.18	1190.36	1264.82	1272.91	1284.45	1284.36	1295.09	1303.91	1296.82	1292.73	1299.27	1290.55	1294
142	PEV (Pre-Erythrocytic Vaccine)	3	0.75	10	100	5-17mo	5, 6, & 7 months	None	0.89	0.95	0.97	0.97	NA	NA	None	NA	NA	NA	NA	NA	NA	NA	NA	None	NA	NA	NA	NA	NA	NA	NA	NA	0.8	Deaths in < 5yo per 100,000 population	312.273	276.364	258.545	265.273	269.818	268.455	269.818	267.636	281.818	282.455	284.909	277.727	278	276.455	274.364
142	PEV (Pre-Erythrocytic Vaccine)	3	0.75	10	100	5-17mo	5, 6, & 7 months	None	0.89	0.95	0.97	0.97	NA	NA	None	NA	NA	NA	NA	NA	NA	NA	NA	None	NA	NA	NA	NA	NA	NA	NA	NA	0.8	DALYs per 100,000 population	9215.07	8366.94	7865.17	7868.96	8220.59	8391.49	8625.81	8925.32	9456.5	9626.33	9739.14	9634.56	9732.01	9865.75	9748.47
142	PEV (Pre-Erythrocytic Vaccine)	3	0.75	10	100	5-17mo	5, 6, & 7 months	None	0.89	0.95	0.97	0.97	NA	NA	None	NA	NA	NA	NA	NA	NA	NA	NA	None	NA	NA	NA	NA	NA	NA	NA	NA	0.8	Income and productivity gains from delivering vaccine (US$ / dose)	0.531192	1.76458	2.564	2.8694	2.91902	2.52957	1.77469	0.836281	-0.161676	-1.24246	-2.34281	-3.27381	-4.20865	-4.99994	-5.6777
143	PEV (Pre-Erythrocytic Vaccine)	3	0.75	10	100	5-17mo	5, 6, & 7 months	None	0.7	0.81	0.93	0.93	NA	NA	None	NA	NA	NA	NA	NA	NA	NA	NA	None	NA	NA	NA	NA	NA	NA	NA	NA	0.8	Cases per 100,000 population	110060	105093	101943	100407	99871.7	100702	102209	103973	106288	108584	110812	112987	114871	116652	118107
143	PEV (Pre-Erythrocytic Vaccine)	3	0.75	10	100	5-17mo	5, 6, & 7 months	None	0.7	0.81	0.93	0.93	NA	NA	None	NA	NA	NA	NA	NA	NA	NA	NA	None	NA	NA	NA	NA	NA	NA	NA	NA	0.8	Severe Cases per 100,000 population	1449.82	1287.45	1282.09	1350.91	1429.64	1488.73	1550.18	1579.18	1628.09	1655.55	1660	1695.64	1691.09	1689.73	1702.36
143	PEV (Pre-Erythrocytic Vaccine)	3	0.75	10	100	5-17mo	5, 6, & 7 months	None	0.7	0.81	0.93	0.93	NA	NA	None	NA	NA	NA	NA	NA	NA	NA	NA	None	NA	NA	NA	NA	NA	NA	NA	NA	0.8	Deaths per 100,000 population	345.545	310.636	306.364	318.273	321.818	325.545	336.818	344.636	347.909	353.636	352.818	360.636	361.455	370.545	363.455
143	PEV (Pre-Erythrocytic Vaccine)	3	0.75	10	100	5-17mo	5, 6, & 7 months	None	0.7	0.81	0.93	0.93	NA	NA	None	NA	NA	NA	NA	NA	NA	NA	NA	None	NA	NA	NA	NA	NA	NA	NA	NA	0.8	Cases in <5yo per 100,000 population	51396.4	46520.5	43294.6	41587.2	41060.4	41185.1	41170.8	41038.8	41210.6	41217.2	41192.6	41198.4	41278.1	41415.4	41377.6
143	PEV (Pre-Erythrocytic Vaccine)	3	0.75	10	100	5-17mo	5, 6, & 7 months	None	0.7	0.81	0.93	0.93	NA	NA	None	NA	NA	NA	NA	NA	NA	NA	NA	None	NA	NA	NA	NA	NA	NA	NA	NA	0.8	Severe Cases in <5yo per 100,000 population	1331.82	1169.82	1164	1232.09	1307.91	1315.18	1326.91	1310.73	1333.73	1329.45	1331.73	1335.09	1330	1333.55	1337.55
143	PEV (Pre-Erythrocytic Vaccine)	3	0.75	10	100	5-17mo	5, 6, & 7 months	None	0.7	0.81	0.93	0.93	NA	NA	None	NA	NA	NA	NA	NA	NA	NA	NA	None	NA	NA	NA	NA	NA	NA	NA	NA	0.8	Deaths in < 5yo per 100,000 population	315.273	277	275.909	285.909	290.818	284.818	285.818	288.273	286.818	287.182	285.636	292.455	290.364	293.091	286.727
143	PEV (Pre-Erythrocytic Vaccine)	3	0.75	10	100	5-17mo	5, 6, & 7 months	None	0.7	0.81	0.93	0.93	NA	NA	None	NA	NA	NA	NA	NA	NA	NA	NA	None	NA	NA	NA	NA	NA	NA	NA	NA	0.8	DALYs per 100,000 population	9315.33	8368.39	8283.61	8576.77	8684.36	8778.37	9099.8	9348.25	9420.35	9573.99	9542.53	9748.7	9758.32	10007.2	9823.24
143	PEV (Pre-Erythrocytic Vaccine)	3	0.75	10	100	5-17mo	5, 6, & 7 months	None	0.7	0.81	0.93	0.93	NA	NA	None	NA	NA	NA	NA	NA	NA	NA	NA	None	NA	NA	NA	NA	NA	NA	NA	NA	0.8	Income and productivity gains from delivering vaccine (US$ / dose)	0.554292	1.81567	2.51559	2.80702	2.82568	2.39883	1.6319	0.759664	-0.292218	-1.37968	-2.38671	-3.43699	-4.23755	-5.01023	-5.70645
144	PEV (Pre-Erythrocytic Vaccine)	3	0.75	10	100	5-17mo	5, 6, & 7 months	None	0.5	0.69	0.85	0.85	NA	NA	None	NA	NA	NA	NA	NA	NA	NA	NA	None	NA	NA	NA	NA	NA	NA	NA	NA	0.8	Cases per 100,000 population	110539	106654	104153	103056	102870	103536	104651	106173	108258	110000	111537	113323	114847	115979	116850
144	PEV (Pre-Erythrocytic Vaccine)	3	0.75	10	100	5-17mo	5, 6, & 7 months	None	0.5	0.69	0.85	0.85	NA	NA	None	NA	NA	NA	NA	NA	NA	NA	NA	None	NA	NA	NA	NA	NA	NA	NA	NA	0.8	Severe Cases per 100,000 population	1483.91	1367.64	1344	1400.45	1458.64	1526.27	1573.09	1588.73	1580	1626.82	1652	1659.09	1650.55	1660.09	1659
144	PEV (Pre-Erythrocytic Vaccine)	3	0.75	10	100	5-17mo	5, 6, & 7 months	None	0.5	0.69	0.85	0.85	NA	NA	None	NA	NA	NA	NA	NA	NA	NA	NA	None	NA	NA	NA	NA	NA	NA	NA	NA	0.8	Deaths per 100,000 population	360.455	326.364	326.909	328.727	330.818	339.182	350.636	350.182	346.909	360.273	366.364	362.636	374.636	360.727	365.364
144	PEV (Pre-Erythrocytic Vaccine)	3	0.75	10	100	5-17mo	5, 6, & 7 months	None	0.5	0.69	0.85	0.85	NA	NA	None	NA	NA	NA	NA	NA	NA	NA	NA	None	NA	NA	NA	NA	NA	NA	NA	NA	0.8	Cases in <5yo per 100,000 population	51826.2	48046.5	45538.5	44322.8	43970	44216	44051.9	44107.5	44276.4	44328.5	44239.3	44266.2	44297.5	44217.4	44246.1
144	PEV (Pre-Erythrocytic Vaccine)	3	0.75	10	100	5-17mo	5, 6, & 7 months	None	0.5	0.69	0.85	0.85	NA	NA	None	NA	NA	NA	NA	NA	NA	NA	NA	None	NA	NA	NA	NA	NA	NA	NA	NA	0.8	Severe Cases in <5yo per 100,000 population	1364.45	1250.45	1230.36	1278.82	1339.73	1366.45	1370	1361	1328	1346.55	1360.64	1359.45	1356.09	1354.09	1352.64
144	PEV (Pre-Erythrocytic Vaccine)	3	0.75	10	100	5-17mo	5, 6, & 7 months	None	0.5	0.69	0.85	0.85	NA	NA	None	NA	NA	NA	NA	NA	NA	NA	NA	None	NA	NA	NA	NA	NA	NA	NA	NA	0.8	Deaths in < 5yo per 100,000 population	328.455	298	294.273	299.273	297.455	300.364	304.182	301.091	295.455	301.364	305.091	300.636	309.727	295	300.727
144	PEV (Pre-Erythrocytic Vaccine)	3	0.75	10	100	5-17mo	5, 6, & 7 months	None	0.5	0.69	0.85	0.85	NA	NA	None	NA	NA	NA	NA	NA	NA	NA	NA	None	NA	NA	NA	NA	NA	NA	NA	NA	0.8	DALYs per 100,000 population	9697.51	8830.07	8794.17	8873.54	8928.36	9132.61	9447.17	9468.66	9367.27	9768.19	9907.04	9784.63	10104.3	9743.34	9849.02
144	PEV (Pre-Erythrocytic Vaccine)	3	0.75	10	100	5-17mo	5, 6, & 7 months	None	0.5	0.69	0.85	0.85	NA	NA	None	NA	NA	NA	NA	NA	NA	NA	NA	None	NA	NA	NA	NA	NA	NA	NA	NA	0.8	Income and productivity gains from delivering vaccine (US$ / dose)	0.528945	1.77172	2.53143	2.7479	2.64253	2.23714	1.50194	0.579301	-0.578505	-1.62031	-2.53492	-3.59414	-4.42797	-5.11036	-5.61922
145	PEV (Pre-Erythrocytic Vaccine)	3	0.85	2	0.1	5-17mo	5, 6, & 7 months	None	0.89	0.95	0.97	0.97	NA	NA	None	NA	NA	NA	NA	NA	NA	NA	NA	None	NA	NA	NA	NA	NA	NA	NA	NA	0.9	Cases per 100,000 population	8635.82	8535.21	8427.82	8277.16	8173.26	8110.43	7985.44	7997.51	7956.33	7830.79	7856.42	7833.91	7800.08	7877.11	7875.11
145	PEV (Pre-Erythrocytic Vaccine)	3	0.85	2	0.1	5-17mo	5, 6, & 7 months	None	0.89	0.95	0.97	0.97	NA	NA	None	NA	NA	NA	NA	NA	NA	NA	NA	None	NA	NA	NA	NA	NA	NA	NA	NA	0.9	Severe Cases per 100,000 population	149.9	146.518	142.436	136.518	136.318	133.209	131.609	133.909	134.909	132.245	131.727	134.091	131.836	134.809	134.945
145	PEV (Pre-Erythrocytic Vaccine)	3	0.85	2	0.1	5-17mo	5, 6, & 7 months	None	0.89	0.95	0.97	0.97	NA	NA	None	NA	NA	NA	NA	NA	NA	NA	NA	None	NA	NA	NA	NA	NA	NA	NA	NA	0.9	Deaths per 100,000 population	30.7182	31.0182	29.5182	28.5636	29.2182	28.2091	27.8091	28.0727	28.9818	28.0182	28.3818	28.1727	28.2727	29.1364	28.7636
145	PEV (Pre-Erythrocytic Vaccine)	3	0.85	2	0.1	5-17mo	5, 6, & 7 months	None	0.89	0.95	0.97	0.97	NA	NA	None	NA	NA	NA	NA	NA	NA	NA	NA	None	NA	NA	NA	NA	NA	NA	NA	NA	0.9	Cases in <5yo per 100,000 population	685.009	598.727	534.527	478.891	432.364	428.227	417.891	418.218	416.609	410.455	413.555	411.436	401.845	413.591	410.373
145	PEV (Pre-Erythrocytic Vaccine)	3	0.85	2	0.1	5-17mo	5, 6, & 7 months	None	0.89	0.95	0.97	0.97	NA	NA	None	NA	NA	NA	NA	NA	NA	NA	NA	None	NA	NA	NA	NA	NA	NA	NA	NA	0.9	Severe Cases in <5yo per 100,000 population	34.7364	29.7455	26.3	24.0727	22.5727	21.6727	21.2727	21.9273	21.6727	21.9727	21.5364	22.6727	21.2	21.5545	20.8
145	PEV (Pre-Erythrocytic Vaccine)	3	0.85	2	0.1	5-17mo	5, 6, & 7 months	None	0.89	0.95	0.97	0.97	NA	NA	None	NA	NA	NA	NA	NA	NA	NA	NA	None	NA	NA	NA	NA	NA	NA	NA	NA	0.9	Deaths in < 5yo per 100,000 population	8.72727	7.71818	6.86364	6.49091	6.51818	6.22727	6.20909	6.10909	6.55455	5.87273	6.37273	6.66364	6.18182	6.63636	6.26364
145	PEV (Pre-Erythrocytic Vaccine)	3	0.85	2	0.1	5-17mo	5, 6, & 7 months	None	0.89	0.95	0.97	0.97	NA	NA	None	NA	NA	NA	NA	NA	NA	NA	NA	None	NA	NA	NA	NA	NA	NA	NA	NA	0.9	DALYs per 100,000 population	782.355	788.06	754.206	727.882	738.998	720.058	705.742	716.701	734.84	710.784	723.657	715.612	718.88	738.94	728.742
145	PEV (Pre-Erythrocytic Vaccine)	3	0.85	2	0.1	5-17mo	5, 6, & 7 months	None	0.89	0.95	0.97	0.97	NA	NA	None	NA	NA	NA	NA	NA	NA	NA	NA	None	NA	NA	NA	NA	NA	NA	NA	NA	0.9	Income and productivity gains from delivering vaccine (US$ / dose)	-0.0151314	0.0115615	0.0434632	0.0960216	0.127237	0.152722	0.19698	0.189773	0.199732	0.251671	0.242498	0.248598	0.262278	0.231178	0.232788
146	PEV (Pre-Erythrocytic Vaccine)	3	0.85	2	0.1	5-17mo	5, 6, & 7 months	None	0.7	0.81	0.93	0.93	NA	NA	None	NA	NA	NA	NA	NA	NA	NA	NA	None	NA	NA	NA	NA	NA	NA	NA	NA	0.9	Cases per 100,000 population	8627.44	8570.38	8418.26	8299.9	8284.23	8169.26	8127.92	8077.06	8073.99	8044.85	8007.35	7997.79	8046.39	8038.83	8025.55
146	PEV (Pre-Erythrocytic Vaccine)	3	0.85	2	0.1	5-17mo	5, 6, & 7 months	None	0.7	0.81	0.93	0.93	NA	NA	None	NA	NA	NA	NA	NA	NA	NA	NA	None	NA	NA	NA	NA	NA	NA	NA	NA	0.9	Severe Cases per 100,000 population	151.2	148.927	142.2	140.445	138.173	137.264	138.236	135.491	135.136	137.236	136.2	136.645	138.564	138.191	138.873
146	PEV (Pre-Erythrocytic Vaccine)	3	0.85	2	0.1	5-17mo	5, 6, & 7 months	None	0.7	0.81	0.93	0.93	NA	NA	None	NA	NA	NA	NA	NA	NA	NA	NA	None	NA	NA	NA	NA	NA	NA	NA	NA	0.9	Deaths per 100,000 population	31.2091	30.4818	29.5182	29.2909	29.4636	28.1273	29.1273	28.1182	27.5818	28.2545	28.9727	28.7455	28.5364	29.5364	30.0273
146	PEV (Pre-Erythrocytic Vaccine)	3	0.85	2	0.1	5-17mo	5, 6, & 7 months	None	0.7	0.81	0.93	0.93	NA	NA	None	NA	NA	NA	NA	NA	NA	NA	NA	None	NA	NA	NA	NA	NA	NA	NA	NA	0.9	Cases in <5yo per 100,000 population	685.818	619.118	560.664	514.6	484.591	469.582	464.255	463.091	470.2	465.982	461.8	464.664	458.864	465.627	464.273
146	PEV (Pre-Erythrocytic Vaccine)	3	0.85	2	0.1	5-17mo	5, 6, & 7 months	None	0.7	0.81	0.93	0.93	NA	NA	None	NA	NA	NA	NA	NA	NA	NA	NA	None	NA	NA	NA	NA	NA	NA	NA	NA	0.9	Severe Cases in <5yo per 100,000 population	35.3182	32.0091	27.9909	26.2364	25.2636	24.1727	24.9636	24.4545	24.7545	24.6818	24.3	24.5545	24.3455	24.2455	24.3455
146	PEV (Pre-Erythrocytic Vaccine)	3	0.85	2	0.1	5-17mo	5, 6, & 7 months	None	0.7	0.81	0.93	0.93	NA	NA	None	NA	NA	NA	NA	NA	NA	NA	NA	None	NA	NA	NA	NA	NA	NA	NA	NA	0.9	Deaths in < 5yo per 100,000 population	8.39091	7.82727	7.61818	7.30909	7	6.44545	6.92727	6.73636	6.74545	6.76364	7.12727	6.71818	6.48182	6.66364	7.19091
146	PEV (Pre-Erythrocytic Vaccine)	3	0.85	2	0.1	5-17mo	5, 6, & 7 months	None	0.7	0.81	0.93	0.93	NA	NA	None	NA	NA	NA	NA	NA	NA	NA	NA	None	NA	NA	NA	NA	NA	NA	NA	NA	0.9	DALYs per 100,000 population	794.873	779.211	751.173	745.725	747.369	713.41	736.334	715.777	705.045	715.669	737.01	732.988	726.882	748.72	759.059
146	PEV (Pre-Erythrocytic Vaccine)	3	0.85	2	0.1	5-17mo	5, 6, & 7 months	None	0.7	0.81	0.93	0.93	NA	NA	None	NA	NA	NA	NA	NA	NA	NA	NA	None	NA	NA	NA	NA	NA	NA	NA	NA	0.9	Income and productivity gains from delivering vaccine (US$ / dose)	-0.0161246	0.00187924	0.0644592	0.110207	0.116966	0.16481	0.184481	0.20328	0.201117	0.214577	0.230872	0.24041	0.211747	0.219786	0.222655
147	PEV (Pre-Erythrocytic Vaccine)	3	0.85	2	0.1	5-17mo	5, 6, & 7 months	None	0.5	0.69	0.85	0.85	NA	NA	None	NA	NA	NA	NA	NA	NA	NA	NA	None	NA	NA	NA	NA	NA	NA	NA	NA	0.9	Cases per 100,000 population	8617.14	8541.08	8445.56	8370.26	8272.56	8316.95	8249.31	8217.95	8146.91	8107.97	8066.46	8126.97	8138.31	8139.73	8203.94
147	PEV (Pre-Erythrocytic Vaccine)	3	0.85	2	0.1	5-17mo	5, 6, & 7 months	None	0.5	0.69	0.85	0.85	NA	NA	None	NA	NA	NA	NA	NA	NA	NA	NA	None	NA	NA	NA	NA	NA	NA	NA	NA	0.9	Severe Cases per 100,000 population	151.318	148.482	147.045	141.527	140.809	141.091	140.891	141.873	139.755	139.755	137.355	141.309	141.373	141.627	141.173
147	PEV (Pre-Erythrocytic Vaccine)	3	0.85	2	0.1	5-17mo	5, 6, & 7 months	None	0.5	0.69	0.85	0.85	NA	NA	None	NA	NA	NA	NA	NA	NA	NA	NA	None	NA	NA	NA	NA	NA	NA	NA	NA	0.9	Deaths per 100,000 population	32.4	31.0545	29.9182	28.6364	29.6455	29.9818	29.3545	30.3545	29.6	28.7818	28.7364	29.2364	30.5636	30	28.7545
147	PEV (Pre-Erythrocytic Vaccine)	3	0.85	2	0.1	5-17mo	5, 6, & 7 months	None	0.5	0.69	0.85	0.85	NA	NA	None	NA	NA	NA	NA	NA	NA	NA	NA	None	NA	NA	NA	NA	NA	NA	NA	NA	0.9	Cases in <5yo per 100,000 population	687.127	636.664	588.909	555.736	523.773	526.973	520.282	514.718	516.091	504.745	504.564	514.382	511.391	516.036	514
147	PEV (Pre-Erythrocytic Vaccine)	3	0.85	2	0.1	5-17mo	5, 6, & 7 months	None	0.5	0.69	0.85	0.85	NA	NA	None	NA	NA	NA	NA	NA	NA	NA	NA	None	NA	NA	NA	NA	NA	NA	NA	NA	0.9	Severe Cases in <5yo per 100,000 population	35.8091	31.9182	30.5091	29.3818	27.2	27.5364	26.8091	26.2091	27.3909	27.1364	25.5909	26.9545	27.0636	27.1273	26.3
147	PEV (Pre-Erythrocytic Vaccine)	3	0.85	2	0.1	5-17mo	5, 6, & 7 months	None	0.5	0.69	0.85	0.85	NA	NA	None	NA	NA	NA	NA	NA	NA	NA	NA	None	NA	NA	NA	NA	NA	NA	NA	NA	0.9	Deaths in < 5yo per 100,000 population	9.09091	8.23636	7.29091	6.95455	7.1	7.37273	7.2	7.07273	7.84545	6.9	6.95455	7.54545	7.45455	7.45455	7.02727
147	PEV (Pre-Erythrocytic Vaccine)	3	0.85	2	0.1	5-17mo	5, 6, & 7 months	None	0.5	0.69	0.85	0.85	NA	NA	None	NA	NA	NA	NA	NA	NA	NA	NA	None	NA	NA	NA	NA	NA	NA	NA	NA	0.9	DALYs per 100,000 population	821.201	789.886	760.537	729.249	753.252	763.461	745.754	769.586	754.276	730.64	731.933	744.017	777.702	759.902	735.314
147	PEV (Pre-Erythrocytic Vaccine)	3	0.85	2	0.1	5-17mo	5, 6, & 7 months	None	0.5	0.69	0.85	0.85	NA	NA	None	NA	NA	NA	NA	NA	NA	NA	NA	None	NA	NA	NA	NA	NA	NA	NA	NA	0.9	Income and productivity gains from delivering vaccine (US$ / dose)	-0.0106009	0.0242477	0.0699387	0.110172	0.161843	0.135091	0.175084	0.183078	0.223213	0.239533	0.274251	0.239831	0.227901	0.231957	0.188521
148	PEV (Pre-Erythrocytic Vaccine)	3	0.85	2	1	5-17mo	5, 6, & 7 months	None	0.89	0.95	0.97	0.97	NA	NA	None	NA	NA	NA	NA	NA	NA	NA	NA	None	NA	NA	NA	NA	NA	NA	NA	NA	0.9	Cases per 100,000 population	86358.2	85352.1	84278.2	82771.6	81732.6	81104.3	79854.4	79975.1	79563.3	78307.9	78564.2	78339.1	78000.8	78771.1	78751.1
148	PEV (Pre-Erythrocytic Vaccine)	3	0.85	2	1	5-17mo	5, 6, & 7 months	None	0.89	0.95	0.97	0.97	NA	NA	None	NA	NA	NA	NA	NA	NA	NA	NA	None	NA	NA	NA	NA	NA	NA	NA	NA	0.9	Severe Cases per 100,000 population	1499	1465.18	1424.36	1365.18	1363.18	1332.09	1316.09	1339.09	1349.09	1322.45	1317.27	1340.91	1318.36	1348.09	1349.45
148	PEV (Pre-Erythrocytic Vaccine)	3	0.85	2	1	5-17mo	5, 6, & 7 months	None	0.89	0.95	0.97	0.97	NA	NA	None	NA	NA	NA	NA	NA	NA	NA	NA	None	NA	NA	NA	NA	NA	NA	NA	NA	0.9	Deaths per 100,000 population	307.182	310.182	295.182	285.636	292.182	282.091	278.091	280.727	289.818	280.182	283.818	281.727	282.727	291.364	287.636
148	PEV (Pre-Erythrocytic Vaccine)	3	0.85	2	1	5-17mo	5, 6, & 7 months	None	0.89	0.95	0.97	0.97	NA	NA	None	NA	NA	NA	NA	NA	NA	NA	NA	None	NA	NA	NA	NA	NA	NA	NA	NA	0.9	Cases in <5yo per 100,000 population	6850.09	5987.27	5345.27	4788.91	4323.64	4282.27	4178.91	4182.18	4166.09	4104.55	4135.55	4114.36	4018.45	4135.91	4103.73
148	PEV (Pre-Erythrocytic Vaccine)	3	0.85	2	1	5-17mo	5, 6, & 7 months	None	0.89	0.95	0.97	0.97	NA	NA	None	NA	NA	NA	NA	NA	NA	NA	NA	None	NA	NA	NA	NA	NA	NA	NA	NA	0.9	Severe Cases in <5yo per 100,000 population	347.364	297.455	263	240.727	225.727	216.727	212.727	219.273	216.727	219.727	215.364	226.727	212	215.545	208
148	PEV (Pre-Erythrocytic Vaccine)	3	0.85	2	1	5-17mo	5, 6, & 7 months	None	0.89	0.95	0.97	0.97	NA	NA	None	NA	NA	NA	NA	NA	NA	NA	NA	None	NA	NA	NA	NA	NA	NA	NA	NA	0.9	Deaths in < 5yo per 100,000 population	87.2727	77.1818	68.6364	64.9091	65.1818	62.2727	62.0909	61.0909	65.5455	58.7273	63.7273	66.6364	61.8182	66.3636	62.6364
148	PEV (Pre-Erythrocytic Vaccine)	3	0.85	2	1	5-17mo	5, 6, & 7 months	None	0.89	0.95	0.97	0.97	NA	NA	None	NA	NA	NA	NA	NA	NA	NA	NA	None	NA	NA	NA	NA	NA	NA	NA	NA	0.9	DALYs per 100,000 population	7823.55	7880.6	7542.06	7278.82	7389.98	7200.58	7057.42	7167.01	7348.4	7107.84	7236.57	7156.12	7188.8	7389.4	7287.42
148	PEV (Pre-Erythrocytic Vaccine)	3	0.85	2	1	5-17mo	5, 6, & 7 months	None	0.89	0.95	0.97	0.97	NA	NA	None	NA	NA	NA	NA	NA	NA	NA	NA	None	NA	NA	NA	NA	NA	NA	NA	NA	0.9	Income and productivity gains from delivering vaccine (US$ / dose)	-0.151314	0.115615	0.434632	0.960216	1.27237	1.52722	1.9698	1.89773	1.99732	2.51671	2.42498	2.48598	2.62278	2.31178	2.32788
149	PEV (Pre-Erythrocytic Vaccine)	3	0.85	2	1	5-17mo	5, 6, & 7 months	None	0.7	0.81	0.93	0.93	NA	NA	None	NA	NA	NA	NA	NA	NA	NA	NA	None	NA	NA	NA	NA	NA	NA	NA	NA	0.9	Cases per 100,000 population	86274.4	85703.8	84182.6	82999	82842.3	81692.6	81279.2	80770.6	80739.9	80448.5	80073.5	79977.9	80463.9	80388.3	80255.5
149	PEV (Pre-Erythrocytic Vaccine)	3	0.85	2	1	5-17mo	5, 6, & 7 months	None	0.7	0.81	0.93	0.93	NA	NA	None	NA	NA	NA	NA	NA	NA	NA	NA	None	NA	NA	NA	NA	NA	NA	NA	NA	0.9	Severe Cases per 100,000 population	1512	1489.27	1422	1404.45	1381.73	1372.64	1382.36	1354.91	1351.36	1372.36	1362	1366.45	1385.64	1381.91	1388.73
149	PEV (Pre-Erythrocytic Vaccine)	3	0.85	2	1	5-17mo	5, 6, & 7 months	None	0.7	0.81	0.93	0.93	NA	NA	None	NA	NA	NA	NA	NA	NA	NA	NA	None	NA	NA	NA	NA	NA	NA	NA	NA	0.9	Deaths per 100,000 population	312.091	304.818	295.182	292.909	294.636	281.273	291.273	281.182	275.818	282.545	289.727	287.455	285.364	295.364	300.273
149	PEV (Pre-Erythrocytic Vaccine)	3	0.85	2	1	5-17mo	5, 6, & 7 months	None	0.7	0.81	0.93	0.93	NA	NA	None	NA	NA	NA	NA	NA	NA	NA	NA	None	NA	NA	NA	NA	NA	NA	NA	NA	0.9	Cases in <5yo per 100,000 population	6858.18	6191.18	5606.64	5146	4845.91	4695.82	4642.55	4630.91	4702	4659.82	4618	4646.64	4588.64	4656.27	4642.73
149	PEV (Pre-Erythrocytic Vaccine)	3	0.85	2	1	5-17mo	5, 6, & 7 months	None	0.7	0.81	0.93	0.93	NA	NA	None	NA	NA	NA	NA	NA	NA	NA	NA	None	NA	NA	NA	NA	NA	NA	NA	NA	0.9	Severe Cases in <5yo per 100,000 population	353.182	320.091	279.909	262.364	252.636	241.727	249.636	244.545	247.545	246.818	243	245.545	243.455	242.455	243.455
149	PEV (Pre-Erythrocytic Vaccine)	3	0.85	2	1	5-17mo	5, 6, & 7 months	None	0.7	0.81	0.93	0.93	NA	NA	None	NA	NA	NA	NA	NA	NA	NA	NA	None	NA	NA	NA	NA	NA	NA	NA	NA	0.9	Deaths in < 5yo per 100,000 population	83.9091	78.2727	76.1818	73.0909	70	64.4545	69.2727	67.3636	67.4545	67.6364	71.2727	67.1818	64.8182	66.6364	71.9091
149	PEV (Pre-Erythrocytic Vaccine)	3	0.85	2	1	5-17mo	5, 6, & 7 months	None	0.7	0.81	0.93	0.93	NA	NA	None	NA	NA	NA	NA	NA	NA	NA	NA	None	NA	NA	NA	NA	NA	NA	NA	NA	0.9	DALYs per 100,000 population	7948.73	7792.11	7511.73	7457.25	7473.69	7134.1	7363.34	7157.77	7050.45	7156.69	7370.1	7329.88	7268.82	7487.2	7590.59
149	PEV (Pre-Erythrocytic Vaccine)	3	0.85	2	1	5-17mo	5, 6, & 7 months	None	0.7	0.81	0.93	0.93	NA	NA	None	NA	NA	NA	NA	NA	NA	NA	NA	None	NA	NA	NA	NA	NA	NA	NA	NA	0.9	Income and productivity gains from delivering vaccine (US$ / dose)	-0.161246	0.0187924	0.644592	1.10207	1.16966	1.6481	1.84481	2.0328	2.01117	2.14577	2.30872	2.4041	2.11747	2.19786	2.22655
150	PEV (Pre-Erythrocytic Vaccine)	3	0.85	2	1	5-17mo	5, 6, & 7 months	None	0.5	0.69	0.85	0.85	NA	NA	None	NA	NA	NA	NA	NA	NA	NA	NA	None	NA	NA	NA	NA	NA	NA	NA	NA	0.9	Cases per 100,000 population	86171.4	85410.8	84455.6	83702.6	82725.6	83169.5	82493.1	82179.5	81469.1	81079.7	80664.6	81269.7	81383.1	81397.3	82039.4
150	PEV (Pre-Erythrocytic Vaccine)	3	0.85	2	1	5-17mo	5, 6, & 7 months	None	0.5	0.69	0.85	0.85	NA	NA	None	NA	NA	NA	NA	NA	NA	NA	NA	None	NA	NA	NA	NA	NA	NA	NA	NA	0.9	Severe Cases per 100,000 population	1513.18	1484.82	1470.45	1415.27	1408.09	1410.91	1408.91	1418.73	1397.55	1397.55	1373.55	1413.09	1413.73	1416.27	1411.73
150	PEV (Pre-Erythrocytic Vaccine)	3	0.85	2	1	5-17mo	5, 6, & 7 months	None	0.5	0.69	0.85	0.85	NA	NA	None	NA	NA	NA	NA	NA	NA	NA	NA	None	NA	NA	NA	NA	NA	NA	NA	NA	0.9	Deaths per 100,000 population	324	310.545	299.182	286.364	296.455	299.818	293.545	303.545	296	287.818	287.364	292.364	305.636	300	287.545
150	PEV (Pre-Erythrocytic Vaccine)	3	0.85	2	1	5-17mo	5, 6, & 7 months	None	0.5	0.69	0.85	0.85	NA	NA	None	NA	NA	NA	NA	NA	NA	NA	NA	None	NA	NA	NA	NA	NA	NA	NA	NA	0.9	Cases in <5yo per 100,000 population	6871.27	6366.64	5889.09	5557.36	5237.73	5269.73	5202.82	5147.18	5160.91	5047.45	5045.64	5143.82	5113.91	5160.36	5140
150	PEV (Pre-Erythrocytic Vaccine)	3	0.85	2	1	5-17mo	5, 6, & 7 months	None	0.5	0.69	0.85	0.85	NA	NA	None	NA	NA	NA	NA	NA	NA	NA	NA	None	NA	NA	NA	NA	NA	NA	NA	NA	0.9	Severe Cases in <5yo per 100,000 population	358.091	319.182	305.091	293.818	272	275.364	268.091	262.091	273.909	271.364	255.909	269.545	270.636	271.273	263
150	PEV (Pre-Erythrocytic Vaccine)	3	0.85	2	1	5-17mo	5, 6, & 7 months	None	0.5	0.69	0.85	0.85	NA	NA	None	NA	NA	NA	NA	NA	NA	NA	NA	None	NA	NA	NA	NA	NA	NA	NA	NA	0.9	Deaths in < 5yo per 100,000 population	90.9091	82.3636	72.9091	69.5455	71	73.7273	72	70.7273	78.4545	69	69.5455	75.4545	74.5455	74.5455	70.2727
150	PEV (Pre-Erythrocytic Vaccine)	3	0.85	2	1	5-17mo	5, 6, & 7 months	None	0.5	0.69	0.85	0.85	NA	NA	None	NA	NA	NA	NA	NA	NA	NA	NA	None	NA	NA	NA	NA	NA	NA	NA	NA	0.9	DALYs per 100,000 population	8212.01	7898.86	7605.37	7292.49	7532.52	7634.61	7457.54	7695.86	7542.76	7306.4	7319.33	7440.17	7777.02	7599.02	7353.14
150	PEV (Pre-Erythrocytic Vaccine)	3	0.85	2	1	5-17mo	5, 6, & 7 months	None	0.5	0.69	0.85	0.85	NA	NA	None	NA	NA	NA	NA	NA	NA	NA	NA	None	NA	NA	NA	NA	NA	NA	NA	NA	0.9	Income and productivity gains from delivering vaccine (US$ / dose)	-0.106009	0.242477	0.699387	1.10172	1.61843	1.35091	1.75084	1.83078	2.23213	2.39533	2.74251	2.39831	2.27901	2.31957	1.88521
151	PEV (Pre-Erythrocytic Vaccine)	3	0.85	2	10	5-17mo	5, 6, & 7 months	None	0.89	0.95	0.97	0.97	NA	NA	None	NA	NA	NA	NA	NA	NA	NA	NA	None	NA	NA	NA	NA	NA	NA	NA	NA	0.9	Cases per 100,000 population	139674	135663	132717	131133	130178	130082	129768	129934	130445	131023	131752	131835	132591	133115	133325
151	PEV (Pre-Erythrocytic Vaccine)	3	0.85	2	10	5-17mo	5, 6, & 7 months	None	0.89	0.95	0.97	0.97	NA	NA	None	NA	NA	NA	NA	NA	NA	NA	NA	None	NA	NA	NA	NA	NA	NA	NA	NA	0.9	Severe Cases per 100,000 population	1814.36	1619.73	1534	1550.73	1521.27	1581.36	1631.55	1674.64	1669.64	1719.64	1708	1763.36	1752.18	1795	1780
151	PEV (Pre-Erythrocytic Vaccine)	3	0.85	2	10	5-17mo	5, 6, & 7 months	None	0.89	0.95	0.97	0.97	NA	NA	None	NA	NA	NA	NA	NA	NA	NA	NA	None	NA	NA	NA	NA	NA	NA	NA	NA	0.9	Deaths per 100,000 population	366.273	324.636	303.636	310	291.455	310.455	316.455	328.273	325.091	336.727	320.727	337.636	332.818	347.091	333.909
151	PEV (Pre-Erythrocytic Vaccine)	3	0.85	2	10	5-17mo	5, 6, & 7 months	None	0.89	0.95	0.97	0.97	NA	NA	None	NA	NA	NA	NA	NA	NA	NA	NA	None	NA	NA	NA	NA	NA	NA	NA	NA	0.9	Cases in <5yo per 100,000 population	30010.9	26334.1	23778.8	22386.5	21639.4	21456.7	21286.5	21286.9	21391.1	21463.9	21485.5	21465.7	21471	21531.3	21542.7
151	PEV (Pre-Erythrocytic Vaccine)	3	0.85	2	10	5-17mo	5, 6, & 7 months	None	0.89	0.95	0.97	0.97	NA	NA	None	NA	NA	NA	NA	NA	NA	NA	NA	None	NA	NA	NA	NA	NA	NA	NA	NA	0.9	Severe Cases in <5yo per 100,000 population	1171.64	994.727	916.364	914	898.091	913.727	933.091	932.909	928.273	929.455	916.182	942.818	935.273	945.273	933.909
151	PEV (Pre-Erythrocytic Vaccine)	3	0.85	2	10	5-17mo	5, 6, & 7 months	None	0.89	0.95	0.97	0.97	NA	NA	None	NA	NA	NA	NA	NA	NA	NA	NA	None	NA	NA	NA	NA	NA	NA	NA	NA	0.9	Deaths in < 5yo per 100,000 population	233.909	193.727	181.455	179	167.182	178.909	178.091	183.727	182.091	181.182	170.909	178.364	181.636	185.727	174.545
151	PEV (Pre-Erythrocytic Vaccine)	3	0.85	2	10	5-17mo	5, 6, & 7 months	None	0.89	0.95	0.97	0.97	NA	NA	None	NA	NA	NA	NA	NA	NA	NA	NA	None	NA	NA	NA	NA	NA	NA	NA	NA	0.9	DALYs per 100,000 population	9930.99	8831.11	8252.44	8426.4	7955.54	8398.5	8592.64	8919.76	8813.91	9106.51	8748.67	9168.9	9023.44	9410.78	9072.17
151	PEV (Pre-Erythrocytic Vaccine)	3	0.85	2	10	5-17mo	5, 6, & 7 months	None	0.89	0.95	0.97	0.97	NA	NA	None	NA	NA	NA	NA	NA	NA	NA	NA	None	NA	NA	NA	NA	NA	NA	NA	NA	0.9	Income and productivity gains from delivering vaccine (US$ / dose)	0.186691	1.15541	1.85147	2.17343	2.39441	2.36401	2.3884	2.29944	2.11101	1.87602	1.59083	1.51975	1.24216	1.04012	0.931593
152	PEV (Pre-Erythrocytic Vaccine)	3	0.85	2	10	5-17mo	5, 6, & 7 months	None	0.7	0.81	0.93	0.93	NA	NA	None	NA	NA	NA	NA	NA	NA	NA	NA	None	NA	NA	NA	NA	NA	NA	NA	NA	0.9	Cases per 100,000 population	139803	136314	134190	132988	132155	131994	131712	132052	132234	132682	133049	133389	133984	134526	134970
152	PEV (Pre-Erythrocytic Vaccine)	3	0.85	2	10	5-17mo	5, 6, & 7 months	None	0.7	0.81	0.93	0.93	NA	NA	None	NA	NA	NA	NA	NA	NA	NA	NA	None	NA	NA	NA	NA	NA	NA	NA	NA	0.9	Severe Cases per 100,000 population	1798	1678.09	1590.45	1584	1607.73	1611.73	1672.36	1699.27	1731	1746.64	1754.91	1768.55	1803.73	1786.27	1793
152	PEV (Pre-Erythrocytic Vaccine)	3	0.85	2	10	5-17mo	5, 6, & 7 months	None	0.7	0.81	0.93	0.93	NA	NA	None	NA	NA	NA	NA	NA	NA	NA	NA	None	NA	NA	NA	NA	NA	NA	NA	NA	0.9	Deaths per 100,000 population	364.455	339	320.364	313.455	320.545	319.727	328.818	326.273	333.091	345.545	337.455	344.818	340.636	354.818	349.545
152	PEV (Pre-Erythrocytic Vaccine)	3	0.85	2	10	5-17mo	5, 6, & 7 months	None	0.7	0.81	0.93	0.93	NA	NA	None	NA	NA	NA	NA	NA	NA	NA	NA	None	NA	NA	NA	NA	NA	NA	NA	NA	0.9	Cases in <5yo per 100,000 population	30104.8	27009.6	25190.4	23980.9	23286.4	23196.7	23040.8	23066.1	23132.5	23132.5	23192	23154.1	23181.6	23266.4	23284.6
152	PEV (Pre-Erythrocytic Vaccine)	3	0.85	2	10	5-17mo	5, 6, & 7 months	None	0.7	0.81	0.93	0.93	NA	NA	None	NA	NA	NA	NA	NA	NA	NA	NA	None	NA	NA	NA	NA	NA	NA	NA	NA	0.9	Severe Cases in <5yo per 100,000 population	1163	1031.82	975.273	956.727	978	967.364	989.727	990	990.909	988.909	986.909	987.091	997.455	993.182	984.727
152	PEV (Pre-Erythrocytic Vaccine)	3	0.85	2	10	5-17mo	5, 6, & 7 months	None	0.7	0.81	0.93	0.93	NA	NA	None	NA	NA	NA	NA	NA	NA	NA	NA	None	NA	NA	NA	NA	NA	NA	NA	NA	0.9	Deaths in < 5yo per 100,000 population	238.727	205.091	195.727	187.273	193.636	191.636	194.091	189.364	189.818	192.273	193.727	190.909	186.818	201.909	192.545
152	PEV (Pre-Erythrocytic Vaccine)	3	0.85	2	10	5-17mo	5, 6, & 7 months	None	0.7	0.81	0.93	0.93	NA	NA	None	NA	NA	NA	NA	NA	NA	NA	NA	None	NA	NA	NA	NA	NA	NA	NA	NA	0.9	DALYs per 100,000 population	9860.03	9187.45	8679.06	8512.66	8717.42	8675.9	8906.94	8890.78	9073.05	9375.14	9183.1	9358.75	9231.57	9599.63	9417.02
152	PEV (Pre-Erythrocytic Vaccine)	3	0.85	2	10	5-17mo	5, 6, & 7 months	None	0.7	0.81	0.93	0.93	NA	NA	None	NA	NA	NA	NA	NA	NA	NA	NA	None	NA	NA	NA	NA	NA	NA	NA	NA	0.9	Income and productivity gains from delivering vaccine (US$ / dose)	0.212485	1.22776	1.85255	2.10101	2.30379	2.35196	2.38088	2.21046	2.08364	1.87881	1.71779	1.53941	1.22456	1.01148	0.786521
153	PEV (Pre-Erythrocytic Vaccine)	3	0.85	2	10	5-17mo	5, 6, & 7 months	None	0.5	0.69	0.85	0.85	NA	NA	None	NA	NA	NA	NA	NA	NA	NA	NA	None	NA	NA	NA	NA	NA	NA	NA	NA	0.9	Cases per 100,000 population	139940	137375	135364	134422	134030	133877	133628	133779	133973	134441	134991	135133	135468	135925	136169
153	PEV (Pre-Erythrocytic Vaccine)	3	0.85	2	10	5-17mo	5, 6, & 7 months	None	0.5	0.69	0.85	0.85	NA	NA	None	NA	NA	NA	NA	NA	NA	NA	NA	None	NA	NA	NA	NA	NA	NA	NA	NA	0.9	Severe Cases per 100,000 population	1819.36	1696.27	1663.36	1642.36	1683.45	1689.36	1717.64	1745.18	1746.27	1763.09	1780.27	1801.73	1800.36	1823.73	1797.91
153	PEV (Pre-Erythrocytic Vaccine)	3	0.85	2	10	5-17mo	5, 6, & 7 months	None	0.5	0.69	0.85	0.85	NA	NA	None	NA	NA	NA	NA	NA	NA	NA	NA	None	NA	NA	NA	NA	NA	NA	NA	NA	0.9	Deaths per 100,000 population	364.455	336.636	334.818	320.636	317.545	319.273	335.636	334	329.545	341.273	336.364	342.545	355.909	345.091	346.636
153	PEV (Pre-Erythrocytic Vaccine)	3	0.85	2	10	5-17mo	5, 6, & 7 months	None	0.5	0.69	0.85	0.85	NA	NA	None	NA	NA	NA	NA	NA	NA	NA	NA	None	NA	NA	NA	NA	NA	NA	NA	NA	0.9	Cases in <5yo per 100,000 population	30270.7	27820	26320.9	25332.5	24930.5	24861.3	24737.4	24836	24712.9	24887.7	24886.8	24890.8	24856.2	24835.2	24865.6
153	PEV (Pre-Erythrocytic Vaccine)	3	0.85	2	10	5-17mo	5, 6, & 7 months	None	0.5	0.69	0.85	0.85	NA	NA	None	NA	NA	NA	NA	NA	NA	NA	NA	None	NA	NA	NA	NA	NA	NA	NA	NA	0.9	Severe Cases in <5yo per 100,000 population	1190	1061	1037.82	1023.82	1052.82	1035.73	1054.55	1047.91	1035.18	1032.73	1041.73	1060.27	1049.18	1058.73	1036.18
153	PEV (Pre-Erythrocytic Vaccine)	3	0.85	2	10	5-17mo	5, 6, & 7 months	None	0.5	0.69	0.85	0.85	NA	NA	None	NA	NA	NA	NA	NA	NA	NA	NA	None	NA	NA	NA	NA	NA	NA	NA	NA	0.9	Deaths in < 5yo per 100,000 population	237.273	212	209.182	196	191.091	195	206	198.727	196.636	201	201.273	206.455	206.455	197.182	201.364
153	PEV (Pre-Erythrocytic Vaccine)	3	0.85	2	10	5-17mo	5, 6, & 7 months	None	0.5	0.69	0.85	0.85	NA	NA	None	NA	NA	NA	NA	NA	NA	NA	NA	None	NA	NA	NA	NA	NA	NA	NA	NA	0.9	DALYs per 100,000 population	9931.51	9170.59	9069.07	8715.57	8632.09	8666.08	9142.47	9074.8	8981.42	9281.77	9121.31	9306.83	9664.86	9387.59	9407.25
153	PEV (Pre-Erythrocytic Vaccine)	3	0.85	2	10	5-17mo	5, 6, & 7 months	None	0.5	0.69	0.85	0.85	NA	NA	None	NA	NA	NA	NA	NA	NA	NA	NA	None	NA	NA	NA	NA	NA	NA	NA	NA	0.9	Income and productivity gains from delivering vaccine (US$ / dose)	0.162842	1.11798	1.89005	2.16061	2.23625	2.29864	2.37506	2.24501	2.11332	1.84971	1.50721	1.36455	1.19197	0.886178	0.753237
154	PEV (Pre-Erythrocytic Vaccine)	3	0.85	2	100	5-17mo	5, 6, & 7 months	None	0.89	0.95	0.97	0.97	NA	NA	None	NA	NA	NA	NA	NA	NA	NA	NA	None	NA	NA	NA	NA	NA	NA	NA	NA	0.9	Cases per 100,000 population	109718	104433	102630	103404	104644	106606	108722	110375	111956	113344	114075	115148	115626	116060	116381
154	PEV (Pre-Erythrocytic Vaccine)	3	0.85	2	100	5-17mo	5, 6, & 7 months	None	0.89	0.95	0.97	0.97	NA	NA	None	NA	NA	NA	NA	NA	NA	NA	NA	None	NA	NA	NA	NA	NA	NA	NA	NA	0.9	Severe Cases per 100,000 population	1422.27	1266.73	1333.64	1442.91	1537.73	1600.91	1608.45	1630.91	1659.45	1656.09	1666.73	1641.45	1666.36	1653.18	1675.64
154	PEV (Pre-Erythrocytic Vaccine)	3	0.85	2	100	5-17mo	5, 6, & 7 months	None	0.89	0.95	0.97	0.97	NA	NA	None	NA	NA	NA	NA	NA	NA	NA	NA	None	NA	NA	NA	NA	NA	NA	NA	NA	0.9	Deaths per 100,000 population	343.636	303.909	321.636	316	333.545	337.909	342.091	351.182	353	358	361.182	343.364	344.545	354.273	354.091
154	PEV (Pre-Erythrocytic Vaccine)	3	0.85	2	100	5-17mo	5, 6, & 7 months	None	0.89	0.95	0.97	0.97	NA	NA	None	NA	NA	NA	NA	NA	NA	NA	NA	None	NA	NA	NA	NA	NA	NA	NA	NA	0.9	Cases in <5yo per 100,000 population	50941.9	45804.4	43979.3	44511.8	45604	46070.3	46107.4	46015.1	46091.5	46137.5	46082	46311	46274.5	46335.2	46280.1
154	PEV (Pre-Erythrocytic Vaccine)	3	0.85	2	100	5-17mo	5, 6, & 7 months	None	0.89	0.95	0.97	0.97	NA	NA	None	NA	NA	NA	NA	NA	NA	NA	NA	None	NA	NA	NA	NA	NA	NA	NA	NA	0.9	Severe Cases in <5yo per 100,000 population	1310.55	1145.73	1218	1327.55	1417	1444.36	1426.45	1424.91	1438.09	1437.36	1442.09	1418.64	1438.27	1430	1457
154	PEV (Pre-Erythrocytic Vaccine)	3	0.85	2	100	5-17mo	5, 6, & 7 months	None	0.89	0.95	0.97	0.97	NA	NA	None	NA	NA	NA	NA	NA	NA	NA	NA	None	NA	NA	NA	NA	NA	NA	NA	NA	0.9	Deaths in < 5yo per 100,000 population	312.273	271.364	293	283.909	300.727	304.455	300.545	302.182	302	307.182	308.545	292.545	293.273	303.636	306.364
154	PEV (Pre-Erythrocytic Vaccine)	3	0.85	2	100	5-17mo	5, 6, & 7 months	None	0.89	0.95	0.97	0.97	NA	NA	None	NA	NA	NA	NA	NA	NA	NA	NA	None	NA	NA	NA	NA	NA	NA	NA	NA	0.9	DALYs per 100,000 population	9291.47	8230.11	8653.41	8556.16	8980.87	9160.11	9243.16	9506.96	9551.2	9679.54	9794.38	9308.22	9359.84	9595.83	9585.4
154	PEV (Pre-Erythrocytic Vaccine)	3	0.85	2	100	5-17mo	5, 6, & 7 months	None	0.89	0.95	0.97	0.97	NA	NA	None	NA	NA	NA	NA	NA	NA	NA	NA	None	NA	NA	NA	NA	NA	NA	NA	NA	0.9	Income and productivity gains from delivering vaccine (US$ / dose)	0.528096	1.62174	1.91463	1.62612	1.28823	0.570004	-0.224981	-0.856153	-1.45324	-1.97247	-2.26022	-2.60313	-2.81457	-2.93354	-3.09406
155	PEV (Pre-Erythrocytic Vaccine)	3	0.85	2	100	5-17mo	5, 6, & 7 months	None	0.7	0.81	0.93	0.93	NA	NA	None	NA	NA	NA	NA	NA	NA	NA	NA	None	NA	NA	NA	NA	NA	NA	NA	NA	0.9	Cases per 100,000 population	109899	105736	104420	104971	106174	107812	109281	110737	111992	113156	113885	114587	115233	115414	115673
155	PEV (Pre-Erythrocytic Vaccine)	3	0.85	2	100	5-17mo	5, 6, & 7 months	None	0.7	0.81	0.93	0.93	NA	NA	None	NA	NA	NA	NA	NA	NA	NA	NA	None	NA	NA	NA	NA	NA	NA	NA	NA	0.9	Severe Cases per 100,000 population	1424.18	1323.36	1377.73	1467.18	1539.55	1551.82	1605.55	1625.55	1633.91	1644.82	1636.82	1666.27	1639.91	1633.64	1629.18
155	PEV (Pre-Erythrocytic Vaccine)	3	0.85	2	100	5-17mo	5, 6, & 7 months	None	0.7	0.81	0.93	0.93	NA	NA	None	NA	NA	NA	NA	NA	NA	NA	NA	None	NA	NA	NA	NA	NA	NA	NA	NA	0.9	Deaths per 100,000 population	344.455	315.545	319.273	330.182	331.636	348.545	354.909	352	367.182	356.455	355.818	363.182	345	348.182	361
155	PEV (Pre-Erythrocytic Vaccine)	3	0.85	2	100	5-17mo	5, 6, & 7 months	None	0.7	0.81	0.93	0.93	NA	NA	None	NA	NA	NA	NA	NA	NA	NA	NA	None	NA	NA	NA	NA	NA	NA	NA	NA	0.9	Cases in <5yo per 100,000 population	51169.9	47033.5	45712.3	46077.9	47213.4	47481.7	47595.5	47468.4	47440.3	47566.5	47522.5	47607.9	47699.4	47632.8	47644.9
155	PEV (Pre-Erythrocytic Vaccine)	3	0.85	2	100	5-17mo	5, 6, & 7 months	None	0.7	0.81	0.93	0.93	NA	NA	None	NA	NA	NA	NA	NA	NA	NA	NA	None	NA	NA	NA	NA	NA	NA	NA	NA	0.9	Severe Cases in <5yo per 100,000 population	1306.27	1208.82	1263.18	1350.73	1419.45	1408.45	1426.73	1435.82	1438.64	1447.55	1438.45	1451.91	1436.91	1429.09	1418.55
155	PEV (Pre-Erythrocytic Vaccine)	3	0.85	2	100	5-17mo	5, 6, & 7 months	None	0.7	0.81	0.93	0.93	NA	NA	None	NA	NA	NA	NA	NA	NA	NA	NA	None	NA	NA	NA	NA	NA	NA	NA	NA	0.9	Deaths in < 5yo per 100,000 population	313	283	288	302.909	301	314.091	313.364	307.909	321.545	310.818	310.364	313.818	300.091	301.364	312.909
[truncated: 16,042 more rows]
[truncated: 5 more columns]
