# Supplementary material for: Modeling the public health impact of malaria vaccines for developers and policymakers
Source: BMC Infect Dis. 2013 Jul 1;13:295. doi: 10.1186/1471-2334-13-295 (PMC3711926; doi:10.1186/1471-2334-13-295)
Supplement: Additional file 16 — Vaccine_Strategy 18. Reference data from Swiss TPH on vaccine impact: Vaccine_Strategy 18. [file 1471-2334-13-295-S16.xls]

## Sheet: Vx Strategy 18
Vx Strategy:	18
Description:	Periodic (Timed) campaign vaccination of 1-5 year olds every 5 years (no boost) PLUS a one-time (Catch-up) Campaign Vaccination of 6-39 year olds (no boost)
Scenario #	Type of Vaccine	Doses per Tx	Predicted Efficacy Against Clinical Disease	Vx Efficacy Half Life (yrs)	EIR	Routine (Continuous) Vaccination									Catch-up (Timed) Campaign Vaccination									Periodic (Timed) Campaign Vaccination									STI Output
						Cohort	Vx Schedule	Boost Dose Vx Schedule	Total Coverage	Dose by Dose Coverage					Cohort	Intervention Time	Boost Dose Vx Schedule	Total Coverage	Dose by Dose Coverage					Cohort	Intervention Time	Boost Dose Vx Schedule	Total Coverage	Dose by Dose Coverage					STI Observed Efficacy	Malaria Output	Year
										Dose #1	Dose #2	Dose #3	Dose #4	Boost Dose Compliance					Dose #1	Dose #2	Dose #3	Dose #4	Boost Dose Compliance					Dose #1	Dose #2	Dose #3	Dose #4	Boost Dose Compliance			1	2	3	4	5	6	7	8	9	10	11	12	13	14	15
1	PEV (Pre-Erythrocytic Vaccine)	3	0.35	2	0.1	None	NA	NA	NA	NA	NA	NA	NA	NA	6-39yo	0 yrs	None	0.89	0.95	0.97	0.97	NA	NA	1-5yo	0, 5, 10, 15, 20 yrs	None	0.89	0.95	0.97	0.97	NA	NA	0.4	Cases per 100,000 population	6584.16	4521.85	4249.85	4356.81	4805.83	5204.92	5734.85	6458.45	7168.74	7768.95	8106.83	8375.32	8726.1	9003.29	9115.26
1	PEV (Pre-Erythrocytic Vaccine)	3	0.35	2	0.1	None	NA	NA	NA	NA	NA	NA	NA	NA	6-39yo	0 yrs	None	0.89	0.95	0.97	0.97	NA	NA	1-5yo	0, 5, 10, 15, 20 yrs	None	0.89	0.95	0.97	0.97	NA	NA	0.4	Severe Cases per 100,000 population	111.018	74.4273	73.2	77.6182	88.1	95.7545	108.191	123.164	139.736	152.891	156.4	160.818	168.955	175.636	176.818
1	PEV (Pre-Erythrocytic Vaccine)	3	0.35	2	0.1	None	NA	NA	NA	NA	NA	NA	NA	NA	6-39yo	0 yrs	None	0.89	0.95	0.97	0.97	NA	NA	1-5yo	0, 5, 10, 15, 20 yrs	None	0.89	0.95	0.97	0.97	NA	NA	0.4	Deaths per 100,000 population	23.4455	16.9182	16.5	17.7636	19.1727	20.6727	24.0909	26	30.1	31.5909	32.9636	34.0364	33.8545	35.5909	36.1364
1	PEV (Pre-Erythrocytic Vaccine)	3	0.35	2	0.1	None	NA	NA	NA	NA	NA	NA	NA	NA	6-39yo	0 yrs	None	0.89	0.95	0.97	0.97	NA	NA	1-5yo	0, 5, 10, 15, 20 yrs	None	0.89	0.95	0.97	0.97	NA	NA	0.4	Cases in <5yo per 100,000 population	529.018	353.055	325.845	332.282	366.973	324.5	366.691	453.691	534.2	602.809	528.764	564.645	654.482	712.173	726.945
1	PEV (Pre-Erythrocytic Vaccine)	3	0.35	2	0.1	None	NA	NA	NA	NA	NA	NA	NA	NA	6-39yo	0 yrs	None	0.89	0.95	0.97	0.97	NA	NA	1-5yo	0, 5, 10, 15, 20 yrs	None	0.89	0.95	0.97	0.97	NA	NA	0.4	Severe Cases in <5yo per 100,000 population	27.6545	18.2727	16.7091	17.7	19.8909	17.5	19.8091	24.9455	27.8909	31.4636	28	30.4273	34.5364	37.0364	37.5091
1	PEV (Pre-Erythrocytic Vaccine)	3	0.35	2	0.1	None	NA	NA	NA	NA	NA	NA	NA	NA	6-39yo	0 yrs	None	0.89	0.95	0.97	0.97	NA	NA	1-5yo	0, 5, 10, 15, 20 yrs	None	0.89	0.95	0.97	0.97	NA	NA	0.4	Deaths in < 5yo per 100,000 population	7.11818	5.83636	5.35455	5.64545	5.77273	5.56364	6.28182	7.02727	7.30909	8.09091	7.38182	8.03636	8.12727	8.52727	8.64545
1	PEV (Pre-Erythrocytic Vaccine)	3	0.35	2	0.1	None	NA	NA	NA	NA	NA	NA	NA	NA	6-39yo	0 yrs	None	0.89	0.95	0.97	0.97	NA	NA	1-5yo	0, 5, 10, 15, 20 yrs	None	0.89	0.95	0.97	0.97	NA	NA	0.4	DALYs per 100,000 population	596.972	430.213	419.004	448.307	485.726	524.923	609.173	657.51	756.973	799.261	831.644	859.412	857.867	898.354	912.29
1	PEV (Pre-Erythrocytic Vaccine)	3	0.35	2	0.1	None	NA	NA	NA	NA	NA	NA	NA	NA	6-39yo	0 yrs	None	0.89	0.95	0.97	0.97	NA	NA	1-5yo	0, 5, 10, 15, 20 yrs	None	0.89	0.95	0.97	0.97	NA	NA	0.4	Income and productivity gains from delivering vaccine (US$ / dose)	1.67842	3.39218	3.60771	3.51709	3.14068	19.22	16.1028	11.9548	7.86071	4.4351	2.26368	0.814501	-1.06298	-2.59701	-3.23564
2	PEV (Pre-Erythrocytic Vaccine)	3	0.35	2	0.1	None	NA	NA	NA	NA	NA	NA	NA	NA	6-39yo	0 yrs	None	0.89	0.95	0.97	0.97	NA	NA	1-5yo	0, 5, 10, 15, 20 yrs	None	0.7	0.81	0.93	0.93	NA	NA	0.4	Cases per 100,000 population	6617.25	4500.01	4236.19	4322.81	4785.87	5291.14	5799.9	6444.89	7128.91	7713.43	8121.22	8472.31	8784.78	9003.85	9214.52
2	PEV (Pre-Erythrocytic Vaccine)	3	0.35	2	0.1	None	NA	NA	NA	NA	NA	NA	NA	NA	6-39yo	0 yrs	None	0.89	0.95	0.97	0.97	NA	NA	1-5yo	0, 5, 10, 15, 20 yrs	None	0.7	0.81	0.93	0.93	NA	NA	0.4	Severe Cases per 100,000 population	111.3	74.2364	73.2182	77.7182	87.3818	97.9	109.009	122.791	139.818	155.027	158.318	161.391	171.527	175.645	179.555
2	PEV (Pre-Erythrocytic Vaccine)	3	0.35	2	0.1	None	NA	NA	NA	NA	NA	NA	NA	NA	6-39yo	0 yrs	None	0.89	0.95	0.97	0.97	NA	NA	1-5yo	0, 5, 10, 15, 20 yrs	None	0.7	0.81	0.93	0.93	NA	NA	0.4	Deaths per 100,000 population	23.6909	17.9273	16.6182	16.9727	18.7182	21.0273	23.4636	26.3	29.5273	31.5909	33.3909	34.2182	35.3364	35.9545	37.2364
2	PEV (Pre-Erythrocytic Vaccine)	3	0.35	2	0.1	None	NA	NA	NA	NA	NA	NA	NA	NA	6-39yo	0 yrs	None	0.89	0.95	0.97	0.97	NA	NA	1-5yo	0, 5, 10, 15, 20 yrs	None	0.7	0.81	0.93	0.93	NA	NA	0.4	Cases in <5yo per 100,000 population	545.8	355.273	327.936	331.436	365.6	340.882	373.973	458.173	533.3	597.573	538.618	582.764	658.073	714.991	741.036
2	PEV (Pre-Erythrocytic Vaccine)	3	0.35	2	0.1	None	NA	NA	NA	NA	NA	NA	NA	NA	6-39yo	0 yrs	None	0.89	0.95	0.97	0.97	NA	NA	1-5yo	0, 5, 10, 15, 20 yrs	None	0.7	0.81	0.93	0.93	NA	NA	0.4	Severe Cases in <5yo per 100,000 population	27.4909	19.3182	16.9273	17.5545	19.7364	18.3455	20.4273	24.2727	28.1818	32.0818	28.3182	30.1364	34.7909	36.8273	38.4818
2	PEV (Pre-Erythrocytic Vaccine)	3	0.35	2	0.1	None	NA	NA	NA	NA	NA	NA	NA	NA	6-39yo	0 yrs	None	0.89	0.95	0.97	0.97	NA	NA	1-5yo	0, 5, 10, 15, 20 yrs	None	0.7	0.81	0.93	0.93	NA	NA	0.4	Deaths in < 5yo per 100,000 population	7.2	6.40909	5.41818	5.32727	5.67273	5.69091	6.1	6.84545	7.74545	7.70909	7.86364	8.00909	8.30909	8.82727	8.87273
2	PEV (Pre-Erythrocytic Vaccine)	3	0.35	2	0.1	None	NA	NA	NA	NA	NA	NA	NA	NA	6-39yo	0 yrs	None	0.89	0.95	0.97	0.97	NA	NA	1-5yo	0, 5, 10, 15, 20 yrs	None	0.7	0.81	0.93	0.93	NA	NA	0.4	DALYs per 100,000 population	601.974	453.657	420.634	429.455	471.393	528.7	590.211	665.572	748.235	801.489	841.343	861.329	893.408	911.69	940.842
2	PEV (Pre-Erythrocytic Vaccine)	3	0.35	2	0.1	None	NA	NA	NA	NA	NA	NA	NA	NA	6-39yo	0 yrs	None	0.89	0.95	0.97	0.97	NA	NA	1-5yo	0, 5, 10, 15, 20 yrs	None	0.7	0.81	0.93	0.93	NA	NA	0.4	Income and productivity gains from delivering vaccine (US$ / dose)	1.67667	3.45389	3.66113	3.58732	3.19354	20.2803	17.0631	13.0505	8.73023	5.08425	2.38369	0.320735	-1.55169	-2.80746	-4.06256
3	PEV (Pre-Erythrocytic Vaccine)	3	0.35	2	0.1	None	NA	NA	NA	NA	NA	NA	NA	NA	6-39yo	0 yrs	None	0.89	0.95	0.97	0.97	NA	NA	1-5yo	0, 5, 10, 15, 20 yrs	None	0.5	0.69	0.85	0.85	NA	NA	0.4	Cases per 100,000 population	6641.81	4577.53	4294.2	4420.48	4802.11	5274.83	5902.26	6547.21	7240.78	7833.93	8214.24	8490.92	8813.37	9114.77	9224.77
3	PEV (Pre-Erythrocytic Vaccine)	3	0.35	2	0.1	None	NA	NA	NA	NA	NA	NA	NA	NA	6-39yo	0 yrs	None	0.89	0.95	0.97	0.97	NA	NA	1-5yo	0, 5, 10, 15, 20 yrs	None	0.5	0.69	0.85	0.85	NA	NA	0.4	Severe Cases per 100,000 population	111.091	77.2	73.6909	78.4455	87.9909	97.1818	111.118	128.091	141.436	156.218	158.627	165.155	169.773	173.082	177.745
3	PEV (Pre-Erythrocytic Vaccine)	3	0.35	2	0.1	None	NA	NA	NA	NA	NA	NA	NA	NA	6-39yo	0 yrs	None	0.89	0.95	0.97	0.97	NA	NA	1-5yo	0, 5, 10, 15, 20 yrs	None	0.5	0.69	0.85	0.85	NA	NA	0.4	Deaths per 100,000 population	23.7909	17.0545	16.4545	17.4727	19.9818	21.1909	24.1273	27.0909	29.6909	31.8818	32.9545	34.8545	34.6273	36.0273	36.8091
3	PEV (Pre-Erythrocytic Vaccine)	3	0.35	2	0.1	None	NA	NA	NA	NA	NA	NA	NA	NA	6-39yo	0 yrs	None	0.89	0.95	0.97	0.97	NA	NA	1-5yo	0, 5, 10, 15, 20 yrs	None	0.5	0.69	0.85	0.85	NA	NA	0.4	Cases in <5yo per 100,000 population	557.927	363.227	336.327	337.536	367.609	339.145	393.873	469.309	547.345	603.782	558.027	592.718	670.036	724.309	740.509
3	PEV (Pre-Erythrocytic Vaccine)	3	0.35	2	0.1	None	NA	NA	NA	NA	NA	NA	NA	NA	6-39yo	0 yrs	None	0.89	0.95	0.97	0.97	NA	NA	1-5yo	0, 5, 10, 15, 20 yrs	None	0.5	0.69	0.85	0.85	NA	NA	0.4	Severe Cases in <5yo per 100,000 population	29.1	18.9818	17.3182	17.8182	19.3	18.3545	20.7455	25.0909	28.3455	32.2364	28.6909	30.7	34.6364	37.3545	38.5091
3	PEV (Pre-Erythrocytic Vaccine)	3	0.35	2	0.1	None	NA	NA	NA	NA	NA	NA	NA	NA	6-39yo	0 yrs	None	0.89	0.95	0.97	0.97	NA	NA	1-5yo	0, 5, 10, 15, 20 yrs	None	0.5	0.69	0.85	0.85	NA	NA	0.4	Deaths in < 5yo per 100,000 population	7.60909	6.05455	5.44545	5.44545	6.37273	5.37273	6.7	6.67273	7.32727	7.16364	7.63636	7.95455	8.76364	8.96364	9.29091
3	PEV (Pre-Erythrocytic Vaccine)	3	0.35	2	0.1	None	NA	NA	NA	NA	NA	NA	NA	NA	6-39yo	0 yrs	None	0.89	0.95	0.97	0.97	NA	NA	1-5yo	0, 5, 10, 15, 20 yrs	None	0.5	0.69	0.85	0.85	NA	NA	0.4	DALYs per 100,000 population	606.173	433.053	417.734	441.792	504.036	536.023	611.071	681.876	752.454	802.276	831.461	882.031	873.638	910.07	930.574
3	PEV (Pre-Erythrocytic Vaccine)	3	0.35	2	0.1	None	NA	NA	NA	NA	NA	NA	NA	NA	6-39yo	0 yrs	None	0.89	0.95	0.97	0.97	NA	NA	1-5yo	0, 5, 10, 15, 20 yrs	None	0.5	0.69	0.85	0.85	NA	NA	0.4	Income and productivity gains from delivering vaccine (US$ / dose)	1.68491	3.42999	3.66748	3.55366	3.22908	22.7815	18.3689	13.8313	8.98475	4.86239	2.02895	0.189916	-1.78741	-3.77668	-4.52482
4	PEV (Pre-Erythrocytic Vaccine)	3	0.35	2	0.1	None	NA	NA	NA	NA	NA	NA	NA	NA	6-39yo	0 yrs	None	0.7	0.81	0.93	0.93	NA	NA	1-5yo	0, 5, 10, 15, 20 yrs	None	0.89	0.95	0.97	0.97	NA	NA	0.4	Cases per 100,000 population	6732.44	4791.55	4526.17	4628.82	5020.91	5497.43	6096.29	6704.27	7301.85	7831.87	8160.89	8351.74	8602.57	8880.86	9126.04
4	PEV (Pre-Erythrocytic Vaccine)	3	0.35	2	0.1	None	NA	NA	NA	NA	NA	NA	NA	NA	6-39yo	0 yrs	None	0.7	0.81	0.93	0.93	NA	NA	1-5yo	0, 5, 10, 15, 20 yrs	None	0.89	0.95	0.97	0.97	NA	NA	0.4	Severe Cases per 100,000 population	113.636	77.7364	78.9364	82.5364	92.1273	101.936	113.027	126.991	141.882	152.8	155.636	162.309	165.473	171.573	176.173
4	PEV (Pre-Erythrocytic Vaccine)	3	0.35	2	0.1	None	NA	NA	NA	NA	NA	NA	NA	NA	6-39yo	0 yrs	None	0.7	0.81	0.93	0.93	NA	NA	1-5yo	0, 5, 10, 15, 20 yrs	None	0.89	0.95	0.97	0.97	NA	NA	0.4	Deaths per 100,000 population	24.2545	18.3455	17.3273	18.1	20.2545	22.3455	24.4091	27.1364	28.9182	31.5818	31.8364	33.5182	34.1182	35.3091	36.6727
4	PEV (Pre-Erythrocytic Vaccine)	3	0.35	2	0.1	None	NA	NA	NA	NA	NA	NA	NA	NA	6-39yo	0 yrs	None	0.7	0.81	0.93	0.93	NA	NA	1-5yo	0, 5, 10, 15, 20 yrs	None	0.89	0.95	0.97	0.97	NA	NA	0.4	Cases in <5yo per 100,000 population	539.791	370.264	348.955	350.036	383.345	346.145	398.155	478.618	549.527	603.555	528.973	571.682	640.355	699.836	733.509
4	PEV (Pre-Erythrocytic Vaccine)	3	0.35	2	0.1	None	NA	NA	NA	NA	NA	NA	NA	NA	6-39yo	0 yrs	None	0.7	0.81	0.93	0.93	NA	NA	1-5yo	0, 5, 10, 15, 20 yrs	None	0.89	0.95	0.97	0.97	NA	NA	0.4	Severe Cases in <5yo per 100,000 population	27.1909	19.3	18.9636	18.5	20.3	17.8545	21.8	25.4364	29.7909	30.5182	27.2545	29.3909	34.3636	37.2818	39.3091
4	PEV (Pre-Erythrocytic Vaccine)	3	0.35	2	0.1	None	NA	NA	NA	NA	NA	NA	NA	NA	6-39yo	0 yrs	None	0.7	0.81	0.93	0.93	NA	NA	1-5yo	0, 5, 10, 15, 20 yrs	None	0.89	0.95	0.97	0.97	NA	NA	0.4	Deaths in < 5yo per 100,000 population	7.76364	6.50909	5.7	5.93636	6.01818	5.74545	6.5	7.00909	7.48182	7.58182	7.03636	7.83636	7.91818	8.85455	9.49091
4	PEV (Pre-Erythrocytic Vaccine)	3	0.35	2	0.1	None	NA	NA	NA	NA	NA	NA	NA	NA	6-39yo	0 yrs	None	0.7	0.81	0.93	0.93	NA	NA	1-5yo	0, 5, 10, 15, 20 yrs	None	0.89	0.95	0.97	0.97	NA	NA	0.4	DALYs per 100,000 population	615.36	467.904	440.21	458.13	511.949	563.685	616.412	685.964	737.214	802.653	802.305	845.923	860.297	892.661	926.185
4	PEV (Pre-Erythrocytic Vaccine)	3	0.35	2	0.1	None	NA	NA	NA	NA	NA	NA	NA	NA	6-39yo	0 yrs	None	0.7	0.81	0.93	0.93	NA	NA	1-5yo	0, 5, 10, 15, 20 yrs	None	0.89	0.95	0.97	0.97	NA	NA	0.4	Income and productivity gains from delivering vaccine (US$ / dose)	1.66267	3.39614	3.61638	3.51658	3.16757	17.4928	14.0844	10.5596	7.10487	4.06272	1.97286	0.906461	-0.345118	-1.8983	-3.24749
5	PEV (Pre-Erythrocytic Vaccine)	3	0.35	2	0.1	None	NA	NA	NA	NA	NA	NA	NA	NA	6-39yo	0 yrs	None	0.7	0.81	0.93	0.93	NA	NA	1-5yo	0, 5, 10, 15, 20 yrs	None	0.7	0.81	0.93	0.93	NA	NA	0.4	Cases per 100,000 population	6774.59	4760.75	4533.88	4625.55	5096.46	5518.75	6052.05	6756.71	7353.55	7892.45	8239.29	8402.33	8738.62	8954.59	9060.22
5	PEV (Pre-Erythrocytic Vaccine)	3	0.35	2	0.1	None	NA	NA	NA	NA	NA	NA	NA	NA	6-39yo	0 yrs	None	0.7	0.81	0.93	0.93	NA	NA	1-5yo	0, 5, 10, 15, 20 yrs	None	0.7	0.81	0.93	0.93	NA	NA	0.4	Severe Cases per 100,000 population	112.127	78.5273	78.0545	81.9091	93.8636	101.618	112.927	128.855	143.6	153.527	156.355	160.455	171	170.518	173.564
5	PEV (Pre-Erythrocytic Vaccine)	3	0.35	2	0.1	None	NA	NA	NA	NA	NA	NA	NA	NA	6-39yo	0 yrs	None	0.7	0.81	0.93	0.93	NA	NA	1-5yo	0, 5, 10, 15, 20 yrs	None	0.7	0.81	0.93	0.93	NA	NA	0.4	Deaths per 100,000 population	24.2455	17.3364	17.3818	17.6636	20.8	22.3818	23.6455	27.1	29.8364	31.7455	32.5909	33.4091	35.2455	35.0455	34.9727
5	PEV (Pre-Erythrocytic Vaccine)	3	0.35	2	0.1	None	NA	NA	NA	NA	NA	NA	NA	NA	6-39yo	0 yrs	None	0.7	0.81	0.93	0.93	NA	NA	1-5yo	0, 5, 10, 15, 20 yrs	None	0.7	0.81	0.93	0.93	NA	NA	0.4	Cases in <5yo per 100,000 population	547.4	377.318	352.518	355.918	385.782	353.545	394.691	484.7	562.209	616.945	548.127	571.091	653.045	703.282	729.891
5	PEV (Pre-Erythrocytic Vaccine)	3	0.35	2	0.1	None	NA	NA	NA	NA	NA	NA	NA	NA	6-39yo	0 yrs	None	0.7	0.81	0.93	0.93	NA	NA	1-5yo	0, 5, 10, 15, 20 yrs	None	0.7	0.81	0.93	0.93	NA	NA	0.4	Severe Cases in <5yo per 100,000 population	27.8727	19.1727	18.2545	18.1	20.9455	18.9455	21.6182	25.8455	29.6364	32.2455	28.2273	30.1909	34.9727	36.1182	38.5818
5	PEV (Pre-Erythrocytic Vaccine)	3	0.35	2	0.1	None	NA	NA	NA	NA	NA	NA	NA	NA	6-39yo	0 yrs	None	0.7	0.81	0.93	0.93	NA	NA	1-5yo	0, 5, 10, 15, 20 yrs	None	0.7	0.81	0.93	0.93	NA	NA	0.4	Deaths in < 5yo per 100,000 population	7.48182	5.77273	5.63636	5.37273	5.95455	5.71818	5.94545	6.87273	7.72727	7.95455	7.39091	7.62727	8.27273	8.14545	8.98182
5	PEV (Pre-Erythrocytic Vaccine)	3	0.35	2	0.1	None	NA	NA	NA	NA	NA	NA	NA	NA	6-39yo	0 yrs	None	0.7	0.81	0.93	0.93	NA	NA	1-5yo	0, 5, 10, 15, 20 yrs	None	0.7	0.81	0.93	0.93	NA	NA	0.4	DALYs per 100,000 population	616.355	440.084	441.774	447.455	528.102	567.617	603.376	685.472	756.691	800.385	824.184	840.488	893.645	887.159	889.51
5	PEV (Pre-Erythrocytic Vaccine)	3	0.35	2	0.1	None	NA	NA	NA	NA	NA	NA	NA	NA	6-39yo	0 yrs	None	0.7	0.81	0.93	0.93	NA	NA	1-5yo	0, 5, 10, 15, 20 yrs	None	0.7	0.81	0.93	0.93	NA	NA	0.4	Income and productivity gains from delivering vaccine (US$ / dose)	1.65299	3.46195	3.65149	3.56807	3.13796	18.8542	15.4969	11.1216	7.41268	4.08254	1.71643	0.690567	-1.27598	-2.44043	-3.068
6	PEV (Pre-Erythrocytic Vaccine)	3	0.35	2	0.1	None	NA	NA	NA	NA	NA	NA	NA	NA	6-39yo	0 yrs	None	0.7	0.81	0.93	0.93	NA	NA	1-5yo	0, 5, 10, 15, 20 yrs	None	0.5	0.69	0.85	0.85	NA	NA	0.4	Cases per 100,000 population	6806.82	4846.72	4577.03	4764.96	5151.15	5558.31	6041.72	6662.4	7421.13	7906.54	8266.39	8529.75	8770.75	8979.68	9145.72
6	PEV (Pre-Erythrocytic Vaccine)	3	0.35	2	0.1	None	NA	NA	NA	NA	NA	NA	NA	NA	6-39yo	0 yrs	None	0.7	0.81	0.93	0.93	NA	NA	1-5yo	0, 5, 10, 15, 20 yrs	None	0.5	0.69	0.85	0.85	NA	NA	0.4	Severe Cases per 100,000 population	113.045	81.3545	78.4364	85.3818	93.0545	101.9	113.018	127.209	140.9	155.882	157.736	163.791	169.036	172.173	173.464
6	PEV (Pre-Erythrocytic Vaccine)	3	0.35	2	0.1	None	NA	NA	NA	NA	NA	NA	NA	NA	6-39yo	0 yrs	None	0.7	0.81	0.93	0.93	NA	NA	1-5yo	0, 5, 10, 15, 20 yrs	None	0.5	0.69	0.85	0.85	NA	NA	0.4	Deaths per 100,000 population	23.8091	17.9182	17.5273	17.7818	20.4364	21.9091	23.5364	26.8091	28.5545	32.7727	32.3727	33.4182	34.5273	34.6	36.1818
6	PEV (Pre-Erythrocytic Vaccine)	3	0.35	2	0.1	None	NA	NA	NA	NA	NA	NA	NA	NA	6-39yo	0 yrs	None	0.7	0.81	0.93	0.93	NA	NA	1-5yo	0, 5, 10, 15, 20 yrs	None	0.5	0.69	0.85	0.85	NA	NA	0.4	Cases in <5yo per 100,000 population	564.191	390.509	355.845	369.327	396.509	363.536	401.955	480.945	565.318	614.609	565.382	594.864	667.445	710.082	742.355
6	PEV (Pre-Erythrocytic Vaccine)	3	0.35	2	0.1	None	NA	NA	NA	NA	NA	NA	NA	NA	6-39yo	0 yrs	None	0.7	0.81	0.93	0.93	NA	NA	1-5yo	0, 5, 10, 15, 20 yrs	None	0.5	0.69	0.85	0.85	NA	NA	0.4	Severe Cases in <5yo per 100,000 population	27.9818	20.5182	18.9	19.9545	21.3	19.6909	20.9727	25.5727	29.3364	32.3091	29.1364	31.3818	34.9909	37.2455	38.0091
6	PEV (Pre-Erythrocytic Vaccine)	3	0.35	2	0.1	None	NA	NA	NA	NA	NA	NA	NA	NA	6-39yo	0 yrs	None	0.7	0.81	0.93	0.93	NA	NA	1-5yo	0, 5, 10, 15, 20 yrs	None	0.5	0.69	0.85	0.85	NA	NA	0.4	Deaths in < 5yo per 100,000 population	7.51818	6	5.85455	5.47273	6.28182	5.87273	5.93636	6.60909	7.17273	8.46364	7.8	7.82727	8.47273	8.09091	9.23636
6	PEV (Pre-Erythrocytic Vaccine)	3	0.35	2	0.1	None	NA	NA	NA	NA	NA	NA	NA	NA	6-39yo	0 yrs	None	0.7	0.81	0.93	0.93	NA	NA	1-5yo	0, 5, 10, 15, 20 yrs	None	0.5	0.69	0.85	0.85	NA	NA	0.4	DALYs per 100,000 population	606.322	455.167	447.026	454.083	520.823	558.634	596.236	681.564	723.409	827.192	820.095	847.308	876.824	874.174	917.165
6	PEV (Pre-Erythrocytic Vaccine)	3	0.35	2	0.1	None	NA	NA	NA	NA	NA	NA	NA	NA	6-39yo	0 yrs	None	0.7	0.81	0.93	0.93	NA	NA	1-5yo	0, 5, 10, 15, 20 yrs	None	0.5	0.69	0.85	0.85	NA	NA	0.4	Income and productivity gains from delivering vaccine (US$ / dose)	1.64968	3.43914	3.66994	3.49394	3.14015	20.853	17.4454	13.1298	7.84684	4.38579	1.71869	-0.102449	-1.55449	-2.93855	-3.99923
7	PEV (Pre-Erythrocytic Vaccine)	3	0.35	2	0.1	None	NA	NA	NA	NA	NA	NA	NA	NA	6-39yo	0 yrs	None	0.5	0.69	0.85	0.85	NA	NA	1-5yo	0, 5, 10, 15, 20 yrs	None	0.89	0.95	0.97	0.97	NA	NA	0.4	Cases per 100,000 population	6927.16	5097.92	4862.55	5045.62	5400.69	5854.56	6298.94	6894.19	7415.8	7935.33	8171.02	8399.08	8690.99	8889.89	9019.11
7	PEV (Pre-Erythrocytic Vaccine)	3	0.35	2	0.1	None	NA	NA	NA	NA	NA	NA	NA	NA	6-39yo	0 yrs	None	0.5	0.69	0.85	0.85	NA	NA	1-5yo	0, 5, 10, 15, 20 yrs	None	0.89	0.95	0.97	0.97	NA	NA	0.4	Severe Cases per 100,000 population	114.873	86.5455	82.4091	89.0182	98.6909	105.2	116.782	130.464	142.764	155.291	155.691	158.427	165.9	170.927	171.209
7	PEV (Pre-Erythrocytic Vaccine)	3	0.35	2	0.1	None	NA	NA	NA	NA	NA	NA	NA	NA	6-39yo	0 yrs	None	0.5	0.69	0.85	0.85	NA	NA	1-5yo	0, 5, 10, 15, 20 yrs	None	0.89	0.95	0.97	0.97	NA	NA	0.4	Deaths per 100,000 population	24.1909	18.7273	18.3455	19.6545	21.3727	23.0273	25.3	28.1727	29.9182	32.7091	32.4636	32.6273	33.6364	33.9182	35.5545
7	PEV (Pre-Erythrocytic Vaccine)	3	0.35	2	0.1	None	NA	NA	NA	NA	NA	NA	NA	NA	6-39yo	0 yrs	None	0.5	0.69	0.85	0.85	NA	NA	1-5yo	0, 5, 10, 15, 20 yrs	None	0.89	0.95	0.97	0.97	NA	NA	0.4	Cases in <5yo per 100,000 population	533.036	390.509	371.627	394.5	413.873	366.155	407.464	495.391	567.055	610.173	531.691	569.291	643.973	704.318	730.118
7	PEV (Pre-Erythrocytic Vaccine)	3	0.35	2	0.1	None	NA	NA	NA	NA	NA	NA	NA	NA	6-39yo	0 yrs	None	0.5	0.69	0.85	0.85	NA	NA	1-5yo	0, 5, 10, 15, 20 yrs	None	0.89	0.95	0.97	0.97	NA	NA	0.4	Severe Cases in <5yo per 100,000 population	27.8273	21.0727	18.5455	19.7182	22.5091	18.8909	21.8091	25.8	29.6909	32.6273	27.7909	30.0455	34.4545	36.8727	37.1091
7	PEV (Pre-Erythrocytic Vaccine)	3	0.35	2	0.1	None	NA	NA	NA	NA	NA	NA	NA	NA	6-39yo	0 yrs	None	0.5	0.69	0.85	0.85	NA	NA	1-5yo	0, 5, 10, 15, 20 yrs	None	0.89	0.95	0.97	0.97	NA	NA	0.4	Deaths in < 5yo per 100,000 population	7.12727	6.12727	5.80909	5.79091	6.20909	6.07273	6.79091	7.59091	7.26364	7.86364	7.55455	7.92727	7.88182	8.46364	8.58182
7	PEV (Pre-Erythrocytic Vaccine)	3	0.35	2	0.1	None	NA	NA	NA	NA	NA	NA	NA	NA	6-39yo	0 yrs	None	0.5	0.69	0.85	0.85	NA	NA	1-5yo	0, 5, 10, 15, 20 yrs	None	0.89	0.95	0.97	0.97	NA	NA	0.4	DALYs per 100,000 population	611.586	476.549	464.017	495.535	538.483	581.71	638.643	715.214	758.596	821.439	817.774	830.356	850.27	859.329	901.335
7	PEV (Pre-Erythrocytic Vaccine)	3	0.35	2	0.1	None	NA	NA	NA	NA	NA	NA	NA	NA	6-39yo	0 yrs	None	0.5	0.69	0.85	0.85	NA	NA	1-5yo	0, 5, 10, 15, 20 yrs	None	0.89	0.95	0.97	0.97	NA	NA	0.4	Income and productivity gains from delivering vaccine (US$ / dose)	1.6319	3.4161	3.6417	3.46219	3.1119	15.4945	12.9169	9.5018	6.46355	3.51169	1.97209	0.687746	-0.828293	-1.88181	-2.55093
8	PEV (Pre-Erythrocytic Vaccine)	3	0.35	2	0.1	None	NA	NA	NA	NA	NA	NA	NA	NA	6-39yo	0 yrs	None	0.5	0.69	0.85	0.85	NA	NA	1-5yo	0, 5, 10, 15, 20 yrs	None	0.7	0.81	0.93	0.93	NA	NA	0.4	Cases per 100,000 population	6954.41	5148.96	4868.15	5049.39	5464.12	5871.04	6347.04	6868.1	7418.66	7974.88	8200.95	8404.08	8650.44	8807.58	9067.05
8	PEV (Pre-Erythrocytic Vaccine)	3	0.35	2	0.1	None	NA	NA	NA	NA	NA	NA	NA	NA	6-39yo	0 yrs	None	0.5	0.69	0.85	0.85	NA	NA	1-5yo	0, 5, 10, 15, 20 yrs	None	0.7	0.81	0.93	0.93	NA	NA	0.4	Severe Cases per 100,000 population	115.918	83.9273	82.5909	89.3	100.336	107.855	117.273	130.582	141.991	156	156.091	160.036	166.282	168.173	173.073
8	PEV (Pre-Erythrocytic Vaccine)	3	0.35	2	0.1	None	NA	NA	NA	NA	NA	NA	NA	NA	6-39yo	0 yrs	None	0.5	0.69	0.85	0.85	NA	NA	1-5yo	0, 5, 10, 15, 20 yrs	None	0.7	0.81	0.93	0.93	NA	NA	0.4	Deaths per 100,000 population	25.5182	18.4727	18.0182	19.9273	21.1455	22.8545	25.1364	26.5909	30.1364	31.7091	32.3636	32.9727	34.7636	35.5273	35.8818
8	PEV (Pre-Erythrocytic Vaccine)	3	0.35	2	0.1	None	NA	NA	NA	NA	NA	NA	NA	NA	6-39yo	0 yrs	None	0.5	0.69	0.85	0.85	NA	NA	1-5yo	0, 5, 10, 15, 20 yrs	None	0.7	0.81	0.93	0.93	NA	NA	0.4	Cases in <5yo per 100,000 population	553.209	393.764	372.155	391.809	420.955	379.445	416.8	492.382	567	626.755	544.164	579.355	647.191	695.864	729.345
8	PEV (Pre-Erythrocytic Vaccine)	3	0.35	2	0.1	None	NA	NA	NA	NA	NA	NA	NA	NA	6-39yo	0 yrs	None	0.5	0.69	0.85	0.85	NA	NA	1-5yo	0, 5, 10, 15, 20 yrs	None	0.7	0.81	0.93	0.93	NA	NA	0.4	Severe Cases in <5yo per 100,000 population	27.9818	20.6091	19.6727	20.2818	22.3909	19.4909	22.6455	25.6273	29.3091	33.5182	28.3364	29.8909	33.7636	35.5182	37.5636
8	PEV (Pre-Erythrocytic Vaccine)	3	0.35	2	0.1	None	NA	NA	NA	NA	NA	NA	NA	NA	6-39yo	0 yrs	None	0.5	0.69	0.85	0.85	NA	NA	1-5yo	0, 5, 10, 15, 20 yrs	None	0.7	0.81	0.93	0.93	NA	NA	0.4	Deaths in < 5yo per 100,000 population	7.56364	6.34545	5.17273	6.12727	6.23636	5.80909	7.09091	7.24545	7.44545	7.83636	7.45455	8.02727	8.4	8.9	8.85455
8	PEV (Pre-Erythrocytic Vaccine)	3	0.35	2	0.1	None	NA	NA	NA	NA	NA	NA	NA	NA	6-39yo	0 yrs	None	0.5	0.69	0.85	0.85	NA	NA	1-5yo	0, 5, 10, 15, 20 yrs	None	0.7	0.81	0.93	0.93	NA	NA	0.4	DALYs per 100,000 population	648.104	476.059	455.17	506.924	536.601	578.275	635.241	679.26	765.046	802.695	818.181	832.3	880.548	899.886	905.942
8	PEV (Pre-Erythrocytic Vaccine)	3	0.35	2	0.1	None	NA	NA	NA	NA	NA	NA	NA	NA	6-39yo	0 yrs	None	0.5	0.69	0.85	0.85	NA	NA	1-5yo	0, 5, 10, 15, 20 yrs	None	0.7	0.81	0.93	0.93	NA	NA	0.4	Income and productivity gains from delivering vaccine (US$ / dose)	1.63302	3.41437	3.6845	3.50372	3.08434	16.7014	13.6801	10.4021	7.02367	3.55252	1.93601	0.71877	-0.656648	-1.51578	-3.11079
9	PEV (Pre-Erythrocytic Vaccine)	3	0.35	2	0.1	None	NA	NA	NA	NA	NA	NA	NA	NA	6-39yo	0 yrs	None	0.5	0.69	0.85	0.85	NA	NA	1-5yo	0, 5, 10, 15, 20 yrs	None	0.5	0.69	0.85	0.85	NA	NA	0.4	Cases per 100,000 population	6945.47	5064.92	4858.45	5033.54	5471.15	5938.31	6476.25	6993.31	7501.62	8027.45	8290	8504.4	8752.25	8922.79	9052.61
9	PEV (Pre-Erythrocytic Vaccine)	3	0.35	2	0.1	None	NA	NA	NA	NA	NA	NA	NA	NA	6-39yo	0 yrs	None	0.5	0.69	0.85	0.85	NA	NA	1-5yo	0, 5, 10, 15, 20 yrs	None	0.5	0.69	0.85	0.85	NA	NA	0.4	Severe Cases per 100,000 population	114.8	85.5455	83.1	88.1	100.727	108.082	118.591	131.145	144.364	156.564	155.109	160.736	166.464	171.991	171.682
9	PEV (Pre-Erythrocytic Vaccine)	3	0.35	2	0.1	None	NA	NA	NA	NA	NA	NA	NA	NA	6-39yo	0 yrs	None	0.5	0.69	0.85	0.85	NA	NA	1-5yo	0, 5, 10, 15, 20 yrs	None	0.5	0.69	0.85	0.85	NA	NA	0.4	Deaths per 100,000 population	24.6909	19.5364	18.1182	19.4727	21.5818	23.7727	25.5818	27.1364	30.1636	32.3364	32.2	33.8545	34.8727	34.6727	35.6818
9	PEV (Pre-Erythrocytic Vaccine)	3	0.35	2	0.1	None	NA	NA	NA	NA	NA	NA	NA	NA	6-39yo	0 yrs	None	0.5	0.69	0.85	0.85	NA	NA	1-5yo	0, 5, 10, 15, 20 yrs	None	0.5	0.69	0.85	0.85	NA	NA	0.4	Cases in <5yo per 100,000 population	562.9	397.018	376.909	390.455	419.345	390.245	429.918	508.491	567.3	634.709	571.491	600.282	662.009	706.836	726.055
9	PEV (Pre-Erythrocytic Vaccine)	3	0.35	2	0.1	None	NA	NA	NA	NA	NA	NA	NA	NA	6-39yo	0 yrs	None	0.5	0.69	0.85	0.85	NA	NA	1-5yo	0, 5, 10, 15, 20 yrs	None	0.5	0.69	0.85	0.85	NA	NA	0.4	Severe Cases in <5yo per 100,000 population	27.8636	20.4182	19.7	20.1909	22.5273	20.5364	22.7091	26.7909	30.1455	32.8636	29.3727	31.1545	34.8636	37	38.5364
9	PEV (Pre-Erythrocytic Vaccine)	3	0.35	2	0.1	None	NA	NA	NA	NA	NA	NA	NA	NA	6-39yo	0 yrs	None	0.5	0.69	0.85	0.85	NA	NA	1-5yo	0, 5, 10, 15, 20 yrs	None	0.5	0.69	0.85	0.85	NA	NA	0.4	Deaths in < 5yo per 100,000 population	7.58182	6.36364	5.96364	5.55455	6.24545	5.73636	6.7	7.29091	7.72727	7.92727	7.79091	7.68182	8.43636	8.73636	9.10909
9	PEV (Pre-Erythrocytic Vaccine)	3	0.35	2	0.1	None	NA	NA	NA	NA	NA	NA	NA	NA	6-39yo	0 yrs	None	0.5	0.69	0.85	0.85	NA	NA	1-5yo	0, 5, 10, 15, 20 yrs	None	0.5	0.69	0.85	0.85	NA	NA	0.4	DALYs per 100,000 population	629.486	495.047	459.153	489.582	549.587	596.338	651.441	690.915	762.395	817.096	814.933	853.199	879.999	882.803	904.871
9	PEV (Pre-Erythrocytic Vaccine)	3	0.35	2	0.1	None	NA	NA	NA	NA	NA	NA	NA	NA	6-39yo	0 yrs	None	0.5	0.69	0.85	0.85	NA	NA	1-5yo	0, 5, 10, 15, 20 yrs	None	0.5	0.69	0.85	0.85	NA	NA	0.4	Income and productivity gains from delivering vaccine (US$ / dose)	1.68161	3.55916	3.76026	3.57963	3.13352	18.2258	14.3968	10.8415	7.32047	3.67197	1.63291	0.204909	-1.38541	-2.55049	-3.3075
10	PEV (Pre-Erythrocytic Vaccine)	3	0.35	2	1	None	NA	NA	NA	NA	NA	NA	NA	NA	6-39yo	0 yrs	None	0.89	0.95	0.97	0.97	NA	NA	1-5yo	0, 5, 10, 15, 20 yrs	None	0.89	0.95	0.97	0.97	NA	NA	0.4	Cases per 100,000 population	65841.6	45218.5	42498.5	43568.1	48058.3	52049.2	57348.5	64584.5	71687.4	77689.5	81068.3	83753.2	87261	90032.9	91152.6
10	PEV (Pre-Erythrocytic Vaccine)	3	0.35	2	1	None	NA	NA	NA	NA	NA	NA	NA	NA	6-39yo	0 yrs	None	0.89	0.95	0.97	0.97	NA	NA	1-5yo	0, 5, 10, 15, 20 yrs	None	0.89	0.95	0.97	0.97	NA	NA	0.4	Severe Cases per 100,000 population	1110.18	744.273	732	776.182	881	957.545	1081.91	1231.64	1397.36	1528.91	1564	1608.18	1689.55	1756.36	1768.18
10	PEV (Pre-Erythrocytic Vaccine)	3	0.35	2	1	None	NA	NA	NA	NA	NA	NA	NA	NA	6-39yo	0 yrs	None	0.89	0.95	0.97	0.97	NA	NA	1-5yo	0, 5, 10, 15, 20 yrs	None	0.89	0.95	0.97	0.97	NA	NA	0.4	Deaths per 100,000 population	234.455	169.182	165	177.636	191.727	206.727	240.909	260	301	315.909	329.636	340.364	338.545	355.909	361.364
10	PEV (Pre-Erythrocytic Vaccine)	3	0.35	2	1	None	NA	NA	NA	NA	NA	NA	NA	NA	6-39yo	0 yrs	None	0.89	0.95	0.97	0.97	NA	NA	1-5yo	0, 5, 10, 15, 20 yrs	None	0.89	0.95	0.97	0.97	NA	NA	0.4	Cases in <5yo per 100,000 population	5290.18	3530.55	3258.45	3322.82	3669.73	3245	3666.91	4536.91	5342	6028.09	5287.64	5646.45	6544.82	7121.73	7269.45
10	PEV (Pre-Erythrocytic Vaccine)	3	0.35	2	1	None	NA	NA	NA	NA	NA	NA	NA	NA	6-39yo	0 yrs	None	0.89	0.95	0.97	0.97	NA	NA	1-5yo	0, 5, 10, 15, 20 yrs	None	0.89	0.95	0.97	0.97	NA	NA	0.4	Severe Cases in <5yo per 100,000 population	276.545	182.727	167.091	177	198.909	175	198.091	249.455	278.909	314.636	280	304.273	345.364	370.364	375.091
10	PEV (Pre-Erythrocytic Vaccine)	3	0.35	2	1	None	NA	NA	NA	NA	NA	NA	NA	NA	6-39yo	0 yrs	None	0.89	0.95	0.97	0.97	NA	NA	1-5yo	0, 5, 10, 15, 20 yrs	None	0.89	0.95	0.97	0.97	NA	NA	0.4	Deaths in < 5yo per 100,000 population	71.1818	58.3636	53.5455	56.4545	57.7273	55.6364	62.8182	70.2727	73.0909	80.9091	73.8182	80.3636	81.2727	85.2727	86.4545
10	PEV (Pre-Erythrocytic Vaccine)	3	0.35	2	1	None	NA	NA	NA	NA	NA	NA	NA	NA	6-39yo	0 yrs	None	0.89	0.95	0.97	0.97	NA	NA	1-5yo	0, 5, 10, 15, 20 yrs	None	0.89	0.95	0.97	0.97	NA	NA	0.4	DALYs per 100,000 population	5969.72	4302.13	4190.04	4483.07	4857.26	5249.23	6091.73	6575.1	7569.73	7992.61	8316.44	8594.12	8578.67	8983.54	9122.9
10	PEV (Pre-Erythrocytic Vaccine)	3	0.35	2	1	None	NA	NA	NA	NA	NA	NA	NA	NA	6-39yo	0 yrs	None	0.89	0.95	0.97	0.97	NA	NA	1-5yo	0, 5, 10, 15, 20 yrs	None	0.89	0.95	0.97	0.97	NA	NA	0.4	Income and productivity gains from delivering vaccine (US$ / dose)	1.67842	3.39218	3.60771	3.51709	3.14068	19.22	16.1028	11.9548	7.86071	4.4351	2.26368	0.814501	-1.06298	-2.59701	-3.23564
11	PEV (Pre-Erythrocytic Vaccine)	3	0.35	2	1	None	NA	NA	NA	NA	NA	NA	NA	NA	6-39yo	0 yrs	None	0.89	0.95	0.97	0.97	NA	NA	1-5yo	0, 5, 10, 15, 20 yrs	None	0.7	0.81	0.93	0.93	NA	NA	0.4	Cases per 100,000 population	66172.5	45000.1	42361.9	43228.1	47858.7	52911.4	57999	64448.9	71289.1	77134.3	81212.2	84723.1	87847.8	90038.5	92145.2
11	PEV (Pre-Erythrocytic Vaccine)	3	0.35	2	1	None	NA	NA	NA	NA	NA	NA	NA	NA	6-39yo	0 yrs	None	0.89	0.95	0.97	0.97	NA	NA	1-5yo	0, 5, 10, 15, 20 yrs	None	0.7	0.81	0.93	0.93	NA	NA	0.4	Severe Cases per 100,000 population	1113	742.364	732.182	777.182	873.818	979	1090.09	1227.91	1398.18	1550.27	1583.18	1613.91	1715.27	1756.45	1795.55
11	PEV (Pre-Erythrocytic Vaccine)	3	0.35	2	1	None	NA	NA	NA	NA	NA	NA	NA	NA	6-39yo	0 yrs	None	0.89	0.95	0.97	0.97	NA	NA	1-5yo	0, 5, 10, 15, 20 yrs	None	0.7	0.81	0.93	0.93	NA	NA	0.4	Deaths per 100,000 population	236.909	179.273	166.182	169.727	187.182	210.273	234.636	263	295.273	315.909	333.909	342.182	353.364	359.545	372.364
11	PEV (Pre-Erythrocytic Vaccine)	3	0.35	2	1	None	NA	NA	NA	NA	NA	NA	NA	NA	6-39yo	0 yrs	None	0.89	0.95	0.97	0.97	NA	NA	1-5yo	0, 5, 10, 15, 20 yrs	None	0.7	0.81	0.93	0.93	NA	NA	0.4	Cases in <5yo per 100,000 population	5458	3552.73	3279.36	3314.36	3656	3408.82	3739.73	4581.73	5333	5975.73	5386.18	5827.64	6580.73	7149.91	7410.36
11	PEV (Pre-Erythrocytic Vaccine)	3	0.35	2	1	None	NA	NA	NA	NA	NA	NA	NA	NA	6-39yo	0 yrs	None	0.89	0.95	0.97	0.97	NA	NA	1-5yo	0, 5, 10, 15, 20 yrs	None	0.7	0.81	0.93	0.93	NA	NA	0.4	Severe Cases in <5yo per 100,000 population	274.909	193.182	169.273	175.545	197.364	183.455	204.273	242.727	281.818	320.818	283.182	301.364	347.909	368.273	384.818
11	PEV (Pre-Erythrocytic Vaccine)	3	0.35	2	1	None	NA	NA	NA	NA	NA	NA	NA	NA	6-39yo	0 yrs	None	0.89	0.95	0.97	0.97	NA	NA	1-5yo	0, 5, 10, 15, 20 yrs	None	0.7	0.81	0.93	0.93	NA	NA	0.4	Deaths in < 5yo per 100,000 population	72	64.0909	54.1818	53.2727	56.7273	56.9091	61	68.4545	77.4545	77.0909	78.6364	80.0909	83.0909	88.2727	88.7273
11	PEV (Pre-Erythrocytic Vaccine)	3	0.35	2	1	None	NA	NA	NA	NA	NA	NA	NA	NA	6-39yo	0 yrs	None	0.89	0.95	0.97	0.97	NA	NA	1-5yo	0, 5, 10, 15, 20 yrs	None	0.7	0.81	0.93	0.93	NA	NA	0.4	DALYs per 100,000 population	6019.74	4536.57	4206.34	4294.55	4713.93	5287	5902.11	6655.72	7482.35	8014.89	8413.43	8613.29	8934.08	9116.9	9408.42
11	PEV (Pre-Erythrocytic Vaccine)	3	0.35	2	1	None	NA	NA	NA	NA	NA	NA	NA	NA	6-39yo	0 yrs	None	0.89	0.95	0.97	0.97	NA	NA	1-5yo	0, 5, 10, 15, 20 yrs	None	0.7	0.81	0.93	0.93	NA	NA	0.4	Income and productivity gains from delivering vaccine (US$ / dose)	1.67667	3.45389	3.66113	3.58732	3.19354	20.2803	17.0631	13.0505	8.73023	5.08425	2.38369	0.320735	-1.55169	-2.80746	-4.06256
12	PEV (Pre-Erythrocytic Vaccine)	3	0.35	2	1	None	NA	NA	NA	NA	NA	NA	NA	NA	6-39yo	0 yrs	None	0.89	0.95	0.97	0.97	NA	NA	1-5yo	0, 5, 10, 15, 20 yrs	None	0.5	0.69	0.85	0.85	NA	NA	0.4	Cases per 100,000 population	66418.1	45775.3	42942	44204.8	48021.1	52748.3	59022.6	65472.1	72407.8	78339.3	82142.4	84909.2	88133.7	91147.7	92247.7
12	PEV (Pre-Erythrocytic Vaccine)	3	0.35	2	1	None	NA	NA	NA	NA	NA	NA	NA	NA	6-39yo	0 yrs	None	0.89	0.95	0.97	0.97	NA	NA	1-5yo	0, 5, 10, 15, 20 yrs	None	0.5	0.69	0.85	0.85	NA	NA	0.4	Severe Cases per 100,000 population	1110.91	772	736.909	784.455	879.909	971.818	1111.18	1280.91	1414.36	1562.18	1586.27	1651.55	1697.73	1730.82	1777.45
12	PEV (Pre-Erythrocytic Vaccine)	3	0.35	2	1	None	NA	NA	NA	NA	NA	NA	NA	NA	6-39yo	0 yrs	None	0.89	0.95	0.97	0.97	NA	NA	1-5yo	0, 5, 10, 15, 20 yrs	None	0.5	0.69	0.85	0.85	NA	NA	0.4	Deaths per 100,000 population	237.909	170.545	164.545	174.727	199.818	211.909	241.273	270.909	296.909	318.818	329.545	348.545	346.273	360.273	368.091
12	PEV (Pre-Erythrocytic Vaccine)	3	0.35	2	1	None	NA	NA	NA	NA	NA	NA	NA	NA	6-39yo	0 yrs	None	0.89	0.95	0.97	0.97	NA	NA	1-5yo	0, 5, 10, 15, 20 yrs	None	0.5	0.69	0.85	0.85	NA	NA	0.4	Cases in <5yo per 100,000 population	5579.27	3632.27	3363.27	3375.36	3676.09	3391.45	3938.73	4693.09	5473.45	6037.82	5580.27	5927.18	6700.36	7243.09	7405.09
12	PEV (Pre-Erythrocytic Vaccine)	3	0.35	2	1	None	NA	NA	NA	NA	NA	NA	NA	NA	6-39yo	0 yrs	None	0.89	0.95	0.97	0.97	NA	NA	1-5yo	0, 5, 10, 15, 20 yrs	None	0.5	0.69	0.85	0.85	NA	NA	0.4	Severe Cases in <5yo per 100,000 population	291	189.818	173.182	178.182	193	183.545	207.455	250.909	283.455	322.364	286.909	307	346.364	373.545	385.091
12	PEV (Pre-Erythrocytic Vaccine)	3	0.35	2	1	None	NA	NA	NA	NA	NA	NA	NA	NA	6-39yo	0 yrs	None	0.89	0.95	0.97	0.97	NA	NA	1-5yo	0, 5, 10, 15, 20 yrs	None	0.5	0.69	0.85	0.85	NA	NA	0.4	Deaths in < 5yo per 100,000 population	76.0909	60.5455	54.4545	54.4545	63.7273	53.7273	67	66.7273	73.2727	71.6364	76.3636	79.5455	87.6364	89.6364	92.9091
12	PEV (Pre-Erythrocytic Vaccine)	3	0.35	2	1	None	NA	NA	NA	NA	NA	NA	NA	NA	6-39yo	0 yrs	None	0.89	0.95	0.97	0.97	NA	NA	1-5yo	0, 5, 10, 15, 20 yrs	None	0.5	0.69	0.85	0.85	NA	NA	0.4	DALYs per 100,000 population	6061.73	4330.53	4177.34	4417.92	5040.36	5360.23	6110.71	6818.76	7524.54	8022.76	8314.61	8820.31	8736.38	9100.7	9305.74
12	PEV (Pre-Erythrocytic Vaccine)	3	0.35	2	1	None	NA	NA	NA	NA	NA	NA	NA	NA	6-39yo	0 yrs	None	0.89	0.95	0.97	0.97	NA	NA	1-5yo	0, 5, 10, 15, 20 yrs	None	0.5	0.69	0.85	0.85	NA	NA	0.4	Income and productivity gains from delivering vaccine (US$ / dose)	1.68491	3.42999	3.66748	3.55366	3.22908	22.7815	18.3689	13.8313	8.98475	4.86239	2.02895	0.189916	-1.78741	-3.77668	-4.52482
13	PEV (Pre-Erythrocytic Vaccine)	3	0.35	2	1	None	NA	NA	NA	NA	NA	NA	NA	NA	6-39yo	0 yrs	None	0.7	0.81	0.93	0.93	NA	NA	1-5yo	0, 5, 10, 15, 20 yrs	None	0.89	0.95	0.97	0.97	NA	NA	0.4	Cases per 100,000 population	67324.4	47915.5	45261.7	46288.2	50209.1	54974.3	60962.9	67042.7	73018.5	78318.7	81608.9	83517.4	86025.7	88808.6	91260.4
13	PEV (Pre-Erythrocytic Vaccine)	3	0.35	2	1	None	NA	NA	NA	NA	NA	NA	NA	NA	6-39yo	0 yrs	None	0.7	0.81	0.93	0.93	NA	NA	1-5yo	0, 5, 10, 15, 20 yrs	None	0.89	0.95	0.97	0.97	NA	NA	0.4	Severe Cases per 100,000 population	1136.36	777.364	789.364	825.364	921.273	1019.36	1130.27	1269.91	1418.82	1528	1556.36	1623.09	1654.73	1715.73	1761.73
13	PEV (Pre-Erythrocytic Vaccine)	3	0.35	2	1	None	NA	NA	NA	NA	NA	NA	NA	NA	6-39yo	0 yrs	None	0.7	0.81	0.93	0.93	NA	NA	1-5yo	0, 5, 10, 15, 20 yrs	None	0.89	0.95	0.97	0.97	NA	NA	0.4	Deaths per 100,000 population	242.545	183.455	173.273	181	202.545	223.455	244.091	271.364	289.182	315.818	318.364	335.182	341.182	353.091	366.727
13	PEV (Pre-Erythrocytic Vaccine)	3	0.35	2	1	None	NA	NA	NA	NA	NA	NA	NA	NA	6-39yo	0 yrs	None	0.7	0.81	0.93	0.93	NA	NA	1-5yo	0, 5, 10, 15, 20 yrs	None	0.89	0.95	0.97	0.97	NA	NA	0.4	Cases in <5yo per 100,000 population	5397.91	3702.64	3489.55	3500.36	3833.45	3461.45	3981.55	4786.18	5495.27	6035.55	5289.73	5716.82	6403.55	6998.36	7335.09
13	PEV (Pre-Erythrocytic Vaccine)	3	0.35	2	1	None	NA	NA	NA	NA	NA	NA	NA	NA	6-39yo	0 yrs	None	0.7	0.81	0.93	0.93	NA	NA	1-5yo	0, 5, 10, 15, 20 yrs	None	0.89	0.95	0.97	0.97	NA	NA	0.4	Severe Cases in <5yo per 100,000 population	271.909	193	189.636	185	203	178.545	218	254.364	297.909	305.182	272.545	293.909	343.636	372.818	393.091
13	PEV (Pre-Erythrocytic Vaccine)	3	0.35	2	1	None	NA	NA	NA	NA	NA	NA	NA	NA	6-39yo	0 yrs	None	0.7	0.81	0.93	0.93	NA	NA	1-5yo	0, 5, 10, 15, 20 yrs	None	0.89	0.95	0.97	0.97	NA	NA	0.4	Deaths in < 5yo per 100,000 population	77.6364	65.0909	57	59.3636	60.1818	57.4545	65	70.0909	74.8182	75.8182	70.3636	78.3636	79.1818	88.5455	94.9091
13	PEV (Pre-Erythrocytic Vaccine)	3	0.35	2	1	None	NA	NA	NA	NA	NA	NA	NA	NA	6-39yo	0 yrs	None	0.7	0.81	0.93	0.93	NA	NA	1-5yo	0, 5, 10, 15, 20 yrs	None	0.89	0.95	0.97	0.97	NA	NA	0.4	DALYs per 100,000 population	6153.6	4679.04	4402.1	4581.3	5119.49	5636.85	6164.12	6859.64	7372.14	8026.53	8023.05	8459.23	8602.97	8926.61	9261.85
13	PEV (Pre-Erythrocytic Vaccine)	3	0.35	2	1	None	NA	NA	NA	NA	NA	NA	NA	NA	6-39yo	0 yrs	None	0.7	0.81	0.93	0.93	NA	NA	1-5yo	0, 5, 10, 15, 20 yrs	None	0.89	0.95	0.97	0.97	NA	NA	0.4	Income and productivity gains from delivering vaccine (US$ / dose)	1.66267	3.39614	3.61638	3.51658	3.16757	17.4928	14.0844	10.5596	7.10487	4.06272	1.97286	0.906461	-0.345118	-1.8983	-3.24749
14	PEV (Pre-Erythrocytic Vaccine)	3	0.35	2	1	None	NA	NA	NA	NA	NA	NA	NA	NA	6-39yo	0 yrs	None	0.7	0.81	0.93	0.93	NA	NA	1-5yo	0, 5, 10, 15, 20 yrs	None	0.7	0.81	0.93	0.93	NA	NA	0.4	Cases per 100,000 population	67745.9	47607.5	45338.8	46255.5	50964.6	55187.5	60520.5	67567.1	73535.5	78924.5	82392.9	84023.3	87386.2	89545.9	90602.2
14	PEV (Pre-Erythrocytic Vaccine)	3	0.35	2	1	None	NA	NA	NA	NA	NA	NA	NA	NA	6-39yo	0 yrs	None	0.7	0.81	0.93	0.93	NA	NA	1-5yo	0, 5, 10, 15, 20 yrs	None	0.7	0.81	0.93	0.93	NA	NA	0.4	Severe Cases per 100,000 population	1121.27	785.273	780.545	819.091	938.636	1016.18	1129.27	1288.55	1436	1535.27	1563.55	1604.55	1710	1705.18	1735.64
14	PEV (Pre-Erythrocytic Vaccine)	3	0.35	2	1	None	NA	NA	NA	NA	NA	NA	NA	NA	6-39yo	0 yrs	None	0.7	0.81	0.93	0.93	NA	NA	1-5yo	0, 5, 10, 15, 20 yrs	None	0.7	0.81	0.93	0.93	NA	NA	0.4	Deaths per 100,000 population	242.455	173.364	173.818	176.636	208	223.818	236.455	271	298.364	317.455	325.909	334.091	352.455	350.455	349.727
14	PEV (Pre-Erythrocytic Vaccine)	3	0.35	2	1	None	NA	NA	NA	NA	NA	NA	NA	NA	6-39yo	0 yrs	None	0.7	0.81	0.93	0.93	NA	NA	1-5yo	0, 5, 10, 15, 20 yrs	None	0.7	0.81	0.93	0.93	NA	NA	0.4	Cases in <5yo per 100,000 population	5474	3773.18	3525.18	3559.18	3857.82	3535.45	3946.91	4847	5622.09	6169.45	5481.27	5710.91	6530.45	7032.82	7298.91
14	PEV (Pre-Erythrocytic Vaccine)	3	0.35	2	1	None	NA	NA	NA	NA	NA	NA	NA	NA	6-39yo	0 yrs	None	0.7	0.81	0.93	0.93	NA	NA	1-5yo	0, 5, 10, 15, 20 yrs	None	0.7	0.81	0.93	0.93	NA	NA	0.4	Severe Cases in <5yo per 100,000 population	278.727	191.727	182.545	181	209.455	189.455	216.182	258.455	296.364	322.455	282.273	301.909	349.727	361.182	385.818
14	PEV (Pre-Erythrocytic Vaccine)	3	0.35	2	1	None	NA	NA	NA	NA	NA	NA	NA	NA	6-39yo	0 yrs	None	0.7	0.81	0.93	0.93	NA	NA	1-5yo	0, 5, 10, 15, 20 yrs	None	0.7	0.81	0.93	0.93	NA	NA	0.4	Deaths in < 5yo per 100,000 population	74.8182	57.7273	56.3636	53.7273	59.5455	57.1818	59.4545	68.7273	77.2727	79.5455	73.9091	76.2727	82.7273	81.4545	89.8182
14	PEV (Pre-Erythrocytic Vaccine)	3	0.35	2	1	None	NA	NA	NA	NA	NA	NA	NA	NA	6-39yo	0 yrs	None	0.7	0.81	0.93	0.93	NA	NA	1-5yo	0, 5, 10, 15, 20 yrs	None	0.7	0.81	0.93	0.93	NA	NA	0.4	DALYs per 100,000 population	6163.55	4400.84	4417.74	4474.55	5281.02	5676.17	6033.76	6854.72	7566.91	8003.85	8241.84	8404.88	8936.45	8871.59	8895.1
14	PEV (Pre-Erythrocytic Vaccine)	3	0.35	2	1	None	NA	NA	NA	NA	NA	NA	NA	NA	6-39yo	0 yrs	None	0.7	0.81	0.93	0.93	NA	NA	1-5yo	0, 5, 10, 15, 20 yrs	None	0.7	0.81	0.93	0.93	NA	NA	0.4	Income and productivity gains from delivering vaccine (US$ / dose)	1.65299	3.46195	3.65149	3.56807	3.13796	18.8542	15.4969	11.1216	7.41268	4.08254	1.71643	0.690567	-1.27598	-2.44043	-3.068
15	PEV (Pre-Erythrocytic Vaccine)	3	0.35	2	1	None	NA	NA	NA	NA	NA	NA	NA	NA	6-39yo	0 yrs	None	0.7	0.81	0.93	0.93	NA	NA	1-5yo	0, 5, 10, 15, 20 yrs	None	0.5	0.69	0.85	0.85	NA	NA	0.4	Cases per 100,000 population	68068.2	48467.2	45770.3	47649.6	51511.5	55583.1	60417.2	66624	74211.3	79065.4	82663.9	85297.5	87707.5	89796.8	91457.2
15	PEV (Pre-Erythrocytic Vaccine)	3	0.35	2	1	None	NA	NA	NA	NA	NA	NA	NA	NA	6-39yo	0 yrs	None	0.7	0.81	0.93	0.93	NA	NA	1-5yo	0, 5, 10, 15, 20 yrs	None	0.5	0.69	0.85	0.85	NA	NA	0.4	Severe Cases per 100,000 population	1130.45	813.545	784.364	853.818	930.545	1019	1130.18	1272.09	1409	1558.82	1577.36	1637.91	1690.36	1721.73	1734.64
15	PEV (Pre-Erythrocytic Vaccine)	3	0.35	2	1	None	NA	NA	NA	NA	NA	NA	NA	NA	6-39yo	0 yrs	None	0.7	0.81	0.93	0.93	NA	NA	1-5yo	0, 5, 10, 15, 20 yrs	None	0.5	0.69	0.85	0.85	NA	NA	0.4	Deaths per 100,000 population	238.091	179.182	175.273	177.818	204.364	219.091	235.364	268.091	285.545	327.727	323.727	334.182	345.273	346	361.818
15	PEV (Pre-Erythrocytic Vaccine)	3	0.35	2	1	None	NA	NA	NA	NA	NA	NA	NA	NA	6-39yo	0 yrs	None	0.7	0.81	0.93	0.93	NA	NA	1-5yo	0, 5, 10, 15, 20 yrs	None	0.5	0.69	0.85	0.85	NA	NA	0.4	Cases in <5yo per 100,000 population	5641.91	3905.09	3558.45	3693.27	3965.09	3635.36	4019.55	4809.45	5653.18	6146.09	5653.82	5948.64	6674.45	7100.82	7423.55
15	PEV (Pre-Erythrocytic Vaccine)	3	0.35	2	1	None	NA	NA	NA	NA	NA	NA	NA	NA	6-39yo	0 yrs	None	0.7	0.81	0.93	0.93	NA	NA	1-5yo	0, 5, 10, 15, 20 yrs	None	0.5	0.69	0.85	0.85	NA	NA	0.4	Severe Cases in <5yo per 100,000 population	279.818	205.182	189	199.545	213	196.909	209.727	255.727	293.364	323.091	291.364	313.818	349.909	372.455	380.091
15	PEV (Pre-Erythrocytic Vaccine)	3	0.35	2	1	None	NA	NA	NA	NA	NA	NA	NA	NA	6-39yo	0 yrs	None	0.7	0.81	0.93	0.93	NA	NA	1-5yo	0, 5, 10, 15, 20 yrs	None	0.5	0.69	0.85	0.85	NA	NA	0.4	Deaths in < 5yo per 100,000 population	75.1818	60	58.5455	54.7273	62.8182	58.7273	59.3636	66.0909	71.7273	84.6364	78	78.2727	84.7273	80.9091	92.3636
15	PEV (Pre-Erythrocytic Vaccine)	3	0.35	2	1	None	NA	NA	NA	NA	NA	NA	NA	NA	6-39yo	0 yrs	None	0.7	0.81	0.93	0.93	NA	NA	1-5yo	0, 5, 10, 15, 20 yrs	None	0.5	0.69	0.85	0.85	NA	NA	0.4	DALYs per 100,000 population	6063.22	4551.67	4470.26	4540.83	5208.23	5586.34	5962.36	6815.64	7234.09	8271.92	8200.95	8473.08	8768.24	8741.74	9171.65
15	PEV (Pre-Erythrocytic Vaccine)	3	0.35	2	1	None	NA	NA	NA	NA	NA	NA	NA	NA	6-39yo	0 yrs	None	0.7	0.81	0.93	0.93	NA	NA	1-5yo	0, 5, 10, 15, 20 yrs	None	0.5	0.69	0.85	0.85	NA	NA	0.4	Income and productivity gains from delivering vaccine (US$ / dose)	1.64968	3.43914	3.66994	3.49394	3.14015	20.853	17.4454	13.1298	7.84684	4.38579	1.71869	-0.102449	-1.55449	-2.93855	-3.99923
16	PEV (Pre-Erythrocytic Vaccine)	3	0.35	2	1	None	NA	NA	NA	NA	NA	NA	NA	NA	6-39yo	0 yrs	None	0.5	0.69	0.85	0.85	NA	NA	1-5yo	0, 5, 10, 15, 20 yrs	None	0.89	0.95	0.97	0.97	NA	NA	0.4	Cases per 100,000 population	69271.6	50979.2	48625.5	50456.2	54006.9	58545.6	62989.4	68941.9	74158	79353.3	81710.2	83990.8	86909.9	88898.9	90191.1
16	PEV (Pre-Erythrocytic Vaccine)	3	0.35	2	1	None	NA	NA	NA	NA	NA	NA	NA	NA	6-39yo	0 yrs	None	0.5	0.69	0.85	0.85	NA	NA	1-5yo	0, 5, 10, 15, 20 yrs	None	0.89	0.95	0.97	0.97	NA	NA	0.4	Severe Cases per 100,000 population	1148.73	865.455	824.091	890.182	986.909	1052	1167.82	1304.64	1427.64	1552.91	1556.91	1584.27	1659	1709.27	1712.09
16	PEV (Pre-Erythrocytic Vaccine)	3	0.35	2	1	None	NA	NA	NA	NA	NA	NA	NA	NA	6-39yo	0 yrs	None	0.5	0.69	0.85	0.85	NA	NA	1-5yo	0, 5, 10, 15, 20 yrs	None	0.89	0.95	0.97	0.97	NA	NA	0.4	Deaths per 100,000 population	241.909	187.273	183.455	196.545	213.727	230.273	253	281.727	299.182	327.091	324.636	326.273	336.364	339.182	355.545
16	PEV (Pre-Erythrocytic Vaccine)	3	0.35	2	1	None	NA	NA	NA	NA	NA	NA	NA	NA	6-39yo	0 yrs	None	0.5	0.69	0.85	0.85	NA	NA	1-5yo	0, 5, 10, 15, 20 yrs	None	0.89	0.95	0.97	0.97	NA	NA	0.4	Cases in <5yo per 100,000 population	5330.36	3905.09	3716.27	3945	4138.73	3661.55	4074.64	4953.91	5670.55	6101.73	5316.91	5692.91	6439.73	7043.18	7301.18
16	PEV (Pre-Erythrocytic Vaccine)	3	0.35	2	1	None	NA	NA	NA	NA	NA	NA	NA	NA	6-39yo	0 yrs	None	0.5	0.69	0.85	0.85	NA	NA	1-5yo	0, 5, 10, 15, 20 yrs	None	0.89	0.95	0.97	0.97	NA	NA	0.4	Severe Cases in <5yo per 100,000 population	278.273	210.727	185.455	197.182	225.091	188.909	218.091	258	296.909	326.273	277.909	300.455	344.545	368.727	371.091
16	PEV (Pre-Erythrocytic Vaccine)	3	0.35	2	1	None	NA	NA	NA	NA	NA	NA	NA	NA	6-39yo	0 yrs	None	0.5	0.69	0.85	0.85	NA	NA	1-5yo	0, 5, 10, 15, 20 yrs	None	0.89	0.95	0.97	0.97	NA	NA	0.4	Deaths in < 5yo per 100,000 population	71.2727	61.2727	58.0909	57.9091	62.0909	60.7273	67.9091	75.9091	72.6364	78.6364	75.5455	79.2727	78.8182	84.6364	85.8182
16	PEV (Pre-Erythrocytic Vaccine)	3	0.35	2	1	None	NA	NA	NA	NA	NA	NA	NA	NA	6-39yo	0 yrs	None	0.5	0.69	0.85	0.85	NA	NA	1-5yo	0, 5, 10, 15, 20 yrs	None	0.89	0.95	0.97	0.97	NA	NA	0.4	DALYs per 100,000 population	6115.86	4765.49	4640.17	4955.35	5384.83	5817.1	6386.43	7152.14	7585.96	8214.39	8177.74	8303.56	8502.7	8593.29	9013.35
16	PEV (Pre-Erythrocytic Vaccine)	3	0.35	2	1	None	NA	NA	NA	NA	NA	NA	NA	NA	6-39yo	0 yrs	None	0.5	0.69	0.85	0.85	NA	NA	1-5yo	0, 5, 10, 15, 20 yrs	None	0.89	0.95	0.97	0.97	NA	NA	0.4	Income and productivity gains from delivering vaccine (US$ / dose)	1.6319	3.4161	3.6417	3.46219	3.1119	15.4945	12.9169	9.5018	6.46355	3.51169	1.97209	0.687746	-0.828293	-1.88181	-2.55093
17	PEV (Pre-Erythrocytic Vaccine)	3	0.35	2	1	None	NA	NA	NA	NA	NA	NA	NA	NA	6-39yo	0 yrs	None	0.5	0.69	0.85	0.85	NA	NA	1-5yo	0, 5, 10, 15, 20 yrs	None	0.7	0.81	0.93	0.93	NA	NA	0.4	Cases per 100,000 population	69544.1	51489.6	48681.5	50493.9	54641.2	58710.4	63470.4	68681	74186.6	79748.8	82009.5	84040.8	86504.4	88075.8	90670.5
17	PEV (Pre-Erythrocytic Vaccine)	3	0.35	2	1	None	NA	NA	NA	NA	NA	NA	NA	NA	6-39yo	0 yrs	None	0.5	0.69	0.85	0.85	NA	NA	1-5yo	0, 5, 10, 15, 20 yrs	None	0.7	0.81	0.93	0.93	NA	NA	0.4	Severe Cases per 100,000 population	1159.18	839.273	825.909	893	1003.36	1078.55	1172.73	1305.82	1419.91	1560	1560.91	1600.36	1662.82	1681.73	1730.73
17	PEV (Pre-Erythrocytic Vaccine)	3	0.35	2	1	None	NA	NA	NA	NA	NA	NA	NA	NA	6-39yo	0 yrs	None	0.5	0.69	0.85	0.85	NA	NA	1-5yo	0, 5, 10, 15, 20 yrs	None	0.7	0.81	0.93	0.93	NA	NA	0.4	Deaths per 100,000 population	255.182	184.727	180.182	199.273	211.455	228.545	251.364	265.909	301.364	317.091	323.636	329.727	347.636	355.273	358.818
17	PEV (Pre-Erythrocytic Vaccine)	3	0.35	2	1	None	NA	NA	NA	NA	NA	NA	NA	NA	6-39yo	0 yrs	None	0.5	0.69	0.85	0.85	NA	NA	1-5yo	0, 5, 10, 15, 20 yrs	None	0.7	0.81	0.93	0.93	NA	NA	0.4	Cases in <5yo per 100,000 population	5532.09	3937.64	3721.55	3918.09	4209.55	3794.45	4168	4923.82	5670	6267.55	5441.64	5793.55	6471.91	6958.64	7293.45
17	PEV (Pre-Erythrocytic Vaccine)	3	0.35	2	1	None	NA	NA	NA	NA	NA	NA	NA	NA	6-39yo	0 yrs	None	0.5	0.69	0.85	0.85	NA	NA	1-5yo	0, 5, 10, 15, 20 yrs	None	0.7	0.81	0.93	0.93	NA	NA	0.4	Severe Cases in <5yo per 100,000 population	279.818	206.091	196.727	202.818	223.909	194.909	226.455	256.273	293.091	335.182	283.364	298.909	337.636	355.182	375.636
17	PEV (Pre-Erythrocytic Vaccine)	3	0.35	2	1	None	NA	NA	NA	NA	NA	NA	NA	NA	6-39yo	0 yrs	None	0.5	0.69	0.85	0.85	NA	NA	1-5yo	0, 5, 10, 15, 20 yrs	None	0.7	0.81	0.93	0.93	NA	NA	0.4	Deaths in < 5yo per 100,000 population	75.6364	63.4545	51.7273	61.2727	62.3636	58.0909	70.9091	72.4545	74.4545	78.3636	74.5455	80.2727	84	89	88.5455
17	PEV (Pre-Erythrocytic Vaccine)	3	0.35	2	1	None	NA	NA	NA	NA	NA	NA	NA	NA	6-39yo	0 yrs	None	0.5	0.69	0.85	0.85	NA	NA	1-5yo	0, 5, 10, 15, 20 yrs	None	0.7	0.81	0.93	0.93	NA	NA	0.4	DALYs per 100,000 population	6481.04	4760.59	4551.7	5069.24	5366.01	5782.75	6352.41	6792.6	7650.46	8026.95	8181.81	8323	8805.48	8998.86	9059.42
17	PEV (Pre-Erythrocytic Vaccine)	3	0.35	2	1	None	NA	NA	NA	NA	NA	NA	NA	NA	6-39yo	0 yrs	None	0.5	0.69	0.85	0.85	NA	NA	1-5yo	0, 5, 10, 15, 20 yrs	None	0.7	0.81	0.93	0.93	NA	NA	0.4	Income and productivity gains from delivering vaccine (US$ / dose)	1.63302	3.41437	3.6845	3.50372	3.08434	16.7014	13.6801	10.4021	7.02367	3.55252	1.93601	0.71877	-0.656648	-1.51578	-3.11079
18	PEV (Pre-Erythrocytic Vaccine)	3	0.35	2	1	None	NA	NA	NA	NA	NA	NA	NA	NA	6-39yo	0 yrs	None	0.5	0.69	0.85	0.85	NA	NA	1-5yo	0, 5, 10, 15, 20 yrs	None	0.5	0.69	0.85	0.85	NA	NA	0.4	Cases per 100,000 population	69454.7	50649.2	48584.5	50335.4	54711.5	59383.1	64762.5	69933.1	75016.2	80274.5	82900	85044	87522.5	89227.9	90526.1
18	PEV (Pre-Erythrocytic Vaccine)	3	0.35	2	1	None	NA	NA	NA	NA	NA	NA	NA	NA	6-39yo	0 yrs	None	0.5	0.69	0.85	0.85	NA	NA	1-5yo	0, 5, 10, 15, 20 yrs	None	0.5	0.69	0.85	0.85	NA	NA	0.4	Severe Cases per 100,000 population	1148	855.455	831	881	1007.27	1080.82	1185.91	1311.45	1443.64	1565.64	1551.09	1607.36	1664.64	1719.91	1716.82
18	PEV (Pre-Erythrocytic Vaccine)	3	0.35	2	1	None	NA	NA	NA	NA	NA	NA	NA	NA	6-39yo	0 yrs	None	0.5	0.69	0.85	0.85	NA	NA	1-5yo	0, 5, 10, 15, 20 yrs	None	0.5	0.69	0.85	0.85	NA	NA	0.4	Deaths per 100,000 population	246.909	195.364	181.182	194.727	215.818	237.727	255.818	271.364	301.636	323.364	322	338.545	348.727	346.727	356.818
18	PEV (Pre-Erythrocytic Vaccine)	3	0.35	2	1	None	NA	NA	NA	NA	NA	NA	NA	NA	6-39yo	0 yrs	None	0.5	0.69	0.85	0.85	NA	NA	1-5yo	0, 5, 10, 15, 20 yrs	None	0.5	0.69	0.85	0.85	NA	NA	0.4	Cases in <5yo per 100,000 population	5629	3970.18	3769.09	3904.55	4193.45	3902.45	4299.18	5084.91	5673	6347.09	5714.91	6002.82	6620.09	7068.36	7260.55
18	PEV (Pre-Erythrocytic Vaccine)	3	0.35	2	1	None	NA	NA	NA	NA	NA	NA	NA	NA	6-39yo	0 yrs	None	0.5	0.69	0.85	0.85	NA	NA	1-5yo	0, 5, 10, 15, 20 yrs	None	0.5	0.69	0.85	0.85	NA	NA	0.4	Severe Cases in <5yo per 100,000 population	278.636	204.182	197	201.909	225.273	205.364	227.091	267.909	301.455	328.636	293.727	311.545	348.636	370	385.364
18	PEV (Pre-Erythrocytic Vaccine)	3	0.35	2	1	None	NA	NA	NA	NA	NA	NA	NA	NA	6-39yo	0 yrs	None	0.5	0.69	0.85	0.85	NA	NA	1-5yo	0, 5, 10, 15, 20 yrs	None	0.5	0.69	0.85	0.85	NA	NA	0.4	Deaths in < 5yo per 100,000 population	75.8182	63.6364	59.6364	55.5455	62.4545	57.3636	67	72.9091	77.2727	79.2727	77.9091	76.8182	84.3636	87.3636	91.0909
18	PEV (Pre-Erythrocytic Vaccine)	3	0.35	2	1	None	NA	NA	NA	NA	NA	NA	NA	NA	6-39yo	0 yrs	None	0.5	0.69	0.85	0.85	NA	NA	1-5yo	0, 5, 10, 15, 20 yrs	None	0.5	0.69	0.85	0.85	NA	NA	0.4	DALYs per 100,000 population	6294.86	4950.47	4591.53	4895.82	5495.87	5963.38	6514.41	6909.15	7623.95	8170.96	8149.33	8531.99	8799.99	8828.03	9048.71
18	PEV (Pre-Erythrocytic Vaccine)	3	0.35	2	1	None	NA	NA	NA	NA	NA	NA	NA	NA	6-39yo	0 yrs	None	0.5	0.69	0.85	0.85	NA	NA	1-5yo	0, 5, 10, 15, 20 yrs	None	0.5	0.69	0.85	0.85	NA	NA	0.4	Income and productivity gains from delivering vaccine (US$ / dose)	1.68161	3.55916	3.76026	3.57963	3.13352	18.2258	14.3968	10.8415	7.32047	3.67197	1.63291	0.204909	-1.38541	-2.55049	-3.3075
19	PEV (Pre-Erythrocytic Vaccine)	3	0.35	2	10	None	NA	NA	NA	NA	NA	NA	NA	NA	6-39yo	0 yrs	None	0.89	0.95	0.97	0.97	NA	NA	1-5yo	0, 5, 10, 15, 20 yrs	None	0.89	0.95	0.97	0.97	NA	NA	0.4	Cases per 100,000 population	113345	112097	125633	134815	140498	138491	140257	143638	145627	146658	141660	141543	143583	144812	145615
19	PEV (Pre-Erythrocytic Vaccine)	3	0.35	2	10	None	NA	NA	NA	NA	NA	NA	NA	NA	6-39yo	0 yrs	None	0.89	0.95	0.97	0.97	NA	NA	1-5yo	0, 5, 10, 15, 20 yrs	None	0.89	0.95	0.97	0.97	NA	NA	0.4	Severe Cases per 100,000 population	1461.94	1488.76	1717.59	1888.41	1988	1804.35	1877.71	1974.18	1993.94	1990.06	1785	1830.94	1922.82	1958.82	1960.53
19	PEV (Pre-Erythrocytic Vaccine)	3	0.35	2	10	None	NA	NA	NA	NA	NA	NA	NA	NA	6-39yo	0 yrs	None	0.89	0.95	0.97	0.97	NA	NA	1-5yo	0, 5, 10, 15, 20 yrs	None	0.89	0.95	0.97	0.97	NA	NA	0.4	Deaths per 100,000 population	300.588	304.471	331.118	364.118	380.353	364.882	373.235	394.588	396.588	399.529	364.529	375.353	384.294	395.235	385.471
19	PEV (Pre-Erythrocytic Vaccine)	3	0.35	2	10	None	NA	NA	NA	NA	NA	NA	NA	NA	6-39yo	0 yrs	None	0.89	0.95	0.97	0.97	NA	NA	1-5yo	0, 5, 10, 15, 20 yrs	None	0.89	0.95	0.97	0.97	NA	NA	0.4	Cases in <5yo per 100,000 population	24949.9	23612.6	26416.5	28628.2	29842.6	26014.5	27487.7	29776.2	30838.8	31307.7	26879.9	28079.1	30106.1	30958	31308.2
19	PEV (Pre-Erythrocytic Vaccine)	3	0.35	2	10	None	NA	NA	NA	NA	NA	NA	NA	NA	6-39yo	0 yrs	None	0.89	0.95	0.97	0.97	NA	NA	1-5yo	0, 5, 10, 15, 20 yrs	None	0.89	0.95	0.97	0.97	NA	NA	0.4	Severe Cases in <5yo per 100,000 population	992.471	990.176	1108.65	1190.94	1243.82	1064.59	1150.71	1225.88	1248.12	1248.71	1074.88	1147.41	1214.53	1256	1249.88
19	PEV (Pre-Erythrocytic Vaccine)	3	0.35	2	10	None	NA	NA	NA	NA	NA	NA	NA	NA	6-39yo	0 yrs	None	0.89	0.95	0.97	0.97	NA	NA	1-5yo	0, 5, 10, 15, 20 yrs	None	0.89	0.95	0.97	0.97	NA	NA	0.4	Deaths in < 5yo per 100,000 population	208.176	202.412	209.882	228.706	237.588	218.529	230.647	246.059	248.412	251.882	225.882	238.824	245.118	251.941	246.412
19	PEV (Pre-Erythrocytic Vaccine)	3	0.35	2	10	None	NA	NA	NA	NA	NA	NA	NA	NA	6-39yo	0 yrs	None	0.89	0.95	0.97	0.97	NA	NA	1-5yo	0, 5, 10, 15, 20 yrs	None	0.89	0.95	0.97	0.97	NA	NA	0.4	DALYs per 100,000 population	8165.91	8229	8961.36	9880.97	10302.1	9895.55	10111.5	10682.7	10734.2	10825.7	9873.12	10140.7	10431.9	10696.5	10468.1
19	PEV (Pre-Erythrocytic Vaccine)	3	0.35	2	10	None	NA	NA	NA	NA	NA	NA	NA	NA	6-39yo	0 yrs	None	0.89	0.95	0.97	0.97	NA	NA	1-5yo	0, 5, 10, 15, 20 yrs	None	0.89	0.95	0.97	0.97	NA	NA	0.4	Income and productivity gains from delivering vaccine (US$ / dose)	2.07252	2.11872	1.06575	0.364371	-0.0770704	-0.187861	-0.928034	-2.27094	-3.14453	-3.59317	-1.704	-1.34814	-2.07599	-2.60944	-2.98801
20	PEV (Pre-Erythrocytic Vaccine)	3	0.35	2	10	None	NA	NA	NA	NA	NA	NA	NA	NA	6-39yo	0 yrs	None	0.89	0.95	0.97	0.97	NA	NA	1-5yo	0, 5, 10, 15, 20 yrs	None	0.7	0.81	0.93	0.93	NA	NA	0.4	Cases per 100,000 population	113753	112634	125773	134962	140732	139001	140780	143887	145814	146696	141966	141833	143736	144898	145314
20	PEV (Pre-Erythrocytic Vaccine)	3	0.35	2	10	None	NA	NA	NA	NA	NA	NA	NA	NA	6-39yo	0 yrs	None	0.89	0.95	0.97	0.97	NA	NA	1-5yo	0, 5, 10, 15, 20 yrs	None	0.7	0.81	0.93	0.93	NA	NA	0.4	Severe Cases per 100,000 population	1477.66	1491.45	1726.93	1887.86	1972.76	1819.87	1890.26	1970.53	1995.33	1995.17	1797.84	1844.39	1918.12	1948.8	1945.55
20	PEV (Pre-Erythrocytic Vaccine)	3	0.35	2	10	None	NA	NA	NA	NA	NA	NA	NA	NA	6-39yo	0 yrs	None	0.89	0.95	0.97	0.97	NA	NA	1-5yo	0, 5, 10, 15, 20 yrs	None	0.7	0.81	0.93	0.93	NA	NA	0.4	Deaths per 100,000 population	311.368	304.697	340.118	369.342	382.724	365.671	379.184	387.539	395.368	395.145	368.908	373.118	377.487	380.763	385.882
20	PEV (Pre-Erythrocytic Vaccine)	3	0.35	2	10	None	NA	NA	NA	NA	NA	NA	NA	NA	6-39yo	0 yrs	None	0.89	0.95	0.97	0.97	NA	NA	1-5yo	0, 5, 10, 15, 20 yrs	None	0.7	0.81	0.93	0.93	NA	NA	0.4	Cases in <5yo per 100,000 population	25339.7	23870.9	26505.7	28640.6	29924.8	26480.8	27835.1	29880.1	30911.1	31308.2	27294.5	28347.8	30187.2	31031.4	31308.2
20	PEV (Pre-Erythrocytic Vaccine)	3	0.35	2	10	None	NA	NA	NA	NA	NA	NA	NA	NA	6-39yo	0 yrs	None	0.89	0.95	0.97	0.97	NA	NA	1-5yo	0, 5, 10, 15, 20 yrs	None	0.7	0.81	0.93	0.93	NA	NA	0.4	Severe Cases in <5yo per 100,000 population	998.434	986.868	1117.26	1195.61	1225.38	1079.24	1161.93	1236.84	1245.79	1246.72	1084.08	1158.13	1224.66	1244.95	1241.12
20	PEV (Pre-Erythrocytic Vaccine)	3	0.35	2	10	None	NA	NA	NA	NA	NA	NA	NA	NA	6-39yo	0 yrs	None	0.89	0.95	0.97	0.97	NA	NA	1-5yo	0, 5, 10, 15, 20 yrs	None	0.7	0.81	0.93	0.93	NA	NA	0.4	Deaths in < 5yo per 100,000 population	212.079	202.013	217.776	233.697	238.566	221.579	234.671	241.776	246.132	248.132	225.013	235.974	239.868	243.303	244.763
20	PEV (Pre-Erythrocytic Vaccine)	3	0.35	2	10	None	NA	NA	NA	NA	NA	NA	NA	NA	6-39yo	0 yrs	None	0.89	0.95	0.97	0.97	NA	NA	1-5yo	0, 5, 10, 15, 20 yrs	None	0.7	0.81	0.93	0.93	NA	NA	0.4	DALYs per 100,000 population	8422.93	8231.31	9207.45	9997.24	10358.7	9903.4	10260.3	10508.8	10712.1	10716.3	9984.79	10099.2	10218.8	10332.6	10451.1
20	PEV (Pre-Erythrocytic Vaccine)	3	0.35	2	10	None	NA	NA	NA	NA	NA	NA	NA	NA	6-39yo	0 yrs	None	0.89	0.95	0.97	0.97	NA	NA	1-5yo	0, 5, 10, 15, 20 yrs	None	0.7	0.81	0.93	0.93	NA	NA	0.4	Income and productivity gains from delivering vaccine (US$ / dose)	2.07647	2.10879	1.06985	0.356852	-0.0872817	-0.416938	-1.21859	-2.56717	-3.49541	-3.91973	-1.95121	-1.58863	-2.32479	-2.81073	-3.01906
21	PEV (Pre-Erythrocytic Vaccine)	3	0.35	2	10	None	NA	NA	NA	NA	NA	NA	NA	NA	6-39yo	0 yrs	None	0.89	0.95	0.97	0.97	NA	NA	1-5yo	0, 5, 10, 15, 20 yrs	None	0.5	0.69	0.85	0.85	NA	NA	0.4	Cases per 100,000 population	114461	113109	126202	135096	140907	139441	141171	144184	145729	146733	142237	142130	144098	144893	145117
21	PEV (Pre-Erythrocytic Vaccine)	3	0.35	2	10	None	NA	NA	NA	NA	NA	NA	NA	NA	6-39yo	0 yrs	None	0.89	0.95	0.97	0.97	NA	NA	1-5yo	0, 5, 10, 15, 20 yrs	None	0.5	0.69	0.85	0.85	NA	NA	0.4	Severe Cases per 100,000 population	1506.06	1521.12	1737.69	1871.88	1969.56	1863.94	1907.44	1962.56	1969.25	1993.62	1798.88	1847.75	1906.44	1941.81	1937.94
21	PEV (Pre-Erythrocytic Vaccine)	3	0.35	2	10	None	NA	NA	NA	NA	NA	NA	NA	NA	6-39yo	0 yrs	None	0.89	0.95	0.97	0.97	NA	NA	1-5yo	0, 5, 10, 15, 20 yrs	None	0.5	0.69	0.85	0.85	NA	NA	0.4	Deaths per 100,000 population	313.125	306.438	346.25	369.125	377.562	357.375	370.062	384.25	390.625	398.062	361.625	367.812	374.938	395.938	382.312
21	PEV (Pre-Erythrocytic Vaccine)	3	0.35	2	10	None	NA	NA	NA	NA	NA	NA	NA	NA	6-39yo	0 yrs	None	0.89	0.95	0.97	0.97	NA	NA	1-5yo	0, 5, 10, 15, 20 yrs	None	0.5	0.69	0.85	0.85	NA	NA	0.4	Cases in <5yo per 100,000 population	25843.2	24126.5	26731.2	28605.8	29917.8	26853.9	28174	30020.6	30922.6	31347.9	27651.5	28531.6	30312.4	31011.1	31258.1
21	PEV (Pre-Erythrocytic Vaccine)	3	0.35	2	10	None	NA	NA	NA	NA	NA	NA	NA	NA	6-39yo	0 yrs	None	0.89	0.95	0.97	0.97	NA	NA	1-5yo	0, 5, 10, 15, 20 yrs	None	0.5	0.69	0.85	0.85	NA	NA	0.4	Severe Cases in <5yo per 100,000 population	1028.19	1018.25	1116.31	1186.62	1231.75	1124.44	1173.88	1225.12	1230.44	1253.88	1096.62	1167.62	1217.44	1244.81	1239.81
21	PEV (Pre-Erythrocytic Vaccine)	3	0.35	2	10	None	NA	NA	NA	NA	NA	NA	NA	NA	6-39yo	0 yrs	None	0.89	0.95	0.97	0.97	NA	NA	1-5yo	0, 5, 10, 15, 20 yrs	None	0.5	0.69	0.85	0.85	NA	NA	0.4	Deaths in < 5yo per 100,000 population	215.875	207.812	221.562	232.562	237.75	215.312	230.062	236.938	246.625	248.312	223.062	230.625	239.438	252.75	241.625
21	PEV (Pre-Erythrocytic Vaccine)	3	0.35	2	10	None	NA	NA	NA	NA	NA	NA	NA	NA	6-39yo	0 yrs	None	0.89	0.95	0.97	0.97	NA	NA	1-5yo	0, 5, 10, 15, 20 yrs	None	0.5	0.69	0.85	0.85	NA	NA	0.4	DALYs per 100,000 population	8490.51	8307.99	9367.79	10001.5	10259.4	9689.5	10047	10412.3	10594.1	10777.1	9795.51	9972.71	10169.8	10725.8	10341
21	PEV (Pre-Erythrocytic Vaccine)	3	0.35	2	10	None	NA	NA	NA	NA	NA	NA	NA	NA	6-39yo	0 yrs	None	0.89	0.95	0.97	0.97	NA	NA	1-5yo	0, 5, 10, 15, 20 yrs	None	0.5	0.69	0.85	0.85	NA	NA	0.4	Income and productivity gains from delivering vaccine (US$ / dose)	2.05864	2.10444	1.0576	0.351652	-0.10491	-0.723925	-1.5791	-2.99069	-3.79193	-4.37109	-2.21453	-1.88989	-2.75317	-3.07434	-3.21225
22	PEV (Pre-Erythrocytic Vaccine)	3	0.35	2	10	None	NA	NA	NA	NA	NA	NA	NA	NA	6-39yo	0 yrs	None	0.7	0.81	0.93	0.93	NA	NA	1-5yo	0, 5, 10, 15, 20 yrs	None	0.89	0.95	0.97	0.97	NA	NA	0.4	Cases per 100,000 population	115320	114373	126693	135157	140667	138296	139878	143345	145181	146165	141153	141108	143205	144555	145205
22	PEV (Pre-Erythrocytic Vaccine)	3	0.35	2	10	None	NA	NA	NA	NA	NA	NA	NA	NA	6-39yo	0 yrs	None	0.7	0.81	0.93	0.93	NA	NA	1-5yo	0, 5, 10, 15, 20 yrs	None	0.89	0.95	0.97	0.97	NA	NA	0.4	Severe Cases per 100,000 population	1479.53	1514.38	1738.62	1875.78	1969.59	1807	1881.12	1983.34	1992.88	1989.94	1781.59	1846.69	1918.5	1944.88	1946.44
22	PEV (Pre-Erythrocytic Vaccine)	3	0.35	2	10	None	NA	NA	NA	NA	NA	NA	NA	NA	6-39yo	0 yrs	None	0.7	0.81	0.93	0.93	NA	NA	1-5yo	0, 5, 10, 15, 20 yrs	None	0.89	0.95	0.97	0.97	NA	NA	0.4	Deaths per 100,000 population	311.938	305.625	338.406	369.531	387.719	364.75	371.406	387.438	393.438	395.094	367.125	371.719	382.344	386.719	385.219
22	PEV (Pre-Erythrocytic Vaccine)	3	0.35	2	10	None	NA	NA	NA	NA	NA	NA	NA	NA	6-39yo	0 yrs	None	0.7	0.81	0.93	0.93	NA	NA	1-5yo	0, 5, 10, 15, 20 yrs	None	0.89	0.95	0.97	0.97	NA	NA	0.4	Cases in <5yo per 100,000 population	25151.4	24005.3	26758.4	28746.7	30009.7	26131	27575.2	29783	30895.8	31175.7	26886.9	28043.8	29969.1	30975.3	31290.7
22	PEV (Pre-Erythrocytic Vaccine)	3	0.35	2	10	None	NA	NA	NA	NA	NA	NA	NA	NA	6-39yo	0 yrs	None	0.7	0.81	0.93	0.93	NA	NA	1-5yo	0, 5, 10, 15, 20 yrs	None	0.89	0.95	0.97	0.97	NA	NA	0.4	Severe Cases in <5yo per 100,000 population	993	996.719	1129.31	1189.09	1231.34	1065.22	1155.88	1238.03	1244.12	1239.72	1069.03	1155.97	1225.22	1244.84	1238.25
22	PEV (Pre-Erythrocytic Vaccine)	3	0.35	2	10	None	NA	NA	NA	NA	NA	NA	NA	NA	6-39yo	0 yrs	None	0.7	0.81	0.93	0.93	NA	NA	1-5yo	0, 5, 10, 15, 20 yrs	None	0.89	0.95	0.97	0.97	NA	NA	0.4	Deaths in < 5yo per 100,000 population	213.656	200.812	216.781	236.906	241.938	215.875	229.094	241.906	244.844	244.531	223.25	232.938	243.844	245.719	242.188
22	PEV (Pre-Erythrocytic Vaccine)	3	0.35	2	10	None	NA	NA	NA	NA	NA	NA	NA	NA	6-39yo	0 yrs	None	0.7	0.81	0.93	0.93	NA	NA	1-5yo	0, 5, 10, 15, 20 yrs	None	0.89	0.95	0.97	0.97	NA	NA	0.4	DALYs per 100,000 population	8451.43	8298.37	9158.11	10015.2	10489.7	9869.6	10061.6	10490.1	10635.7	10699.8	9918.6	10061.1	10355.4	10467.6	10448.4
22	PEV (Pre-Erythrocytic Vaccine)	3	0.35	2	10	None	NA	NA	NA	NA	NA	NA	NA	NA	6-39yo	0 yrs	None	0.7	0.81	0.93	0.93	NA	NA	1-5yo	0, 5, 10, 15, 20 yrs	None	0.89	0.95	0.97	0.97	NA	NA	0.4	Income and productivity gains from delivering vaccine (US$ / dose)	2.05046	2.0788	1.06246	0.365087	-0.0806441	-0.0522993	-0.696429	-2.10185	-2.87997	-3.34205	-1.42004	-1.14898	-1.90129	-2.41838	-2.71899
23	PEV (Pre-Erythrocytic Vaccine)	3	0.35	2	10	None	NA	NA	NA	NA	NA	NA	NA	NA	6-39yo	0 yrs	None	0.7	0.81	0.93	0.93	NA	NA	1-5yo	0, 5, 10, 15, 20 yrs	None	0.7	0.81	0.93	0.93	NA	NA	0.4	Cases per 100,000 population	115816	114875	126883	135416	140912	138574	140618	143356	145283	146019	141298	141339	143344	144588	145135
23	PEV (Pre-Erythrocytic Vaccine)	3	0.35	2	10	None	NA	NA	NA	NA	NA	NA	NA	NA	6-39yo	0 yrs	None	0.7	0.81	0.93	0.93	NA	NA	1-5yo	0, 5, 10, 15, 20 yrs	None	0.7	0.81	0.93	0.93	NA	NA	0.4	Severe Cases per 100,000 population	1500.94	1550.5	1732.06	1903.88	1944.94	1820.62	1879.69	1963.31	1996.69	1988.25	1814.44	1848.38	1913.69	1928.94	1947
23	PEV (Pre-Erythrocytic Vaccine)	3	0.35	2	10	None	NA	NA	NA	NA	NA	NA	NA	NA	6-39yo	0 yrs	None	0.7	0.81	0.93	0.93	NA	NA	1-5yo	0, 5, 10, 15, 20 yrs	None	0.7	0.81	0.93	0.93	NA	NA	0.4	Deaths per 100,000 population	314.438	310.438	339.375	371.812	384.562	362.125	368.062	390.625	391.5	399.812	376.25	382	375.25	385.375	381.062
23	PEV (Pre-Erythrocytic Vaccine)	3	0.35	2	10	None	NA	NA	NA	NA	NA	NA	NA	NA	6-39yo	0 yrs	None	0.7	0.81	0.93	0.93	NA	NA	1-5yo	0, 5, 10, 15, 20 yrs	None	0.7	0.81	0.93	0.93	NA	NA	0.4	Cases in <5yo per 100,000 population	25495.7	24396	26772	28825	30040.1	26475.5	27924.4	29827.3	30931.8	31151.5	27186	28290.9	30141.8	30976	31233.4
23	PEV (Pre-Erythrocytic Vaccine)	3	0.35	2	10	None	NA	NA	NA	NA	NA	NA	NA	NA	6-39yo	0 yrs	None	0.7	0.81	0.93	0.93	NA	NA	1-5yo	0, 5, 10, 15, 20 yrs	None	0.7	0.81	0.93	0.93	NA	NA	0.4	Severe Cases in <5yo per 100,000 population	1011.75	1023.38	1113.94	1209.81	1212.25	1078.44	1153.62	1226.12	1246.62	1245.88	1106.62	1160.81	1236.06	1231.06	1236.12
23	PEV (Pre-Erythrocytic Vaccine)	3	0.35	2	10	None	NA	NA	NA	NA	NA	NA	NA	NA	6-39yo	0 yrs	None	0.7	0.81	0.93	0.93	NA	NA	1-5yo	0, 5, 10, 15, 20 yrs	None	0.7	0.81	0.93	0.93	NA	NA	0.4	Deaths in < 5yo per 100,000 population	214.125	202.562	218.875	234.812	241.312	216.625	230.625	243.125	243.188	250.688	231.438	241.312	241.812	244.062	241.125
23	PEV (Pre-Erythrocytic Vaccine)	3	0.35	2	10	None	NA	NA	NA	NA	NA	NA	NA	NA	6-39yo	0 yrs	None	0.7	0.81	0.93	0.93	NA	NA	1-5yo	0, 5, 10, 15, 20 yrs	None	0.7	0.81	0.93	0.93	NA	NA	0.4	DALYs per 100,000 population	8510.87	8413.1	9246.86	10075.6	10448.7	9801.39	9963.78	10574.9	10599.8	10819.6	10171.7	10328.3	10175.8	10429.6	10326
23	PEV (Pre-Erythrocytic Vaccine)	3	0.35	2	10	None	NA	NA	NA	NA	NA	NA	NA	NA	6-39yo	0 yrs	None	0.7	0.81	0.93	0.93	NA	NA	1-5yo	0, 5, 10, 15, 20 yrs	None	0.7	0.81	0.93	0.93	NA	NA	0.4	Income and productivity gains from delivering vaccine (US$ / dose)	2.0408	2.06902	1.05651	0.346354	-0.098627	-0.148723	-1.06668	-2.22276	-3.16691	-3.55273	-1.587	-1.2818	-2.05974	-2.62996	-2.93444
24	PEV (Pre-Erythrocytic Vaccine)	3	0.35	2	10	None	NA	NA	NA	NA	NA	NA	NA	NA	6-39yo	0 yrs	None	0.7	0.81	0.93	0.93	NA	NA	1-5yo	0, 5, 10, 15, 20 yrs	None	0.5	0.69	0.85	0.85	NA	NA	0.4	Cases per 100,000 population	116340	115560	127404	135500	140802	139337	140899	143753	145343	146220	142023	141873	143362	144535	144899
24	PEV (Pre-Erythrocytic Vaccine)	3	0.35	2	10	None	NA	NA	NA	NA	NA	NA	NA	NA	6-39yo	0 yrs	None	0.7	0.81	0.93	0.93	NA	NA	1-5yo	0, 5, 10, 15, 20 yrs	None	0.5	0.69	0.85	0.85	NA	NA	0.4	Severe Cases per 100,000 population	1518.4	1540.05	1739.1	1868.3	1958.7	1843.95	1902.6	1949.8	1975.75	1977.8	1798.4	1852.1	1894.25	1919.25	1940.6
24	PEV (Pre-Erythrocytic Vaccine)	3	0.35	2	10	None	NA	NA	NA	NA	NA	NA	NA	NA	6-39yo	0 yrs	None	0.7	0.81	0.93	0.93	NA	NA	1-5yo	0, 5, 10, 15, 20 yrs	None	0.5	0.69	0.85	0.85	NA	NA	0.4	Deaths per 100,000 population	322.55	311.4	342.6	365.15	380.7	364.25	376.05	384.5	393.7	387.1	362	381.05	372.9	383.4	383.65
24	PEV (Pre-Erythrocytic Vaccine)	3	0.35	2	10	None	NA	NA	NA	NA	NA	NA	NA	NA	6-39yo	0 yrs	None	0.7	0.81	0.93	0.93	NA	NA	1-5yo	0, 5, 10, 15, 20 yrs	None	0.5	0.69	0.85	0.85	NA	NA	0.4	Cases in <5yo per 100,000 population	25943.1	24623.2	27012	28822.2	29971.5	27021.3	28255.5	30025.1	30859.2	31241.2	27716.5	28657	30200.3	31014.7	31236
24	PEV (Pre-Erythrocytic Vaccine)	3	0.35	2	10	None	NA	NA	NA	NA	NA	NA	NA	NA	6-39yo	0 yrs	None	0.7	0.81	0.93	0.93	NA	NA	1-5yo	0, 5, 10, 15, 20 yrs	None	0.5	0.69	0.85	0.85	NA	NA	0.4	Severe Cases in <5yo per 100,000 population	1024.45	1019	1118.55	1193.25	1234.15	1105.75	1185.95	1226	1246.5	1248.55	1094.75	1169.5	1215.75	1237.65	1242.1
24	PEV (Pre-Erythrocytic Vaccine)	3	0.35	2	10	None	NA	NA	NA	NA	NA	NA	NA	NA	6-39yo	0 yrs	None	0.7	0.81	0.93	0.93	NA	NA	1-5yo	0, 5, 10, 15, 20 yrs	None	0.5	0.69	0.85	0.85	NA	NA	0.4	Deaths in < 5yo per 100,000 population	220.85	205	220.1	229.5	239.25	220.1	236.65	240.55	250.35	241.8	223.55	243.7	239.15	249.4	248.75
24	PEV (Pre-Erythrocytic Vaccine)	3	0.35	2	10	None	NA	NA	NA	NA	NA	NA	NA	NA	6-39yo	0 yrs	None	0.7	0.81	0.93	0.93	NA	NA	1-5yo	0, 5, 10, 15, 20 yrs	None	0.5	0.69	0.85	0.85	NA	NA	0.4	DALYs per 100,000 population	8707.07	8442.19	9279.66	9890.52	10319.6	9852.54	10194.7	10378.2	10655.5	10493.4	9820.16	10284.6	10111.2	10387.7	10421.6
24	PEV (Pre-Erythrocytic Vaccine)	3	0.35	2	10	None	NA	NA	NA	NA	NA	NA	NA	NA	6-39yo	0 yrs	None	0.7	0.81	0.93	0.93	NA	NA	1-5yo	0, 5, 10, 15, 20 yrs	None	0.5	0.69	0.85	0.85	NA	NA	0.4	Income and productivity gains from delivering vaccine (US$ / dose)	2.03895	2.04957	1.03782	0.351782	-0.0942795	-0.519311	-1.3426	-2.67591	-3.53926	-4.03033	-2.08698	-1.71362	-2.26785	-2.84462	-3.12249
25	PEV (Pre-Erythrocytic Vaccine)	3	0.35	2	10	None	NA	NA	NA	NA	NA	NA	NA	NA	6-39yo	0 yrs	None	0.5	0.69	0.85	0.85	NA	NA	1-5yo	0, 5, 10, 15, 20 yrs	None	0.89	0.95	0.97	0.97	NA	NA	0.4	Cases per 100,000 population	117483	116814	127990	135793	140713	137938	139313	142643	144546	145730	140566	140790	142754	144278	144699
25	PEV (Pre-Erythrocytic Vaccine)	3	0.35	2	10	None	NA	NA	NA	NA	NA	NA	NA	NA	6-39yo	0 yrs	None	0.5	0.69	0.85	0.85	NA	NA	1-5yo	0, 5, 10, 15, 20 yrs	None	0.89	0.95	0.97	0.97	NA	NA	0.4	Severe Cases per 100,000 population	1500.35	1530.71	1753.65	1879.12	1945.65	1794.29	1861.06	1963.94	1985.41	1973.59	1780.59	1815.47	1928	1945.06	1954.76
25	PEV (Pre-Erythrocytic Vaccine)	3	0.35	2	10	None	NA	NA	NA	NA	NA	NA	NA	NA	6-39yo	0 yrs	None	0.5	0.69	0.85	0.85	NA	NA	1-5yo	0, 5, 10, 15, 20 yrs	None	0.89	0.95	0.97	0.97	NA	NA	0.4	Deaths per 100,000 population	317.824	318.765	334.706	369.353	369.235	359.529	375.706	381.765	388.353	385.706	367.353	366.118	388	380.882	388.353
25	PEV (Pre-Erythrocytic Vaccine)	3	0.35	2	10	None	NA	NA	NA	NA	NA	NA	NA	NA	6-39yo	0 yrs	None	0.5	0.69	0.85	0.85	NA	NA	1-5yo	0, 5, 10, 15, 20 yrs	None	0.89	0.95	0.97	0.97	NA	NA	0.4	Cases in <5yo per 100,000 population	25205.5	24398.2	27070.5	28943.8	30106.4	26184.1	27565.9	29712.5	30741.1	31172.1	26780.9	27964.8	29957.8	30901.7	31160.4
25	PEV (Pre-Erythrocytic Vaccine)	3	0.35	2	10	None	NA	NA	NA	NA	NA	NA	NA	NA	6-39yo	0 yrs	None	0.5	0.69	0.85	0.85	NA	NA	1-5yo	0, 5, 10, 15, 20 yrs	None	0.89	0.95	0.97	0.97	NA	NA	0.4	Severe Cases in <5yo per 100,000 population	995.235	1002.29	1137.88	1190.35	1221.24	1071.65	1153.94	1243.53	1240.65	1231.41	1065.18	1135.94	1237.94	1238.12	1244.47
25	PEV (Pre-Erythrocytic Vaccine)	3	0.35	2	10	None	NA	NA	NA	NA	NA	NA	NA	NA	6-39yo	0 yrs	None	0.5	0.69	0.85	0.85	NA	NA	1-5yo	0, 5, 10, 15, 20 yrs	None	0.89	0.95	0.97	0.97	NA	NA	0.4	Deaths in < 5yo per 100,000 population	211.118	209.235	216.059	228.059	234	217.706	230.176	239.706	243.235	244.235	224.235	230.235	247.529	240.176	245.824
25	PEV (Pre-Erythrocytic Vaccine)	3	0.35	2	10	None	NA	NA	NA	NA	NA	NA	NA	NA	6-39yo	0 yrs	None	0.5	0.69	0.85	0.85	NA	NA	1-5yo	0, 5, 10, 15, 20 yrs	None	0.89	0.95	0.97	0.97	NA	NA	0.4	DALYs per 100,000 population	8596.1	8608.8	9078.25	10000.7	10021.6	9723.46	10156.1	10350.9	10500.7	10460.2	9940.09	9908.55	10492.8	10319.3	10524.4
25	PEV (Pre-Erythrocytic Vaccine)	3	0.35	2	10	None	NA	NA	NA	NA	NA	NA	NA	NA	6-39yo	0 yrs	None	0.5	0.69	0.85	0.85	NA	NA	1-5yo	0, 5, 10, 15, 20 yrs	None	0.89	0.95	0.97	0.97	NA	NA	0.4	Income and productivity gains from delivering vaccine (US$ / dose)	2.03784	2.05738	1.04761	0.350931	-0.0854431	0.18446	-0.314126	-1.68061	-2.55078	-3.07103	-1.16	-0.968215	-1.65974	-2.27117	-2.49322
26	PEV (Pre-Erythrocytic Vaccine)	3	0.35	2	10	None	NA	NA	NA	NA	NA	NA	NA	NA	6-39yo	0 yrs	None	0.5	0.69	0.85	0.85	NA	NA	1-5yo	0, 5, 10, 15, 20 yrs	None	0.7	0.81	0.93	0.93	NA	NA	0.4	Cases per 100,000 population	117947	117235	128266	135762	140831	138528	139821	142865	144689	145703	140924	140977	142887	144308	144670
26	PEV (Pre-Erythrocytic Vaccine)	3	0.35	2	10	None	NA	NA	NA	NA	NA	NA	NA	NA	6-39yo	0 yrs	None	0.5	0.69	0.85	0.85	NA	NA	1-5yo	0, 5, 10, 15, 20 yrs	None	0.7	0.81	0.93	0.93	NA	NA	0.4	Severe Cases per 100,000 population	1530.07	1551.67	1734.2	1894.53	1948.33	1798.93	1897.2	1948.73	1976.4	1977.8	1796.13	1851.93	1927	1914.87	1944
26	PEV (Pre-Erythrocytic Vaccine)	3	0.35	2	10	None	NA	NA	NA	NA	NA	NA	NA	NA	6-39yo	0 yrs	None	0.5	0.69	0.85	0.85	NA	NA	1-5yo	0, 5, 10, 15, 20 yrs	None	0.7	0.81	0.93	0.93	NA	NA	0.4	Deaths per 100,000 population	316.733	315.467	344.667	368.667	394.8	370.067	374.467	382.4	383.6	390.4	367.2	365.467	383.067	392.333	378.333
26	PEV (Pre-Erythrocytic Vaccine)	3	0.35	2	10	None	NA	NA	NA	NA	NA	NA	NA	NA	6-39yo	0 yrs	None	0.5	0.69	0.85	0.85	NA	NA	1-5yo	0, 5, 10, 15, 20 yrs	None	0.7	0.81	0.93	0.93	NA	NA	0.4	Cases in <5yo per 100,000 population	25644.5	24680.4	27059.3	29072.7	30131.3	26594.2	27873.9	29809.9	30830.8	31157.3	27141.9	28299.4	29965.1	30895.8	31152.9
26	PEV (Pre-Erythrocytic Vaccine)	3	0.35	2	10	None	NA	NA	NA	NA	NA	NA	NA	NA	6-39yo	0 yrs	None	0.5	0.69	0.85	0.85	NA	NA	1-5yo	0, 5, 10, 15, 20 yrs	None	0.7	0.81	0.93	0.93	NA	NA	0.4	Severe Cases in <5yo per 100,000 population	1015.4	1028	1127.87	1214.8	1225.33	1071.27	1171.4	1229.13	1239.07	1240.27	1087.53	1163.33	1230.87	1219	1240.47
26	PEV (Pre-Erythrocytic Vaccine)	3	0.35	2	10	None	NA	NA	NA	NA	NA	NA	NA	NA	6-39yo	0 yrs	None	0.5	0.69	0.85	0.85	NA	NA	1-5yo	0, 5, 10, 15, 20 yrs	None	0.7	0.81	0.93	0.93	NA	NA	0.4	Deaths in < 5yo per 100,000 population	208.467	208	224.333	234.333	250.8	226.533	233.867	236.6	237.4	248.067	226.133	231.467	242.533	254.2	237.667
26	PEV (Pre-Erythrocytic Vaccine)	3	0.35	2	10	None	NA	NA	NA	NA	NA	NA	NA	NA	6-39yo	0 yrs	None	0.5	0.69	0.85	0.85	NA	NA	1-5yo	0, 5, 10, 15, 20 yrs	None	0.7	0.81	0.93	0.93	NA	NA	0.4	DALYs per 100,000 population	8560.69	8527.98	9313.06	10012	10696.1	10003.6	10118	10390.4	10380.3	10565.4	9941.51	9912.24	10367.9	10636.4	10263.6
26	PEV (Pre-Erythrocytic Vaccine)	3	0.35	2	10	None	NA	NA	NA	NA	NA	NA	NA	NA	6-39yo	0 yrs	None	0.5	0.69	0.85	0.85	NA	NA	1-5yo	0, 5, 10, 15, 20 yrs	None	0.7	0.81	0.93	0.93	NA	NA	0.4	Income and productivity gains from delivering vaccine (US$ / dose)	2.0323	2.05791	1.04495	0.362304	-0.0980585	-0.0357977	-0.626988	-1.91957	-2.79983	-3.34225	-1.33448	-1.07978	-1.88507	-2.44739	-2.67169
27	PEV (Pre-Erythrocytic Vaccine)	3	0.35	2	10	None	NA	NA	NA	NA	NA	NA	NA	NA	6-39yo	0 yrs	None	0.5	0.69	0.85	0.85	NA	NA	1-5yo	0, 5, 10, 15, 20 yrs	None	0.5	0.69	0.85	0.85	NA	NA	0.4	Cases per 100,000 population	118613	117901	128809	135987	140814	139138	140513	143148	144811	145563	141533	141542	143087	144148	144573
27	PEV (Pre-Erythrocytic Vaccine)	3	0.35	2	10	None	NA	NA	NA	NA	NA	NA	NA	NA	6-39yo	0 yrs	None	0.5	0.69	0.85	0.85	NA	NA	1-5yo	0, 5, 10, 15, 20 yrs	None	0.5	0.69	0.85	0.85	NA	NA	0.4	Severe Cases per 100,000 population	1546.4	1561.4	1746.1	1881	1965.25	1811.6	1873.9	1956.4	1969.1	1964.4	1807.9	1855.25	1909.1	1934.6	1928.55
27	PEV (Pre-Erythrocytic Vaccine)	3	0.35	2	10	None	NA	NA	NA	NA	NA	NA	NA	NA	6-39yo	0 yrs	None	0.5	0.69	0.85	0.85	NA	NA	1-5yo	0, 5, 10, 15, 20 yrs	None	0.5	0.69	0.85	0.85	NA	NA	0.4	Deaths per 100,000 population	321.15	316.7	343.55	366.05	375.1	357.4	377.55	385.9	381.25	391.4	359.3	373.45	384.4	381.25	388.75
27	PEV (Pre-Erythrocytic Vaccine)	3	0.35	2	10	None	NA	NA	NA	NA	NA	NA	NA	NA	6-39yo	0 yrs	None	0.5	0.69	0.85	0.85	NA	NA	1-5yo	0, 5, 10, 15, 20 yrs	None	0.5	0.69	0.85	0.85	NA	NA	0.4	Cases in <5yo per 100,000 population	26114.2	25048.2	27318.2	29084.3	30129	26987.9	28150	29903	30904.1	31215.1	27646.5	28716	30217.3	31033.3	31224
27	PEV (Pre-Erythrocytic Vaccine)	3	0.35	2	10	None	NA	NA	NA	NA	NA	NA	NA	NA	6-39yo	0 yrs	None	0.5	0.69	0.85	0.85	NA	NA	1-5yo	0, 5, 10, 15, 20 yrs	None	0.5	0.69	0.85	0.85	NA	NA	0.4	Severe Cases in <5yo per 100,000 population	1039.15	1032	1135.3	1194.35	1234.8	1095.05	1164	1229.6	1240	1232.7	1102.85	1163.25	1217.25	1242.45	1228.4
27	PEV (Pre-Erythrocytic Vaccine)	3	0.35	2	10	None	NA	NA	NA	NA	NA	NA	NA	NA	6-39yo	0 yrs	None	0.5	0.69	0.85	0.85	NA	NA	1-5yo	0, 5, 10, 15, 20 yrs	None	0.5	0.69	0.85	0.85	NA	NA	0.4	Deaths in < 5yo per 100,000 population	216.65	210.3	223.35	230.45	234.35	217.95	238.9	243.95	238.1	245.55	221.3	234.4	244.55	243.1	250.3
27	PEV (Pre-Erythrocytic Vaccine)	3	0.35	2	10	None	NA	NA	NA	NA	NA	NA	NA	NA	6-39yo	0 yrs	None	0.5	0.69	0.85	0.85	NA	NA	1-5yo	0, 5, 10, 15, 20 yrs	None	0.5	0.69	0.85	0.85	NA	NA	0.4	DALYs per 100,000 population	8706.19	8554.82	9280.26	9926.82	10169.1	9708.38	10222.9	10451.4	10338	10596.9	9720.65	10117.4	10411.4	10339.8	10525.8
27	PEV (Pre-Erythrocytic Vaccine)	3	0.35	2	10	None	NA	NA	NA	NA	NA	NA	NA	NA	6-39yo	0 yrs	None	0.5	0.69	0.85	0.85	NA	NA	1-5yo	0, 5, 10, 15, 20 yrs	None	0.5	0.69	0.85	0.85	NA	NA	0.4	Income and productivity gains from delivering vaccine (US$ / dose)	2.02173	2.03808	1.01432	0.350554	-0.100964	-0.336928	-1.0329	-2.32424	-3.18532	-3.5778	-1.78572	-1.4471	-2.13168	-2.59531	-2.8768
28	PEV (Pre-Erythrocytic Vaccine)	3	0.35	2	100	None	NA	NA	NA	NA	NA	NA	NA	NA	6-39yo	0 yrs	None	0.89	0.95	0.97	0.97	NA	NA	1-5yo	0, 5, 10, 15, 20 yrs	None	0.89	0.95	0.97	0.97	NA	NA	0.4	Cases per 100,000 population	101107	108657	115288	117894	118405	112984	115427	117372	117882	117496	111602	114063	116065	116648	116485
28	PEV (Pre-Erythrocytic Vaccine)	3	0.35	2	100	None	NA	NA	NA	NA	NA	NA	NA	NA	6-39yo	0 yrs	None	0.89	0.95	0.97	0.97	NA	NA	1-5yo	0, 5, 10, 15, 20 yrs	None	0.89	0.95	0.97	0.97	NA	NA	0.4	Severe Cases per 100,000 population	1411	1539.1	1595.25	1605.95	1583.8	1468.9	1589.05	1578.85	1568	1557.85	1476.25	1554.45	1588.6	1568.35	1560.1
28	PEV (Pre-Erythrocytic Vaccine)	3	0.35	2	100	None	NA	NA	NA	NA	NA	NA	NA	NA	6-39yo	0 yrs	None	0.89	0.95	0.97	0.97	NA	NA	1-5yo	0, 5, 10, 15, 20 yrs	None	0.89	0.95	0.97	0.97	NA	NA	0.4	Deaths per 100,000 population	344.4	358.35	371.65	380.55	368.75	356.35	378.45	385.25	365.9	369.15	353.9	367.65	372.85	364.25	367.9
28	PEV (Pre-Erythrocytic Vaccine)	3	0.35	2	100	None	NA	NA	NA	NA	NA	NA	NA	NA	6-39yo	0 yrs	None	0.89	0.95	0.97	0.97	NA	NA	1-5yo	0, 5, 10, 15, 20 yrs	None	0.89	0.95	0.97	0.97	NA	NA	0.4	Cases in <5yo per 100,000 population	47513.6	50321.8	52980.5	53627.2	53485.3	48919.2	51869.7	53629.8	53633.8	53308.3	48772.6	51755.8	53500.4	53544.6	53207.4
28	PEV (Pre-Erythrocytic Vaccine)	3	0.35	2	100	None	NA	NA	NA	NA	NA	NA	NA	NA	6-39yo	0 yrs	None	0.89	0.95	0.97	0.97	NA	NA	1-5yo	0, 5, 10, 15, 20 yrs	None	0.89	0.95	0.97	0.97	NA	NA	0.4	Severe Cases in <5yo per 100,000 population	1307.05	1416.8	1460.7	1457.5	1432.55	1335.35	1446	1438.95	1416.2	1414.35	1341.8	1426.25	1446.7	1427.25	1421.2
28	PEV (Pre-Erythrocytic Vaccine)	3	0.35	2	100	None	NA	NA	NA	NA	NA	NA	NA	NA	6-39yo	0 yrs	None	0.89	0.95	0.97	0.97	NA	NA	1-5yo	0, 5, 10, 15, 20 yrs	None	0.89	0.95	0.97	0.97	NA	NA	0.4	Deaths in < 5yo per 100,000 population	317	326.35	336.6	342.7	330.35	320.55	341.4	347.6	329.35	333.3	319.6	333.35	334.9	328.65	331
28	PEV (Pre-Erythrocytic Vaccine)	3	0.35	2	100	None	NA	NA	NA	NA	NA	NA	NA	NA	6-39yo	0 yrs	None	0.89	0.95	0.97	0.97	NA	NA	1-5yo	0, 5, 10, 15, 20 yrs	None	0.89	0.95	0.97	0.97	NA	NA	0.4	DALYs per 100,000 population	9243.64	9640.65	10050.4	10266.5	9959.89	9605.99	10184.6	10383.3	9878.49	9949.44	9529.95	9917.72	10050.2	9828.1	9920.66
28	PEV (Pre-Erythrocytic Vaccine)	3	0.35	2	100	None	NA	NA	NA	NA	NA	NA	NA	NA	6-39yo	0 yrs	None	0.89	0.95	0.97	0.97	NA	NA	1-5yo	0, 5, 10, 15, 20 yrs	None	0.89	0.95	0.97	0.97	NA	NA	0.4	Income and productivity gains from delivering vaccine (US$ / dose)	0.681329	0.143705	-0.300364	-0.484777	-0.531394	-1.76648	-2.45155	-3.03114	-3.34084	-3.21629	-1.01126	-1.67394	-2.37143	-2.6516	-2.63549
29	PEV (Pre-Erythrocytic Vaccine)	3	0.35	2	100	None	NA	NA	NA	NA	NA	NA	NA	NA	6-39yo	0 yrs	None	0.89	0.95	0.97	0.97	NA	NA	1-5yo	0, 5, 10, 15, 20 yrs	None	0.7	0.81	0.93	0.93	NA	NA	0.4	Cases per 100,000 population	101554	108833	115263	117589	118161	112988	115473	117053	117518	116976	111736	113797	115736	116145	115891
29	PEV (Pre-Erythrocytic Vaccine)	3	0.35	2	100	None	NA	NA	NA	NA	NA	NA	NA	NA	6-39yo	0 yrs	None	0.89	0.95	0.97	0.97	NA	NA	1-5yo	0, 5, 10, 15, 20 yrs	None	0.7	0.81	0.93	0.93	NA	NA	0.4	Severe Cases per 100,000 population	1409.31	1553.69	1615.62	1588.85	1609.23	1509.15	1548.85	1581.23	1569.38	1559.62	1450.54	1569.62	1566	1566.38	1566.62
29	PEV (Pre-Erythrocytic Vaccine)	3	0.35	2	100	None	NA	NA	NA	NA	NA	NA	NA	NA	6-39yo	0 yrs	None	0.89	0.95	0.97	0.97	NA	NA	1-5yo	0, 5, 10, 15, 20 yrs	None	0.7	0.81	0.93	0.93	NA	NA	0.4	Deaths per 100,000 population	345.846	369.077	376	374.231	366.154	366.231	367.846	383.154	379.538	377.769	350.692	361.385	381.692	377.846	376.462
29	PEV (Pre-Erythrocytic Vaccine)	3	0.35	2	100	None	NA	NA	NA	NA	NA	NA	NA	NA	6-39yo	0 yrs	None	0.89	0.95	0.97	0.97	NA	NA	1-5yo	0, 5, 10, 15, 20 yrs	None	0.7	0.81	0.93	0.93	NA	NA	0.4	Cases in <5yo per 100,000 population	47909.1	50466.5	52918.2	53576	53449.7	49272.8	52036.2	53446.1	53496.5	53300.6	49144.2	51861.4	53499.2	53475.2	53170.2
29	PEV (Pre-Erythrocytic Vaccine)	3	0.35	2	100	None	NA	NA	NA	NA	NA	NA	NA	NA	6-39yo	0 yrs	None	0.89	0.95	0.97	0.97	NA	NA	1-5yo	0, 5, 10, 15, 20 yrs	None	0.7	0.81	0.93	0.93	NA	NA	0.4	Severe Cases in <5yo per 100,000 population	1308.62	1430.38	1475.92	1436.62	1461	1373.92	1409.46	1440.23	1415.08	1418.92	1317.62	1440.38	1427.92	1423.77	1423.77
29	PEV (Pre-Erythrocytic Vaccine)	3	0.35	2	100	None	NA	NA	NA	NA	NA	NA	NA	NA	6-39yo	0 yrs	None	0.89	0.95	0.97	0.97	NA	NA	1-5yo	0, 5, 10, 15, 20 yrs	None	0.7	0.81	0.93	0.93	NA	NA	0.4	Deaths in < 5yo per 100,000 population	318.538	336.769	339.615	336.154	326.769	331	333.615	347.769	341.308	341.077	318.846	327.308	346.615	341	337.846
29	PEV (Pre-Erythrocytic Vaccine)	3	0.35	2	100	None	NA	NA	NA	NA	NA	NA	NA	NA	6-39yo	0 yrs	None	0.89	0.95	0.97	0.97	NA	NA	1-5yo	0, 5, 10, 15, 20 yrs	None	0.7	0.81	0.93	0.93	NA	NA	0.4	DALYs per 100,000 population	9294.08	9938.31	10151.7	10091.9	9868.47	9878.34	9913.4	10334	10213.6	10197.5	9462.37	9741.04	10255.8	10175.2	10133.2
29	PEV (Pre-Erythrocytic Vaccine)	3	0.35	2	100	None	NA	NA	NA	NA	NA	NA	NA	NA	6-39yo	0 yrs	None	0.89	0.95	0.97	0.97	NA	NA	1-5yo	0, 5, 10, 15, 20 yrs	None	0.7	0.81	0.93	0.93	NA	NA	0.4	Income and productivity gains from delivering vaccine (US$ / dose)	0.665735	0.138607	-0.306349	-0.46545	-0.523267	-1.83566	-2.57565	-3.17231	-3.44957	-3.12634	-0.997355	-1.65837	-2.30269	-2.56732	-2.48392
30	PEV (Pre-Erythrocytic Vaccine)	3	0.35	2	100	None	NA	NA	NA	NA	NA	NA	NA	NA	6-39yo	0 yrs	None	0.89	0.95	0.97	0.97	NA	NA	1-5yo	0, 5, 10, 15, 20 yrs	None	0.5	0.69	0.85	0.85	NA	NA	0.4	Cases per 100,000 population	101981	109230	115184	117395	117940	113371	115314	116795	116970	116709	111877	113831	115539	115723	115670
30	PEV (Pre-Erythrocytic Vaccine)	3	0.35	2	100	None	NA	NA	NA	NA	NA	NA	NA	NA	6-39yo	0 yrs	None	0.89	0.95	0.97	0.97	NA	NA	1-5yo	0, 5, 10, 15, 20 yrs	None	0.5	0.69	0.85	0.85	NA	NA	0.4	Severe Cases per 100,000 population	1432.53	1524.12	1616.53	1597	1602.12	1498	1574.59	1588.94	1563.53	1572.06	1467.59	1561.24	1575.24	1550.94	1542.94
30	PEV (Pre-Erythrocytic Vaccine)	3	0.35	2	100	None	NA	NA	NA	NA	NA	NA	NA	NA	6-39yo	0 yrs	None	0.89	0.95	0.97	0.97	NA	NA	1-5yo	0, 5, 10, 15, 20 yrs	None	0.5	0.69	0.85	0.85	NA	NA	0.4	Deaths per 100,000 population	354.471	359.588	378.588	369.471	382.824	360.294	375.118	376.882	374.941	371.059	359.765	365.588	374.765	369.529	371.176
30	PEV (Pre-Erythrocytic Vaccine)	3	0.35	2	100	None	NA	NA	NA	NA	NA	NA	NA	NA	6-39yo	0 yrs	None	0.89	0.95	0.97	0.97	NA	NA	1-5yo	0, 5, 10, 15, 20 yrs	None	0.5	0.69	0.85	0.85	NA	NA	0.4	Cases in <5yo per 100,000 population	48392.8	50734.8	52960.7	53570.8	53487.5	49760.2	52145.6	53413.1	53485.9	53217.1	49574.8	52057.1	53510.3	53435.4	53170.8
30	PEV (Pre-Erythrocytic Vaccine)	3	0.35	2	100	None	NA	NA	NA	NA	NA	NA	NA	NA	6-39yo	0 yrs	None	0.89	0.95	0.97	0.97	NA	NA	1-5yo	0, 5, 10, 15, 20 yrs	None	0.5	0.69	0.85	0.85	NA	NA	0.4	Severe Cases in <5yo per 100,000 population	1328.82	1402.12	1475.88	1444.53	1454.88	1362.12	1441.06	1447.76	1417.88	1430.53	1343.94	1432.59	1436.76	1409.59	1401.35
30	PEV (Pre-Erythrocytic Vaccine)	3	0.35	2	100	None	NA	NA	NA	NA	NA	NA	NA	NA	6-39yo	0 yrs	None	0.89	0.95	0.97	0.97	NA	NA	1-5yo	0, 5, 10, 15, 20 yrs	None	0.5	0.69	0.85	0.85	NA	NA	0.4	Deaths in < 5yo per 100,000 population	326.647	326.059	341.882	333.647	343.471	325.176	339.059	341.765	337.294	335.353	325.765	330.059	337.647	334.471	334.294
30	PEV (Pre-Erythrocytic Vaccine)	3	0.35	2	100	None	NA	NA	NA	NA	NA	NA	NA	NA	6-39yo	0 yrs	None	0.89	0.95	0.97	0.97	NA	NA	1-5yo	0, 5, 10, 15, 20 yrs	None	0.5	0.69	0.85	0.85	NA	NA	0.4	DALYs per 100,000 population	9522.09	9682.1	10225.4	9975.41	10322	9717.36	10111.4	10159.4	10100.1	10036.9	9698.73	9842.96	10122.5	9974.45	10020
30	PEV (Pre-Erythrocytic Vaccine)	3	0.35	2	100	None	NA	NA	NA	NA	NA	NA	NA	NA	6-39yo	0 yrs	None	0.89	0.95	0.97	0.97	NA	NA	1-5yo	0, 5, 10, 15, 20 yrs	None	0.5	0.69	0.85	0.85	NA	NA	0.4	Income and productivity gains from delivering vaccine (US$ / dose)	0.655608	0.122554	-0.301849	-0.456282	-0.511548	-2.13569	-2.76837	-3.38941	-3.45555	-3.38849	-1.08004	-1.72401	-2.41095	-2.52456	-2.57463
31	PEV (Pre-Erythrocytic Vaccine)	3	0.35	2	100	None	NA	NA	NA	NA	NA	NA	NA	NA	6-39yo	0 yrs	None	0.7	0.81	0.93	0.93	NA	NA	1-5yo	0, 5, 10, 15, 20 yrs	None	0.89	0.95	0.97	0.97	NA	NA	0.4	Cases per 100,000 population	101641	108891	115115	117494	118100	112500	115206	117155	117637	117177	111410	113866	115991	116663	116319
31	PEV (Pre-Erythrocytic Vaccine)	3	0.35	2	100	None	NA	NA	NA	NA	NA	NA	NA	NA	6-39yo	0 yrs	None	0.7	0.81	0.93	0.93	NA	NA	1-5yo	0, 5, 10, 15, 20 yrs	None	0.89	0.95	0.97	0.97	NA	NA	0.4	Severe Cases per 100,000 population	1405.38	1539.62	1621.31	1614.38	1585.23	1492.46	1579.69	1602.46	1599.54	1565.69	1465.31	1569	1593.46	1558.23	1556.85
31	PEV (Pre-Erythrocytic Vaccine)	3	0.35	2	100	None	NA	NA	NA	NA	NA	NA	NA	NA	6-39yo	0 yrs	None	0.7	0.81	0.93	0.93	NA	NA	1-5yo	0, 5, 10, 15, 20 yrs	None	0.89	0.95	0.97	0.97	NA	NA	0.4	Deaths per 100,000 population	339.462	375.923	373.846	380.769	380.231	365	381.231	373.923	378.462	370.846	362.538	363.692	379.615	381.846	371.923
31	PEV (Pre-Erythrocytic Vaccine)	3	0.35	2	100	None	NA	NA	NA	NA	NA	NA	NA	NA	6-39yo	0 yrs	None	0.7	0.81	0.93	0.93	NA	NA	1-5yo	0, 5, 10, 15, 20 yrs	None	0.89	0.95	0.97	0.97	NA	NA	0.4	Cases in <5yo per 100,000 population	47674.8	50519.4	53041.4	53509.2	53511.8	48794.4	51955.2	53571.5	53711.5	53231.5	48721.2	51703.7	53446.2	53618.8	53180
31	PEV (Pre-Erythrocytic Vaccine)	3	0.35	2	100	None	NA	NA	NA	NA	NA	NA	NA	NA	6-39yo	0 yrs	None	0.7	0.81	0.93	0.93	NA	NA	1-5yo	0, 5, 10, 15, 20 yrs	None	0.89	0.95	0.97	0.97	NA	NA	0.4	Severe Cases in <5yo per 100,000 population	1296.69	1416.23	1474.69	1466.38	1426.69	1354.69	1437.46	1459.54	1447.85	1416.85	1332.38	1443.46	1455.23	1413.08	1419.08
31	PEV (Pre-Erythrocytic Vaccine)	3	0.35	2	100	None	NA	NA	NA	NA	NA	NA	NA	NA	6-39yo	0 yrs	None	0.7	0.81	0.93	0.93	NA	NA	1-5yo	0, 5, 10, 15, 20 yrs	None	0.89	0.95	0.97	0.97	NA	NA	0.4	Deaths in < 5yo per 100,000 population	312.923	343.769	337	340.154	341.615	331.462	345.538	338.615	339.615	333	328.385	332.154	343.462	344.385	333.923
31	PEV (Pre-Erythrocytic Vaccine)	3	0.35	2	100	None	NA	NA	NA	NA	NA	NA	NA	NA	6-39yo	0 yrs	None	0.7	0.81	0.93	0.93	NA	NA	1-5yo	0, 5, 10, 15, 20 yrs	None	0.89	0.95	0.97	0.97	NA	NA	0.4	DALYs per 100,000 population	9125.88	10108.8	10073.1	10283.4	10252.8	9818.57	10284	10108.9	10234.8	9999.48	9754.75	9802.14	10219.8	10288.7	10036.3
31	PEV (Pre-Erythrocytic Vaccine)	3	0.35	2	100	None	NA	NA	NA	NA	NA	NA	NA	NA	6-39yo	0 yrs	None	0.7	0.81	0.93	0.93	NA	NA	1-5yo	0, 5, 10, 15, 20 yrs	None	0.89	0.95	0.97	0.97	NA	NA	0.4	Income and productivity gains from delivering vaccine (US$ / dose)	0.69043	0.147775	-0.311811	-0.493399	-0.544892	-1.52508	-2.29168	-2.96695	-3.18917	-3.06168	-0.890022	-1.58102	-2.3369	-2.61218	-2.55128
32	PEV (Pre-Erythrocytic Vaccine)	3	0.35	2	100	None	NA	NA	NA	NA	NA	NA	NA	NA	6-39yo	0 yrs	None	0.7	0.81	0.93	0.93	NA	NA	1-5yo	0, 5, 10, 15, 20 yrs	None	0.7	0.81	0.93	0.93	NA	NA	0.4	Cases per 100,000 population	102079	109099	114928	117440	117757	112793	115301	116921	117376	116930	111527	113899	115759	116180	116086
32	PEV (Pre-Erythrocytic Vaccine)	3	0.35	2	100	None	NA	NA	NA	NA	NA	NA	NA	NA	6-39yo	0 yrs	None	0.7	0.81	0.93	0.93	NA	NA	1-5yo	0, 5, 10, 15, 20 yrs	None	0.7	0.81	0.93	0.93	NA	NA	0.4	Severe Cases per 100,000 population	1405.85	1541.38	1601.15	1624.23	1584.38	1488.69	1584.92	1592.54	1562.08	1561	1471.46	1561.31	1584.69	1547.77	1553.77
32	PEV (Pre-Erythrocytic Vaccine)	3	0.35	2	100	None	NA	NA	NA	NA	NA	NA	NA	NA	6-39yo	0 yrs	None	0.7	0.81	0.93	0.93	NA	NA	1-5yo	0, 5, 10, 15, 20 yrs	None	0.7	0.81	0.93	0.93	NA	NA	0.4	Deaths per 100,000 population	346.154	370.538	383.385	376.308	373.538	357.769	376.154	387.231	375.077	365.538	363.615	359.385	372.538	378.154	359.077
32	PEV (Pre-Erythrocytic Vaccine)	3	0.35	2	100	None	NA	NA	NA	NA	NA	NA	NA	NA	6-39yo	0 yrs	None	0.7	0.81	0.93	0.93	NA	NA	1-5yo	0, 5, 10, 15, 20 yrs	None	0.7	0.81	0.93	0.93	NA	NA	0.4	Cases in <5yo per 100,000 population	48079.5	50624.4	53010.8	53592.3	53404.4	49292.4	52109.8	53554.4	53613.8	53172.7	49132	51958.2	53565.9	53559.5	53240.8
32	PEV (Pre-Erythrocytic Vaccine)	3	0.35	2	100	None	NA	NA	NA	NA	NA	NA	NA	NA	6-39yo	0 yrs	None	0.7	0.81	0.93	0.93	NA	NA	1-5yo	0, 5, 10, 15, 20 yrs	None	0.7	0.81	0.93	0.93	NA	NA	0.4	Severe Cases in <5yo per 100,000 population	1305.15	1417.08	1458.08	1474.69	1441.31	1348.69	1452.85	1451.23	1419.31	1422.46	1340	1427.85	1451.77	1413.08	1410.31
32	PEV (Pre-Erythrocytic Vaccine)	3	0.35	2	100	None	NA	NA	NA	NA	NA	NA	NA	NA	6-39yo	0 yrs	None	0.7	0.81	0.93	0.93	NA	NA	1-5yo	0, 5, 10, 15, 20 yrs	None	0.7	0.81	0.93	0.93	NA	NA	0.4	Deaths in < 5yo per 100,000 population	318.615	335.615	347.923	338.769	336.692	321.923	343.385	350.615	336.923	330.308	331.385	322.692	339.846	340.846	322.308
32	PEV (Pre-Erythrocytic Vaccine)	3	0.35	2	100	None	NA	NA	NA	NA	NA	NA	NA	NA	6-39yo	0 yrs	None	0.7	0.81	0.93	0.93	NA	NA	1-5yo	0, 5, 10, 15, 20 yrs	None	0.7	0.81	0.93	0.93	NA	NA	0.4	DALYs per 100,000 population	9306.1	9981.6	10325.9	10158.3	10061.2	9655.64	10131.5	10432.2	10101	9890.68	9795.55	9686.62	10042.8	10189.4	9689.63
32	PEV (Pre-Erythrocytic Vaccine)	3	0.35	2	100	None	NA	NA	NA	NA	NA	NA	NA	NA	6-39yo	0 yrs	None	0.7	0.81	0.93	0.93	NA	NA	1-5yo	0, 5, 10, 15, 20 yrs	None	0.7	0.81	0.93	0.93	NA	NA	0.4	Income and productivity gains from delivering vaccine (US$ / dose)	0.677124	0.133127	-0.2907	-0.489196	-0.523134	-1.69762	-2.48092	-3.06353	-3.28525	-3.17647	-0.886753	-1.6274	-2.30827	-2.47247	-2.6075
33	PEV (Pre-Erythrocytic Vaccine)	3	0.35	2	100	None	NA	NA	NA	NA	NA	NA	NA	NA	6-39yo	0 yrs	None	0.7	0.81	0.93	0.93	NA	NA	1-5yo	0, 5, 10, 15, 20 yrs	None	0.5	0.69	0.85	0.85	NA	NA	0.4	Cases per 100,000 population	102558	109254	114885	117110	117691	113127	115241	116620	116955	116672	111804	113612	115416	115854	115639
33	PEV (Pre-Erythrocytic Vaccine)	3	0.35	2	100	None	NA	NA	NA	NA	NA	NA	NA	NA	6-39yo	0 yrs	None	0.7	0.81	0.93	0.93	NA	NA	1-5yo	0, 5, 10, 15, 20 yrs	None	0.5	0.69	0.85	0.85	NA	NA	0.4	Severe Cases per 100,000 population	1418.07	1526.27	1610.93	1593.8	1573.2	1484.13	1556	1575.93	1588.87	1545.53	1470.27	1570.67	1567	1571.47	1547.2
33	PEV (Pre-Erythrocytic Vaccine)	3	0.35	2	100	None	NA	NA	NA	NA	NA	NA	NA	NA	6-39yo	0 yrs	None	0.7	0.81	0.93	0.93	NA	NA	1-5yo	0, 5, 10, 15, 20 yrs	None	0.5	0.69	0.85	0.85	NA	NA	0.4	Deaths per 100,000 population	347.933	363.933	372	369.867	371.533	362.067	370.533	378.533	380.4	377.2	347.267	371.067	372.067	372.133	379.267
33	PEV (Pre-Erythrocytic Vaccine)	3	0.35	2	100	None	NA	NA	NA	NA	NA	NA	NA	NA	6-39yo	0 yrs	None	0.7	0.81	0.93	0.93	NA	NA	1-5yo	0, 5, 10, 15, 20 yrs	None	0.5	0.69	0.85	0.85	NA	NA	0.4	Cases in <5yo per 100,000 population	48516.1	50743.8	52905.7	53556.7	53517.4	49748.7	52209	53510.1	53531.9	53317.1	49634.9	52020.1	53422.7	53510.9	53279.1
33	PEV (Pre-Erythrocytic Vaccine)	3	0.35	2	100	None	NA	NA	NA	NA	NA	NA	NA	NA	6-39yo	0 yrs	None	0.7	0.81	0.93	0.93	NA	NA	1-5yo	0, 5, 10, 15, 20 yrs	None	0.5	0.69	0.85	0.85	NA	NA	0.4	Severe Cases in <5yo per 100,000 population	1313.53	1405.87	1471.6	1448.67	1423.87	1350.6	1421.2	1436.93	1444.27	1409.27	1350.4	1439.13	1434.4	1428.2	1408.6
33	PEV (Pre-Erythrocytic Vaccine)	3	0.35	2	100	None	NA	NA	NA	NA	NA	NA	NA	NA	6-39yo	0 yrs	None	0.7	0.81	0.93	0.93	NA	NA	1-5yo	0, 5, 10, 15, 20 yrs	None	0.5	0.69	0.85	0.85	NA	NA	0.4	Deaths in < 5yo per 100,000 population	319.8	332.6	336.733	332.267	336.2	326.2	336.133	342.067	344.2	340.6	314.4	337.267	336.8	333.467	340.333
33	PEV (Pre-Erythrocytic Vaccine)	3	0.35	2	100	None	NA	NA	NA	NA	NA	NA	NA	NA	6-39yo	0 yrs	None	0.7	0.81	0.93	0.93	NA	NA	1-5yo	0, 5, 10, 15, 20 yrs	None	0.5	0.69	0.85	0.85	NA	NA	0.4	DALYs per 100,000 population	9347.49	9817.17	10060.9	9985.41	10034.9	9740.15	9991.41	10213.7	10252.9	10172.7	9371.71	10003.4	10022.6	10021.8	10201
33	PEV (Pre-Erythrocytic Vaccine)	3	0.35	2	100	None	NA	NA	NA	NA	NA	NA	NA	NA	6-39yo	0 yrs	None	0.7	0.81	0.93	0.93	NA	NA	1-5yo	0, 5, 10, 15, 20 yrs	None	0.5	0.69	0.85	0.85	NA	NA	0.4	Income and productivity gains from delivering vaccine (US$ / dose)	0.658668	0.132339	-0.296441	-0.462321	-0.517395	-1.97909	-2.69006	-3.22965	-3.46342	-3.29551	-1.03848	-1.63442	-2.37833	-2.66378	-2.56453
34	PEV (Pre-Erythrocytic Vaccine)	3	0.35	2	100	None	NA	NA	NA	NA	NA	NA	NA	NA	6-39yo	0 yrs	None	0.5	0.69	0.85	0.85	NA	NA	1-5yo	0, 5, 10, 15, 20 yrs	None	0.89	0.95	0.97	0.97	NA	NA	0.4	Cases per 100,000 population	102176	108933	114850	117150	117682	112301	114947	116954	117470	117151	111276	113989	116011	116552	116300
34	PEV (Pre-Erythrocytic Vaccine)	3	0.35	2	100	None	NA	NA	NA	NA	NA	NA	NA	NA	6-39yo	0 yrs	None	0.5	0.69	0.85	0.85	NA	NA	1-5yo	0, 5, 10, 15, 20 yrs	None	0.89	0.95	0.97	0.97	NA	NA	0.4	Severe Cases per 100,000 population	1424.85	1544.69	1615.77	1598.46	1581.85	1474.08	1590.69	1590	1571.23	1566.85	1475.92	1574.62	1586.62	1576.15	1555.54
34	PEV (Pre-Erythrocytic Vaccine)	3	0.35	2	100	None	NA	NA	NA	NA	NA	NA	NA	NA	6-39yo	0 yrs	None	0.5	0.69	0.85	0.85	NA	NA	1-5yo	0, 5, 10, 15, 20 yrs	None	0.89	0.95	0.97	0.97	NA	NA	0.4	Deaths per 100,000 population	349.923	359.769	385.231	377.692	375.923	354	376.769	383.385	371.077	373.385	357.231	370.231	367.231	375.154	374
34	PEV (Pre-Erythrocytic Vaccine)	3	0.35	2	100	None	NA	NA	NA	NA	NA	NA	NA	NA	6-39yo	0 yrs	None	0.5	0.69	0.85	0.85	NA	NA	1-5yo	0, 5, 10, 15, 20 yrs	None	0.89	0.95	0.97	0.97	NA	NA	0.4	Cases in <5yo per 100,000 population	47678.7	50602.5	53020.3	53554.5	53402.3	48892.2	51870.8	53655.8	53624.1	53307.9	48754.5	51874.9	53526	53605.5	53158.6
34	PEV (Pre-Erythrocytic Vaccine)	3	0.35	2	100	None	NA	NA	NA	NA	NA	NA	NA	NA	6-39yo	0 yrs	None	0.5	0.69	0.85	0.85	NA	NA	1-5yo	0, 5, 10, 15, 20 yrs	None	0.89	0.95	0.97	0.97	NA	NA	0.4	Severe Cases in <5yo per 100,000 population	1319.15	1423.77	1478.69	1448.15	1433.23	1341.15	1455.54	1446.77	1423.46	1420.62	1350.23	1443.38	1449.77	1425.54	1418.38
34	PEV (Pre-Erythrocytic Vaccine)	3	0.35	2	100	None	NA	NA	NA	NA	NA	NA	NA	NA	6-39yo	0 yrs	None	0.5	0.69	0.85	0.85	NA	NA	1-5yo	0, 5, 10, 15, 20 yrs	None	0.89	0.95	0.97	0.97	NA	NA	0.4	Deaths in < 5yo per 100,000 population	322.846	327.538	348.923	338.308	341	317.077	336.462	344.231	333.385	337.385	322.308	339.538	329.462	334.385	339.308
34	PEV (Pre-Erythrocytic Vaccine)	3	0.35	2	100	None	NA	NA	NA	NA	NA	NA	NA	NA	6-39yo	0 yrs	None	0.5	0.69	0.85	0.85	NA	NA	1-5yo	0, 5, 10, 15, 20 yrs	None	0.89	0.95	0.97	0.97	NA	NA	0.4	DALYs per 100,000 population	9440.77	9702.23	10379.4	10177.7	10131.8	9554.94	10163.9	10351.6	9981.46	10054.5	9633.22	9993.65	9898.43	10097.4	10088.6
34	PEV (Pre-Erythrocytic Vaccine)	3	0.35	2	100	None	NA	NA	NA	NA	NA	NA	NA	NA	6-39yo	0 yrs	None	0.5	0.69	0.85	0.85	NA	NA	1-5yo	0, 5, 10, 15, 20 yrs	None	0.89	0.95	0.97	0.97	NA	NA	0.4	Income and productivity gains from delivering vaccine (US$ / dose)	0.700214	0.157362	-0.306986	-0.500425	-0.560504	-1.36541	-2.19581	-2.82375	-3.10445	-3.02786	-0.785361	-1.62898	-2.31606	-2.56759	-2.56667
35	PEV (Pre-Erythrocytic Vaccine)	3	0.35	2	100	None	NA	NA	NA	NA	NA	NA	NA	NA	6-39yo	0 yrs	None	0.5	0.69	0.85	0.85	NA	NA	1-5yo	0, 5, 10, 15, 20 yrs	None	0.7	0.81	0.93	0.93	NA	NA	0.4	Cases per 100,000 population	102628	109252	114834	116959	117553	112588	114979	116633	117039	116702	111551	113789	115675	116072	115940
35	PEV (Pre-Erythrocytic Vaccine)	3	0.35	2	100	None	NA	NA	NA	NA	NA	NA	NA	NA	6-39yo	0 yrs	None	0.5	0.69	0.85	0.85	NA	NA	1-5yo	0, 5, 10, 15, 20 yrs	None	0.7	0.81	0.93	0.93	NA	NA	0.4	Severe Cases per 100,000 population	1425.68	1547.21	1623.16	1605.37	1576.79	1484.32	1581.16	1616.42	1585.05	1547.79	1465.32	1556.58	1562.26	1572.42	1543.89
35	PEV (Pre-Erythrocytic Vaccine)	3	0.35	2	100	None	NA	NA	NA	NA	NA	NA	NA	NA	6-39yo	0 yrs	None	0.5	0.69	0.85	0.85	NA	NA	1-5yo	0, 5, 10, 15, 20 yrs	None	0.7	0.81	0.93	0.93	NA	NA	0.4	Deaths per 100,000 population	341.053	355.737	374.684	376.895	379.737	359.789	367.263	375.158	380.158	372.684	357.474	371.105	364.474	374.316	373.947
35	PEV (Pre-Erythrocytic Vaccine)	3	0.35	2	100	None	NA	NA	NA	NA	NA	NA	NA	NA	6-39yo	0 yrs	None	0.5	0.69	0.85	0.85	NA	NA	1-5yo	0, 5, 10, 15, 20 yrs	None	0.7	0.81	0.93	0.93	NA	NA	0.4	Cases in <5yo per 100,000 population	48064.5	50767.7	53068.2	53526.3	53422.7	49305.7	52014.7	53464.4	53504.1	53268.2	49176.8	51945.2	53434.8	53480.2	53193.8
35	PEV (Pre-Erythrocytic Vaccine)	3	0.35	2	100	None	NA	NA	NA	NA	NA	NA	NA	NA	6-39yo	0 yrs	None	0.5	0.69	0.85	0.85	NA	NA	1-5yo	0, 5, 10, 15, 20 yrs	None	0.7	0.81	0.93	0.93	NA	NA	0.4	Severe Cases in <5yo per 100,000 population	1324.74	1425.79	1485.53	1457.21	1426.47	1354.79	1445	1472.95	1438.89	1405.68	1334.32	1430.37	1426.42	1430.79	1406.42
35	PEV (Pre-Erythrocytic Vaccine)	3	0.35	2	100	None	NA	NA	NA	NA	NA	NA	NA	NA	6-39yo	0 yrs	None	0.5	0.69	0.85	0.85	NA	NA	1-5yo	0, 5, 10, 15, 20 yrs	None	0.7	0.81	0.93	0.93	NA	NA	0.4	Deaths in < 5yo per 100,000 population	312.158	323.737	339.158	337.316	340.526	326.895	329.895	338.947	343.737	336.368	320.211	336.368	328	338	336.947
35	PEV (Pre-Erythrocytic Vaccine)	3	0.35	2	100	None	NA	NA	NA	NA	NA	NA	NA	NA	6-39yo	0 yrs	None	0.5	0.69	0.85	0.85	NA	NA	1-5yo	0, 5, 10, 15, 20 yrs	None	0.7	0.81	0.93	0.93	NA	NA	0.4	DALYs per 100,000 population	9177.91	9581.51	10103.9	10148.9	10235	9691.91	9891.31	10105.5	10243.9	10050	9639.82	10013.7	9831.72	10071.7	10098.8
35	PEV (Pre-Erythrocytic Vaccine)	3	0.35	2	100	None	NA	NA	NA	NA	NA	NA	NA	NA	6-39yo	0 yrs	None	0.5	0.69	0.85	0.85	NA	NA	1-5yo	0, 5, 10, 15, 20 yrs	None	0.7	0.81	0.93	0.93	NA	NA	0.4	Income and productivity gains from delivering vaccine (US$ / dose)	0.683311	0.138086	-0.312479	-0.490918	-0.550709	-1.53935	-2.31932	-2.93378	-3.14861	-2.95525	-0.907493	-1.56567	-2.30126	-2.52723	-2.50997
36	PEV (Pre-Erythrocytic Vaccine)	3	0.35	2	100	None	NA	NA	NA	NA	NA	NA	NA	NA	6-39yo	0 yrs	None	0.5	0.69	0.85	0.85	NA	NA	1-5yo	0, 5, 10, 15, 20 yrs	None	0.5	0.69	0.85	0.85	NA	NA	0.4	Cases per 100,000 population	103341	109515	114762	116798	117244	112696	114935	116401	116819	116402	111685	113639	115314	115731	115520
36	PEV (Pre-Erythrocytic Vaccine)	3	0.35	2	100	None	NA	NA	NA	NA	NA	NA	NA	NA	6-39yo	0 yrs	None	0.5	0.69	0.85	0.85	NA	NA	1-5yo	0, 5, 10, 15, 20 yrs	None	0.5	0.69	0.85	0.85	NA	NA	0.4	Severe Cases per 100,000 population	1432.07	1531.4	1597.33	1595.67	1591.53	1503.67	1565.93	1576.93	1576.13	1557.53	1473.73	1538.8	1584.8	1555.67	1556.27
36	PEV (Pre-Erythrocytic Vaccine)	3	0.35	2	100	None	NA	NA	NA	NA	NA	NA	NA	NA	6-39yo	0 yrs	None	0.5	0.69	0.85	0.85	NA	NA	1-5yo	0, 5, 10, 15, 20 yrs	None	0.5	0.69	0.85	0.85	NA	NA	0.4	Deaths per 100,000 population	348.733	364.6	372.333	378.667	383.8	362.267	365.6	376.867	365.8	371.533	349.133	370.333	378.067	372.867	370
36	PEV (Pre-Erythrocytic Vaccine)	3	0.35	2	100	None	NA	NA	NA	NA	NA	NA	NA	NA	6-39yo	0 yrs	None	0.5	0.69	0.85	0.85	NA	NA	1-5yo	0, 5, 10, 15, 20 yrs	None	0.5	0.69	0.85	0.85	NA	NA	0.4	Cases in <5yo per 100,000 population	48647.4	50925.1	53037.9	53561.5	53417.9	49722.6	52178.9	53513.2	53556.3	53282.5	49628.7	52058.3	53344.8	53457.3	53187.3
36	PEV (Pre-Erythrocytic Vaccine)	3	0.35	2	100	None	NA	NA	NA	NA	NA	NA	NA	NA	6-39yo	0 yrs	None	0.5	0.69	0.85	0.85	NA	NA	1-5yo	0, 5, 10, 15, 20 yrs	None	0.5	0.69	0.85	0.85	NA	NA	0.4	Severe Cases in <5yo per 100,000 population	1324.53	1413.07	1466.27	1452.4	1444.87	1371.87	1426	1438.33	1429.2	1419.2	1344.73	1407.33	1457.33	1416.33	1419.27
36	PEV (Pre-Erythrocytic Vaccine)	3	0.35	2	100	None	NA	NA	NA	NA	NA	NA	NA	NA	6-39yo	0 yrs	None	0.5	0.69	0.85	0.85	NA	NA	1-5yo	0, 5, 10, 15, 20 yrs	None	0.5	0.69	0.85	0.85	NA	NA	0.4	Deaths in < 5yo per 100,000 population	318.733	333.4	340	341.4	346.933	325.467	330.133	339.6	329.933	333.8	316.533	333	343.067	334.667	332.2
36	PEV (Pre-Erythrocytic Vaccine)	3	0.35	2	100	None	NA	NA	NA	NA	NA	NA	NA	NA	6-39yo	0 yrs	None	0.5	0.69	0.85	0.85	NA	NA	1-5yo	0, 5, 10, 15, 20 yrs	None	0.5	0.69	0.85	0.85	NA	NA	0.4	DALYs per 100,000 population	9380.17	9810.96	10040.1	10217.4	10348.6	9734.72	9871.73	10138.6	9877.43	10008.9	9409.66	9968.84	10193.6	10050.2	9959.68
36	PEV (Pre-Erythrocytic Vaccine)	3	0.35	2	100	None	NA	NA	NA	NA	NA	NA	NA	NA	6-39yo	0 yrs	None	0.5	0.69	0.85	0.85	NA	NA	1-5yo	0, 5, 10, 15, 20 yrs	None	0.5	0.69	0.85	0.85	NA	NA	0.4	Income and productivity gains from delivering vaccine (US$ / dose)	0.654886	0.128626	-0.305804	-0.478388	-0.531073	-1.68829	-2.49189	-3.05137	-3.33634	-3.11546	-0.951428	-1.575	-2.38461	-2.54461	-2.51221
37	PEV (Pre-Erythrocytic Vaccine)	3	0.35	4	0.1	None	NA	NA	NA	NA	NA	NA	NA	NA	6-39yo	0 yrs	None	0.89	0.95	0.97	0.97	NA	NA	1-5yo	0, 5, 10, 15, 20 yrs	None	0.89	0.95	0.97	0.97	NA	NA	0.4	Cases per 100,000 population	6548.48	4074.06	3390.76	3097.25	3006.9	3080.89	3269.57	3627.47	4096.34	4706.09	5269.83	5891.73	6586.61	7289.23	7876.71
37	PEV (Pre-Erythrocytic Vaccine)	3	0.35	4	0.1	None	NA	NA	NA	NA	NA	NA	NA	NA	6-39yo	0 yrs	None	0.89	0.95	0.97	0.97	NA	NA	1-5yo	0, 5, 10, 15, 20 yrs	None	0.89	0.95	0.97	0.97	NA	NA	0.4	Severe Cases per 100,000 population	108.755	66.9545	57.0545	54.4273	54.9	54.7273	60.3091	70.2273	81.1818	97.4545	109.891	124.336	139.945	156.291	167.345
37	PEV (Pre-Erythrocytic Vaccine)	3	0.35	4	0.1	None	NA	NA	NA	NA	NA	NA	NA	NA	6-39yo	0 yrs	None	0.89	0.95	0.97	0.97	NA	NA	1-5yo	0, 5, 10, 15, 20 yrs	None	0.89	0.95	0.97	0.97	NA	NA	0.4	Deaths per 100,000 population	23.1818	15.8909	13.6364	12.2727	12.5	12.8636	14.7455	15.4545	17.4364	20.7273	23.2364	25.6727	29.5364	32.3455	34.8545
37	PEV (Pre-Erythrocytic Vaccine)	3	0.35	4	0.1	None	NA	NA	NA	NA	NA	NA	NA	NA	6-39yo	0 yrs	None	0.89	0.95	0.97	0.97	NA	NA	1-5yo	0, 5, 10, 15, 20 yrs	None	0.89	0.95	0.97	0.97	NA	NA	0.4	Cases in <5yo per 100,000 population	528.545	320.473	267.055	243.545	237.618	193.645	204.618	244.7	295.482	353.673	326.527	366.973	452.255	550.391	614.427
37	PEV (Pre-Erythrocytic Vaccine)	3	0.35	4	0.1	None	NA	NA	NA	NA	NA	NA	NA	NA	6-39yo	0 yrs	None	0.89	0.95	0.97	0.97	NA	NA	1-5yo	0, 5, 10, 15, 20 yrs	None	0.89	0.95	0.97	0.97	NA	NA	0.4	Severe Cases in <5yo per 100,000 population	26.3182	16.7727	14.6909	13.7364	13.1455	10	10.9727	13.4364	15.9273	19.3091	16.8909	20.1273	24.7182	30.2091	31.4909
37	PEV (Pre-Erythrocytic Vaccine)	3	0.35	4	0.1	None	NA	NA	NA	NA	NA	NA	NA	NA	6-39yo	0 yrs	None	0.89	0.95	0.97	0.97	NA	NA	1-5yo	0, 5, 10, 15, 20 yrs	None	0.89	0.95	0.97	0.97	NA	NA	0.4	Deaths in < 5yo per 100,000 population	6.75455	5.89091	5.11818	4.40909	4.3	4.38182	4.48182	4.42727	4.85455	5.87273	5.16364	5.83636	7.39091	7.32727	8.04545
37	PEV (Pre-Erythrocytic Vaccine)	3	0.35	4	0.1	None	NA	NA	NA	NA	NA	NA	NA	NA	6-39yo	0 yrs	None	0.89	0.95	0.97	0.97	NA	NA	1-5yo	0, 5, 10, 15, 20 yrs	None	0.89	0.95	0.97	0.97	NA	NA	0.4	DALYs per 100,000 population	588.083	402.269	347.405	311.471	319.498	325.099	370.347	390.843	438.454	524.501	584.673	647.316	745.535	813.029	876.509
37	PEV (Pre-Erythrocytic Vaccine)	3	0.35	4	0.1	None	NA	NA	NA	NA	NA	NA	NA	NA	6-39yo	0 yrs	None	0.89	0.95	0.97	0.97	NA	NA	1-5yo	0, 5, 10, 15, 20 yrs	None	0.89	0.95	0.97	0.97	NA	NA	0.4	Income and productivity gains from delivering vaccine (US$ / dose)	1.71331	3.76594	4.32563	4.5692	4.64303	31.6191	30.476	28.3692	25.5886	22.0485	18.6119	14.9406	10.9671	7.03272	3.68564
38	PEV (Pre-Erythrocytic Vaccine)	3	0.35	4	0.1	None	NA	NA	NA	NA	NA	NA	NA	NA	6-39yo	0 yrs	None	0.89	0.95	0.97	0.97	NA	NA	1-5yo	0, 5, 10, 15, 20 yrs	None	0.7	0.81	0.93	0.93	NA	NA	0.4	Cases per 100,000 population	6524.63	4080.73	3398.9	3092.82	3011.12	3122.42	3293.51	3647.25	4140.3	4873.45	5438.75	6077.07	6730.25	7401.79	7999.41
38	PEV (Pre-Erythrocytic Vaccine)	3	0.35	4	0.1	None	NA	NA	NA	NA	NA	NA	NA	NA	6-39yo	0 yrs	None	0.89	0.95	0.97	0.97	NA	NA	1-5yo	0, 5, 10, 15, 20 yrs	None	0.7	0.81	0.93	0.93	NA	NA	0.4	Severe Cases per 100,000 population	106.455	66.1818	58.3818	54.0909	54.3273	55.9091	62.7182	70.9273	84.3545	101.009	113.418	127.455	143.318	158.127	173.655
38	PEV (Pre-Erythrocytic Vaccine)	3	0.35	4	0.1	None	NA	NA	NA	NA	NA	NA	NA	NA	6-39yo	0 yrs	None	0.89	0.95	0.97	0.97	NA	NA	1-5yo	0, 5, 10, 15, 20 yrs	None	0.7	0.81	0.93	0.93	NA	NA	0.4	Deaths per 100,000 population	23.2909	15.1545	13.4545	12.6455	12.5	13.0727	15.0273	15.3091	18.4273	21.2091	23.8091	26.9545	29.1636	32.6727	35.3909
38	PEV (Pre-Erythrocytic Vaccine)	3	0.35	4	0.1	None	NA	NA	NA	NA	NA	NA	NA	NA	6-39yo	0 yrs	None	0.89	0.95	0.97	0.97	NA	NA	1-5yo	0, 5, 10, 15, 20 yrs	None	0.7	0.81	0.93	0.93	NA	NA	0.4	Cases in <5yo per 100,000 population	540.518	322.009	270.627	247.718	234.464	201.518	206.318	246.273	297.455	361.845	343.6	384.055	472.073	552.918	627.445
38	PEV (Pre-Erythrocytic Vaccine)	3	0.35	4	0.1	None	NA	NA	NA	NA	NA	NA	NA	NA	6-39yo	0 yrs	None	0.89	0.95	0.97	0.97	NA	NA	1-5yo	0, 5, 10, 15, 20 yrs	None	0.7	0.81	0.93	0.93	NA	NA	0.4	Severe Cases in <5yo per 100,000 population	26.5273	16.3636	14.7545	13.8818	12.6818	10.2	11.5	12.8909	16.1182	19.7455	18.0818	20.8818	25.1636	30.3273	33.3364
38	PEV (Pre-Erythrocytic Vaccine)	3	0.35	4	0.1	None	NA	NA	NA	NA	NA	NA	NA	NA	6-39yo	0 yrs	None	0.89	0.95	0.97	0.97	NA	NA	1-5yo	0, 5, 10, 15, 20 yrs	None	0.7	0.81	0.93	0.93	NA	NA	0.4	Deaths in < 5yo per 100,000 population	7.65455	5.18182	4.90909	4.87273	4.24545	4.24545	4.5	4.34545	5.15455	5.78182	5.62727	6.41818	6.5	7.64545	7.86364
38	PEV (Pre-Erythrocytic Vaccine)	3	0.35	4	0.1	None	NA	NA	NA	NA	NA	NA	NA	NA	6-39yo	0 yrs	None	0.89	0.95	0.97	0.97	NA	NA	1-5yo	0, 5, 10, 15, 20 yrs	None	0.7	0.81	0.93	0.93	NA	NA	0.4	DALYs per 100,000 population	593.527	384.749	342.326	321.27	315.23	331.354	377.557	386.907	467.349	534.019	597.216	674.753	734.075	819.702	883.9
38	PEV (Pre-Erythrocytic Vaccine)	3	0.35	4	0.1	None	NA	NA	NA	NA	NA	NA	NA	NA	6-39yo	0 yrs	None	0.89	0.95	0.97	0.97	NA	NA	1-5yo	0, 5, 10, 15, 20 yrs	None	0.7	0.81	0.93	0.93	NA	NA	0.4	Income and productivity gains from delivering vaccine (US$ / dose)	1.75686	3.80424	4.36642	4.62643	4.69115	33.9729	32.8263	30.568	27.394	22.8223	19.0681	15.0185	11.0436	6.85689	3.1611
39	PEV (Pre-Erythrocytic Vaccine)	3	0.35	4	0.1	None	NA	NA	NA	NA	NA	NA	NA	NA	6-39yo	0 yrs	None	0.89	0.95	0.97	0.97	NA	NA	1-5yo	0, 5, 10, 15, 20 yrs	None	0.5	0.69	0.85	0.85	NA	NA	0.4	Cases per 100,000 population	6591.84	4097.13	3384.42	3085.44	3065.02	3133.11	3326.11	3690.98	4176.79	4812.55	5514.32	6118.32	6756.06	7504.25	8119.59
39	PEV (Pre-Erythrocytic Vaccine)	3	0.35	4	0.1	None	NA	NA	NA	NA	NA	NA	NA	NA	6-39yo	0 yrs	None	0.89	0.95	0.97	0.97	NA	NA	1-5yo	0, 5, 10, 15, 20 yrs	None	0.5	0.69	0.85	0.85	NA	NA	0.4	Severe Cases per 100,000 population	109.336	67.1545	57.4727	54.0455	55.4727	58.9182	61.8909	72.2909	84.3727	99.6182	113.573	129.145	144.255	160.664	173.609
39	PEV (Pre-Erythrocytic Vaccine)	3	0.35	4	0.1	None	NA	NA	NA	NA	NA	NA	NA	NA	6-39yo	0 yrs	None	0.89	0.95	0.97	0.97	NA	NA	1-5yo	0, 5, 10, 15, 20 yrs	None	0.5	0.69	0.85	0.85	NA	NA	0.4	Deaths per 100,000 population	22.9273	15.4182	13.5273	12.7727	13.4273	13.2091	14.6727	15.9545	19.1455	21.2455	24.3909	28.1636	31.2636	32.6	35.5909
39	PEV (Pre-Erythrocytic Vaccine)	3	0.35	4	0.1	None	NA	NA	NA	NA	NA	NA	NA	NA	6-39yo	0 yrs	None	0.89	0.95	0.97	0.97	NA	NA	1-5yo	0, 5, 10, 15, 20 yrs	None	0.5	0.69	0.85	0.85	NA	NA	0.4	Cases in <5yo per 100,000 population	557.255	330.327	269.155	246.145	238.036	202.8	215.755	252.527	296.773	357.264	348.145	387.718	476.227	560.873	628.327
39	PEV (Pre-Erythrocytic Vaccine)	3	0.35	4	0.1	None	NA	NA	NA	NA	NA	NA	NA	NA	6-39yo	0 yrs	None	0.89	0.95	0.97	0.97	NA	NA	1-5yo	0, 5, 10, 15, 20 yrs	None	0.5	0.69	0.85	0.85	NA	NA	0.4	Severe Cases in <5yo per 100,000 population	28.4273	17.0545	14.8	13.1909	12.7091	11.0545	11.6182	13.7364	16.0182	19.5364	18.7	21.3182	25.8091	30.1818	33.5455
39	PEV (Pre-Erythrocytic Vaccine)	3	0.35	4	0.1	None	NA	NA	NA	NA	NA	NA	NA	NA	6-39yo	0 yrs	None	0.89	0.95	0.97	0.97	NA	NA	1-5yo	0, 5, 10, 15, 20 yrs	None	0.5	0.69	0.85	0.85	NA	NA	0.4	Deaths in < 5yo per 100,000 population	7.49091	5.7	4.96364	4.93636	4.91818	3.92727	4.5	4.82727	5.26364	5.8	5.73636	6.33636	7.4	7.31818	8.1
39	PEV (Pre-Erythrocytic Vaccine)	3	0.35	4	0.1	None	NA	NA	NA	NA	NA	NA	NA	NA	6-39yo	0 yrs	None	0.89	0.95	0.97	0.97	NA	NA	1-5yo	0, 5, 10, 15, 20 yrs	None	0.5	0.69	0.85	0.85	NA	NA	0.4	DALYs per 100,000 population	587.404	393.202	342.604	324.736	337.409	336.798	370.41	406.106	480.37	537.298	610.775	705.836	783.149	821.746	892.394
39	PEV (Pre-Erythrocytic Vaccine)	3	0.35	4	0.1	None	NA	NA	NA	NA	NA	NA	NA	NA	6-39yo	0 yrs	None	0.89	0.95	0.97	0.97	NA	NA	1-5yo	0, 5, 10, 15, 20 yrs	None	0.5	0.69	0.85	0.85	NA	NA	0.4	Income and productivity gains from delivering vaccine (US$ / dose)	1.73285	3.84357	4.44796	4.6976	4.71061	37.7933	36.4826	33.816	30.3503	25.9046	20.382	16.1762	11.8947	6.77401	2.65069
40	PEV (Pre-Erythrocytic Vaccine)	3	0.35	4	0.1	None	NA	NA	NA	NA	NA	NA	NA	NA	6-39yo	0 yrs	None	0.7	0.81	0.93	0.93	NA	NA	1-5yo	0, 5, 10, 15, 20 yrs	None	0.89	0.95	0.97	0.97	NA	NA	0.4	Cases per 100,000 population	6683.94	4312.35	3679.88	3428.59	3375.55	3467.23	3623.24	4018.16	4487.26	5090.25	5687.06	6242.82	6777.36	7353.95	7902.85
40	PEV (Pre-Erythrocytic Vaccine)	3	0.35	4	0.1	None	NA	NA	NA	NA	NA	NA	NA	NA	6-39yo	0 yrs	None	0.7	0.81	0.93	0.93	NA	NA	1-5yo	0, 5, 10, 15, 20 yrs	None	0.89	0.95	0.97	0.97	NA	NA	0.4	Severe Cases per 100,000 population	109.636	72.3	62.5727	61.0273	61.0909	63.6182	68.0909	77.4364	90.8182	104.482	115.191	129.018	142.027	158.509	166.936
40	PEV (Pre-Erythrocytic Vaccine)	3	0.35	4	0.1	None	NA	NA	NA	NA	NA	NA	NA	NA	6-39yo	0 yrs	None	0.7	0.81	0.93	0.93	NA	NA	1-5yo	0, 5, 10, 15, 20 yrs	None	0.89	0.95	0.97	0.97	NA	NA	0.4	Deaths per 100,000 population	23.6182	16.2545	14.7727	14.4636	13.7909	14.7909	15.2182	17.0727	19.6909	22.3545	25.6182	27.3364	30.3091	33.4182	33.2545
40	PEV (Pre-Erythrocytic Vaccine)	3	0.35	4	0.1	None	NA	NA	NA	NA	NA	NA	NA	NA	6-39yo	0 yrs	None	0.7	0.81	0.93	0.93	NA	NA	1-5yo	0, 5, 10, 15, 20 yrs	None	0.89	0.95	0.97	0.97	NA	NA	0.4	Cases in <5yo per 100,000 population	533.736	328.536	286.391	271.091	265.682	217.109	222.8	271.418	322.755	378.327	353.636	392.218	471.164	558.009	626.809
40	PEV (Pre-Erythrocytic Vaccine)	3	0.35	4	0.1	None	NA	NA	NA	NA	NA	NA	NA	NA	6-39yo	0 yrs	None	0.7	0.81	0.93	0.93	NA	NA	1-5yo	0, 5, 10, 15, 20 yrs	None	0.89	0.95	0.97	0.97	NA	NA	0.4	Severe Cases in <5yo per 100,000 population	26.7636	16.8727	15.5545	14.1091	14.1182	11.9818	12.2455	15.5636	17.8273	20.3909	18.8364	20.2545	26.1545	30.1727	33.7545
40	PEV (Pre-Erythrocytic Vaccine)	3	0.35	4	0.1	None	NA	NA	NA	NA	NA	NA	NA	NA	6-39yo	0 yrs	None	0.7	0.81	0.93	0.93	NA	NA	1-5yo	0, 5, 10, 15, 20 yrs	None	0.89	0.95	0.97	0.97	NA	NA	0.4	Deaths in < 5yo per 100,000 population	7.17273	5.76364	5.27273	4.68182	4.8	4.52727	4.55455	5	5.47273	5.9	6.42727	6.20909	7.23636	7.81818	8.22727
40	PEV (Pre-Erythrocytic Vaccine)	3	0.35	4	0.1	None	NA	NA	NA	NA	NA	NA	NA	NA	6-39yo	0 yrs	None	0.7	0.81	0.93	0.93	NA	NA	1-5yo	0, 5, 10, 15, 20 yrs	None	0.89	0.95	0.97	0.97	NA	NA	0.4	DALYs per 100,000 population	601.31	413.41	373.783	366.056	348.472	373.088	383.985	432.618	495.887	560.941	643.726	687.791	759.139	839.265	834.953
40	PEV (Pre-Erythrocytic Vaccine)	3	0.35	4	0.1	None	NA	NA	NA	NA	NA	NA	NA	NA	6-39yo	0 yrs	None	0.7	0.81	0.93	0.93	NA	NA	1-5yo	0, 5, 10, 15, 20 yrs	None	0.89	0.95	0.97	0.97	NA	NA	0.4	Income and productivity gains from delivering vaccine (US$ / dose)	1.71413	3.80788	4.36944	4.59371	4.64529	29.295	28.3653	26.0573	23.3032	19.8226	16.1909	12.9455	9.94908	6.58938	3.56307
41	PEV (Pre-Erythrocytic Vaccine)	3	0.35	4	0.1	None	NA	NA	NA	NA	NA	NA	NA	NA	6-39yo	0 yrs	None	0.7	0.81	0.93	0.93	NA	NA	1-5yo	0, 5, 10, 15, 20 yrs	None	0.7	0.81	0.93	0.93	NA	NA	0.4	Cases per 100,000 population	6709.26	4361.24	3692.93	3472.12	3447.26	3568.63	3820.38	4206.43	4683.41	5298.69	5817.32	6363.82	6951.65	7466.25	8000.55
41	PEV (Pre-Erythrocytic Vaccine)	3	0.35	4	0.1	None	NA	NA	NA	NA	NA	NA	NA	NA	6-39yo	0 yrs	None	0.7	0.81	0.93	0.93	NA	NA	1-5yo	0, 5, 10, 15, 20 yrs	None	0.7	0.81	0.93	0.93	NA	NA	0.4	Severe Cases per 100,000 population	110.536	72.6364	61.6545	60.5636	63.0545	65	72.2727	81.4727	91.9	107.509	119.627	129.3	146.291	156.591	166.291
41	PEV (Pre-Erythrocytic Vaccine)	3	0.35	4	0.1	None	NA	NA	NA	NA	NA	NA	NA	NA	6-39yo	0 yrs	None	0.7	0.81	0.93	0.93	NA	NA	1-5yo	0, 5, 10, 15, 20 yrs	None	0.7	0.81	0.93	0.93	NA	NA	0.4	Deaths per 100,000 population	23.2364	16.5636	14.2909	14.0727	14.4545	14.5455	16.0727	18.4909	19.9273	23.0091	25.3636	26.7091	30.3182	31.9273	34.4455
41	PEV (Pre-Erythrocytic Vaccine)	3	0.35	4	0.1	None	NA	NA	NA	NA	NA	NA	NA	NA	6-39yo	0 yrs	None	0.7	0.81	0.93	0.93	NA	NA	1-5yo	0, 5, 10, 15, 20 yrs	None	0.7	0.81	0.93	0.93	NA	NA	0.4	Cases in <5yo per 100,000 population	544.973	345.473	287.336	276.809	273.891	226.745	241.327	290.491	342.482	395.6	366.9	410.155	483.318	562.745	625.445
41	PEV (Pre-Erythrocytic Vaccine)	3	0.35	4	0.1	None	NA	NA	NA	NA	NA	NA	NA	NA	6-39yo	0 yrs	None	0.7	0.81	0.93	0.93	NA	NA	1-5yo	0, 5, 10, 15, 20 yrs	None	0.7	0.81	0.93	0.93	NA	NA	0.4	Severe Cases in <5yo per 100,000 population	27.2818	17.8455	14.8909	14.2182	15.0364	12.8182	13.3182	15.9909	17.8909	21.1455	19.6	21.8182	25.6909	30.6909	32.7636
41	PEV (Pre-Erythrocytic Vaccine)	3	0.35	4	0.1	None	NA	NA	NA	NA	NA	NA	NA	NA	6-39yo	0 yrs	None	0.7	0.81	0.93	0.93	NA	NA	1-5yo	0, 5, 10, 15, 20 yrs	None	0.7	0.81	0.93	0.93	NA	NA	0.4	Deaths in < 5yo per 100,000 population	7.08182	5.54545	5.00909	4.69091	4.94545	4.33636	4.53636	5.07273	5.72727	6.24545	6.11818	6.28182	6.89091	7.07273	8.22727
41	PEV (Pre-Erythrocytic Vaccine)	3	0.35	4	0.1	None	NA	NA	NA	NA	NA	NA	NA	NA	6-39yo	0 yrs	None	0.7	0.81	0.93	0.93	NA	NA	1-5yo	0, 5, 10, 15, 20 yrs	None	0.7	0.81	0.93	0.93	NA	NA	0.4	DALYs per 100,000 population	591.129	420.572	361.772	355.785	365.712	366.975	407.018	466.899	499.665	583.629	637.439	672.418	760.68	803.495	868.037
41	PEV (Pre-Erythrocytic Vaccine)	3	0.35	4	0.1	None	NA	NA	NA	NA	NA	NA	NA	NA	6-39yo	0 yrs	None	0.7	0.81	0.93	0.93	NA	NA	1-5yo	0, 5, 10, 15, 20 yrs	None	0.7	0.81	0.93	0.93	NA	NA	0.4	Income and productivity gains from delivering vaccine (US$ / dose)	1.71646	3.81691	4.4157	4.61349	4.628	31.1381	29.5132	27.0885	24.0551	20.1421	16.6999	13.2677	9.63084	6.49894	3.27936
42	PEV (Pre-Erythrocytic Vaccine)	3	0.35	4	0.1	None	NA	NA	NA	NA	NA	NA	NA	NA	6-39yo	0 yrs	None	0.7	0.81	0.93	0.93	NA	NA	1-5yo	0, 5, 10, 15, 20 yrs	None	0.5	0.69	0.85	0.85	NA	NA	0.4	Cases per 100,000 population	6732.09	4370.8	3741.48	3504.11	3449.95	3598.6	3817.28	4177.68	4631.48	5273.67	5948.23	6587.95	7079.09	7654.65	8192.7
42	PEV (Pre-Erythrocytic Vaccine)	3	0.35	4	0.1	None	NA	NA	NA	NA	NA	NA	NA	NA	6-39yo	0 yrs	None	0.7	0.81	0.93	0.93	NA	NA	1-5yo	0, 5, 10, 15, 20 yrs	None	0.5	0.69	0.85	0.85	NA	NA	0.4	Severe Cases per 100,000 population	112.436	73.9091	63.0727	60.8636	62.0273	65.9909	72.4091	82.2909	93.2636	109.164	121.945	135.636	147.382	162.309	172.6
42	PEV (Pre-Erythrocytic Vaccine)	3	0.35	4	0.1	None	NA	NA	NA	NA	NA	NA	NA	NA	6-39yo	0 yrs	None	0.7	0.81	0.93	0.93	NA	NA	1-5yo	0, 5, 10, 15, 20 yrs	None	0.5	0.69	0.85	0.85	NA	NA	0.4	Deaths per 100,000 population	23.8273	16.5091	14.6455	14.1818	14.3455	15.1818	16.4545	19.1636	21.4364	23.4727	26.4273	28.9	30.5182	34.4182	36.4273
42	PEV (Pre-Erythrocytic Vaccine)	3	0.35	4	0.1	None	NA	NA	NA	NA	NA	NA	NA	NA	6-39yo	0 yrs	None	0.7	0.81	0.93	0.93	NA	NA	1-5yo	0, 5, 10, 15, 20 yrs	None	0.5	0.69	0.85	0.85	NA	NA	0.4	Cases in <5yo per 100,000 population	555.409	348.773	296.627	276.718	278.155	238.991	247.309	288.918	342.736	395.573	388.582	423.718	499.336	583.773	645.1
42	PEV (Pre-Erythrocytic Vaccine)	3	0.35	4	0.1	None	NA	NA	NA	NA	NA	NA	NA	NA	6-39yo	0 yrs	None	0.7	0.81	0.93	0.93	NA	NA	1-5yo	0, 5, 10, 15, 20 yrs	None	0.5	0.69	0.85	0.85	NA	NA	0.4	Severe Cases in <5yo per 100,000 population	28.1636	17.8455	15.8636	14.1091	14.4909	12.8091	13.7364	15.9909	17.6545	21.8636	20.4818	23.3364	26.8091	31.3818	33.2727
42	PEV (Pre-Erythrocytic Vaccine)	3	0.35	4	0.1	None	NA	NA	NA	NA	NA	NA	NA	NA	6-39yo	0 yrs	None	0.7	0.81	0.93	0.93	NA	NA	1-5yo	0, 5, 10, 15, 20 yrs	None	0.5	0.69	0.85	0.85	NA	NA	0.4	Deaths in < 5yo per 100,000 population	7.01818	5.79091	5.21818	4.7	4.93636	4.76364	4.91818	5.21818	6.14545	6.25455	6.06364	7.17273	7.27273	8.35455	8.65455
42	PEV (Pre-Erythrocytic Vaccine)	3	0.35	4	0.1	None	NA	NA	NA	NA	NA	NA	NA	NA	6-39yo	0 yrs	None	0.7	0.81	0.93	0.93	NA	NA	1-5yo	0, 5, 10, 15, 20 yrs	None	0.5	0.69	0.85	0.85	NA	NA	0.4	DALYs per 100,000 population	603.453	418.356	371.44	358.288	364.022	384.2	413.551	481.273	545.02	593.294	665.597	727.102	771.553	865.151	913.125
42	PEV (Pre-Erythrocytic Vaccine)	3	0.35	4	0.1	None	NA	NA	NA	NA	NA	NA	NA	NA	6-39yo	0 yrs	None	0.7	0.81	0.93	0.93	NA	NA	1-5yo	0, 5, 10, 15, 20 yrs	None	0.5	0.69	0.85	0.85	NA	NA	0.4	Income and productivity gains from delivering vaccine (US$ / dose)	1.71931	3.86228	4.439	4.6529	4.70229	34.5429	32.9408	30.3643	27.1603	22.6736	17.7722	13.2424	9.92218	5.95076	2.29176
43	PEV (Pre-Erythrocytic Vaccine)	3	0.35	4	0.1	None	NA	NA	NA	NA	NA	NA	NA	NA	6-39yo	0 yrs	None	0.5	0.69	0.85	0.85	NA	NA	1-5yo	0, 5, 10, 15, 20 yrs	None	0.89	0.95	0.97	0.97	NA	NA	0.4	Cases per 100,000 population	6918.47	4726.53	4096.5	3859.03	3872.84	4013.64	4273.34	4643.99	5133.56	5708.19	6197.04	6625.35	7190.52	7675.85	8129.73
43	PEV (Pre-Erythrocytic Vaccine)	3	0.35	4	0.1	None	NA	NA	NA	NA	NA	NA	NA	NA	6-39yo	0 yrs	None	0.5	0.69	0.85	0.85	NA	NA	1-5yo	0, 5, 10, 15, 20 yrs	None	0.89	0.95	0.97	0.97	NA	NA	0.4	Severe Cases per 100,000 population	114.527	77.0545	68.4727	68.1182	67.9818	71.7091	79.5364	89.6182	100.945	114.991	124.545	134.045	144.327	157.045	168.436
43	PEV (Pre-Erythrocytic Vaccine)	3	0.35	4	0.1	None	NA	NA	NA	NA	NA	NA	NA	NA	6-39yo	0 yrs	None	0.5	0.69	0.85	0.85	NA	NA	1-5yo	0, 5, 10, 15, 20 yrs	None	0.89	0.95	0.97	0.97	NA	NA	0.4	Deaths per 100,000 population	25.4636	18.2273	15.7	14.8455	15.2273	16.8818	17.6909	19.8636	21.4273	23.7273	25.6	28.0455	30.1091	32.8545	35.3273
43	PEV (Pre-Erythrocytic Vaccine)	3	0.35	4	0.1	None	NA	NA	NA	NA	NA	NA	NA	NA	6-39yo	0 yrs	None	0.5	0.69	0.85	0.85	NA	NA	1-5yo	0, 5, 10, 15, 20 yrs	None	0.89	0.95	0.97	0.97	NA	NA	0.4	Cases in <5yo per 100,000 population	540.909	358.164	318.782	306.718	307.818	252.164	269.7	320.164	374.036	434.945	389.3	416.964	507.445	587.309	646.9
43	PEV (Pre-Erythrocytic Vaccine)	3	0.35	4	0.1	None	NA	NA	NA	NA	NA	NA	NA	NA	6-39yo	0 yrs	None	0.5	0.69	0.85	0.85	NA	NA	1-5yo	0, 5, 10, 15, 20 yrs	None	0.89	0.95	0.97	0.97	NA	NA	0.4	Severe Cases in <5yo per 100,000 population	27.0273	18.0909	16.8182	16.3	15.5455	13.2636	14.5545	17.3455	19.8091	23.4818	20.4273	22.7182	26.4	30.4364	33.0818
43	PEV (Pre-Erythrocytic Vaccine)	3	0.35	4	0.1	None	NA	NA	NA	NA	NA	NA	NA	NA	6-39yo	0 yrs	None	0.5	0.69	0.85	0.85	NA	NA	1-5yo	0, 5, 10, 15, 20 yrs	None	0.89	0.95	0.97	0.97	NA	NA	0.4	Deaths in < 5yo per 100,000 population	8.10909	5.94545	5.54545	4.90909	5.06364	4.78182	4.91818	5.32727	5.95455	6.36364	5.84545	6.50909	7.2	7.40909	8.42727
43	PEV (Pre-Erythrocytic Vaccine)	3	0.35	4	0.1	None	NA	NA	NA	NA	NA	NA	NA	NA	6-39yo	0 yrs	None	0.5	0.69	0.85	0.85	NA	NA	1-5yo	0, 5, 10, 15, 20 yrs	None	0.89	0.95	0.97	0.97	NA	NA	0.4	DALYs per 100,000 population	648.673	461.996	397.507	377.173	389.027	427.243	445.381	498.952	539.566	598.615	647.42	704.731	758.212	820.986	887.618
43	PEV (Pre-Erythrocytic Vaccine)	3	0.35	4	0.1	None	NA	NA	NA	NA	NA	NA	NA	NA	6-39yo	0 yrs	None	0.5	0.69	0.85	0.85	NA	NA	1-5yo	0, 5, 10, 15, 20 yrs	None	0.89	0.95	0.97	0.97	NA	NA	0.4	Income and productivity gains from delivering vaccine (US$ / dose)	1.64405	3.78431	4.39492	4.62496	4.61304	26.2179	24.6326	22.4595	19.604	16.3032	13.2545	10.7831	7.62455	4.85772	2.34837
44	PEV (Pre-Erythrocytic Vaccine)	3	0.35	4	0.1	None	NA	NA	NA	NA	NA	NA	NA	NA	6-39yo	0 yrs	None	0.5	0.69	0.85	0.85	NA	NA	1-5yo	0, 5, 10, 15, 20 yrs	None	0.7	0.81	0.93	0.93	NA	NA	0.4	Cases per 100,000 population	6933.67	4723.51	4080.85	3840.41	3842.97	3912.67	4153.35	4553.46	5064.12	5612.18	6092.52	6645.31	7188.32	7593.43	8147.83
44	PEV (Pre-Erythrocytic Vaccine)	3	0.35	4	0.1	None	NA	NA	NA	NA	NA	NA	NA	NA	6-39yo	0 yrs	None	0.5	0.69	0.85	0.85	NA	NA	1-5yo	0, 5, 10, 15, 20 yrs	None	0.7	0.81	0.93	0.93	NA	NA	0.4	Severe Cases per 100,000 population	116.391	78.8	67.7545	67.0818	70.2273	71.6909	77.4909	89.1	99.7091	114.264	120.473	134.173	147.345	156.445	170.264
44	PEV (Pre-Erythrocytic Vaccine)	3	0.35	4	0.1	None	NA	NA	NA	NA	NA	NA	NA	NA	6-39yo	0 yrs	None	0.5	0.69	0.85	0.85	NA	NA	1-5yo	0, 5, 10, 15, 20 yrs	None	0.7	0.81	0.93	0.93	NA	NA	0.4	Deaths per 100,000 population	24.3818	17.2364	15.6182	15.2818	16.1909	16.2273	17.4545	19.6364	21.7636	24.6636	25.7636	28.5091	30.4091	32.3818	34.7455
44	PEV (Pre-Erythrocytic Vaccine)	3	0.35	4	0.1	None	NA	NA	NA	NA	NA	NA	NA	NA	6-39yo	0 yrs	None	0.5	0.69	0.85	0.85	NA	NA	1-5yo	0, 5, 10, 15, 20 yrs	None	0.7	0.81	0.93	0.93	NA	NA	0.4	Cases in <5yo per 100,000 population	551.518	360.709	317.718	299.709	302.682	255.836	265.3	314.4	369.4	418.573	391.791	425.718	508.536	572.318	640.673
44	PEV (Pre-Erythrocytic Vaccine)	3	0.35	4	0.1	None	NA	NA	NA	NA	NA	NA	NA	NA	6-39yo	0 yrs	None	0.5	0.69	0.85	0.85	NA	NA	1-5yo	0, 5, 10, 15, 20 yrs	None	0.7	0.81	0.93	0.93	NA	NA	0.4	Severe Cases in <5yo per 100,000 population	28.3182	18.8909	16.0182	16.1364	15.9636	13.9636	14.3455	17.1636	20.0818	22.9455	20.1818	23.1727	27.5909	29.9818	34.7
44	PEV (Pre-Erythrocytic Vaccine)	3	0.35	4	0.1	None	NA	NA	NA	NA	NA	NA	NA	NA	6-39yo	0 yrs	None	0.5	0.69	0.85	0.85	NA	NA	1-5yo	0, 5, 10, 15, 20 yrs	None	0.7	0.81	0.93	0.93	NA	NA	0.4	Deaths in < 5yo per 100,000 population	7.23636	5.57273	5.28182	5.38182	5.29091	4.82727	4.96364	5.3	5.94545	6.50909	5.7	6.77273	7.29091	7.61818	8.62727
44	PEV (Pre-Erythrocytic Vaccine)	3	0.35	4	0.1	None	NA	NA	NA	NA	NA	NA	NA	NA	6-39yo	0 yrs	None	0.5	0.69	0.85	0.85	NA	NA	1-5yo	0, 5, 10, 15, 20 yrs	None	0.7	0.81	0.93	0.93	NA	NA	0.4	DALYs per 100,000 population	622.627	435.105	397.133	388.682	408.561	409.832	441.78	494.425	549.28	618.628	646.996	720.344	766.438	814.514	877.212
44	PEV (Pre-Erythrocytic Vaccine)	3	0.35	4	0.1	None	NA	NA	NA	NA	NA	NA	NA	NA	6-39yo	0 yrs	None	0.5	0.69	0.85	0.85	NA	NA	1-5yo	0, 5, 10, 15, 20 yrs	None	0.7	0.81	0.93	0.93	NA	NA	0.4	Income and productivity gains from delivering vaccine (US$ / dose)	1.65194	3.8306	4.46875	4.69711	4.69409	29.013	27.4344	24.8969	21.6653	18.244	15.0566	11.5398	8.23889	5.75795	2.31276
45	PEV (Pre-Erythrocytic Vaccine)	3	0.35	4	0.1	None	NA	NA	NA	NA	NA	NA	NA	NA	6-39yo	0 yrs	None	0.5	0.69	0.85	0.85	NA	NA	1-5yo	0, 5, 10, 15, 20 yrs	None	0.5	0.69	0.85	0.85	NA	NA	0.4	Cases per 100,000 population	6941.08	4760.09	4106.6	3873.85	3837.56	3938.87	4164.75	4579.72	5124.06	5769.03	6315.5	6738.5	7242.06	7823.18	8295.41
45	PEV (Pre-Erythrocytic Vaccine)	3	0.35	4	0.1	None	NA	NA	NA	NA	NA	NA	NA	NA	6-39yo	0 yrs	None	0.5	0.69	0.85	0.85	NA	NA	1-5yo	0, 5, 10, 15, 20 yrs	None	0.5	0.69	0.85	0.85	NA	NA	0.4	Severe Cases per 100,000 population	115.818	77.7	69.6545	67.2182	70.2	72.6182	78.2636	87.0455	101.564	117.9	125.173	136.545	147.455	160.091	169.882
45	PEV (Pre-Erythrocytic Vaccine)	3	0.35	4	0.1	None	NA	NA	NA	NA	NA	NA	NA	NA	6-39yo	0 yrs	None	0.5	0.69	0.85	0.85	NA	NA	1-5yo	0, 5, 10, 15, 20 yrs	None	0.5	0.69	0.85	0.85	NA	NA	0.4	Deaths per 100,000 population	24.2818	17.7545	15.5909	15.0273	15.6545	16.4364	17.7727	19.0909	21.7	24.0273	26.8091	29.0455	30.0273	31.5636	34.8
45	PEV (Pre-Erythrocytic Vaccine)	3	0.35	4	0.1	None	NA	NA	NA	NA	NA	NA	NA	NA	6-39yo	0 yrs	None	0.5	0.69	0.85	0.85	NA	NA	1-5yo	0, 5, 10, 15, 20 yrs	None	0.5	0.69	0.85	0.85	NA	NA	0.4	Cases in <5yo per 100,000 population	561.573	373	325.6	310.664	304.009	260.682	273.364	319.027	375.555	436.982	413.045	441.509	527.327	591.782	653.382
45	PEV (Pre-Erythrocytic Vaccine)	3	0.35	4	0.1	None	NA	NA	NA	NA	NA	NA	NA	NA	6-39yo	0 yrs	None	0.5	0.69	0.85	0.85	NA	NA	1-5yo	0, 5, 10, 15, 20 yrs	None	0.5	0.69	0.85	0.85	NA	NA	0.4	Severe Cases in <5yo per 100,000 population	28.6636	19.6364	16.4545	16.0818	16.7818	13.9273	14.7364	16.5182	20.4273	23.7727	21.9364	23.4545	27.5091	31.5545	34.2273
45	PEV (Pre-Erythrocytic Vaccine)	3	0.35	4	0.1	None	NA	NA	NA	NA	NA	NA	NA	NA	6-39yo	0 yrs	None	0.5	0.69	0.85	0.85	NA	NA	1-5yo	0, 5, 10, 15, 20 yrs	None	0.5	0.69	0.85	0.85	NA	NA	0.4	Deaths in < 5yo per 100,000 population	7.39091	6.21818	4.86364	5.34545	5.05455	5.03636	5.12727	5.10909	6.13636	6.4	6.6	6.73636	7.29091	7.30909	8.02727
45	PEV (Pre-Erythrocytic Vaccine)	3	0.35	4	0.1	None	NA	NA	NA	NA	NA	NA	NA	NA	6-39yo	0 yrs	None	0.5	0.69	0.85	0.85	NA	NA	1-5yo	0, 5, 10, 15, 20 yrs	None	0.5	0.69	0.85	0.85	NA	NA	0.4	DALYs per 100,000 population	619.002	453.817	396.228	384.313	397.916	417.084	449.974	484.325	547.254	610.207	674.959	728.85	759.014	793.952	876.225
45	PEV (Pre-Erythrocytic Vaccine)	3	0.35	4	0.1	None	NA	NA	NA	NA	NA	NA	NA	NA	6-39yo	0 yrs	None	0.5	0.69	0.85	0.85	NA	NA	1-5yo	0, 5, 10, 15, 20 yrs	None	0.5	0.69	0.85	0.85	NA	NA	0.4	Income and productivity gains from delivering vaccine (US$ / dose)	1.67467	3.86365	4.52042	4.7525	4.78178	32.1862	30.5914	27.6397	23.767	19.2343	15.2805	12.2633	8.88213	4.84091	1.64112
46	PEV (Pre-Erythrocytic Vaccine)	3	0.35	4	1	None	NA	NA	NA	NA	NA	NA	NA	NA	6-39yo	0 yrs	None	0.89	0.95	0.97	0.97	NA	NA	1-5yo	0, 5, 10, 15, 20 yrs	None	0.89	0.95	0.97	0.97	NA	NA	0.4	Cases per 100,000 population	65484.8	40740.6	33907.6	30972.5	30069	30808.9	32695.7	36274.7	40963.4	47060.9	52698.3	58917.3	65866.1	72892.3	78767.1
46	PEV (Pre-Erythrocytic Vaccine)	3	0.35	4	1	None	NA	NA	NA	NA	NA	NA	NA	NA	6-39yo	0 yrs	None	0.89	0.95	0.97	0.97	NA	NA	1-5yo	0, 5, 10, 15, 20 yrs	None	0.89	0.95	0.97	0.97	NA	NA	0.4	Severe Cases per 100,000 population	1087.55	669.545	570.545	544.273	549	547.273	603.091	702.273	811.818	974.545	1098.91	1243.36	1399.45	1562.91	1673.45
46	PEV (Pre-Erythrocytic Vaccine)	3	0.35	4	1	None	NA	NA	NA	NA	NA	NA	NA	NA	6-39yo	0 yrs	None	0.89	0.95	0.97	0.97	NA	NA	1-5yo	0, 5, 10, 15, 20 yrs	None	0.89	0.95	0.97	0.97	NA	NA	0.4	Deaths per 100,000 population	231.818	158.909	136.364	122.727	125	128.636	147.455	154.545	174.364	207.273	232.364	256.727	295.364	323.455	348.545
46	PEV (Pre-Erythrocytic Vaccine)	3	0.35	4	1	None	NA	NA	NA	NA	NA	NA	NA	NA	6-39yo	0 yrs	None	0.89	0.95	0.97	0.97	NA	NA	1-5yo	0, 5, 10, 15, 20 yrs	None	0.89	0.95	0.97	0.97	NA	NA	0.4	Cases in <5yo per 100,000 population	5285.45	3204.73	2670.55	2435.45	2376.18	1936.45	2046.18	2447	2954.82	3536.73	3265.27	3669.73	4522.55	5503.91	6144.27
46	PEV (Pre-Erythrocytic Vaccine)	3	0.35	4	1	None	NA	NA	NA	NA	NA	NA	NA	NA	6-39yo	0 yrs	None	0.89	0.95	0.97	0.97	NA	NA	1-5yo	0, 5, 10, 15, 20 yrs	None	0.89	0.95	0.97	0.97	NA	NA	0.4	Severe Cases in <5yo per 100,000 population	263.182	167.727	146.909	137.364	131.455	100	109.727	134.364	159.273	193.091	168.909	201.273	247.182	302.091	314.909
46	PEV (Pre-Erythrocytic Vaccine)	3	0.35	4	1	None	NA	NA	NA	NA	NA	NA	NA	NA	6-39yo	0 yrs	None	0.89	0.95	0.97	0.97	NA	NA	1-5yo	0, 5, 10, 15, 20 yrs	None	0.89	0.95	0.97	0.97	NA	NA	0.4	Deaths in < 5yo per 100,000 population	67.5455	58.9091	51.1818	44.0909	43	43.8182	44.8182	44.2727	48.5455	58.7273	51.6364	58.3636	73.9091	73.2727	80.4545
46	PEV (Pre-Erythrocytic Vaccine)	3	0.35	4	1	None	NA	NA	NA	NA	NA	NA	NA	NA	6-39yo	0 yrs	None	0.89	0.95	0.97	0.97	NA	NA	1-5yo	0, 5, 10, 15, 20 yrs	None	0.89	0.95	0.97	0.97	NA	NA	0.4	DALYs per 100,000 population	5880.83	4022.69	3474.05	3114.71	3194.98	3250.99	3703.47	3908.43	4384.54	5245.01	5846.73	6473.16	7455.35	8130.29	8765.09
46	PEV (Pre-Erythrocytic Vaccine)	3	0.35	4	1	None	NA	NA	NA	NA	NA	NA	NA	NA	6-39yo	0 yrs	None	0.89	0.95	0.97	0.97	NA	NA	1-5yo	0, 5, 10, 15, 20 yrs	None	0.89	0.95	0.97	0.97	NA	NA	0.4	Income and productivity gains from delivering vaccine (US$ / dose)	1.71331	3.76594	4.32563	4.5692	4.64303	31.6191	30.476	28.3692	25.5886	22.0485	18.6119	14.9406	10.9671	7.03272	3.68564
47	PEV (Pre-Erythrocytic Vaccine)	3	0.35	4	1	None	NA	NA	NA	NA	NA	NA	NA	NA	6-39yo	0 yrs	None	0.89	0.95	0.97	0.97	NA	NA	1-5yo	0, 5, 10, 15, 20 yrs	None	0.7	0.81	0.93	0.93	NA	NA	0.4	Cases per 100,000 population	65246.3	40807.3	33989	30928.2	30111.2	31224.2	32935.1	36472.5	41403	48734.5	54387.5	60770.7	67302.5	74017.9	79994.1
47	PEV (Pre-Erythrocytic Vaccine)	3	0.35	4	1	None	NA	NA	NA	NA	NA	NA	NA	NA	6-39yo	0 yrs	None	0.89	0.95	0.97	0.97	NA	NA	1-5yo	0, 5, 10, 15, 20 yrs	None	0.7	0.81	0.93	0.93	NA	NA	0.4	Severe Cases per 100,000 population	1064.55	661.818	583.818	540.909	543.273	559.091	627.182	709.273	843.545	1010.09	1134.18	1274.55	1433.18	1581.27	1736.55
47	PEV (Pre-Erythrocytic Vaccine)	3	0.35	4	1	None	NA	NA	NA	NA	NA	NA	NA	NA	6-39yo	0 yrs	None	0.89	0.95	0.97	0.97	NA	NA	1-5yo	0, 5, 10, 15, 20 yrs	None	0.7	0.81	0.93	0.93	NA	NA	0.4	Deaths per 100,000 population	232.909	151.545	134.545	126.455	125	130.727	150.273	153.091	184.273	212.091	238.091	269.545	291.636	326.727	353.909
47	PEV (Pre-Erythrocytic Vaccine)	3	0.35	4	1	None	NA	NA	NA	NA	NA	NA	NA	NA	6-39yo	0 yrs	None	0.89	0.95	0.97	0.97	NA	NA	1-5yo	0, 5, 10, 15, 20 yrs	None	0.7	0.81	0.93	0.93	NA	NA	0.4	Cases in <5yo per 100,000 population	5405.18	3220.09	2706.27	2477.18	2344.64	2015.18	2063.18	2462.73	2974.55	3618.45	3436	3840.55	4720.73	5529.18	6274.45
47	PEV (Pre-Erythrocytic Vaccine)	3	0.35	4	1	None	NA	NA	NA	NA	NA	NA	NA	NA	6-39yo	0 yrs	None	0.89	0.95	0.97	0.97	NA	NA	1-5yo	0, 5, 10, 15, 20 yrs	None	0.7	0.81	0.93	0.93	NA	NA	0.4	Severe Cases in <5yo per 100,000 population	265.273	163.636	147.545	138.818	126.818	102	115	128.909	161.182	197.455	180.818	208.818	251.636	303.273	333.364
47	PEV (Pre-Erythrocytic Vaccine)	3	0.35	4	1	None	NA	NA	NA	NA	NA	NA	NA	NA	6-39yo	0 yrs	None	0.89	0.95	0.97	0.97	NA	NA	1-5yo	0, 5, 10, 15, 20 yrs	None	0.7	0.81	0.93	0.93	NA	NA	0.4	Deaths in < 5yo per 100,000 population	76.5455	51.8182	49.0909	48.7273	42.4545	42.4545	45	43.4545	51.5455	57.8182	56.2727	64.1818	65	76.4545	78.6364
47	PEV (Pre-Erythrocytic Vaccine)	3	0.35	4	1	None	NA	NA	NA	NA	NA	NA	NA	NA	6-39yo	0 yrs	None	0.89	0.95	0.97	0.97	NA	NA	1-5yo	0, 5, 10, 15, 20 yrs	None	0.7	0.81	0.93	0.93	NA	NA	0.4	DALYs per 100,000 population	5935.27	3847.49	3423.26	3212.7	3152.3	3313.54	3775.57	3869.07	4673.49	5340.19	5972.16	6747.53	7340.75	8197.02	8839
47	PEV (Pre-Erythrocytic Vaccine)	3	0.35	4	1	None	NA	NA	NA	NA	NA	NA	NA	NA	6-39yo	0 yrs	None	0.89	0.95	0.97	0.97	NA	NA	1-5yo	0, 5, 10, 15, 20 yrs	None	0.7	0.81	0.93	0.93	NA	NA	0.4	Income and productivity gains from delivering vaccine (US$ / dose)	1.75686	3.80424	4.36642	4.62643	4.69115	33.9729	32.8263	30.568	27.394	22.8223	19.0681	15.0185	11.0436	6.85689	3.1611
48	PEV (Pre-Erythrocytic Vaccine)	3	0.35	4	1	None	NA	NA	NA	NA	NA	NA	NA	NA	6-39yo	0 yrs	None	0.89	0.95	0.97	0.97	NA	NA	1-5yo	0, 5, 10, 15, 20 yrs	None	0.5	0.69	0.85	0.85	NA	NA	0.4	Cases per 100,000 population	65918.4	40971.3	33844.2	30854.4	30650.2	31331.1	33261.1	36909.8	41767.9	48125.5	55143.2	61183.2	67560.6	75042.5	81195.9
48	PEV (Pre-Erythrocytic Vaccine)	3	0.35	4	1	None	NA	NA	NA	NA	NA	NA	NA	NA	6-39yo	0 yrs	None	0.89	0.95	0.97	0.97	NA	NA	1-5yo	0, 5, 10, 15, 20 yrs	None	0.5	0.69	0.85	0.85	NA	NA	0.4	Severe Cases per 100,000 population	1093.36	671.545	574.727	540.455	554.727	589.182	618.909	722.909	843.727	996.182	1135.73	1291.45	1442.55	1606.64	1736.09
48	PEV (Pre-Erythrocytic Vaccine)	3	0.35	4	1	None	NA	NA	NA	NA	NA	NA	NA	NA	6-39yo	0 yrs	None	0.89	0.95	0.97	0.97	NA	NA	1-5yo	0, 5, 10, 15, 20 yrs	None	0.5	0.69	0.85	0.85	NA	NA	0.4	Deaths per 100,000 population	229.273	154.182	135.273	127.727	134.273	132.091	146.727	159.545	191.455	212.455	243.909	281.636	312.636	326	355.909
48	PEV (Pre-Erythrocytic Vaccine)	3	0.35	4	1	None	NA	NA	NA	NA	NA	NA	NA	NA	6-39yo	0 yrs	None	0.89	0.95	0.97	0.97	NA	NA	1-5yo	0, 5, 10, 15, 20 yrs	None	0.5	0.69	0.85	0.85	NA	NA	0.4	Cases in <5yo per 100,000 population	5572.55	3303.27	2691.55	2461.45	2380.36	2028	2157.55	2525.27	2967.73	3572.64	3481.45	3877.18	4762.27	5608.73	6283.27
48	PEV (Pre-Erythrocytic Vaccine)	3	0.35	4	1	None	NA	NA	NA	NA	NA	NA	NA	NA	6-39yo	0 yrs	None	0.89	0.95	0.97	0.97	NA	NA	1-5yo	0, 5, 10, 15, 20 yrs	None	0.5	0.69	0.85	0.85	NA	NA	0.4	Severe Cases in <5yo per 100,000 population	284.273	170.545	148	131.909	127.091	110.545	116.182	137.364	160.182	195.364	187	213.182	258.091	301.818	335.455
48	PEV (Pre-Erythrocytic Vaccine)	3	0.35	4	1	None	NA	NA	NA	NA	NA	NA	NA	NA	6-39yo	0 yrs	None	0.89	0.95	0.97	0.97	NA	NA	1-5yo	0, 5, 10, 15, 20 yrs	None	0.5	0.69	0.85	0.85	NA	NA	0.4	Deaths in < 5yo per 100,000 population	74.9091	57	49.6364	49.3636	49.1818	39.2727	45	48.2727	52.6364	58	57.3636	63.3636	74	73.1818	81
48	PEV (Pre-Erythrocytic Vaccine)	3	0.35	4	1	None	NA	NA	NA	NA	NA	NA	NA	NA	6-39yo	0 yrs	None	0.89	0.95	0.97	0.97	NA	NA	1-5yo	0, 5, 10, 15, 20 yrs	None	0.5	0.69	0.85	0.85	NA	NA	0.4	DALYs per 100,000 population	5874.04	3932.02	3426.04	3247.36	3374.09	3367.98	3704.1	4061.06	4803.7	5372.98	6107.75	7058.36	7831.49	8217.46	8923.94
48	PEV (Pre-Erythrocytic Vaccine)	3	0.35	4	1	None	NA	NA	NA	NA	NA	NA	NA	NA	6-39yo	0 yrs	None	0.89	0.95	0.97	0.97	NA	NA	1-5yo	0, 5, 10, 15, 20 yrs	None	0.5	0.69	0.85	0.85	NA	NA	0.4	Income and productivity gains from delivering vaccine (US$ / dose)	1.73285	3.84357	4.44796	4.6976	4.71061	37.7933	36.4826	33.816	30.3503	25.9046	20.382	16.1762	11.8947	6.77401	2.65069
49	PEV (Pre-Erythrocytic Vaccine)	3	0.35	4	1	None	NA	NA	NA	NA	NA	NA	NA	NA	6-39yo	0 yrs	None	0.7	0.81	0.93	0.93	NA	NA	1-5yo	0, 5, 10, 15, 20 yrs	None	0.89	0.95	0.97	0.97	NA	NA	0.4	Cases per 100,000 population	66839.4	43123.5	36798.8	34285.9	33755.5	34672.3	36232.4	40181.6	44872.6	50902.5	56870.6	62428.2	67773.6	73539.5	79028.5
49	PEV (Pre-Erythrocytic Vaccine)	3	0.35	4	1	None	NA	NA	NA	NA	NA	NA	NA	NA	6-39yo	0 yrs	None	0.7	0.81	0.93	0.93	NA	NA	1-5yo	0, 5, 10, 15, 20 yrs	None	0.89	0.95	0.97	0.97	NA	NA	0.4	Severe Cases per 100,000 population	1096.36	723	625.727	610.273	610.909	636.182	680.909	774.364	908.182	1044.82	1151.91	1290.18	1420.27	1585.09	1669.36
49	PEV (Pre-Erythrocytic Vaccine)	3	0.35	4	1	None	NA	NA	NA	NA	NA	NA	NA	NA	6-39yo	0 yrs	None	0.7	0.81	0.93	0.93	NA	NA	1-5yo	0, 5, 10, 15, 20 yrs	None	0.89	0.95	0.97	0.97	NA	NA	0.4	Deaths per 100,000 population	236.182	162.545	147.727	144.636	137.909	147.909	152.182	170.727	196.909	223.545	256.182	273.364	303.091	334.182	332.545
49	PEV (Pre-Erythrocytic Vaccine)	3	0.35	4	1	None	NA	NA	NA	NA	NA	NA	NA	NA	6-39yo	0 yrs	None	0.7	0.81	0.93	0.93	NA	NA	1-5yo	0, 5, 10, 15, 20 yrs	None	0.89	0.95	0.97	0.97	NA	NA	0.4	Cases in <5yo per 100,000 population	5337.36	3285.36	2863.91	2710.91	2656.82	2171.09	2228	2714.18	3227.55	3783.27	3536.36	3922.18	4711.64	5580.09	6268.09
49	PEV (Pre-Erythrocytic Vaccine)	3	0.35	4	1	None	NA	NA	NA	NA	NA	NA	NA	NA	6-39yo	0 yrs	None	0.7	0.81	0.93	0.93	NA	NA	1-5yo	0, 5, 10, 15, 20 yrs	None	0.89	0.95	0.97	0.97	NA	NA	0.4	Severe Cases in <5yo per 100,000 population	267.636	168.727	155.545	141.091	141.182	119.818	122.455	155.636	178.273	203.909	188.364	202.545	261.545	301.727	337.545
49	PEV (Pre-Erythrocytic Vaccine)	3	0.35	4	1	None	NA	NA	NA	NA	NA	NA	NA	NA	6-39yo	0 yrs	None	0.7	0.81	0.93	0.93	NA	NA	1-5yo	0, 5, 10, 15, 20 yrs	None	0.89	0.95	0.97	0.97	NA	NA	0.4	Deaths in < 5yo per 100,000 population	71.7273	57.6364	52.7273	46.8182	48	45.2727	45.5455	50	54.7273	59	64.2727	62.0909	72.3636	78.1818	82.2727
49	PEV (Pre-Erythrocytic Vaccine)	3	0.35	4	1	None	NA	NA	NA	NA	NA	NA	NA	NA	6-39yo	0 yrs	None	0.7	0.81	0.93	0.93	NA	NA	1-5yo	0, 5, 10, 15, 20 yrs	None	0.89	0.95	0.97	0.97	NA	NA	0.4	DALYs per 100,000 population	6013.1	4134.1	3737.83	3660.56	3484.72	3730.88	3839.85	4326.18	4958.87	5609.41	6437.26	6877.91	7591.39	8392.65	8349.53
49	PEV (Pre-Erythrocytic Vaccine)	3	0.35	4	1	None	NA	NA	NA	NA	NA	NA	NA	NA	6-39yo	0 yrs	None	0.7	0.81	0.93	0.93	NA	NA	1-5yo	0, 5, 10, 15, 20 yrs	None	0.89	0.95	0.97	0.97	NA	NA	0.4	Income and productivity gains from delivering vaccine (US$ / dose)	1.71413	3.80788	4.36944	4.59371	4.64529	29.295	28.3653	26.0573	23.3032	19.8226	16.1909	12.9455	9.94908	6.58938	3.56307
50	PEV (Pre-Erythrocytic Vaccine)	3	0.35	4	1	None	NA	NA	NA	NA	NA	NA	NA	NA	6-39yo	0 yrs	None	0.7	0.81	0.93	0.93	NA	NA	1-5yo	0, 5, 10, 15, 20 yrs	None	0.7	0.81	0.93	0.93	NA	NA	0.4	Cases per 100,000 population	67092.6	43612.4	36929.3	34721.2	34472.6	35686.3	38203.8	42064.3	46834.1	52986.9	58173.2	63638.2	69516.5	74662.5	80005.5
50	PEV (Pre-Erythrocytic Vaccine)	3	0.35	4	1	None	NA	NA	NA	NA	NA	NA	NA	NA	6-39yo	0 yrs	None	0.7	0.81	0.93	0.93	NA	NA	1-5yo	0, 5, 10, 15, 20 yrs	None	0.7	0.81	0.93	0.93	NA	NA	0.4	Severe Cases per 100,000 population	1105.36	726.364	616.545	605.636	630.545	650	722.727	814.727	919	1075.09	1196.27	1293	1462.91	1565.91	1662.91
50	PEV (Pre-Erythrocytic Vaccine)	3	0.35	4	1	None	NA	NA	NA	NA	NA	NA	NA	NA	6-39yo	0 yrs	None	0.7	0.81	0.93	0.93	NA	NA	1-5yo	0, 5, 10, 15, 20 yrs	None	0.7	0.81	0.93	0.93	NA	NA	0.4	Deaths per 100,000 population	232.364	165.636	142.909	140.727	144.545	145.455	160.727	184.909	199.273	230.091	253.636	267.091	303.182	319.273	344.455
50	PEV (Pre-Erythrocytic Vaccine)	3	0.35	4	1	None	NA	NA	NA	NA	NA	NA	NA	NA	6-39yo	0 yrs	None	0.7	0.81	0.93	0.93	NA	NA	1-5yo	0, 5, 10, 15, 20 yrs	None	0.7	0.81	0.93	0.93	NA	NA	0.4	Cases in <5yo per 100,000 population	5449.73	3454.73	2873.36	2768.09	2738.91	2267.45	2413.27	2904.91	3424.82	3956	3669	4101.55	4833.18	5627.45	6254.45
50	PEV (Pre-Erythrocytic Vaccine)	3	0.35	4	1	None	NA	NA	NA	NA	NA	NA	NA	NA	6-39yo	0 yrs	None	0.7	0.81	0.93	0.93	NA	NA	1-5yo	0, 5, 10, 15, 20 yrs	None	0.7	0.81	0.93	0.93	NA	NA	0.4	Severe Cases in <5yo per 100,000 population	272.818	178.455	148.909	142.182	150.364	128.182	133.182	159.909	178.909	211.455	196	218.182	256.909	306.909	327.636
50	PEV (Pre-Erythrocytic Vaccine)	3	0.35	4	1	None	NA	NA	NA	NA	NA	NA	NA	NA	6-39yo	0 yrs	None	0.7	0.81	0.93	0.93	NA	NA	1-5yo	0, 5, 10, 15, 20 yrs	None	0.7	0.81	0.93	0.93	NA	NA	0.4	Deaths in < 5yo per 100,000 population	70.8182	55.4545	50.0909	46.9091	49.4545	43.3636	45.3636	50.7273	57.2727	62.4545	61.1818	62.8182	68.9091	70.7273	82.2727
50	PEV (Pre-Erythrocytic Vaccine)	3	0.35	4	1	None	NA	NA	NA	NA	NA	NA	NA	NA	6-39yo	0 yrs	None	0.7	0.81	0.93	0.93	NA	NA	1-5yo	0, 5, 10, 15, 20 yrs	None	0.7	0.81	0.93	0.93	NA	NA	0.4	DALYs per 100,000 population	5911.29	4205.72	3617.72	3557.85	3657.12	3669.75	4070.18	4668.99	4996.65	5836.29	6374.39	6724.18	7606.8	8034.95	8680.37
50	PEV (Pre-Erythrocytic Vaccine)	3	0.35	4	1	None	NA	NA	NA	NA	NA	NA	NA	NA	6-39yo	0 yrs	None	0.7	0.81	0.93	0.93	NA	NA	1-5yo	0, 5, 10, 15, 20 yrs	None	0.7	0.81	0.93	0.93	NA	NA	0.4	Income and productivity gains from delivering vaccine (US$ / dose)	1.71646	3.81691	4.4157	4.61349	4.628	31.1381	29.5132	27.0885	24.0551	20.1421	16.6999	13.2677	9.63084	6.49894	3.27936
51	PEV (Pre-Erythrocytic Vaccine)	3	0.35	4	1	None	NA	NA	NA	NA	NA	NA	NA	NA	6-39yo	0 yrs	None	0.7	0.81	0.93	0.93	NA	NA	1-5yo	0, 5, 10, 15, 20 yrs	None	0.5	0.69	0.85	0.85	NA	NA	0.4	Cases per 100,000 population	67320.9	43708	37414.8	35041.1	34499.5	35986	38172.8	41776.8	46314.8	52736.7	59482.3	65879.5	70790.9	76546.5	81927
51	PEV (Pre-Erythrocytic Vaccine)	3	0.35	4	1	None	NA	NA	NA	NA	NA	NA	NA	NA	6-39yo	0 yrs	None	0.7	0.81	0.93	0.93	NA	NA	1-5yo	0, 5, 10, 15, 20 yrs	None	0.5	0.69	0.85	0.85	NA	NA	0.4	Severe Cases per 100,000 population	1124.36	739.091	630.727	608.636	620.273	659.909	724.091	822.909	932.636	1091.64	1219.45	1356.36	1473.82	1623.09	1726
51	PEV (Pre-Erythrocytic Vaccine)	3	0.35	4	1	None	NA	NA	NA	NA	NA	NA	NA	NA	6-39yo	0 yrs	None	0.7	0.81	0.93	0.93	NA	NA	1-5yo	0, 5, 10, 15, 20 yrs	None	0.5	0.69	0.85	0.85	NA	NA	0.4	Deaths per 100,000 population	238.273	165.091	146.455	141.818	143.455	151.818	164.545	191.636	214.364	234.727	264.273	289	305.182	344.182	364.273
51	PEV (Pre-Erythrocytic Vaccine)	3	0.35	4	1	None	NA	NA	NA	NA	NA	NA	NA	NA	6-39yo	0 yrs	None	0.7	0.81	0.93	0.93	NA	NA	1-5yo	0, 5, 10, 15, 20 yrs	None	0.5	0.69	0.85	0.85	NA	NA	0.4	Cases in <5yo per 100,000 population	5554.09	3487.73	2966.27	2767.18	2781.55	2389.91	2473.09	2889.18	3427.36	3955.73	3885.82	4237.18	4993.36	5837.73	6451
51	PEV (Pre-Erythrocytic Vaccine)	3	0.35	4	1	None	NA	NA	NA	NA	NA	NA	NA	NA	6-39yo	0 yrs	None	0.7	0.81	0.93	0.93	NA	NA	1-5yo	0, 5, 10, 15, 20 yrs	None	0.5	0.69	0.85	0.85	NA	NA	0.4	Severe Cases in <5yo per 100,000 population	281.636	178.455	158.636	141.091	144.909	128.091	137.364	159.909	176.545	218.636	204.818	233.364	268.091	313.818	332.727
51	PEV (Pre-Erythrocytic Vaccine)	3	0.35	4	1	None	NA	NA	NA	NA	NA	NA	NA	NA	6-39yo	0 yrs	None	0.7	0.81	0.93	0.93	NA	NA	1-5yo	0, 5, 10, 15, 20 yrs	None	0.5	0.69	0.85	0.85	NA	NA	0.4	Deaths in < 5yo per 100,000 population	70.1818	57.9091	52.1818	47	49.3636	47.6364	49.1818	52.1818	61.4545	62.5455	60.6364	71.7273	72.7273	83.5455	86.5455
51	PEV (Pre-Erythrocytic Vaccine)	3	0.35	4	1	None	NA	NA	NA	NA	NA	NA	NA	NA	6-39yo	0 yrs	None	0.7	0.81	0.93	0.93	NA	NA	1-5yo	0, 5, 10, 15, 20 yrs	None	0.5	0.69	0.85	0.85	NA	NA	0.4	DALYs per 100,000 population	6034.53	4183.56	3714.4	3582.88	3640.22	3842	4135.51	4812.73	5450.2	5932.94	6655.97	7271.02	7715.53	8651.51	9131.25
51	PEV (Pre-Erythrocytic Vaccine)	3	0.35	4	1	None	NA	NA	NA	NA	NA	NA	NA	NA	6-39yo	0 yrs	None	0.7	0.81	0.93	0.93	NA	NA	1-5yo	0, 5, 10, 15, 20 yrs	None	0.5	0.69	0.85	0.85	NA	NA	0.4	Income and productivity gains from delivering vaccine (US$ / dose)	1.71931	3.86228	4.439	4.6529	4.70229	34.5429	32.9408	30.3643	27.1603	22.6736	17.7722	13.2424	9.92218	5.95076	2.29176
52	PEV (Pre-Erythrocytic Vaccine)	3	0.35	4	1	None	NA	NA	NA	NA	NA	NA	NA	NA	6-39yo	0 yrs	None	0.5	0.69	0.85	0.85	NA	NA	1-5yo	0, 5, 10, 15, 20 yrs	None	0.89	0.95	0.97	0.97	NA	NA	0.4	Cases per 100,000 population	69184.7	47265.3	40965	38590.3	38728.4	40136.4	42733.4	46439.9	51335.6	57081.9	61970.4	66253.5	71905.2	76758.5	81297.3
52	PEV (Pre-Erythrocytic Vaccine)	3	0.35	4	1	None	NA	NA	NA	NA	NA	NA	NA	NA	6-39yo	0 yrs	None	0.5	0.69	0.85	0.85	NA	NA	1-5yo	0, 5, 10, 15, 20 yrs	None	0.89	0.95	0.97	0.97	NA	NA	0.4	Severe Cases per 100,000 population	1145.27	770.545	684.727	681.182	679.818	717.091	795.364	896.182	1009.45	1149.91	1245.45	1340.45	1443.27	1570.45	1684.36
52	PEV (Pre-Erythrocytic Vaccine)	3	0.35	4	1	None	NA	NA	NA	NA	NA	NA	NA	NA	6-39yo	0 yrs	None	0.5	0.69	0.85	0.85	NA	NA	1-5yo	0, 5, 10, 15, 20 yrs	None	0.89	0.95	0.97	0.97	NA	NA	0.4	Deaths per 100,000 population	254.636	182.273	157	148.455	152.273	168.818	176.909	198.636	214.273	237.273	256	280.455	301.091	328.545	353.273
52	PEV (Pre-Erythrocytic Vaccine)	3	0.35	4	1	None	NA	NA	NA	NA	NA	NA	NA	NA	6-39yo	0 yrs	None	0.5	0.69	0.85	0.85	NA	NA	1-5yo	0, 5, 10, 15, 20 yrs	None	0.89	0.95	0.97	0.97	NA	NA	0.4	Cases in <5yo per 100,000 population	5409.09	3581.64	3187.82	3067.18	3078.18	2521.64	2697	3201.64	3740.36	4349.45	3893	4169.64	5074.45	5873.09	6469
52	PEV (Pre-Erythrocytic Vaccine)	3	0.35	4	1	None	NA	NA	NA	NA	NA	NA	NA	NA	6-39yo	0 yrs	None	0.5	0.69	0.85	0.85	NA	NA	1-5yo	0, 5, 10, 15, 20 yrs	None	0.89	0.95	0.97	0.97	NA	NA	0.4	Severe Cases in <5yo per 100,000 population	270.273	180.909	168.182	163	155.455	132.636	145.545	173.455	198.091	234.818	204.273	227.182	264	304.364	330.818
52	PEV (Pre-Erythrocytic Vaccine)	3	0.35	4	1	None	NA	NA	NA	NA	NA	NA	NA	NA	6-39yo	0 yrs	None	0.5	0.69	0.85	0.85	NA	NA	1-5yo	0, 5, 10, 15, 20 yrs	None	0.89	0.95	0.97	0.97	NA	NA	0.4	Deaths in < 5yo per 100,000 population	81.0909	59.4545	55.4545	49.0909	50.6364	47.8182	49.1818	53.2727	59.5455	63.6364	58.4545	65.0909	72	74.0909	84.2727
52	PEV (Pre-Erythrocytic Vaccine)	3	0.35	4	1	None	NA	NA	NA	NA	NA	NA	NA	NA	6-39yo	0 yrs	None	0.5	0.69	0.85	0.85	NA	NA	1-5yo	0, 5, 10, 15, 20 yrs	None	0.89	0.95	0.97	0.97	NA	NA	0.4	DALYs per 100,000 population	6486.73	4619.96	3975.07	3771.73	3890.27	4272.43	4453.81	4989.52	5395.66	5986.15	6474.2	7047.31	7582.12	8209.86	8876.18
52	PEV (Pre-Erythrocytic Vaccine)	3	0.35	4	1	None	NA	NA	NA	NA	NA	NA	NA	NA	6-39yo	0 yrs	None	0.5	0.69	0.85	0.85	NA	NA	1-5yo	0, 5, 10, 15, 20 yrs	None	0.89	0.95	0.97	0.97	NA	NA	0.4	Income and productivity gains from delivering vaccine (US$ / dose)	1.64405	3.78431	4.39492	4.62496	4.61304	26.2179	24.6326	22.4595	19.604	16.3032	13.2545	10.7831	7.62455	4.85772	2.34837
53	PEV (Pre-Erythrocytic Vaccine)	3	0.35	4	1	None	NA	NA	NA	NA	NA	NA	NA	NA	6-39yo	0 yrs	None	0.5	0.69	0.85	0.85	NA	NA	1-5yo	0, 5, 10, 15, 20 yrs	None	0.7	0.81	0.93	0.93	NA	NA	0.4	Cases per 100,000 population	69336.7	47235.1	40808.5	38404.1	38429.7	39126.7	41533.5	45534.6	50641.2	56121.8	60925.2	66453.1	71883.2	75934.3	81478.3
53	PEV (Pre-Erythrocytic Vaccine)	3	0.35	4	1	None	NA	NA	NA	NA	NA	NA	NA	NA	6-39yo	0 yrs	None	0.5	0.69	0.85	0.85	NA	NA	1-5yo	0, 5, 10, 15, 20 yrs	None	0.7	0.81	0.93	0.93	NA	NA	0.4	Severe Cases per 100,000 population	1163.91	788	677.545	670.818	702.273	716.909	774.909	891	997.091	1142.64	1204.73	1341.73	1473.45	1564.45	1702.64
53	PEV (Pre-Erythrocytic Vaccine)	3	0.35	4	1	None	NA	NA	NA	NA	NA	NA	NA	NA	6-39yo	0 yrs	None	0.5	0.69	0.85	0.85	NA	NA	1-5yo	0, 5, 10, 15, 20 yrs	None	0.7	0.81	0.93	0.93	NA	NA	0.4	Deaths per 100,000 population	243.818	172.364	156.182	152.818	161.909	162.273	174.545	196.364	217.636	246.636	257.636	285.091	304.091	323.818	347.455
53	PEV (Pre-Erythrocytic Vaccine)	3	0.35	4	1	None	NA	NA	NA	NA	NA	NA	NA	NA	6-39yo	0 yrs	None	0.5	0.69	0.85	0.85	NA	NA	1-5yo	0, 5, 10, 15, 20 yrs	None	0.7	0.81	0.93	0.93	NA	NA	0.4	Cases in <5yo per 100,000 population	5515.18	3607.09	3177.18	2997.09	3026.82	2558.36	2653	3144	3694	4185.73	3917.91	4257.18	5085.36	5723.18	6406.73
53	PEV (Pre-Erythrocytic Vaccine)	3	0.35	4	1	None	NA	NA	NA	NA	NA	NA	NA	NA	6-39yo	0 yrs	None	0.5	0.69	0.85	0.85	NA	NA	1-5yo	0, 5, 10, 15, 20 yrs	None	0.7	0.81	0.93	0.93	NA	NA	0.4	Severe Cases in <5yo per 100,000 population	283.182	188.909	160.182	161.364	159.636	139.636	143.455	171.636	200.818	229.455	201.818	231.727	275.909	299.818	347
53	PEV (Pre-Erythrocytic Vaccine)	3	0.35	4	1	None	NA	NA	NA	NA	NA	NA	NA	NA	6-39yo	0 yrs	None	0.5	0.69	0.85	0.85	NA	NA	1-5yo	0, 5, 10, 15, 20 yrs	None	0.7	0.81	0.93	0.93	NA	NA	0.4	Deaths in < 5yo per 100,000 population	72.3636	55.7273	52.8182	53.8182	52.9091	48.2727	49.6364	53	59.4545	65.0909	57	67.7273	72.9091	76.1818	86.2727
53	PEV (Pre-Erythrocytic Vaccine)	3	0.35	4	1	None	NA	NA	NA	NA	NA	NA	NA	NA	6-39yo	0 yrs	None	0.5	0.69	0.85	0.85	NA	NA	1-5yo	0, 5, 10, 15, 20 yrs	None	0.7	0.81	0.93	0.93	NA	NA	0.4	DALYs per 100,000 population	6226.27	4351.05	3971.33	3886.82	4085.61	4098.32	4417.8	4944.25	5492.8	6186.28	6469.96	7203.44	7664.38	8145.14	8772.12
53	PEV (Pre-Erythrocytic Vaccine)	3	0.35	4	1	None	NA	NA	NA	NA	NA	NA	NA	NA	6-39yo	0 yrs	None	0.5	0.69	0.85	0.85	NA	NA	1-5yo	0, 5, 10, 15, 20 yrs	None	0.7	0.81	0.93	0.93	NA	NA	0.4	Income and productivity gains from delivering vaccine (US$ / dose)	1.65194	3.8306	4.46875	4.69711	4.69409	29.013	27.4344	24.8969	21.6653	18.244	15.0566	11.5398	8.23889	5.75795	2.31276
54	PEV (Pre-Erythrocytic Vaccine)	3	0.35	4	1	None	NA	NA	NA	NA	NA	NA	NA	NA	6-39yo	0 yrs	None	0.5	0.69	0.85	0.85	NA	NA	1-5yo	0, 5, 10, 15, 20 yrs	None	0.5	0.69	0.85	0.85	NA	NA	0.4	Cases per 100,000 population	69410.8	47600.9	41066	38738.5	38375.6	39388.7	41647.5	45797.2	51240.6	57690.3	63155	67385	72420.6	78231.8	82954.1
54	PEV (Pre-Erythrocytic Vaccine)	3	0.35	4	1	None	NA	NA	NA	NA	NA	NA	NA	NA	6-39yo	0 yrs	None	0.5	0.69	0.85	0.85	NA	NA	1-5yo	0, 5, 10, 15, 20 yrs	None	0.5	0.69	0.85	0.85	NA	NA	0.4	Severe Cases per 100,000 population	1158.18	777	696.545	672.182	702	726.182	782.636	870.455	1015.64	1179	1251.73	1365.45	1474.55	1600.91	1698.82
54	PEV (Pre-Erythrocytic Vaccine)	3	0.35	4	1	None	NA	NA	NA	NA	NA	NA	NA	NA	6-39yo	0 yrs	None	0.5	0.69	0.85	0.85	NA	NA	1-5yo	0, 5, 10, 15, 20 yrs	None	0.5	0.69	0.85	0.85	NA	NA	0.4	Deaths per 100,000 population	242.818	177.545	155.909	150.273	156.545	164.364	177.727	190.909	217	240.273	268.091	290.455	300.273	315.636	348
54	PEV (Pre-Erythrocytic Vaccine)	3	0.35	4	1	None	NA	NA	NA	NA	NA	NA	NA	NA	6-39yo	0 yrs	None	0.5	0.69	0.85	0.85	NA	NA	1-5yo	0, 5, 10, 15, 20 yrs	None	0.5	0.69	0.85	0.85	NA	NA	0.4	Cases in <5yo per 100,000 population	5615.73	3730	3256	3106.64	3040.09	2606.82	2733.64	3190.27	3755.55	4369.82	4130.45	4415.09	5273.27	5917.82	6533.82
54	PEV (Pre-Erythrocytic Vaccine)	3	0.35	4	1	None	NA	NA	NA	NA	NA	NA	NA	NA	6-39yo	0 yrs	None	0.5	0.69	0.85	0.85	NA	NA	1-5yo	0, 5, 10, 15, 20 yrs	None	0.5	0.69	0.85	0.85	NA	NA	0.4	Severe Cases in <5yo per 100,000 population	286.636	196.364	164.545	160.818	167.818	139.273	147.364	165.182	204.273	237.727	219.364	234.545	275.091	315.545	342.273
54	PEV (Pre-Erythrocytic Vaccine)	3	0.35	4	1	None	NA	NA	NA	NA	NA	NA	NA	NA	6-39yo	0 yrs	None	0.5	0.69	0.85	0.85	NA	NA	1-5yo	0, 5, 10, 15, 20 yrs	None	0.5	0.69	0.85	0.85	NA	NA	0.4	Deaths in < 5yo per 100,000 population	73.9091	62.1818	48.6364	53.4545	50.5455	50.3636	51.2727	51.0909	61.3636	64	66	67.3636	72.9091	73.0909	80.2727
54	PEV (Pre-Erythrocytic Vaccine)	3	0.35	4	1	None	NA	NA	NA	NA	NA	NA	NA	NA	6-39yo	0 yrs	None	0.5	0.69	0.85	0.85	NA	NA	1-5yo	0, 5, 10, 15, 20 yrs	None	0.5	0.69	0.85	0.85	NA	NA	0.4	DALYs per 100,000 population	6190.02	4538.17	3962.28	3843.13	3979.16	4170.84	4499.74	4843.25	5472.54	6102.07	6749.59	7288.5	7590.14	7939.52	8762.25
54	PEV (Pre-Erythrocytic Vaccine)	3	0.35	4	1	None	NA	NA	NA	NA	NA	NA	NA	NA	6-39yo	0 yrs	None	0.5	0.69	0.85	0.85	NA	NA	1-5yo	0, 5, 10, 15, 20 yrs	None	0.5	0.69	0.85	0.85	NA	NA	0.4	Income and productivity gains from delivering vaccine (US$ / dose)	1.67467	3.86365	4.52042	4.7525	4.78178	32.1862	30.5914	27.6397	23.767	19.2343	15.2805	12.2633	8.88213	4.84091	1.64112
55	PEV (Pre-Erythrocytic Vaccine)	3	0.35	4	10	None	NA	NA	NA	NA	NA	NA	NA	NA	6-39yo	0 yrs	None	0.89	0.95	0.97	0.97	NA	NA	1-5yo	0, 5, 10, 15, 20 yrs	None	0.89	0.95	0.97	0.97	NA	NA	0.4	Cases per 100,000 population	112365	105242	115294	124701	132411	132247	134899	139824	143806	146211	141948	141882	144414	146170	147441
55	PEV (Pre-Erythrocytic Vaccine)	3	0.35	4	10	None	NA	NA	NA	NA	NA	NA	NA	NA	6-39yo	0 yrs	None	0.89	0.95	0.97	0.97	NA	NA	1-5yo	0, 5, 10, 15, 20 yrs	None	0.89	0.95	0.97	0.97	NA	NA	0.4	Severe Cases per 100,000 population	1460.53	1377.6	1588.33	1762.4	1911.67	1772.07	1839.73	1960.6	2016.07	2046.67	1838.53	1862.07	1959.6	1974.67	2003.2
55	PEV (Pre-Erythrocytic Vaccine)	3	0.35	4	10	None	NA	NA	NA	NA	NA	NA	NA	NA	6-39yo	0 yrs	None	0.89	0.95	0.97	0.97	NA	NA	1-5yo	0, 5, 10, 15, 20 yrs	None	0.89	0.95	0.97	0.97	NA	NA	0.4	Deaths per 100,000 population	316.533	287.667	314.933	342.467	365.133	352.4	373.6	385	398.267	397.933	371.867	369.8	391.333	387.533	393.533
55	PEV (Pre-Erythrocytic Vaccine)	3	0.35	4	10	None	NA	NA	NA	NA	NA	NA	NA	NA	6-39yo	0 yrs	None	0.89	0.95	0.97	0.97	NA	NA	1-5yo	0, 5, 10, 15, 20 yrs	None	0.89	0.95	0.97	0.97	NA	NA	0.4	Cases in <5yo per 100,000 population	24778.9	22321	24348	26728.4	28320.6	24648.9	25637.4	28125.7	29954	30731.8	26247.4	26987.8	29230.6	30660.6	31284.2
55	PEV (Pre-Erythrocytic Vaccine)	3	0.35	4	10	None	NA	NA	NA	NA	NA	NA	NA	NA	6-39yo	0 yrs	None	0.89	0.95	0.97	0.97	NA	NA	1-5yo	0, 5, 10, 15, 20 yrs	None	0.89	0.95	0.97	0.97	NA	NA	0.4	Severe Cases in <5yo per 100,000 population	992.6	922.6	1033.07	1139.67	1183.93	1021.13	1085.6	1185.4	1212.8	1239.53	1055.73	1121.93	1208.2	1232.4	1243.87
55	PEV (Pre-Erythrocytic Vaccine)	3	0.35	4	10	None	NA	NA	NA	NA	NA	NA	NA	NA	6-39yo	0 yrs	None	0.89	0.95	0.97	0.97	NA	NA	1-5yo	0, 5, 10, 15, 20 yrs	None	0.89	0.95	0.97	0.97	NA	NA	0.4	Deaths in < 5yo per 100,000 population	213.8	195	205.2	220.467	224.733	207.4	224.4	237.2	245.8	242	216.533	223.8	237.867	240.6	243.4
55	PEV (Pre-Erythrocytic Vaccine)	3	0.35	4	10	None	NA	NA	NA	NA	NA	NA	NA	NA	6-39yo	0 yrs	None	0.89	0.95	0.97	0.97	NA	NA	1-5yo	0, 5, 10, 15, 20 yrs	None	0.89	0.95	0.97	0.97	NA	NA	0.4	DALYs per 100,000 population	8537.64	7764.41	8513	9270.88	9890.81	9526.1	10080.5	10396.7	10769.4	10777.7	10052.7	10024.3	10580.9	10462	10657.5
55	PEV (Pre-Erythrocytic Vaccine)	3	0.35	4	10	None	NA	NA	NA	NA	NA	NA	NA	NA	6-39yo	0 yrs	None	0.89	0.95	0.97	0.97	NA	NA	1-5yo	0, 5, 10, 15, 20 yrs	None	0.89	0.95	0.97	0.97	NA	NA	0.4	Income and productivity gains from delivering vaccine (US$ / dose)	2.14902	2.65654	1.86585	1.14879	0.546022	3.0108	1.683	-0.560226	-2.4016	-3.57045	-2.14134	-1.90609	-2.87376	-3.48706	-4.09196
56	PEV (Pre-Erythrocytic Vaccine)	3	0.35	4	10	None	NA	NA	NA	NA	NA	NA	NA	NA	6-39yo	0 yrs	None	0.89	0.95	0.97	0.97	NA	NA	1-5yo	0, 5, 10, 15, 20 yrs	None	0.7	0.81	0.93	0.93	NA	NA	0.4	Cases per 100,000 population	112708	105812	115946	124837	132474	133014	135682	140239	144106	146234	142632	142448	144760	146439	147513
56	PEV (Pre-Erythrocytic Vaccine)	3	0.35	4	10	None	NA	NA	NA	NA	NA	NA	NA	NA	6-39yo	0 yrs	None	0.89	0.95	0.97	0.97	NA	NA	1-5yo	0, 5, 10, 15, 20 yrs	None	0.7	0.81	0.93	0.93	NA	NA	0.4	Severe Cases per 100,000 population	1467.19	1393.56	1598.06	1766.81	1913.81	1791.5	1861.12	1957.5	2024.81	2028.88	1844.06	1882.62	1937.12	1993.69	1973.44
56	PEV (Pre-Erythrocytic Vaccine)	3	0.35	4	10	None	NA	NA	NA	NA	NA	NA	NA	NA	6-39yo	0 yrs	None	0.89	0.95	0.97	0.97	NA	NA	1-5yo	0, 5, 10, 15, 20 yrs	None	0.7	0.81	0.93	0.93	NA	NA	0.4	Deaths per 100,000 population	306.062	282.125	327.375	345.25	368.938	358.812	363.062	385.562	407.5	395.375	378.625	373.188	378.875	392.562	402.188
56	PEV (Pre-Erythrocytic Vaccine)	3	0.35	4	10	None	NA	NA	NA	NA	NA	NA	NA	NA	6-39yo	0 yrs	None	0.89	0.95	0.97	0.97	NA	NA	1-5yo	0, 5, 10, 15, 20 yrs	None	0.7	0.81	0.93	0.93	NA	NA	0.4	Cases in <5yo per 100,000 population	25177.7	22596.2	24639.6	26667.4	28349.4	25057.1	26006.1	28328.1	29980.2	30733.2	26799.2	27399.6	29352.7	30671.9	31253.7
56	PEV (Pre-Erythrocytic Vaccine)	3	0.35	4	10	None	NA	NA	NA	NA	NA	NA	NA	NA	6-39yo	0 yrs	None	0.89	0.95	0.97	0.97	NA	NA	1-5yo	0, 5, 10, 15, 20 yrs	None	0.7	0.81	0.93	0.93	NA	NA	0.4	Severe Cases in <5yo per 100,000 population	991.125	931.375	1046.56	1136.19	1194.38	1052.56	1105.5	1202.44	1232.06	1239.81	1064.19	1143.75	1211.19	1240.38	1225.62
56	PEV (Pre-Erythrocytic Vaccine)	3	0.35	4	10	None	NA	NA	NA	NA	NA	NA	NA	NA	6-39yo	0 yrs	None	0.89	0.95	0.97	0.97	NA	NA	1-5yo	0, 5, 10, 15, 20 yrs	None	0.7	0.81	0.93	0.93	NA	NA	0.4	Deaths in < 5yo per 100,000 population	208.812	193.938	214.375	220.312	231.875	212.688	215.062	241.875	249.062	236.75	226.5	227.438	236.75	241.25	253.25
56	PEV (Pre-Erythrocytic Vaccine)	3	0.35	4	10	None	NA	NA	NA	NA	NA	NA	NA	NA	6-39yo	0 yrs	None	0.89	0.95	0.97	0.97	NA	NA	1-5yo	0, 5, 10, 15, 20 yrs	None	0.7	0.81	0.93	0.93	NA	NA	0.4	DALYs per 100,000 population	8252.19	7625.94	8865.11	9319.12	9989.98	9704.85	9833.86	10421.8	10988.1	10689.7	10224.8	10104.9	10261.9	10605.6	10880.9
56	PEV (Pre-Erythrocytic Vaccine)	3	0.35	4	10	None	NA	NA	NA	NA	NA	NA	NA	NA	6-39yo	0 yrs	None	0.89	0.95	0.97	0.97	NA	NA	1-5yo	0, 5, 10, 15, 20 yrs	None	0.7	0.81	0.93	0.93	NA	NA	0.4	Income and productivity gains from delivering vaccine (US$ / dose)	2.15806	2.64298	1.8389	1.14599	0.544532	2.89039	1.37573	-0.770339	-2.76116	-3.88746	-2.60935	-2.32294	-3.23395	-3.92488	-4.45379
57	PEV (Pre-Erythrocytic Vaccine)	3	0.35	4	10	None	NA	NA	NA	NA	NA	NA	NA	NA	6-39yo	0 yrs	None	0.89	0.95	0.97	0.97	NA	NA	1-5yo	0, 5, 10, 15, 20 yrs	None	0.5	0.69	0.85	0.85	NA	NA	0.4	Cases per 100,000 population	113174	106508	116272	125406	132888	133783	136530	141065	144379	146506	143306	143063	145049	146364	147436
57	PEV (Pre-Erythrocytic Vaccine)	3	0.35	4	10	None	NA	NA	NA	NA	NA	NA	NA	NA	6-39yo	0 yrs	None	0.89	0.95	0.97	0.97	NA	NA	1-5yo	0, 5, 10, 15, 20 yrs	None	0.5	0.69	0.85	0.85	NA	NA	0.4	Severe Cases per 100,000 population	1488.17	1423.06	1602.72	1769.83	1895.56	1820	1899.61	1977.83	2011.61	2017.61	1863.06	1875.94	1955.5	1973.06	1977.33
57	PEV (Pre-Erythrocytic Vaccine)	3	0.35	4	10	None	NA	NA	NA	NA	NA	NA	NA	NA	6-39yo	0 yrs	None	0.89	0.95	0.97	0.97	NA	NA	1-5yo	0, 5, 10, 15, 20 yrs	None	0.5	0.69	0.85	0.85	NA	NA	0.4	Deaths per 100,000 population	312.167	292.278	312.278	345.667	365.667	362.278	370.167	387.944	398.889	396.722	377.722	374.556	389.167	398.889	390.389
57	PEV (Pre-Erythrocytic Vaccine)	3	0.35	4	10	None	NA	NA	NA	NA	NA	NA	NA	NA	6-39yo	0 yrs	None	0.89	0.95	0.97	0.97	NA	NA	1-5yo	0, 5, 10, 15, 20 yrs	None	0.5	0.69	0.85	0.85	NA	NA	0.4	Cases in <5yo per 100,000 population	25580.7	23000.5	24697.3	26777.8	28389.9	25597.3	26462.2	28641.3	30100.1	30749.3	27259.6	27811.2	29616.9	30706.2	31312.6
57	PEV (Pre-Erythrocytic Vaccine)	3	0.35	4	10	None	NA	NA	NA	NA	NA	NA	NA	NA	6-39yo	0 yrs	None	0.89	0.95	0.97	0.97	NA	NA	1-5yo	0, 5, 10, 15, 20 yrs	None	0.5	0.69	0.85	0.85	NA	NA	0.4	Severe Cases in <5yo per 100,000 population	1013.83	948.111	1045.67	1138.72	1182.39	1067.06	1137.5	1211.06	1241.89	1233.56	1093.78	1140.17	1216.78	1236.06	1240.17
57	PEV (Pre-Erythrocytic Vaccine)	3	0.35	4	10	None	NA	NA	NA	NA	NA	NA	NA	NA	6-39yo	0 yrs	None	0.89	0.95	0.97	0.97	NA	NA	1-5yo	0, 5, 10, 15, 20 yrs	None	0.5	0.69	0.85	0.85	NA	NA	0.4	Deaths in < 5yo per 100,000 population	212.944	198	203.444	219.944	225.444	218.056	221.889	237.389	244.611	244.778	224.444	228.778	242.333	254.944	244.778
57	PEV (Pre-Erythrocytic Vaccine)	3	0.35	4	10	None	NA	NA	NA	NA	NA	NA	NA	NA	6-39yo	0 yrs	None	0.89	0.95	0.97	0.97	NA	NA	1-5yo	0, 5, 10, 15, 20 yrs	None	0.5	0.69	0.85	0.85	NA	NA	0.4	DALYs per 100,000 population	8427.04	7898.56	8458.29	9363.76	9924.83	9812.56	10027.4	10499	10812.1	10722.4	10195	10137.3	10565.7	10785.4	10589.9
57	PEV (Pre-Erythrocytic Vaccine)	3	0.35	4	10	None	NA	NA	NA	NA	NA	NA	NA	NA	6-39yo	0 yrs	None	0.89	0.95	0.97	0.97	NA	NA	1-5yo	0, 5, 10, 15, 20 yrs	None	0.5	0.69	0.85	0.85	NA	NA	0.4	Income and productivity gains from delivering vaccine (US$ / dose)	2.16246	2.63142	1.84005	1.11559	0.524468	2.865	1.09047	-1.35812	-3.22319	-4.48443	-3.16402	-2.79283	-3.68394	-4.22857	-4.80499
58	PEV (Pre-Erythrocytic Vaccine)	3	0.35	4	10	None	NA	NA	NA	NA	NA	NA	NA	NA	6-39yo	0 yrs	None	0.7	0.81	0.93	0.93	NA	NA	1-5yo	0, 5, 10, 15, 20 yrs	None	0.89	0.95	0.97	0.97	NA	NA	0.4	Cases per 100,000 population	114023	107721	117052	125712	132929	132670	135201	139443	143027	145494	141447	141691	144066	145703	146772
58	PEV (Pre-Erythrocytic Vaccine)	3	0.35	4	10	None	NA	NA	NA	NA	NA	NA	NA	NA	6-39yo	0 yrs	None	0.7	0.81	0.93	0.93	NA	NA	1-5yo	0, 5, 10, 15, 20 yrs	None	0.89	0.95	0.97	0.97	NA	NA	0.4	Severe Cases per 100,000 population	1476.77	1410.62	1630.92	1771.92	1903.54	1775.69	1844.69	1941	1993.62	2041	1841.54	1863.54	1956.15	1993.85	1979.54
58	PEV (Pre-Erythrocytic Vaccine)	3	0.35	4	10	None	NA	NA	NA	NA	NA	NA	NA	NA	6-39yo	0 yrs	None	0.7	0.81	0.93	0.93	NA	NA	1-5yo	0, 5, 10, 15, 20 yrs	None	0.89	0.95	0.97	0.97	NA	NA	0.4	Deaths per 100,000 population	298.462	296.538	322	344.462	371.462	368.538	372.615	376.231	388.615	391.538	372.769	372.231	373.154	394.077	386.692
58	PEV (Pre-Erythrocytic Vaccine)	3	0.35	4	10	None	NA	NA	NA	NA	NA	NA	NA	NA	6-39yo	0 yrs	None	0.7	0.81	0.93	0.93	NA	NA	1-5yo	0, 5, 10, 15, 20 yrs	None	0.89	0.95	0.97	0.97	NA	NA	0.4	Cases in <5yo per 100,000 population	24903.4	22631.8	24708.7	26925	28534.8	24829.5	25837.9	28162.8	29841.2	30734.8	26204.5	27060	29263.2	30570.9	31129.5
58	PEV (Pre-Erythrocytic Vaccine)	3	0.35	4	10	None	NA	NA	NA	NA	NA	NA	NA	NA	6-39yo	0 yrs	None	0.7	0.81	0.93	0.93	NA	NA	1-5yo	0, 5, 10, 15, 20 yrs	None	0.89	0.95	0.97	0.97	NA	NA	0.4	Severe Cases in <5yo per 100,000 population	988.308	938.462	1070.92	1148.85	1189.54	1029.23	1100.38	1184.38	1217.62	1243.92	1056.15	1127	1219.46	1238.69	1241.08
58	PEV (Pre-Erythrocytic Vaccine)	3	0.35	4	10	None	NA	NA	NA	NA	NA	NA	NA	NA	6-39yo	0 yrs	None	0.7	0.81	0.93	0.93	NA	NA	1-5yo	0, 5, 10, 15, 20 yrs	None	0.89	0.95	0.97	0.97	NA	NA	0.4	Deaths in < 5yo per 100,000 population	203.385	200.308	209.462	220.385	233	215.077	227.154	232.308	237.385	237.846	222.462	223.154	233.538	247.385	241.231
58	PEV (Pre-Erythrocytic Vaccine)	3	0.35	4	10	None	NA	NA	NA	NA	NA	NA	NA	NA	6-39yo	0 yrs	None	0.7	0.81	0.93	0.93	NA	NA	1-5yo	0, 5, 10, 15, 20 yrs	None	0.89	0.95	0.97	0.97	NA	NA	0.4	DALYs per 100,000 population	8097.77	8005.1	8723.18	9297.61	10055.7	9933.11	10091.2	10194.2	10512.9	10587.3	10100.9	10037.6	10112.2	10655	10469.3
58	PEV (Pre-Erythrocytic Vaccine)	3	0.35	4	10	None	NA	NA	NA	NA	NA	NA	NA	NA	6-39yo	0 yrs	None	0.7	0.81	0.93	0.93	NA	NA	1-5yo	0, 5, 10, 15, 20 yrs	None	0.89	0.95	0.97	0.97	NA	NA	0.4	Income and productivity gains from delivering vaccine (US$ / dose)	2.15459	2.62444	1.84513	1.14529	0.550738	2.80667	1.53779	-0.294917	-1.97835	-3.18823	-1.88905	-1.76212	-2.66507	-3.23459	-3.72572
59	PEV (Pre-Erythrocytic Vaccine)	3	0.35	4	10	None	NA	NA	NA	NA	NA	NA	NA	NA	6-39yo	0 yrs	None	0.7	0.81	0.93	0.93	NA	NA	1-5yo	0, 5, 10, 15, 20 yrs	None	0.7	0.81	0.93	0.93	NA	NA	0.4	Cases per 100,000 population	114807	108219	117825	125937	133212	133112	135598	140033	143372	145748	142105	141990	143953	145663	146902
59	PEV (Pre-Erythrocytic Vaccine)	3	0.35	4	10	None	NA	NA	NA	NA	NA	NA	NA	NA	6-39yo	0 yrs	None	0.7	0.81	0.93	0.93	NA	NA	1-5yo	0, 5, 10, 15, 20 yrs	None	0.7	0.81	0.93	0.93	NA	NA	0.4	Severe Cases per 100,000 population	1492.46	1421.85	1614.62	1782.38	1895.38	1790	1841.38	1982.92	2008.85	2020.54	1836.15	1875.38	1917.15	1978.92	1973.54
59	PEV (Pre-Erythrocytic Vaccine)	3	0.35	4	10	None	NA	NA	NA	NA	NA	NA	NA	NA	6-39yo	0 yrs	None	0.7	0.81	0.93	0.93	NA	NA	1-5yo	0, 5, 10, 15, 20 yrs	None	0.7	0.81	0.93	0.93	NA	NA	0.4	Deaths per 100,000 population	313.154	290.462	322	349.077	370.692	355.308	368.615	382.462	393.846	395.846	370.692	372.538	375.077	391.538	395.846
59	PEV (Pre-Erythrocytic Vaccine)	3	0.35	4	10	None	NA	NA	NA	NA	NA	NA	NA	NA	6-39yo	0 yrs	None	0.7	0.81	0.93	0.93	NA	NA	1-5yo	0, 5, 10, 15, 20 yrs	None	0.7	0.81	0.93	0.93	NA	NA	0.4	Cases in <5yo per 100,000 population	25386.5	22994.1	24982.4	26980.6	28582.8	25254	26121.1	28407.7	29987.6	30797.9	26748.2	27358.5	29263.5	30692.3	31146.8
59	PEV (Pre-Erythrocytic Vaccine)	3	0.35	4	10	None	NA	NA	NA	NA	NA	NA	NA	NA	6-39yo	0 yrs	None	0.7	0.81	0.93	0.93	NA	NA	1-5yo	0, 5, 10, 15, 20 yrs	None	0.7	0.81	0.93	0.93	NA	NA	0.4	Severe Cases in <5yo per 100,000 population	1010.85	945.462	1048.77	1145.08	1188.85	1042.62	1108.15	1202.69	1237	1230	1072.08	1142.31	1201.69	1252.23	1230.69
59	PEV (Pre-Erythrocytic Vaccine)	3	0.35	4	10	None	NA	NA	NA	NA	NA	NA	NA	NA	6-39yo	0 yrs	None	0.7	0.81	0.93	0.93	NA	NA	1-5yo	0, 5, 10, 15, 20 yrs	None	0.7	0.81	0.93	0.93	NA	NA	0.4	Deaths in < 5yo per 100,000 population	216.615	197.462	208.308	223.385	233.692	210.923	226.077	231.615	239.923	242.615	221.769	232.385	239.615	243.615	245.308
59	PEV (Pre-Erythrocytic Vaccine)	3	0.35	4	10	None	NA	NA	NA	NA	NA	NA	NA	NA	6-39yo	0 yrs	None	0.7	0.81	0.93	0.93	NA	NA	1-5yo	0, 5, 10, 15, 20 yrs	None	0.7	0.81	0.93	0.93	NA	NA	0.4	DALYs per 100,000 population	8484.21	7855.76	8738.17	9452.92	10013.6	9648.74	9954.66	10393.4	10675.6	10719.6	10012.6	10077.7	10177.5	10612.7	10672
59	PEV (Pre-Erythrocytic Vaccine)	3	0.35	4	10	None	NA	NA	NA	NA	NA	NA	NA	NA	6-39yo	0 yrs	None	0.7	0.81	0.93	0.93	NA	NA	1-5yo	0, 5, 10, 15, 20 yrs	None	0.7	0.81	0.93	0.93	NA	NA	0.4	Income and productivity gains from delivering vaccine (US$ / dose)	2.13003	2.62716	1.81275	1.14003	0.534921	2.89114	1.53378	-0.670796	-2.28775	-3.55113	-2.25331	-2.05043	-2.74018	-3.4211	-4.08823
60	PEV (Pre-Erythrocytic Vaccine)	3	0.35	4	10	None	NA	NA	NA	NA	NA	NA	NA	NA	6-39yo	0 yrs	None	0.7	0.81	0.93	0.93	NA	NA	1-5yo	0, 5, 10, 15, 20 yrs	None	0.5	0.69	0.85	0.85	NA	NA	0.4	Cases per 100,000 population	115246	109104	118413	126741	133484	134130	136655	140642	143853	145911	142798	142685	144768	145798	146915
60	PEV (Pre-Erythrocytic Vaccine)	3	0.35	4	10	None	NA	NA	NA	NA	NA	NA	NA	NA	6-39yo	0 yrs	None	0.7	0.81	0.93	0.93	NA	NA	1-5yo	0, 5, 10, 15, 20 yrs	None	0.5	0.69	0.85	0.85	NA	NA	0.4	Severe Cases per 100,000 population	1504	1450.5	1627.25	1782.12	1883	1792.44	1864.12	1967.56	1982.88	2015.62	1867.31	1896.25	1938.19	1974.62	1945.88
60	PEV (Pre-Erythrocytic Vaccine)	3	0.35	4	10	None	NA	NA	NA	NA	NA	NA	NA	NA	6-39yo	0 yrs	None	0.7	0.81	0.93	0.93	NA	NA	1-5yo	0, 5, 10, 15, 20 yrs	None	0.5	0.69	0.85	0.85	NA	NA	0.4	Deaths per 100,000 population	314.688	295.75	329	342.5	370.562	359.25	377.125	378.5	386.312	390.312	370.312	384.875	386.812	396.375	391.625
60	PEV (Pre-Erythrocytic Vaccine)	3	0.35	4	10	None	NA	NA	NA	NA	NA	NA	NA	NA	6-39yo	0 yrs	None	0.7	0.81	0.93	0.93	NA	NA	1-5yo	0, 5, 10, 15, 20 yrs	None	0.5	0.69	0.85	0.85	NA	NA	0.4	Cases in <5yo per 100,000 population	25776.7	23413.3	25202.2	27200.9	28621.8	25720	26652.6	28721	30048.8	30746.8	27211.3	27842.2	29636.6	30761.4	31202.9
60	PEV (Pre-Erythrocytic Vaccine)	3	0.35	4	10	None	NA	NA	NA	NA	NA	NA	NA	NA	6-39yo	0 yrs	None	0.7	0.81	0.93	0.93	NA	NA	1-5yo	0, 5, 10, 15, 20 yrs	None	0.5	0.69	0.85	0.85	NA	NA	0.4	Severe Cases in <5yo per 100,000 population	1018.12	971.188	1054.62	1138.06	1180.62	1053.5	1111.56	1210.69	1212.12	1230.44	1104.94	1158.25	1204.12	1241.5	1225.81
60	PEV (Pre-Erythrocytic Vaccine)	3	0.35	4	10	None	NA	NA	NA	NA	NA	NA	NA	NA	6-39yo	0 yrs	None	0.7	0.81	0.93	0.93	NA	NA	1-5yo	0, 5, 10, 15, 20 yrs	None	0.5	0.69	0.85	0.85	NA	NA	0.4	Deaths in < 5yo per 100,000 population	215.812	198.125	212.312	218.062	230.125	216.5	226.062	228.688	240.25	241.625	221.938	238.375	239	252.812	248.875
60	PEV (Pre-Erythrocytic Vaccine)	3	0.35	4	10	None	NA	NA	NA	NA	NA	NA	NA	NA	6-39yo	0 yrs	None	0.7	0.81	0.93	0.93	NA	NA	1-5yo	0, 5, 10, 15, 20 yrs	None	0.5	0.69	0.85	0.85	NA	NA	0.4	DALYs per 100,000 population	8505.81	8019.64	8879.99	9290.43	10036.9	9714.59	10227.7	10230.9	10469.9	10575.9	10035.9	10401.5	10468.6	10740.4	10614.8
60	PEV (Pre-Erythrocytic Vaccine)	3	0.35	4	10	None	NA	NA	NA	NA	NA	NA	NA	NA	6-39yo	0 yrs	None	0.7	0.81	0.93	0.93	NA	NA	1-5yo	0, 5, 10, 15, 20 yrs	None	0.5	0.69	0.85	0.85	NA	NA	0.4	Income and productivity gains from delivering vaccine (US$ / dose)	2.13639	2.59713	1.79397	1.0921	0.524632	2.6974	1.10124	-1.02802	-2.87288	-4.10063	-2.90606	-2.63652	-3.54684	-3.90778	-4.51489
61	PEV (Pre-Erythrocytic Vaccine)	3	0.35	4	10	None	NA	NA	NA	NA	NA	NA	NA	NA	6-39yo	0 yrs	None	0.5	0.69	0.85	0.85	NA	NA	1-5yo	0, 5, 10, 15, 20 yrs	None	0.89	0.95	0.97	0.97	NA	NA	0.4	Cases per 100,000 population	116476	110943	119480	127403	133531	132445	134905	139275	142645	144959	141041	140520	143363	145168	146499
61	PEV (Pre-Erythrocytic Vaccine)	3	0.35	4	10	None	NA	NA	NA	NA	NA	NA	NA	NA	6-39yo	0 yrs	None	0.5	0.69	0.85	0.85	NA	NA	1-5yo	0, 5, 10, 15, 20 yrs	None	0.89	0.95	0.97	0.97	NA	NA	0.4	Severe Cases per 100,000 population	1496.8	1452	1628.8	1776.4	1911.13	1746.33	1829	1955.07	1988.27	2035.47	1827.53	1866.2	1943.13	1977.27	1996.8
61	PEV (Pre-Erythrocytic Vaccine)	3	0.35	4	10	None	NA	NA	NA	NA	NA	NA	NA	NA	6-39yo	0 yrs	None	0.5	0.69	0.85	0.85	NA	NA	1-5yo	0, 5, 10, 15, 20 yrs	None	0.89	0.95	0.97	0.97	NA	NA	0.4	Deaths per 100,000 population	307.867	302.8	325.467	342.933	369.667	350.933	376.133	384.6	396.733	395.267	366.267	377.533	389.733	385.6	387.933
61	PEV (Pre-Erythrocytic Vaccine)	3	0.35	4	10	None	NA	NA	NA	NA	NA	NA	NA	NA	6-39yo	0 yrs	None	0.5	0.69	0.85	0.85	NA	NA	1-5yo	0, 5, 10, 15, 20 yrs	None	0.89	0.95	0.97	0.97	NA	NA	0.4	Cases in <5yo per 100,000 population	25096.5	23198	25273.1	27396.7	28647.1	24818.3	25861.4	28221.8	29937.9	30695.4	26369.3	26940.4	29138.1	30557.2	31165.9
61	PEV (Pre-Erythrocytic Vaccine)	3	0.35	4	10	None	NA	NA	NA	NA	NA	NA	NA	NA	6-39yo	0 yrs	None	0.5	0.69	0.85	0.85	NA	NA	1-5yo	0, 5, 10, 15, 20 yrs	None	0.89	0.95	0.97	0.97	NA	NA	0.4	Severe Cases in <5yo per 100,000 population	994.8	965.2	1061.93	1138.73	1207.27	1006.47	1094.93	1193.47	1218.6	1249.73	1048.47	1129.07	1211.6	1231	1248.13
61	PEV (Pre-Erythrocytic Vaccine)	3	0.35	4	10	None	NA	NA	NA	NA	NA	NA	NA	NA	6-39yo	0 yrs	None	0.5	0.69	0.85	0.85	NA	NA	1-5yo	0, 5, 10, 15, 20 yrs	None	0.89	0.95	0.97	0.97	NA	NA	0.4	Deaths in < 5yo per 100,000 population	206.133	201.267	215.067	221.933	234.133	208.2	225.133	235.867	241.867	246.067	209.2	231.867	247.2	244.267	244.733
61	PEV (Pre-Erythrocytic Vaccine)	3	0.35	4	10	None	NA	NA	NA	NA	NA	NA	NA	NA	6-39yo	0 yrs	None	0.5	0.69	0.85	0.85	NA	NA	1-5yo	0, 5, 10, 15, 20 yrs	None	0.89	0.95	0.97	0.97	NA	NA	0.4	DALYs per 100,000 population	8338.3	8170.54	8805.32	9267.97	10018.6	9492.41	10171.5	10408.6	10726	10687.5	9909.7	10195.1	10524.1	10453.6	10517.7
61	PEV (Pre-Erythrocytic Vaccine)	3	0.35	4	10	None	NA	NA	NA	NA	NA	NA	NA	NA	6-39yo	0 yrs	None	0.5	0.69	0.85	0.85	NA	NA	1-5yo	0, 5, 10, 15, 20 yrs	None	0.89	0.95	0.97	0.97	NA	NA	0.4	Income and productivity gains from delivering vaccine (US$ / dose)	2.12985	2.5889	1.81906	1.11732	0.548764	3.00648	1.72411	-0.211695	-1.68471	-2.86505	-1.61762	-1.12333	-2.28298	-2.93966	-3.5625
62	PEV (Pre-Erythrocytic Vaccine)	3	0.35	4	10	None	NA	NA	NA	NA	NA	NA	NA	NA	6-39yo	0 yrs	None	0.5	0.69	0.85	0.85	NA	NA	1-5yo	0, 5, 10, 15, 20 yrs	None	0.7	0.81	0.93	0.93	NA	NA	0.4	Cases per 100,000 population	117123	111341	120005	127525	133832	133411	135471	139462	142985	145255	141367	141263	143447	145032	146266
62	PEV (Pre-Erythrocytic Vaccine)	3	0.35	4	10	None	NA	NA	NA	NA	NA	NA	NA	NA	6-39yo	0 yrs	None	0.5	0.69	0.85	0.85	NA	NA	1-5yo	0, 5, 10, 15, 20 yrs	None	0.7	0.81	0.93	0.93	NA	NA	0.4	Severe Cases per 100,000 population	1484.94	1479.06	1660	1784.81	1907.88	1771.12	1849.31	1936.5	1983.38	2010	1832.12	1890.19	1929.5	1969.06	1982.88
62	PEV (Pre-Erythrocytic Vaccine)	3	0.35	4	10	None	NA	NA	NA	NA	NA	NA	NA	NA	6-39yo	0 yrs	None	0.5	0.69	0.85	0.85	NA	NA	1-5yo	0, 5, 10, 15, 20 yrs	None	0.7	0.81	0.93	0.93	NA	NA	0.4	Deaths per 100,000 population	315.625	302.75	337.312	344.688	365.375	363.438	365.688	373.188	382.375	396.125	376.125	382.562	385.75	392.438	387.062
62	PEV (Pre-Erythrocytic Vaccine)	3	0.35	4	10	None	NA	NA	NA	NA	NA	NA	NA	NA	6-39yo	0 yrs	None	0.5	0.69	0.85	0.85	NA	NA	1-5yo	0, 5, 10, 15, 20 yrs	None	0.7	0.81	0.93	0.93	NA	NA	0.4	Cases in <5yo per 100,000 population	25463.4	23502.1	25467.1	27482.9	28848.2	25359.6	26158.6	28406	30083.3	30759.8	26773.4	27346.9	29320.6	30570.8	31139.2
62	PEV (Pre-Erythrocytic Vaccine)	3	0.35	4	10	None	NA	NA	NA	NA	NA	NA	NA	NA	6-39yo	0 yrs	None	0.5	0.69	0.85	0.85	NA	NA	1-5yo	0, 5, 10, 15, 20 yrs	None	0.7	0.81	0.93	0.93	NA	NA	0.4	Severe Cases in <5yo per 100,000 population	992.625	982.938	1086.56	1149.19	1194.62	1042.5	1113.75	1181.62	1226	1229.5	1073.12	1143	1198.44	1226.44	1235.31
62	PEV (Pre-Erythrocytic Vaccine)	3	0.35	4	10	None	NA	NA	NA	NA	NA	NA	NA	NA	6-39yo	0 yrs	None	0.5	0.69	0.85	0.85	NA	NA	1-5yo	0, 5, 10, 15, 20 yrs	None	0.7	0.81	0.93	0.93	NA	NA	0.4	Deaths in < 5yo per 100,000 population	213.875	205.625	221.188	222.75	225.75	220.812	223.625	231.625	235.062	247	227.25	231.5	238.562	246.125	240.125
62	PEV (Pre-Erythrocytic Vaccine)	3	0.35	4	10	None	NA	NA	NA	NA	NA	NA	NA	NA	6-39yo	0 yrs	None	0.5	0.69	0.85	0.85	NA	NA	1-5yo	0, 5, 10, 15, 20 yrs	None	0.7	0.81	0.93	0.93	NA	NA	0.4	DALYs per 100,000 population	8544.67	8182.38	9095.6	9347	9892.97	9818.02	9908.03	10112.4	10376.2	10698.3	10159.3	10319.7	10435.2	10596.8	10482.1
62	PEV (Pre-Erythrocytic Vaccine)	3	0.35	4	10	None	NA	NA	NA	NA	NA	NA	NA	NA	6-39yo	0 yrs	None	0.5	0.69	0.85	0.85	NA	NA	1-5yo	0, 5, 10, 15, 20 yrs	None	0.7	0.81	0.93	0.93	NA	NA	0.4	Income and productivity gains from delivering vaccine (US$ / dose)	2.11497	2.59266	1.79133	1.12157	0.538632	2.77644	1.58957	-0.231654	-1.99363	-3.2405	-1.79932	-1.61721	-2.40525	-3.07378	-3.71399
63	PEV (Pre-Erythrocytic Vaccine)	3	0.35	4	10	None	NA	NA	NA	NA	NA	NA	NA	NA	6-39yo	0 yrs	None	0.5	0.69	0.85	0.85	NA	NA	1-5yo	0, 5, 10, 15, 20 yrs	None	0.5	0.69	0.85	0.85	NA	NA	0.4	Cases per 100,000 population	117696	112088	120609	128131	134266	134179	136185	140092	143163	145290	142022	141763	143740	145360	146286
63	PEV (Pre-Erythrocytic Vaccine)	3	0.35	4	10	None	NA	NA	NA	NA	NA	NA	NA	NA	6-39yo	0 yrs	None	0.5	0.69	0.85	0.85	NA	NA	1-5yo	0, 5, 10, 15, 20 yrs	None	0.5	0.69	0.85	0.85	NA	NA	0.4	Severe Cases per 100,000 population	1531.54	1473.96	1660.04	1803.33	1891.67	1797.5	1842.17	1953.46	1980.75	2005.21	1863.67	1854.96	1957.54	1964.83	1957
63	PEV (Pre-Erythrocytic Vaccine)	3	0.35	4	10	None	NA	NA	NA	NA	NA	NA	NA	NA	6-39yo	0 yrs	None	0.5	0.69	0.85	0.85	NA	NA	1-5yo	0, 5, 10, 15, 20 yrs	None	0.5	0.69	0.85	0.85	NA	NA	0.4	Deaths per 100,000 population	319.125	306.042	330.25	356.542	372.5	364.167	367.333	387.875	389.167	396	373.458	374.125	390.5	385.292	389.708
63	PEV (Pre-Erythrocytic Vaccine)	3	0.35	4	10	None	NA	NA	NA	NA	NA	NA	NA	NA	6-39yo	0 yrs	None	0.5	0.69	0.85	0.85	NA	NA	1-5yo	0, 5, 10, 15, 20 yrs	None	0.5	0.69	0.85	0.85	NA	NA	0.4	Cases in <5yo per 100,000 population	26005.4	23922.7	25663.6	27499.8	28876.8	25898.5	26611.6	28641	30073	30768.2	27266	27740.4	29502	30734.2	31159.4
63	PEV (Pre-Erythrocytic Vaccine)	3	0.35	4	10	None	NA	NA	NA	NA	NA	NA	NA	NA	6-39yo	0 yrs	None	0.5	0.69	0.85	0.85	NA	NA	1-5yo	0, 5, 10, 15, 20 yrs	None	0.5	0.69	0.85	0.85	NA	NA	0.4	Severe Cases in <5yo per 100,000 population	1027	979.542	1089.25	1157.12	1190.38	1062.25	1115.25	1202	1220.08	1234.88	1104.67	1133.62	1224.71	1232.54	1228.42
63	PEV (Pre-Erythrocytic Vaccine)	3	0.35	4	10	None	NA	NA	NA	NA	NA	NA	NA	NA	6-39yo	0 yrs	None	0.5	0.69	0.85	0.85	NA	NA	1-5yo	0, 5, 10, 15, 20 yrs	None	0.5	0.69	0.85	0.85	NA	NA	0.4	Deaths in < 5yo per 100,000 population	214.917	205.833	217.125	228.583	233.708	221.625	222.125	235.333	238	241.833	223.458	232.458	245.167	240.583	242
63	PEV (Pre-Erythrocytic Vaccine)	3	0.35	4	10	None	NA	NA	NA	NA	NA	NA	NA	NA	6-39yo	0 yrs	None	0.5	0.69	0.85	0.85	NA	NA	1-5yo	0, 5, 10, 15, 20 yrs	None	0.5	0.69	0.85	0.85	NA	NA	0.4	DALYs per 100,000 population	8634.32	8279.5	8939.99	9640.51	10099.8	9860.65	9943.57	10490	10516.4	10705.5	10100.3	10121.7	10602.4	10446.7	10520.7
63	PEV (Pre-Erythrocytic Vaccine)	3	0.35	4	10	None	NA	NA	NA	NA	NA	NA	NA	NA	6-39yo	0 yrs	None	0.5	0.69	0.85	0.85	NA	NA	1-5yo	0, 5, 10, 15, 20 yrs	None	0.5	0.69	0.85	0.85	NA	NA	0.4	Income and productivity gains from delivering vaccine (US$ / dose)	2.10677	2.58452	1.7701	1.07187	0.513565	2.72693	1.47243	-0.62317	-2.34008	-3.62809	-2.35945	-1.97688	-2.89633	-3.61859	-4.13804
64	PEV (Pre-Erythrocytic Vaccine)	3	0.35	4	100	None	NA	NA	NA	NA	NA	NA	NA	NA	6-39yo	0 yrs	None	0.89	0.95	0.97	0.97	NA	NA	1-5yo	0, 5, 10, 15, 20 yrs	None	0.89	0.95	0.97	0.97	NA	NA	0.4	Cases per 100,000 population	100112	106025	113447	117493	119403	114318	116875	119173	120193	120217	114120	115906	118237	118861	118969
64	PEV (Pre-Erythrocytic Vaccine)	3	0.35	4	100	None	NA	NA	NA	NA	NA	NA	NA	NA	6-39yo	0 yrs	None	0.89	0.95	0.97	0.97	NA	NA	1-5yo	0, 5, 10, 15, 20 yrs	None	0.89	0.95	0.97	0.97	NA	NA	0.4	Severe Cases per 100,000 population	1385	1531	1620.15	1605.54	1607.46	1502.92	1597.15	1612.69	1610.92	1589.38	1485.77	1557.31	1577.69	1594.77	1583.77
64	PEV (Pre-Erythrocytic Vaccine)	3	0.35	4	100	None	NA	NA	NA	NA	NA	NA	NA	NA	6-39yo	0 yrs	None	0.89	0.95	0.97	0.97	NA	NA	1-5yo	0, 5, 10, 15, 20 yrs	None	0.89	0.95	0.97	0.97	NA	NA	0.4	Deaths per 100,000 population	341.462	357.538	379.923	377.077	372.462	365.923	374.308	378	378.385	379.385	365.385	373.462	368.385	383.154	376.154
64	PEV (Pre-Erythrocytic Vaccine)	3	0.35	4	100	None	NA	NA	NA	NA	NA	NA	NA	NA	6-39yo	0 yrs	None	0.89	0.95	0.97	0.97	NA	NA	1-5yo	0, 5, 10, 15, 20 yrs	None	0.89	0.95	0.97	0.97	NA	NA	0.4	Cases in <5yo per 100,000 population	47050.1	49156.4	51979.7	53228.1	53320.1	48435.2	51075.2	53072.7	53602.5	53243.3	48418.2	50996.1	53142.7	53464.3	53252.5
64	PEV (Pre-Erythrocytic Vaccine)	3	0.35	4	100	None	NA	NA	NA	NA	NA	NA	NA	NA	6-39yo	0 yrs	None	0.89	0.95	0.97	0.97	NA	NA	1-5yo	0, 5, 10, 15, 20 yrs	None	0.89	0.95	0.97	0.97	NA	NA	0.4	Severe Cases in <5yo per 100,000 population	1283.77	1415.23	1478	1449.31	1440.38	1354.46	1449.31	1454.77	1447.38	1429.62	1337.69	1418.92	1429.08	1436.92	1430.46
64	PEV (Pre-Erythrocytic Vaccine)	3	0.35	4	100	None	NA	NA	NA	NA	NA	NA	NA	NA	6-39yo	0 yrs	None	0.89	0.95	0.97	0.97	NA	NA	1-5yo	0, 5, 10, 15, 20 yrs	None	0.89	0.95	0.97	0.97	NA	NA	0.4	Deaths in < 5yo per 100,000 population	314.615	328.846	342.231	338.538	332.692	326.462	333.923	337.077	337.692	337.231	325.462	335	329.923	343.615	338.769
64	PEV (Pre-Erythrocytic Vaccine)	3	0.35	4	100	None	NA	NA	NA	NA	NA	NA	NA	NA	6-39yo	0 yrs	None	0.89	0.95	0.97	0.97	NA	NA	1-5yo	0, 5, 10, 15, 20 yrs	None	0.89	0.95	0.97	0.97	NA	NA	0.4	DALYs per 100,000 population	9175.61	9629.01	10248.1	10178.9	10058.3	9841.43	10093.9	10203.1	10200.4	10237.3	9856.41	10080.6	9916.14	10342.1	10148.8
64	PEV (Pre-Erythrocytic Vaccine)	3	0.35	4	100	None	NA	NA	NA	NA	NA	NA	NA	NA	6-39yo	0 yrs	None	0.89	0.95	0.97	0.97	NA	NA	1-5yo	0, 5, 10, 15, 20 yrs	None	0.89	0.95	0.97	0.97	NA	NA	0.4	Income and productivity gains from delivering vaccine (US$ / dose)	0.748069	0.319957	-0.194799	-0.466381	-0.628968	-2.71384	-3.54484	-4.26746	-4.73812	-4.79449	-2.53703	-2.93278	-3.66389	-3.96033	-4.11444
65	PEV (Pre-Erythrocytic Vaccine)	3	0.35	4	100	None	NA	NA	NA	NA	NA	NA	NA	NA	6-39yo	0 yrs	None	0.89	0.95	0.97	0.97	NA	NA	1-5yo	0, 5, 10, 15, 20 yrs	None	0.7	0.81	0.93	0.93	NA	NA	0.4	Cases per 100,000 population	100585	106312	113416	117198	119086	114408	116687	118970	119838	119806	114184	115825	117666	118369	118458
65	PEV (Pre-Erythrocytic Vaccine)	3	0.35	4	100	None	NA	NA	NA	NA	NA	NA	NA	NA	6-39yo	0 yrs	None	0.89	0.95	0.97	0.97	NA	NA	1-5yo	0, 5, 10, 15, 20 yrs	None	0.7	0.81	0.93	0.93	NA	NA	0.4	Severe Cases per 100,000 population	1402.08	1535.33	1605.92	1598.5	1604.92	1522.08	1572.08	1629.42	1597.83	1587.5	1468.67	1561.33	1579.58	1583.92	1559.5
65	PEV (Pre-Erythrocytic Vaccine)	3	0.35	4	100	None	NA	NA	NA	NA	NA	NA	NA	NA	6-39yo	0 yrs	None	0.89	0.95	0.97	0.97	NA	NA	1-5yo	0, 5, 10, 15, 20 yrs	None	0.7	0.81	0.93	0.93	NA	NA	0.4	Deaths per 100,000 population	342.917	374.083	374.417	383.417	366.5	367.5	372.167	390.583	390.25	378.417	367.25	381	373.167	381	373.25
65	PEV (Pre-Erythrocytic Vaccine)	3	0.35	4	100	None	NA	NA	NA	NA	NA	NA	NA	NA	6-39yo	0 yrs	None	0.89	0.95	0.97	0.97	NA	NA	1-5yo	0, 5, 10, 15, 20 yrs	None	0.7	0.81	0.93	0.93	NA	NA	0.4	Cases in <5yo per 100,000 population	47547.5	49380.6	52056.2	53059.2	53340.6	48791.4	51309.8	53163.7	53601.1	53245.9	48883.8	51324.5	53118.8	53496.2	53282
65	PEV (Pre-Erythrocytic Vaccine)	3	0.35	4	100	None	NA	NA	NA	NA	NA	NA	NA	NA	6-39yo	0 yrs	None	0.89	0.95	0.97	0.97	NA	NA	1-5yo	0, 5, 10, 15, 20 yrs	None	0.7	0.81	0.93	0.93	NA	NA	0.4	Severe Cases in <5yo per 100,000 population	1294.17	1415.33	1461.83	1442.75	1442	1368.58	1426.75	1475.75	1442.83	1432.42	1324	1431.67	1436.33	1433.75	1409.58
65	PEV (Pre-Erythrocytic Vaccine)	3	0.35	4	100	None	NA	NA	NA	NA	NA	NA	NA	NA	6-39yo	0 yrs	None	0.89	0.95	0.97	0.97	NA	NA	1-5yo	0, 5, 10, 15, 20 yrs	None	0.7	0.81	0.93	0.93	NA	NA	0.4	Deaths in < 5yo per 100,000 population	315.417	343.667	337.167	341.083	326.167	328.75	337.333	348.333	350.417	339.917	330.417	344.667	335.833	342.5	333.75
65	PEV (Pre-Erythrocytic Vaccine)	3	0.35	4	100	None	NA	NA	NA	NA	NA	NA	NA	NA	6-39yo	0 yrs	None	0.89	0.95	0.97	0.97	NA	NA	1-5yo	0, 5, 10, 15, 20 yrs	None	0.7	0.81	0.93	0.93	NA	NA	0.4	DALYs per 100,000 population	9218.85	10034.2	10096.6	10340.3	9907.29	9907.16	10078.2	10490.2	10536.4	10226.8	9898.01	10242.8	10065.2	10279.6	10081.4
65	PEV (Pre-Erythrocytic Vaccine)	3	0.35	4	100	None	NA	NA	NA	NA	NA	NA	NA	NA	6-39yo	0 yrs	None	0.89	0.95	0.97	0.97	NA	NA	1-5yo	0, 5, 10, 15, 20 yrs	None	0.7	0.81	0.93	0.93	NA	NA	0.4	Income and productivity gains from delivering vaccine (US$ / dose)	0.734358	0.309726	-0.186718	-0.458177	-0.608653	-2.90387	-3.5906	-4.48387	-4.87429	-4.97382	-2.61374	-3.01187	-3.62336	-3.96329	-4.02953
66	PEV (Pre-Erythrocytic Vaccine)	3	0.35	4	100	None	NA	NA	NA	NA	NA	NA	NA	NA	6-39yo	0 yrs	None	0.89	0.95	0.97	0.97	NA	NA	1-5yo	0, 5, 10, 15, 20 yrs	None	0.5	0.69	0.85	0.85	NA	NA	0.4	Cases per 100,000 population	101199	106794	113603	117331	119022	114943	116821	118789	119478	119415	114183	115573	117412	117904	118017
66	PEV (Pre-Erythrocytic Vaccine)	3	0.35	4	100	None	NA	NA	NA	NA	NA	NA	NA	NA	6-39yo	0 yrs	None	0.89	0.95	0.97	0.97	NA	NA	1-5yo	0, 5, 10, 15, 20 yrs	None	0.5	0.69	0.85	0.85	NA	NA	0.4	Severe Cases per 100,000 population	1408.07	1509	1590.86	1613	1605.79	1516.5	1593.86	1600.21	1613.57	1579.64	1485.86	1556.71	1579.79	1572.5	1552.21
66	PEV (Pre-Erythrocytic Vaccine)	3	0.35	4	100	None	NA	NA	NA	NA	NA	NA	NA	NA	6-39yo	0 yrs	None	0.89	0.95	0.97	0.97	NA	NA	1-5yo	0, 5, 10, 15, 20 yrs	None	0.5	0.69	0.85	0.85	NA	NA	0.4	Deaths per 100,000 population	340.714	361.929	377.286	374.929	372.571	362.643	376.857	369.571	368.5	375.071	361.786	369.786	376	371.929	373.286
66	PEV (Pre-Erythrocytic Vaccine)	3	0.35	4	100	None	NA	NA	NA	NA	NA	NA	NA	NA	6-39yo	0 yrs	None	0.89	0.95	0.97	0.97	NA	NA	1-5yo	0, 5, 10, 15, 20 yrs	None	0.5	0.69	0.85	0.85	NA	NA	0.4	Cases in <5yo per 100,000 population	48084	49689.6	52212.1	53240.8	53373.9	49396.5	51557.8	53238.1	53463.3	53320.8	49246.4	51406.6	53110.6	53382.4	53272.9
66	PEV (Pre-Erythrocytic Vaccine)	3	0.35	4	100	None	NA	NA	NA	NA	NA	NA	NA	NA	6-39yo	0 yrs	None	0.89	0.95	0.97	0.97	NA	NA	1-5yo	0, 5, 10, 15, 20 yrs	None	0.5	0.69	0.85	0.85	NA	NA	0.4	Severe Cases in <5yo per 100,000 population	1304.14	1389.86	1453.43	1464	1445.43	1364.21	1450.43	1452.86	1461.36	1419.93	1347.21	1419.79	1440.21	1419.43	1411.71
66	PEV (Pre-Erythrocytic Vaccine)	3	0.35	4	100	None	NA	NA	NA	NA	NA	NA	NA	NA	6-39yo	0 yrs	None	0.89	0.95	0.97	0.97	NA	NA	1-5yo	0, 5, 10, 15, 20 yrs	None	0.5	0.69	0.85	0.85	NA	NA	0.4	Deaths in < 5yo per 100,000 population	313.857	330.857	341.429	338.643	335.643	321.5	338.929	333.357	330.571	335.643	326.929	332.5	338.357	333.857	332.214
66	PEV (Pre-Erythrocytic Vaccine)	3	0.35	4	100	None	NA	NA	NA	NA	NA	NA	NA	NA	6-39yo	0 yrs	None	0.89	0.95	0.97	0.97	NA	NA	1-5yo	0, 5, 10, 15, 20 yrs	None	0.5	0.69	0.85	0.85	NA	NA	0.4	DALYs per 100,000 population	9178.37	9717.22	10182.8	10090.6	10051.6	9774.78	10160.8	9975.21	9965.15	10134.6	9753.17	9966.47	10140.3	10030.8	10064.6
66	PEV (Pre-Erythrocytic Vaccine)	3	0.35	4	100	None	NA	NA	NA	NA	NA	NA	NA	NA	6-39yo	0 yrs	None	0.89	0.95	0.97	0.97	NA	NA	1-5yo	0, 5, 10, 15, 20 yrs	None	0.5	0.69	0.85	0.85	NA	NA	0.4	Income and productivity gains from delivering vaccine (US$ / dose)	0.714636	0.290295	-0.195054	-0.471006	-0.609965	-3.40472	-4.05919	-4.8387	-5.2417	-5.22585	-2.76904	-3.11845	-3.84534	-4.02765	-4.10922
67	PEV (Pre-Erythrocytic Vaccine)	3	0.35	4	100	None	NA	NA	NA	NA	NA	NA	NA	NA	6-39yo	0 yrs	None	0.7	0.81	0.93	0.93	NA	NA	1-5yo	0, 5, 10, 15, 20 yrs	None	0.89	0.95	0.97	0.97	NA	NA	0.4	Cases per 100,000 population	100630	106387	113322	117088	119031	113934	116473	118911	120064	119986	113951	115767	117809	118872	118846
67	PEV (Pre-Erythrocytic Vaccine)	3	0.35	4	100	None	NA	NA	NA	NA	NA	NA	NA	NA	6-39yo	0 yrs	None	0.7	0.81	0.93	0.93	NA	NA	1-5yo	0, 5, 10, 15, 20 yrs	None	0.89	0.95	0.97	0.97	NA	NA	0.4	Severe Cases per 100,000 population	1386.77	1523.38	1593.69	1621.15	1591.85	1495	1613.69	1621.38	1613.08	1564.23	1483.62	1552.15	1591.15	1579.54	1563.85
67	PEV (Pre-Erythrocytic Vaccine)	3	0.35	4	100	None	NA	NA	NA	NA	NA	NA	NA	NA	6-39yo	0 yrs	None	0.7	0.81	0.93	0.93	NA	NA	1-5yo	0, 5, 10, 15, 20 yrs	None	0.89	0.95	0.97	0.97	NA	NA	0.4	Deaths per 100,000 population	338.769	359.154	371	372.308	383.615	365.846	372	379.154	376	377.692	367.615	378.846	370.692	373.462	372.385
67	PEV (Pre-Erythrocytic Vaccine)	3	0.35	4	100	None	NA	NA	NA	NA	NA	NA	NA	NA	6-39yo	0 yrs	None	0.7	0.81	0.93	0.93	NA	NA	1-5yo	0, 5, 10, 15, 20 yrs	None	0.89	0.95	0.97	0.97	NA	NA	0.4	Cases in <5yo per 100,000 population	47079.5	49278.8	52149.9	53272.8	53279.1	48334.8	51089.3	53082	53533	53269.5	48449.8	51084.5	53060.2	53494.8	53270.9
67	PEV (Pre-Erythrocytic Vaccine)	3	0.35	4	100	None	NA	NA	NA	NA	NA	NA	NA	NA	6-39yo	0 yrs	None	0.7	0.81	0.93	0.93	NA	NA	1-5yo	0, 5, 10, 15, 20 yrs	None	0.89	0.95	0.97	0.97	NA	NA	0.4	Severe Cases in <5yo per 100,000 population	1283.62	1397.46	1456	1458.54	1429.15	1345.38	1462.54	1468.85	1449.69	1404.77	1334	1415.38	1443.38	1420.15	1411.69
67	PEV (Pre-Erythrocytic Vaccine)	3	0.35	4	100	None	NA	NA	NA	NA	NA	NA	NA	NA	6-39yo	0 yrs	None	0.7	0.81	0.93	0.93	NA	NA	1-5yo	0, 5, 10, 15, 20 yrs	None	0.89	0.95	0.97	0.97	NA	NA	0.4	Deaths in < 5yo per 100,000 population	311.615	326.923	336.077	333	342.308	326.462	332	340.154	337.077	336.692	327.846	341.154	335.538	334	332.846
67	PEV (Pre-Erythrocytic Vaccine)	3	0.35	4	100	None	NA	NA	NA	NA	NA	NA	NA	NA	6-39yo	0 yrs	None	0.7	0.81	0.93	0.93	NA	NA	1-5yo	0, 5, 10, 15, 20 yrs	None	0.89	0.95	0.97	0.97	NA	NA	0.4	DALYs per 100,000 population	9129.61	9653.78	10009.9	10059.4	10336.4	9853.42	10040.9	10225	10146.9	10169.5	9902.59	10198.3	10024.1	10072.3	10041.3
67	PEV (Pre-Erythrocytic Vaccine)	3	0.35	4	100	None	NA	NA	NA	NA	NA	NA	NA	NA	6-39yo	0 yrs	None	0.7	0.81	0.93	0.93	NA	NA	1-5yo	0, 5, 10, 15, 20 yrs	None	0.89	0.95	0.97	0.97	NA	NA	0.4	Income and productivity gains from delivering vaccine (US$ / dose)	0.75504	0.318373	-0.184605	-0.4703	-0.638926	-2.48704	-3.31041	-4.13348	-4.67316	-4.65716	-2.43884	-2.83738	-3.50183	-3.95374	-4.02754
68	PEV (Pre-Erythrocytic Vaccine)	3	0.35	4	100	None	NA	NA	NA	NA	NA	NA	NA	NA	6-39yo	0 yrs	None	0.7	0.81	0.93	0.93	NA	NA	1-5yo	0, 5, 10, 15, 20 yrs	None	0.7	0.81	0.93	0.93	NA	NA	0.4	Cases per 100,000 population	101318	106770	113456	117056	118790	114175	116384	118747	119710	119535	114178	115744	117622	118342	118296
68	PEV (Pre-Erythrocytic Vaccine)	3	0.35	4	100	None	NA	NA	NA	NA	NA	NA	NA	NA	6-39yo	0 yrs	None	0.7	0.81	0.93	0.93	NA	NA	1-5yo	0, 5, 10, 15, 20 yrs	None	0.7	0.81	0.93	0.93	NA	NA	0.4	Severe Cases per 100,000 population	1402.43	1517.57	1588.14	1619.5	1621.79	1506.71	1581.57	1622.07	1613.93	1572.57	1479.5	1556.79	1604.21	1578.07	1539.57
68	PEV (Pre-Erythrocytic Vaccine)	3	0.35	4	100	None	NA	NA	NA	NA	NA	NA	NA	NA	6-39yo	0 yrs	None	0.7	0.81	0.93	0.93	NA	NA	1-5yo	0, 5, 10, 15, 20 yrs	None	0.7	0.81	0.93	0.93	NA	NA	0.4	Deaths per 100,000 population	343.643	362.071	372.857	374.286	377.214	364.643	366.786	374.429	377.143	368.429	353.214	375	380.214	374	376
68	PEV (Pre-Erythrocytic Vaccine)	3	0.35	4	100	None	NA	NA	NA	NA	NA	NA	NA	NA	6-39yo	0 yrs	None	0.7	0.81	0.93	0.93	NA	NA	1-5yo	0, 5, 10, 15, 20 yrs	None	0.7	0.81	0.93	0.93	NA	NA	0.4	Cases in <5yo per 100,000 population	47646.9	49546.4	52266.8	53188.9	53302.2	48831.3	51317.3	53130.5	53619.5	53368.4	48925.5	51274	53118.1	53419.8	53163.9
68	PEV (Pre-Erythrocytic Vaccine)	3	0.35	4	100	None	NA	NA	NA	NA	NA	NA	NA	NA	6-39yo	0 yrs	None	0.7	0.81	0.93	0.93	NA	NA	1-5yo	0, 5, 10, 15, 20 yrs	None	0.7	0.81	0.93	0.93	NA	NA	0.4	Severe Cases in <5yo per 100,000 population	1299.79	1399.57	1452	1460.43	1466.64	1358.71	1434.57	1466.43	1456.64	1416.14	1338.43	1415.36	1461	1427.79	1389.86
68	PEV (Pre-Erythrocytic Vaccine)	3	0.35	4	100	None	NA	NA	NA	NA	NA	NA	NA	NA	6-39yo	0 yrs	None	0.7	0.81	0.93	0.93	NA	NA	1-5yo	0, 5, 10, 15, 20 yrs	None	0.7	0.81	0.93	0.93	NA	NA	0.4	Deaths in < 5yo per 100,000 population	315.643	329.429	338.714	334.5	340.286	324.786	330.214	338	338.571	328.071	316	337.714	343.357	338.5	336.357
68	PEV (Pre-Erythrocytic Vaccine)	3	0.35	4	100	None	NA	NA	NA	NA	NA	NA	NA	NA	6-39yo	0 yrs	None	0.7	0.81	0.93	0.93	NA	NA	1-5yo	0, 5, 10, 15, 20 yrs	None	0.7	0.81	0.93	0.93	NA	NA	0.4	DALYs per 100,000 population	9235.92	9749.41	10072.1	10081.3	10184.8	9823.11	9903.45	10099	10198.8	9968.38	9514.36	10111.6	10269.5	10085.9	10129.2
68	PEV (Pre-Erythrocytic Vaccine)	3	0.35	4	100	None	NA	NA	NA	NA	NA	NA	NA	NA	6-39yo	0 yrs	None	0.7	0.81	0.93	0.93	NA	NA	1-5yo	0, 5, 10, 15, 20 yrs	None	0.7	0.81	0.93	0.93	NA	NA	0.4	Income and productivity gains from delivering vaccine (US$ / dose)	0.720019	0.302969	-0.190447	-0.477907	-0.630837	-2.72869	-3.42289	-4.40729	-4.8334	-4.73322	-2.61523	-2.99519	-3.64771	-3.95797	-3.95962
69	PEV (Pre-Erythrocytic Vaccine)	3	0.35	4	100	None	NA	NA	NA	NA	NA	NA	NA	NA	6-39yo	0 yrs	None	0.7	0.81	0.93	0.93	NA	NA	1-5yo	0, 5, 10, 15, 20 yrs	None	0.5	0.69	0.85	0.85	NA	NA	0.4	Cases per 100,000 population	101839	107011	113573	116883	118512	114370	116378	118382	119175	118960	114127	115563	117271	117774	117719
69	PEV (Pre-Erythrocytic Vaccine)	3	0.35	4	100	None	NA	NA	NA	NA	NA	NA	NA	NA	6-39yo	0 yrs	None	0.7	0.81	0.93	0.93	NA	NA	1-5yo	0, 5, 10, 15, 20 yrs	None	0.5	0.69	0.85	0.85	NA	NA	0.4	Severe Cases per 100,000 population	1421.36	1511.86	1608.14	1585.14	1593.93	1512.64	1577.93	1603.79	1596.14	1567.93	1470.43	1542.64	1575.21	1577.64	1548.64
69	PEV (Pre-Erythrocytic Vaccine)	3	0.35	4	100	None	NA	NA	NA	NA	NA	NA	NA	NA	6-39yo	0 yrs	None	0.7	0.81	0.93	0.93	NA	NA	1-5yo	0, 5, 10, 15, 20 yrs	None	0.5	0.69	0.85	0.85	NA	NA	0.4	Deaths per 100,000 population	343.5	357.571	372	384.143	369.5	359.214	374.357	373.5	373	380.571	362.214	367.357	369.714	385	375.143
69	PEV (Pre-Erythrocytic Vaccine)	3	0.35	4	100	None	NA	NA	NA	NA	NA	NA	NA	NA	6-39yo	0 yrs	None	0.7	0.81	0.93	0.93	NA	NA	1-5yo	0, 5, 10, 15, 20 yrs	None	0.5	0.69	0.85	0.85	NA	NA	0.4	Cases in <5yo per 100,000 population	48132.4	49802.9	52296.1	53178.3	53258	49341.7	51456.7	53184.1	53513.4	53285.6	49385.3	51535.1	53215.6	53378.1	53242.5
69	PEV (Pre-Erythrocytic Vaccine)	3	0.35	4	100	None	NA	NA	NA	NA	NA	NA	NA	NA	6-39yo	0 yrs	None	0.7	0.81	0.93	0.93	NA	NA	1-5yo	0, 5, 10, 15, 20 yrs	None	0.5	0.69	0.85	0.85	NA	NA	0.4	Severe Cases in <5yo per 100,000 population	1318	1391.29	1469.79	1434.29	1437	1361.36	1435.57	1451.57	1442.43	1412.93	1331.5	1405.07	1440.07	1427.07	1406.71
69	PEV (Pre-Erythrocytic Vaccine)	3	0.35	4	100	None	NA	NA	NA	NA	NA	NA	NA	NA	6-39yo	0 yrs	None	0.7	0.81	0.93	0.93	NA	NA	1-5yo	0, 5, 10, 15, 20 yrs	None	0.5	0.69	0.85	0.85	NA	NA	0.4	Deaths in < 5yo per 100,000 population	315.5	326.214	338	345.071	332.357	324.143	338.071	333.429	332.571	339.714	324.643	330.714	334.5	345.071	337.714
69	PEV (Pre-Erythrocytic Vaccine)	3	0.35	4	100	None	NA	NA	NA	NA	NA	NA	NA	NA	6-39yo	0 yrs	None	0.7	0.81	0.93	0.93	NA	NA	1-5yo	0, 5, 10, 15, 20 yrs	None	0.5	0.69	0.85	0.85	NA	NA	0.4	DALYs per 100,000 population	9233.21	9630.18	10022.9	10349.4	9974.55	9663.55	10091.6	10087.6	10091.8	10265.2	9738.93	9915.2	9964.6	10367	10118.2
69	PEV (Pre-Erythrocytic Vaccine)	3	0.35	4	100	None	NA	NA	NA	NA	NA	NA	NA	NA	6-39yo	0 yrs	None	0.7	0.81	0.93	0.93	NA	NA	1-5yo	0, 5, 10, 15, 20 yrs	None	0.5	0.69	0.85	0.85	NA	NA	0.4	Income and productivity gains from delivering vaccine (US$ / dose)	0.704758	0.295107	-0.21024	-0.459304	-0.608312	-3.01284	-3.74983	-4.60162	-5.02532	-4.88262	-2.73645	-3.10074	-3.74541	-4.04217	-4.02279
70	PEV (Pre-Erythrocytic Vaccine)	3	0.35	4	100	None	NA	NA	NA	NA	NA	NA	NA	NA	6-39yo	0 yrs	None	0.5	0.69	0.85	0.85	NA	NA	1-5yo	0, 5, 10, 15, 20 yrs	None	0.89	0.95	0.97	0.97	NA	NA	0.4	Cases per 100,000 population	101369	106743	113426	116939	118567	113477	116079	118540	119501	119709	113838	115745	117834	118780	118737
70	PEV (Pre-Erythrocytic Vaccine)	3	0.35	4	100	None	NA	NA	NA	NA	NA	NA	NA	NA	6-39yo	0 yrs	None	0.5	0.69	0.85	0.85	NA	NA	1-5yo	0, 5, 10, 15, 20 yrs	None	0.89	0.95	0.97	0.97	NA	NA	0.4	Severe Cases per 100,000 population	1401.54	1530.46	1588.69	1614.69	1615	1496.92	1582.85	1613.38	1600	1581.92	1469.38	1556.92	1602	1575.31	1578.77
70	PEV (Pre-Erythrocytic Vaccine)	3	0.35	4	100	None	NA	NA	NA	NA	NA	NA	NA	NA	6-39yo	0 yrs	None	0.5	0.69	0.85	0.85	NA	NA	1-5yo	0, 5, 10, 15, 20 yrs	None	0.89	0.95	0.97	0.97	NA	NA	0.4	Deaths per 100,000 population	339.154	363.538	377.692	371.385	379.615	358.308	375.385	379.308	377	381.692	355.231	361.692	382.846	385.154	368.385
70	PEV (Pre-Erythrocytic Vaccine)	3	0.35	4	100	None	NA	NA	NA	NA	NA	NA	NA	NA	6-39yo	0 yrs	None	0.5	0.69	0.85	0.85	NA	NA	1-5yo	0, 5, 10, 15, 20 yrs	None	0.89	0.95	0.97	0.97	NA	NA	0.4	Cases in <5yo per 100,000 population	47335.2	49544.8	52316.6	53217.8	53182.5	48442.4	51140.5	53143.8	53550.3	53309	48433.3	51182.4	53114	53578.2	53298.4
70	PEV (Pre-Erythrocytic Vaccine)	3	0.35	4	100	None	NA	NA	NA	NA	NA	NA	NA	NA	6-39yo	0 yrs	None	0.5	0.69	0.85	0.85	NA	NA	1-5yo	0, 5, 10, 15, 20 yrs	None	0.89	0.95	0.97	0.97	NA	NA	0.4	Severe Cases in <5yo per 100,000 population	1294.46	1408.46	1448.15	1459.23	1455.92	1352.23	1436.85	1463.23	1437.69	1425.46	1322.38	1423.69	1461.31	1424.62	1420.62
70	PEV (Pre-Erythrocytic Vaccine)	3	0.35	4	100	None	NA	NA	NA	NA	NA	NA	NA	NA	6-39yo	0 yrs	None	0.5	0.69	0.85	0.85	NA	NA	1-5yo	0, 5, 10, 15, 20 yrs	None	0.89	0.95	0.97	0.97	NA	NA	0.4	Deaths in < 5yo per 100,000 population	310.769	334	340.538	334.308	339.077	324.231	338.385	341.077	333.077	339.846	321.231	325.615	347.077	346.154	329.769
70	PEV (Pre-Erythrocytic Vaccine)	3	0.35	4	100	None	NA	NA	NA	NA	NA	NA	NA	NA	6-39yo	0 yrs	None	0.5	0.69	0.85	0.85	NA	NA	1-5yo	0, 5, 10, 15, 20 yrs	None	0.89	0.95	0.97	0.97	NA	NA	0.4	DALYs per 100,000 population	9114.89	9796.91	10165.4	10030.6	10295.3	9670.2	10119.9	10228.4	10171.3	10283.9	9575.46	9756.89	10306.7	10372.5	9905.29
70	PEV (Pre-Erythrocytic Vaccine)	3	0.35	4	100	None	NA	NA	NA	NA	NA	NA	NA	NA	6-39yo	0 yrs	None	0.5	0.69	0.85	0.85	NA	NA	1-5yo	0, 5, 10, 15, 20 yrs	None	0.89	0.95	0.97	0.97	NA	NA	0.4	Income and productivity gains from delivering vaccine (US$ / dose)	0.769529	0.323781	-0.206053	-0.502313	-0.664958	-2.21216	-3.03466	-3.9125	-4.33425	-4.51114	-2.35713	-2.80565	-3.49999	-3.85843	-3.92431
71	PEV (Pre-Erythrocytic Vaccine)	3	0.35	4	100	None	NA	NA	NA	NA	NA	NA	NA	NA	6-39yo	0 yrs	None	0.5	0.69	0.85	0.85	NA	NA	1-5yo	0, 5, 10, 15, 20 yrs	None	0.7	0.81	0.93	0.93	NA	NA	0.4	Cases per 100,000 population	101802	107257	113349	116822	118220	113657	115897	118155	119210	119224	113657	115336	117468	118263	118185
71	PEV (Pre-Erythrocytic Vaccine)	3	0.35	4	100	None	NA	NA	NA	NA	NA	NA	NA	NA	6-39yo	0 yrs	None	0.5	0.69	0.85	0.85	NA	NA	1-5yo	0, 5, 10, 15, 20 yrs	None	0.7	0.81	0.93	0.93	NA	NA	0.4	Severe Cases per 100,000 population	1419.92	1520.08	1584.15	1606.15	1618	1500.92	1588.62	1604.31	1580	1571.38	1472.77	1546.46	1593	1588.46	1579.15
71	PEV (Pre-Erythrocytic Vaccine)	3	0.35	4	100	None	NA	NA	NA	NA	NA	NA	NA	NA	6-39yo	0 yrs	None	0.5	0.69	0.85	0.85	NA	NA	1-5yo	0, 5, 10, 15, 20 yrs	None	0.7	0.81	0.93	0.93	NA	NA	0.4	Deaths per 100,000 population	349.846	355.385	368.769	376.308	374.692	357.462	375.923	377.615	374.769	378.385	359.077	371.308	377.077	379.308	375.923
71	PEV (Pre-Erythrocytic Vaccine)	3	0.35	4	100	None	NA	NA	NA	NA	NA	NA	NA	NA	6-39yo	0 yrs	None	0.5	0.69	0.85	0.85	NA	NA	1-5yo	0, 5, 10, 15, 20 yrs	None	0.7	0.81	0.93	0.93	NA	NA	0.4	Cases in <5yo per 100,000 population	47674.5	49840.9	52297.5	53312.3	53270.3	48885.7	51226.6	53123.5	53508.1	53311.7	48845	51288.5	53171.1	53597.1	53280.4
71	PEV (Pre-Erythrocytic Vaccine)	3	0.35	4	100	None	NA	NA	NA	NA	NA	NA	NA	NA	6-39yo	0 yrs	None	0.5	0.69	0.85	0.85	NA	NA	1-5yo	0, 5, 10, 15, 20 yrs	None	0.7	0.81	0.93	0.93	NA	NA	0.4	Severe Cases in <5yo per 100,000 population	1319.54	1402.15	1449.46	1446.85	1460.31	1349.54	1448.54	1454.92	1424.92	1417.62	1335.46	1410.08	1452.69	1434	1419.15
71	PEV (Pre-Erythrocytic Vaccine)	3	0.35	4	100	None	NA	NA	NA	NA	NA	NA	NA	NA	6-39yo	0 yrs	None	0.5	0.69	0.85	0.85	NA	NA	1-5yo	0, 5, 10, 15, 20 yrs	None	0.7	0.81	0.93	0.93	NA	NA	0.4	Deaths in < 5yo per 100,000 population	319	324.538	334.923	338.308	333.538	319.385	337.462	339.923	335.308	341.385	322.077	337	337.385	341.923	336.615
71	PEV (Pre-Erythrocytic Vaccine)	3	0.35	4	100	None	NA	NA	NA	NA	NA	NA	NA	NA	6-39yo	0 yrs	None	0.5	0.69	0.85	0.85	NA	NA	1-5yo	0, 5, 10, 15, 20 yrs	None	0.7	0.81	0.93	0.93	NA	NA	0.4	DALYs per 100,000 population	9398.58	9588.08	9932.55	10148.8	10117.9	9640.28	10121.3	10182.5	10093.4	10183.6	9675.65	10025.1	10173.9	10231.3	10133
71	PEV (Pre-Erythrocytic Vaccine)	3	0.35	4	100	None	NA	NA	NA	NA	NA	NA	NA	NA	6-39yo	0 yrs	None	0.5	0.69	0.85	0.85	NA	NA	1-5yo	0, 5, 10, 15, 20 yrs	None	0.7	0.81	0.93	0.93	NA	NA	0.4	Income and productivity gains from delivering vaccine (US$ / dose)	0.748599	0.296522	-0.196424	-0.48994	-0.631865	-2.40266	-3.11681	-3.97624	-4.47852	-4.53838	-2.33003	-2.72356	-3.52021	-3.85859	-3.91413
72	PEV (Pre-Erythrocytic Vaccine)	3	0.35	4	100	None	NA	NA	NA	NA	NA	NA	NA	NA	6-39yo	0 yrs	None	0.5	0.69	0.85	0.85	NA	NA	1-5yo	0, 5, 10, 15, 20 yrs	None	0.5	0.69	0.85	0.85	NA	NA	0.4	Cases per 100,000 population	102638	107533	113415	116556	117972	113897	115840	118045	118755	118699	113669	115131	116943	117475	117562
72	PEV (Pre-Erythrocytic Vaccine)	3	0.35	4	100	None	NA	NA	NA	NA	NA	NA	NA	NA	6-39yo	0 yrs	None	0.5	0.69	0.85	0.85	NA	NA	1-5yo	0, 5, 10, 15, 20 yrs	None	0.5	0.69	0.85	0.85	NA	NA	0.4	Severe Cases per 100,000 population	1425.63	1520.37	1583.42	1593.26	1594.53	1509.21	1590	1588.53	1569	1565.68	1484.05	1554.16	1574.63	1575.58	1557.58
72	PEV (Pre-Erythrocytic Vaccine)	3	0.35	4	100	None	NA	NA	NA	NA	NA	NA	NA	NA	6-39yo	0 yrs	None	0.5	0.69	0.85	0.85	NA	NA	1-5yo	0, 5, 10, 15, 20 yrs	None	0.5	0.69	0.85	0.85	NA	NA	0.4	Deaths per 100,000 population	352.368	360.105	364.474	380.579	379.211	361.737	378.053	374.368	377.526	370.737	352.526	364.053	360.947	381.579	364.789
72	PEV (Pre-Erythrocytic Vaccine)	3	0.35	4	100	None	NA	NA	NA	NA	NA	NA	NA	NA	6-39yo	0 yrs	None	0.5	0.69	0.85	0.85	NA	NA	1-5yo	0, 5, 10, 15, 20 yrs	None	0.5	0.69	0.85	0.85	NA	NA	0.4	Cases in <5yo per 100,000 population	48398.3	50026.4	52332.7	53224.2	53233.9	49383.9	51467	53249.8	53515.9	53233.6	49322.2	51462.2	53197.8	53392.1	53214.2
72	PEV (Pre-Erythrocytic Vaccine)	3	0.35	4	100	None	NA	NA	NA	NA	NA	NA	NA	NA	6-39yo	0 yrs	None	0.5	0.69	0.85	0.85	NA	NA	1-5yo	0, 5, 10, 15, 20 yrs	None	0.5	0.69	0.85	0.85	NA	NA	0.4	Severe Cases in <5yo per 100,000 population	1317.32	1398.32	1447.16	1438.58	1438.58	1362.47	1444.63	1436.37	1418.37	1415.16	1344.42	1421.84	1430.53	1431	1413.53
72	PEV (Pre-Erythrocytic Vaccine)	3	0.35	4	100	None	NA	NA	NA	NA	NA	NA	NA	NA	6-39yo	0 yrs	None	0.5	0.69	0.85	0.85	NA	NA	1-5yo	0, 5, 10, 15, 20 yrs	None	0.5	0.69	0.85	0.85	NA	NA	0.4	Deaths in < 5yo per 100,000 population	322.684	329.421	327.737	339.421	340.421	324.158	339.421	336.842	340.211	331.632	316.211	330.211	324.526	345.105	329.263
72	PEV (Pre-Erythrocytic Vaccine)	3	0.35	4	100	None	NA	NA	NA	NA	NA	NA	NA	NA	6-39yo	0 yrs	None	0.5	0.69	0.85	0.85	NA	NA	1-5yo	0, 5, 10, 15, 20 yrs	None	0.5	0.69	0.85	0.85	NA	NA	0.4	DALYs per 100,000 population	9482.56	9713.8	9840.5	10262.5	10223.3	9743.9	10191.6	10079.3	10190.7	9999.07	9530.75	9807.73	9737.49	10296.8	9859
72	PEV (Pre-Erythrocytic Vaccine)	3	0.35	4	100	None	NA	NA	NA	NA	NA	NA	NA	NA	6-39yo	0 yrs	None	0.5	0.69	0.85	0.85	NA	NA	1-5yo	0, 5, 10, 15, 20 yrs	None	0.5	0.69	0.85	0.85	NA	NA	0.4	Income and productivity gains from delivering vaccine (US$ / dose)	0.709392	0.280488	-0.2078	-0.474691	-0.612805	-2.67061	-3.38641	-4.3125	-4.694	-4.73487	-2.47794	-2.85806	-3.55512	-3.80198	-3.94432
73	PEV (Pre-Erythrocytic Vaccine)	3	0.35	10	0.1	None	NA	NA	NA	NA	NA	NA	NA	NA	6-39yo	0 yrs	None	0.89	0.95	0.97	0.97	NA	NA	1-5yo	0, 5, 10, 15, 20 yrs	None	0.89	0.95	0.97	0.97	NA	NA	0.4	Cases per 100,000 population	6513.7	3824.15	2894.49	2314.35	1975.45	1763.75	1552.75	1521.37	1537.6	1586.66	1747.01	1852.68	2040.05	2355.49	2820.96
73	PEV (Pre-Erythrocytic Vaccine)	3	0.35	10	0.1	None	NA	NA	NA	NA	NA	NA	NA	NA	6-39yo	0 yrs	None	0.89	0.95	0.97	0.97	NA	NA	1-5yo	0, 5, 10, 15, 20 yrs	None	0.89	0.95	0.97	0.97	NA	NA	0.4	Severe Cases per 100,000 population	109.264	62.6182	48.2636	40	35.0818	31.3273	29.0273	30.1545	30.8545	33.0727	38.1273	41.5727	45.4273	55.9545	67.3273
73	PEV (Pre-Erythrocytic Vaccine)	3	0.35	10	0.1	None	NA	NA	NA	NA	NA	NA	NA	NA	6-39yo	0 yrs	None	0.89	0.95	0.97	0.97	NA	NA	1-5yo	0, 5, 10, 15, 20 yrs	None	0.89	0.95	0.97	0.97	NA	NA	0.4	Deaths per 100,000 population	24.0182	14.7455	12	9.44545	8.62727	8.28182	7.16364	7.59091	7.50909	8.08182	9.2	10.2455	11.0636	12.8	15.5364
73	PEV (Pre-Erythrocytic Vaccine)	3	0.35	10	0.1	None	NA	NA	NA	NA	NA	NA	NA	NA	6-39yo	0 yrs	None	0.89	0.95	0.97	0.97	NA	NA	1-5yo	0, 5, 10, 15, 20 yrs	None	0.89	0.95	0.97	0.97	NA	NA	0.4	Cases in <5yo per 100,000 population	528.955	303.473	233.545	192.064	166.682	120.918	99.6909	104.845	113.927	119.664	106.636	110.436	130.136	165.773	206.173
73	PEV (Pre-Erythrocytic Vaccine)	3	0.35	10	0.1	None	NA	NA	NA	NA	NA	NA	NA	NA	6-39yo	0 yrs	None	0.89	0.95	0.97	0.97	NA	NA	1-5yo	0, 5, 10, 15, 20 yrs	None	0.89	0.95	0.97	0.97	NA	NA	0.4	Severe Cases in <5yo per 100,000 population	27.0091	15.9636	11.8909	10.1364	9.29091	6.15455	5.51818	5.94545	6.21818	6.53636	5.86364	6.25455	7.00909	9.25455	10.8636
73	PEV (Pre-Erythrocytic Vaccine)	3	0.35	10	0.1	None	NA	NA	NA	NA	NA	NA	NA	NA	6-39yo	0 yrs	None	0.89	0.95	0.97	0.97	NA	NA	1-5yo	0, 5, 10, 15, 20 yrs	None	0.89	0.95	0.97	0.97	NA	NA	0.4	Deaths in < 5yo per 100,000 population	7.55455	5.4	4.55455	3.67273	3.38182	3.09091	2.64545	2.62727	2.52727	2.93636	3.17273	3.09091	3.07273	3.47273	4.31818
73	PEV (Pre-Erythrocytic Vaccine)	3	0.35	10	0.1	None	NA	NA	NA	NA	NA	NA	NA	NA	6-39yo	0 yrs	None	0.89	0.95	0.97	0.97	NA	NA	1-5yo	0, 5, 10, 15, 20 yrs	None	0.89	0.95	0.97	0.97	NA	NA	0.4	DALYs per 100,000 population	609.643	372.467	302.681	239.296	220.265	208.01	181.005	192.252	187.222	203.579	232.037	253.169	276.763	320.218	388.917
73	PEV (Pre-Erythrocytic Vaccine)	3	0.35	10	0.1	None	NA	NA	NA	NA	NA	NA	NA	NA	6-39yo	0 yrs	None	0.89	0.95	0.97	0.97	NA	NA	1-5yo	0, 5, 10, 15, 20 yrs	None	0.89	0.95	0.97	0.97	NA	NA	0.4	Income and productivity gains from delivering vaccine (US$ / dose)	1.74242	3.97653	4.74439	5.22427	5.51095	39.2697	40.427	40.5661	40.4347	40.1558	39.1921	38.5343	37.4734	35.5999	32.8937
74	PEV (Pre-Erythrocytic Vaccine)	3	0.35	10	0.1	None	NA	NA	NA	NA	NA	NA	NA	NA	6-39yo	0 yrs	None	0.89	0.95	0.97	0.97	NA	NA	1-5yo	0, 5, 10, 15, 20 yrs	None	0.7	0.81	0.93	0.93	NA	NA	0.4	Cases per 100,000 population	6515.97	3856.82	2926.66	2340.79	2016.03	1788.82	1624.35	1547.38	1521.42	1667.75	1764.45	1966.35	2227.17	2502.23	2935.15
74	PEV (Pre-Erythrocytic Vaccine)	3	0.35	10	0.1	None	NA	NA	NA	NA	NA	NA	NA	NA	6-39yo	0 yrs	None	0.89	0.95	0.97	0.97	NA	NA	1-5yo	0, 5, 10, 15, 20 yrs	None	0.7	0.81	0.93	0.93	NA	NA	0.4	Severe Cases per 100,000 population	107.809	62.6182	50.4182	40.2909	37.3818	32.3	30.3364	29.7364	31.9364	35.3	37.8	42.7818	51.3182	58.8182	71.3091
74	PEV (Pre-Erythrocytic Vaccine)	3	0.35	10	0.1	None	NA	NA	NA	NA	NA	NA	NA	NA	6-39yo	0 yrs	None	0.89	0.95	0.97	0.97	NA	NA	1-5yo	0, 5, 10, 15, 20 yrs	None	0.7	0.81	0.93	0.93	NA	NA	0.4	Deaths per 100,000 population	23.5818	15.1727	12.4273	9.90909	9.6	8.24545	7.94545	7.08182	7.7	8.70909	8.85455	10	11.9273	13.5909	15.5909
74	PEV (Pre-Erythrocytic Vaccine)	3	0.35	10	0.1	None	NA	NA	NA	NA	NA	NA	NA	NA	6-39yo	0 yrs	None	0.89	0.95	0.97	0.97	NA	NA	1-5yo	0, 5, 10, 15, 20 yrs	None	0.7	0.81	0.93	0.93	NA	NA	0.4	Cases in <5yo per 100,000 population	539.018	304.982	237.882	192.8	172.191	119.536	102.382	106.809	110.318	123.082	110.627	117.236	142.836	177.445	216.2
74	PEV (Pre-Erythrocytic Vaccine)	3	0.35	10	0.1	None	NA	NA	NA	NA	NA	NA	NA	NA	6-39yo	0 yrs	None	0.89	0.95	0.97	0.97	NA	NA	1-5yo	0, 5, 10, 15, 20 yrs	None	0.7	0.81	0.93	0.93	NA	NA	0.4	Severe Cases in <5yo per 100,000 population	27.0545	16	12.5909	10.1273	9.63636	6.27273	5.66364	5.36364	6.8	6.41818	5.84545	6.32727	8.00909	9.58182	12.0455
74	PEV (Pre-Erythrocytic Vaccine)	3	0.35	10	0.1	None	NA	NA	NA	NA	NA	NA	NA	NA	6-39yo	0 yrs	None	0.89	0.95	0.97	0.97	NA	NA	1-5yo	0, 5, 10, 15, 20 yrs	None	0.7	0.81	0.93	0.93	NA	NA	0.4	Deaths in < 5yo per 100,000 population	7.90909	5.56364	4.60909	3.93636	3.83636	2.91818	2.95455	2.42727	2.6	3.14545	2.85455	2.99091	3.21818	3.67273	4.13636
74	PEV (Pre-Erythrocytic Vaccine)	3	0.35	10	0.1	None	NA	NA	NA	NA	NA	NA	NA	NA	6-39yo	0 yrs	None	0.89	0.95	0.97	0.97	NA	NA	1-5yo	0, 5, 10, 15, 20 yrs	None	0.7	0.81	0.93	0.93	NA	NA	0.4	DALYs per 100,000 population	599.048	386.136	316.305	248.969	239.968	208.509	200.443	179.24	193.213	217.964	224.486	248.452	294.901	337.626	390.305
74	PEV (Pre-Erythrocytic Vaccine)	3	0.35	10	0.1	None	NA	NA	NA	NA	NA	NA	NA	NA	6-39yo	0 yrs	None	0.89	0.95	0.97	0.97	NA	NA	1-5yo	0, 5, 10, 15, 20 yrs	None	0.7	0.81	0.93	0.93	NA	NA	0.4	Income and productivity gains from delivering vaccine (US$ / dose)	1.76859	3.98975	4.76806	5.25978	5.53373	42.3245	43.3165	43.7392	43.8541	42.9476	42.2877	41.0002	39.3647	37.6065	34.87
75	PEV (Pre-Erythrocytic Vaccine)	3	0.35	10	0.1	None	NA	NA	NA	NA	NA	NA	NA	NA	6-39yo	0 yrs	None	0.89	0.95	0.97	0.97	NA	NA	1-5yo	0, 5, 10, 15, 20 yrs	None	0.5	0.69	0.85	0.85	NA	NA	0.4	Cases per 100,000 population	6546.21	3840	2946.96	2367.96	2001.19	1784.39	1544.02	1488.95	1456.04	1586.62	1689.98	1853.74	2103.18	2473.43	2910.84
75	PEV (Pre-Erythrocytic Vaccine)	3	0.35	10	0.1	None	NA	NA	NA	NA	NA	NA	NA	NA	6-39yo	0 yrs	None	0.89	0.95	0.97	0.97	NA	NA	1-5yo	0, 5, 10, 15, 20 yrs	None	0.5	0.69	0.85	0.85	NA	NA	0.4	Severe Cases per 100,000 population	109.9	63	48.3182	41.2636	35.9273	32.8091	29.1818	29.7091	30.0091	33.7182	36.2818	41.3364	47.4818	58.8636	70.5182
75	PEV (Pre-Erythrocytic Vaccine)	3	0.35	10	0.1	None	NA	NA	NA	NA	NA	NA	NA	NA	6-39yo	0 yrs	None	0.89	0.95	0.97	0.97	NA	NA	1-5yo	0, 5, 10, 15, 20 yrs	None	0.5	0.69	0.85	0.85	NA	NA	0.4	Deaths per 100,000 population	23.5091	15.3182	11.9091	10.4818	9.06364	8.27273	7.64545	7.19091	7.36364	8.25455	8.59091	10.2818	11.2636	13.6182	15.8
75	PEV (Pre-Erythrocytic Vaccine)	3	0.35	10	0.1	None	NA	NA	NA	NA	NA	NA	NA	NA	6-39yo	0 yrs	None	0.89	0.95	0.97	0.97	NA	NA	1-5yo	0, 5, 10, 15, 20 yrs	None	0.5	0.69	0.85	0.85	NA	NA	0.4	Cases in <5yo per 100,000 population	551.091	314.464	238.545	199.927	168.2	123.445	100.736	102.6	106.7	120.7	106.155	110.391	136.618	173.727	213.155
75	PEV (Pre-Erythrocytic Vaccine)	3	0.35	10	0.1	None	NA	NA	NA	NA	NA	NA	NA	NA	6-39yo	0 yrs	None	0.89	0.95	0.97	0.97	NA	NA	1-5yo	0, 5, 10, 15, 20 yrs	None	0.5	0.69	0.85	0.85	NA	NA	0.4	Severe Cases in <5yo per 100,000 population	28.1545	16.3273	12.6273	10.8727	8.9	6.71818	5.20909	5.74545	6.02727	6.40909	5.2	6.45455	7.40909	9.7	11.4727
75	PEV (Pre-Erythrocytic Vaccine)	3	0.35	10	0.1	None	NA	NA	NA	NA	NA	NA	NA	NA	6-39yo	0 yrs	None	0.89	0.95	0.97	0.97	NA	NA	1-5yo	0, 5, 10, 15, 20 yrs	None	0.5	0.69	0.85	0.85	NA	NA	0.4	Deaths in < 5yo per 100,000 population	7.24545	5.65455	4.59091	3.9	3.72727	3.19091	2.80909	2.59091	2.75455	2.81818	2.65455	3.27273	3.24545	3.94545	4.27273
75	PEV (Pre-Erythrocytic Vaccine)	3	0.35	10	0.1	None	NA	NA	NA	NA	NA	NA	NA	NA	6-39yo	0 yrs	None	0.89	0.95	0.97	0.97	NA	NA	1-5yo	0, 5, 10, 15, 20 yrs	None	0.5	0.69	0.85	0.85	NA	NA	0.4	DALYs per 100,000 population	597.446	388.165	301.991	263.618	227.27	207.934	192.625	180.109	187.159	206.903	216.996	257.598	281.925	340.462	395.259
75	PEV (Pre-Erythrocytic Vaccine)	3	0.35	10	0.1	None	NA	NA	NA	NA	NA	NA	NA	NA	6-39yo	0 yrs	None	0.89	0.95	0.97	0.97	NA	NA	1-5yo	0, 5, 10, 15, 20 yrs	None	0.5	0.69	0.85	0.85	NA	NA	0.4	Income and productivity gains from delivering vaccine (US$ / dose)	1.76978	4.06795	4.82261	5.31693	5.62754	47.291	48.9204	49.2357	49.4023	48.5328	46.8116	45.6479	43.9552	41.3281	38.3444
76	PEV (Pre-Erythrocytic Vaccine)	3	0.35	10	0.1	None	NA	NA	NA	NA	NA	NA	NA	NA	6-39yo	0 yrs	None	0.7	0.81	0.93	0.93	NA	NA	1-5yo	0, 5, 10, 15, 20 yrs	None	0.89	0.95	0.97	0.97	NA	NA	0.4	Cases per 100,000 population	6679.89	4082.94	3128.64	2613.45	2214.19	2030.53	1819.2	1791.51	1842.07	1900.63	2009.16	2224.66	2516.92	2789.75	3262.45
76	PEV (Pre-Erythrocytic Vaccine)	3	0.35	10	0.1	None	NA	NA	NA	NA	NA	NA	NA	NA	6-39yo	0 yrs	None	0.7	0.81	0.93	0.93	NA	NA	1-5yo	0, 5, 10, 15, 20 yrs	None	0.89	0.95	0.97	0.97	NA	NA	0.4	Severe Cases per 100,000 population	110.7	65.1455	51.2	45.6182	40.7818	35.7455	33.7727	34.8455	37.1818	40.5909	43.2	47.7273	56.0364	65.7091	76.6818
76	PEV (Pre-Erythrocytic Vaccine)	3	0.35	10	0.1	None	NA	NA	NA	NA	NA	NA	NA	NA	6-39yo	0 yrs	None	0.7	0.81	0.93	0.93	NA	NA	1-5yo	0, 5, 10, 15, 20 yrs	None	0.89	0.95	0.97	0.97	NA	NA	0.4	Deaths per 100,000 population	23.9636	15.5545	12.5273	11.4545	9.93636	8.69091	8.78182	8.7	9.29091	9.42727	10.4364	11.2636	12.7636	15.0182	17.4364
76	PEV (Pre-Erythrocytic Vaccine)	3	0.35	10	0.1	None	NA	NA	NA	NA	NA	NA	NA	NA	6-39yo	0 yrs	None	0.7	0.81	0.93	0.93	NA	NA	1-5yo	0, 5, 10, 15, 20 yrs	None	0.89	0.95	0.97	0.97	NA	NA	0.4	Cases in <5yo per 100,000 population	532.964	316.055	247.391	212.791	185.291	139.264	114.918	121.809	135.845	143.618	122.264	130.227	163.855	196.964	242.3
76	PEV (Pre-Erythrocytic Vaccine)	3	0.35	10	0.1	None	NA	NA	NA	NA	NA	NA	NA	NA	6-39yo	0 yrs	None	0.7	0.81	0.93	0.93	NA	NA	1-5yo	0, 5, 10, 15, 20 yrs	None	0.89	0.95	0.97	0.97	NA	NA	0.4	Severe Cases in <5yo per 100,000 population	26.4545	16.2818	12.5545	11.6364	10.0364	7.45455	6.29091	6.69091	7.1	7.88182	6.90909	7.17273	8.91818	10.6545	13.0636
76	PEV (Pre-Erythrocytic Vaccine)	3	0.35	10	0.1	None	NA	NA	NA	NA	NA	NA	NA	NA	6-39yo	0 yrs	None	0.7	0.81	0.93	0.93	NA	NA	1-5yo	0, 5, 10, 15, 20 yrs	None	0.89	0.95	0.97	0.97	NA	NA	0.4	Deaths in < 5yo per 100,000 population	7.24545	5.69091	4.69091	4.51818	3.74545	3.22727	3.40909	3.19091	3.15455	3.30909	3.30909	3.44545	3.67273	4.38182	4.50909
76	PEV (Pre-Erythrocytic Vaccine)	3	0.35	10	0.1	None	NA	NA	NA	NA	NA	NA	NA	NA	6-39yo	0 yrs	None	0.7	0.81	0.93	0.93	NA	NA	1-5yo	0, 5, 10, 15, 20 yrs	None	0.89	0.95	0.97	0.97	NA	NA	0.4	DALYs per 100,000 population	607.306	396.08	318.089	289.177	251.158	220.747	221.24	219.532	234.147	238.948	262.462	283.39	320.358	375.818	434.156
76	PEV (Pre-Erythrocytic Vaccine)	3	0.35	10	0.1	None	NA	NA	NA	NA	NA	NA	NA	NA	6-39yo	0 yrs	None	0.7	0.81	0.93	0.93	NA	NA	1-5yo	0, 5, 10, 15, 20 yrs	None	0.89	0.95	0.97	0.97	NA	NA	0.4	Income and productivity gains from delivering vaccine (US$ / dose)	1.71664	4.02474	4.86485	5.32214	5.67706	37.7371	38.9013	39.0221	38.6757	38.3414	37.6512	36.3705	34.6789	33.0621	30.3502
77	PEV (Pre-Erythrocytic Vaccine)	3	0.35	10	0.1	None	NA	NA	NA	NA	NA	NA	NA	NA	6-39yo	0 yrs	None	0.7	0.81	0.93	0.93	NA	NA	1-5yo	0, 5, 10, 15, 20 yrs	None	0.7	0.81	0.93	0.93	NA	NA	0.4	Cases per 100,000 population	6676.22	4092.11	3203.56	2627.27	2290.35	2054.73	1899.8	1837.13	1878.88	1939.38	2065.06	2233.9	2530.65	2858.49	3274.41
77	PEV (Pre-Erythrocytic Vaccine)	3	0.35	10	0.1	None	NA	NA	NA	NA	NA	NA	NA	NA	6-39yo	0 yrs	None	0.7	0.81	0.93	0.93	NA	NA	1-5yo	0, 5, 10, 15, 20 yrs	None	0.7	0.81	0.93	0.93	NA	NA	0.4	Severe Cases per 100,000 population	112	66.4091	53.4273	44.9	41.7818	36.6273	36.5364	35.8364	38.4909	40.2727	43.3545	49.2727	56.4909	65.7455	77.5273
77	PEV (Pre-Erythrocytic Vaccine)	3	0.35	10	0.1	None	NA	NA	NA	NA	NA	NA	NA	NA	6-39yo	0 yrs	None	0.7	0.81	0.93	0.93	NA	NA	1-5yo	0, 5, 10, 15, 20 yrs	None	0.7	0.81	0.93	0.93	NA	NA	0.4	Deaths per 100,000 population	24.2	15.2909	12.8273	10.8455	10.2273	9.34545	8.60909	8.85455	9.84545	9.47273	10.1364	11.8545	13.0727	14.9455	16.5273
77	PEV (Pre-Erythrocytic Vaccine)	3	0.35	10	0.1	None	NA	NA	NA	NA	NA	NA	NA	NA	6-39yo	0 yrs	None	0.7	0.81	0.93	0.93	NA	NA	1-5yo	0, 5, 10, 15, 20 yrs	None	0.7	0.81	0.93	0.93	NA	NA	0.4	Cases in <5yo per 100,000 population	539.427	320.545	260.9	214.227	189.882	138.427	121.073	126.573	138.445	145.773	128.027	136.382	166.845	202.627	242.236
77	PEV (Pre-Erythrocytic Vaccine)	3	0.35	10	0.1	None	NA	NA	NA	NA	NA	NA	NA	NA	6-39yo	0 yrs	None	0.7	0.81	0.93	0.93	NA	NA	1-5yo	0, 5, 10, 15, 20 yrs	None	0.7	0.81	0.93	0.93	NA	NA	0.4	Severe Cases in <5yo per 100,000 population	27.2818	16.5364	13.5636	11.3364	10.6636	7.27273	6.53636	6.97273	7.40909	7.88182	6.94545	7.68182	9.11818	11	13.3273
77	PEV (Pre-Erythrocytic Vaccine)	3	0.35	10	0.1	None	NA	NA	NA	NA	NA	NA	NA	NA	6-39yo	0 yrs	None	0.7	0.81	0.93	0.93	NA	NA	1-5yo	0, 5, 10, 15, 20 yrs	None	0.7	0.81	0.93	0.93	NA	NA	0.4	Deaths in < 5yo per 100,000 population	7.23636	5.32727	4.8	4.03636	4.04545	3.32727	3.27273	3.08182	3.47273	3.35455	3.11818	3.48182	3.82727	4.05455	4.3
77	PEV (Pre-Erythrocytic Vaccine)	3	0.35	10	0.1	None	NA	NA	NA	NA	NA	NA	NA	NA	6-39yo	0 yrs	None	0.7	0.81	0.93	0.93	NA	NA	1-5yo	0, 5, 10, 15, 20 yrs	None	0.7	0.81	0.93	0.93	NA	NA	0.4	DALYs per 100,000 population	622.254	389.007	323.7	273.812	258.386	235.077	219.576	222.394	248.313	239.277	254.386	294.962	323.826	373.488	415.208
77	PEV (Pre-Erythrocytic Vaccine)	3	0.35	10	0.1	None	NA	NA	NA	NA	NA	NA	NA	NA	6-39yo	0 yrs	None	0.7	0.81	0.93	0.93	NA	NA	1-5yo	0, 5, 10, 15, 20 yrs	None	0.7	0.81	0.93	0.93	NA	NA	0.4	Income and productivity gains from delivering vaccine (US$ / dose)	1.7378	4.05912	4.85792	5.37551	5.67508	40.7063	41.5926	41.9721	41.6718	41.2782	40.4193	39.3204	37.4961	35.3868	32.7341
78	PEV (Pre-Erythrocytic Vaccine)	3	0.35	10	0.1	None	NA	NA	NA	NA	NA	NA	NA	NA	6-39yo	0 yrs	None	0.7	0.81	0.93	0.93	NA	NA	1-5yo	0, 5, 10, 15, 20 yrs	None	0.5	0.69	0.85	0.85	NA	NA	0.4	Cases per 100,000 population	6716.31	4142.79	3241.93	2697.01	2369.07	2117.11	1908.18	1863.33	1934.25	2039.15	2225.47	2493.57	2797.83	3119.46	3612.39
78	PEV (Pre-Erythrocytic Vaccine)	3	0.35	10	0.1	None	NA	NA	NA	NA	NA	NA	NA	NA	6-39yo	0 yrs	None	0.7	0.81	0.93	0.93	NA	NA	1-5yo	0, 5, 10, 15, 20 yrs	None	0.5	0.69	0.85	0.85	NA	NA	0.4	Severe Cases per 100,000 population	110.691	67.5	53.0273	46.7545	42.9727	38.3	35.0364	36.6727	39.8455	43.4727	47.5273	54.5364	62.4818	71.9545	85.5818
78	PEV (Pre-Erythrocytic Vaccine)	3	0.35	10	0.1	None	NA	NA	NA	NA	NA	NA	NA	NA	6-39yo	0 yrs	None	0.7	0.81	0.93	0.93	NA	NA	1-5yo	0, 5, 10, 15, 20 yrs	None	0.5	0.69	0.85	0.85	NA	NA	0.4	Deaths per 100,000 population	22.9545	15.6455	12.8273	11.2091	10.5	9.70909	8.58182	8.78182	9.3	9.96364	11.3273	13.1273	14.1182	16.2364	19.0727
78	PEV (Pre-Erythrocytic Vaccine)	3	0.35	10	0.1	None	NA	NA	NA	NA	NA	NA	NA	NA	6-39yo	0 yrs	None	0.7	0.81	0.93	0.93	NA	NA	1-5yo	0, 5, 10, 15, 20 yrs	None	0.5	0.69	0.85	0.85	NA	NA	0.4	Cases in <5yo per 100,000 population	555.2	332.564	264.164	220.664	195.209	148.109	125	131.055	139.455	155.273	140.145	156.218	186.391	223.973	266.9
78	PEV (Pre-Erythrocytic Vaccine)	3	0.35	10	0.1	None	NA	NA	NA	NA	NA	NA	NA	NA	6-39yo	0 yrs	None	0.7	0.81	0.93	0.93	NA	NA	1-5yo	0, 5, 10, 15, 20 yrs	None	0.5	0.69	0.85	0.85	NA	NA	0.4	Severe Cases in <5yo per 100,000 population	27.4455	16.6273	13.5545	12.0636	11.0818	8.15455	6.64545	7.20909	7.90909	8.27273	7.86364	8.74545	9.83636	12.1727	14.0636
78	PEV (Pre-Erythrocytic Vaccine)	3	0.35	10	0.1	None	NA	NA	NA	NA	NA	NA	NA	NA	6-39yo	0 yrs	None	0.7	0.81	0.93	0.93	NA	NA	1-5yo	0, 5, 10, 15, 20 yrs	None	0.5	0.69	0.85	0.85	NA	NA	0.4	Deaths in < 5yo per 100,000 population	6.89091	5.68182	5.10909	4.22727	4.20909	3.88182	2.94545	3.25455	2.99091	3.19091	3.42727	3.94545	4.08182	4.46364	5.1
78	PEV (Pre-Erythrocytic Vaccine)	3	0.35	10	0.1	None	NA	NA	NA	NA	NA	NA	NA	NA	6-39yo	0 yrs	None	0.7	0.81	0.93	0.93	NA	NA	1-5yo	0, 5, 10, 15, 20 yrs	None	0.5	0.69	0.85	0.85	NA	NA	0.4	DALYs per 100,000 population	587.004	398.214	324.634	284.451	267.252	244.516	216.845	223.139	234.703	251.789	284.272	327.833	353.866	404.094	479.306
78	PEV (Pre-Erythrocytic Vaccine)	3	0.35	10	0.1	None	NA	NA	NA	NA	NA	NA	NA	NA	6-39yo	0 yrs	None	0.7	0.81	0.93	0.93	NA	NA	1-5yo	0, 5, 10, 15, 20 yrs	None	0.5	0.69	0.85	0.85	NA	NA	0.4	Income and productivity gains from delivering vaccine (US$ / dose)	1.73824	4.0791	4.9003	5.39478	5.69042	45.0418	46.4295	46.6695	46.0873	45.4107	44.0369	42.1263	39.9957	37.6737	34.2211
79	PEV (Pre-Erythrocytic Vaccine)	3	0.35	10	0.1	None	NA	NA	NA	NA	NA	NA	NA	NA	6-39yo	0 yrs	None	0.5	0.69	0.85	0.85	NA	NA	1-5yo	0, 5, 10, 15, 20 yrs	None	0.89	0.95	0.97	0.97	NA	NA	0.4	Cases per 100,000 population	6895.34	4489.91	3659.73	3056.18	2688.64	2445.07	2334.75	2345.15	2348.96	2484.05	2619.85	2785.47	3028.33	3383.98	3819.23
79	PEV (Pre-Erythrocytic Vaccine)	3	0.35	10	0.1	None	NA	NA	NA	NA	NA	NA	NA	NA	6-39yo	0 yrs	None	0.5	0.69	0.85	0.85	NA	NA	1-5yo	0, 5, 10, 15, 20 yrs	None	0.89	0.95	0.97	0.97	NA	NA	0.4	Severe Cases per 100,000 population	114.909	73.0364	62.2636	52.5455	47.8818	43.0545	42.4182	43.6455	47	51.5545	53	59.9273	64.4636	77.8727	88.3
79	PEV (Pre-Erythrocytic Vaccine)	3	0.35	10	0.1	None	NA	NA	NA	NA	NA	NA	NA	NA	6-39yo	0 yrs	None	0.5	0.69	0.85	0.85	NA	NA	1-5yo	0, 5, 10, 15, 20 yrs	None	0.89	0.95	0.97	0.97	NA	NA	0.4	Deaths per 100,000 population	25.4455	16.9	14.2	12.0273	11.2182	10.2364	10.6	10.1636	11.0818	11.9636	11.9091	13.9455	14.9182	17.8455	20.1091
79	PEV (Pre-Erythrocytic Vaccine)	3	0.35	10	0.1	None	NA	NA	NA	NA	NA	NA	NA	NA	6-39yo	0 yrs	None	0.5	0.69	0.85	0.85	NA	NA	1-5yo	0, 5, 10, 15, 20 yrs	None	0.89	0.95	0.97	0.97	NA	NA	0.4	Cases in <5yo per 100,000 population	535.2	335.618	286.845	251.618	223.1	164.018	146.473	159.918	169.109	187.618	161.318	166.391	201.427	247.855	280.409
79	PEV (Pre-Erythrocytic Vaccine)	3	0.35	10	0.1	None	NA	NA	NA	NA	NA	NA	NA	NA	6-39yo	0 yrs	None	0.5	0.69	0.85	0.85	NA	NA	1-5yo	0, 5, 10, 15, 20 yrs	None	0.89	0.95	0.97	0.97	NA	NA	0.4	Severe Cases in <5yo per 100,000 population	27.4182	17.3273	16.0727	13.2182	12.2364	8.92727	7.99091	8.44545	9.55455	10.1273	8.28182	9.16364	10.3909	13.6636	14.6818
79	PEV (Pre-Erythrocytic Vaccine)	3	0.35	10	0.1	None	NA	NA	NA	NA	NA	NA	NA	NA	6-39yo	0 yrs	None	0.5	0.69	0.85	0.85	NA	NA	1-5yo	0, 5, 10, 15, 20 yrs	None	0.89	0.95	0.97	0.97	NA	NA	0.4	Deaths in < 5yo per 100,000 population	7.83636	6.10909	5.10909	4.35455	4	3.42727	3.82727	3.58182	3.92727	3.75455	3.5	3.87273	4.25455	4.74545	4.68182
79	PEV (Pre-Erythrocytic Vaccine)	3	0.35	10	0.1	None	NA	NA	NA	NA	NA	NA	NA	NA	6-39yo	0 yrs	None	0.5	0.69	0.85	0.85	NA	NA	1-5yo	0, 5, 10, 15, 20 yrs	None	0.89	0.95	0.97	0.97	NA	NA	0.4	DALYs per 100,000 population	645.484	430.661	362.765	304.256	283.25	260.333	269.006	256.409	280.211	300.753	299.672	349.225	376.139	443.261	498.581
79	PEV (Pre-Erythrocytic Vaccine)	3	0.35	10	0.1	None	NA	NA	NA	NA	NA	NA	NA	NA	6-39yo	0 yrs	None	0.5	0.69	0.85	0.85	NA	NA	1-5yo	0, 5, 10, 15, 20 yrs	None	0.89	0.95	0.97	0.97	NA	NA	0.4	Income and productivity gains from delivering vaccine (US$ / dose)	1.66332	4.00771	4.81765	5.41381	5.77268	35.3151	35.8913	35.8099	35.7079	34.9529	34.133	33.1278	31.787	29.6362	27.0856
80	PEV (Pre-Erythrocytic Vaccine)	3	0.35	10	0.1	None	NA	NA	NA	NA	NA	NA	NA	NA	6-39yo	0 yrs	None	0.5	0.69	0.85	0.85	NA	NA	1-5yo	0, 5, 10, 15, 20 yrs	None	0.7	0.81	0.93	0.93	NA	NA	0.4	Cases per 100,000 population	6878.67	4464.19	3604.55	3064.53	2761.03	2549.05	2416.37	2401.87	2481.87	2670.45	2812.81	2998.32	3342.23	3777.62	4357.68
80	PEV (Pre-Erythrocytic Vaccine)	3	0.35	10	0.1	None	NA	NA	NA	NA	NA	NA	NA	NA	6-39yo	0 yrs	None	0.5	0.69	0.85	0.85	NA	NA	1-5yo	0, 5, 10, 15, 20 yrs	None	0.7	0.81	0.93	0.93	NA	NA	0.4	Severe Cases per 100,000 population	116.364	72.9091	61.5091	53.2091	50.7273	46.5364	45.2273	45.3455	50.0545	54.4909	58.7	64.0909	73.4091	85.9545	99.4818
80	PEV (Pre-Erythrocytic Vaccine)	3	0.35	10	0.1	None	NA	NA	NA	NA	NA	NA	NA	NA	6-39yo	0 yrs	None	0.5	0.69	0.85	0.85	NA	NA	1-5yo	0, 5, 10, 15, 20 yrs	None	0.7	0.81	0.93	0.93	NA	NA	0.4	Deaths per 100,000 population	25.7909	16.1273	14.4818	12.6	12.2	11.0091	10.5636	11.1455	11.9182	12.3273	13.7273	14.7818	16.2909	19.2545	21.0182
80	PEV (Pre-Erythrocytic Vaccine)	3	0.35	10	0.1	None	NA	NA	NA	NA	NA	NA	NA	NA	6-39yo	0 yrs	None	0.5	0.69	0.85	0.85	NA	NA	1-5yo	0, 5, 10, 15, 20 yrs	None	0.7	0.81	0.93	0.93	NA	NA	0.4	Cases in <5yo per 100,000 population	553.564	342.491	287.764	247.382	230.664	171.4	153.145	163.445	184.436	199.618	176.091	183.482	225.245	269.236	326.427
80	PEV (Pre-Erythrocytic Vaccine)	3	0.35	10	0.1	None	NA	NA	NA	NA	NA	NA	NA	NA	6-39yo	0 yrs	None	0.5	0.69	0.85	0.85	NA	NA	1-5yo	0, 5, 10, 15, 20 yrs	None	0.7	0.81	0.93	0.93	NA	NA	0.4	Severe Cases in <5yo per 100,000 population	27.4636	18.6182	15.2636	13.1182	12.3182	9.11818	8.42727	8.87273	10.1182	11.2273	9.47273	10.1273	12.1182	14.9909	17.5909
80	PEV (Pre-Erythrocytic Vaccine)	3	0.35	10	0.1	None	NA	NA	NA	NA	NA	NA	NA	NA	6-39yo	0 yrs	None	0.5	0.69	0.85	0.85	NA	NA	1-5yo	0, 5, 10, 15, 20 yrs	None	0.7	0.81	0.93	0.93	NA	NA	0.4	Deaths in < 5yo per 100,000 population	7.6	5.75455	5.42727	4.74545	4.60909	3.74545	3.59091	3.68182	4.11818	4.1	4.14545	4.17273	4.30909	4.95455	5.35455
80	PEV (Pre-Erythrocytic Vaccine)	3	0.35	10	0.1	None	NA	NA	NA	NA	NA	NA	NA	NA	6-39yo	0 yrs	None	0.5	0.69	0.85	0.85	NA	NA	1-5yo	0, 5, 10, 15, 20 yrs	None	0.7	0.81	0.93	0.93	NA	NA	0.4	DALYs per 100,000 population	653.459	409.961	368.655	319.429	310.284	277.318	268.242	280.08	300.26	312.439	345.498	369.168	408.044	480.302	528.912
80	PEV (Pre-Erythrocytic Vaccine)	3	0.35	10	0.1	None	NA	NA	NA	NA	NA	NA	NA	NA	6-39yo	0 yrs	None	0.5	0.69	0.85	0.85	NA	NA	1-5yo	0, 5, 10, 15, 20 yrs	None	0.7	0.81	0.93	0.93	NA	NA	0.4	Income and productivity gains from delivering vaccine (US$ / dose)	1.70876	4.09041	4.93631	5.47121	5.77495	37.5409	38.2921	38.4031	37.8082	36.6573	35.6814	34.5169	32.3741	29.5797	25.945
81	PEV (Pre-Erythrocytic Vaccine)	3	0.35	10	0.1	None	NA	NA	NA	NA	NA	NA	NA	NA	6-39yo	0 yrs	None	0.5	0.69	0.85	0.85	NA	NA	1-5yo	0, 5, 10, 15, 20 yrs	None	0.5	0.69	0.85	0.85	NA	NA	0.4	Cases per 100,000 population	6903.84	4475.21	3645.46	3116.9	2768.6	2515.27	2375.36	2322.91	2367.21	2516.53	2726.74	2949.64	3288.15	3784.11	4289.4
81	PEV (Pre-Erythrocytic Vaccine)	3	0.35	10	0.1	None	NA	NA	NA	NA	NA	NA	NA	NA	6-39yo	0 yrs	None	0.5	0.69	0.85	0.85	NA	NA	1-5yo	0, 5, 10, 15, 20 yrs	None	0.5	0.69	0.85	0.85	NA	NA	0.4	Severe Cases per 100,000 population	114.082	73.1909	60.8909	55.2364	50.7364	44.9636	44.4364	45.3	47.0818	52.7818	57.1364	63.5182	72.9909	85.7273	99.1545
81	PEV (Pre-Erythrocytic Vaccine)	3	0.35	10	0.1	None	NA	NA	NA	NA	NA	NA	NA	NA	6-39yo	0 yrs	None	0.5	0.69	0.85	0.85	NA	NA	1-5yo	0, 5, 10, 15, 20 yrs	None	0.5	0.69	0.85	0.85	NA	NA	0.4	Deaths per 100,000 population	25.0636	17.1364	14.1273	13.3364	11.1636	11.2364	10.4364	10.8	11.1364	11.8182	13.2818	14.5727	16.6091	18.4455	21.3545
81	PEV (Pre-Erythrocytic Vaccine)	3	0.35	10	0.1	None	NA	NA	NA	NA	NA	NA	NA	NA	6-39yo	0 yrs	None	0.5	0.69	0.85	0.85	NA	NA	1-5yo	0, 5, 10, 15, 20 yrs	None	0.5	0.69	0.85	0.85	NA	NA	0.4	Cases in <5yo per 100,000 population	558.991	358.345	292.427	253.055	225.836	173.555	155.009	162.864	173.518	191.227	171	183.527	217.145	267.409	323.091
81	PEV (Pre-Erythrocytic Vaccine)	3	0.35	10	0.1	None	NA	NA	NA	NA	NA	NA	NA	NA	6-39yo	0 yrs	None	0.5	0.69	0.85	0.85	NA	NA	1-5yo	0, 5, 10, 15, 20 yrs	None	0.5	0.69	0.85	0.85	NA	NA	0.4	Severe Cases in <5yo per 100,000 population	28.7545	18.2182	15.1182	13.5273	12.2818	9.31818	8.59091	9.06364	10.0091	10.6182	9.4	10.0273	12.0636	14.9636	17.6909
81	PEV (Pre-Erythrocytic Vaccine)	3	0.35	10	0.1	None	NA	NA	NA	NA	NA	NA	NA	NA	6-39yo	0 yrs	None	0.5	0.69	0.85	0.85	NA	NA	1-5yo	0, 5, 10, 15, 20 yrs	None	0.5	0.69	0.85	0.85	NA	NA	0.4	Deaths in < 5yo per 100,000 population	7.98182	5.63636	5	5.03636	4.13636	4.26364	3.55455	3.58182	3.95455	4.08182	3.71818	3.79091	4.52727	5	5.13636
81	PEV (Pre-Erythrocytic Vaccine)	3	0.35	10	0.1	None	NA	NA	NA	NA	NA	NA	NA	NA	6-39yo	0 yrs	None	0.5	0.69	0.85	0.85	NA	NA	1-5yo	0, 5, 10, 15, 20 yrs	None	0.5	0.69	0.85	0.85	NA	NA	0.4	DALYs per 100,000 population	637.864	433.88	360.355	338.71	282.739	285.197	265.22	271.871	280.597	298.324	332.575	366.967	414.654	462.73	530.512
81	PEV (Pre-Erythrocytic Vaccine)	3	0.35	10	0.1	None	NA	NA	NA	NA	NA	NA	NA	NA	6-39yo	0 yrs	None	0.5	0.69	0.85	0.85	NA	NA	1-5yo	0, 5, 10, 15, 20 yrs	None	0.5	0.69	0.85	0.85	NA	NA	0.4	Income and productivity gains from delivering vaccine (US$ / dose)	1.72091	4.158	4.98529	5.51146	5.85624	42.2623	43.1681	43.4757	43.1325	42.0659	40.5457	38.9415	36.5418	33.0385	29.5189
82	PEV (Pre-Erythrocytic Vaccine)	3	0.35	10	1	None	NA	NA	NA	NA	NA	NA	NA	NA	6-39yo	0 yrs	None	0.89	0.95	0.97	0.97	NA	NA	1-5yo	0, 5, 10, 15, 20 yrs	None	0.89	0.95	0.97	0.97	NA	NA	0.4	Cases per 100,000 population	65137	38241.5	28944.9	23143.5	19754.5	17637.5	15527.5	15213.7	15376	15866.6	17470.1	18526.8	20400.5	23554.9	28209.6
82	PEV (Pre-Erythrocytic Vaccine)	3	0.35	10	1	None	NA	NA	NA	NA	NA	NA	NA	NA	6-39yo	0 yrs	None	0.89	0.95	0.97	0.97	NA	NA	1-5yo	0, 5, 10, 15, 20 yrs	None	0.89	0.95	0.97	0.97	NA	NA	0.4	Severe Cases per 100,000 population	1092.64	626.182	482.636	400	350.818	313.273	290.273	301.545	308.545	330.727	381.273	415.727	454.273	559.545	673.273
82	PEV (Pre-Erythrocytic Vaccine)	3	0.35	10	1	None	NA	NA	NA	NA	NA	NA	NA	NA	6-39yo	0 yrs	None	0.89	0.95	0.97	0.97	NA	NA	1-5yo	0, 5, 10, 15, 20 yrs	None	0.89	0.95	0.97	0.97	NA	NA	0.4	Deaths per 100,000 population	240.182	147.455	120	94.4545	86.2727	82.8182	71.6364	75.9091	75.0909	80.8182	92	102.455	110.636	128	155.364
82	PEV (Pre-Erythrocytic Vaccine)	3	0.35	10	1	None	NA	NA	NA	NA	NA	NA	NA	NA	6-39yo	0 yrs	None	0.89	0.95	0.97	0.97	NA	NA	1-5yo	0, 5, 10, 15, 20 yrs	None	0.89	0.95	0.97	0.97	NA	NA	0.4	Cases in <5yo per 100,000 population	5289.55	3034.73	2335.45	1920.64	1666.82	1209.18	996.909	1048.45	1139.27	1196.64	1066.36	1104.36	1301.36	1657.73	2061.73
82	PEV (Pre-Erythrocytic Vaccine)	3	0.35	10	1	None	NA	NA	NA	NA	NA	NA	NA	NA	6-39yo	0 yrs	None	0.89	0.95	0.97	0.97	NA	NA	1-5yo	0, 5, 10, 15, 20 yrs	None	0.89	0.95	0.97	0.97	NA	NA	0.4	Severe Cases in <5yo per 100,000 population	270.091	159.636	118.909	101.364	92.9091	61.5455	55.1818	59.4545	62.1818	65.3636	58.6364	62.5455	70.0909	92.5455	108.636
82	PEV (Pre-Erythrocytic Vaccine)	3	0.35	10	1	None	NA	NA	NA	NA	NA	NA	NA	NA	6-39yo	0 yrs	None	0.89	0.95	0.97	0.97	NA	NA	1-5yo	0, 5, 10, 15, 20 yrs	None	0.89	0.95	0.97	0.97	NA	NA	0.4	Deaths in < 5yo per 100,000 population	75.5455	54	45.5455	36.7273	33.8182	30.9091	26.4545	26.2727	25.2727	29.3636	31.7273	30.9091	30.7273	34.7273	43.1818
82	PEV (Pre-Erythrocytic Vaccine)	3	0.35	10	1	None	NA	NA	NA	NA	NA	NA	NA	NA	6-39yo	0 yrs	None	0.89	0.95	0.97	0.97	NA	NA	1-5yo	0, 5, 10, 15, 20 yrs	None	0.89	0.95	0.97	0.97	NA	NA	0.4	DALYs per 100,000 population	6096.43	3724.67	3026.81	2392.96	2202.65	2080.1	1810.05	1922.52	1872.22	2035.79	2320.37	2531.69	2767.63	3202.18	3889.17
82	PEV (Pre-Erythrocytic Vaccine)	3	0.35	10	1	None	NA	NA	NA	NA	NA	NA	NA	NA	6-39yo	0 yrs	None	0.89	0.95	0.97	0.97	NA	NA	1-5yo	0, 5, 10, 15, 20 yrs	None	0.89	0.95	0.97	0.97	NA	NA	0.4	Income and productivity gains from delivering vaccine (US$ / dose)	1.74242	3.97653	4.74439	5.22427	5.51095	39.2697	40.427	40.5661	40.4347	40.1558	39.1921	38.5343	37.4734	35.5999	32.8937
83	PEV (Pre-Erythrocytic Vaccine)	3	0.35	10	1	None	NA	NA	NA	NA	NA	NA	NA	NA	6-39yo	0 yrs	None	0.89	0.95	0.97	0.97	NA	NA	1-5yo	0, 5, 10, 15, 20 yrs	None	0.7	0.81	0.93	0.93	NA	NA	0.4	Cases per 100,000 population	65159.7	38568.2	29266.6	23407.9	20160.3	17888.2	16243.5	15473.8	15214.2	16677.5	17644.5	19663.5	22271.7	25022.3	29351.5
83	PEV (Pre-Erythrocytic Vaccine)	3	0.35	10	1	None	NA	NA	NA	NA	NA	NA	NA	NA	6-39yo	0 yrs	None	0.89	0.95	0.97	0.97	NA	NA	1-5yo	0, 5, 10, 15, 20 yrs	None	0.7	0.81	0.93	0.93	NA	NA	0.4	Severe Cases per 100,000 population	1078.09	626.182	504.182	402.909	373.818	323	303.364	297.364	319.364	353	378	427.818	513.182	588.182	713.091
83	PEV (Pre-Erythrocytic Vaccine)	3	0.35	10	1	None	NA	NA	NA	NA	NA	NA	NA	NA	6-39yo	0 yrs	None	0.89	0.95	0.97	0.97	NA	NA	1-5yo	0, 5, 10, 15, 20 yrs	None	0.7	0.81	0.93	0.93	NA	NA	0.4	Deaths per 100,000 population	235.818	151.727	124.273	99.0909	96	82.4545	79.4545	70.8182	77	87.0909	88.5455	100	119.273	135.909	155.909
83	PEV (Pre-Erythrocytic Vaccine)	3	0.35	10	1	None	NA	NA	NA	NA	NA	NA	NA	NA	6-39yo	0 yrs	None	0.89	0.95	0.97	0.97	NA	NA	1-5yo	0, 5, 10, 15, 20 yrs	None	0.7	0.81	0.93	0.93	NA	NA	0.4	Cases in <5yo per 100,000 population	5390.18	3049.82	2378.82	1928	1721.91	1195.36	1023.82	1068.09	1103.18	1230.82	1106.27	1172.36	1428.36	1774.45	2162
83	PEV (Pre-Erythrocytic Vaccine)	3	0.35	10	1	None	NA	NA	NA	NA	NA	NA	NA	NA	6-39yo	0 yrs	None	0.89	0.95	0.97	0.97	NA	NA	1-5yo	0, 5, 10, 15, 20 yrs	None	0.7	0.81	0.93	0.93	NA	NA	0.4	Severe Cases in <5yo per 100,000 population	270.545	160	125.909	101.273	96.3636	62.7273	56.6364	53.6364	68	64.1818	58.4545	63.2727	80.0909	95.8182	120.455
83	PEV (Pre-Erythrocytic Vaccine)	3	0.35	10	1	None	NA	NA	NA	NA	NA	NA	NA	NA	6-39yo	0 yrs	None	0.89	0.95	0.97	0.97	NA	NA	1-5yo	0, 5, 10, 15, 20 yrs	None	0.7	0.81	0.93	0.93	NA	NA	0.4	Deaths in < 5yo per 100,000 population	79.0909	55.6364	46.0909	39.3636	38.3636	29.1818	29.5455	24.2727	26	31.4545	28.5455	29.9091	32.1818	36.7273	41.3636
83	PEV (Pre-Erythrocytic Vaccine)	3	0.35	10	1	None	NA	NA	NA	NA	NA	NA	NA	NA	6-39yo	0 yrs	None	0.89	0.95	0.97	0.97	NA	NA	1-5yo	0, 5, 10, 15, 20 yrs	None	0.7	0.81	0.93	0.93	NA	NA	0.4	DALYs per 100,000 population	5990.48	3861.36	3163.05	2489.69	2399.68	2085.09	2004.43	1792.4	1932.13	2179.64	2244.86	2484.52	2949.01	3376.26	3903.05
83	PEV (Pre-Erythrocytic Vaccine)	3	0.35	10	1	None	NA	NA	NA	NA	NA	NA	NA	NA	6-39yo	0 yrs	None	0.89	0.95	0.97	0.97	NA	NA	1-5yo	0, 5, 10, 15, 20 yrs	None	0.7	0.81	0.93	0.93	NA	NA	0.4	Income and productivity gains from delivering vaccine (US$ / dose)	1.76859	3.98975	4.76806	5.25978	5.53373	42.3245	43.3165	43.7392	43.8541	42.9476	42.2877	41.0002	39.3647	37.6065	34.87
84	PEV (Pre-Erythrocytic Vaccine)	3	0.35	10	1	None	NA	NA	NA	NA	NA	NA	NA	NA	6-39yo	0 yrs	None	0.89	0.95	0.97	0.97	NA	NA	1-5yo	0, 5, 10, 15, 20 yrs	None	0.5	0.69	0.85	0.85	NA	NA	0.4	Cases per 100,000 population	65462.1	38400	29469.6	23679.6	20011.9	17843.9	15440.2	14889.5	14560.4	15866.2	16899.8	18537.4	21031.8	24734.3	29108.4
84	PEV (Pre-Erythrocytic Vaccine)	3	0.35	10	1	None	NA	NA	NA	NA	NA	NA	NA	NA	6-39yo	0 yrs	None	0.89	0.95	0.97	0.97	NA	NA	1-5yo	0, 5, 10, 15, 20 yrs	None	0.5	0.69	0.85	0.85	NA	NA	0.4	Severe Cases per 100,000 population	1099	630	483.182	412.636	359.273	328.091	291.818	297.091	300.091	337.182	362.818	413.364	474.818	588.636	705.182
84	PEV (Pre-Erythrocytic Vaccine)	3	0.35	10	1	None	NA	NA	NA	NA	NA	NA	NA	NA	6-39yo	0 yrs	None	0.89	0.95	0.97	0.97	NA	NA	1-5yo	0, 5, 10, 15, 20 yrs	None	0.5	0.69	0.85	0.85	NA	NA	0.4	Deaths per 100,000 population	235.091	153.182	119.091	104.818	90.6364	82.7273	76.4545	71.9091	73.6364	82.5455	85.9091	102.818	112.636	136.182	158
84	PEV (Pre-Erythrocytic Vaccine)	3	0.35	10	1	None	NA	NA	NA	NA	NA	NA	NA	NA	6-39yo	0 yrs	None	0.89	0.95	0.97	0.97	NA	NA	1-5yo	0, 5, 10, 15, 20 yrs	None	0.5	0.69	0.85	0.85	NA	NA	0.4	Cases in <5yo per 100,000 population	5510.91	3144.64	2385.45	1999.27	1682	1234.45	1007.36	1026	1067	1207	1061.55	1103.91	1366.18	1737.27	2131.55
84	PEV (Pre-Erythrocytic Vaccine)	3	0.35	10	1	None	NA	NA	NA	NA	NA	NA	NA	NA	6-39yo	0 yrs	None	0.89	0.95	0.97	0.97	NA	NA	1-5yo	0, 5, 10, 15, 20 yrs	None	0.5	0.69	0.85	0.85	NA	NA	0.4	Severe Cases in <5yo per 100,000 population	281.545	163.273	126.273	108.727	89	67.1818	52.0909	57.4545	60.2727	64.0909	52	64.5455	74.0909	97	114.727
84	PEV (Pre-Erythrocytic Vaccine)	3	0.35	10	1	None	NA	NA	NA	NA	NA	NA	NA	NA	6-39yo	0 yrs	None	0.89	0.95	0.97	0.97	NA	NA	1-5yo	0, 5, 10, 15, 20 yrs	None	0.5	0.69	0.85	0.85	NA	NA	0.4	Deaths in < 5yo per 100,000 population	72.4545	56.5455	45.9091	39	37.2727	31.9091	28.0909	25.9091	27.5455	28.1818	26.5455	32.7273	32.4545	39.4545	42.7273
84	PEV (Pre-Erythrocytic Vaccine)	3	0.35	10	1	None	NA	NA	NA	NA	NA	NA	NA	NA	6-39yo	0 yrs	None	0.89	0.95	0.97	0.97	NA	NA	1-5yo	0, 5, 10, 15, 20 yrs	None	0.5	0.69	0.85	0.85	NA	NA	0.4	DALYs per 100,000 population	5974.46	3881.65	3019.91	2636.18	2272.7	2079.34	1926.25	1801.09	1871.59	2069.03	2169.96	2575.98	2819.25	3404.62	3952.59
84	PEV (Pre-Erythrocytic Vaccine)	3	0.35	10	1	None	NA	NA	NA	NA	NA	NA	NA	NA	6-39yo	0 yrs	None	0.89	0.95	0.97	0.97	NA	NA	1-5yo	0, 5, 10, 15, 20 yrs	None	0.5	0.69	0.85	0.85	NA	NA	0.4	Income and productivity gains from delivering vaccine (US$ / dose)	1.76978	4.06795	4.82261	5.31693	5.62754	47.291	48.9204	49.2357	49.4023	48.5328	46.8116	45.6479	43.9552	41.3281	38.3444
85	PEV (Pre-Erythrocytic Vaccine)	3	0.35	10	1	None	NA	NA	NA	NA	NA	NA	NA	NA	6-39yo	0 yrs	None	0.7	0.81	0.93	0.93	NA	NA	1-5yo	0, 5, 10, 15, 20 yrs	None	0.89	0.95	0.97	0.97	NA	NA	0.4	Cases per 100,000 population	66798.9	40829.4	31286.4	26134.5	22141.9	20305.3	18192	17915.1	18420.7	19006.3	20091.6	22246.6	25169.2	27897.5	32624.5
85	PEV (Pre-Erythrocytic Vaccine)	3	0.35	10	1	None	NA	NA	NA	NA	NA	NA	NA	NA	6-39yo	0 yrs	None	0.7	0.81	0.93	0.93	NA	NA	1-5yo	0, 5, 10, 15, 20 yrs	None	0.89	0.95	0.97	0.97	NA	NA	0.4	Severe Cases per 100,000 population	1107	651.455	512	456.182	407.818	357.455	337.727	348.455	371.818	405.909	432	477.273	560.364	657.091	766.818
85	PEV (Pre-Erythrocytic Vaccine)	3	0.35	10	1	None	NA	NA	NA	NA	NA	NA	NA	NA	6-39yo	0 yrs	None	0.7	0.81	0.93	0.93	NA	NA	1-5yo	0, 5, 10, 15, 20 yrs	None	0.89	0.95	0.97	0.97	NA	NA	0.4	Deaths per 100,000 population	239.636	155.545	125.273	114.545	99.3636	86.9091	87.8182	87	92.9091	94.2727	104.364	112.636	127.636	150.182	174.364
85	PEV (Pre-Erythrocytic Vaccine)	3	0.35	10	1	None	NA	NA	NA	NA	NA	NA	NA	NA	6-39yo	0 yrs	None	0.7	0.81	0.93	0.93	NA	NA	1-5yo	0, 5, 10, 15, 20 yrs	None	0.89	0.95	0.97	0.97	NA	NA	0.4	Cases in <5yo per 100,000 population	5329.64	3160.55	2473.91	2127.91	1852.91	1392.64	1149.18	1218.09	1358.45	1436.18	1222.64	1302.27	1638.55	1969.64	2423
85	PEV (Pre-Erythrocytic Vaccine)	3	0.35	10	1	None	NA	NA	NA	NA	NA	NA	NA	NA	6-39yo	0 yrs	None	0.7	0.81	0.93	0.93	NA	NA	1-5yo	0, 5, 10, 15, 20 yrs	None	0.89	0.95	0.97	0.97	NA	NA	0.4	Severe Cases in <5yo per 100,000 population	264.545	162.818	125.545	116.364	100.364	74.5455	62.9091	66.9091	71	78.8182	69.0909	71.7273	89.1818	106.545	130.636
85	PEV (Pre-Erythrocytic Vaccine)	3	0.35	10	1	None	NA	NA	NA	NA	NA	NA	NA	NA	6-39yo	0 yrs	None	0.7	0.81	0.93	0.93	NA	NA	1-5yo	0, 5, 10, 15, 20 yrs	None	0.89	0.95	0.97	0.97	NA	NA	0.4	Deaths in < 5yo per 100,000 population	72.4545	56.9091	46.9091	45.1818	37.4545	32.2727	34.0909	31.9091	31.5455	33.0909	33.0909	34.4545	36.7273	43.8182	45.0909
85	PEV (Pre-Erythrocytic Vaccine)	3	0.35	10	1	None	NA	NA	NA	NA	NA	NA	NA	NA	6-39yo	0 yrs	None	0.7	0.81	0.93	0.93	NA	NA	1-5yo	0, 5, 10, 15, 20 yrs	None	0.89	0.95	0.97	0.97	NA	NA	0.4	DALYs per 100,000 population	6073.06	3960.8	3180.89	2891.77	2511.58	2207.47	2212.4	2195.32	2341.47	2389.48	2624.62	2833.9	3203.58	3758.18	4341.56
85	PEV (Pre-Erythrocytic Vaccine)	3	0.35	10	1	None	NA	NA	NA	NA	NA	NA	NA	NA	6-39yo	0 yrs	None	0.7	0.81	0.93	0.93	NA	NA	1-5yo	0, 5, 10, 15, 20 yrs	None	0.89	0.95	0.97	0.97	NA	NA	0.4	Income and productivity gains from delivering vaccine (US$ / dose)	1.71664	4.02474	4.86485	5.32214	5.67706	37.7371	38.9013	39.0221	38.6757	38.3414	37.6512	36.3705	34.6789	33.0621	30.3502
86	PEV (Pre-Erythrocytic Vaccine)	3	0.35	10	1	None	NA	NA	NA	NA	NA	NA	NA	NA	6-39yo	0 yrs	None	0.7	0.81	0.93	0.93	NA	NA	1-5yo	0, 5, 10, 15, 20 yrs	None	0.7	0.81	0.93	0.93	NA	NA	0.4	Cases per 100,000 population	66762.2	40921.1	32035.6	26272.7	22903.5	20547.3	18998	18371.3	18788.8	19393.8	20650.6	22339	25306.5	28584.9	32744.1
86	PEV (Pre-Erythrocytic Vaccine)	3	0.35	10	1	None	NA	NA	NA	NA	NA	NA	NA	NA	6-39yo	0 yrs	None	0.7	0.81	0.93	0.93	NA	NA	1-5yo	0, 5, 10, 15, 20 yrs	None	0.7	0.81	0.93	0.93	NA	NA	0.4	Severe Cases per 100,000 population	1120	664.091	534.273	449	417.818	366.273	365.364	358.364	384.909	402.727	433.545	492.727	564.909	657.455	775.273
86	PEV (Pre-Erythrocytic Vaccine)	3	0.35	10	1	None	NA	NA	NA	NA	NA	NA	NA	NA	6-39yo	0 yrs	None	0.7	0.81	0.93	0.93	NA	NA	1-5yo	0, 5, 10, 15, 20 yrs	None	0.7	0.81	0.93	0.93	NA	NA	0.4	Deaths per 100,000 population	242	152.909	128.273	108.455	102.273	93.4545	86.0909	88.5455	98.4545	94.7273	101.364	118.545	130.727	149.455	165.273
86	PEV (Pre-Erythrocytic Vaccine)	3	0.35	10	1	None	NA	NA	NA	NA	NA	NA	NA	NA	6-39yo	0 yrs	None	0.7	0.81	0.93	0.93	NA	NA	1-5yo	0, 5, 10, 15, 20 yrs	None	0.7	0.81	0.93	0.93	NA	NA	0.4	Cases in <5yo per 100,000 population	5394.27	3205.45	2609	2142.27	1898.82	1384.27	1210.73	1265.73	1384.45	1457.73	1280.27	1363.82	1668.45	2026.27	2422.36
86	PEV (Pre-Erythrocytic Vaccine)	3	0.35	10	1	None	NA	NA	NA	NA	NA	NA	NA	NA	6-39yo	0 yrs	None	0.7	0.81	0.93	0.93	NA	NA	1-5yo	0, 5, 10, 15, 20 yrs	None	0.7	0.81	0.93	0.93	NA	NA	0.4	Severe Cases in <5yo per 100,000 population	272.818	165.364	135.636	113.364	106.636	72.7273	65.3636	69.7273	74.0909	78.8182	69.4545	76.8182	91.1818	110	133.273
86	PEV (Pre-Erythrocytic Vaccine)	3	0.35	10	1	None	NA	NA	NA	NA	NA	NA	NA	NA	6-39yo	0 yrs	None	0.7	0.81	0.93	0.93	NA	NA	1-5yo	0, 5, 10, 15, 20 yrs	None	0.7	0.81	0.93	0.93	NA	NA	0.4	Deaths in < 5yo per 100,000 population	72.3636	53.2727	48	40.3636	40.4545	33.2727	32.7273	30.8182	34.7273	33.5455	31.1818	34.8182	38.2727	40.5455	43
86	PEV (Pre-Erythrocytic Vaccine)	3	0.35	10	1	None	NA	NA	NA	NA	NA	NA	NA	NA	6-39yo	0 yrs	None	0.7	0.81	0.93	0.93	NA	NA	1-5yo	0, 5, 10, 15, 20 yrs	None	0.7	0.81	0.93	0.93	NA	NA	0.4	DALYs per 100,000 population	6222.54	3890.07	3237	2738.12	2583.86	2350.77	2195.76	2223.94	2483.13	2392.77	2543.86	2949.62	3238.26	3734.88	4152.08
86	PEV (Pre-Erythrocytic Vaccine)	3	0.35	10	1	None	NA	NA	NA	NA	NA	NA	NA	NA	6-39yo	0 yrs	None	0.7	0.81	0.93	0.93	NA	NA	1-5yo	0, 5, 10, 15, 20 yrs	None	0.7	0.81	0.93	0.93	NA	NA	0.4	Income and productivity gains from delivering vaccine (US$ / dose)	1.7378	4.05912	4.85792	5.37551	5.67508	40.7063	41.5926	41.9721	41.6718	41.2782	40.4193	39.3204	37.4961	35.3868	32.7341
87	PEV (Pre-Erythrocytic Vaccine)	3	0.35	10	1	None	NA	NA	NA	NA	NA	NA	NA	NA	6-39yo	0 yrs	None	0.7	0.81	0.93	0.93	NA	NA	1-5yo	0, 5, 10, 15, 20 yrs	None	0.5	0.69	0.85	0.85	NA	NA	0.4	Cases per 100,000 population	67163.1	41427.9	32419.3	26970.1	23690.7	21171.1	19081.8	18633.3	19342.5	20391.5	22254.7	24935.7	27978.3	31194.6	36123.9
87	PEV (Pre-Erythrocytic Vaccine)	3	0.35	10	1	None	NA	NA	NA	NA	NA	NA	NA	NA	6-39yo	0 yrs	None	0.7	0.81	0.93	0.93	NA	NA	1-5yo	0, 5, 10, 15, 20 yrs	None	0.5	0.69	0.85	0.85	NA	NA	0.4	Severe Cases per 100,000 population	1106.91	675	530.273	467.545	429.727	383	350.364	366.727	398.455	434.727	475.273	545.364	624.818	719.545	855.818
87	PEV (Pre-Erythrocytic Vaccine)	3	0.35	10	1	None	NA	NA	NA	NA	NA	NA	NA	NA	6-39yo	0 yrs	None	0.7	0.81	0.93	0.93	NA	NA	1-5yo	0, 5, 10, 15, 20 yrs	None	0.5	0.69	0.85	0.85	NA	NA	0.4	Deaths per 100,000 population	229.545	156.455	128.273	112.091	105	97.0909	85.8182	87.8182	93	99.6364	113.273	131.273	141.182	162.364	190.727
87	PEV (Pre-Erythrocytic Vaccine)	3	0.35	10	1	None	NA	NA	NA	NA	NA	NA	NA	NA	6-39yo	0 yrs	None	0.7	0.81	0.93	0.93	NA	NA	1-5yo	0, 5, 10, 15, 20 yrs	None	0.5	0.69	0.85	0.85	NA	NA	0.4	Cases in <5yo per 100,000 population	5552	3325.64	2641.64	2206.64	1952.09	1481.09	1250	1310.55	1394.55	1552.73	1401.45	1562.18	1863.91	2239.73	2669
87	PEV (Pre-Erythrocytic Vaccine)	3	0.35	10	1	None	NA	NA	NA	NA	NA	NA	NA	NA	6-39yo	0 yrs	None	0.7	0.81	0.93	0.93	NA	NA	1-5yo	0, 5, 10, 15, 20 yrs	None	0.5	0.69	0.85	0.85	NA	NA	0.4	Severe Cases in <5yo per 100,000 population	274.455	166.273	135.545	120.636	110.818	81.5455	66.4545	72.0909	79.0909	82.7273	78.6364	87.4545	98.3636	121.727	140.636
87	PEV (Pre-Erythrocytic Vaccine)	3	0.35	10	1	None	NA	NA	NA	NA	NA	NA	NA	NA	6-39yo	0 yrs	None	0.7	0.81	0.93	0.93	NA	NA	1-5yo	0, 5, 10, 15, 20 yrs	None	0.5	0.69	0.85	0.85	NA	NA	0.4	Deaths in < 5yo per 100,000 population	68.9091	56.8182	51.0909	42.2727	42.0909	38.8182	29.4545	32.5455	29.9091	31.9091	34.2727	39.4545	40.8182	44.6364	51
87	PEV (Pre-Erythrocytic Vaccine)	3	0.35	10	1	None	NA	NA	NA	NA	NA	NA	NA	NA	6-39yo	0 yrs	None	0.7	0.81	0.93	0.93	NA	NA	1-5yo	0, 5, 10, 15, 20 yrs	None	0.5	0.69	0.85	0.85	NA	NA	0.4	DALYs per 100,000 population	5870.04	3982.14	3246.34	2844.51	2672.52	2445.16	2168.45	2231.39	2347.03	2517.89	2842.72	3278.33	3538.66	4040.94	4793.06
87	PEV (Pre-Erythrocytic Vaccine)	3	0.35	10	1	None	NA	NA	NA	NA	NA	NA	NA	NA	6-39yo	0 yrs	None	0.7	0.81	0.93	0.93	NA	NA	1-5yo	0, 5, 10, 15, 20 yrs	None	0.5	0.69	0.85	0.85	NA	NA	0.4	Income and productivity gains from delivering vaccine (US$ / dose)	1.73824	4.0791	4.9003	5.39478	5.69042	45.0418	46.4295	46.6695	46.0873	45.4107	44.0369	42.1263	39.9957	37.6737	34.2211
88	PEV (Pre-Erythrocytic Vaccine)	3	0.35	10	1	None	NA	NA	NA	NA	NA	NA	NA	NA	6-39yo	0 yrs	None	0.5	0.69	0.85	0.85	NA	NA	1-5yo	0, 5, 10, 15, 20 yrs	None	0.89	0.95	0.97	0.97	NA	NA	0.4	Cases per 100,000 population	68953.4	44899.1	36597.3	30561.8	26886.4	24450.7	23347.5	23451.5	23489.6	24840.5	26198.5	27854.7	30283.3	33839.8	38192.3
88	PEV (Pre-Erythrocytic Vaccine)	3	0.35	10	1	None	NA	NA	NA	NA	NA	NA	NA	NA	6-39yo	0 yrs	None	0.5	0.69	0.85	0.85	NA	NA	1-5yo	0, 5, 10, 15, 20 yrs	None	0.89	0.95	0.97	0.97	NA	NA	0.4	Severe Cases per 100,000 population	1149.09	730.364	622.636	525.455	478.818	430.545	424.182	436.455	470	515.545	530	599.273	644.636	778.727	883
88	PEV (Pre-Erythrocytic Vaccine)	3	0.35	10	1	None	NA	NA	NA	NA	NA	NA	NA	NA	6-39yo	0 yrs	None	0.5	0.69	0.85	0.85	NA	NA	1-5yo	0, 5, 10, 15, 20 yrs	None	0.89	0.95	0.97	0.97	NA	NA	0.4	Deaths per 100,000 population	254.455	169	142	120.273	112.182	102.364	106	101.636	110.818	119.636	119.091	139.455	149.182	178.455	201.091
88	PEV (Pre-Erythrocytic Vaccine)	3	0.35	10	1	None	NA	NA	NA	NA	NA	NA	NA	NA	6-39yo	0 yrs	None	0.5	0.69	0.85	0.85	NA	NA	1-5yo	0, 5, 10, 15, 20 yrs	None	0.89	0.95	0.97	0.97	NA	NA	0.4	Cases in <5yo per 100,000 population	5352	3356.18	2868.45	2516.18	2231	1640.18	1464.73	1599.18	1691.09	1876.18	1613.18	1663.91	2014.27	2478.55	2804.09
88	PEV (Pre-Erythrocytic Vaccine)	3	0.35	10	1	None	NA	NA	NA	NA	NA	NA	NA	NA	6-39yo	0 yrs	None	0.5	0.69	0.85	0.85	NA	NA	1-5yo	0, 5, 10, 15, 20 yrs	None	0.89	0.95	0.97	0.97	NA	NA	0.4	Severe Cases in <5yo per 100,000 population	274.182	173.273	160.727	132.182	122.364	89.2727	79.9091	84.4545	95.5455	101.273	82.8182	91.6364	103.909	136.636	146.818
88	PEV (Pre-Erythrocytic Vaccine)	3	0.35	10	1	None	NA	NA	NA	NA	NA	NA	NA	NA	6-39yo	0 yrs	None	0.5	0.69	0.85	0.85	NA	NA	1-5yo	0, 5, 10, 15, 20 yrs	None	0.89	0.95	0.97	0.97	NA	NA	0.4	Deaths in < 5yo per 100,000 population	78.3636	61.0909	51.0909	43.5455	40	34.2727	38.2727	35.8182	39.2727	37.5455	35	38.7273	42.5455	47.4545	46.8182
88	PEV (Pre-Erythrocytic Vaccine)	3	0.35	10	1	None	NA	NA	NA	NA	NA	NA	NA	NA	6-39yo	0 yrs	None	0.5	0.69	0.85	0.85	NA	NA	1-5yo	0, 5, 10, 15, 20 yrs	None	0.89	0.95	0.97	0.97	NA	NA	0.4	DALYs per 100,000 population	6454.84	4306.61	3627.65	3042.56	2832.5	2603.33	2690.06	2564.09	2802.11	3007.53	2996.72	3492.25	3761.39	4432.61	4985.81
88	PEV (Pre-Erythrocytic Vaccine)	3	0.35	10	1	None	NA	NA	NA	NA	NA	NA	NA	NA	6-39yo	0 yrs	None	0.5	0.69	0.85	0.85	NA	NA	1-5yo	0, 5, 10, 15, 20 yrs	None	0.89	0.95	0.97	0.97	NA	NA	0.4	Income and productivity gains from delivering vaccine (US$ / dose)	1.66332	4.00771	4.81765	5.41381	5.77268	35.3151	35.8913	35.8099	35.7079	34.9529	34.133	33.1278	31.787	29.6362	27.0856
89	PEV (Pre-Erythrocytic Vaccine)	3	0.35	10	1	None	NA	NA	NA	NA	NA	NA	NA	NA	6-39yo	0 yrs	None	0.5	0.69	0.85	0.85	NA	NA	1-5yo	0, 5, 10, 15, 20 yrs	None	0.7	0.81	0.93	0.93	NA	NA	0.4	Cases per 100,000 population	68786.7	44641.9	36045.5	30645.3	27610.3	25490.5	24163.7	24018.7	24818.7	26704.5	28128.1	29983.2	33422.3	37776.2	43576.8
89	PEV (Pre-Erythrocytic Vaccine)	3	0.35	10	1	None	NA	NA	NA	NA	NA	NA	NA	NA	6-39yo	0 yrs	None	0.5	0.69	0.85	0.85	NA	NA	1-5yo	0, 5, 10, 15, 20 yrs	None	0.7	0.81	0.93	0.93	NA	NA	0.4	Severe Cases per 100,000 population	1163.64	729.091	615.091	532.091	507.273	465.364	452.273	453.455	500.545	544.909	587	640.909	734.091	859.545	994.818
89	PEV (Pre-Erythrocytic Vaccine)	3	0.35	10	1	None	NA	NA	NA	NA	NA	NA	NA	NA	6-39yo	0 yrs	None	0.5	0.69	0.85	0.85	NA	NA	1-5yo	0, 5, 10, 15, 20 yrs	None	0.7	0.81	0.93	0.93	NA	NA	0.4	Deaths per 100,000 population	257.909	161.273	144.818	126	122	110.091	105.636	111.455	119.182	123.273	137.273	147.818	162.909	192.545	210.182
89	PEV (Pre-Erythrocytic Vaccine)	3	0.35	10	1	None	NA	NA	NA	NA	NA	NA	NA	NA	6-39yo	0 yrs	None	0.5	0.69	0.85	0.85	NA	NA	1-5yo	0, 5, 10, 15, 20 yrs	None	0.7	0.81	0.93	0.93	NA	NA	0.4	Cases in <5yo per 100,000 population	5535.64	3424.91	2877.64	2473.82	2306.64	1714	1531.45	1634.45	1844.36	1996.18	1760.91	1834.82	2252.45	2692.36	3264.27
89	PEV (Pre-Erythrocytic Vaccine)	3	0.35	10	1	None	NA	NA	NA	NA	NA	NA	NA	NA	6-39yo	0 yrs	None	0.5	0.69	0.85	0.85	NA	NA	1-5yo	0, 5, 10, 15, 20 yrs	None	0.7	0.81	0.93	0.93	NA	NA	0.4	Severe Cases in <5yo per 100,000 population	274.636	186.182	152.636	131.182	123.182	91.1818	84.2727	88.7273	101.182	112.273	94.7273	101.273	121.182	149.909	175.909
89	PEV (Pre-Erythrocytic Vaccine)	3	0.35	10	1	None	NA	NA	NA	NA	NA	NA	NA	NA	6-39yo	0 yrs	None	0.5	0.69	0.85	0.85	NA	NA	1-5yo	0, 5, 10, 15, 20 yrs	None	0.7	0.81	0.93	0.93	NA	NA	0.4	Deaths in < 5yo per 100,000 population	76	57.5455	54.2727	47.4545	46.0909	37.4545	35.9091	36.8182	41.1818	41	41.4545	41.7273	43.0909	49.5455	53.5455
89	PEV (Pre-Erythrocytic Vaccine)	3	0.35	10	1	None	NA	NA	NA	NA	NA	NA	NA	NA	6-39yo	0 yrs	None	0.5	0.69	0.85	0.85	NA	NA	1-5yo	0, 5, 10, 15, 20 yrs	None	0.7	0.81	0.93	0.93	NA	NA	0.4	DALYs per 100,000 population	6534.59	4099.61	3686.55	3194.29	3102.84	2773.18	2682.42	2800.8	3002.6	3124.39	3454.98	3691.68	4080.44	4803.02	5289.12
89	PEV (Pre-Erythrocytic Vaccine)	3	0.35	10	1	None	NA	NA	NA	NA	NA	NA	NA	NA	6-39yo	0 yrs	None	0.5	0.69	0.85	0.85	NA	NA	1-5yo	0, 5, 10, 15, 20 yrs	None	0.7	0.81	0.93	0.93	NA	NA	0.4	Income and productivity gains from delivering vaccine (US$ / dose)	1.70876	4.09041	4.93631	5.47121	5.77495	37.5409	38.2921	38.4031	37.8082	36.6573	35.6814	34.5169	32.3741	29.5797	25.945
90	PEV (Pre-Erythrocytic Vaccine)	3	0.35	10	1	None	NA	NA	NA	NA	NA	NA	NA	NA	6-39yo	0 yrs	None	0.5	0.69	0.85	0.85	NA	NA	1-5yo	0, 5, 10, 15, 20 yrs	None	0.5	0.69	0.85	0.85	NA	NA	0.4	Cases per 100,000 population	69038.4	44752.1	36454.6	31169	27686	25152.7	23753.6	23229.1	23672.1	25165.3	27267.4	29496.4	32881.5	37841.1	42894
90	PEV (Pre-Erythrocytic Vaccine)	3	0.35	10	1	None	NA	NA	NA	NA	NA	NA	NA	NA	6-39yo	0 yrs	None	0.5	0.69	0.85	0.85	NA	NA	1-5yo	0, 5, 10, 15, 20 yrs	None	0.5	0.69	0.85	0.85	NA	NA	0.4	Severe Cases per 100,000 population	1140.82	731.909	608.909	552.364	507.364	449.636	444.364	453	470.818	527.818	571.364	635.182	729.909	857.273	991.545
90	PEV (Pre-Erythrocytic Vaccine)	3	0.35	10	1	None	NA	NA	NA	NA	NA	NA	NA	NA	6-39yo	0 yrs	None	0.5	0.69	0.85	0.85	NA	NA	1-5yo	0, 5, 10, 15, 20 yrs	None	0.5	0.69	0.85	0.85	NA	NA	0.4	Deaths per 100,000 population	250.636	171.364	141.273	133.364	111.636	112.364	104.364	108	111.364	118.182	132.818	145.727	166.091	184.455	213.545
90	PEV (Pre-Erythrocytic Vaccine)	3	0.35	10	1	None	NA	NA	NA	NA	NA	NA	NA	NA	6-39yo	0 yrs	None	0.5	0.69	0.85	0.85	NA	NA	1-5yo	0, 5, 10, 15, 20 yrs	None	0.5	0.69	0.85	0.85	NA	NA	0.4	Cases in <5yo per 100,000 population	5589.91	3583.45	2924.27	2530.55	2258.36	1735.55	1550.09	1628.64	1735.18	1912.27	1710	1835.27	2171.45	2674.09	3230.91
90	PEV (Pre-Erythrocytic Vaccine)	3	0.35	10	1	None	NA	NA	NA	NA	NA	NA	NA	NA	6-39yo	0 yrs	None	0.5	0.69	0.85	0.85	NA	NA	1-5yo	0, 5, 10, 15, 20 yrs	None	0.5	0.69	0.85	0.85	NA	NA	0.4	Severe Cases in <5yo per 100,000 population	287.545	182.182	151.182	135.273	122.818	93.1818	85.9091	90.6364	100.091	106.182	94	100.273	120.636	149.636	176.909
90	PEV (Pre-Erythrocytic Vaccine)	3	0.35	10	1	None	NA	NA	NA	NA	NA	NA	NA	NA	6-39yo	0 yrs	None	0.5	0.69	0.85	0.85	NA	NA	1-5yo	0, 5, 10, 15, 20 yrs	None	0.5	0.69	0.85	0.85	NA	NA	0.4	Deaths in < 5yo per 100,000 population	79.8182	56.3636	50	50.3636	41.3636	42.6364	35.5455	35.8182	39.5455	40.8182	37.1818	37.9091	45.2727	50	51.3636
90	PEV (Pre-Erythrocytic Vaccine)	3	0.35	10	1	None	NA	NA	NA	NA	NA	NA	NA	NA	6-39yo	0 yrs	None	0.5	0.69	0.85	0.85	NA	NA	1-5yo	0, 5, 10, 15, 20 yrs	None	0.5	0.69	0.85	0.85	NA	NA	0.4	DALYs per 100,000 population	6378.64	4338.8	3603.55	3387.1	2827.39	2851.97	2652.2	2718.71	2805.97	2983.24	3325.75	3669.67	4146.54	4627.3	5305.12
90	PEV (Pre-Erythrocytic Vaccine)	3	0.35	10	1	None	NA	NA	NA	NA	NA	NA	NA	NA	6-39yo	0 yrs	None	0.5	0.69	0.85	0.85	NA	NA	1-5yo	0, 5, 10, 15, 20 yrs	None	0.5	0.69	0.85	0.85	NA	NA	0.4	Income and productivity gains from delivering vaccine (US$ / dose)	1.72091	4.158	4.98529	5.51146	5.85624	42.2623	43.1681	43.4757	43.1325	42.0659	40.5457	38.9415	36.5418	33.0385	29.5189
91	PEV (Pre-Erythrocytic Vaccine)	3	0.35	10	10	None	NA	NA	NA	NA	NA	NA	NA	NA	6-39yo	0 yrs	None	0.89	0.95	0.97	0.97	NA	NA	1-5yo	0, 5, 10, 15, 20 yrs	None	0.89	0.95	0.97	0.97	NA	NA	0.4	Cases per 100,000 population	111632	100191	106363	113233	120351	121018	123869	129475	134803	139321	136764	137581	141364	143968	146543
91	PEV (Pre-Erythrocytic Vaccine)	3	0.35	10	10	None	NA	NA	NA	NA	NA	NA	NA	NA	6-39yo	0 yrs	None	0.89	0.95	0.97	0.97	NA	NA	1-5yo	0, 5, 10, 15, 20 yrs	None	0.89	0.95	0.97	0.97	NA	NA	0.4	Severe Cases per 100,000 population	1438.92	1340.75	1446.58	1612	1766.25	1647.67	1743.92	1874.33	1970.5	2035.83	1855.67	1896.83	1963.92	2030.17	2050.5
91	PEV (Pre-Erythrocytic Vaccine)	3	0.35	10	10	None	NA	NA	NA	NA	NA	NA	NA	NA	6-39yo	0 yrs	None	0.89	0.95	0.97	0.97	NA	NA	1-5yo	0, 5, 10, 15, 20 yrs	None	0.89	0.95	0.97	0.97	NA	NA	0.4	Deaths per 100,000 population	302.667	276.667	295.25	324.417	347.583	331.833	350.75	369	377	393.5	377.083	381.5	394.667	392.833	402
91	PEV (Pre-Erythrocytic Vaccine)	3	0.35	10	10	None	NA	NA	NA	NA	NA	NA	NA	NA	6-39yo	0 yrs	None	0.89	0.95	0.97	0.97	NA	NA	1-5yo	0, 5, 10, 15, 20 yrs	None	0.89	0.95	0.97	0.97	NA	NA	0.4	Cases in <5yo per 100,000 population	24833.6	21362.4	22758.7	24659.8	26193.3	22635.2	23120.4	25610.4	27716.7	29103.8	24797.3	25070	27488.4	29331.4	30280.1
91	PEV (Pre-Erythrocytic Vaccine)	3	0.35	10	10	None	NA	NA	NA	NA	NA	NA	NA	NA	6-39yo	0 yrs	None	0.89	0.95	0.97	0.97	NA	NA	1-5yo	0, 5, 10, 15, 20 yrs	None	0.89	0.95	0.97	0.97	NA	NA	0.4	Severe Cases in <5yo per 100,000 population	967.083	907.167	956.833	1042.83	1113.33	939.25	1020.33	1119.17	1175.58	1198.42	1017.33	1092.17	1171.67	1217.25	1227.33
91	PEV (Pre-Erythrocytic Vaccine)	3	0.35	10	10	None	NA	NA	NA	NA	NA	NA	NA	NA	6-39yo	0 yrs	None	0.89	0.95	0.97	0.97	NA	NA	1-5yo	0, 5, 10, 15, 20 yrs	None	0.89	0.95	0.97	0.97	NA	NA	0.4	Deaths in < 5yo per 100,000 population	204.333	189.5	197.333	207.167	216.417	193.583	205.417	223.667	225.5	232.917	208.5	220.167	232.167	233.5	239
91	PEV (Pre-Erythrocytic Vaccine)	3	0.35	10	10	None	NA	NA	NA	NA	NA	NA	NA	NA	6-39yo	0 yrs	None	0.89	0.95	0.97	0.97	NA	NA	1-5yo	0, 5, 10, 15, 20 yrs	None	0.89	0.95	0.97	0.97	NA	NA	0.4	DALYs per 100,000 population	8190.13	7466.93	7998.19	8767.44	9372.45	8979.08	9446.32	9954.34	10187.7	10640.4	10150.2	10261.9	10682.3	10596.9	10862.6
91	PEV (Pre-Erythrocytic Vaccine)	3	0.35	10	10	None	NA	NA	NA	NA	NA	NA	NA	NA	6-39yo	0 yrs	None	0.89	0.95	0.97	0.97	NA	NA	1-5yo	0, 5, 10, 15, 20 yrs	None	0.89	0.95	0.97	0.97	NA	NA	0.4	Income and productivity gains from delivering vaccine (US$ / dose)	2.21286	3.03669	2.55922	2.04219	1.48638	9.02038	7.37041	4.78154	2.12213	-0.114374	0.379242	-0.0530609	-1.64661	-2.71508	-3.92676
92	PEV (Pre-Erythrocytic Vaccine)	3	0.35	10	10	None	NA	NA	NA	NA	NA	NA	NA	NA	6-39yo	0 yrs	None	0.89	0.95	0.97	0.97	NA	NA	1-5yo	0, 5, 10, 15, 20 yrs	None	0.7	0.81	0.93	0.93	NA	NA	0.4	Cases per 100,000 population	112120	100860	106992	113916	120754	121976	125201	130793	135484	139782	138095	138528	141944	144259	147172
92	PEV (Pre-Erythrocytic Vaccine)	3	0.35	10	10	None	NA	NA	NA	NA	NA	NA	NA	NA	6-39yo	0 yrs	None	0.89	0.95	0.97	0.97	NA	NA	1-5yo	0, 5, 10, 15, 20 yrs	None	0.7	0.81	0.93	0.93	NA	NA	0.4	Severe Cases per 100,000 population	1460.08	1337.17	1497.42	1639	1772.5	1678.42	1762.33	1879.25	1960.17	2028.92	1869.92	1896.25	1966.83	1986.25	2026.17
92	PEV (Pre-Erythrocytic Vaccine)	3	0.35	10	10	None	NA	NA	NA	NA	NA	NA	NA	NA	6-39yo	0 yrs	None	0.89	0.95	0.97	0.97	NA	NA	1-5yo	0, 5, 10, 15, 20 yrs	None	0.7	0.81	0.93	0.93	NA	NA	0.4	Deaths per 100,000 population	311.083	271.5	299.667	322.833	337.583	335.333	347.083	374.167	385	404.5	371.917	390.417	395.083	381.333	393.667
92	PEV (Pre-Erythrocytic Vaccine)	3	0.35	10	10	None	NA	NA	NA	NA	NA	NA	NA	NA	6-39yo	0 yrs	None	0.89	0.95	0.97	0.97	NA	NA	1-5yo	0, 5, 10, 15, 20 yrs	None	0.7	0.81	0.93	0.93	NA	NA	0.4	Cases in <5yo per 100,000 population	25112.1	21755.6	22986.5	24832.5	26312.5	23094.6	23634.4	25968.2	27912.8	29102.7	25410.3	25634.3	27911.2	29378.2	30433.5
92	PEV (Pre-Erythrocytic Vaccine)	3	0.35	10	10	None	NA	NA	NA	NA	NA	NA	NA	NA	6-39yo	0 yrs	None	0.89	0.95	0.97	0.97	NA	NA	1-5yo	0, 5, 10, 15, 20 yrs	None	0.7	0.81	0.93	0.93	NA	NA	0.4	Severe Cases in <5yo per 100,000 population	994.167	892.667	987.667	1057.08	1119.5	977.5	1037.5	1117.5	1160.33	1203.33	1047.58	1097.5	1179.58	1191.92	1225.67
92	PEV (Pre-Erythrocytic Vaccine)	3	0.35	10	10	None	NA	NA	NA	NA	NA	NA	NA	NA	6-39yo	0 yrs	None	0.89	0.95	0.97	0.97	NA	NA	1-5yo	0, 5, 10, 15, 20 yrs	None	0.7	0.81	0.93	0.93	NA	NA	0.4	Deaths in < 5yo per 100,000 population	215.083	185.917	199.083	206	213.75	198.917	211.333	223.917	227.75	237	212	229.167	237.75	228.917	239.083
92	PEV (Pre-Erythrocytic Vaccine)	3	0.35	10	10	None	NA	NA	NA	NA	NA	NA	NA	NA	6-39yo	0 yrs	None	0.89	0.95	0.97	0.97	NA	NA	1-5yo	0, 5, 10, 15, 20 yrs	None	0.7	0.81	0.93	0.93	NA	NA	0.4	DALYs per 100,000 population	8411.94	7357.1	8106.86	8713.3	9138.11	9090.75	9386.53	10083.7	10401	10912.2	10059.7	10497	10638.1	10330.1	10651.5
92	PEV (Pre-Erythrocytic Vaccine)	3	0.35	10	10	None	NA	NA	NA	NA	NA	NA	NA	NA	6-39yo	0 yrs	None	0.89	0.95	0.97	0.97	NA	NA	1-5yo	0, 5, 10, 15, 20 yrs	None	0.7	0.81	0.93	0.93	NA	NA	0.4	Income and productivity gains from delivering vaccine (US$ / dose)	2.20674	3.0287	2.54062	2.00741	1.47465	9.26439	7.3041	4.44677	1.98311	-0.37037	-0.301516	-0.475173	-2.02513	-3.02889	-4.57135
93	PEV (Pre-Erythrocytic Vaccine)	3	0.35	10	10	None	NA	NA	NA	NA	NA	NA	NA	NA	6-39yo	0 yrs	None	0.89	0.95	0.97	0.97	NA	NA	1-5yo	0, 5, 10, 15, 20 yrs	None	0.5	0.69	0.85	0.85	NA	NA	0.4	Cases per 100,000 population	112631	101630	107653	114486	121483	122692	126223	131654	136276	140598	138910	139388	142539	145375	147332
93	PEV (Pre-Erythrocytic Vaccine)	3	0.35	10	10	None	NA	NA	NA	NA	NA	NA	NA	NA	6-39yo	0 yrs	None	0.89	0.95	0.97	0.97	NA	NA	1-5yo	0, 5, 10, 15, 20 yrs	None	0.5	0.69	0.85	0.85	NA	NA	0.4	Severe Cases per 100,000 population	1466.92	1351.08	1497.08	1644.33	1767.42	1711.25	1789.08	1900.75	1999.5	2042	1890.25	1904.67	1951.08	2013.92	2027.33
93	PEV (Pre-Erythrocytic Vaccine)	3	0.35	10	10	None	NA	NA	NA	NA	NA	NA	NA	NA	6-39yo	0 yrs	None	0.89	0.95	0.97	0.97	NA	NA	1-5yo	0, 5, 10, 15, 20 yrs	None	0.5	0.69	0.85	0.85	NA	NA	0.4	Deaths per 100,000 population	306.083	292.167	301.167	325.083	343.333	356.5	351.417	371.333	386.75	385.5	382.083	382.167	393.083	393.75	396.75
93	PEV (Pre-Erythrocytic Vaccine)	3	0.35	10	10	None	NA	NA	NA	NA	NA	NA	NA	NA	6-39yo	0 yrs	None	0.89	0.95	0.97	0.97	NA	NA	1-5yo	0, 5, 10, 15, 20 yrs	None	0.5	0.69	0.85	0.85	NA	NA	0.4	Cases in <5yo per 100,000 population	25537.4	22211.3	23230.6	24852.5	26391.6	23517.9	24118.2	26285.6	27967.6	29193.8	25795.2	26039.2	27914.2	29645.7	30446.5
93	PEV (Pre-Erythrocytic Vaccine)	3	0.35	10	10	None	NA	NA	NA	NA	NA	NA	NA	NA	6-39yo	0 yrs	None	0.89	0.95	0.97	0.97	NA	NA	1-5yo	0, 5, 10, 15, 20 yrs	None	0.5	0.69	0.85	0.85	NA	NA	0.4	Severe Cases in <5yo per 100,000 population	997.5	915.833	997.417	1074.08	1113.83	996.583	1053.58	1129.67	1187.25	1219.67	1044.42	1109.17	1170.08	1216.75	1230.5
93	PEV (Pre-Erythrocytic Vaccine)	3	0.35	10	10	None	NA	NA	NA	NA	NA	NA	NA	NA	6-39yo	0 yrs	None	0.89	0.95	0.97	0.97	NA	NA	1-5yo	0, 5, 10, 15, 20 yrs	None	0.5	0.69	0.85	0.85	NA	NA	0.4	Deaths in < 5yo per 100,000 population	208.75	202.75	198	207.417	219.167	213	206	225.333	227.833	231.417	214.75	225.5	236.667	234.25	238.25
93	PEV (Pre-Erythrocytic Vaccine)	3	0.35	10	10	None	NA	NA	NA	NA	NA	NA	NA	NA	6-39yo	0 yrs	None	0.89	0.95	0.97	0.97	NA	NA	1-5yo	0, 5, 10, 15, 20 yrs	None	0.5	0.69	0.85	0.85	NA	NA	0.4	DALYs per 100,000 population	8266.3	7886.36	8153.37	8766.44	9300.58	9598.04	9479.66	10039.1	10431.8	10436.1	10291.5	10324.5	10600.4	10629.9	10731.6
93	PEV (Pre-Erythrocytic Vaccine)	3	0.35	10	10	None	NA	NA	NA	NA	NA	NA	NA	NA	6-39yo	0 yrs	None	0.89	0.95	0.97	0.97	NA	NA	1-5yo	0, 5, 10, 15, 20 yrs	None	0.5	0.69	0.85	0.85	NA	NA	0.4	Income and productivity gains from delivering vaccine (US$ / dose)	2.21053	3.03052	2.53004	1.98674	1.43808	9.9699	7.60488	4.41683	1.62175	-0.990277	-0.77669	-0.997177	-2.52081	-4.02028	-5.10072
94	PEV (Pre-Erythrocytic Vaccine)	3	0.35	10	10	None	NA	NA	NA	NA	NA	NA	NA	NA	6-39yo	0 yrs	None	0.7	0.81	0.93	0.93	NA	NA	1-5yo	0, 5, 10, 15, 20 yrs	None	0.89	0.95	0.97	0.97	NA	NA	0.4	Cases per 100,000 population	113607	103132	109088	115839	121986	122283	124993	130311	135365	139508	136816	137095	140608	143495	145972
94	PEV (Pre-Erythrocytic Vaccine)	3	0.35	10	10	None	NA	NA	NA	NA	NA	NA	NA	NA	6-39yo	0 yrs	None	0.7	0.81	0.93	0.93	NA	NA	1-5yo	0, 5, 10, 15, 20 yrs	None	0.89	0.95	0.97	0.97	NA	NA	0.4	Severe Cases per 100,000 population	1452.77	1362.31	1513.92	1653.54	1766.38	1677.85	1744.23	1870.69	1970.54	2019.08	1864.92	1855	1951	1988.15	2029.46
94	PEV (Pre-Erythrocytic Vaccine)	3	0.35	10	10	None	NA	NA	NA	NA	NA	NA	NA	NA	6-39yo	0 yrs	None	0.7	0.81	0.93	0.93	NA	NA	1-5yo	0, 5, 10, 15, 20 yrs	None	0.89	0.95	0.97	0.97	NA	NA	0.4	Deaths per 100,000 population	313.154	278	306.769	326.308	340.923	340.923	348.077	384.692	394	400.462	380.077	372.385	395.231	390.308	403.077
94	PEV (Pre-Erythrocytic Vaccine)	3	0.35	10	10	None	NA	NA	NA	NA	NA	NA	NA	NA	6-39yo	0 yrs	None	0.7	0.81	0.93	0.93	NA	NA	1-5yo	0, 5, 10, 15, 20 yrs	None	0.89	0.95	0.97	0.97	NA	NA	0.4	Cases in <5yo per 100,000 population	24832.9	21766.3	23293.8	25141.6	26603.5	22973.7	23565.6	25892.1	28018.5	29300.5	24989	25286.5	27570.8	29311.5	30349.5
94	PEV (Pre-Erythrocytic Vaccine)	3	0.35	10	10	None	NA	NA	NA	NA	NA	NA	NA	NA	6-39yo	0 yrs	None	0.7	0.81	0.93	0.93	NA	NA	1-5yo	0, 5, 10, 15, 20 yrs	None	0.89	0.95	0.97	0.97	NA	NA	0.4	Severe Cases in <5yo per 100,000 population	974.538	906.923	1004.85	1072.38	1116.31	962.615	1017.15	1109.77	1167.92	1199.08	1031.15	1071.23	1142.23	1200.69	1218.92
94	PEV (Pre-Erythrocytic Vaccine)	3	0.35	10	10	None	NA	NA	NA	NA	NA	NA	NA	NA	6-39yo	0 yrs	None	0.7	0.81	0.93	0.93	NA	NA	1-5yo	0, 5, 10, 15, 20 yrs	None	0.89	0.95	0.97	0.97	NA	NA	0.4	Deaths in < 5yo per 100,000 population	210.615	189.462	205.846	209.462	216.231	201.923	208.923	227.231	237.308	238.231	216.308	218.231	233.769	235.385	242.692
94	PEV (Pre-Erythrocytic Vaccine)	3	0.35	10	10	None	NA	NA	NA	NA	NA	NA	NA	NA	6-39yo	0 yrs	None	0.7	0.81	0.93	0.93	NA	NA	1-5yo	0, 5, 10, 15, 20 yrs	None	0.89	0.95	0.97	0.97	NA	NA	0.4	DALYs per 100,000 population	8446.74	7523.25	8307.48	8808.08	9218.88	9205.13	9393.82	10332.9	10608.6	10787.7	10279.4	10036.1	10619.9	10518.7	10888.7
94	PEV (Pre-Erythrocytic Vaccine)	3	0.35	10	10	None	NA	NA	NA	NA	NA	NA	NA	NA	6-39yo	0 yrs	None	0.7	0.81	0.93	0.93	NA	NA	1-5yo	0, 5, 10, 15, 20 yrs	None	0.89	0.95	0.97	0.97	NA	NA	0.4	Income and productivity gains from delivering vaccine (US$ / dose)	2.19028	3.00624	2.50959	1.96363	1.45795	8.38005	6.8941	4.38493	1.94396	-0.122521	0.343252	0.304747	-1.16505	-2.3457	-3.56099
95	PEV (Pre-Erythrocytic Vaccine)	3	0.35	10	10	None	NA	NA	NA	NA	NA	NA	NA	NA	6-39yo	0 yrs	None	0.7	0.81	0.93	0.93	NA	NA	1-5yo	0, 5, 10, 15, 20 yrs	None	0.7	0.81	0.93	0.93	NA	NA	0.4	Cases per 100,000 population	113931	103796	109724	116086	122519	123337	125802	130792	135781	139758	137630	138245	141417	143920	146128
95	PEV (Pre-Erythrocytic Vaccine)	3	0.35	10	10	None	NA	NA	NA	NA	NA	NA	NA	NA	6-39yo	0 yrs	None	0.7	0.81	0.93	0.93	NA	NA	1-5yo	0, 5, 10, 15, 20 yrs	None	0.7	0.81	0.93	0.93	NA	NA	0.4	Severe Cases per 100,000 population	1473.33	1360.17	1504.67	1634.92	1789.33	1682	1764.67	1878.17	1962.17	2026.5	1871.25	1906.25	1952	2018.08	2044.42
95	PEV (Pre-Erythrocytic Vaccine)	3	0.35	10	10	None	NA	NA	NA	NA	NA	NA	NA	NA	6-39yo	0 yrs	None	0.7	0.81	0.93	0.93	NA	NA	1-5yo	0, 5, 10, 15, 20 yrs	None	0.7	0.81	0.93	0.93	NA	NA	0.4	Deaths per 100,000 population	305.25	287.167	311.25	328.75	341.75	334.583	366.333	370.5	382.75	406.25	381.083	383.833	391.917	385.583	406.167
95	PEV (Pre-Erythrocytic Vaccine)	3	0.35	10	10	None	NA	NA	NA	NA	NA	NA	NA	NA	6-39yo	0 yrs	None	0.7	0.81	0.93	0.93	NA	NA	1-5yo	0, 5, 10, 15, 20 yrs	None	0.7	0.81	0.93	0.93	NA	NA	0.4	Cases in <5yo per 100,000 population	25172.1	22183.7	23566.8	25336.6	26744.4	23440.7	23893.8	26076.8	28144.4	29299.4	25515.6	25717.8	27788.8	29556	30338.5
95	PEV (Pre-Erythrocytic Vaccine)	3	0.35	10	10	None	NA	NA	NA	NA	NA	NA	NA	NA	6-39yo	0 yrs	None	0.7	0.81	0.93	0.93	NA	NA	1-5yo	0, 5, 10, 15, 20 yrs	None	0.7	0.81	0.93	0.93	NA	NA	0.4	Severe Cases in <5yo per 100,000 population	996.083	909.083	1005.42	1062.42	1123.5	979	1044.83	1127.58	1184.58	1217.08	1050.58	1102.33	1177.17	1210.17	1234
95	PEV (Pre-Erythrocytic Vaccine)	3	0.35	10	10	None	NA	NA	NA	NA	NA	NA	NA	NA	6-39yo	0 yrs	None	0.7	0.81	0.93	0.93	NA	NA	1-5yo	0, 5, 10, 15, 20 yrs	None	0.7	0.81	0.93	0.93	NA	NA	0.4	Deaths in < 5yo per 100,000 population	207.583	196.667	208.917	215.75	215.417	197.25	220.167	224.667	231.25	239.083	219.417	223	232.25	226.25	249.417
95	PEV (Pre-Erythrocytic Vaccine)	3	0.35	10	10	None	NA	NA	NA	NA	NA	NA	NA	NA	6-39yo	0 yrs	None	0.7	0.81	0.93	0.93	NA	NA	1-5yo	0, 5, 10, 15, 20 yrs	None	0.7	0.81	0.93	0.93	NA	NA	0.4	DALYs per 100,000 population	8271.76	7751.42	8405.71	8880.23	9234.04	9015.81	9882.7	10021.4	10339.2	10977.9	10294.2	10341.2	10546.6	10448.4	10952.5
95	PEV (Pre-Erythrocytic Vaccine)	3	0.35	10	10	None	NA	NA	NA	NA	NA	NA	NA	NA	6-39yo	0 yrs	None	0.7	0.81	0.93	0.93	NA	NA	1-5yo	0, 5, 10, 15, 20 yrs	None	0.7	0.81	0.93	0.93	NA	NA	0.4	Income and productivity gains from delivering vaccine (US$ / dose)	2.19885	2.9999	2.49947	1.98195	1.42967	8.58353	7.00126	4.51659	1.87755	-0.281852	0.0925568	-0.329434	-1.65032	-2.83645	-3.95547
96	PEV (Pre-Erythrocytic Vaccine)	3	0.35	10	10	None	NA	NA	NA	NA	NA	NA	NA	NA	6-39yo	0 yrs	None	0.7	0.81	0.93	0.93	NA	NA	1-5yo	0, 5, 10, 15, 20 yrs	None	0.5	0.69	0.85	0.85	NA	NA	0.4	Cases per 100,000 population	114396	104280	110032	116774	123230	124174	127061	132316	136734	140500	138636	139243	142173	144473	146655
96	PEV (Pre-Erythrocytic Vaccine)	3	0.35	10	10	None	NA	NA	NA	NA	NA	NA	NA	NA	6-39yo	0 yrs	None	0.7	0.81	0.93	0.93	NA	NA	1-5yo	0, 5, 10, 15, 20 yrs	None	0.5	0.69	0.85	0.85	NA	NA	0.4	Severe Cases per 100,000 population	1505.23	1384.46	1520.23	1666.69	1780.08	1705.62	1783.62	1881.15	1981.54	2031.31	1890.77	1890.31	1958.15	1981.62	2019.15
96	PEV (Pre-Erythrocytic Vaccine)	3	0.35	10	10	None	NA	NA	NA	NA	NA	NA	NA	NA	6-39yo	0 yrs	None	0.7	0.81	0.93	0.93	NA	NA	1-5yo	0, 5, 10, 15, 20 yrs	None	0.5	0.69	0.85	0.85	NA	NA	0.4	Deaths per 100,000 population	313.769	286.846	307.308	334.769	339.692	344.231	356.154	376.308	384.077	397.692	382.846	369.077	381.077	390.846	401.923
96	PEV (Pre-Erythrocytic Vaccine)	3	0.35	10	10	None	NA	NA	NA	NA	NA	NA	NA	NA	6-39yo	0 yrs	None	0.7	0.81	0.93	0.93	NA	NA	1-5yo	0, 5, 10, 15, 20 yrs	None	0.5	0.69	0.85	0.85	NA	NA	0.4	Cases in <5yo per 100,000 population	25688.1	22544.8	23700.3	25394.2	26778.7	23902.2	24381	26568.3	28352.9	29343.5	26017.8	26244.2	28080.8	29671.5	30441.1
96	PEV (Pre-Erythrocytic Vaccine)	3	0.35	10	10	None	NA	NA	NA	NA	NA	NA	NA	NA	6-39yo	0 yrs	None	0.7	0.81	0.93	0.93	NA	NA	1-5yo	0, 5, 10, 15, 20 yrs	None	0.5	0.69	0.85	0.85	NA	NA	0.4	Severe Cases in <5yo per 100,000 population	1022.38	933.231	1009.15	1069.62	1127.46	990.154	1065.92	1128.85	1191.23	1203.38	1073.15	1098.38	1172.38	1197.54	1219.92
96	PEV (Pre-Erythrocytic Vaccine)	3	0.35	10	10	None	NA	NA	NA	NA	NA	NA	NA	NA	6-39yo	0 yrs	None	0.7	0.81	0.93	0.93	NA	NA	1-5yo	0, 5, 10, 15, 20 yrs	None	0.5	0.69	0.85	0.85	NA	NA	0.4	Deaths in < 5yo per 100,000 population	215.231	200.846	205.615	217.846	210.769	202.615	215.154	222.769	233.308	235.462	225.154	216.231	224.769	238.538	243.615
96	PEV (Pre-Erythrocytic Vaccine)	3	0.35	10	10	None	NA	NA	NA	NA	NA	NA	NA	NA	6-39yo	0 yrs	None	0.7	0.81	0.93	0.93	NA	NA	1-5yo	0, 5, 10, 15, 20 yrs	None	0.5	0.69	0.85	0.85	NA	NA	0.4	DALYs per 100,000 population	8512.05	7762.51	8318.75	9063.27	9205.06	9283.45	9593.59	10198.7	10380.6	10752.1	10300.7	9989.88	10251.8	10539.5	10883.6
96	PEV (Pre-Erythrocytic Vaccine)	3	0.35	10	10	None	NA	NA	NA	NA	NA	NA	NA	NA	6-39yo	0 yrs	None	0.7	0.81	0.93	0.93	NA	NA	1-5yo	0, 5, 10, 15, 20 yrs	None	0.5	0.69	0.85	0.85	NA	NA	0.4	Income and productivity gains from delivering vaccine (US$ / dose)	2.21079	3.01535	2.51244	1.94388	1.39381	9.08723	7.08542	4.14136	1.48526	-0.81286	-0.528726	-0.834447	-2.32032	-3.38294	-4.74866
97	PEV (Pre-Erythrocytic Vaccine)	3	0.35	10	10	None	NA	NA	NA	NA	NA	NA	NA	NA	6-39yo	0 yrs	None	0.5	0.69	0.85	0.85	NA	NA	1-5yo	0, 5, 10, 15, 20 yrs	None	0.89	0.95	0.97	0.97	NA	NA	0.4	Cases per 100,000 population	115835	106645	112079	118414	124160	123824	125512	130638	135232	138861	136239	136568	140099	142481	145094
97	PEV (Pre-Erythrocytic Vaccine)	3	0.35	10	10	None	NA	NA	NA	NA	NA	NA	NA	NA	6-39yo	0 yrs	None	0.5	0.69	0.85	0.85	NA	NA	1-5yo	0, 5, 10, 15, 20 yrs	None	0.89	0.95	0.97	0.97	NA	NA	0.4	Severe Cases per 100,000 population	1469.75	1393.08	1552.17	1679.58	1793	1665.25	1731.58	1869.67	1958.08	2010.67	1822.42	1869.83	1947.17	1976.25	2020.75
97	PEV (Pre-Erythrocytic Vaccine)	3	0.35	10	10	None	NA	NA	NA	NA	NA	NA	NA	NA	6-39yo	0 yrs	None	0.5	0.69	0.85	0.85	NA	NA	1-5yo	0, 5, 10, 15, 20 yrs	None	0.89	0.95	0.97	0.97	NA	NA	0.4	Deaths per 100,000 population	314.75	293.75	314	326.333	350.25	335.5	347.5	371	388	392.917	365.333	390	387.667	384.417	395.167
97	PEV (Pre-Erythrocytic Vaccine)	3	0.35	10	10	None	NA	NA	NA	NA	NA	NA	NA	NA	6-39yo	0 yrs	None	0.5	0.69	0.85	0.85	NA	NA	1-5yo	0, 5, 10, 15, 20 yrs	None	0.89	0.95	0.97	0.97	NA	NA	0.4	Cases in <5yo per 100,000 population	24905.4	22225.2	23795.2	25780.8	27243.4	23395.5	23621.9	26092.9	28102.3	29303.8	25017.2	25305	27595.7	29330.5	30372.2
97	PEV (Pre-Erythrocytic Vaccine)	3	0.35	10	10	None	NA	NA	NA	NA	NA	NA	NA	NA	6-39yo	0 yrs	None	0.5	0.69	0.85	0.85	NA	NA	1-5yo	0, 5, 10, 15, 20 yrs	None	0.89	0.95	0.97	0.97	NA	NA	0.4	Severe Cases in <5yo per 100,000 population	988.167	934.083	1026	1102	1125.83	962.833	1013.92	1121.33	1178.83	1205.25	1019.33	1080	1163	1194.17	1224.58
97	PEV (Pre-Erythrocytic Vaccine)	3	0.35	10	10	None	NA	NA	NA	NA	NA	NA	NA	NA	6-39yo	0 yrs	None	0.5	0.69	0.85	0.85	NA	NA	1-5yo	0, 5, 10, 15, 20 yrs	None	0.89	0.95	0.97	0.97	NA	NA	0.4	Deaths in < 5yo per 100,000 population	217.167	200.083	210.25	217.5	222.167	201.417	211	224.333	237.25	237.5	210.75	231	232.5	223.75	234.167
97	PEV (Pre-Erythrocytic Vaccine)	3	0.35	10	10	None	NA	NA	NA	NA	NA	NA	NA	NA	6-39yo	0 yrs	None	0.5	0.69	0.85	0.85	NA	NA	1-5yo	0, 5, 10, 15, 20 yrs	None	0.89	0.95	0.97	0.97	NA	NA	0.4	DALYs per 100,000 population	8531.85	7915.07	8457.56	8818.84	9512.63	9046.63	9394.06	10032	10496.7	10621.3	9899.83	10473.4	10462	10370.7	10664.7
97	PEV (Pre-Erythrocytic Vaccine)	3	0.35	10	10	None	NA	NA	NA	NA	NA	NA	NA	NA	6-39yo	0 yrs	None	0.5	0.69	0.85	0.85	NA	NA	1-5yo	0, 5, 10, 15, 20 yrs	None	0.89	0.95	0.97	0.97	NA	NA	0.4	Income and productivity gains from delivering vaccine (US$ / dose)	2.19303	2.97052	2.47837	1.92705	1.41642	7.63028	6.61436	4.22047	2.05776	0.248161	0.741937	0.614764	-0.871379	-1.7733	-3.06167
98	PEV (Pre-Erythrocytic Vaccine)	3	0.35	10	10	None	NA	NA	NA	NA	NA	NA	NA	NA	6-39yo	0 yrs	None	0.5	0.69	0.85	0.85	NA	NA	1-5yo	0, 5, 10, 15, 20 yrs	None	0.7	0.81	0.93	0.93	NA	NA	0.4	Cases per 100,000 population	116280	107072	113022	118886	124627	124606	126909	131651	135804	139483	137156	137612	140823	143139	145220
98	PEV (Pre-Erythrocytic Vaccine)	3	0.35	10	10	None	NA	NA	NA	NA	NA	NA	NA	NA	6-39yo	0 yrs	None	0.5	0.69	0.85	0.85	NA	NA	1-5yo	0, 5, 10, 15, 20 yrs	None	0.7	0.81	0.93	0.93	NA	NA	0.4	Severe Cases per 100,000 population	1498.67	1420.42	1577.25	1662.92	1793.5	1688.42	1761.83	1881.33	1946.92	2009.83	1852.58	1846.67	1913.92	1998.08	2020.25
98	PEV (Pre-Erythrocytic Vaccine)	3	0.35	10	10	None	NA	NA	NA	NA	NA	NA	NA	NA	6-39yo	0 yrs	None	0.5	0.69	0.85	0.85	NA	NA	1-5yo	0, 5, 10, 15, 20 yrs	None	0.7	0.81	0.93	0.93	NA	NA	0.4	Deaths per 100,000 population	314.167	298.167	320.5	335	343.667	349.667	347.583	376.167	379.583	387.167	384.5	372.5	390.167	395.667	394.167
98	PEV (Pre-Erythrocytic Vaccine)	3	0.35	10	10	None	NA	NA	NA	NA	NA	NA	NA	NA	6-39yo	0 yrs	None	0.5	0.69	0.85	0.85	NA	NA	1-5yo	0, 5, 10, 15, 20 yrs	None	0.7	0.81	0.93	0.93	NA	NA	0.4	Cases in <5yo per 100,000 population	25345.1	22573.5	24113.7	25905.4	27255	23836.8	24172.3	26394.4	28223.7	29410	25544.2	25821.6	27934.3	29443.9	30365.5
98	PEV (Pre-Erythrocytic Vaccine)	3	0.35	10	10	None	NA	NA	NA	NA	NA	NA	NA	NA	6-39yo	0 yrs	None	0.5	0.69	0.85	0.85	NA	NA	1-5yo	0, 5, 10, 15, 20 yrs	None	0.7	0.81	0.93	0.93	NA	NA	0.4	Severe Cases in <5yo per 100,000 population	1003.58	947.417	1045.67	1068.92	1144.75	992	1037.42	1140.17	1178.92	1203.83	1048.17	1083.67	1148	1204.42	1222.58
98	PEV (Pre-Erythrocytic Vaccine)	3	0.35	10	10	None	NA	NA	NA	NA	NA	NA	NA	NA	6-39yo	0 yrs	None	0.5	0.69	0.85	0.85	NA	NA	1-5yo	0, 5, 10, 15, 20 yrs	None	0.7	0.81	0.93	0.93	NA	NA	0.4	Deaths in < 5yo per 100,000 population	212.083	200	212.75	216.917	216.5	211.667	207.083	228.917	229.917	230.333	219.917	219.917	235.667	237.5	242.25
98	PEV (Pre-Erythrocytic Vaccine)	3	0.35	10	10	None	NA	NA	NA	NA	NA	NA	NA	NA	6-39yo	0 yrs	None	0.5	0.69	0.85	0.85	NA	NA	1-5yo	0, 5, 10, 15, 20 yrs	None	0.7	0.81	0.93	0.93	NA	NA	0.4	DALYs per 100,000 population	8491.71	8042.81	8657.77	9080.16	9290.09	9437.09	9417.09	10127.1	10273.5	10452.2	10337.7	10039.3	10531.6	10718.2	10683.6
98	PEV (Pre-Erythrocytic Vaccine)	3	0.35	10	10	None	NA	NA	NA	NA	NA	NA	NA	NA	6-39yo	0 yrs	None	0.5	0.69	0.85	0.85	NA	NA	1-5yo	0, 5, 10, 15, 20 yrs	None	0.7	0.81	0.93	0.93	NA	NA	0.4	Income and productivity gains from delivering vaccine (US$ / dose)	2.18756	2.97693	2.43109	1.91905	1.39044	7.87968	6.43284	4.09844	1.92813	-0.0620216	0.352425	0.200944	-1.20479	-2.32529	-3.34921
99	PEV (Pre-Erythrocytic Vaccine)	3	0.35	10	10	None	NA	NA	NA	NA	NA	NA	NA	NA	6-39yo	0 yrs	None	0.5	0.69	0.85	0.85	NA	NA	1-5yo	0, 5, 10, 15, 20 yrs	None	0.5	0.69	0.85	0.85	NA	NA	0.4	Cases per 100,000 population	116972	108152	113494	119525	125230	125600	127967	132422	136609	140307	138516	138599	141493	143629	145756
99	PEV (Pre-Erythrocytic Vaccine)	3	0.35	10	10	None	NA	NA	NA	NA	NA	NA	NA	NA	6-39yo	0 yrs	None	0.5	0.69	0.85	0.85	NA	NA	1-5yo	0, 5, 10, 15, 20 yrs	None	0.5	0.69	0.85	0.85	NA	NA	0.4	Severe Cases per 100,000 population	1517.77	1444.69	1549.46	1694	1809.46	1725.85	1777.69	1886.46	1961.31	2013.08	1863.15	1869.38	1957.38	1975	1995.77
99	PEV (Pre-Erythrocytic Vaccine)	3	0.35	10	10	None	NA	NA	NA	NA	NA	NA	NA	NA	6-39yo	0 yrs	None	0.5	0.69	0.85	0.85	NA	NA	1-5yo	0, 5, 10, 15, 20 yrs	None	0.5	0.69	0.85	0.85	NA	NA	0.4	Deaths per 100,000 population	318.846	304.846	315.308	340.154	356.077	339.308	352.769	366.385	378.769	378.231	365	374.538	382.846	387.538	393.385
99	PEV (Pre-Erythrocytic Vaccine)	3	0.35	10	10	None	NA	NA	NA	NA	NA	NA	NA	NA	6-39yo	0 yrs	None	0.5	0.69	0.85	0.85	NA	NA	1-5yo	0, 5, 10, 15, 20 yrs	None	0.5	0.69	0.85	0.85	NA	NA	0.4	Cases in <5yo per 100,000 population	25811.3	23154.8	24381.8	26042.5	27227.3	24327.8	24726.3	26697.3	28431.6	29559.4	26198.2	26290.7	28162.3	29652.6	30554.8
99	PEV (Pre-Erythrocytic Vaccine)	3	0.35	10	10	None	NA	NA	NA	NA	NA	NA	NA	NA	6-39yo	0 yrs	None	0.5	0.69	0.85	0.85	NA	NA	1-5yo	0, 5, 10, 15, 20 yrs	None	0.5	0.69	0.85	0.85	NA	NA	0.4	Severe Cases in <5yo per 100,000 population	1019.46	967.846	1024.08	1109.38	1142.77	1017.77	1054	1134.31	1192.69	1209.46	1067.69	1102.69	1172.31	1205.08	1222.15
99	PEV (Pre-Erythrocytic Vaccine)	3	0.35	10	10	None	NA	NA	NA	NA	NA	NA	NA	NA	6-39yo	0 yrs	None	0.5	0.69	0.85	0.85	NA	NA	1-5yo	0, 5, 10, 15, 20 yrs	None	0.5	0.69	0.85	0.85	NA	NA	0.4	Deaths in < 5yo per 100,000 population	215.769	207.154	210.231	218.154	229	203.692	211.615	222.615	232.923	231.308	213.692	223.308	231.385	237.538	238
99	PEV (Pre-Erythrocytic Vaccine)	3	0.35	10	10	None	NA	NA	NA	NA	NA	NA	NA	NA	6-39yo	0 yrs	None	0.5	0.69	0.85	0.85	NA	NA	1-5yo	0, 5, 10, 15, 20 yrs	None	0.5	0.69	0.85	0.85	NA	NA	0.4	DALYs per 100,000 population	8606.27	8217.39	8516.81	9219.38	9646.97	9179.18	9539.48	9887.02	10218.9	10265.6	9888.73	10096.9	10331.6	10463.9	10636
99	PEV (Pre-Erythrocytic Vaccine)	3	0.35	10	10	None	NA	NA	NA	NA	NA	NA	NA	NA	6-39yo	0 yrs	None	0.5	0.69	0.85	0.85	NA	NA	1-5yo	0, 5, 10, 15, 20 yrs	None	0.5	0.69	0.85	0.85	NA	NA	0.4	Income and productivity gains from delivering vaccine (US$ / dose)	2.17555	2.94866	2.44391	1.88641	1.34556	8.21285	6.63181	4.07877	1.64208	-0.636913	-0.348394	-0.324568	-1.81669	-2.78449	-4.00912
100	PEV (Pre-Erythrocytic Vaccine)	3	0.35	10	100	None	NA	NA	NA	NA	NA	NA	NA	NA	6-39yo	0 yrs	None	0.89	0.95	0.97	0.97	NA	NA	1-5yo	0, 5, 10, 15, 20 yrs	None	0.89	0.95	0.97	0.97	NA	NA	0.4	Cases per 100,000 population	99422.3	104035	111058	115866	118944	114843	117175	120524	122326	123181	117404	118741	121093	122328	122520
100	PEV (Pre-Erythrocytic Vaccine)	3	0.35	10	100	None	NA	NA	NA	NA	NA	NA	NA	NA	6-39yo	0 yrs	None	0.89	0.95	0.97	0.97	NA	NA	1-5yo	0, 5, 10, 15, 20 yrs	None	0.89	0.95	0.97	0.97	NA	NA	0.4	Severe Cases per 100,000 population	1396.17	1500.33	1588.67	1611.75	1621.83	1517.08	1596.58	1651.42	1657	1612.83	1493.92	1586.58	1607	1609.08	1606.83
100	PEV (Pre-Erythrocytic Vaccine)	3	0.35	10	100	None	NA	NA	NA	NA	NA	NA	NA	NA	6-39yo	0 yrs	None	0.89	0.95	0.97	0.97	NA	NA	1-5yo	0, 5, 10, 15, 20 yrs	None	0.89	0.95	0.97	0.97	NA	NA	0.4	Deaths per 100,000 population	343.583	355.25	376.167	370.25	373.667	358.5	377.833	385.083	387.083	383.583	370.667	376.417	388.167	380	384.917
100	PEV (Pre-Erythrocytic Vaccine)	3	0.35	10	100	None	NA	NA	NA	NA	NA	NA	NA	NA	6-39yo	0 yrs	None	0.89	0.95	0.97	0.97	NA	NA	1-5yo	0, 5, 10, 15, 20 yrs	None	0.89	0.95	0.97	0.97	NA	NA	0.4	Cases in <5yo per 100,000 population	46768.8	48255.7	51102	52496.6	52997.2	47920.3	50106	52463.1	53220	53182.1	48153.9	50357	52641.7	53322.4	53275
100	PEV (Pre-Erythrocytic Vaccine)	3	0.35	10	100	None	NA	NA	NA	NA	NA	NA	NA	NA	6-39yo	0 yrs	None	0.89	0.95	0.97	0.97	NA	NA	1-5yo	0, 5, 10, 15, 20 yrs	None	0.89	0.95	0.97	0.97	NA	NA	0.4	Severe Cases in <5yo per 100,000 population	1290.08	1383.17	1447.67	1448.92	1447.92	1357.25	1438.67	1486.92	1475.25	1429.33	1335.17	1429.92	1446.42	1437	1427.92
100	PEV (Pre-Erythrocytic Vaccine)	3	0.35	10	100	None	NA	NA	NA	NA	NA	NA	NA	NA	6-39yo	0 yrs	None	0.89	0.95	0.97	0.97	NA	NA	1-5yo	0, 5, 10, 15, 20 yrs	None	0.89	0.95	0.97	0.97	NA	NA	0.4	Deaths in < 5yo per 100,000 population	315.417	322.25	341.25	332.5	331.917	314	337.167	341.083	343.583	338.917	327.167	336.417	345.917	336.167	339.917
100	PEV (Pre-Erythrocytic Vaccine)	3	0.35	10	100	None	NA	NA	NA	NA	NA	NA	NA	NA	6-39yo	0 yrs	None	0.89	0.95	0.97	0.97	NA	NA	1-5yo	0, 5, 10, 15, 20 yrs	None	0.89	0.95	0.97	0.97	NA	NA	0.4	DALYs per 100,000 population	9250.55	9575.42	10142.1	10038.4	10092.7	9665.62	10168.4	10367.1	10464.7	10336.4	9968.19	10159.1	10454.2	10260.6	10380.5
100	PEV (Pre-Erythrocytic Vaccine)	3	0.35	10	100	None	NA	NA	NA	NA	NA	NA	NA	NA	6-39yo	0 yrs	None	0.89	0.95	0.97	0.97	NA	NA	1-5yo	0, 5, 10, 15, 20 yrs	None	0.89	0.95	0.97	0.97	NA	NA	0.4	Income and productivity gains from delivering vaccine (US$ / dose)	0.79104	0.451996	-0.0297264	-0.371313	-0.613744	-3.18807	-3.97545	-5.27804	-6.1232	-6.53966	-4.52919	-4.79308	-5.52152	-6.0341	-6.14444
101	PEV (Pre-Erythrocytic Vaccine)	3	0.35	10	100	None	NA	NA	NA	NA	NA	NA	NA	NA	6-39yo	0 yrs	None	0.89	0.95	0.97	0.97	NA	NA	1-5yo	0, 5, 10, 15, 20 yrs	None	0.7	0.81	0.93	0.93	NA	NA	0.4	Cases per 100,000 population	99997.8	104342	111346	116056	118919	114939	117422	120448	122016	122658	117239	118522	120597	121577	122016
101	PEV (Pre-Erythrocytic Vaccine)	3	0.35	10	100	None	NA	NA	NA	NA	NA	NA	NA	NA	6-39yo	0 yrs	None	0.89	0.95	0.97	0.97	NA	NA	1-5yo	0, 5, 10, 15, 20 yrs	None	0.7	0.81	0.93	0.93	NA	NA	0.4	Severe Cases per 100,000 population	1384.92	1493.08	1585.17	1616.67	1630.42	1522.25	1599.83	1627.5	1615.83	1609.75	1495.75	1573.58	1606.92	1601.17	1592.25
101	PEV (Pre-Erythrocytic Vaccine)	3	0.35	10	100	None	NA	NA	NA	NA	NA	NA	NA	NA	6-39yo	0 yrs	None	0.89	0.95	0.97	0.97	NA	NA	1-5yo	0, 5, 10, 15, 20 yrs	None	0.7	0.81	0.93	0.93	NA	NA	0.4	Deaths per 100,000 population	349.917	350.5	361.333	384.667	387.083	372.167	381.25	385.667	382.917	375.417	364.083	369.583	391.25	378.5	384.333
101	PEV (Pre-Erythrocytic Vaccine)	3	0.35	10	100	None	NA	NA	NA	NA	NA	NA	NA	NA	6-39yo	0 yrs	None	0.89	0.95	0.97	0.97	NA	NA	1-5yo	0, 5, 10, 15, 20 yrs	None	0.7	0.81	0.93	0.93	NA	NA	0.4	Cases in <5yo per 100,000 population	47265	48543.2	51194.5	52716.7	52993.6	48381.2	50410.9	52549.8	53345.5	53248.2	48544.7	50542.8	52558.7	53326.9	53212.1
101	PEV (Pre-Erythrocytic Vaccine)	3	0.35	10	100	None	NA	NA	NA	NA	NA	NA	NA	NA	6-39yo	0 yrs	None	0.89	0.95	0.97	0.97	NA	NA	1-5yo	0, 5, 10, 15, 20 yrs	None	0.7	0.81	0.93	0.93	NA	NA	0.4	Severe Cases in <5yo per 100,000 population	1288.25	1374.25	1447.5	1460.33	1461.25	1362.67	1442.25	1463.5	1445.42	1435.33	1335.08	1422.08	1457.67	1435.83	1425.5
101	PEV (Pre-Erythrocytic Vaccine)	3	0.35	10	100	None	NA	NA	NA	NA	NA	NA	NA	NA	6-39yo	0 yrs	None	0.89	0.95	0.97	0.97	NA	NA	1-5yo	0, 5, 10, 15, 20 yrs	None	0.7	0.81	0.93	0.93	NA	NA	0.4	Deaths in < 5yo per 100,000 population	320.083	319.417	326.25	345.75	343.833	327.167	340.5	340.833	338.833	331.75	318	332.25	350.5	338.833	342.083
101	PEV (Pre-Erythrocytic Vaccine)	3	0.35	10	100	None	NA	NA	NA	NA	NA	NA	NA	NA	6-39yo	0 yrs	None	0.89	0.95	0.97	0.97	NA	NA	1-5yo	0, 5, 10, 15, 20 yrs	None	0.7	0.81	0.93	0.93	NA	NA	0.4	DALYs per 100,000 population	9382.68	9448.62	9752.41	10344.5	10430.1	10023.8	10277	10390.5	10308	10144.1	9806.68	9969.82	10526.9	10211.9	10345.5
101	PEV (Pre-Erythrocytic Vaccine)	3	0.35	10	100	None	NA	NA	NA	NA	NA	NA	NA	NA	6-39yo	0 yrs	None	0.89	0.95	0.97	0.97	NA	NA	1-5yo	0, 5, 10, 15, 20 yrs	None	0.7	0.81	0.93	0.93	NA	NA	0.4	Income and productivity gains from delivering vaccine (US$ / dose)	0.777309	0.441329	-0.0488367	-0.381391	-0.611193	-3.36069	-4.34095	-5.59674	-6.34612	-6.74304	-4.66878	-4.98636	-5.66346	-6.03895	-6.32175
102	PEV (Pre-Erythrocytic Vaccine)	3	0.35	10	100	None	NA	NA	NA	NA	NA	NA	NA	NA	6-39yo	0 yrs	None	0.89	0.95	0.97	0.97	NA	NA	1-5yo	0, 5, 10, 15, 20 yrs	None	0.5	0.69	0.85	0.85	NA	NA	0.4	Cases per 100,000 population	100601	104760	111522	115875	118617	115174	117341	119949	121491	121928	117134	118133	120117	121016	121115
102	PEV (Pre-Erythrocytic Vaccine)	3	0.35	10	100	None	NA	NA	NA	NA	NA	NA	NA	NA	6-39yo	0 yrs	None	0.89	0.95	0.97	0.97	NA	NA	1-5yo	0, 5, 10, 15, 20 yrs	None	0.5	0.69	0.85	0.85	NA	NA	0.4	Severe Cases per 100,000 population	1407.92	1496.33	1575.42	1618.42	1606.67	1511.5	1602.83	1631.58	1651.83	1611.75	1500.25	1580.5	1604.25	1580.17	1590.25
102	PEV (Pre-Erythrocytic Vaccine)	3	0.35	10	100	None	NA	NA	NA	NA	NA	NA	NA	NA	6-39yo	0 yrs	None	0.89	0.95	0.97	0.97	NA	NA	1-5yo	0, 5, 10, 15, 20 yrs	None	0.5	0.69	0.85	0.85	NA	NA	0.4	Deaths per 100,000 population	341.917	354.417	368.167	380.333	376	365.5	378	387.083	392	376.5	359.5	370.75	372.167	383.25	383
102	PEV (Pre-Erythrocytic Vaccine)	3	0.35	10	100	None	NA	NA	NA	NA	NA	NA	NA	NA	6-39yo	0 yrs	None	0.89	0.95	0.97	0.97	NA	NA	1-5yo	0, 5, 10, 15, 20 yrs	None	0.5	0.69	0.85	0.85	NA	NA	0.4	Cases in <5yo per 100,000 population	47811.6	48957.2	51347.2	52706.4	52949.3	48885	50691.8	52603.8	53254.2	53185.5	48983.1	50793.8	52672.5	53338.1	53150.1
102	PEV (Pre-Erythrocytic Vaccine)	3	0.35	10	100	None	NA	NA	NA	NA	NA	NA	NA	NA	6-39yo	0 yrs	None	0.89	0.95	0.97	0.97	NA	NA	1-5yo	0, 5, 10, 15, 20 yrs	None	0.5	0.69	0.85	0.85	NA	NA	0.4	Severe Cases in <5yo per 100,000 population	1304.83	1382	1438.67	1455.92	1441	1352	1448	1481.08	1472.92	1434.92	1337.75	1432.83	1452.17	1420.92	1423.75
102	PEV (Pre-Erythrocytic Vaccine)	3	0.35	10	100	None	NA	NA	NA	NA	NA	NA	NA	NA	6-39yo	0 yrs	None	0.89	0.95	0.97	0.97	NA	NA	1-5yo	0, 5, 10, 15, 20 yrs	None	0.5	0.69	0.85	0.85	NA	NA	0.4	Deaths in < 5yo per 100,000 population	312.25	325	333.583	341.667	337.167	321.5	338.167	346.083	345.333	334.583	318.583	331.833	333.5	344.25	339.333
102	PEV (Pre-Erythrocytic Vaccine)	3	0.35	10	100	None	NA	NA	NA	NA	NA	NA	NA	NA	6-39yo	0 yrs	None	0.89	0.95	0.97	0.97	NA	NA	1-5yo	0, 5, 10, 15, 20 yrs	None	0.5	0.69	0.85	0.85	NA	NA	0.4	DALYs per 100,000 population	9168.63	9573.24	9926.73	10269.9	10148.7	9834.08	10205.8	10423.4	10573.5	10169.5	9681.56	9990.85	10043.6	10313.7	10310.8
102	PEV (Pre-Erythrocytic Vaccine)	3	0.35	10	100	None	NA	NA	NA	NA	NA	NA	NA	NA	6-39yo	0 yrs	None	0.89	0.95	0.97	0.97	NA	NA	1-5yo	0, 5, 10, 15, 20 yrs	None	0.5	0.69	0.85	0.85	NA	NA	0.4	Income and productivity gains from delivering vaccine (US$ / dose)	0.751933	0.435644	-0.0479295	-0.370032	-0.591542	-3.71494	-4.77737	-5.88456	-6.8182	-7.07073	-4.89884	-5.07732	-5.87369	-6.2013	-6.32199
103	PEV (Pre-Erythrocytic Vaccine)	3	0.35	10	100	None	NA	NA	NA	NA	NA	NA	NA	NA	6-39yo	0 yrs	None	0.7	0.81	0.93	0.93	NA	NA	1-5yo	0, 5, 10, 15, 20 yrs	None	0.89	0.95	0.97	0.97	NA	NA	0.4	Cases per 100,000 population	100052	104445	111104	115805	118664	114153	116852	119982	122000	122688	116799	118439	120762	121823	122296
103	PEV (Pre-Erythrocytic Vaccine)	3	0.35	10	100	None	NA	NA	NA	NA	NA	NA	NA	NA	6-39yo	0 yrs	None	0.7	0.81	0.93	0.93	NA	NA	1-5yo	0, 5, 10, 15, 20 yrs	None	0.89	0.95	0.97	0.97	NA	NA	0.4	Severe Cases per 100,000 population	1391.42	1524.08	1585.42	1632.92	1614.58	1520.58	1597.92	1647.67	1630.42	1613.08	1484.42	1587.67	1600.67	1606.58	1588.42
103	PEV (Pre-Erythrocytic Vaccine)	3	0.35	10	100	None	NA	NA	NA	NA	NA	NA	NA	NA	6-39yo	0 yrs	None	0.7	0.81	0.93	0.93	NA	NA	1-5yo	0, 5, 10, 15, 20 yrs	None	0.89	0.95	0.97	0.97	NA	NA	0.4	Deaths per 100,000 population	337.667	358.75	358.917	383.583	387.917	361	379	377	388.667	384.667	361.667	383.917	367.833	376	379.25
103	PEV (Pre-Erythrocytic Vaccine)	3	0.35	10	100	None	NA	NA	NA	NA	NA	NA	NA	NA	6-39yo	0 yrs	None	0.7	0.81	0.93	0.93	NA	NA	1-5yo	0, 5, 10, 15, 20 yrs	None	0.89	0.95	0.97	0.97	NA	NA	0.4	Cases in <5yo per 100,000 population	46907	48431.7	51167.2	52640.1	53001.7	47882.4	50228.6	52469.8	53312.7	53259.4	48087.9	50356.7	52543.1	53208.8	53232.1
103	PEV (Pre-Erythrocytic Vaccine)	3	0.35	10	100	None	NA	NA	NA	NA	NA	NA	NA	NA	6-39yo	0 yrs	None	0.7	0.81	0.93	0.93	NA	NA	1-5yo	0, 5, 10, 15, 20 yrs	None	0.89	0.95	0.97	0.97	NA	NA	0.4	Severe Cases in <5yo per 100,000 population	1280.75	1409.83	1450.08	1465.92	1448.75	1359.33	1436	1484.75	1452	1434.83	1325.75	1427.33	1441.33	1433.67	1415.75
103	PEV (Pre-Erythrocytic Vaccine)	3	0.35	10	100	None	NA	NA	NA	NA	NA	NA	NA	NA	6-39yo	0 yrs	None	0.7	0.81	0.93	0.93	NA	NA	1-5yo	0, 5, 10, 15, 20 yrs	None	0.89	0.95	0.97	0.97	NA	NA	0.4	Deaths in < 5yo per 100,000 population	309.583	330	324.5	341	343.917	318.75	339.583	334	344.333	341.083	318.917	339.25	327.25	332.167	334.75
103	PEV (Pre-Erythrocytic Vaccine)	3	0.35	10	100	None	NA	NA	NA	NA	NA	NA	NA	NA	6-39yo	0 yrs	None	0.7	0.81	0.93	0.93	NA	NA	1-5yo	0, 5, 10, 15, 20 yrs	None	0.89	0.95	0.97	0.97	NA	NA	0.4	DALYs per 100,000 population	9077.47	9652.47	9666.64	10344.4	10445.7	9737.78	10237.6	10163.6	10471.5	10366.5	9727.69	10330.8	9953.05	10165.6	10247.1
103	PEV (Pre-Erythrocytic Vaccine)	3	0.35	10	100	None	NA	NA	NA	NA	NA	NA	NA	NA	6-39yo	0 yrs	None	0.7	0.81	0.93	0.93	NA	NA	1-5yo	0, 5, 10, 15, 20 yrs	None	0.89	0.95	0.97	0.97	NA	NA	0.4	Income and productivity gains from delivering vaccine (US$ / dose)	0.798546	0.456375	-0.0271669	-0.387706	-0.616587	-2.80228	-3.74111	-5.00356	-5.87605	-6.29154	-4.17806	-4.62309	-5.31523	-5.73169	-5.99871
104	PEV (Pre-Erythrocytic Vaccine)	3	0.35	10	100	None	NA	NA	NA	NA	NA	NA	NA	NA	6-39yo	0 yrs	None	0.7	0.81	0.93	0.93	NA	NA	1-5yo	0, 5, 10, 15, 20 yrs	None	0.7	0.81	0.93	0.93	NA	NA	0.4	Cases per 100,000 population	100686	104721	111421	115685	118490	114353	116814	119686	121517	122159	116849	118267	120305	121502	121699
104	PEV (Pre-Erythrocytic Vaccine)	3	0.35	10	100	None	NA	NA	NA	NA	NA	NA	NA	NA	6-39yo	0 yrs	None	0.7	0.81	0.93	0.93	NA	NA	1-5yo	0, 5, 10, 15, 20 yrs	None	0.7	0.81	0.93	0.93	NA	NA	0.4	Severe Cases per 100,000 population	1386.92	1480.08	1590.5	1623	1601.17	1502.17	1580.33	1617.67	1603.58	1598.75	1483.92	1579.33	1607.67	1607.75	1602.92
104	PEV (Pre-Erythrocytic Vaccine)	3	0.35	10	100	None	NA	NA	NA	NA	NA	NA	NA	NA	6-39yo	0 yrs	None	0.7	0.81	0.93	0.93	NA	NA	1-5yo	0, 5, 10, 15, 20 yrs	None	0.7	0.81	0.93	0.93	NA	NA	0.4	Deaths per 100,000 population	350.083	356.5	366.833	370.083	380.667	368.5	370.417	375.75	375.833	380.833	360.5	373.833	382.75	388.167	383.25
104	PEV (Pre-Erythrocytic Vaccine)	3	0.35	10	100	None	NA	NA	NA	NA	NA	NA	NA	NA	6-39yo	0 yrs	None	0.7	0.81	0.93	0.93	NA	NA	1-5yo	0, 5, 10, 15, 20 yrs	None	0.7	0.81	0.93	0.93	NA	NA	0.4	Cases in <5yo per 100,000 population	47421.2	48742.3	51299.6	52649.2	52954.8	48275.2	50363.1	52502.2	53261.8	53091.7	48561.7	50654.4	52667.8	53360.9	53225.2
104	PEV (Pre-Erythrocytic Vaccine)	3	0.35	10	100	None	NA	NA	NA	NA	NA	NA	NA	NA	6-39yo	0 yrs	None	0.7	0.81	0.93	0.93	NA	NA	1-5yo	0, 5, 10, 15, 20 yrs	None	0.7	0.81	0.93	0.93	NA	NA	0.4	Severe Cases in <5yo per 100,000 population	1285.25	1362.17	1450.75	1463.92	1433.08	1352	1427.17	1462.5	1429.25	1425.83	1327.5	1428.08	1454.33	1442.25	1440.58
104	PEV (Pre-Erythrocytic Vaccine)	3	0.35	10	100	None	NA	NA	NA	NA	NA	NA	NA	NA	6-39yo	0 yrs	None	0.7	0.81	0.93	0.93	NA	NA	1-5yo	0, 5, 10, 15, 20 yrs	None	0.7	0.81	0.93	0.93	NA	NA	0.4	Deaths in < 5yo per 100,000 population	322.833	323.667	333	332.833	337.917	328.667	329.25	334.75	331.5	340.417	320.75	335.917	342.417	343.25	340.25
104	PEV (Pre-Erythrocytic Vaccine)	3	0.35	10	100	None	NA	NA	NA	NA	NA	NA	NA	NA	6-39yo	0 yrs	None	0.7	0.81	0.93	0.93	NA	NA	1-5yo	0, 5, 10, 15, 20 yrs	None	0.7	0.81	0.93	0.93	NA	NA	0.4	DALYs per 100,000 population	9389.55	9596.15	9880.91	9981.61	10252.3	9933.09	9989.87	10140.4	10126.4	10276	9727.66	10078	10310.6	10458.9	10341.1
104	PEV (Pre-Erythrocytic Vaccine)	3	0.35	10	100	None	NA	NA	NA	NA	NA	NA	NA	NA	6-39yo	0 yrs	None	0.7	0.81	0.93	0.93	NA	NA	1-5yo	0, 5, 10, 15, 20 yrs	None	0.7	0.81	0.93	0.93	NA	NA	0.4	Income and productivity gains from delivering vaccine (US$ / dose)	0.774196	0.458313	-0.0537978	-0.37806	-0.612746	-2.9706	-3.9983	-5.18126	-6.02057	-6.46873	-4.41469	-4.7937	-5.45581	-5.96459	-6.15101
105	PEV (Pre-Erythrocytic Vaccine)	3	0.35	10	100	None	NA	NA	NA	NA	NA	NA	NA	NA	6-39yo	0 yrs	None	0.7	0.81	0.93	0.93	NA	NA	1-5yo	0, 5, 10, 15, 20 yrs	None	0.5	0.69	0.85	0.85	NA	NA	0.4	Cases per 100,000 population	101292	105254	111686	115905	118278	114931	117063	119523	121114	121700	116810	117916	119785	120589	120927
105	PEV (Pre-Erythrocytic Vaccine)	3	0.35	10	100	None	NA	NA	NA	NA	NA	NA	NA	NA	6-39yo	0 yrs	None	0.7	0.81	0.93	0.93	NA	NA	1-5yo	0, 5, 10, 15, 20 yrs	None	0.5	0.69	0.85	0.85	NA	NA	0.4	Severe Cases per 100,000 population	1414.83	1507.67	1582.67	1618.75	1600.42	1495.75	1586	1631	1618.17	1596.5	1496.92	1563.58	1614.92	1599.08	1585.58
105	PEV (Pre-Erythrocytic Vaccine)	3	0.35	10	100	None	NA	NA	NA	NA	NA	NA	NA	NA	6-39yo	0 yrs	None	0.7	0.81	0.93	0.93	NA	NA	1-5yo	0, 5, 10, 15, 20 yrs	None	0.5	0.69	0.85	0.85	NA	NA	0.4	Deaths per 100,000 population	353	355.333	359	383.5	380	365.083	369.417	383.167	387.25	381.333	370.333	369.417	389.167	375.75	380.5
105	PEV (Pre-Erythrocytic Vaccine)	3	0.35	10	100	None	NA	NA	NA	NA	NA	NA	NA	NA	6-39yo	0 yrs	None	0.7	0.81	0.93	0.93	NA	NA	1-5yo	0, 5, 10, 15, 20 yrs	None	0.5	0.69	0.85	0.85	NA	NA	0.4	Cases in <5yo per 100,000 population	47925.8	49115.2	51559.3	52736.5	52993.1	48965.5	50809.6	52525.2	53265	53299.9	49026	50872.4	52752.2	53317.8	53265.7
105	PEV (Pre-Erythrocytic Vaccine)	3	0.35	10	100	None	NA	NA	NA	NA	NA	NA	NA	NA	6-39yo	0 yrs	None	0.7	0.81	0.93	0.93	NA	NA	1-5yo	0, 5, 10, 15, 20 yrs	None	0.5	0.69	0.85	0.85	NA	NA	0.4	Severe Cases in <5yo per 100,000 population	1311.17	1390.33	1444.33	1460.92	1435.42	1343.58	1432.17	1468.92	1445.83	1418.83	1340.83	1416.17	1459.5	1432.42	1426.42
105	PEV (Pre-Erythrocytic Vaccine)	3	0.35	10	100	None	NA	NA	NA	NA	NA	NA	NA	NA	6-39yo	0 yrs	None	0.7	0.81	0.93	0.93	NA	NA	1-5yo	0, 5, 10, 15, 20 yrs	None	0.5	0.69	0.85	0.85	NA	NA	0.4	Deaths in < 5yo per 100,000 population	323.333	325.333	327.917	345.833	339.417	327	330	345.917	342.75	338.917	329.75	331.667	350.333	332	340.417
105	PEV (Pre-Erythrocytic Vaccine)	3	0.35	10	100	None	NA	NA	NA	NA	NA	NA	NA	NA	6-39yo	0 yrs	None	0.7	0.81	0.93	0.93	NA	NA	1-5yo	0, 5, 10, 15, 20 yrs	None	0.5	0.69	0.85	0.85	NA	NA	0.4	DALYs per 100,000 population	9491.22	9572.64	9690.75	10332.8	10235.9	9865.05	9959.47	10331.8	10427.3	10275.5	9968.61	9952.57	10478.7	10105.8	10258.3
105	PEV (Pre-Erythrocytic Vaccine)	3	0.35	10	100	None	NA	NA	NA	NA	NA	NA	NA	NA	6-39yo	0 yrs	None	0.7	0.81	0.93	0.93	NA	NA	1-5yo	0, 5, 10, 15, 20 yrs	None	0.5	0.69	0.85	0.85	NA	NA	0.4	Income and productivity gains from delivering vaccine (US$ / dose)	0.746516	0.427772	-0.0628312	-0.398573	-0.604934	-3.51527	-4.46734	-5.64658	-6.48094	-6.85997	-4.7169	-4.98969	-5.73221	-5.99044	-6.24961
106	PEV (Pre-Erythrocytic Vaccine)	3	0.35	10	100	None	NA	NA	NA	NA	NA	NA	NA	NA	6-39yo	0 yrs	None	0.5	0.69	0.85	0.85	NA	NA	1-5yo	0, 5, 10, 15, 20 yrs	None	0.89	0.95	0.97	0.97	NA	NA	0.4	Cases per 100,000 population	100835	104866	111259	115478	118272	113628	116236	119392	121254	122034	116238	117788	120309	121425	121755
106	PEV (Pre-Erythrocytic Vaccine)	3	0.35	10	100	None	NA	NA	NA	NA	NA	NA	NA	NA	6-39yo	0 yrs	None	0.5	0.69	0.85	0.85	NA	NA	1-5yo	0, 5, 10, 15, 20 yrs	None	0.89	0.95	0.97	0.97	NA	NA	0.4	Severe Cases per 100,000 population	1400.58	1509.92	1574.75	1618.92	1606.58	1503.5	1589.75	1631.08	1632.5	1588.08	1500.83	1599.67	1630.42	1598.83	1575.08
106	PEV (Pre-Erythrocytic Vaccine)	3	0.35	10	100	None	NA	NA	NA	NA	NA	NA	NA	NA	6-39yo	0 yrs	None	0.5	0.69	0.85	0.85	NA	NA	1-5yo	0, 5, 10, 15, 20 yrs	None	0.89	0.95	0.97	0.97	NA	NA	0.4	Deaths per 100,000 population	347.5	354	372.333	384.583	381.833	353.25	373.167	384.25	380	377.583	357.75	382.333	391.75	386.917	383
106	PEV (Pre-Erythrocytic Vaccine)	3	0.35	10	100	None	NA	NA	NA	NA	NA	NA	NA	NA	6-39yo	0 yrs	None	0.5	0.69	0.85	0.85	NA	NA	1-5yo	0, 5, 10, 15, 20 yrs	None	0.89	0.95	0.97	0.97	NA	NA	0.4	Cases in <5yo per 100,000 population	47017.9	48700.8	51426.5	52728.5	53013.3	47841.5	50133.1	52406.4	53259.8	53132.8	48076.1	50279	52517.5	53281.2	53084.8
106	PEV (Pre-Erythrocytic Vaccine)	3	0.35	10	100	None	NA	NA	NA	NA	NA	NA	NA	NA	6-39yo	0 yrs	None	0.5	0.69	0.85	0.85	NA	NA	1-5yo	0, 5, 10, 15, 20 yrs	None	0.89	0.95	0.97	0.97	NA	NA	0.4	Severe Cases in <5yo per 100,000 population	1299	1392.67	1442.08	1458.42	1441.5	1342.5	1432.58	1469.33	1457.83	1410.25	1340.75	1448.83	1470.58	1430	1407.33
106	PEV (Pre-Erythrocytic Vaccine)	3	0.35	10	100	None	NA	NA	NA	NA	NA	NA	NA	NA	6-39yo	0 yrs	None	0.5	0.69	0.85	0.85	NA	NA	1-5yo	0, 5, 10, 15, 20 yrs	None	0.89	0.95	0.97	0.97	NA	NA	0.4	Deaths in < 5yo per 100,000 population	318.583	322.083	337.333	347	343.167	315.25	334.167	345.25	339.083	331.583	318.917	336.833	352.333	343.5	339.583
106	PEV (Pre-Erythrocytic Vaccine)	3	0.35	10	100	None	NA	NA	NA	NA	NA	NA	NA	NA	6-39yo	0 yrs	None	0.5	0.69	0.85	0.85	NA	NA	1-5yo	0, 5, 10, 15, 20 yrs	None	0.89	0.95	0.97	0.97	NA	NA	0.4	DALYs per 100,000 population	9313.72	9521.91	10017.8	10371.8	10297.6	9516.6	10053.9	10367.5	10241.8	10209.1	9645.72	10300.1	10558.6	10433.9	10316.2
106	PEV (Pre-Erythrocytic Vaccine)	3	0.35	10	100	None	NA	NA	NA	NA	NA	NA	NA	NA	6-39yo	0 yrs	None	0.5	0.69	0.85	0.85	NA	NA	1-5yo	0, 5, 10, 15, 20 yrs	None	0.89	0.95	0.97	0.97	NA	NA	0.4	Income and productivity gains from delivering vaccine (US$ / dose)	0.802691	0.466977	-0.0311007	-0.383561	-0.643918	-2.48604	-3.40316	-4.63094	-5.47075	-5.8917	-3.90269	-4.30688	-5.10955	-5.4872	-5.6869
107	PEV (Pre-Erythrocytic Vaccine)	3	0.35	10	100	None	NA	NA	NA	NA	NA	NA	NA	NA	6-39yo	0 yrs	None	0.5	0.69	0.85	0.85	NA	NA	1-5yo	0, 5, 10, 15, 20 yrs	None	0.7	0.81	0.93	0.93	NA	NA	0.4	Cases per 100,000 population	101339	105341	111609	115529	118034	113943	116270	119447	121019	121780	116472	117607	119796	121047	121606
107	PEV (Pre-Erythrocytic Vaccine)	3	0.35	10	100	None	NA	NA	NA	NA	NA	NA	NA	NA	6-39yo	0 yrs	None	0.5	0.69	0.85	0.85	NA	NA	1-5yo	0, 5, 10, 15, 20 yrs	None	0.7	0.81	0.93	0.93	NA	NA	0.4	Severe Cases per 100,000 population	1412.5	1504.08	1610	1601.33	1596.42	1494.58	1585.5	1640.67	1616	1573.42	1509.83	1552.17	1620.75	1599.08	1578.33
107	PEV (Pre-Erythrocytic Vaccine)	3	0.35	10	100	None	NA	NA	NA	NA	NA	NA	NA	NA	6-39yo	0 yrs	None	0.5	0.69	0.85	0.85	NA	NA	1-5yo	0, 5, 10, 15, 20 yrs	None	0.7	0.81	0.93	0.93	NA	NA	0.4	Deaths per 100,000 population	346.417	356.667	376.417	381.167	378.417	362.75	367	380.833	393.417	376.333	378.5	377.167	369	382.083	380.833
107	PEV (Pre-Erythrocytic Vaccine)	3	0.35	10	100	None	NA	NA	NA	NA	NA	NA	NA	NA	6-39yo	0 yrs	None	0.5	0.69	0.85	0.85	NA	NA	1-5yo	0, 5, 10, 15, 20 yrs	None	0.7	0.81	0.93	0.93	NA	NA	0.4	Cases in <5yo per 100,000 population	47548.5	48900.7	51641.8	52725.6	53117.8	48274.8	50373.7	52573.6	53300.8	53240.6	48533.7	50579	52570.6	53391.2	53324.3
107	PEV (Pre-Erythrocytic Vaccine)	3	0.35	10	100	None	NA	NA	NA	NA	NA	NA	NA	NA	6-39yo	0 yrs	None	0.5	0.69	0.85	0.85	NA	NA	1-5yo	0, 5, 10, 15, 20 yrs	None	0.7	0.81	0.93	0.93	NA	NA	0.4	Severe Cases in <5yo per 100,000 population	1305.83	1390.67	1476.67	1446.58	1426.08	1341.83	1434.42	1485.5	1448.17	1405.67	1355.33	1404.92	1465	1435.58	1419.83
107	PEV (Pre-Erythrocytic Vaccine)	3	0.35	10	100	None	NA	NA	NA	NA	NA	NA	NA	NA	6-39yo	0 yrs	None	0.5	0.69	0.85	0.85	NA	NA	1-5yo	0, 5, 10, 15, 20 yrs	None	0.7	0.81	0.93	0.93	NA	NA	0.4	Deaths in < 5yo per 100,000 population	317.167	325.917	342.75	342.917	337.583	324.667	326.333	342.667	350.5	334.75	337.25	338.25	330.167	341.083	339.917
107	PEV (Pre-Erythrocytic Vaccine)	3	0.35	10	100	None	NA	NA	NA	NA	NA	NA	NA	NA	6-39yo	0 yrs	None	0.5	0.69	0.85	0.85	NA	NA	1-5yo	0, 5, 10, 15, 20 yrs	None	0.7	0.81	0.93	0.93	NA	NA	0.4	DALYs per 100,000 population	9339.44	9616.46	10124.4	10272.7	10221.9	9800.14	9874.35	10246.5	10589.6	10164.6	10180.5	10157.1	9989.26	10305.3	10273.2
107	PEV (Pre-Erythrocytic Vaccine)	3	0.35	10	100	None	NA	NA	NA	NA	NA	NA	NA	NA	6-39yo	0 yrs	None	0.5	0.69	0.85	0.85	NA	NA	1-5yo	0, 5, 10, 15, 20 yrs	None	0.7	0.81	0.93	0.93	NA	NA	0.4	Income and productivity gains from delivering vaccine (US$ / dose)	0.786774	0.44095	-0.0613176	-0.393805	-0.617804	-2.71003	-3.63137	-5.00228	-5.71306	-6.16	-4.19334	-4.33874	-5.2236	-5.6992	-5.98995
108	PEV (Pre-Erythrocytic Vaccine)	3	0.35	10	100	None	NA	NA	NA	NA	NA	NA	NA	NA	6-39yo	0 yrs	None	0.5	0.69	0.85	0.85	NA	NA	1-5yo	0, 5, 10, 15, 20 yrs	None	0.5	0.69	0.85	0.85	NA	NA	0.4	Cases per 100,000 population	101982	105802	111843	115544	117922	114353	116449	119049	120456	120967	116407	117537	119309	120261	120467
108	PEV (Pre-Erythrocytic Vaccine)	3	0.35	10	100	None	NA	NA	NA	NA	NA	NA	NA	NA	6-39yo	0 yrs	None	0.5	0.69	0.85	0.85	NA	NA	1-5yo	0, 5, 10, 15, 20 yrs	None	0.5	0.69	0.85	0.85	NA	NA	0.4	Severe Cases per 100,000 population	1417.92	1511	1582.77	1608	1603.69	1525.08	1573.85	1628.31	1601.38	1598.69	1492.38	1572.38	1575.85	1600.08	1580.46
108	PEV (Pre-Erythrocytic Vaccine)	3	0.35	10	100	None	NA	NA	NA	NA	NA	NA	NA	NA	6-39yo	0 yrs	None	0.5	0.69	0.85	0.85	NA	NA	1-5yo	0, 5, 10, 15, 20 yrs	None	0.5	0.69	0.85	0.85	NA	NA	0.4	Deaths per 100,000 population	341.846	360.462	378.692	374.846	375.615	357.385	371.231	375.923	389	378.077	355.077	373.154	370.923	381.692	373.154
108	PEV (Pre-Erythrocytic Vaccine)	3	0.35	10	100	None	NA	NA	NA	NA	NA	NA	NA	NA	6-39yo	0 yrs	None	0.5	0.69	0.85	0.85	NA	NA	1-5yo	0, 5, 10, 15, 20 yrs	None	0.5	0.69	0.85	0.85	NA	NA	0.4	Cases in <5yo per 100,000 population	48169.6	49361.5	51650.8	52772.3	53045.5	48951.8	50764.4	52685.6	53317.8	53136.9	49057.2	50887.6	52649.7	53305.9	53206
108	PEV (Pre-Erythrocytic Vaccine)	3	0.35	10	100	None	NA	NA	NA	NA	NA	NA	NA	NA	6-39yo	0 yrs	None	0.5	0.69	0.85	0.85	NA	NA	1-5yo	0, 5, 10, 15, 20 yrs	None	0.5	0.69	0.85	0.85	NA	NA	0.4	Severe Cases in <5yo per 100,000 population	1312.38	1392.69	1450.23	1454.77	1442.69	1362.85	1422.62	1467.08	1434.77	1434.46	1342.69	1428.92	1427.31	1445.15	1414.38
108	PEV (Pre-Erythrocytic Vaccine)	3	0.35	10	100	None	NA	NA	NA	NA	NA	NA	NA	NA	6-39yo	0 yrs	None	0.5	0.69	0.85	0.85	NA	NA	1-5yo	0, 5, 10, 15, 20 yrs	None	0.5	0.69	0.85	0.85	NA	NA	0.4	Deaths in < 5yo per 100,000 population	314.077	328.385	344.231	336.846	336.538	315.923	336.538	335.846	343.769	336.769	316	334.308	333.923	341.615	333.769
108	PEV (Pre-Erythrocytic Vaccine)	3	0.35	10	100	None	NA	NA	NA	NA	NA	NA	NA	NA	6-39yo	0 yrs	None	0.5	0.69	0.85	0.85	NA	NA	1-5yo	0, 5, 10, 15, 20 yrs	None	0.5	0.69	0.85	0.85	NA	NA	0.4	DALYs per 100,000 population	9233.77	9692.42	10200.2	10093.9	10129.2	9635.42	10007.9	10141.5	10481.5	10211.2	9579.37	10075.9	9996.22	10286.5	10065.6
108	PEV (Pre-Erythrocytic Vaccine)	3	0.35	10	100	None	NA	NA	NA	NA	NA	NA	NA	NA	6-39yo	0 yrs	None	0.5	0.69	0.85	0.85	NA	NA	1-5yo	0, 5, 10, 15, 20 yrs	None	0.5	0.69	0.85	0.85	NA	NA	0.4	Income and productivity gains from delivering vaccine (US$ / dose)	0.764096	0.428991	-0.0792241	-0.399654	-0.624161	-3.18109	-4.05428	-5.26376	-5.95499	-6.38014	-4.45202	-4.76802	-5.32984	-5.8181	-5.98663
109	PEV (Pre-Erythrocytic Vaccine)	3	0.5	2	0.1	None	NA	NA	NA	NA	NA	NA	NA	NA	6-39yo	0 yrs	None	0.89	0.95	0.97	0.97	NA	NA	1-5yo	0, 5, 10, 15, 20 yrs	None	0.89	0.95	0.97	0.97	NA	NA	0.55	Cases per 100,000 population	5915.06	3395.29	3011.49	3068.12	3343.19	3822.03	4453.1	5249.55	6099.57	7088.59	7643.78	8121.41	8602.29	8963.89	9307.5
109	PEV (Pre-Erythrocytic Vaccine)	3	0.5	2	0.1	None	NA	NA	NA	NA	NA	NA	NA	NA	6-39yo	0 yrs	None	0.89	0.95	0.97	0.97	NA	NA	1-5yo	0, 5, 10, 15, 20 yrs	None	0.89	0.95	0.97	0.97	NA	NA	0.55	Severe Cases per 100,000 population	95.7636	53.7182	50.6545	54.7909	61.3091	70.8364	83.6818	103.427	121.509	145.782	154.891	161.764	173.445	180.427	184.309
109	PEV (Pre-Erythrocytic Vaccine)	3	0.5	2	0.1	None	NA	NA	NA	NA	NA	NA	NA	NA	6-39yo	0 yrs	None	0.89	0.95	0.97	0.97	NA	NA	1-5yo	0, 5, 10, 15, 20 yrs	None	0.89	0.95	0.97	0.97	NA	NA	0.55	Deaths per 100,000 population	21.3182	12.6636	11.9909	12.2545	13.6455	15.6455	19.1182	22.6182	25.2273	29.6545	32.5273	34.4	35.8636	36.6818	36.8545
109	PEV (Pre-Erythrocytic Vaccine)	3	0.5	2	0.1	None	NA	NA	NA	NA	NA	NA	NA	NA	6-39yo	0 yrs	None	0.89	0.95	0.97	0.97	NA	NA	1-5yo	0, 5, 10, 15, 20 yrs	None	0.89	0.95	0.97	0.97	NA	NA	0.55	Cases in <5yo per 100,000 population	480.464	265.6	231.918	238.282	249.527	210.982	256.645	352.845	445.164	529.927	439.264	510.236	619.6	699.573	751.891
109	PEV (Pre-Erythrocytic Vaccine)	3	0.5	2	0.1	None	NA	NA	NA	NA	NA	NA	NA	NA	6-39yo	0 yrs	None	0.89	0.95	0.97	0.97	NA	NA	1-5yo	0, 5, 10, 15, 20 yrs	None	0.89	0.95	0.97	0.97	NA	NA	0.55	Severe Cases in <5yo per 100,000 population	23.4273	13.5364	12.1818	12.7545	13.4636	11.3909	14.3455	19.6818	24.1636	28.0545	23.4	27	32.7	35.7364	38.5455
109	PEV (Pre-Erythrocytic Vaccine)	3	0.5	2	0.1	None	NA	NA	NA	NA	NA	NA	NA	NA	6-39yo	0 yrs	None	0.89	0.95	0.97	0.97	NA	NA	1-5yo	0, 5, 10, 15, 20 yrs	None	0.89	0.95	0.97	0.97	NA	NA	0.55	Deaths in < 5yo per 100,000 population	6.95455	4.89091	4.5	4.3	4.43636	4.49091	5.10909	5.73636	6.36364	7.3	6.5	7.13636	8.44545	8.27273	8.75455
109	PEV (Pre-Erythrocytic Vaccine)	3	0.5	2	0.1	None	NA	NA	NA	NA	NA	NA	NA	NA	6-39yo	0 yrs	None	0.89	0.95	0.97	0.97	NA	NA	1-5yo	0, 5, 10, 15, 20 yrs	None	0.89	0.95	0.97	0.97	NA	NA	0.55	DALYs per 100,000 population	541.794	321.421	303.948	310.504	345.361	397.691	482.077	569.593	633.607	750.146	814.056	865.846	904.996	918.408	931.989
109	PEV (Pre-Erythrocytic Vaccine)	3	0.5	2	0.1	None	NA	NA	NA	NA	NA	NA	NA	NA	6-39yo	0 yrs	None	0.89	0.95	0.97	0.97	NA	NA	1-5yo	0, 5, 10, 15, 20 yrs	None	0.89	0.95	0.97	0.97	NA	NA	0.55	Income and productivity gains from delivering vaccine (US$ / dose)	2.24543	4.33109	4.64009	4.59158	4.35696	27.1405	23.4883	18.8856	13.9724	8.2026	4.68876	2.05436	-0.525978	-2.47882	-4.35086
110	PEV (Pre-Erythrocytic Vaccine)	3	0.5	2	0.1	None	NA	NA	NA	NA	NA	NA	NA	NA	6-39yo	0 yrs	None	0.89	0.95	0.97	0.97	NA	NA	1-5yo	0, 5, 10, 15, 20 yrs	None	0.7	0.81	0.93	0.93	NA	NA	0.55	Cases per 100,000 population	5921.14	3410.34	3067.44	3114.01	3411.35	3870.57	4486.6	5312.35	6175.21	7070.46	7656.05	8142.84	8641.92	9028.15	9305.85
110	PEV (Pre-Erythrocytic Vaccine)	3	0.5	2	0.1	None	NA	NA	NA	NA	NA	NA	NA	NA	6-39yo	0 yrs	None	0.89	0.95	0.97	0.97	NA	NA	1-5yo	0, 5, 10, 15, 20 yrs	None	0.7	0.81	0.93	0.93	NA	NA	0.55	Severe Cases per 100,000 population	96.8909	55.6273	53.1727	54.7182	62.0455	71.5909	85.6455	103.591	124.209	146.391	155.109	162.545	174.073	182.445	186.436
110	PEV (Pre-Erythrocytic Vaccine)	3	0.5	2	0.1	None	NA	NA	NA	NA	NA	NA	NA	NA	6-39yo	0 yrs	None	0.89	0.95	0.97	0.97	NA	NA	1-5yo	0, 5, 10, 15, 20 yrs	None	0.7	0.81	0.93	0.93	NA	NA	0.55	Deaths per 100,000 population	21.0364	13.8727	12.8818	12.7364	14.1182	15.7273	18.1273	22.5364	26.3091	30.5273	33.0364	34.2091	35.2273	37.7182	38.1818
110	PEV (Pre-Erythrocytic Vaccine)	3	0.5	2	0.1	None	NA	NA	NA	NA	NA	NA	NA	NA	6-39yo	0 yrs	None	0.89	0.95	0.97	0.97	NA	NA	1-5yo	0, 5, 10, 15, 20 yrs	None	0.7	0.81	0.93	0.93	NA	NA	0.55	Cases in <5yo per 100,000 population	491.409	266.673	239.545	237.627	258.809	222.864	268.873	355.955	452.645	529.273	465.473	519.518	626.536	701.3	747.573
110	PEV (Pre-Erythrocytic Vaccine)	3	0.5	2	0.1	None	NA	NA	NA	NA	NA	NA	NA	NA	6-39yo	0 yrs	None	0.89	0.95	0.97	0.97	NA	NA	1-5yo	0, 5, 10, 15, 20 yrs	None	0.7	0.81	0.93	0.93	NA	NA	0.55	Severe Cases in <5yo per 100,000 population	25.2909	13.8	13.2091	12.8273	13.3727	12.5273	14.6545	19.1	24.1364	28.3182	23.9909	27.7455	32.9	36.6636	37.9
110	PEV (Pre-Erythrocytic Vaccine)	3	0.5	2	0.1	None	NA	NA	NA	NA	NA	NA	NA	NA	6-39yo	0 yrs	None	0.89	0.95	0.97	0.97	NA	NA	1-5yo	0, 5, 10, 15, 20 yrs	None	0.7	0.81	0.93	0.93	NA	NA	0.55	Deaths in < 5yo per 100,000 population	7.31818	4.88182	4.94545	4.19091	4.75455	4.31818	4.93636	5.70909	6.6	7.38182	6.84545	7.28182	7.95455	8.52727	8.80909
110	PEV (Pre-Erythrocytic Vaccine)	3	0.5	2	0.1	None	NA	NA	NA	NA	NA	NA	NA	NA	6-39yo	0 yrs	None	0.89	0.95	0.97	0.97	NA	NA	1-5yo	0, 5, 10, 15, 20 yrs	None	0.7	0.81	0.93	0.93	NA	NA	0.55	DALYs per 100,000 population	538.545	351.36	326.035	324.524	357.521	393.844	461.57	568.232	660.139	767.443	829.072	864.304	888.763	947.969	960.597
110	PEV (Pre-Erythrocytic Vaccine)	3	0.5	2	0.1	None	NA	NA	NA	NA	NA	NA	NA	NA	6-39yo	0 yrs	None	0.89	0.95	0.97	0.97	NA	NA	1-5yo	0, 5, 10, 15, 20 yrs	None	0.7	0.81	0.93	0.93	NA	NA	0.55	Income and productivity gains from delivering vaccine (US$ / dose)	2.26419	4.36161	4.64184	4.60249	4.35273	29.1716	25.2597	20.086	14.6519	9.01933	5.10778	2.09173	-0.79065	-3.09201	-4.76328
111	PEV (Pre-Erythrocytic Vaccine)	3	0.5	2	0.1	None	NA	NA	NA	NA	NA	NA	NA	NA	6-39yo	0 yrs	None	0.89	0.95	0.97	0.97	NA	NA	1-5yo	0, 5, 10, 15, 20 yrs	None	0.5	0.69	0.85	0.85	NA	NA	0.55	Cases per 100,000 population	5919.97	3395.86	3046.63	3110.23	3395.48	3806.29	4423.09	5237.9	6122.49	7011.64	7627.72	8144.99	8671.67	8999.68	9274.89
111	PEV (Pre-Erythrocytic Vaccine)	3	0.5	2	0.1	None	NA	NA	NA	NA	NA	NA	NA	NA	6-39yo	0 yrs	None	0.89	0.95	0.97	0.97	NA	NA	1-5yo	0, 5, 10, 15, 20 yrs	None	0.5	0.69	0.85	0.85	NA	NA	0.55	Severe Cases per 100,000 population	95.6091	54.6636	52.6909	54.8091	61.6273	70.3455	83.7455	104.336	123.736	144.4	152.9	161.3	177.082	182.309	186.909
111	PEV (Pre-Erythrocytic Vaccine)	3	0.5	2	0.1	None	NA	NA	NA	NA	NA	NA	NA	NA	6-39yo	0 yrs	None	0.89	0.95	0.97	0.97	NA	NA	1-5yo	0, 5, 10, 15, 20 yrs	None	0.5	0.69	0.85	0.85	NA	NA	0.55	Deaths per 100,000 population	20.3545	12.3	12.3455	12.4	14.0364	15.6	18.9091	22.0455	26.1818	29.9364	32.5545	33.8364	37.0818	37.3636	37.4182
111	PEV (Pre-Erythrocytic Vaccine)	3	0.5	2	0.1	None	NA	NA	NA	NA	NA	NA	NA	NA	6-39yo	0 yrs	None	0.89	0.95	0.97	0.97	NA	NA	1-5yo	0, 5, 10, 15, 20 yrs	None	0.5	0.69	0.85	0.85	NA	NA	0.55	Cases in <5yo per 100,000 population	507.8	275.5	238.109	239.8	256.973	221.027	266.536	355.064	442.318	531.155	473.127	526.973	636.836	707.491	743.709
111	PEV (Pre-Erythrocytic Vaccine)	3	0.5	2	0.1	None	NA	NA	NA	NA	NA	NA	NA	NA	6-39yo	0 yrs	None	0.89	0.95	0.97	0.97	NA	NA	1-5yo	0, 5, 10, 15, 20 yrs	None	0.5	0.69	0.85	0.85	NA	NA	0.55	Severe Cases in <5yo per 100,000 population	25.1727	14.0727	13.0909	12.9545	13.5636	11.5455	14.7455	20.1636	23.4273	27.1273	24.7273	27.5182	33.8636	36.1727	39.7
111	PEV (Pre-Erythrocytic Vaccine)	3	0.5	2	0.1	None	NA	NA	NA	NA	NA	NA	NA	NA	6-39yo	0 yrs	None	0.89	0.95	0.97	0.97	NA	NA	1-5yo	0, 5, 10, 15, 20 yrs	None	0.5	0.69	0.85	0.85	NA	NA	0.55	Deaths in < 5yo per 100,000 population	6.88182	4.44545	4.60909	4.27273	4.63636	4.53636	5.27273	5.82727	6.22727	7.07273	7.16364	7.37273	8.33636	8.80909	8.6
111	PEV (Pre-Erythrocytic Vaccine)	3	0.5	2	0.1	None	NA	NA	NA	NA	NA	NA	NA	NA	6-39yo	0 yrs	None	0.89	0.95	0.97	0.97	NA	NA	1-5yo	0, 5, 10, 15, 20 yrs	None	0.5	0.69	0.85	0.85	NA	NA	0.55	DALYs per 100,000 population	518.373	313.557	313.467	313.393	355.755	394.319	478.11	560.623	662.051	753.597	820.937	849.38	931.268	941.508	940.779
111	PEV (Pre-Erythrocytic Vaccine)	3	0.5	2	0.1	None	NA	NA	NA	NA	NA	NA	NA	NA	6-39yo	0 yrs	None	0.89	0.95	0.97	0.97	NA	NA	1-5yo	0, 5, 10, 15, 20 yrs	None	0.5	0.69	0.85	0.85	NA	NA	0.55	Income and productivity gains from delivering vaccine (US$ / dose)	2.30747	4.44411	4.7258	4.67045	4.42697	33.0107	28.6822	22.9226	16.7291	10.5073	5.83325	2.37272	-1.17226	-3.16441	-5.02733
112	PEV (Pre-Erythrocytic Vaccine)	3	0.5	2	0.1	None	NA	NA	NA	NA	NA	NA	NA	NA	6-39yo	0 yrs	None	0.7	0.81	0.93	0.93	NA	NA	1-5yo	0, 5, 10, 15, 20 yrs	None	0.89	0.95	0.97	0.97	NA	NA	0.55	Cases per 100,000 population	6087.55	3685.66	3417.61	3457.78	3795.23	4244.88	4802.58	5476.54	6395.6	7247.37	7691.78	8138.51	8583.83	8928.1	9211.3
112	PEV (Pre-Erythrocytic Vaccine)	3	0.5	2	0.1	None	NA	NA	NA	NA	NA	NA	NA	NA	6-39yo	0 yrs	None	0.7	0.81	0.93	0.93	NA	NA	1-5yo	0, 5, 10, 15, 20 yrs	None	0.89	0.95	0.97	0.97	NA	NA	0.55	Severe Cases per 100,000 population	97.5818	59.4273	58.0727	61.7636	70.7273	78.3091	89.8909	107.464	129.945	146.945	152.091	160.164	172.618	179.736	185.209
112	PEV (Pre-Erythrocytic Vaccine)	3	0.5	2	0.1	None	NA	NA	NA	NA	NA	NA	NA	NA	6-39yo	0 yrs	None	0.7	0.81	0.93	0.93	NA	NA	1-5yo	0, 5, 10, 15, 20 yrs	None	0.89	0.95	0.97	0.97	NA	NA	0.55	Deaths per 100,000 population	21.8273	13.7727	13.6273	14.1091	15.9818	18.0636	19.5455	23.1455	27.9364	30.6818	31.3545	32.9636	35.5727	36.9182	37.6091
112	PEV (Pre-Erythrocytic Vaccine)	3	0.5	2	0.1	None	NA	NA	NA	NA	NA	NA	NA	NA	6-39yo	0 yrs	None	0.7	0.81	0.93	0.93	NA	NA	1-5yo	0, 5, 10, 15, 20 yrs	None	0.89	0.95	0.97	0.97	NA	NA	0.55	Cases in <5yo per 100,000 population	485.273	282.418	260.5	267.682	288.5	236.673	283.236	373.1	466.455	549.664	459.909	511.264	613.955	695.009	736.873
112	PEV (Pre-Erythrocytic Vaccine)	3	0.5	2	0.1	None	NA	NA	NA	NA	NA	NA	NA	NA	6-39yo	0 yrs	None	0.7	0.81	0.93	0.93	NA	NA	1-5yo	0, 5, 10, 15, 20 yrs	None	0.89	0.95	0.97	0.97	NA	NA	0.55	Severe Cases in <5yo per 100,000 population	24.5545	15.1273	13.8364	14.7909	15.3727	12.3273	15.7273	20.0091	25.5273	29.3909	23.9909	27.4091	33.7273	36.8909	37.8636
112	PEV (Pre-Erythrocytic Vaccine)	3	0.5	2	0.1	None	NA	NA	NA	NA	NA	NA	NA	NA	6-39yo	0 yrs	None	0.7	0.81	0.93	0.93	NA	NA	1-5yo	0, 5, 10, 15, 20 yrs	None	0.89	0.95	0.97	0.97	NA	NA	0.55	Deaths in < 5yo per 100,000 population	7.28182	4.8	4.83636	5.17273	5.10909	5.08182	5.21818	6.01818	7.02727	7.25455	6.70909	7.37273	8.3	8.62727	8.97273
112	PEV (Pre-Erythrocytic Vaccine)	3	0.5	2	0.1	None	NA	NA	NA	NA	NA	NA	NA	NA	6-39yo	0 yrs	None	0.7	0.81	0.93	0.93	NA	NA	1-5yo	0, 5, 10, 15, 20 yrs	None	0.89	0.95	0.97	0.97	NA	NA	0.55	DALYs per 100,000 population	556.722	349.765	345.081	357.967	403.287	455.394	494.654	585.179	704.767	772.655	788.408	830.505	894.581	933.706	950.6
112	PEV (Pre-Erythrocytic Vaccine)	3	0.5	2	0.1	None	NA	NA	NA	NA	NA	NA	NA	NA	6-39yo	0 yrs	None	0.7	0.81	0.93	0.93	NA	NA	1-5yo	0, 5, 10, 15, 20 yrs	None	0.89	0.95	0.97	0.97	NA	NA	0.55	Income and productivity gains from delivering vaccine (US$ / dose)	2.24781	4.37191	4.60372	4.56532	4.25973	24.7211	21.4892	17.5952	12.2454	7.39399	4.4922	1.95436	-0.434358	-2.2898	-3.85345
113	PEV (Pre-Erythrocytic Vaccine)	3	0.5	2	0.1	None	NA	NA	NA	NA	NA	NA	NA	NA	6-39yo	0 yrs	None	0.7	0.81	0.93	0.93	NA	NA	1-5yo	0, 5, 10, 15, 20 yrs	None	0.7	0.81	0.93	0.93	NA	NA	0.55	Cases per 100,000 population	6132.94	3705.93	3339.87	3414.65	3758.12	4227.94	4826.12	5619	6475.47	7325.25	7902.53	8185.54	8619.75	8909.78	9202.28
113	PEV (Pre-Erythrocytic Vaccine)	3	0.5	2	0.1	None	NA	NA	NA	NA	NA	NA	NA	NA	6-39yo	0 yrs	None	0.7	0.81	0.93	0.93	NA	NA	1-5yo	0, 5, 10, 15, 20 yrs	None	0.7	0.81	0.93	0.93	NA	NA	0.55	Severe Cases per 100,000 population	101.036	59.9	56.0364	60.0273	70.8545	77.5091	93.1091	109.336	130.045	149.255	155.355	162.2	172.136	179.891	184.1
113	PEV (Pre-Erythrocytic Vaccine)	3	0.5	2	0.1	None	NA	NA	NA	NA	NA	NA	NA	NA	6-39yo	0 yrs	None	0.7	0.81	0.93	0.93	NA	NA	1-5yo	0, 5, 10, 15, 20 yrs	None	0.7	0.81	0.93	0.93	NA	NA	0.55	Deaths per 100,000 population	22.6727	13.6727	13.6091	14.0455	15.9727	17.2182	20.9818	23.6364	27.0182	30.9273	32.6909	33.1909	35.4273	37.4909	37.3727
113	PEV (Pre-Erythrocytic Vaccine)	3	0.5	2	0.1	None	NA	NA	NA	NA	NA	NA	NA	NA	6-39yo	0 yrs	None	0.7	0.81	0.93	0.93	NA	NA	1-5yo	0, 5, 10, 15, 20 yrs	None	0.7	0.81	0.93	0.93	NA	NA	0.55	Cases in <5yo per 100,000 population	503.264	285.245	255.1	257.5	281.018	242.073	286.1	382.727	474	557.609	484.118	523.618	630.882	694.664	738.045
113	PEV (Pre-Erythrocytic Vaccine)	3	0.5	2	0.1	None	NA	NA	NA	NA	NA	NA	NA	NA	6-39yo	0 yrs	None	0.7	0.81	0.93	0.93	NA	NA	1-5yo	0, 5, 10, 15, 20 yrs	None	0.7	0.81	0.93	0.93	NA	NA	0.55	Severe Cases in <5yo per 100,000 population	25.0364	14.6636	13.5364	13.6909	15.6909	13.6	16.7455	20.2545	25.5818	29.9636	24.3909	27.0818	33.1	36.9727	37.7364
113	PEV (Pre-Erythrocytic Vaccine)	3	0.5	2	0.1	None	NA	NA	NA	NA	NA	NA	NA	NA	6-39yo	0 yrs	None	0.7	0.81	0.93	0.93	NA	NA	1-5yo	0, 5, 10, 15, 20 yrs	None	0.7	0.81	0.93	0.93	NA	NA	0.55	Deaths in < 5yo per 100,000 population	7.29091	5.04545	5.00909	4.58182	4.78182	4.8	5.48182	6.25455	6.32727	7.74545	7.15455	7.20909	8.48182	8.38182	8.39091
113	PEV (Pre-Erythrocytic Vaccine)	3	0.5	2	0.1	None	NA	NA	NA	NA	NA	NA	NA	NA	6-39yo	0 yrs	None	0.7	0.81	0.93	0.93	NA	NA	1-5yo	0, 5, 10, 15, 20 yrs	None	0.7	0.81	0.93	0.93	NA	NA	0.55	DALYs per 100,000 population	574.949	346.497	345.789	356.269	404.297	434.308	530.171	598.233	679.673	779.335	821.224	839.1	895.376	941.323	943.161
113	PEV (Pre-Erythrocytic Vaccine)	3	0.5	2	0.1	None	NA	NA	NA	NA	NA	NA	NA	NA	6-39yo	0 yrs	None	0.7	0.81	0.93	0.93	NA	NA	1-5yo	0, 5, 10, 15, 20 yrs	None	0.7	0.81	0.93	0.93	NA	NA	0.55	Income and productivity gains from delivering vaccine (US$ / dose)	2.23217	4.40775	4.72731	4.65467	4.33984	26.8597	23.0859	18.1423	12.7253	7.47839	3.58839	1.88024	-0.595673	-2.31515	-4.11975
114	PEV (Pre-Erythrocytic Vaccine)	3	0.5	2	0.1	None	NA	NA	NA	NA	NA	NA	NA	NA	6-39yo	0 yrs	None	0.7	0.81	0.93	0.93	NA	NA	1-5yo	0, 5, 10, 15, 20 yrs	None	0.5	0.69	0.85	0.85	NA	NA	0.55	Cases per 100,000 population	6158.45	3685.61	3280.22	3359.86	3684.46	4132.08	4795.06	5541.85	6504.38	7353.95	7863.25	8310.57	8743.2	9122.3	9343.38
114	PEV (Pre-Erythrocytic Vaccine)	3	0.5	2	0.1	None	NA	NA	NA	NA	NA	NA	NA	NA	6-39yo	0 yrs	None	0.7	0.81	0.93	0.93	NA	NA	1-5yo	0, 5, 10, 15, 20 yrs	None	0.5	0.69	0.85	0.85	NA	NA	0.55	Severe Cases per 100,000 population	101	60.6818	56.9545	60.2273	66.8636	77.1455	91.1909	106.945	132.418	150.055	156.009	166.918	175.655	185.545	185.327
114	PEV (Pre-Erythrocytic Vaccine)	3	0.5	2	0.1	None	NA	NA	NA	NA	NA	NA	NA	NA	6-39yo	0 yrs	None	0.7	0.81	0.93	0.93	NA	NA	1-5yo	0, 5, 10, 15, 20 yrs	None	0.5	0.69	0.85	0.85	NA	NA	0.55	Deaths per 100,000 population	21.6091	14.0545	13.4909	13.8	15.2364	17.8	20.7909	22.4273	26.8727	30.6091	32.8818	35.4636	35.8182	38.5636	37.9909
114	PEV (Pre-Erythrocytic Vaccine)	3	0.5	2	0.1	None	NA	NA	NA	NA	NA	NA	NA	NA	6-39yo	0 yrs	None	0.7	0.81	0.93	0.93	NA	NA	1-5yo	0, 5, 10, 15, 20 yrs	None	0.5	0.69	0.85	0.85	NA	NA	0.55	Cases in <5yo per 100,000 population	513.373	293.355	257.991	256.745	275.027	240.618	290.945	376.036	471.955	564.373	493.918	542.491	643.145	716.127	753.018
114	PEV (Pre-Erythrocytic Vaccine)	3	0.5	2	0.1	None	NA	NA	NA	NA	NA	NA	NA	NA	6-39yo	0 yrs	None	0.7	0.81	0.93	0.93	NA	NA	1-5yo	0, 5, 10, 15, 20 yrs	None	0.5	0.69	0.85	0.85	NA	NA	0.55	Severe Cases in <5yo per 100,000 population	25.5364	15.9364	13.7091	14.0727	14.4636	12.8909	15.8636	20.2273	25.7455	29.8909	25.1273	28.7364	34.3545	38.2727	39.5545
114	PEV (Pre-Erythrocytic Vaccine)	3	0.5	2	0.1	None	NA	NA	NA	NA	NA	NA	NA	NA	6-39yo	0 yrs	None	0.7	0.81	0.93	0.93	NA	NA	1-5yo	0, 5, 10, 15, 20 yrs	None	0.5	0.69	0.85	0.85	NA	NA	0.55	Deaths in < 5yo per 100,000 population	7.10909	5.09091	4.83636	4.63636	4.96364	4.79091	5.51818	5.51818	6.52727	7.05455	7.15455	7.75455	8.77273	8.99091	9.25455
114	PEV (Pre-Erythrocytic Vaccine)	3	0.5	2	0.1	None	NA	NA	NA	NA	NA	NA	NA	NA	6-39yo	0 yrs	None	0.7	0.81	0.93	0.93	NA	NA	1-5yo	0, 5, 10, 15, 20 yrs	None	0.5	0.69	0.85	0.85	NA	NA	0.55	DALYs per 100,000 population	553.119	354.487	344.538	349.636	387.145	447.236	524.4	565.216	680.581	775.384	826.75	888.596	903.22	973.154	961.313
114	PEV (Pre-Erythrocytic Vaccine)	3	0.5	2	0.1	None	NA	NA	NA	NA	NA	NA	NA	NA	6-39yo	0 yrs	None	0.7	0.81	0.93	0.93	NA	NA	1-5yo	0, 5, 10, 15, 20 yrs	None	0.5	0.69	0.85	0.85	NA	NA	0.55	Income and productivity gains from delivering vaccine (US$ / dose)	2.24534	4.49568	4.85485	4.77847	4.47763	30.6999	26.0167	20.8278	14.0023	8.13391	4.28463	1.2247	-1.57486	-4.10208	-5.52211
115	PEV (Pre-Erythrocytic Vaccine)	3	0.5	2	0.1	None	NA	NA	NA	NA	NA	NA	NA	NA	6-39yo	0 yrs	None	0.5	0.69	0.85	0.85	NA	NA	1-5yo	0, 5, 10, 15, 20 yrs	None	0.89	0.95	0.97	0.97	NA	NA	0.55	Cases per 100,000 population	6357.62	4039.51	3745.35	3786.41	4104.05	4549.34	5155.5	5804.98	6641.15	7342.02	7782.62	8179.29	8572.33	8842.62	9120.26
115	PEV (Pre-Erythrocytic Vaccine)	3	0.5	2	0.1	None	NA	NA	NA	NA	NA	NA	NA	NA	6-39yo	0 yrs	None	0.5	0.69	0.85	0.85	NA	NA	1-5yo	0, 5, 10, 15, 20 yrs	None	0.89	0.95	0.97	0.97	NA	NA	0.55	Severe Cases per 100,000 population	104.127	65.3455	64.3909	65.5455	75.7636	82.8364	96.5818	114.291	131.436	148	151.991	161.445	169.545	174.682	180.845
115	PEV (Pre-Erythrocytic Vaccine)	3	0.5	2	0.1	None	NA	NA	NA	NA	NA	NA	NA	NA	6-39yo	0 yrs	None	0.5	0.69	0.85	0.85	NA	NA	1-5yo	0, 5, 10, 15, 20 yrs	None	0.89	0.95	0.97	0.97	NA	NA	0.55	Deaths per 100,000 population	23.3364	15.8182	14.7091	15.3455	16.9273	18.7273	21.0273	24.2818	26.9636	30.9636	31.2636	33.5091	35.5455	36.9273	36.8909
115	PEV (Pre-Erythrocytic Vaccine)	3	0.5	2	0.1	None	NA	NA	NA	NA	NA	NA	NA	NA	6-39yo	0 yrs	None	0.5	0.69	0.85	0.85	NA	NA	1-5yo	0, 5, 10, 15, 20 yrs	None	0.89	0.95	0.97	0.97	NA	NA	0.55	Cases in <5yo per 100,000 population	481.4	307.155	281.727	287.982	311.018	255.809	304.882	394.5	494.218	558.091	464.945	514.273	619.845	686.036	726.991
115	PEV (Pre-Erythrocytic Vaccine)	3	0.5	2	0.1	None	NA	NA	NA	NA	NA	NA	NA	NA	6-39yo	0 yrs	None	0.5	0.69	0.85	0.85	NA	NA	1-5yo	0, 5, 10, 15, 20 yrs	None	0.89	0.95	0.97	0.97	NA	NA	0.55	Severe Cases in <5yo per 100,000 population	24.7091	15.3364	15	14.9727	17.4727	13.6545	16.5545	21.1364	25.9364	29.8727	24.4455	26.9909	32.4727	35.5636	37.4455
115	PEV (Pre-Erythrocytic Vaccine)	3	0.5	2	0.1	None	NA	NA	NA	NA	NA	NA	NA	NA	6-39yo	0 yrs	None	0.5	0.69	0.85	0.85	NA	NA	1-5yo	0, 5, 10, 15, 20 yrs	None	0.89	0.95	0.97	0.97	NA	NA	0.55	Deaths in < 5yo per 100,000 population	7.40909	5.34545	4.9	5.43636	5.32727	5.22727	5.32727	6.20909	7.08182	7.65455	6.82727	7.52727	8.6	8.35455	8.65455
115	PEV (Pre-Erythrocytic Vaccine)	3	0.5	2	0.1	None	NA	NA	NA	NA	NA	NA	NA	NA	6-39yo	0 yrs	None	0.5	0.69	0.85	0.85	NA	NA	1-5yo	0, 5, 10, 15, 20 yrs	None	0.89	0.95	0.97	0.97	NA	NA	0.55	DALYs per 100,000 population	594.778	399.898	371.69	389.729	430.312	470.352	531.989	609.429	686.008	781.899	786.713	842.645	895.897	926.296	936.063
115	PEV (Pre-Erythrocytic Vaccine)	3	0.5	2	0.1	None	NA	NA	NA	NA	NA	NA	NA	NA	6-39yo	0 yrs	None	0.5	0.69	0.85	0.85	NA	NA	1-5yo	0, 5, 10, 15, 20 yrs	None	0.89	0.95	0.97	0.97	NA	NA	0.55	Income and productivity gains from delivering vaccine (US$ / dose)	2.18365	4.45119	4.72679	4.69301	4.37365	22.9715	19.421	15.6677	10.852	6.81816	4.01032	1.75406	-0.313784	-1.73354	-3.28123
116	PEV (Pre-Erythrocytic Vaccine)	3	0.5	2	0.1	None	NA	NA	NA	NA	NA	NA	NA	NA	6-39yo	0 yrs	None	0.5	0.69	0.85	0.85	NA	NA	1-5yo	0, 5, 10, 15, 20 yrs	None	0.7	0.81	0.93	0.93	NA	NA	0.55	Cases per 100,000 population	6367.28	4046.72	3737.41	3795.37	4113.87	4553.57	5127.66	5879.15	6735.39	7425.95	7794.76	8066.75	8506.13	8893.3	9194.19
116	PEV (Pre-Erythrocytic Vaccine)	3	0.5	2	0.1	None	NA	NA	NA	NA	NA	NA	NA	NA	6-39yo	0 yrs	None	0.5	0.69	0.85	0.85	NA	NA	1-5yo	0, 5, 10, 15, 20 yrs	None	0.7	0.81	0.93	0.93	NA	NA	0.55	Severe Cases per 100,000 population	103.536	66.2636	64.5818	68.4636	75.5	84.5727	96.4455	115.327	133.718	150.418	154.5	155.309	170.264	175.3	181.464
116	PEV (Pre-Erythrocytic Vaccine)	3	0.5	2	0.1	None	NA	NA	NA	NA	NA	NA	NA	NA	6-39yo	0 yrs	None	0.5	0.69	0.85	0.85	NA	NA	1-5yo	0, 5, 10, 15, 20 yrs	None	0.7	0.81	0.93	0.93	NA	NA	0.55	Deaths per 100,000 population	22.4545	15.4909	14.6364	15.5909	17.3636	18.9091	20.3818	24.8182	26.9727	31.9364	32.4636	32.3273	35.3364	36.0818	37.0455
116	PEV (Pre-Erythrocytic Vaccine)	3	0.5	2	0.1	None	NA	NA	NA	NA	NA	NA	NA	NA	6-39yo	0 yrs	None	0.5	0.69	0.85	0.85	NA	NA	1-5yo	0, 5, 10, 15, 20 yrs	None	0.7	0.81	0.93	0.93	NA	NA	0.55	Cases in <5yo per 100,000 population	499.145	306.118	283.364	287.727	313.891	261.818	310.327	410.082	498.427	567.445	481.091	511.036	621.818	694.364	737.236
116	PEV (Pre-Erythrocytic Vaccine)	3	0.5	2	0.1	None	NA	NA	NA	NA	NA	NA	NA	NA	6-39yo	0 yrs	None	0.5	0.69	0.85	0.85	NA	NA	1-5yo	0, 5, 10, 15, 20 yrs	None	0.7	0.81	0.93	0.93	NA	NA	0.55	Severe Cases in <5yo per 100,000 population	25.0364	16.1818	15.1818	15.5	16.3273	14.6818	16.4909	22.2545	26.2455	30.3182	24.8	26.6182	33.4091	35.7727	38.3
116	PEV (Pre-Erythrocytic Vaccine)	3	0.5	2	0.1	None	NA	NA	NA	NA	NA	NA	NA	NA	6-39yo	0 yrs	None	0.5	0.69	0.85	0.85	NA	NA	1-5yo	0, 5, 10, 15, 20 yrs	None	0.7	0.81	0.93	0.93	NA	NA	0.55	Deaths in < 5yo per 100,000 population	7.39091	5.59091	4.78182	5.31818	5.38182	5.22727	5.32727	6.28182	6.57273	7.88182	7.48182	7.96364	8.04545	8.45455	9.18182
116	PEV (Pre-Erythrocytic Vaccine)	3	0.5	2	0.1	None	NA	NA	NA	NA	NA	NA	NA	NA	6-39yo	0 yrs	None	0.5	0.69	0.85	0.85	NA	NA	1-5yo	0, 5, 10, 15, 20 yrs	None	0.7	0.81	0.93	0.93	NA	NA	0.55	DALYs per 100,000 population	575.127	392.981	369.747	395.065	438.333	479.247	519.102	629.731	681.368	808.295	820.514	812.767	885.432	910.674	932.126
116	PEV (Pre-Erythrocytic Vaccine)	3	0.5	2	0.1	None	NA	NA	NA	NA	NA	NA	NA	NA	6-39yo	0 yrs	None	0.5	0.69	0.85	0.85	NA	NA	1-5yo	0, 5, 10, 15, 20 yrs	None	0.7	0.81	0.93	0.93	NA	NA	0.55	Income and productivity gains from delivering vaccine (US$ / dose)	2.21177	4.49989	4.79832	4.73812	4.42453	24.852	21.2136	16.524	11.1614	6.84885	4.26996	2.69195	0.0981678	-2.20335	-3.97739
117	PEV (Pre-Erythrocytic Vaccine)	3	0.5	2	0.1	None	NA	NA	NA	NA	NA	NA	NA	NA	6-39yo	0 yrs	None	0.5	0.69	0.85	0.85	NA	NA	1-5yo	0, 5, 10, 15, 20 yrs	None	0.5	0.69	0.85	0.85	NA	NA	0.55	Cases per 100,000 population	6400.36	4158.52	3794.89	3842.98	4117.5	4610.87	5202.97	5919.37	6725.38	7474.57	7986.05	8412.91	8752.21	9026.96	9264.2
117	PEV (Pre-Erythrocytic Vaccine)	3	0.5	2	0.1	None	NA	NA	NA	NA	NA	NA	NA	NA	6-39yo	0 yrs	None	0.5	0.69	0.85	0.85	NA	NA	1-5yo	0, 5, 10, 15, 20 yrs	None	0.5	0.69	0.85	0.85	NA	NA	0.55	Severe Cases per 100,000 population	105.236	67.9091	64.8636	68.2909	75.8364	83.3455	98.2455	116.273	133.373	149.336	157.527	165.782	172.991	177.418	183.145
117	PEV (Pre-Erythrocytic Vaccine)	3	0.5	2	0.1	None	NA	NA	NA	NA	NA	NA	NA	NA	6-39yo	0 yrs	None	0.5	0.69	0.85	0.85	NA	NA	1-5yo	0, 5, 10, 15, 20 yrs	None	0.5	0.69	0.85	0.85	NA	NA	0.55	Deaths per 100,000 population	23.2	15.0455	15.2545	15.2455	16.2909	18.5091	21.4	25.5091	27.8	30.6636	32.6818	35.6273	34.9	36.8364	37.4091
117	PEV (Pre-Erythrocytic Vaccine)	3	0.5	2	0.1	None	NA	NA	NA	NA	NA	NA	NA	NA	6-39yo	0 yrs	None	0.5	0.69	0.85	0.85	NA	NA	1-5yo	0, 5, 10, 15, 20 yrs	None	0.5	0.69	0.85	0.85	NA	NA	0.55	Cases in <5yo per 100,000 population	517.518	321.955	292.809	296.782	310.409	274.818	320.573	407.655	501.755	573.009	510.936	551.936	643.982	707.773	743.336
117	PEV (Pre-Erythrocytic Vaccine)	3	0.5	2	0.1	None	NA	NA	NA	NA	NA	NA	NA	NA	6-39yo	0 yrs	None	0.5	0.69	0.85	0.85	NA	NA	1-5yo	0, 5, 10, 15, 20 yrs	None	0.5	0.69	0.85	0.85	NA	NA	0.55	Severe Cases in <5yo per 100,000 population	25.6909	16.5909	15.1	15.2909	17.5818	14.0818	17.4909	22.3727	26.6091	29.7	26.4636	28.6364	34.5364	36.6727	38.5545
117	PEV (Pre-Erythrocytic Vaccine)	3	0.5	2	0.1	None	NA	NA	NA	NA	NA	NA	NA	NA	6-39yo	0 yrs	None	0.5	0.69	0.85	0.85	NA	NA	1-5yo	0, 5, 10, 15, 20 yrs	None	0.5	0.69	0.85	0.85	NA	NA	0.55	Deaths in < 5yo per 100,000 population	7.19091	5.05455	5.30909	4.99091	5.03636	4.66364	5.42727	6.39091	6.88182	7.5	7.62727	7.96364	8.28182	8.82727	8.7
117	PEV (Pre-Erythrocytic Vaccine)	3	0.5	2	0.1	None	NA	NA	NA	NA	NA	NA	NA	NA	6-39yo	0 yrs	None	0.5	0.69	0.85	0.85	NA	NA	1-5yo	0, 5, 10, 15, 20 yrs	None	0.5	0.69	0.85	0.85	NA	NA	0.55	DALYs per 100,000 population	587.329	382.283	388.263	386.213	412.819	466.045	538.976	642.26	704.718	771.501	825.027	899.446	880.883	932.379	940.106
117	PEV (Pre-Erythrocytic Vaccine)	3	0.5	2	0.1	None	NA	NA	NA	NA	NA	NA	NA	NA	6-39yo	0 yrs	None	0.5	0.69	0.85	0.85	NA	NA	1-5yo	0, 5, 10, 15, 20 yrs	None	0.5	0.69	0.85	0.85	NA	NA	0.55	Income and productivity gains from delivering vaccine (US$ / dose)	2.21896	4.46706	4.82384	4.77125	4.4896	27.4108	23.1877	18.1641	12.5506	7.37629	3.50455	0.542128	-1.57728	-3.36313	-4.9459
118	PEV (Pre-Erythrocytic Vaccine)	3	0.5	2	1	None	NA	NA	NA	NA	NA	NA	NA	NA	6-39yo	0 yrs	None	0.89	0.95	0.97	0.97	NA	NA	1-5yo	0, 5, 10, 15, 20 yrs	None	0.89	0.95	0.97	0.97	NA	NA	0.55	Cases per 100,000 population	59150.6	33952.9	30114.9	30681.2	33431.9	38220.3	44531	52495.5	60995.7	70885.9	76437.8	81214.1	86022.9	89638.9	93075
118	PEV (Pre-Erythrocytic Vaccine)	3	0.5	2	1	None	NA	NA	NA	NA	NA	NA	NA	NA	6-39yo	0 yrs	None	0.89	0.95	0.97	0.97	NA	NA	1-5yo	0, 5, 10, 15, 20 yrs	None	0.89	0.95	0.97	0.97	NA	NA	0.55	Severe Cases per 100,000 population	957.636	537.182	506.545	547.909	613.091	708.364	836.818	1034.27	1215.09	1457.82	1548.91	1617.64	1734.45	1804.27	1843.09
118	PEV (Pre-Erythrocytic Vaccine)	3	0.5	2	1	None	NA	NA	NA	NA	NA	NA	NA	NA	6-39yo	0 yrs	None	0.89	0.95	0.97	0.97	NA	NA	1-5yo	0, 5, 10, 15, 20 yrs	None	0.89	0.95	0.97	0.97	NA	NA	0.55	Deaths per 100,000 population	213.182	126.636	119.909	122.545	136.455	156.455	191.182	226.182	252.273	296.545	325.273	344	358.636	366.818	368.545
118	PEV (Pre-Erythrocytic Vaccine)	3	0.5	2	1	None	NA	NA	NA	NA	NA	NA	NA	NA	6-39yo	0 yrs	None	0.89	0.95	0.97	0.97	NA	NA	1-5yo	0, 5, 10, 15, 20 yrs	None	0.89	0.95	0.97	0.97	NA	NA	0.55	Cases in <5yo per 100,000 population	4804.64	2656	2319.18	2382.82	2495.27	2109.82	2566.45	3528.45	4451.64	5299.27	4392.64	5102.36	6196	6995.73	7518.91
118	PEV (Pre-Erythrocytic Vaccine)	3	0.5	2	1	None	NA	NA	NA	NA	NA	NA	NA	NA	6-39yo	0 yrs	None	0.89	0.95	0.97	0.97	NA	NA	1-5yo	0, 5, 10, 15, 20 yrs	None	0.89	0.95	0.97	0.97	NA	NA	0.55	Severe Cases in <5yo per 100,000 population	234.273	135.364	121.818	127.545	134.636	113.909	143.455	196.818	241.636	280.545	234	270	327	357.364	385.455
118	PEV (Pre-Erythrocytic Vaccine)	3	0.5	2	1	None	NA	NA	NA	NA	NA	NA	NA	NA	6-39yo	0 yrs	None	0.89	0.95	0.97	0.97	NA	NA	1-5yo	0, 5, 10, 15, 20 yrs	None	0.89	0.95	0.97	0.97	NA	NA	0.55	Deaths in < 5yo per 100,000 population	69.5455	48.9091	45	43	44.3636	44.9091	51.0909	57.3636	63.6364	73	65	71.3636	84.4545	82.7273	87.5455
118	PEV (Pre-Erythrocytic Vaccine)	3	0.5	2	1	None	NA	NA	NA	NA	NA	NA	NA	NA	6-39yo	0 yrs	None	0.89	0.95	0.97	0.97	NA	NA	1-5yo	0, 5, 10, 15, 20 yrs	None	0.89	0.95	0.97	0.97	NA	NA	0.55	DALYs per 100,000 population	5417.94	3214.21	3039.48	3105.04	3453.61	3976.91	4820.77	5695.93	6336.07	7501.46	8140.56	8658.46	9049.96	9184.08	9319.89
118	PEV (Pre-Erythrocytic Vaccine)	3	0.5	2	1	None	NA	NA	NA	NA	NA	NA	NA	NA	6-39yo	0 yrs	None	0.89	0.95	0.97	0.97	NA	NA	1-5yo	0, 5, 10, 15, 20 yrs	None	0.89	0.95	0.97	0.97	NA	NA	0.55	Income and productivity gains from delivering vaccine (US$ / dose)	2.24543	4.33109	4.64009	4.59158	4.35696	27.1405	23.4883	18.8856	13.9724	8.2026	4.68876	2.05436	-0.525978	-2.47882	-4.35086
119	PEV (Pre-Erythrocytic Vaccine)	3	0.5	2	1	None	NA	NA	NA	NA	NA	NA	NA	NA	6-39yo	0 yrs	None	0.89	0.95	0.97	0.97	NA	NA	1-5yo	0, 5, 10, 15, 20 yrs	None	0.7	0.81	0.93	0.93	NA	NA	0.55	Cases per 100,000 population	59211.4	34103.4	30674.4	31140.1	34113.5	38705.7	44866	53123.5	61752.1	70704.6	76560.5	81428.4	86419.2	90281.5	93058.5
119	PEV (Pre-Erythrocytic Vaccine)	3	0.5	2	1	None	NA	NA	NA	NA	NA	NA	NA	NA	6-39yo	0 yrs	None	0.89	0.95	0.97	0.97	NA	NA	1-5yo	0, 5, 10, 15, 20 yrs	None	0.7	0.81	0.93	0.93	NA	NA	0.55	Severe Cases per 100,000 population	968.909	556.273	531.727	547.182	620.455	715.909	856.455	1035.91	1242.09	1463.91	1551.09	1625.45	1740.73	1824.45	1864.36
119	PEV (Pre-Erythrocytic Vaccine)	3	0.5	2	1	None	NA	NA	NA	NA	NA	NA	NA	NA	6-39yo	0 yrs	None	0.89	0.95	0.97	0.97	NA	NA	1-5yo	0, 5, 10, 15, 20 yrs	None	0.7	0.81	0.93	0.93	NA	NA	0.55	Deaths per 100,000 population	210.364	138.727	128.818	127.364	141.182	157.273	181.273	225.364	263.091	305.273	330.364	342.091	352.273	377.182	381.818
119	PEV (Pre-Erythrocytic Vaccine)	3	0.5	2	1	None	NA	NA	NA	NA	NA	NA	NA	NA	6-39yo	0 yrs	None	0.89	0.95	0.97	0.97	NA	NA	1-5yo	0, 5, 10, 15, 20 yrs	None	0.7	0.81	0.93	0.93	NA	NA	0.55	Cases in <5yo per 100,000 population	4914.09	2666.73	2395.45	2376.27	2588.09	2228.64	2688.73	3559.55	4526.45	5292.73	4654.73	5195.18	6265.36	7013	7475.73
119	PEV (Pre-Erythrocytic Vaccine)	3	0.5	2	1	None	NA	NA	NA	NA	NA	NA	NA	NA	6-39yo	0 yrs	None	0.89	0.95	0.97	0.97	NA	NA	1-5yo	0, 5, 10, 15, 20 yrs	None	0.7	0.81	0.93	0.93	NA	NA	0.55	Severe Cases in <5yo per 100,000 population	252.909	138	132.091	128.273	133.727	125.273	146.545	191	241.364	283.182	239.909	277.455	329	366.636	379
119	PEV (Pre-Erythrocytic Vaccine)	3	0.5	2	1	None	NA	NA	NA	NA	NA	NA	NA	NA	6-39yo	0 yrs	None	0.89	0.95	0.97	0.97	NA	NA	1-5yo	0, 5, 10, 15, 20 yrs	None	0.7	0.81	0.93	0.93	NA	NA	0.55	Deaths in < 5yo per 100,000 population	73.1818	48.8182	49.4545	41.9091	47.5455	43.1818	49.3636	57.0909	66	73.8182	68.4545	72.8182	79.5455	85.2727	88.0909
119	PEV (Pre-Erythrocytic Vaccine)	3	0.5	2	1	None	NA	NA	NA	NA	NA	NA	NA	NA	6-39yo	0 yrs	None	0.89	0.95	0.97	0.97	NA	NA	1-5yo	0, 5, 10, 15, 20 yrs	None	0.7	0.81	0.93	0.93	NA	NA	0.55	DALYs per 100,000 population	5385.45	3513.6	3260.35	3245.24	3575.21	3938.44	4615.7	5682.32	6601.39	7674.43	8290.72	8643.04	8887.63	9479.69	9605.97
119	PEV (Pre-Erythrocytic Vaccine)	3	0.5	2	1	None	NA	NA	NA	NA	NA	NA	NA	NA	6-39yo	0 yrs	None	0.89	0.95	0.97	0.97	NA	NA	1-5yo	0, 5, 10, 15, 20 yrs	None	0.7	0.81	0.93	0.93	NA	NA	0.55	Income and productivity gains from delivering vaccine (US$ / dose)	2.26419	4.36161	4.64184	4.60249	4.35273	29.1716	25.2597	20.086	14.6519	9.01933	5.10778	2.09173	-0.79065	-3.09201	-4.76328
120	PEV (Pre-Erythrocytic Vaccine)	3	0.5	2	1	None	NA	NA	NA	NA	NA	NA	NA	NA	6-39yo	0 yrs	None	0.89	0.95	0.97	0.97	NA	NA	1-5yo	0, 5, 10, 15, 20 yrs	None	0.5	0.69	0.85	0.85	NA	NA	0.55	Cases per 100,000 population	59199.7	33958.6	30466.3	31102.3	33954.8	38062.9	44230.9	52379	61224.9	70116.4	76277.2	81449.9	86716.7	89996.8	92748.9
120	PEV (Pre-Erythrocytic Vaccine)	3	0.5	2	1	None	NA	NA	NA	NA	NA	NA	NA	NA	6-39yo	0 yrs	None	0.89	0.95	0.97	0.97	NA	NA	1-5yo	0, 5, 10, 15, 20 yrs	None	0.5	0.69	0.85	0.85	NA	NA	0.55	Severe Cases per 100,000 population	956.091	546.636	526.909	548.091	616.273	703.455	837.455	1043.36	1237.36	1444	1529	1613	1770.82	1823.09	1869.09
120	PEV (Pre-Erythrocytic Vaccine)	3	0.5	2	1	None	NA	NA	NA	NA	NA	NA	NA	NA	6-39yo	0 yrs	None	0.89	0.95	0.97	0.97	NA	NA	1-5yo	0, 5, 10, 15, 20 yrs	None	0.5	0.69	0.85	0.85	NA	NA	0.55	Deaths per 100,000 population	203.545	123	123.455	124	140.364	156	189.091	220.455	261.818	299.364	325.545	338.364	370.818	373.636	374.182
120	PEV (Pre-Erythrocytic Vaccine)	3	0.5	2	1	None	NA	NA	NA	NA	NA	NA	NA	NA	6-39yo	0 yrs	None	0.89	0.95	0.97	0.97	NA	NA	1-5yo	0, 5, 10, 15, 20 yrs	None	0.5	0.69	0.85	0.85	NA	NA	0.55	Cases in <5yo per 100,000 population	5078	2755	2381.09	2398	2569.73	2210.27	2665.36	3550.64	4423.18	5311.55	4731.27	5269.73	6368.36	7074.91	7437.09
120	PEV (Pre-Erythrocytic Vaccine)	3	0.5	2	1	None	NA	NA	NA	NA	NA	NA	NA	NA	6-39yo	0 yrs	None	0.89	0.95	0.97	0.97	NA	NA	1-5yo	0, 5, 10, 15, 20 yrs	None	0.5	0.69	0.85	0.85	NA	NA	0.55	Severe Cases in <5yo per 100,000 population	251.727	140.727	130.909	129.545	135.636	115.455	147.455	201.636	234.273	271.273	247.273	275.182	338.636	361.727	397
120	PEV (Pre-Erythrocytic Vaccine)	3	0.5	2	1	None	NA	NA	NA	NA	NA	NA	NA	NA	6-39yo	0 yrs	None	0.89	0.95	0.97	0.97	NA	NA	1-5yo	0, 5, 10, 15, 20 yrs	None	0.5	0.69	0.85	0.85	NA	NA	0.55	Deaths in < 5yo per 100,000 population	68.8182	44.4545	46.0909	42.7273	46.3636	45.3636	52.7273	58.2727	62.2727	70.7273	71.6364	73.7273	83.3636	88.0909	86
120	PEV (Pre-Erythrocytic Vaccine)	3	0.5	2	1	None	NA	NA	NA	NA	NA	NA	NA	NA	6-39yo	0 yrs	None	0.89	0.95	0.97	0.97	NA	NA	1-5yo	0, 5, 10, 15, 20 yrs	None	0.5	0.69	0.85	0.85	NA	NA	0.55	DALYs per 100,000 population	5183.73	3135.57	3134.67	3133.93	3557.55	3943.19	4781.1	5606.23	6620.51	7535.97	8209.37	8493.8	9312.68	9415.08	9407.79
120	PEV (Pre-Erythrocytic Vaccine)	3	0.5	2	1	None	NA	NA	NA	NA	NA	NA	NA	NA	6-39yo	0 yrs	None	0.89	0.95	0.97	0.97	NA	NA	1-5yo	0, 5, 10, 15, 20 yrs	None	0.5	0.69	0.85	0.85	NA	NA	0.55	Income and productivity gains from delivering vaccine (US$ / dose)	2.30747	4.44411	4.7258	4.67045	4.42697	33.0107	28.6822	22.9226	16.7291	10.5073	5.83325	2.37272	-1.17226	-3.16441	-5.02733
121	PEV (Pre-Erythrocytic Vaccine)	3	0.5	2	1	None	NA	NA	NA	NA	NA	NA	NA	NA	6-39yo	0 yrs	None	0.7	0.81	0.93	0.93	NA	NA	1-5yo	0, 5, 10, 15, 20 yrs	None	0.89	0.95	0.97	0.97	NA	NA	0.55	Cases per 100,000 population	60875.5	36856.6	34176.1	34577.8	37952.3	42448.8	48025.8	54765.4	63956	72473.7	76917.8	81385.1	85838.3	89281	92113
121	PEV (Pre-Erythrocytic Vaccine)	3	0.5	2	1	None	NA	NA	NA	NA	NA	NA	NA	NA	6-39yo	0 yrs	None	0.7	0.81	0.93	0.93	NA	NA	1-5yo	0, 5, 10, 15, 20 yrs	None	0.89	0.95	0.97	0.97	NA	NA	0.55	Severe Cases per 100,000 population	975.818	594.273	580.727	617.636	707.273	783.091	898.909	1074.64	1299.45	1469.45	1520.91	1601.64	1726.18	1797.36	1852.09
121	PEV (Pre-Erythrocytic Vaccine)	3	0.5	2	1	None	NA	NA	NA	NA	NA	NA	NA	NA	6-39yo	0 yrs	None	0.7	0.81	0.93	0.93	NA	NA	1-5yo	0, 5, 10, 15, 20 yrs	None	0.89	0.95	0.97	0.97	NA	NA	0.55	Deaths per 100,000 population	218.273	137.727	136.273	141.091	159.818	180.636	195.455	231.455	279.364	306.818	313.545	329.636	355.727	369.182	376.091
121	PEV (Pre-Erythrocytic Vaccine)	3	0.5	2	1	None	NA	NA	NA	NA	NA	NA	NA	NA	6-39yo	0 yrs	None	0.7	0.81	0.93	0.93	NA	NA	1-5yo	0, 5, 10, 15, 20 yrs	None	0.89	0.95	0.97	0.97	NA	NA	0.55	Cases in <5yo per 100,000 population	4852.73	2824.18	2605	2676.82	2885	2366.73	2832.36	3731	4664.55	5496.64	4599.09	5112.64	6139.55	6950.09	7368.73
121	PEV (Pre-Erythrocytic Vaccine)	3	0.5	2	1	None	NA	NA	NA	NA	NA	NA	NA	NA	6-39yo	0 yrs	None	0.7	0.81	0.93	0.93	NA	NA	1-5yo	0, 5, 10, 15, 20 yrs	None	0.89	0.95	0.97	0.97	NA	NA	0.55	Severe Cases in <5yo per 100,000 population	245.545	151.273	138.364	147.909	153.727	123.273	157.273	200.091	255.273	293.909	239.909	274.091	337.273	368.909	378.636
121	PEV (Pre-Erythrocytic Vaccine)	3	0.5	2	1	None	NA	NA	NA	NA	NA	NA	NA	NA	6-39yo	0 yrs	None	0.7	0.81	0.93	0.93	NA	NA	1-5yo	0, 5, 10, 15, 20 yrs	None	0.89	0.95	0.97	0.97	NA	NA	0.55	Deaths in < 5yo per 100,000 population	72.8182	48	48.3636	51.7273	51.0909	50.8182	52.1818	60.1818	70.2727	72.5455	67.0909	73.7273	83	86.2727	89.7273
121	PEV (Pre-Erythrocytic Vaccine)	3	0.5	2	1	None	NA	NA	NA	NA	NA	NA	NA	NA	6-39yo	0 yrs	None	0.7	0.81	0.93	0.93	NA	NA	1-5yo	0, 5, 10, 15, 20 yrs	None	0.89	0.95	0.97	0.97	NA	NA	0.55	DALYs per 100,000 population	5567.22	3497.65	3450.81	3579.67	4032.87	4553.94	4946.54	5851.79	7047.67	7726.55	7884.08	8305.05	8945.81	9337.06	9506
121	PEV (Pre-Erythrocytic Vaccine)	3	0.5	2	1	None	NA	NA	NA	NA	NA	NA	NA	NA	6-39yo	0 yrs	None	0.7	0.81	0.93	0.93	NA	NA	1-5yo	0, 5, 10, 15, 20 yrs	None	0.89	0.95	0.97	0.97	NA	NA	0.55	Income and productivity gains from delivering vaccine (US$ / dose)	2.24781	4.37191	4.60372	4.56532	4.25973	24.7211	21.4892	17.5952	12.2454	7.39399	4.4922	1.95436	-0.434358	-2.2898	-3.85345
122	PEV (Pre-Erythrocytic Vaccine)	3	0.5	2	1	None	NA	NA	NA	NA	NA	NA	NA	NA	6-39yo	0 yrs	None	0.7	0.81	0.93	0.93	NA	NA	1-5yo	0, 5, 10, 15, 20 yrs	None	0.7	0.81	0.93	0.93	NA	NA	0.55	Cases per 100,000 population	61329.4	37059.3	33398.7	34146.5	37581.2	42279.4	48261.2	56190	64754.7	73252.5	79025.3	81855.4	86197.5	89097.8	92022.8
122	PEV (Pre-Erythrocytic Vaccine)	3	0.5	2	1	None	NA	NA	NA	NA	NA	NA	NA	NA	6-39yo	0 yrs	None	0.7	0.81	0.93	0.93	NA	NA	1-5yo	0, 5, 10, 15, 20 yrs	None	0.7	0.81	0.93	0.93	NA	NA	0.55	Severe Cases per 100,000 population	1010.36	599	560.364	600.273	708.545	775.091	931.091	1093.36	1300.45	1492.55	1553.55	1622	1721.36	1798.91	1841
122	PEV (Pre-Erythrocytic Vaccine)	3	0.5	2	1	None	NA	NA	NA	NA	NA	NA	NA	NA	6-39yo	0 yrs	None	0.7	0.81	0.93	0.93	NA	NA	1-5yo	0, 5, 10, 15, 20 yrs	None	0.7	0.81	0.93	0.93	NA	NA	0.55	Deaths per 100,000 population	226.727	136.727	136.091	140.455	159.727	172.182	209.818	236.364	270.182	309.273	326.909	331.909	354.273	374.909	373.727
122	PEV (Pre-Erythrocytic Vaccine)	3	0.5	2	1	None	NA	NA	NA	NA	NA	NA	NA	NA	6-39yo	0 yrs	None	0.7	0.81	0.93	0.93	NA	NA	1-5yo	0, 5, 10, 15, 20 yrs	None	0.7	0.81	0.93	0.93	NA	NA	0.55	Cases in <5yo per 100,000 population	5032.64	2852.45	2551	2575	2810.18	2420.73	2861	3827.27	4740	5576.09	4841.18	5236.18	6308.82	6946.64	7380.45
122	PEV (Pre-Erythrocytic Vaccine)	3	0.5	2	1	None	NA	NA	NA	NA	NA	NA	NA	NA	6-39yo	0 yrs	None	0.7	0.81	0.93	0.93	NA	NA	1-5yo	0, 5, 10, 15, 20 yrs	None	0.7	0.81	0.93	0.93	NA	NA	0.55	Severe Cases in <5yo per 100,000 population	250.364	146.636	135.364	136.909	156.909	136	167.455	202.545	255.818	299.636	243.909	270.818	331	369.727	377.364
122	PEV (Pre-Erythrocytic Vaccine)	3	0.5	2	1	None	NA	NA	NA	NA	NA	NA	NA	NA	6-39yo	0 yrs	None	0.7	0.81	0.93	0.93	NA	NA	1-5yo	0, 5, 10, 15, 20 yrs	None	0.7	0.81	0.93	0.93	NA	NA	0.55	Deaths in < 5yo per 100,000 population	72.9091	50.4545	50.0909	45.8182	47.8182	48	54.8182	62.5455	63.2727	77.4545	71.5455	72.0909	84.8182	83.8182	83.9091
122	PEV (Pre-Erythrocytic Vaccine)	3	0.5	2	1	None	NA	NA	NA	NA	NA	NA	NA	NA	6-39yo	0 yrs	None	0.7	0.81	0.93	0.93	NA	NA	1-5yo	0, 5, 10, 15, 20 yrs	None	0.7	0.81	0.93	0.93	NA	NA	0.55	DALYs per 100,000 population	5749.49	3464.97	3457.89	3562.69	4042.97	4343.08	5301.71	5982.33	6796.73	7793.35	8212.24	8391	8953.76	9413.23	9431.61
122	PEV (Pre-Erythrocytic Vaccine)	3	0.5	2	1	None	NA	NA	NA	NA	NA	NA	NA	NA	6-39yo	0 yrs	None	0.7	0.81	0.93	0.93	NA	NA	1-5yo	0, 5, 10, 15, 20 yrs	None	0.7	0.81	0.93	0.93	NA	NA	0.55	Income and productivity gains from delivering vaccine (US$ / dose)	2.23217	4.40775	4.72731	4.65467	4.33984	26.8597	23.0859	18.1423	12.7253	7.47839	3.58839	1.88024	-0.595673	-2.31515	-4.11975
123	PEV (Pre-Erythrocytic Vaccine)	3	0.5	2	1	None	NA	NA	NA	NA	NA	NA	NA	NA	6-39yo	0 yrs	None	0.7	0.81	0.93	0.93	NA	NA	1-5yo	0, 5, 10, 15, 20 yrs	None	0.5	0.69	0.85	0.85	NA	NA	0.55	Cases per 100,000 population	61584.5	36856.1	32802.2	33598.6	36844.6	41320.8	47950.6	55418.5	65043.8	73539.5	78632.5	83105.7	87432	91223	93433.8
123	PEV (Pre-Erythrocytic Vaccine)	3	0.5	2	1	None	NA	NA	NA	NA	NA	NA	NA	NA	6-39yo	0 yrs	None	0.7	0.81	0.93	0.93	NA	NA	1-5yo	0, 5, 10, 15, 20 yrs	None	0.5	0.69	0.85	0.85	NA	NA	0.55	Severe Cases per 100,000 population	1010	606.818	569.545	602.273	668.636	771.455	911.909	1069.45	1324.18	1500.55	1560.09	1669.18	1756.55	1855.45	1853.27
123	PEV (Pre-Erythrocytic Vaccine)	3	0.5	2	1	None	NA	NA	NA	NA	NA	NA	NA	NA	6-39yo	0 yrs	None	0.7	0.81	0.93	0.93	NA	NA	1-5yo	0, 5, 10, 15, 20 yrs	None	0.5	0.69	0.85	0.85	NA	NA	0.55	Deaths per 100,000 population	216.091	140.545	134.909	138	152.364	178	207.909	224.273	268.727	306.091	328.818	354.636	358.182	385.636	379.909
123	PEV (Pre-Erythrocytic Vaccine)	3	0.5	2	1	None	NA	NA	NA	NA	NA	NA	NA	NA	6-39yo	0 yrs	None	0.7	0.81	0.93	0.93	NA	NA	1-5yo	0, 5, 10, 15, 20 yrs	None	0.5	0.69	0.85	0.85	NA	NA	0.55	Cases in <5yo per 100,000 population	5133.73	2933.55	2579.91	2567.45	2750.27	2406.18	2909.45	3760.36	4719.55	5643.73	4939.18	5424.91	6431.45	7161.27	7530.18
123	PEV (Pre-Erythrocytic Vaccine)	3	0.5	2	1	None	NA	NA	NA	NA	NA	NA	NA	NA	6-39yo	0 yrs	None	0.7	0.81	0.93	0.93	NA	NA	1-5yo	0, 5, 10, 15, 20 yrs	None	0.5	0.69	0.85	0.85	NA	NA	0.55	Severe Cases in <5yo per 100,000 population	255.364	159.364	137.091	140.727	144.636	128.909	158.636	202.273	257.455	298.909	251.273	287.364	343.545	382.727	395.545
123	PEV (Pre-Erythrocytic Vaccine)	3	0.5	2	1	None	NA	NA	NA	NA	NA	NA	NA	NA	6-39yo	0 yrs	None	0.7	0.81	0.93	0.93	NA	NA	1-5yo	0, 5, 10, 15, 20 yrs	None	0.5	0.69	0.85	0.85	NA	NA	0.55	Deaths in < 5yo per 100,000 population	71.0909	50.9091	48.3636	46.3636	49.6364	47.9091	55.1818	55.1818	65.2727	70.5455	71.5455	77.5455	87.7273	89.9091	92.5455
123	PEV (Pre-Erythrocytic Vaccine)	3	0.5	2	1	None	NA	NA	NA	NA	NA	NA	NA	NA	6-39yo	0 yrs	None	0.7	0.81	0.93	0.93	NA	NA	1-5yo	0, 5, 10, 15, 20 yrs	None	0.5	0.69	0.85	0.85	NA	NA	0.55	DALYs per 100,000 population	5531.19	3544.87	3445.38	3496.36	3871.45	4472.36	5244	5652.16	6805.81	7753.84	8267.5	8885.96	9032.2	9731.54	9613.13
123	PEV (Pre-Erythrocytic Vaccine)	3	0.5	2	1	None	NA	NA	NA	NA	NA	NA	NA	NA	6-39yo	0 yrs	None	0.7	0.81	0.93	0.93	NA	NA	1-5yo	0, 5, 10, 15, 20 yrs	None	0.5	0.69	0.85	0.85	NA	NA	0.55	Income and productivity gains from delivering vaccine (US$ / dose)	2.24534	4.49568	4.85485	4.77847	4.47763	30.6999	26.0167	20.8278	14.0023	8.13391	4.28463	1.2247	-1.57486	-4.10208	-5.52211
124	PEV (Pre-Erythrocytic Vaccine)	3	0.5	2	1	None	NA	NA	NA	NA	NA	NA	NA	NA	6-39yo	0 yrs	None	0.5	0.69	0.85	0.85	NA	NA	1-5yo	0, 5, 10, 15, 20 yrs	None	0.89	0.95	0.97	0.97	NA	NA	0.55	Cases per 100,000 population	63576.2	40395.1	37453.5	37864.1	41040.5	45493.4	51555	58049.8	66411.5	73420.2	77826.2	81792.9	85723.3	88426.2	91202.6
124	PEV (Pre-Erythrocytic Vaccine)	3	0.5	2	1	None	NA	NA	NA	NA	NA	NA	NA	NA	6-39yo	0 yrs	None	0.5	0.69	0.85	0.85	NA	NA	1-5yo	0, 5, 10, 15, 20 yrs	None	0.89	0.95	0.97	0.97	NA	NA	0.55	Severe Cases per 100,000 population	1041.27	653.455	643.909	655.455	757.636	828.364	965.818	1142.91	1314.36	1480	1519.91	1614.45	1695.45	1746.82	1808.45
124	PEV (Pre-Erythrocytic Vaccine)	3	0.5	2	1	None	NA	NA	NA	NA	NA	NA	NA	NA	6-39yo	0 yrs	None	0.5	0.69	0.85	0.85	NA	NA	1-5yo	0, 5, 10, 15, 20 yrs	None	0.89	0.95	0.97	0.97	NA	NA	0.55	Deaths per 100,000 population	233.364	158.182	147.091	153.455	169.273	187.273	210.273	242.818	269.636	309.636	312.636	335.091	355.455	369.273	368.909
124	PEV (Pre-Erythrocytic Vaccine)	3	0.5	2	1	None	NA	NA	NA	NA	NA	NA	NA	NA	6-39yo	0 yrs	None	0.5	0.69	0.85	0.85	NA	NA	1-5yo	0, 5, 10, 15, 20 yrs	None	0.89	0.95	0.97	0.97	NA	NA	0.55	Cases in <5yo per 100,000 population	4814	3071.55	2817.27	2879.82	3110.18	2558.09	3048.82	3945	4942.18	5580.91	4649.45	5142.73	6198.45	6860.36	7269.91
124	PEV (Pre-Erythrocytic Vaccine)	3	0.5	2	1	None	NA	NA	NA	NA	NA	NA	NA	NA	6-39yo	0 yrs	None	0.5	0.69	0.85	0.85	NA	NA	1-5yo	0, 5, 10, 15, 20 yrs	None	0.89	0.95	0.97	0.97	NA	NA	0.55	Severe Cases in <5yo per 100,000 population	247.091	153.364	150	149.727	174.727	136.545	165.545	211.364	259.364	298.727	244.455	269.909	324.727	355.636	374.455
124	PEV (Pre-Erythrocytic Vaccine)	3	0.5	2	1	None	NA	NA	NA	NA	NA	NA	NA	NA	6-39yo	0 yrs	None	0.5	0.69	0.85	0.85	NA	NA	1-5yo	0, 5, 10, 15, 20 yrs	None	0.89	0.95	0.97	0.97	NA	NA	0.55	Deaths in < 5yo per 100,000 population	74.0909	53.4545	49	54.3636	53.2727	52.2727	53.2727	62.0909	70.8182	76.5455	68.2727	75.2727	86	83.5455	86.5455
124	PEV (Pre-Erythrocytic Vaccine)	3	0.5	2	1	None	NA	NA	NA	NA	NA	NA	NA	NA	6-39yo	0 yrs	None	0.5	0.69	0.85	0.85	NA	NA	1-5yo	0, 5, 10, 15, 20 yrs	None	0.89	0.95	0.97	0.97	NA	NA	0.55	DALYs per 100,000 population	5947.78	3998.98	3716.9	3897.29	4303.12	4703.52	5319.89	6094.29	6860.08	7818.99	7867.13	8426.45	8958.97	9262.96	9360.63
124	PEV (Pre-Erythrocytic Vaccine)	3	0.5	2	1	None	NA	NA	NA	NA	NA	NA	NA	NA	6-39yo	0 yrs	None	0.5	0.69	0.85	0.85	NA	NA	1-5yo	0, 5, 10, 15, 20 yrs	None	0.89	0.95	0.97	0.97	NA	NA	0.55	Income and productivity gains from delivering vaccine (US$ / dose)	2.18365	4.45119	4.72679	4.69301	4.37365	22.9715	19.421	15.6677	10.852	6.81816	4.01032	1.75406	-0.313784	-1.73354	-3.28123
125	PEV (Pre-Erythrocytic Vaccine)	3	0.5	2	1	None	NA	NA	NA	NA	NA	NA	NA	NA	6-39yo	0 yrs	None	0.5	0.69	0.85	0.85	NA	NA	1-5yo	0, 5, 10, 15, 20 yrs	None	0.7	0.81	0.93	0.93	NA	NA	0.55	Cases per 100,000 population	63672.8	40467.2	37374.1	37953.7	41138.7	45535.7	51276.6	58791.5	67353.9	74259.5	77947.6	80667.5	85061.3	88933	91941.9
125	PEV (Pre-Erythrocytic Vaccine)	3	0.5	2	1	None	NA	NA	NA	NA	NA	NA	NA	NA	6-39yo	0 yrs	None	0.5	0.69	0.85	0.85	NA	NA	1-5yo	0, 5, 10, 15, 20 yrs	None	0.7	0.81	0.93	0.93	NA	NA	0.55	Severe Cases per 100,000 population	1035.36	662.636	645.818	684.636	755	845.727	964.455	1153.27	1337.18	1504.18	1545	1553.09	1702.64	1753	1814.64
125	PEV (Pre-Erythrocytic Vaccine)	3	0.5	2	1	None	NA	NA	NA	NA	NA	NA	NA	NA	6-39yo	0 yrs	None	0.5	0.69	0.85	0.85	NA	NA	1-5yo	0, 5, 10, 15, 20 yrs	None	0.7	0.81	0.93	0.93	NA	NA	0.55	Deaths per 100,000 population	224.545	154.909	146.364	155.909	173.636	189.091	203.818	248.182	269.727	319.364	324.636	323.273	353.364	360.818	370.455
125	PEV (Pre-Erythrocytic Vaccine)	3	0.5	2	1	None	NA	NA	NA	NA	NA	NA	NA	NA	6-39yo	0 yrs	None	0.5	0.69	0.85	0.85	NA	NA	1-5yo	0, 5, 10, 15, 20 yrs	None	0.7	0.81	0.93	0.93	NA	NA	0.55	Cases in <5yo per 100,000 population	4991.45	3061.18	2833.64	2877.27	3138.91	2618.18	3103.27	4100.82	4984.27	5674.45	4810.91	5110.36	6218.18	6943.64	7372.36
125	PEV (Pre-Erythrocytic Vaccine)	3	0.5	2	1	None	NA	NA	NA	NA	NA	NA	NA	NA	6-39yo	0 yrs	None	0.5	0.69	0.85	0.85	NA	NA	1-5yo	0, 5, 10, 15, 20 yrs	None	0.7	0.81	0.93	0.93	NA	NA	0.55	Severe Cases in <5yo per 100,000 population	250.364	161.818	151.818	155	163.273	146.818	164.909	222.545	262.455	303.182	248	266.182	334.091	357.727	383
125	PEV (Pre-Erythrocytic Vaccine)	3	0.5	2	1	None	NA	NA	NA	NA	NA	NA	NA	NA	6-39yo	0 yrs	None	0.5	0.69	0.85	0.85	NA	NA	1-5yo	0, 5, 10, 15, 20 yrs	None	0.7	0.81	0.93	0.93	NA	NA	0.55	Deaths in < 5yo per 100,000 population	73.9091	55.9091	47.8182	53.1818	53.8182	52.2727	53.2727	62.8182	65.7273	78.8182	74.8182	79.6364	80.4545	84.5455	91.8182
125	PEV (Pre-Erythrocytic Vaccine)	3	0.5	2	1	None	NA	NA	NA	NA	NA	NA	NA	NA	6-39yo	0 yrs	None	0.5	0.69	0.85	0.85	NA	NA	1-5yo	0, 5, 10, 15, 20 yrs	None	0.7	0.81	0.93	0.93	NA	NA	0.55	DALYs per 100,000 population	5751.27	3929.81	3697.47	3950.65	4383.33	4792.47	5191.02	6297.31	6813.68	8082.95	8205.14	8127.67	8854.32	9106.74	9321.26
125	PEV (Pre-Erythrocytic Vaccine)	3	0.5	2	1	None	NA	NA	NA	NA	NA	NA	NA	NA	6-39yo	0 yrs	None	0.5	0.69	0.85	0.85	NA	NA	1-5yo	0, 5, 10, 15, 20 yrs	None	0.7	0.81	0.93	0.93	NA	NA	0.55	Income and productivity gains from delivering vaccine (US$ / dose)	2.21177	4.49989	4.79832	4.73812	4.42453	24.852	21.2136	16.524	11.1614	6.84885	4.26996	2.69195	0.0981678	-2.20335	-3.97739
126	PEV (Pre-Erythrocytic Vaccine)	3	0.5	2	1	None	NA	NA	NA	NA	NA	NA	NA	NA	6-39yo	0 yrs	None	0.5	0.69	0.85	0.85	NA	NA	1-5yo	0, 5, 10, 15, 20 yrs	None	0.5	0.69	0.85	0.85	NA	NA	0.55	Cases per 100,000 population	64003.6	41585.2	37948.9	38429.8	41175	46108.7	52029.7	59193.7	67253.8	74745.7	79860.5	84129.1	87522.1	90269.6	92642
126	PEV (Pre-Erythrocytic Vaccine)	3	0.5	2	1	None	NA	NA	NA	NA	NA	NA	NA	NA	6-39yo	0 yrs	None	0.5	0.69	0.85	0.85	NA	NA	1-5yo	0, 5, 10, 15, 20 yrs	None	0.5	0.69	0.85	0.85	NA	NA	0.55	Severe Cases per 100,000 population	1052.36	679.091	648.636	682.909	758.364	833.455	982.455	1162.73	1333.73	1493.36	1575.27	1657.82	1729.91	1774.18	1831.45
126	PEV (Pre-Erythrocytic Vaccine)	3	0.5	2	1	None	NA	NA	NA	NA	NA	NA	NA	NA	6-39yo	0 yrs	None	0.5	0.69	0.85	0.85	NA	NA	1-5yo	0, 5, 10, 15, 20 yrs	None	0.5	0.69	0.85	0.85	NA	NA	0.55	Deaths per 100,000 population	232	150.455	152.545	152.455	162.909	185.091	214	255.091	278	306.636	326.818	356.273	349	368.364	374.091
126	PEV (Pre-Erythrocytic Vaccine)	3	0.5	2	1	None	NA	NA	NA	NA	NA	NA	NA	NA	6-39yo	0 yrs	None	0.5	0.69	0.85	0.85	NA	NA	1-5yo	0, 5, 10, 15, 20 yrs	None	0.5	0.69	0.85	0.85	NA	NA	0.55	Cases in <5yo per 100,000 population	5175.18	3219.55	2928.09	2967.82	3104.09	2748.18	3205.73	4076.55	5017.55	5730.09	5109.36	5519.36	6439.82	7077.73	7433.36
126	PEV (Pre-Erythrocytic Vaccine)	3	0.5	2	1	None	NA	NA	NA	NA	NA	NA	NA	NA	6-39yo	0 yrs	None	0.5	0.69	0.85	0.85	NA	NA	1-5yo	0, 5, 10, 15, 20 yrs	None	0.5	0.69	0.85	0.85	NA	NA	0.55	Severe Cases in <5yo per 100,000 population	256.909	165.909	151	152.909	175.818	140.818	174.909	223.727	266.091	297	264.636	286.364	345.364	366.727	385.545
126	PEV (Pre-Erythrocytic Vaccine)	3	0.5	2	1	None	NA	NA	NA	NA	NA	NA	NA	NA	6-39yo	0 yrs	None	0.5	0.69	0.85	0.85	NA	NA	1-5yo	0, 5, 10, 15, 20 yrs	None	0.5	0.69	0.85	0.85	NA	NA	0.55	Deaths in < 5yo per 100,000 population	71.9091	50.5455	53.0909	49.9091	50.3636	46.6364	54.2727	63.9091	68.8182	75	76.2727	79.6364	82.8182	88.2727	87
126	PEV (Pre-Erythrocytic Vaccine)	3	0.5	2	1	None	NA	NA	NA	NA	NA	NA	NA	NA	6-39yo	0 yrs	None	0.5	0.69	0.85	0.85	NA	NA	1-5yo	0, 5, 10, 15, 20 yrs	None	0.5	0.69	0.85	0.85	NA	NA	0.55	DALYs per 100,000 population	5873.29	3822.83	3882.63	3862.13	4128.19	4660.45	5389.76	6422.6	7047.18	7715.01	8250.27	8994.46	8808.83	9323.79	9401.06
126	PEV (Pre-Erythrocytic Vaccine)	3	0.5	2	1	None	NA	NA	NA	NA	NA	NA	NA	NA	6-39yo	0 yrs	None	0.5	0.69	0.85	0.85	NA	NA	1-5yo	0, 5, 10, 15, 20 yrs	None	0.5	0.69	0.85	0.85	NA	NA	0.55	Income and productivity gains from delivering vaccine (US$ / dose)	2.21896	4.46706	4.82384	4.77125	4.4896	27.4108	23.1877	18.1641	12.5506	7.37629	3.50455	0.542128	-1.57728	-3.36313	-4.9459
127	PEV (Pre-Erythrocytic Vaccine)	3	0.5	2	10	None	NA	NA	NA	NA	NA	NA	NA	NA	6-39yo	0 yrs	None	0.89	0.95	0.97	0.97	NA	NA	1-5yo	0, 5, 10, 15, 20 yrs	None	0.89	0.95	0.97	0.97	NA	NA	0.55	Cases per 100,000 population	102312	98654.1	117373	131220	139984	137254	139887	144708	147592	149159	141733	141480	144788	146527	147318
127	PEV (Pre-Erythrocytic Vaccine)	3	0.5	2	10	None	NA	NA	NA	NA	NA	NA	NA	NA	6-39yo	0 yrs	None	0.89	0.95	0.97	0.97	NA	NA	1-5yo	0, 5, 10, 15, 20 yrs	None	0.89	0.95	0.97	0.97	NA	NA	0.55	Severe Cases per 100,000 population	1322.1	1305.86	1615.25	1874.83	2013.05	1789.3	1889.63	2021.1	2057.52	2052.17	1765.3	1831.95	1938.54	1993.48	1984.92
127	PEV (Pre-Erythrocytic Vaccine)	3	0.5	2	10	None	NA	NA	NA	NA	NA	NA	NA	NA	6-39yo	0 yrs	None	0.89	0.95	0.97	0.97	NA	NA	1-5yo	0, 5, 10, 15, 20 yrs	None	0.89	0.95	0.97	0.97	NA	NA	0.55	Deaths per 100,000 population	286.984	273.063	322.54	368.762	387.603	363.73	374.952	396.603	403.365	402.032	363.079	371.651	388.937	392.619	389.952
127	PEV (Pre-Erythrocytic Vaccine)	3	0.5	2	10	None	NA	NA	NA	NA	NA	NA	NA	NA	6-39yo	0 yrs	None	0.89	0.95	0.97	0.97	NA	NA	1-5yo	0, 5, 10, 15, 20 yrs	None	0.89	0.95	0.97	0.97	NA	NA	0.55	Cases in <5yo per 100,000 population	22721.5	20451.9	24204.2	27449.6	29355.5	24019.9	26088.3	29255.3	30891.3	31401.3	25121.3	26794.4	29699.9	31018.6	31418.8
127	PEV (Pre-Erythrocytic Vaccine)	3	0.5	2	10	None	NA	NA	NA	NA	NA	NA	NA	NA	6-39yo	0 yrs	None	0.89	0.95	0.97	0.97	NA	NA	1-5yo	0, 5, 10, 15, 20 yrs	None	0.89	0.95	0.97	0.97	NA	NA	0.55	Severe Cases in <5yo per 100,000 population	902.159	871.905	1038.52	1174.41	1229.21	1001.27	1115.06	1231.54	1250.32	1249.6	1002.73	1117.38	1217.95	1252.3	1244.79
127	PEV (Pre-Erythrocytic Vaccine)	3	0.5	2	10	None	NA	NA	NA	NA	NA	NA	NA	NA	6-39yo	0 yrs	None	0.89	0.95	0.97	0.97	NA	NA	1-5yo	0, 5, 10, 15, 20 yrs	None	0.89	0.95	0.97	0.97	NA	NA	0.55	Deaths in < 5yo per 100,000 population	199.714	184.651	207.19	232	238.365	208.635	222.365	241	245.905	246.619	213.571	226.571	244.365	246.873	245.238
127	PEV (Pre-Erythrocytic Vaccine)	3	0.5	2	10	None	NA	NA	NA	NA	NA	NA	NA	NA	6-39yo	0 yrs	None	0.89	0.95	0.97	0.97	NA	NA	1-5yo	0, 5, 10, 15, 20 yrs	None	0.89	0.95	0.97	0.97	NA	NA	0.55	DALYs per 100,000 population	7748.4	7382.8	8723.5	9983.77	10502.6	9839.55	10146.2	10732.6	10906.4	10881.9	9822.91	10052.5	10519.4	10631	10569.5
127	PEV (Pre-Erythrocytic Vaccine)	3	0.5	2	10	None	NA	NA	NA	NA	NA	NA	NA	NA	6-39yo	0 yrs	None	0.89	0.95	0.97	0.97	NA	NA	1-5yo	0, 5, 10, 15, 20 yrs	None	0.89	0.95	0.97	0.97	NA	NA	0.55	Income and productivity gains from delivering vaccine (US$ / dose)	2.91976	3.13501	1.68028	0.615552	-0.0554345	-0.0683863	-1.1331	-3.10481	-4.35259	-5.08009	-2.26383	-1.71011	-2.92958	-3.62146	-3.96399
128	PEV (Pre-Erythrocytic Vaccine)	3	0.5	2	10	None	NA	NA	NA	NA	NA	NA	NA	NA	6-39yo	0 yrs	None	0.89	0.95	0.97	0.97	NA	NA	1-5yo	0, 5, 10, 15, 20 yrs	None	0.7	0.81	0.93	0.93	NA	NA	0.55	Cases per 100,000 population	103107	99503.6	117571	131244	140300	138142	140360	145098	147773	149111	142215	142139	144745	146442	147324
128	PEV (Pre-Erythrocytic Vaccine)	3	0.5	2	10	None	NA	NA	NA	NA	NA	NA	NA	NA	6-39yo	0 yrs	None	0.89	0.95	0.97	0.97	NA	NA	1-5yo	0, 5, 10, 15, 20 yrs	None	0.7	0.81	0.93	0.93	NA	NA	0.55	Severe Cases per 100,000 population	1329.62	1321.56	1629.06	1869.25	2007.88	1813.31	1904.69	2018.56	2051.62	2034.06	1784.69	1846.94	1925.62	1983.06	1981.62
128	PEV (Pre-Erythrocytic Vaccine)	3	0.5	2	10	None	NA	NA	NA	NA	NA	NA	NA	NA	6-39yo	0 yrs	None	0.89	0.95	0.97	0.97	NA	NA	1-5yo	0, 5, 10, 15, 20 yrs	None	0.7	0.81	0.93	0.93	NA	NA	0.55	Deaths per 100,000 population	288.438	275	327.125	362.875	386.25	373.125	373.938	399.875	398.688	397.875	361.812	374.125	392.062	395.938	393.125
128	PEV (Pre-Erythrocytic Vaccine)	3	0.5	2	10	None	NA	NA	NA	NA	NA	NA	NA	NA	6-39yo	0 yrs	None	0.89	0.95	0.97	0.97	NA	NA	1-5yo	0, 5, 10, 15, 20 yrs	None	0.7	0.81	0.93	0.93	NA	NA	0.55	Cases in <5yo per 100,000 population	23310.6	20863.3	24301.8	27474.7	29384.2	24663.2	26479.1	29453	30899.3	31458.9	25660.4	27174.8	29788.6	30950.6	31409.2
128	PEV (Pre-Erythrocytic Vaccine)	3	0.5	2	10	None	NA	NA	NA	NA	NA	NA	NA	NA	6-39yo	0 yrs	None	0.89	0.95	0.97	0.97	NA	NA	1-5yo	0, 5, 10, 15, 20 yrs	None	0.7	0.81	0.93	0.93	NA	NA	0.55	Severe Cases in <5yo per 100,000 population	912.188	877	1055.25	1173.69	1233.81	1029.25	1128.94	1232.69	1255.44	1238.94	1021.94	1135.19	1211.62	1249	1235.56
128	PEV (Pre-Erythrocytic Vaccine)	3	0.5	2	10	None	NA	NA	NA	NA	NA	NA	NA	NA	6-39yo	0 yrs	None	0.89	0.95	0.97	0.97	NA	NA	1-5yo	0, 5, 10, 15, 20 yrs	None	0.7	0.81	0.93	0.93	NA	NA	0.55	Deaths in < 5yo per 100,000 population	199.125	184.188	211.188	227.875	236.5	215.625	222.625	244.125	245.062	239.25	214.25	229.375	246.312	247.812	239.688
128	PEV (Pre-Erythrocytic Vaccine)	3	0.5	2	10	None	NA	NA	NA	NA	NA	NA	NA	NA	6-39yo	0 yrs	None	0.89	0.95	0.97	0.97	NA	NA	1-5yo	0, 5, 10, 15, 20 yrs	None	0.7	0.81	0.93	0.93	NA	NA	0.55	DALYs per 100,000 population	7769.11	7442.06	8837.41	9860.33	10453.5	10098.7	10098.1	10822.9	10804.6	10795	9807.36	10111.2	10596.8	10747.7	10596.2
128	PEV (Pre-Erythrocytic Vaccine)	3	0.5	2	10	None	NA	NA	NA	NA	NA	NA	NA	NA	6-39yo	0 yrs	None	0.89	0.95	0.97	0.97	NA	NA	1-5yo	0, 5, 10, 15, 20 yrs	None	0.7	0.81	0.93	0.93	NA	NA	0.55	Income and productivity gains from delivering vaccine (US$ / dose)	2.90914	3.11057	1.68509	0.626951	-0.0787287	-0.448224	-1.38821	-3.52695	-4.80876	-5.43671	-2.60486	-2.16403	-3.06889	-3.86424	-4.30029
129	PEV (Pre-Erythrocytic Vaccine)	3	0.5	2	10	None	NA	NA	NA	NA	NA	NA	NA	NA	6-39yo	0 yrs	None	0.89	0.95	0.97	0.97	NA	NA	1-5yo	0, 5, 10, 15, 20 yrs	None	0.5	0.69	0.85	0.85	NA	NA	0.55	Cases per 100,000 population	103793	100300	118271	131816	140188	138983	141177	145489	148013	149095	142931	142633	145027	146397	146957
129	PEV (Pre-Erythrocytic Vaccine)	3	0.5	2	10	None	NA	NA	NA	NA	NA	NA	NA	NA	6-39yo	0 yrs	None	0.89	0.95	0.97	0.97	NA	NA	1-5yo	0, 5, 10, 15, 20 yrs	None	0.5	0.69	0.85	0.85	NA	NA	0.55	Severe Cases per 100,000 population	1366.22	1333.67	1615.78	1862.61	1997.56	1832.61	1913.22	2014.39	2036.56	2020.11	1797.61	1869.78	1950.22	1964.67	1975.72
129	PEV (Pre-Erythrocytic Vaccine)	3	0.5	2	10	None	NA	NA	NA	NA	NA	NA	NA	NA	6-39yo	0 yrs	None	0.89	0.95	0.97	0.97	NA	NA	1-5yo	0, 5, 10, 15, 20 yrs	None	0.5	0.69	0.85	0.85	NA	NA	0.55	Deaths per 100,000 population	290.333	283.222	322	368.167	379.222	372.667	386.778	390.833	399.611	392.889	371.222	378.778	395.278	394	381.222
129	PEV (Pre-Erythrocytic Vaccine)	3	0.5	2	10	None	NA	NA	NA	NA	NA	NA	NA	NA	6-39yo	0 yrs	None	0.89	0.95	0.97	0.97	NA	NA	1-5yo	0, 5, 10, 15, 20 yrs	None	0.5	0.69	0.85	0.85	NA	NA	0.55	Cases in <5yo per 100,000 population	23915.7	21294.9	24539.8	27552.5	29382.7	25302.6	27093.7	29674.5	31014.2	31488.1	26348.3	27703.4	30014.4	31022.6	31415.9
129	PEV (Pre-Erythrocytic Vaccine)	3	0.5	2	10	None	NA	NA	NA	NA	NA	NA	NA	NA	6-39yo	0 yrs	None	0.89	0.95	0.97	0.97	NA	NA	1-5yo	0, 5, 10, 15, 20 yrs	None	0.5	0.69	0.85	0.85	NA	NA	0.55	Severe Cases in <5yo per 100,000 population	941.722	889.056	1040.56	1164.78	1221.56	1049.94	1144.17	1228.89	1251.22	1239.28	1045.83	1154.61	1235	1243.83	1255.17
129	PEV (Pre-Erythrocytic Vaccine)	3	0.5	2	10	None	NA	NA	NA	NA	NA	NA	NA	NA	6-39yo	0 yrs	None	0.89	0.95	0.97	0.97	NA	NA	1-5yo	0, 5, 10, 15, 20 yrs	None	0.5	0.69	0.85	0.85	NA	NA	0.55	Deaths in < 5yo per 100,000 population	204.056	194.5	207.333	230.333	231.222	216.667	234.111	239.722	241.5	240.167	220.278	234.611	250.222	250.667	240.444
129	PEV (Pre-Erythrocytic Vaccine)	3	0.5	2	10	None	NA	NA	NA	NA	NA	NA	NA	NA	6-39yo	0 yrs	None	0.89	0.95	0.97	0.97	NA	NA	1-5yo	0, 5, 10, 15, 20 yrs	None	0.5	0.69	0.85	0.85	NA	NA	0.55	DALYs per 100,000 population	7855.29	7646.24	8696.78	9968.01	10278.8	10078.3	10462.3	10572.6	10832.2	10649.6	10031.1	10240.7	10713.2	10671.3	10322.7
129	PEV (Pre-Erythrocytic Vaccine)	3	0.5	2	10	None	NA	NA	NA	NA	NA	NA	NA	NA	6-39yo	0 yrs	None	0.89	0.95	0.97	0.97	NA	NA	1-5yo	0, 5, 10, 15, 20 yrs	None	0.5	0.69	0.85	0.85	NA	NA	0.55	Income and productivity gains from delivering vaccine (US$ / dose)	2.9099	3.10412	1.6596	0.586236	-0.072636	-0.867364	-1.94838	-4.12495	-5.48562	-6.04883	-3.13355	-2.51719	-3.52695	-4.12227	-4.40813
130	PEV (Pre-Erythrocytic Vaccine)	3	0.5	2	10	None	NA	NA	NA	NA	NA	NA	NA	NA	6-39yo	0 yrs	None	0.7	0.81	0.93	0.93	NA	NA	1-5yo	0, 5, 10, 15, 20 yrs	None	0.89	0.95	0.97	0.97	NA	NA	0.55	Cases per 100,000 population	105027	101858	119344	132039	140158	136852	139052	144016	147032	148181	141263	141175	144167	146139	146884
130	PEV (Pre-Erythrocytic Vaccine)	3	0.5	2	10	None	NA	NA	NA	NA	NA	NA	NA	NA	6-39yo	0 yrs	None	0.7	0.81	0.93	0.93	NA	NA	1-5yo	0, 5, 10, 15, 20 yrs	None	0.89	0.95	0.97	0.97	NA	NA	0.55	Severe Cases per 100,000 population	1334.36	1315.79	1633.5	1876.71	1997.29	1764.21	1882.14	1997	2041.43	2025.86	1760.21	1836.5	1953.57	2016.57	1985.71
130	PEV (Pre-Erythrocytic Vaccine)	3	0.5	2	10	None	NA	NA	NA	NA	NA	NA	NA	NA	6-39yo	0 yrs	None	0.7	0.81	0.93	0.93	NA	NA	1-5yo	0, 5, 10, 15, 20 yrs	None	0.89	0.95	0.97	0.97	NA	NA	0.55	Deaths per 100,000 population	286.143	278.429	325.214	368.143	389.214	368.143	373.5	388	394.643	392.857	359.857	374.357	380.071	388.357	394
130	PEV (Pre-Erythrocytic Vaccine)	3	0.5	2	10	None	NA	NA	NA	NA	NA	NA	NA	NA	6-39yo	0 yrs	None	0.7	0.81	0.93	0.93	NA	NA	1-5yo	0, 5, 10, 15, 20 yrs	None	0.89	0.95	0.97	0.97	NA	NA	0.55	Cases in <5yo per 100,000 population	22968.1	21014.3	24639	27688.3	29515.9	24026.2	25984.6	29191.2	30883.8	31213.2	25120.9	26708.8	29560.6	30991	31387.5
130	PEV (Pre-Erythrocytic Vaccine)	3	0.5	2	10	None	NA	NA	NA	NA	NA	NA	NA	NA	6-39yo	0 yrs	None	0.7	0.81	0.93	0.93	NA	NA	1-5yo	0, 5, 10, 15, 20 yrs	None	0.89	0.95	0.97	0.97	NA	NA	0.55	Severe Cases in <5yo per 100,000 population	902.357	872.286	1062.07	1170.79	1215.43	987.357	1110.86	1224.36	1240.93	1235.21	996.357	1119.14	1231.57	1270.64	1246.57
130	PEV (Pre-Erythrocytic Vaccine)	3	0.5	2	10	None	NA	NA	NA	NA	NA	NA	NA	NA	6-39yo	0 yrs	None	0.7	0.81	0.93	0.93	NA	NA	1-5yo	0, 5, 10, 15, 20 yrs	None	0.89	0.95	0.97	0.97	NA	NA	0.55	Deaths in < 5yo per 100,000 population	198.857	185.786	210	228.286	240.071	214.857	225.714	238.071	243.786	238.929	210.143	231.857	238	246.643	247.143
130	PEV (Pre-Erythrocytic Vaccine)	3	0.5	2	10	None	NA	NA	NA	NA	NA	NA	NA	NA	6-39yo	0 yrs	None	0.7	0.81	0.93	0.93	NA	NA	1-5yo	0, 5, 10, 15, 20 yrs	None	0.89	0.95	0.97	0.97	NA	NA	0.55	DALYs per 100,000 population	7734.62	7506.14	8790.83	9961.49	10531.6	9943.89	10125	10491.5	10706.9	10648.9	9746.76	10110.7	10334.2	10498.7	10675.5
130	PEV (Pre-Erythrocytic Vaccine)	3	0.5	2	10	None	NA	NA	NA	NA	NA	NA	NA	NA	6-39yo	0 yrs	None	0.7	0.81	0.93	0.93	NA	NA	1-5yo	0, 5, 10, 15, 20 yrs	None	0.89	0.95	0.97	0.97	NA	NA	0.55	Income and productivity gains from delivering vaccine (US$ / dose)	2.89071	3.09373	1.64438	0.595321	-0.0734834	0.182348	-0.670857	-2.67589	-4.03971	-4.55302	-1.98722	-1.55328	-2.62547	-3.42466	-3.72487
131	PEV (Pre-Erythrocytic Vaccine)	3	0.5	2	10	None	NA	NA	NA	NA	NA	NA	NA	NA	6-39yo	0 yrs	None	0.7	0.81	0.93	0.93	NA	NA	1-5yo	0, 5, 10, 15, 20 yrs	None	0.7	0.81	0.93	0.93	NA	NA	0.55	Cases per 100,000 population	105568	102494	119645	132267	140213	137749	139886	144527	147112	148474	141721	141524	144448	146071	146845
131	PEV (Pre-Erythrocytic Vaccine)	3	0.5	2	10	None	NA	NA	NA	NA	NA	NA	NA	NA	6-39yo	0 yrs	None	0.7	0.81	0.93	0.93	NA	NA	1-5yo	0, 5, 10, 15, 20 yrs	None	0.7	0.81	0.93	0.93	NA	NA	0.55	Severe Cases per 100,000 population	1358.3	1347.08	1643.22	1872.91	2007.01	1801.45	1892.05	2003.03	2041.38	2040.25	1779.66	1832.8	1939.69	1978.18	1971.58
131	PEV (Pre-Erythrocytic Vaccine)	3	0.5	2	10	None	NA	NA	NA	NA	NA	NA	NA	NA	6-39yo	0 yrs	None	0.7	0.81	0.93	0.93	NA	NA	1-5yo	0, 5, 10, 15, 20 yrs	None	0.7	0.81	0.93	0.93	NA	NA	0.55	Deaths per 100,000 population	291.145	277.982	328.455	364.609	388.864	365.227	375.764	391.036	400.891	401.018	365.7	373.209	383.327	392.382	394.136
131	PEV (Pre-Erythrocytic Vaccine)	3	0.5	2	10	None	NA	NA	NA	NA	NA	NA	NA	NA	6-39yo	0 yrs	None	0.7	0.81	0.93	0.93	NA	NA	1-5yo	0, 5, 10, 15, 20 yrs	None	0.7	0.81	0.93	0.93	NA	NA	0.55	Cases in <5yo per 100,000 population	23431.2	21382	24776.5	27764.7	29507.9	24727.4	26476.9	29444.9	30875	31395.4	25694.2	27134.5	29784.7	31031.3	31426.7
131	PEV (Pre-Erythrocytic Vaccine)	3	0.5	2	10	None	NA	NA	NA	NA	NA	NA	NA	NA	6-39yo	0 yrs	None	0.7	0.81	0.93	0.93	NA	NA	1-5yo	0, 5, 10, 15, 20 yrs	None	0.7	0.81	0.93	0.93	NA	NA	0.55	Severe Cases in <5yo per 100,000 population	923.682	893.491	1059.57	1174.07	1229.84	1021.78	1127.4	1230.92	1248.94	1249.17	1030.65	1122.7	1221.4	1248.9	1238.01
131	PEV (Pre-Erythrocytic Vaccine)	3	0.5	2	10	None	NA	NA	NA	NA	NA	NA	NA	NA	6-39yo	0 yrs	None	0.7	0.81	0.93	0.93	NA	NA	1-5yo	0, 5, 10, 15, 20 yrs	None	0.7	0.81	0.93	0.93	NA	NA	0.55	Deaths in < 5yo per 100,000 population	201.809	187.273	213.091	230.091	238.982	214.2	223.218	240.109	245.8	246.845	215.064	229.345	240.918	246.836	248.536
131	PEV (Pre-Erythrocytic Vaccine)	3	0.5	2	10	None	NA	NA	NA	NA	NA	NA	NA	NA	6-39yo	0 yrs	None	0.7	0.81	0.93	0.93	NA	NA	1-5yo	0, 5, 10, 15, 20 yrs	None	0.7	0.81	0.93	0.93	NA	NA	0.55	DALYs per 100,000 population	7861.07	7512.95	8883.97	9875.79	10542.5	9892.41	10163	10577.1	10856.7	10857.3	9884.33	10082.6	10377.6	10627.1	10656.4
131	PEV (Pre-Erythrocytic Vaccine)	3	0.5	2	10	None	NA	NA	NA	NA	NA	NA	NA	NA	6-39yo	0 yrs	None	0.7	0.81	0.93	0.93	NA	NA	1-5yo	0, 5, 10, 15, 20 yrs	None	0.7	0.81	0.93	0.93	NA	NA	0.55	Income and productivity gains from delivering vaccine (US$ / dose)	2.89372	3.08181	1.63383	0.585962	-0.0740973	-0.169521	-1.09978	-3.15068	-4.37695	-5.06036	-2.28033	-1.7472	-2.92961	-3.58255	-3.97991
132	PEV (Pre-Erythrocytic Vaccine)	3	0.5	2	10	None	NA	NA	NA	NA	NA	NA	NA	NA	6-39yo	0 yrs	None	0.7	0.81	0.93	0.93	NA	NA	1-5yo	0, 5, 10, 15, 20 yrs	None	0.5	0.69	0.85	0.85	NA	NA	0.55	Cases per 100,000 population	106362	103280	120248	132448	140345	138612	140597	144786	147119	148346	142253	142195	144742	145850	146708
132	PEV (Pre-Erythrocytic Vaccine)	3	0.5	2	10	None	NA	NA	NA	NA	NA	NA	NA	NA	6-39yo	0 yrs	None	0.7	0.81	0.93	0.93	NA	NA	1-5yo	0, 5, 10, 15, 20 yrs	None	0.5	0.69	0.85	0.85	NA	NA	0.55	Severe Cases per 100,000 population	1384.14	1375.14	1664.79	1870	1990.64	1825.64	1886.64	2008.36	2022.29	2026.14	1795.43	1831.64	1923.79	1973.07	1954.86
132	PEV (Pre-Erythrocytic Vaccine)	3	0.5	2	10	None	NA	NA	NA	NA	NA	NA	NA	NA	6-39yo	0 yrs	None	0.7	0.81	0.93	0.93	NA	NA	1-5yo	0, 5, 10, 15, 20 yrs	None	0.5	0.69	0.85	0.85	NA	NA	0.55	Deaths per 100,000 population	296.786	282.071	330	361.071	382.857	371.071	382.357	395.357	390.643	403.5	366.357	373.143	385.071	384.571	383.571
132	PEV (Pre-Erythrocytic Vaccine)	3	0.5	2	10	None	NA	NA	NA	NA	NA	NA	NA	NA	6-39yo	0 yrs	None	0.7	0.81	0.93	0.93	NA	NA	1-5yo	0, 5, 10, 15, 20 yrs	None	0.5	0.69	0.85	0.85	NA	NA	0.55	Cases in <5yo per 100,000 population	24057.3	21795.2	24973	27835.6	29579.1	25384.8	26997.6	29624.1	30913.1	31382.5	26299.3	27720.5	29940	30987.1	31254.1
132	PEV (Pre-Erythrocytic Vaccine)	3	0.5	2	10	None	NA	NA	NA	NA	NA	NA	NA	NA	6-39yo	0 yrs	None	0.7	0.81	0.93	0.93	NA	NA	1-5yo	0, 5, 10, 15, 20 yrs	None	0.5	0.69	0.85	0.85	NA	NA	0.55	Severe Cases in <5yo per 100,000 population	961.357	914.429	1069.71	1191.93	1224.71	1045.29	1126.43	1240.07	1248	1247.36	1063.43	1135.57	1220.93	1240.64	1229.71
132	PEV (Pre-Erythrocytic Vaccine)	3	0.5	2	10	None	NA	NA	NA	NA	NA	NA	NA	NA	6-39yo	0 yrs	None	0.7	0.81	0.93	0.93	NA	NA	1-5yo	0, 5, 10, 15, 20 yrs	None	0.5	0.69	0.85	0.85	NA	NA	0.55	Deaths in < 5yo per 100,000 population	207.571	187.143	210.286	229.357	234.429	218.643	228.929	239.071	243.929	251.429	222	234.357	245.071	237.857	245.071
132	PEV (Pre-Erythrocytic Vaccine)	3	0.5	2	10	None	NA	NA	NA	NA	NA	NA	NA	NA	6-39yo	0 yrs	None	0.7	0.81	0.93	0.93	NA	NA	1-5yo	0, 5, 10, 15, 20 yrs	None	0.5	0.69	0.85	0.85	NA	NA	0.55	DALYs per 100,000 population	8015.7	7613.78	8946.79	9796.23	10400.1	10011.7	10295.2	10677.9	10586.2	10943.5	9891.08	10095.9	10446.8	10390.9	10408.6
132	PEV (Pre-Erythrocytic Vaccine)	3	0.5	2	10	None	NA	NA	NA	NA	NA	NA	NA	NA	6-39yo	0 yrs	None	0.7	0.81	0.93	0.93	NA	NA	1-5yo	0, 5, 10, 15, 20 yrs	None	0.5	0.69	0.85	0.85	NA	NA	0.55	Income and productivity gains from delivering vaccine (US$ / dose)	2.89084	3.07326	1.61075	0.582953	-0.079095	-0.595408	-1.50903	-3.66868	-4.83932	-5.57665	-2.76134	-2.19935	-3.41075	-3.88535	-4.37215
133	PEV (Pre-Erythrocytic Vaccine)	3	0.5	2	10	None	NA	NA	NA	NA	NA	NA	NA	NA	6-39yo	0 yrs	None	0.5	0.69	0.85	0.85	NA	NA	1-5yo	0, 5, 10, 15, 20 yrs	None	0.89	0.95	0.97	0.97	NA	NA	0.55	Cases per 100,000 population	108212	105850	121749	132998	140192	136379	138457	143180	146072	147784	140439	140552	143814	145542	146599
133	PEV (Pre-Erythrocytic Vaccine)	3	0.5	2	10	None	NA	NA	NA	NA	NA	NA	NA	NA	6-39yo	0 yrs	None	0.5	0.69	0.85	0.85	NA	NA	1-5yo	0, 5, 10, 15, 20 yrs	None	0.89	0.95	0.97	0.97	NA	NA	0.55	Severe Cases per 100,000 population	1370.28	1401.67	1672.67	1884.44	1988.06	1770.17	1865.39	1988.72	2047.56	2037.61	1743.44	1821.22	1944.22	1962.11	1987.56
133	PEV (Pre-Erythrocytic Vaccine)	3	0.5	2	10	None	NA	NA	NA	NA	NA	NA	NA	NA	6-39yo	0 yrs	None	0.5	0.69	0.85	0.85	NA	NA	1-5yo	0, 5, 10, 15, 20 yrs	None	0.89	0.95	0.97	0.97	NA	NA	0.55	Deaths per 100,000 population	294.278	287.667	332	368.056	377.5	358.333	374.222	398.222	407.556	403.889	359.833	376	385.278	386.556	391.278
133	PEV (Pre-Erythrocytic Vaccine)	3	0.5	2	10	None	NA	NA	NA	NA	NA	NA	NA	NA	6-39yo	0 yrs	None	0.5	0.69	0.85	0.85	NA	NA	1-5yo	0, 5, 10, 15, 20 yrs	None	0.89	0.95	0.97	0.97	NA	NA	0.55	Cases in <5yo per 100,000 population	23091.6	21685.6	25285.4	28034.7	29719.4	24065.2	26048.1	29193.4	30809.8	31341.7	25041.1	26715	29588.4	30904.4	31399.4
133	PEV (Pre-Erythrocytic Vaccine)	3	0.5	2	10	None	NA	NA	NA	NA	NA	NA	NA	NA	6-39yo	0 yrs	None	0.5	0.69	0.85	0.85	NA	NA	1-5yo	0, 5, 10, 15, 20 yrs	None	0.89	0.95	0.97	0.97	NA	NA	0.55	Severe Cases in <5yo per 100,000 population	910.389	926.889	1074.33	1190.22	1222.94	1000.17	1110.83	1220.06	1254.33	1243.89	1007.17	1114.83	1221	1237.61	1244.17
133	PEV (Pre-Erythrocytic Vaccine)	3	0.5	2	10	None	NA	NA	NA	NA	NA	NA	NA	NA	6-39yo	0 yrs	None	0.5	0.69	0.85	0.85	NA	NA	1-5yo	0, 5, 10, 15, 20 yrs	None	0.89	0.95	0.97	0.97	NA	NA	0.55	Deaths in < 5yo per 100,000 population	199.611	190.611	218.778	229.333	233.278	204.944	223.389	246.889	252.167	247.833	213	234.333	239.889	241.667	246.056
133	PEV (Pre-Erythrocytic Vaccine)	3	0.5	2	10	None	NA	NA	NA	NA	NA	NA	NA	NA	6-39yo	0 yrs	None	0.5	0.69	0.85	0.85	NA	NA	1-5yo	0, 5, 10, 15, 20 yrs	None	0.89	0.95	0.97	0.97	NA	NA	0.55	DALYs per 100,000 population	7925.7	7777.3	9008.37	9950.88	10234.6	9699.58	10122.1	10759.1	11017.9	10957.7	9744.53	10178.1	10414.1	10475.6	10593.4
133	PEV (Pre-Erythrocytic Vaccine)	3	0.5	2	10	None	NA	NA	NA	NA	NA	NA	NA	NA	6-39yo	0 yrs	None	0.5	0.69	0.85	0.85	NA	NA	1-5yo	0, 5, 10, 15, 20 yrs	None	0.89	0.95	0.97	0.97	NA	NA	0.55	Income and productivity gains from delivering vaccine (US$ / dose)	2.86277	3.01918	1.58092	0.578226	-0.0612592	0.502437	-0.28394	-2.17508	-3.49053	-4.30736	-1.51826	-1.1741	-2.39899	-3.00939	-3.57089
134	PEV (Pre-Erythrocytic Vaccine)	3	0.5	2	10	None	NA	NA	NA	NA	NA	NA	NA	NA	6-39yo	0 yrs	None	0.5	0.69	0.85	0.85	NA	NA	1-5yo	0, 5, 10, 15, 20 yrs	None	0.7	0.81	0.93	0.93	NA	NA	0.55	Cases per 100,000 population	108918	106502	121894	133174	140182	137089	139151	143617	146212	147611	140965	140862	143786	145554	146427
134	PEV (Pre-Erythrocytic Vaccine)	3	0.5	2	10	None	NA	NA	NA	NA	NA	NA	NA	NA	6-39yo	0 yrs	None	0.5	0.69	0.85	0.85	NA	NA	1-5yo	0, 5, 10, 15, 20 yrs	None	0.7	0.81	0.93	0.93	NA	NA	0.55	Severe Cases per 100,000 population	1385.35	1390.5	1688.77	1880.65	1990.27	1786.08	1875.12	2002.88	2011.04	2027.35	1769.19	1823.96	1929.31	1966.81	1976.12
134	PEV (Pre-Erythrocytic Vaccine)	3	0.5	2	10	None	NA	NA	NA	NA	NA	NA	NA	NA	6-39yo	0 yrs	None	0.5	0.69	0.85	0.85	NA	NA	1-5yo	0, 5, 10, 15, 20 yrs	None	0.7	0.81	0.93	0.93	NA	NA	0.55	Deaths per 100,000 population	297.577	290.538	332.577	371	385	358.538	380.769	396.423	395.885	396.231	365.808	372.846	382.077	388.808	393.654
134	PEV (Pre-Erythrocytic Vaccine)	3	0.5	2	10	None	NA	NA	NA	NA	NA	NA	NA	NA	6-39yo	0 yrs	None	0.5	0.69	0.85	0.85	NA	NA	1-5yo	0, 5, 10, 15, 20 yrs	None	0.7	0.81	0.93	0.93	NA	NA	0.55	Cases in <5yo per 100,000 population	23617.7	22087.4	25325	28108.8	29673.8	24644.2	26433.2	29290.9	30793.3	31323.4	25562.7	27071.9	29728.6	30949.2	31337.5
134	PEV (Pre-Erythrocytic Vaccine)	3	0.5	2	10	None	NA	NA	NA	NA	NA	NA	NA	NA	6-39yo	0 yrs	None	0.5	0.69	0.85	0.85	NA	NA	1-5yo	0, 5, 10, 15, 20 yrs	None	0.7	0.81	0.93	0.93	NA	NA	0.55	Severe Cases in <5yo per 100,000 population	933.5	920.385	1081.85	1183.65	1224	1020.35	1129.38	1235.85	1239.31	1244.46	1031	1121.65	1212.65	1241.46	1234.31
134	PEV (Pre-Erythrocytic Vaccine)	3	0.5	2	10	None	NA	NA	NA	NA	NA	NA	NA	NA	6-39yo	0 yrs	None	0.5	0.69	0.85	0.85	NA	NA	1-5yo	0, 5, 10, 15, 20 yrs	None	0.7	0.81	0.93	0.93	NA	NA	0.55	Deaths in < 5yo per 100,000 population	203	194.962	215	231.269	238.885	211.846	231.308	242.615	245.654	240.962	219.538	230.269	237.885	243.154	247.885
134	PEV (Pre-Erythrocytic Vaccine)	3	0.5	2	10	None	NA	NA	NA	NA	NA	NA	NA	NA	6-39yo	0 yrs	None	0.5	0.69	0.85	0.85	NA	NA	1-5yo	0, 5, 10, 15, 20 yrs	None	0.7	0.81	0.93	0.93	NA	NA	0.55	DALYs per 100,000 population	8043.26	7857.16	8999.89	10034.1	10414.7	9722.02	10273.2	10722.5	10721	10750	9890.02	10081.4	10350.4	10516.6	10656
134	PEV (Pre-Erythrocytic Vaccine)	3	0.5	2	10	None	NA	NA	NA	NA	NA	NA	NA	NA	6-39yo	0 yrs	None	0.5	0.69	0.85	0.85	NA	NA	1-5yo	0, 5, 10, 15, 20 yrs	None	0.7	0.81	0.93	0.93	NA	NA	0.55	Income and productivity gains from delivering vaccine (US$ / dose)	2.85418	3.01608	1.58863	0.572761	-0.0661369	0.229154	-0.606579	-2.65459	-3.827	-4.54022	-1.82413	-1.33782	-2.53071	-3.29643	-3.7306
135	PEV (Pre-Erythrocytic Vaccine)	3	0.5	2	10	None	NA	NA	NA	NA	NA	NA	NA	NA	6-39yo	0 yrs	None	0.5	0.69	0.85	0.85	NA	NA	1-5yo	0, 5, 10, 15, 20 yrs	None	0.5	0.69	0.85	0.85	NA	NA	0.55	Cases per 100,000 population	109567	107287	122280	133288	140374	138024	140224	144066	146402	147609	141723	141464	144094	145625	146219
135	PEV (Pre-Erythrocytic Vaccine)	3	0.5	2	10	None	NA	NA	NA	NA	NA	NA	NA	NA	6-39yo	0 yrs	None	0.5	0.69	0.85	0.85	NA	NA	1-5yo	0, 5, 10, 15, 20 yrs	None	0.5	0.69	0.85	0.85	NA	NA	0.55	Severe Cases per 100,000 population	1433.86	1419.5	1674.71	1881.21	1975.93	1798.71	1893.86	1990.5	2001.29	2017.93	1783.57	1856.5	1924.5	1968.29	1974.64
135	PEV (Pre-Erythrocytic Vaccine)	3	0.5	2	10	None	NA	NA	NA	NA	NA	NA	NA	NA	6-39yo	0 yrs	None	0.5	0.69	0.85	0.85	NA	NA	1-5yo	0, 5, 10, 15, 20 yrs	None	0.5	0.69	0.85	0.85	NA	NA	0.55	Deaths per 100,000 population	303.5	295.286	323.143	363.571	381.571	366	380.857	398.571	396.071	398.429	365.929	375.286	391.929	386.5	389.5
135	PEV (Pre-Erythrocytic Vaccine)	3	0.5	2	10	None	NA	NA	NA	NA	NA	NA	NA	NA	6-39yo	0 yrs	None	0.5	0.69	0.85	0.85	NA	NA	1-5yo	0, 5, 10, 15, 20 yrs	None	0.5	0.69	0.85	0.85	NA	NA	0.55	Cases in <5yo per 100,000 population	24242.5	22519.2	25547.4	28120.5	29690.9	25339.6	26938.9	29620.7	30841.5	31367	26246	27589.2	29878.4	31028.1	31369.4
135	PEV (Pre-Erythrocytic Vaccine)	3	0.5	2	10	None	NA	NA	NA	NA	NA	NA	NA	NA	6-39yo	0 yrs	None	0.5	0.69	0.85	0.85	NA	NA	1-5yo	0, 5, 10, 15, 20 yrs	None	0.5	0.69	0.85	0.85	NA	NA	0.55	Severe Cases in <5yo per 100,000 population	963.5	938.571	1077.21	1187.14	1215.43	1040.57	1154.21	1224.43	1235.71	1240.07	1042	1156	1218.79	1246.93	1245.43
135	PEV (Pre-Erythrocytic Vaccine)	3	0.5	2	10	None	NA	NA	NA	NA	NA	NA	NA	NA	6-39yo	0 yrs	None	0.5	0.69	0.85	0.85	NA	NA	1-5yo	0, 5, 10, 15, 20 yrs	None	0.5	0.69	0.85	0.85	NA	NA	0.55	Deaths in < 5yo per 100,000 population	211.071	195.643	208.786	232.929	234.429	212.214	232.5	244.429	245.286	247.857	220.429	237.071	246.143	243.5	243
135	PEV (Pre-Erythrocytic Vaccine)	3	0.5	2	10	None	NA	NA	NA	NA	NA	NA	NA	NA	6-39yo	0 yrs	None	0.5	0.69	0.85	0.85	NA	NA	1-5yo	0, 5, 10, 15, 20 yrs	None	0.5	0.69	0.85	0.85	NA	NA	0.55	DALYs per 100,000 population	8226.9	7978.07	8750.9	9827.14	10339.9	9912.63	10298.2	10749.7	10723.3	10781.4	9903.16	10114.1	10588.4	10476.3	10537.6
135	PEV (Pre-Erythrocytic Vaccine)	3	0.5	2	10	None	NA	NA	NA	NA	NA	NA	NA	NA	6-39yo	0 yrs	None	0.5	0.69	0.85	0.85	NA	NA	1-5yo	0, 5, 10, 15, 20 yrs	None	0.5	0.69	0.85	0.85	NA	NA	0.55	Income and productivity gains from delivering vaccine (US$ / dose)	2.85857	3.00736	1.5963	0.573315	-0.0779905	-0.171188	-1.30576	-3.10217	-4.36094	-5.0396	-2.4073	-1.78423	-2.97533	-3.6961	-4.03069
136	PEV (Pre-Erythrocytic Vaccine)	3	0.5	2	100	None	NA	NA	NA	NA	NA	NA	NA	NA	6-39yo	0 yrs	None	0.89	0.95	0.97	0.97	NA	NA	1-5yo	0, 5, 10, 15, 20 yrs	None	0.89	0.95	0.97	0.97	NA	NA	0.55	Cases per 100,000 population	95406.9	105976	116098	120104	121156	112852	116638	119663	120326	119726	110966	114562	117735	118531	118128
136	PEV (Pre-Erythrocytic Vaccine)	3	0.5	2	100	None	NA	NA	NA	NA	NA	NA	NA	NA	6-39yo	0 yrs	None	0.89	0.95	0.97	0.97	NA	NA	1-5yo	0, 5, 10, 15, 20 yrs	None	0.89	0.95	0.97	0.97	NA	NA	0.55	Severe Cases per 100,000 population	1339.54	1550.38	1653.31	1656.08	1600.69	1434.77	1598.31	1613.08	1605.23	1575.46	1431.54	1574.77	1616.77	1596.23	1552.62
136	PEV (Pre-Erythrocytic Vaccine)	3	0.5	2	100	None	NA	NA	NA	NA	NA	NA	NA	NA	6-39yo	0 yrs	None	0.89	0.95	0.97	0.97	NA	NA	1-5yo	0, 5, 10, 15, 20 yrs	None	0.89	0.95	0.97	0.97	NA	NA	0.55	Deaths per 100,000 population	334.615	354.385	377.692	374.692	385.308	354.769	371.462	373.077	378.846	383.308	355.538	376.538	379.846	381.692	375.538
136	PEV (Pre-Erythrocytic Vaccine)	3	0.5	2	100	None	NA	NA	NA	NA	NA	NA	NA	NA	6-39yo	0 yrs	None	0.89	0.95	0.97	0.97	NA	NA	1-5yo	0, 5, 10, 15, 20 yrs	None	0.89	0.95	0.97	0.97	NA	NA	0.55	Cases in <5yo per 100,000 population	44762.8	48532.2	52646.2	53806.1	53781.2	46762	51059.1	53730.5	53787.7	53366.2	46489.7	50889.7	53584.2	53696.7	53199.9
136	PEV (Pre-Erythrocytic Vaccine)	3	0.5	2	100	None	NA	NA	NA	NA	NA	NA	NA	NA	6-39yo	0 yrs	None	0.89	0.95	0.97	0.97	NA	NA	1-5yo	0, 5, 10, 15, 20 yrs	None	0.89	0.95	0.97	0.97	NA	NA	0.55	Severe Cases in <5yo per 100,000 population	1243	1431.92	1498.69	1483.54	1439.69	1282.23	1450.62	1461.54	1442.08	1411.62	1288	1435.54	1471.62	1439.46	1400.38
136	PEV (Pre-Erythrocytic Vaccine)	3	0.5	2	100	None	NA	NA	NA	NA	NA	NA	NA	NA	6-39yo	0 yrs	None	0.89	0.95	0.97	0.97	NA	NA	1-5yo	0, 5, 10, 15, 20 yrs	None	0.89	0.95	0.97	0.97	NA	NA	0.55	Deaths in < 5yo per 100,000 population	308.923	323.538	341.692	333.538	344.385	315.154	332.385	335.538	337.077	341.462	317.231	339	342.923	342.692	335.692
136	PEV (Pre-Erythrocytic Vaccine)	3	0.5	2	100	None	NA	NA	NA	NA	NA	NA	NA	NA	6-39yo	0 yrs	None	0.89	0.95	0.97	0.97	NA	NA	1-5yo	0, 5, 10, 15, 20 yrs	None	0.89	0.95	0.97	0.97	NA	NA	0.55	DALYs per 100,000 population	8991.59	9528.41	10178.7	10117.5	10378	9533.66	9992.93	10067.5	10196.3	10340.7	9568.15	10138.8	10268.6	10267.4	10117.1
136	PEV (Pre-Erythrocytic Vaccine)	3	0.5	2	100	None	NA	NA	NA	NA	NA	NA	NA	NA	6-39yo	0 yrs	None	0.89	0.95	0.97	0.97	NA	NA	1-5yo	0, 5, 10, 15, 20 yrs	None	0.89	0.95	0.97	0.97	NA	NA	0.55	Income and productivity gains from delivering vaccine (US$ / dose)	1.04755	0.295206	-0.392881	-0.671244	-0.753753	-2.25184	-3.40651	-4.39607	-4.72305	-4.4747	-1.2222	-2.23124	-3.33268	-3.69193	-3.57335
137	PEV (Pre-Erythrocytic Vaccine)	3	0.5	2	100	None	NA	NA	NA	NA	NA	NA	NA	NA	6-39yo	0 yrs	None	0.89	0.95	0.97	0.97	NA	NA	1-5yo	0, 5, 10, 15, 20 yrs	None	0.7	0.81	0.93	0.93	NA	NA	0.55	Cases per 100,000 population	96034.2	106248	116035	119746	120720	113317	116624	119326	119685	119152	111093	114447	117261	118062	117684
137	PEV (Pre-Erythrocytic Vaccine)	3	0.5	2	100	None	NA	NA	NA	NA	NA	NA	NA	NA	6-39yo	0 yrs	None	0.89	0.95	0.97	0.97	NA	NA	1-5yo	0, 5, 10, 15, 20 yrs	None	0.7	0.81	0.93	0.93	NA	NA	0.55	Severe Cases per 100,000 population	1353.77	1518.08	1645.54	1653.31	1612	1488.15	1591	1598.62	1585.85	1585.38	1438.54	1577.77	1597.38	1558.08	1584.46
137	PEV (Pre-Erythrocytic Vaccine)	3	0.5	2	100	None	NA	NA	NA	NA	NA	NA	NA	NA	6-39yo	0 yrs	None	0.89	0.95	0.97	0.97	NA	NA	1-5yo	0, 5, 10, 15, 20 yrs	None	0.7	0.81	0.93	0.93	NA	NA	0.55	Deaths per 100,000 population	341.385	364.154	374.154	384.615	366.692	362.308	376.385	367.923	382.615	375	357.923	377.385	386.385	382.308	380.462
137	PEV (Pre-Erythrocytic Vaccine)	3	0.5	2	100	None	NA	NA	NA	NA	NA	NA	NA	NA	6-39yo	0 yrs	None	0.89	0.95	0.97	0.97	NA	NA	1-5yo	0, 5, 10, 15, 20 yrs	None	0.7	0.81	0.93	0.93	NA	NA	0.55	Cases in <5yo per 100,000 population	45293.7	48793.2	52784.2	53712	53664.9	47372.5	51295.8	53675	53765.4	53213.5	47110.5	51189.2	53457.3	53681.2	53272.5
137	PEV (Pre-Erythrocytic Vaccine)	3	0.5	2	100	None	NA	NA	NA	NA	NA	NA	NA	NA	6-39yo	0 yrs	None	0.89	0.95	0.97	0.97	NA	NA	1-5yo	0, 5, 10, 15, 20 yrs	None	0.7	0.81	0.93	0.93	NA	NA	0.55	Severe Cases in <5yo per 100,000 population	1259.77	1392	1491.08	1484.77	1447.38	1337.15	1449.77	1447.31	1425.08	1428.23	1302.46	1440.69	1456.31	1409.92	1433
137	PEV (Pre-Erythrocytic Vaccine)	3	0.5	2	100	None	NA	NA	NA	NA	NA	NA	NA	NA	6-39yo	0 yrs	None	0.89	0.95	0.97	0.97	NA	NA	1-5yo	0, 5, 10, 15, 20 yrs	None	0.7	0.81	0.93	0.93	NA	NA	0.55	Deaths in < 5yo per 100,000 population	313.692	331.154	336.769	341.462	327.923	322.077	340.923	329.615	341.538	336.462	319.692	342.077	349.154	341.923	340.538
137	PEV (Pre-Erythrocytic Vaccine)	3	0.5	2	100	None	NA	NA	NA	NA	NA	NA	NA	NA	6-39yo	0 yrs	None	0.89	0.95	0.97	0.97	NA	NA	1-5yo	0, 5, 10, 15, 20 yrs	None	0.7	0.81	0.93	0.93	NA	NA	0.55	DALYs per 100,000 population	9162.52	9810.45	10112.5	10384.2	9936.81	9767.48	10148.1	9927.53	10319.4	10110.3	9638.77	10150	10371.7	10288.8	10245.5
137	PEV (Pre-Erythrocytic Vaccine)	3	0.5	2	100	None	NA	NA	NA	NA	NA	NA	NA	NA	6-39yo	0 yrs	None	0.89	0.95	0.97	0.97	NA	NA	1-5yo	0, 5, 10, 15, 20 yrs	None	0.7	0.81	0.93	0.93	NA	NA	0.55	Income and productivity gains from delivering vaccine (US$ / dose)	1.02892	0.291534	-0.379411	-0.651982	-0.734022	-2.60884	-3.59251	-4.5424	-4.71053	-4.55055	-1.23339	-2.21979	-3.29626	-3.673	-3.58913
138	PEV (Pre-Erythrocytic Vaccine)	3	0.5	2	100	None	NA	NA	NA	NA	NA	NA	NA	NA	6-39yo	0 yrs	None	0.89	0.95	0.97	0.97	NA	NA	1-5yo	0, 5, 10, 15, 20 yrs	None	0.5	0.69	0.85	0.85	NA	NA	0.55	Cases per 100,000 population	96945.9	106725	116141	119623	120412	113749	116554	118910	119194	118735	111525	114480	116811	117551	117469
138	PEV (Pre-Erythrocytic Vaccine)	3	0.5	2	100	None	NA	NA	NA	NA	NA	NA	NA	NA	6-39yo	0 yrs	None	0.89	0.95	0.97	0.97	NA	NA	1-5yo	0, 5, 10, 15, 20 yrs	None	0.5	0.69	0.85	0.85	NA	NA	0.55	Severe Cases per 100,000 population	1366.71	1551.07	1622.79	1629.86	1621.71	1496.21	1599.79	1604.71	1578.57	1568.71	1454	1562	1591.43	1577	1534.93
138	PEV (Pre-Erythrocytic Vaccine)	3	0.5	2	100	None	NA	NA	NA	NA	NA	NA	NA	NA	6-39yo	0 yrs	None	0.89	0.95	0.97	0.97	NA	NA	1-5yo	0, 5, 10, 15, 20 yrs	None	0.5	0.69	0.85	0.85	NA	NA	0.55	Deaths per 100,000 population	335.429	358.357	377.5	384.071	379.714	360.929	380.571	371.786	381.571	383.071	354.5	375.857	374.571	369	370.357
138	PEV (Pre-Erythrocytic Vaccine)	3	0.5	2	100	None	NA	NA	NA	NA	NA	NA	NA	NA	6-39yo	0 yrs	None	0.89	0.95	0.97	0.97	NA	NA	1-5yo	0, 5, 10, 15, 20 yrs	None	0.5	0.69	0.85	0.85	NA	NA	0.55	Cases in <5yo per 100,000 population	46164.9	49213.5	52748.9	53757.1	53609.4	48218.6	51508.6	53651.9	53669.8	53290.4	47831.4	51413.4	53519.1	53594.9	53351.6
138	PEV (Pre-Erythrocytic Vaccine)	3	0.5	2	100	None	NA	NA	NA	NA	NA	NA	NA	NA	6-39yo	0 yrs	None	0.89	0.95	0.97	0.97	NA	NA	1-5yo	0, 5, 10, 15, 20 yrs	None	0.5	0.69	0.85	0.85	NA	NA	0.55	Severe Cases in <5yo per 100,000 population	1266.79	1425.57	1470.79	1470	1461.57	1349.21	1452.36	1456.36	1423.21	1418.29	1319.86	1430.86	1451.07	1425.86	1382.93
138	PEV (Pre-Erythrocytic Vaccine)	3	0.5	2	100	None	NA	NA	NA	NA	NA	NA	NA	NA	6-39yo	0 yrs	None	0.89	0.95	0.97	0.97	NA	NA	1-5yo	0, 5, 10, 15, 20 yrs	None	0.5	0.69	0.85	0.85	NA	NA	0.55	Deaths in < 5yo per 100,000 population	308.5	328	339.429	341.643	340.857	321.929	341.714	335.429	343.071	348.429	318	340.214	339.429	331.714	332.143
138	PEV (Pre-Erythrocytic Vaccine)	3	0.5	2	100	None	NA	NA	NA	NA	NA	NA	NA	NA	6-39yo	0 yrs	None	0.89	0.95	0.97	0.97	NA	NA	1-5yo	0, 5, 10, 15, 20 yrs	None	0.5	0.69	0.85	0.85	NA	NA	0.55	DALYs per 100,000 population	9017.81	9678.96	10180.6	10352.2	10245.4	9727.86	10245.6	10014.6	10303	10315.8	9548.15	10124.4	10133.1	9945.17	9993.31
138	PEV (Pre-Erythrocytic Vaccine)	3	0.5	2	100	None	NA	NA	NA	NA	NA	NA	NA	NA	6-39yo	0 yrs	None	0.89	0.95	0.97	0.97	NA	NA	1-5yo	0, 5, 10, 15, 20 yrs	None	0.5	0.69	0.85	0.85	NA	NA	0.55	Income and productivity gains from delivering vaccine (US$ / dose)	1.00033	0.262633	-0.394098	-0.639183	-0.719128	-2.95535	-3.89096	-4.77378	-4.9575	-4.732	-1.39097	-2.39875	-3.30144	-3.73568	-3.68627
139	PEV (Pre-Erythrocytic Vaccine)	3	0.5	2	100	None	NA	NA	NA	NA	NA	NA	NA	NA	6-39yo	0 yrs	None	0.7	0.81	0.93	0.93	NA	NA	1-5yo	0, 5, 10, 15, 20 yrs	None	0.89	0.95	0.97	0.97	NA	NA	0.55	Cases per 100,000 population	96190.8	106406	115938	119787	120780	112363	116304	119410	120092	119536	110845	114527	117797	118580	118264
139	PEV (Pre-Erythrocytic Vaccine)	3	0.5	2	100	None	NA	NA	NA	NA	NA	NA	NA	NA	6-39yo	0 yrs	None	0.7	0.81	0.93	0.93	NA	NA	1-5yo	0, 5, 10, 15, 20 yrs	None	0.89	0.95	0.97	0.97	NA	NA	0.55	Severe Cases per 100,000 population	1348.93	1532.54	1647.85	1646.85	1612.15	1461.56	1593.44	1611.41	1599.51	1568.27	1419.95	1565.95	1611.68	1591.05	1564.93
139	PEV (Pre-Erythrocytic Vaccine)	3	0.5	2	100	None	NA	NA	NA	NA	NA	NA	NA	NA	6-39yo	0 yrs	None	0.7	0.81	0.93	0.93	NA	NA	1-5yo	0, 5, 10, 15, 20 yrs	None	0.89	0.95	0.97	0.97	NA	NA	0.55	Deaths per 100,000 population	333.22	358.78	379.976	385.146	380.415	352.951	372.463	378.195	371	379.854	351.073	371.878	375.707	375.341	373.268
139	PEV (Pre-Erythrocytic Vaccine)	3	0.5	2	100	None	NA	NA	NA	NA	NA	NA	NA	NA	6-39yo	0 yrs	None	0.7	0.81	0.93	0.93	NA	NA	1-5yo	0, 5, 10, 15, 20 yrs	None	0.89	0.95	0.97	0.97	NA	NA	0.55	Cases in <5yo per 100,000 population	44873.8	48833.5	52758.8	53816	53701.3	46635.9	51098.5	53677.7	53842.6	53301.7	46497.1	50943.2	53620.2	53716.5	53257.9
139	PEV (Pre-Erythrocytic Vaccine)	3	0.5	2	100	None	NA	NA	NA	NA	NA	NA	NA	NA	6-39yo	0 yrs	None	0.7	0.81	0.93	0.93	NA	NA	1-5yo	0, 5, 10, 15, 20 yrs	None	0.89	0.95	0.97	0.97	NA	NA	0.55	Severe Cases in <5yo per 100,000 population	1247.71	1407.83	1497.41	1476.73	1441.32	1313.76	1445.9	1454.93	1434.2	1410.49	1283.1	1432	1462.1	1432.39	1409.44
139	PEV (Pre-Erythrocytic Vaccine)	3	0.5	2	100	None	NA	NA	NA	NA	NA	NA	NA	NA	6-39yo	0 yrs	None	0.7	0.81	0.93	0.93	NA	NA	1-5yo	0, 5, 10, 15, 20 yrs	None	0.89	0.95	0.97	0.97	NA	NA	0.55	Deaths in < 5yo per 100,000 population	305.61	326.854	341.61	344.683	337.439	314.439	334.61	340.415	330.268	340.024	313.415	336.22	336.463	335.732	335.561
139	PEV (Pre-Erythrocytic Vaccine)	3	0.5	2	100	None	NA	NA	NA	NA	NA	NA	NA	NA	6-39yo	0 yrs	None	0.7	0.81	0.93	0.93	NA	NA	1-5yo	0, 5, 10, 15, 20 yrs	None	0.89	0.95	0.97	0.97	NA	NA	0.55	DALYs per 100,000 population	8944.58	9657.35	10260.5	10389.1	10261.6	9509.25	10047	10205	10032.5	10259.8	9462.16	10016.5	10124.6	10125.1	10076
139	PEV (Pre-Erythrocytic Vaccine)	3	0.5	2	100	None	NA	NA	NA	NA	NA	NA	NA	NA	6-39yo	0 yrs	None	0.7	0.81	0.93	0.93	NA	NA	1-5yo	0, 5, 10, 15, 20 yrs	None	0.89	0.95	0.97	0.97	NA	NA	0.55	Income and productivity gains from delivering vaccine (US$ / dose)	1.0587	0.291656	-0.400067	-0.687781	-0.774434	-2.05846	-3.18997	-4.24608	-4.58047	-4.38513	-1.14725	-2.17583	-3.32964	-3.73579	-3.66638
140	PEV (Pre-Erythrocytic Vaccine)	3	0.5	2	100	None	NA	NA	NA	NA	NA	NA	NA	NA	6-39yo	0 yrs	None	0.7	0.81	0.93	0.93	NA	NA	1-5yo	0, 5, 10, 15, 20 yrs	None	0.7	0.81	0.93	0.93	NA	NA	0.55	Cases per 100,000 population	96926.4	106619	115987	119417	120452	112713	116263	119025	119541	119028	111116	114435	117108	118108	117719
140	PEV (Pre-Erythrocytic Vaccine)	3	0.5	2	100	None	NA	NA	NA	NA	NA	NA	NA	NA	6-39yo	0 yrs	None	0.7	0.81	0.93	0.93	NA	NA	1-5yo	0, 5, 10, 15, 20 yrs	None	0.7	0.81	0.93	0.93	NA	NA	0.55	Severe Cases per 100,000 population	1360.14	1527.79	1641.21	1639	1611.43	1467.93	1586.93	1601.79	1593.71	1557.86	1443	1568.79	1585.86	1575.36	1550.71
140	PEV (Pre-Erythrocytic Vaccine)	3	0.5	2	100	None	NA	NA	NA	NA	NA	NA	NA	NA	6-39yo	0 yrs	None	0.7	0.81	0.93	0.93	NA	NA	1-5yo	0, 5, 10, 15, 20 yrs	None	0.7	0.81	0.93	0.93	NA	NA	0.55	Deaths per 100,000 population	330.143	352.5	386.643	383.929	381.429	350.071	375.786	371.643	368.357	382.714	357.5	374.714	383.929	375.571	367.071
140	PEV (Pre-Erythrocytic Vaccine)	3	0.5	2	100	None	NA	NA	NA	NA	NA	NA	NA	NA	6-39yo	0 yrs	None	0.7	0.81	0.93	0.93	NA	NA	1-5yo	0, 5, 10, 15, 20 yrs	None	0.7	0.81	0.93	0.93	NA	NA	0.55	Cases in <5yo per 100,000 population	45491.1	49030.4	52843.2	53738.1	53640.8	47264.6	51286.4	53644.4	53713.2	53279.4	47121.2	51165.4	53532	53691.9	53249.7
140	PEV (Pre-Erythrocytic Vaccine)	3	0.5	2	100	None	NA	NA	NA	NA	NA	NA	NA	NA	6-39yo	0 yrs	None	0.7	0.81	0.93	0.93	NA	NA	1-5yo	0, 5, 10, 15, 20 yrs	None	0.7	0.81	0.93	0.93	NA	NA	0.55	Severe Cases in <5yo per 100,000 population	1263.57	1406.43	1489.29	1473.57	1442.57	1319.36	1440.64	1446	1433.86	1396.86	1303.14	1434	1446.5	1420.64	1400.79
140	PEV (Pre-Erythrocytic Vaccine)	3	0.5	2	100	None	NA	NA	NA	NA	NA	NA	NA	NA	6-39yo	0 yrs	None	0.7	0.81	0.93	0.93	NA	NA	1-5yo	0, 5, 10, 15, 20 yrs	None	0.7	0.81	0.93	0.93	NA	NA	0.55	Deaths in < 5yo per 100,000 population	303.857	321.357	349	341.857	342.357	311.643	338.643	333.429	331.214	340.429	319.143	335.643	347.571	335.5	331.786
140	PEV (Pre-Erythrocytic Vaccine)	3	0.5	2	100	None	NA	NA	NA	NA	NA	NA	NA	NA	6-39yo	0 yrs	None	0.7	0.81	0.93	0.93	NA	NA	1-5yo	0, 5, 10, 15, 20 yrs	None	0.7	0.81	0.93	0.93	NA	NA	0.55	DALYs per 100,000 population	8864.86	9498.77	10422.5	10362.6	10294.1	9424.04	10122.4	10049.2	9948.19	10322.4	9625.04	10082.8	10348.4	10112.7	9902.65
140	PEV (Pre-Erythrocytic Vaccine)	3	0.5	2	100	None	NA	NA	NA	NA	NA	NA	NA	NA	6-39yo	0 yrs	None	0.7	0.81	0.93	0.93	NA	NA	1-5yo	0, 5, 10, 15, 20 yrs	None	0.7	0.81	0.93	0.93	NA	NA	0.55	Income and productivity gains from delivering vaccine (US$ / dose)	1.02692	0.287187	-0.400933	-0.666864	-0.762754	-2.24779	-3.35159	-4.34113	-4.65128	-4.41179	-1.25215	-2.23862	-3.18169	-3.72835	-3.62846
141	PEV (Pre-Erythrocytic Vaccine)	3	0.5	2	100	None	NA	NA	NA	NA	NA	NA	NA	NA	6-39yo	0 yrs	None	0.7	0.81	0.93	0.93	NA	NA	1-5yo	0, 5, 10, 15, 20 yrs	None	0.5	0.69	0.85	0.85	NA	NA	0.55	Cases per 100,000 population	97709.8	107064	115849	119153	119948	113266	116422	118619	119027	118469	111524	114273	116727	117379	117147
141	PEV (Pre-Erythrocytic Vaccine)	3	0.5	2	100	None	NA	NA	NA	NA	NA	NA	NA	NA	6-39yo	0 yrs	None	0.7	0.81	0.93	0.93	NA	NA	1-5yo	0, 5, 10, 15, 20 yrs	None	0.5	0.69	0.85	0.85	NA	NA	0.55	Severe Cases per 100,000 population	1363.28	1526.89	1644.33	1648.44	1608.61	1490.5	1578.67	1619.72	1592.28	1565.5	1453.56	1557.67	1598.67	1572.78	1562.39
141	PEV (Pre-Erythrocytic Vaccine)	3	0.5	2	100	None	NA	NA	NA	NA	NA	NA	NA	NA	6-39yo	0 yrs	None	0.7	0.81	0.93	0.93	NA	NA	1-5yo	0, 5, 10, 15, 20 yrs	None	0.5	0.69	0.85	0.85	NA	NA	0.55	Deaths per 100,000 population	339.722	355.722	384	384.5	381.222	352.444	372.222	379.333	375.056	384.5	350.222	368.556	370.722	371.444	379.944
141	PEV (Pre-Erythrocytic Vaccine)	3	0.5	2	100	None	NA	NA	NA	NA	NA	NA	NA	NA	6-39yo	0 yrs	None	0.7	0.81	0.93	0.93	NA	NA	1-5yo	0, 5, 10, 15, 20 yrs	None	0.5	0.69	0.85	0.85	NA	NA	0.55	Cases in <5yo per 100,000 population	46270.9	49356.6	52792.1	53679.6	53617.3	48044.9	51631.9	53648.7	53731.2	53339.4	47905.2	51463.3	53587.2	53532.1	53233.7
141	PEV (Pre-Erythrocytic Vaccine)	3	0.5	2	100	None	NA	NA	NA	NA	NA	NA	NA	NA	6-39yo	0 yrs	None	0.7	0.81	0.93	0.93	NA	NA	1-5yo	0, 5, 10, 15, 20 yrs	None	0.5	0.69	0.85	0.85	NA	NA	0.55	Severe Cases in <5yo per 100,000 population	1262.89	1405.33	1493.5	1487.56	1449.33	1343.78	1436.33	1467.28	1430.72	1413.44	1316.22	1423.28	1460.28	1423.17	1418.44
141	PEV (Pre-Erythrocytic Vaccine)	3	0.5	2	100	None	NA	NA	NA	NA	NA	NA	NA	NA	6-39yo	0 yrs	None	0.7	0.81	0.93	0.93	NA	NA	1-5yo	0, 5, 10, 15, 20 yrs	None	0.5	0.69	0.85	0.85	NA	NA	0.55	Deaths in < 5yo per 100,000 population	313.056	325.444	347.389	345.222	342.056	313.056	334.333	339	334.833	345	314.944	334.278	333.778	332.556	342.722
141	PEV (Pre-Erythrocytic Vaccine)	3	0.5	2	100	None	NA	NA	NA	NA	NA	NA	NA	NA	6-39yo	0 yrs	None	0.7	0.81	0.93	0.93	NA	NA	1-5yo	0, 5, 10, 15, 20 yrs	None	0.5	0.69	0.85	0.85	NA	NA	0.55	DALYs per 100,000 population	9136.02	9569.01	10349.2	10375.1	10298.1	9499.9	10043.2	10210.7	10132.7	10353	9459.8	9937.42	9984.17	10014.2	10243.9
141	PEV (Pre-Erythrocytic Vaccine)	3	0.5	2	100	None	NA	NA	NA	NA	NA	NA	NA	NA	6-39yo	0 yrs	None	0.7	0.81	0.93	0.93	NA	NA	1-5yo	0, 5, 10, 15, 20 yrs	None	0.5	0.69	0.85	0.85	NA	NA	0.55	Income and productivity gains from delivering vaccine (US$ / dose)	1.01057	0.266649	-0.396884	-0.655738	-0.724718	-2.66123	-3.71686	-4.63634	-4.84158	-4.56244	-1.43091	-2.26605	-3.29203	-3.7035	-3.64784
142	PEV (Pre-Erythrocytic Vaccine)	3	0.5	2	100	None	NA	NA	NA	NA	NA	NA	NA	NA	6-39yo	0 yrs	None	0.5	0.69	0.85	0.85	NA	NA	1-5yo	0, 5, 10, 15, 20 yrs	None	0.89	0.95	0.97	0.97	NA	NA	0.55	Cases per 100,000 population	97265.4	106904	115823	119402	120052	111814	115727	118989	119841	119354	110729	114471	117512	118448	118213
142	PEV (Pre-Erythrocytic Vaccine)	3	0.5	2	100	None	NA	NA	NA	NA	NA	NA	NA	NA	6-39yo	0 yrs	None	0.5	0.69	0.85	0.85	NA	NA	1-5yo	0, 5, 10, 15, 20 yrs	None	0.89	0.95	0.97	0.97	NA	NA	0.55	Severe Cases per 100,000 population	1353.8	1535.67	1639.33	1631.73	1624.4	1446	1583.27	1610.6	1592.47	1584.53	1430.53	1561.27	1625.6	1573.33	1578.33
142	PEV (Pre-Erythrocytic Vaccine)	3	0.5	2	100	None	NA	NA	NA	NA	NA	NA	NA	NA	6-39yo	0 yrs	None	0.5	0.69	0.85	0.85	NA	NA	1-5yo	0, 5, 10, 15, 20 yrs	None	0.89	0.95	0.97	0.97	NA	NA	0.55	Deaths per 100,000 population	339.133	360.933	382.267	376.6	382	352.467	377.4	378.2	379.2	373.133	346.533	372.667	380.533	376.8	379.333
142	PEV (Pre-Erythrocytic Vaccine)	3	0.5	2	100	None	NA	NA	NA	NA	NA	NA	NA	NA	6-39yo	0 yrs	None	0.5	0.69	0.85	0.85	NA	NA	1-5yo	0, 5, 10, 15, 20 yrs	None	0.89	0.95	0.97	0.97	NA	NA	0.55	Cases in <5yo per 100,000 population	45061.7	49044.1	52930.5	53817.3	53505.3	46645.1	51053.1	53662.6	53792.3	53300	46489.1	50937.4	53613.7	53670.4	53288.9
142	PEV (Pre-Erythrocytic Vaccine)	3	0.5	2	100	None	NA	NA	NA	NA	NA	NA	NA	NA	6-39yo	0 yrs	None	0.5	0.69	0.85	0.85	NA	NA	1-5yo	0, 5, 10, 15, 20 yrs	None	0.89	0.95	0.97	0.97	NA	NA	0.55	Severe Cases in <5yo per 100,000 population	1250.33	1409.53	1487.2	1469.67	1457.8	1300.67	1436.13	1456.6	1428.53	1419.53	1290.07	1423.4	1475.53	1419.93	1431.27
142	PEV (Pre-Erythrocytic Vaccine)	3	0.5	2	100	None	NA	NA	NA	NA	NA	NA	NA	NA	6-39yo	0 yrs	None	0.5	0.69	0.85	0.85	NA	NA	1-5yo	0, 5, 10, 15, 20 yrs	None	0.89	0.95	0.97	0.97	NA	NA	0.55	Deaths in < 5yo per 100,000 population	309.2	327.2	345	335.333	338.933	315.333	339.4	337.667	337.933	331.467	312.4	336.867	343.067	339.4	341.4
142	PEV (Pre-Erythrocytic Vaccine)	3	0.5	2	100	None	NA	NA	NA	NA	NA	NA	NA	NA	6-39yo	0 yrs	None	0.5	0.69	0.85	0.85	NA	NA	1-5yo	0, 5, 10, 15, 20 yrs	None	0.89	0.95	0.97	0.97	NA	NA	0.55	DALYs per 100,000 population	9111.25	9723.09	10341.7	10163.3	10301.2	9491.93	10173.2	10183.7	10230.3	10067.3	9340.04	10057.1	10254.7	10144.1	10192.3
142	PEV (Pre-Erythrocytic Vaccine)	3	0.5	2	100	None	NA	NA	NA	NA	NA	NA	NA	NA	6-39yo	0 yrs	None	0.5	0.69	0.85	0.85	NA	NA	1-5yo	0, 5, 10, 15, 20 yrs	None	0.89	0.95	0.97	0.97	NA	NA	0.55	Income and productivity gains from delivering vaccine (US$ / dose)	1.06785	0.286145	-0.415102	-0.713289	-0.798699	-1.71216	-2.87017	-4.02818	-4.43714	-4.30243	-1.08628	-2.13822	-3.19317	-3.64384	-3.59878
143	PEV (Pre-Erythrocytic Vaccine)	3	0.5	2	100	None	NA	NA	NA	NA	NA	NA	NA	NA	6-39yo	0 yrs	None	0.5	0.69	0.85	0.85	NA	NA	1-5yo	0, 5, 10, 15, 20 yrs	None	0.7	0.81	0.93	0.93	NA	NA	0.55	Cases per 100,000 population	97883.3	107028	115558	119031	119868	112279	115797	118572	119308	118900	110971	114227	117117	117852	117495
143	PEV (Pre-Erythrocytic Vaccine)	3	0.5	2	100	None	NA	NA	NA	NA	NA	NA	NA	NA	6-39yo	0 yrs	None	0.5	0.69	0.85	0.85	NA	NA	1-5yo	0, 5, 10, 15, 20 yrs	None	0.7	0.81	0.93	0.93	NA	NA	0.55	Severe Cases per 100,000 population	1366.29	1542.57	1622.93	1616.29	1599.29	1456.14	1575.64	1612.86	1575.93	1574.71	1428.14	1566.57	1602.71	1566.36	1563.14
143	PEV (Pre-Erythrocytic Vaccine)	3	0.5	2	100	None	NA	NA	NA	NA	NA	NA	NA	NA	6-39yo	0 yrs	None	0.5	0.69	0.85	0.85	NA	NA	1-5yo	0, 5, 10, 15, 20 yrs	None	0.7	0.81	0.93	0.93	NA	NA	0.55	Deaths per 100,000 population	334.786	370.429	382.214	379.5	377.5	351.857	360.214	379.286	379.714	372.857	351.429	374.143	380	376.286	372.357
143	PEV (Pre-Erythrocytic Vaccine)	3	0.5	2	100	None	NA	NA	NA	NA	NA	NA	NA	NA	6-39yo	0 yrs	None	0.5	0.69	0.85	0.85	NA	NA	1-5yo	0, 5, 10, 15, 20 yrs	None	0.7	0.81	0.93	0.93	NA	NA	0.55	Cases in <5yo per 100,000 population	45647.7	49281.7	52813.4	53776.5	53577.6	47296.8	51333	53670.6	53792.7	53353.1	47168.6	51159.4	53617.3	53695.1	53234.1
143	PEV (Pre-Erythrocytic Vaccine)	3	0.5	2	100	None	NA	NA	NA	NA	NA	NA	NA	NA	6-39yo	0 yrs	None	0.5	0.69	0.85	0.85	NA	NA	1-5yo	0, 5, 10, 15, 20 yrs	None	0.7	0.81	0.93	0.93	NA	NA	0.55	Severe Cases in <5yo per 100,000 population	1263.43	1419	1475.5	1447.93	1437.71	1308.36	1439.14	1452.14	1414.93	1418	1293.57	1430.14	1460.79	1416.86	1416.93
143	PEV (Pre-Erythrocytic Vaccine)	3	0.5	2	100	None	NA	NA	NA	NA	NA	NA	NA	NA	6-39yo	0 yrs	None	0.5	0.69	0.85	0.85	NA	NA	1-5yo	0, 5, 10, 15, 20 yrs	None	0.7	0.81	0.93	0.93	NA	NA	0.55	Deaths in < 5yo per 100,000 population	306.071	337.857	344.286	337.929	339.214	313.786	324.571	338.214	342.714	333	315.643	337.357	342.214	335.786	336
143	PEV (Pre-Erythrocytic Vaccine)	3	0.5	2	100	None	NA	NA	NA	NA	NA	NA	NA	NA	6-39yo	0 yrs	None	0.5	0.69	0.85	0.85	NA	NA	1-5yo	0, 5, 10, 15, 20 yrs	None	0.7	0.81	0.93	0.93	NA	NA	0.55	DALYs per 100,000 population	9001.16	9971.05	10297.8	10220.6	10175	9484.76	9722.9	10251.7	10257	10080.6	9442.84	10083.4	10259.9	10180.4	10024.2
143	PEV (Pre-Erythrocytic Vaccine)	3	0.5	2	100	None	NA	NA	NA	NA	NA	NA	NA	NA	6-39yo	0 yrs	None	0.5	0.69	0.85	0.85	NA	NA	1-5yo	0, 5, 10, 15, 20 yrs	None	0.7	0.81	0.93	0.93	NA	NA	0.55	Income and productivity gains from delivering vaccine (US$ / dose)	1.04526	0.287038	-0.397863	-0.686713	-0.783469	-1.95144	-3.04247	-4.08366	-4.43682	-4.33109	-1.10846	-2.09454	-3.18511	-3.51494	-3.49342
144	PEV (Pre-Erythrocytic Vaccine)	3	0.5	2	100	None	NA	NA	NA	NA	NA	NA	NA	NA	6-39yo	0 yrs	None	0.5	0.69	0.85	0.85	NA	NA	1-5yo	0, 5, 10, 15, 20 yrs	None	0.5	0.69	0.85	0.85	NA	NA	0.55	Cases per 100,000 population	98823.2	107545	115577	118342	119130	112590	115796	118232	118678	118267	111174	114180	116647	117353	117120
144	PEV (Pre-Erythrocytic Vaccine)	3	0.5	2	100	None	NA	NA	NA	NA	NA	NA	NA	NA	6-39yo	0 yrs	None	0.5	0.69	0.85	0.85	NA	NA	1-5yo	0, 5, 10, 15, 20 yrs	None	0.5	0.69	0.85	0.85	NA	NA	0.55	Severe Cases per 100,000 population	1385.67	1541.25	1607.5	1624.75	1606.92	1472	1576.92	1598.58	1576.83	1564.83	1462.67	1564.08	1579.83	1572.25	1546.25
144	PEV (Pre-Erythrocytic Vaccine)	3	0.5	2	100	None	NA	NA	NA	NA	NA	NA	NA	NA	6-39yo	0 yrs	None	0.5	0.69	0.85	0.85	NA	NA	1-5yo	0, 5, 10, 15, 20 yrs	None	0.5	0.69	0.85	0.85	NA	NA	0.55	Deaths per 100,000 population	346.083	363.083	393.833	382.833	380.917	358.167	373.083	380.5	376.917	378	351.333	376.25	382.25	374.833	365.333
144	PEV (Pre-Erythrocytic Vaccine)	3	0.5	2	100	None	NA	NA	NA	NA	NA	NA	NA	NA	6-39yo	0 yrs	None	0.5	0.69	0.85	0.85	NA	NA	1-5yo	0, 5, 10, 15, 20 yrs	None	0.5	0.69	0.85	0.85	NA	NA	0.55	Cases in <5yo per 100,000 population	46395.6	49676.2	52896.4	53499.7	53553	48002.9	51586.7	53643.4	53774.6	53318	47913.6	51469.5	53576.9	53698.2	53283
144	PEV (Pre-Erythrocytic Vaccine)	3	0.5	2	100	None	NA	NA	NA	NA	NA	NA	NA	NA	6-39yo	0 yrs	None	0.5	0.69	0.85	0.85	NA	NA	1-5yo	0, 5, 10, 15, 20 yrs	None	0.5	0.69	0.85	0.85	NA	NA	0.55	Severe Cases in <5yo per 100,000 population	1282.83	1413.42	1465.92	1465.17	1451.83	1325.67	1430.67	1449.5	1419.83	1412.83	1321.42	1430.92	1440.08	1420.75	1401.67
144	PEV (Pre-Erythrocytic Vaccine)	3	0.5	2	100	None	NA	NA	NA	NA	NA	NA	NA	NA	6-39yo	0 yrs	None	0.5	0.69	0.85	0.85	NA	NA	1-5yo	0, 5, 10, 15, 20 yrs	None	0.5	0.69	0.85	0.85	NA	NA	0.55	Deaths in < 5yo per 100,000 population	316.25	330.833	356.75	339.333	340.25	321.417	338	343.083	339.667	339.25	310.417	340.083	344.333	335.167	328.25
144	PEV (Pre-Erythrocytic Vaccine)	3	0.5	2	100	None	NA	NA	NA	NA	NA	NA	NA	NA	6-39yo	0 yrs	None	0.5	0.69	0.85	0.85	NA	NA	1-5yo	0, 5, 10, 15, 20 yrs	None	0.5	0.69	0.85	0.85	NA	NA	0.55	DALYs per 100,000 population	9310.57	9773.91	10586.5	10333.3	10282.7	9624.25	10022.8	10258	10191.6	10165.1	9451.08	10151.8	10293.7	10113.9	9865.29
144	PEV (Pre-Erythrocytic Vaccine)	3	0.5	2	100	None	NA	NA	NA	NA	NA	NA	NA	NA	6-39yo	0 yrs	None	0.5	0.69	0.85	0.85	NA	NA	1-5yo	0, 5, 10, 15, 20 yrs	None	0.5	0.69	0.85	0.85	NA	NA	0.55	Income and productivity gains from delivering vaccine (US$ / dose)	0.998473	0.258458	-0.396209	-0.645862	-0.722035	-2.21947	-3.32178	-4.35103	-4.57781	-4.43231	-1.1811	-2.21762	-3.21605	-3.59928	-3.59093
145	PEV (Pre-Erythrocytic Vaccine)	3	0.5	4	0.1	None	NA	NA	NA	NA	NA	NA	NA	NA	6-39yo	0 yrs	None	0.89	0.95	0.97	0.97	NA	NA	1-5yo	0, 5, 10, 15, 20 yrs	None	0.89	0.95	0.97	0.97	NA	NA	0.55	Cases per 100,000 population	5840.83	2889.25	2156.65	1855.5	1681.79	1599.14	1650.86	1852.13	2245.97	2780.11	3370.22	4065.19	5020.93	5951.37	6966.64
145	PEV (Pre-Erythrocytic Vaccine)	3	0.5	4	0.1	None	NA	NA	NA	NA	NA	NA	NA	NA	6-39yo	0 yrs	None	0.89	0.95	0.97	0.97	NA	NA	1-5yo	0, 5, 10, 15, 20 yrs	None	0.89	0.95	0.97	0.97	NA	NA	0.55	Severe Cases per 100,000 population	96.8091	44.3545	34.5182	32.5364	30.6364	28.7273	31.5273	37.0818	45.3636	60.1455	73.2545	89.2364	112.973	136.482	161.955
145	PEV (Pre-Erythrocytic Vaccine)	3	0.5	4	0.1	None	NA	NA	NA	NA	NA	NA	NA	NA	6-39yo	0 yrs	None	0.89	0.95	0.97	0.97	NA	NA	1-5yo	0, 5, 10, 15, 20 yrs	None	0.89	0.95	0.97	0.97	NA	NA	0.55	Deaths per 100,000 population	21.0636	11.1182	8.87273	8.00909	7.88182	7.63636	7.49091	8.83636	11.0091	13.8182	16.2818	19.0545	24.1455	29.3091	34.1091
145	PEV (Pre-Erythrocytic Vaccine)	3	0.5	4	0.1	None	NA	NA	NA	NA	NA	NA	NA	NA	6-39yo	0 yrs	None	0.89	0.95	0.97	0.97	NA	NA	1-5yo	0, 5, 10, 15, 20 yrs	None	0.89	0.95	0.97	0.97	NA	NA	0.55	Cases in <5yo per 100,000 population	473.245	229.164	177.364	151.036	135.582	91.8364	89.9455	115.8	153.491	199.164	182.845	217.809	316.664	421.627	526.836
145	PEV (Pre-Erythrocytic Vaccine)	3	0.5	4	0.1	None	NA	NA	NA	NA	NA	NA	NA	NA	6-39yo	0 yrs	None	0.89	0.95	0.97	0.97	NA	NA	1-5yo	0, 5, 10, 15, 20 yrs	None	0.89	0.95	0.97	0.97	NA	NA	0.55	Severe Cases in <5yo per 100,000 population	24.3455	11.3727	9.35455	8.31818	7.55455	4.94545	5.07273	6.38182	8.58182	11.0273	9.66364	12.5909	17.8909	22.9	28.5364
145	PEV (Pre-Erythrocytic Vaccine)	3	0.5	4	0.1	None	NA	NA	NA	NA	NA	NA	NA	NA	6-39yo	0 yrs	None	0.89	0.95	0.97	0.97	NA	NA	1-5yo	0, 5, 10, 15, 20 yrs	None	0.89	0.95	0.97	0.97	NA	NA	0.55	Deaths in < 5yo per 100,000 population	6.8	4.47273	3.95455	3.43636	3.18182	2.92727	2.48182	3.11818	3.45455	3.99091	4.02727	4.81818	5.55455	6.65455	7.48182
145	PEV (Pre-Erythrocytic Vaccine)	3	0.5	4	0.1	None	NA	NA	NA	NA	NA	NA	NA	NA	6-39yo	0 yrs	None	0.89	0.95	0.97	0.97	NA	NA	1-5yo	0, 5, 10, 15, 20 yrs	None	0.89	0.95	0.97	0.97	NA	NA	0.55	DALYs per 100,000 population	533.23	281.282	225.181	204.329	198.919	191.396	189.628	223.188	277.344	344.583	408.199	479.231	602.783	728.968	848.676
145	PEV (Pre-Erythrocytic Vaccine)	3	0.5	4	0.1	None	NA	NA	NA	NA	NA	NA	NA	NA	6-39yo	0 yrs	None	0.89	0.95	0.97	0.97	NA	NA	1-5yo	0, 5, 10, 15, 20 yrs	None	0.89	0.95	0.97	0.97	NA	NA	0.55	Income and productivity gains from delivering vaccine (US$ / dose)	2.30194	4.7555	5.36101	5.60264	5.74853	40.1775	39.8092	38.6235	36.3183	33.1712	29.6017	25.4625	19.9587	14.591	8.69274
146	PEV (Pre-Erythrocytic Vaccine)	3	0.5	4	0.1	None	NA	NA	NA	NA	NA	NA	NA	NA	6-39yo	0 yrs	None	0.89	0.95	0.97	0.97	NA	NA	1-5yo	0, 5, 10, 15, 20 yrs	None	0.7	0.81	0.93	0.93	NA	NA	0.55	Cases per 100,000 population	5866.45	2940.1	2187.33	1838.67	1746.41	1761.19	1806.62	2012.51	2373.95	2843.86	3395.71	4089.01	4980.85	5913.43	6930.74
146	PEV (Pre-Erythrocytic Vaccine)	3	0.5	4	0.1	None	NA	NA	NA	NA	NA	NA	NA	NA	6-39yo	0 yrs	None	0.89	0.95	0.97	0.97	NA	NA	1-5yo	0, 5, 10, 15, 20 yrs	None	0.7	0.81	0.93	0.93	NA	NA	0.55	Severe Cases per 100,000 population	95.3455	47.5	35.9364	31.6	31.6182	32.3455	34.8091	40.2273	49.1545	60.9	73.7091	89.1636	112.991	135.755	158.509
146	PEV (Pre-Erythrocytic Vaccine)	3	0.5	4	0.1	None	NA	NA	NA	NA	NA	NA	NA	NA	6-39yo	0 yrs	None	0.89	0.95	0.97	0.97	NA	NA	1-5yo	0, 5, 10, 15, 20 yrs	None	0.7	0.81	0.93	0.93	NA	NA	0.55	Deaths per 100,000 population	21.4455	11.4818	9.2	8.20909	7.82727	8.57273	8.58182	9.49091	11.1455	12.9455	16.8182	20.1909	24.7091	29.1364	32.9
146	PEV (Pre-Erythrocytic Vaccine)	3	0.5	4	0.1	None	NA	NA	NA	NA	NA	NA	NA	NA	6-39yo	0 yrs	None	0.89	0.95	0.97	0.97	NA	NA	1-5yo	0, 5, 10, 15, 20 yrs	None	0.7	0.81	0.93	0.93	NA	NA	0.55	Cases in <5yo per 100,000 population	485.309	238.618	179.973	147.909	140.245	106.291	102.855	130.482	166.182	205.927	187.855	227.782	320.082	421.845	522.727
146	PEV (Pre-Erythrocytic Vaccine)	3	0.5	4	0.1	None	NA	NA	NA	NA	NA	NA	NA	NA	6-39yo	0 yrs	None	0.89	0.95	0.97	0.97	NA	NA	1-5yo	0, 5, 10, 15, 20 yrs	None	0.7	0.81	0.93	0.93	NA	NA	0.55	Severe Cases in <5yo per 100,000 population	25.2364	12.6545	9.41818	7.72727	7.61818	5.85455	6.02727	6.80909	9.6	11.5	9.99091	12.4455	17.4	22.6818	27.6909
146	PEV (Pre-Erythrocytic Vaccine)	3	0.5	4	0.1	None	NA	NA	NA	NA	NA	NA	NA	NA	6-39yo	0 yrs	None	0.89	0.95	0.97	0.97	NA	NA	1-5yo	0, 5, 10, 15, 20 yrs	None	0.7	0.81	0.93	0.93	NA	NA	0.55	Deaths in < 5yo per 100,000 population	7.40909	4.84545	3.68182	3.42727	3.19091	3.07273	2.88182	3.22727	3.73636	3.9	4.33636	4.84545	5.81818	6.56364	6.76364
146	PEV (Pre-Erythrocytic Vaccine)	3	0.5	4	0.1	None	NA	NA	NA	NA	NA	NA	NA	NA	6-39yo	0 yrs	None	0.89	0.95	0.97	0.97	NA	NA	1-5yo	0, 5, 10, 15, 20 yrs	None	0.7	0.81	0.93	0.93	NA	NA	0.55	DALYs per 100,000 population	543.299	290.818	232.18	207.277	197.685	217.323	216.368	238.269	281.979	324.417	421.062	507.219	618.827	726.281	821.863
146	PEV (Pre-Erythrocytic Vaccine)	3	0.5	4	0.1	None	NA	NA	NA	NA	NA	NA	NA	NA	6-39yo	0 yrs	None	0.89	0.95	0.97	0.97	NA	NA	1-5yo	0, 5, 10, 15, 20 yrs	None	0.7	0.81	0.93	0.93	NA	NA	0.55	Income and productivity gains from delivering vaccine (US$ / dose)	2.31397	4.76167	5.3902	5.6812	5.7559	42.5185	42.1547	40.8295	38.5185	35.5491	31.9036	27.5081	21.9101	16.0409	9.71613
147	PEV (Pre-Erythrocytic Vaccine)	3	0.5	4	0.1	None	NA	NA	NA	NA	NA	NA	NA	NA	6-39yo	0 yrs	None	0.89	0.95	0.97	0.97	NA	NA	1-5yo	0, 5, 10, 15, 20 yrs	None	0.5	0.69	0.85	0.85	NA	NA	0.55	Cases per 100,000 population	5883.32	2948.88	2214.8	1863.35	1732.14	1726.67	1763.45	1959.2	2318.33	2811.7	3476.6	4232.97	5095.71	5937.05	6863.49
147	PEV (Pre-Erythrocytic Vaccine)	3	0.5	4	0.1	None	NA	NA	NA	NA	NA	NA	NA	NA	6-39yo	0 yrs	None	0.89	0.95	0.97	0.97	NA	NA	1-5yo	0, 5, 10, 15, 20 yrs	None	0.5	0.69	0.85	0.85	NA	NA	0.55	Severe Cases per 100,000 population	95.8	46.5909	36.0636	32.3182	32.3364	31.5273	32.4818	38.6636	48.6727	60.7364	74.4545	93.4	115.164	134.982	158.227
147	PEV (Pre-Erythrocytic Vaccine)	3	0.5	4	0.1	None	NA	NA	NA	NA	NA	NA	NA	NA	6-39yo	0 yrs	None	0.89	0.95	0.97	0.97	NA	NA	1-5yo	0, 5, 10, 15, 20 yrs	None	0.5	0.69	0.85	0.85	NA	NA	0.55	Deaths per 100,000 population	21.1727	11.1273	9.03636	8.41818	7.62727	7.9	8.5	9.57273	11.5455	12.8909	17.1091	19.9727	24.1273	27.9364	33.2727
147	PEV (Pre-Erythrocytic Vaccine)	3	0.5	4	0.1	None	NA	NA	NA	NA	NA	NA	NA	NA	6-39yo	0 yrs	None	0.89	0.95	0.97	0.97	NA	NA	1-5yo	0, 5, 10, 15, 20 yrs	None	0.5	0.69	0.85	0.85	NA	NA	0.55	Cases in <5yo per 100,000 population	502.145	246.791	179.282	149.845	139.082	105.809	104.455	128.5	159.736	202.2	196.255	240.727	328.873	419.127	519.673
147	PEV (Pre-Erythrocytic Vaccine)	3	0.5	4	0.1	None	NA	NA	NA	NA	NA	NA	NA	NA	6-39yo	0 yrs	None	0.89	0.95	0.97	0.97	NA	NA	1-5yo	0, 5, 10, 15, 20 yrs	None	0.5	0.69	0.85	0.85	NA	NA	0.55	Severe Cases in <5yo per 100,000 population	25.5636	12.5455	9.46364	8.35455	7.98182	5.88182	5.37273	7.16364	8.83636	11.2455	10.5364	14.0545	18.2273	22.3091	28.0091
147	PEV (Pre-Erythrocytic Vaccine)	3	0.5	4	0.1	None	NA	NA	NA	NA	NA	NA	NA	NA	6-39yo	0 yrs	None	0.89	0.95	0.97	0.97	NA	NA	1-5yo	0, 5, 10, 15, 20 yrs	None	0.5	0.69	0.85	0.85	NA	NA	0.55	Deaths in < 5yo per 100,000 population	6.94545	4.64545	3.92727	3.24545	2.92727	2.93636	3.12727	3.48182	3.32727	3.85455	4.38182	4.57273	5.20909	6.07273	7.18182
147	PEV (Pre-Erythrocytic Vaccine)	3	0.5	4	0.1	None	NA	NA	NA	NA	NA	NA	NA	NA	6-39yo	0 yrs	None	0.89	0.95	0.97	0.97	NA	NA	1-5yo	0, 5, 10, 15, 20 yrs	None	0.5	0.69	0.85	0.85	NA	NA	0.55	DALYs per 100,000 population	541.015	285.984	228.898	213.596	194.994	200.641	216.548	240.171	289.293	325.253	429.338	494.584	601.741	697.986	830.276
147	PEV (Pre-Erythrocytic Vaccine)	3	0.5	4	0.1	None	NA	NA	NA	NA	NA	NA	NA	NA	6-39yo	0 yrs	None	0.89	0.95	0.97	0.97	NA	NA	1-5yo	0, 5, 10, 15, 20 yrs	None	0.5	0.69	0.85	0.85	NA	NA	0.55	Income and productivity gains from delivering vaccine (US$ / dose)	2.33806	4.83001	5.44413	5.74064	5.85135	47.735	47.4364	45.9979	43.4301	39.9434	34.3481	29.0507	23.1595	17.3583	11.0689
[truncated: 50,664 more rows]
[truncated: 5 more columns]
