# Supplementary material for: Modeling the public health impact of malaria vaccines for developers and policymakers
Source: BMC Infect Dis. 2013 Jul 1;13:295. doi: 10.1186/1471-2334-13-295 (PMC3711926; doi:10.1186/1471-2334-13-295)
Supplement: Additional file 17 — Demonstration scenario data. Analysis of MVM outputs for demonstration scenario. [file 1471-2334-13-295-S17.xlsx]

## Sheet: Vx Need (pop)
P. falciparum Malaria
Vaccine Need (People(x1000))
	2016	2017	2018	2019	2020	2021	2022	2023	2024	2025
Angola, Routine vaccination of infants at birth	885	885	885	885	900.5	916	916	916	916	922
Benin, Routine vaccination of infants at birth	391	391	391	391	399	407	407	407	407	413
Burkina Faso, Routine vaccination of infants at birth	800	800	800	800	814.5	829	829	829	829	846
Burundi, Routine vaccination of infants at birth	303	303	303	303	297	291	291	291	291	284
Cameroon, Routine vaccination of infants at birth	717	717	717	717	714.5	712	712	712	712	713.5
Central African Republic, Routine vaccination of infants at birth	158	158	158	158	158	158	158	158	158	158
Chad, Routine vaccination of infants at birth	576	576	576	576	592.5	609	609	609	609	620.5
Comoros, Routine vaccination of infants at birth	21	21	21	21	20.5	20	20	20	20	20
Congo, Dem. Rep., Routine vaccination of infants at birth	3261	3261	3261	3261	3301	3341	3341	3341	3341	3342
Congo, Rep., Routine vaccination of infants at birth	131	131	131	131	131	131	131	131	131	130
Côte d'Ivoire, Routine vaccination of infants at birth	769	769	769	769	775.5	782	782	782	782	788
Djibouti, Routine vaccination of infants at birth	25	25	25	25	25	25	25	25	25	25
Equatorial Guinea, Routine vaccination of infants at birth	29	29	29	29	29.5	30	30	30	30	30
Ethiopia, Routine vaccination of infants at birth	3346	3346	3346	3346	3369.5	3393	3393	3393	3393	3390.5
Gabon, Routine vaccination of infants at birth	41	41	41	41	41	41	41	41	41	40.5
Gambia, Routine vaccination of infants at birth	68	68	68	68	69	70	70	70	70	71
Ghana, Routine vaccination of infants at birth	808	808	808	808	813.5	819	819	819	819	821
Guinea, Routine vaccination of infants at birth	434	434	434	434	441	448	448	448	448	453
Guinea-Bissau, Routine vaccination of infants at birth	73	73	73	73	74.5	76	76	76	76	77
Kenya, Routine vaccination of infants at birth	1590	1590	1590	1590	1597	1604	1604	1604	1604	1625.5
Liberia, Routine vaccination of infants at birth	165	165	165	165	167	169	169	169	169	170
Madagascar, Routine vaccination of infants at birth	749	749	749	749	759.5	770	770	770	770	777
Malawi, Routine vaccination of infants at birth	695	695	695	695	713.5	732	732	732	732	741.5
Mali, Routine vaccination of infants at birth	595	595	595	595	601	607	607	607	607	609.5
Mauritania, Routine vaccination of infants at birth	110	110	110	110	110	110	110	110	110	110.5
Mozambique, Routine vaccination of infants at birth	889	889	889	889	899	909	909	909	909	918
Namibia, Routine vaccination of infants at birth	61	61	61	61	61.5	62	62	62	62	61.5
Niger, Routine vaccination of infants at birth	1003	1003	1003	1003	1071	1139	1139	1139	1139	1218
Nigeria, Routine vaccination of infants at birth	6094	6094	6094	6094	6039.5	5985	5985	5985	5985	5962.5
Rwanda, Routine vaccination of infants at birth	449	449	449	449	443.5	438	438	438	438	436.5
Sao Tome and Principe, Routine vaccination of infants at birth	5	5	5	5	5	5	5	5	5	5
Senegal, Routine vaccination of infants at birth	490	490	490	490	490.5	491	491	491	491	493.5
Sierra Leone, Routine vaccination of infants at birth	247	247	247	247	252	257	257	257	257	261
Somalia, Routine vaccination of infants at birth	458	458	458	458	477	496	496	496	496	512.5
Sudan, Routine vaccination of infants at birth	1330	1330	1330	1330	1337.5	1345	1345	1345	1345	1345.5
Tanzania, Routine vaccination of infants at birth	2030	2030	2030	2030	2072	2114	2114	2114	2114	2157.5
Togo, Routine vaccination of infants at birth	227	227	227	227	228.5	230	230	230	230	231
Uganda, Routine vaccination of infants at birth	1770	1770	1770	1770	1825.5	1881	1881	1881	1881	1918.5
Zambia, Routine vaccination of infants at birth	590	590	590	590	598	606	606	606	606	611.5
Zimbabwe, Routine vaccination of infants at birth	410	410	410	410	407.5	405	405	405	405	395.5
Routine vaccination of infants at birth Total	32793	32793	32793	32793	33123	33453	33453	33453	33453	33707
Routines Total	32793	32793	32793	32793	33123	33453	33453	33453	33453	33707
Campaigns Total	0	0	0	0	0	0	0	0	0	0
Total	32793	32793	32793	32793	33123	33453	33453	33453	33453	33707

## Sheet: Vx Market (cov)
P. falciparum Malaria
Potential Vaccine Market (People(x1000))
	2016	2017	2018	2019	2020	2021	2022	2023	2024	2025
Angola, Routine vaccination of infants at birth	876.15	876.15	876.15	876.15	891.495	906.84	906.84	906.84	906.84	912.78
Benin, Routine vaccination of infants at birth	275.905	275.905	275.905	275.905	281.55	287.195	287.195	287.195	287.195	291.429
Burkina Faso, Routine vaccination of infants at birth	792	792	792	792	806.355	820.71	820.71	820.71	820.71	837.54
Burundi, Routine vaccination of infants at birth	251.126	254.116	257.106	260.095	257.875	255.537	258.408	261.279	264.15	260.598
Cameroon, Routine vaccination of infants at birth	652.47	659.64	666.81	673.98	678.775	683.52	690.64	697.76	704.88	706.365
Central African Republic, Routine vaccination of infants at birth	113.099	115.083	117.067	119.051	121.035	123.02	125.004	126.988	126.988	126.988
Chad, Routine vaccination of infants at birth	244.224	248.832	253.44	258.048	270.18	282.576	287.448	292.32	297.192	307.768
Comoros, Routine vaccination of infants at birth	17.775	18	18.225	18.45	18.2304	18	18.2143	18.4286	18.6429	18.8571
Congo, Dem. Rep., Routine vaccination of infants at birth	3164.42	3200.8	3228.39	3228.39	3267.99	3307.59	3307.59	3307.59	3307.59	3308.58
Congo, Rep., Routine vaccination of infants at birth	116.59	117.9	119.21	120.52	121.83	123.14	124.45	125.76	127.07	127.4
Côte d'Ivoire, Routine vaccination of infants at birth	651.875	659.368	666.861	674.354	687.61	700.993	708.612	716.232	723.851	737.083
Djibouti, Routine vaccination of infants at birth	24.7123	24.75	24.75	24.75	24.75	24.75	24.75	24.75	24.75	24.75
Equatorial Guinea, Routine vaccination of infants at birth	14.1032	14.355	14.6068	14.8587	15.3711	15.8921	16.1526	16.4132	16.6737	16.6737
Ethiopia, Routine vaccination of infants at birth	2743.72	2777.18	2810.64	2844.1	2897.77	2951.91	2985.84	3019.77	3053.7	3085.36
Gabon, Routine vaccination of infants at birth	21.8862	22.2571	22.6281	22.999	23.37	23.741	23.741	23.741	23.741	23.4514
Gambia, Routine vaccination of infants at birth	63.1125	63.1125	63.1125	63.1125	64.0406	64.9688	64.9688	64.9688	64.9688	65.8969
Ghana, Routine vaccination of infants at birth	799.92	799.92	799.92	799.92	805.365	810.81	810.81	810.81	810.81	812.79
Guinea, Routine vaccination of infants at birth	366.188	370.708	375.229	379.75	390.469	401.333	406	410.667	415.333	424.688
Guinea-Bissau, Routine vaccination of infants at birth	51.2965	51.8862	52.4758	53.0654	54.7575	56.4738	57.0877	57.7015	58.3154	59.7046
Kenya, Routine vaccination of infants at birth	1431	1446.9	1462.8	1478.7	1501.18	1523.8	1539.84	1555.88	1571.92	1609.25
Liberia, Routine vaccination of infants at birth	159.883	161.515	161.515	161.515	163.472	165.43	165.43	165.43	165.43	166.409
Madagascar, Routine vaccination of infants at birth	633.992	633.992	633.992	633.992	642.88	651.768	651.768	651.768	651.768	657.693
Malawi, Routine vaccination of infants at birth	604.65	604.65	604.65	604.65	620.745	636.84	636.84	636.84	636.84	645.105
Mali, Routine vaccination of infants at birth	446.942	451.647	456.351	461.056	470.457	475.154	475.154	475.154	475.154	477.111
Mauritania, Routine vaccination of infants at birth	93.2609	94.4565	95.6522	96.8478	98.0435	99.2391	100.435	101.63	102.826	104.495
Mozambique, Routine vaccination of infants at birth	718.994	727.762	736.53	745.299	762.549	779.997	788.962	797.928	806.893	823.936
Namibia, Routine vaccination of infants at birth	58.7552	59.4547	60.1541	60.39	60.885	61.38	61.38	61.38	61.38	60.885
Niger, Routine vaccination of infants at birth	518.528	527.625	536.722	545.819	592.537	640.489	650.819	661.15	661.15	707.007
Nigeria, Routine vaccination of infants at birth	3760.87	3760.87	3760.87	3760.87	3727.23	3693.6	3693.6	3693.6	3693.6	3679.71
Rwanda, Routine vaccination of infants at birth	435.53	435.53	435.53	435.53	430.195	424.86	424.86	424.86	424.86	423.405
Sao Tome and Principe, Routine vaccination of infants at birth	4.85	4.85	4.85	4.85	4.85	4.85	4.85	4.85	4.85	4.85
Senegal, Routine vaccination of infants at birth	485.1	485.1	485.1	485.1	485.595	486.09	486.09	486.09	486.09	488.565
Sierra Leone, Routine vaccination of infants at birth	158.08	158.08	158.08	158.08	161.28	164.48	164.48	164.48	164.48	167.04
Somalia, Routine vaccination of infants at birth	256.48	261.06	265.64	270.22	286.2	302.56	307.52	312.48	317.44	328
Sudan, Routine vaccination of infants at birth	1244.48	1258.62	1272.76	1286.9	1308.38	1330.02	1331.55	1331.55	1331.55	1332.05
Tanzania, Routine vaccination of infants at birth	1833.02	1833.02	1833.02	1833.02	1870.95	1908.87	1908.87	1908.87	1908.87	1948.15
Togo, Routine vaccination of infants at birth	220.19	222.46	224.73	224.73	226.215	227.7	227.7	227.7	227.7	228.69
Uganda, Routine vaccination of infants at birth	1258.67	1272.65	1286.64	1300.62	1355.83	1411.91	1426.77	1441.64	1456.5	1500.69
Zambia, Routine vaccination of infants at birth	524.444	530.272	536.099	541.926	555.18	568.593	574.578	580.563	586.548	597.911
Zimbabwe, Routine vaccination of infants at birth	276.547	276.547	276.547	276.547	274.861	273.175	273.175	273.175	273.175	266.767
Routine vaccination of infants at birth Total	26364.8	26549	26722.8	26866.2	27278.3	27689.8	27819.1	27946.9	28062.4	28366.4
Routines Total	26364.8	26549	26722.8	26866.2	27278.3	27689.8	27819.1	27946.9	28062.4	28366.4
Campaigns Total	0	0	0	0	0	0	0	0	0	0
Total	26364.8	26549	26722.8	26866.2	27278.3	27689.8	27819.1	27946.9	28062.4	28366.4

## Sheet: Vx Demans (yrs 2 peak)
P. falciparum Malaria
Potential Vaccine Demand (People(x1000))
	2016	2017	2018	2019	2020	2021	2022	2023	2024	2025
Angola, Routine vaccination of infants at birth	0	0	0	0	445.748	906.84	906.84	906.84	906.84	912.78
Benin, Routine vaccination of infants at birth	0	0	137.952	275.905	281.55	287.195	287.195	287.195	287.195	291.429
Burkina Faso, Routine vaccination of infants at birth	0	0	0	396	806.355	820.71	820.71	820.71	820.71	837.54
Burundi, Routine vaccination of infants at birth	0	254.116	257.106	260.095	257.875	255.537	258.408	261.279	264.15	260.598
Cameroon, Routine vaccination of infants at birth	0	0	0	0	0	0	690.64	697.76	704.88	706.365
Central African Republic, Routine vaccination of infants at birth	0	0	0	0	0	0	125.004	126.988	126.988	126.988
Chad, Routine vaccination of infants at birth	0	0	0	0	0	282.576	287.448	292.32	297.192	307.768
Comoros, Routine vaccination of infants at birth	0	0	0	0	0	0	9.10714	18.4286	18.6429	18.8571
Congo, Dem. Rep., Routine vaccination of infants at birth	0	0	0	0	0	0	3307.59	3307.59	3307.59	3308.58
Congo, Rep., Routine vaccination of infants at birth	0	0	0	0	0	0	124.45	125.76	127.07	127.4
Côte d'Ivoire, Routine vaccination of infants at birth	0	0	0	0	0	0	708.612	716.232	723.851	737.083
Djibouti, Routine vaccination of infants at birth	0	0	0	0	12.375	24.75	24.75	24.75	24.75	24.75
Equatorial Guinea, Routine vaccination of infants at birth	0	0	0	0	0	0	0	0	0	0
Ethiopia, Routine vaccination of infants at birth	0	0	0	0	2897.77	2951.91	2985.84	3019.77	3053.7	3085.36
Gabon, Routine vaccination of infants at birth	0	0	0	0	0	0	0	0	0	0
Gambia, Routine vaccination of infants at birth	63.1125	63.1125	63.1125	63.1125	64.0406	64.9688	64.9688	64.9688	64.9688	65.8969
Ghana, Routine vaccination of infants at birth	0	799.92	799.92	799.92	805.365	810.81	810.81	810.81	810.81	812.79
Guinea, Routine vaccination of infants at birth	0	0	0	0	0	0	406	410.667	415.333	424.688
Guinea-Bissau, Routine vaccination of infants at birth	0	0	0	0	0	0	57.0877	57.7015	58.3154	59.7046
Kenya, Routine vaccination of infants at birth	0	1446.9	1462.8	1478.7	1501.18	1523.8	1539.84	1555.88	1571.92	1609.25
Liberia, Routine vaccination of infants at birth	0	0	0	0	0	165.43	165.43	165.43	165.43	166.409
Madagascar, Routine vaccination of infants at birth	0	0	0	0	0	325.884	651.768	651.768	651.768	657.693
Malawi, Routine vaccination of infants at birth	0	604.65	604.65	604.65	620.745	636.84	636.84	636.84	636.84	645.105
Mali, Routine vaccination of infants at birth	0	0	228.176	461.056	470.457	475.154	475.154	475.154	475.154	477.111
Mauritania, Routine vaccination of infants at birth	0	0	0	0	0	0	100.435	101.63	102.826	104.495
Mozambique, Routine vaccination of infants at birth	0	0	0	0	0	0	788.962	797.928	806.893	823.936
Namibia, Routine vaccination of infants at birth	0	0	0	0	0	0	0	0	0	0
Niger, Routine vaccination of infants at birth	0	0	0	0	0	0	650.819	661.15	661.15	707.007
Nigeria, Routine vaccination of infants at birth	0	0	0	0	1863.62	3693.6	3693.6	3693.6	3693.6	3679.71
Rwanda, Routine vaccination of infants at birth	0	435.53	435.53	435.53	430.195	424.86	424.86	424.86	424.86	423.405
Sao Tome and Principe, Routine vaccination of infants at birth	0	0	0	0	0	0	0	4.85	4.85	4.85
Senegal, Routine vaccination of infants at birth	0	0	242.55	485.1	485.595	486.09	486.09	486.09	486.09	488.565
Sierra Leone, Routine vaccination of infants at birth	0	0	0	0	161.28	164.48	164.48	164.48	164.48	167.04
Somalia, Routine vaccination of infants at birth	0	0	0	0	0	0	0	0	0	0
Sudan, Routine vaccination of infants at birth	0	0	0	0	0	1330.02	1331.55	1331.55	1331.55	1332.05
Tanzania, Routine vaccination of infants at birth	0	0	0	0	0	0	1908.87	1908.87	1908.87	1948.15
Togo, Routine vaccination of infants at birth	0	0	0	0	0	113.85	227.7	227.7	227.7	228.69
Uganda, Routine vaccination of infants at birth	0	636.326	1286.64	1300.62	1355.83	1411.91	1426.77	1441.64	1456.5	1500.69
Zambia, Routine vaccination of infants at birth	0	530.272	536.099	541.926	555.18	568.593	574.578	580.563	586.548	597.911
Zimbabwe, Routine vaccination of infants at birth	0	0	0	0	0	273.175	273.175	273.175	273.175	266.767
Routine vaccination of infants at birth Total	63.1125	4770.83	6054.53	7102.62	13015.2	17999	27396.4	27532.9	27643.2	27937.4
Routines Total	63.1125	4770.83	6054.53	7102.62	13015.2	17999	27396.4	27532.9	27643.2	27937.4		people vaccinated
Total	63.1125	4770.83	6054.53	7102.62	13015.2	17999	27396.4	27532.9	27643.2	27937.4	159515	1.59515e+08

## Sheet: Demand in doses (M)
P. falciparum Malaria
Potential Vaccine Demand In Doses (M Doses)
	2016	2017	2018	2019	2020	2021	2022	2023	2024	2025
Angola, Routine vaccination of infants at birth Vaccine Demand In Doses (M Doses)	0	0	0	0	1.33724	2.72052	2.72052	2.72052	2.72052	2.73834
Benin, Routine vaccination of infants at birth Vaccine Demand In Doses (M Doses)	0	0	0.413857	0.827714	0.844649	0.861584	0.861584	0.861584	0.861584	0.874286
Burkina Faso, Routine vaccination of infants at birth Vaccine Demand In Doses (M Doses)	0	0	0	1.188	2.41906	2.46213	2.46213	2.46213	2.46213	2.51262
Burundi, Routine vaccination of infants at birth Vaccine Demand In Doses (M Doses)	0	0.762348	0.771317	0.780286	0.773626	0.76661	0.775224	0.783838	0.792451	0.781795
Cameroon, Routine vaccination of infants at birth Vaccine Demand In Doses (M Doses)	0	0	0	0	0	0	2.07192	2.09328	2.11464	2.11909
Central African Republic, Routine vaccination of infants at birth Vaccine Demand In Doses (M Doses)	0	0	0	0	0	0	0.375011	0.380964	0.380964	0.380964
Chad, Routine vaccination of infants at birth Vaccine Demand In Doses (M Doses)	0	0	0	0	0	0.847728	0.862344	0.87696	0.891576	0.923304
Comoros, Routine vaccination of infants at birth Vaccine Demand In Doses (M Doses)	0	0	0	0	0	0	0.0273214	0.0552857	0.0559286	0.0565714
Congo, Dem. Rep., Routine vaccination of infants at birth Vaccine Demand In Doses (M Doses)	0	0	0	0	0	0	9.92277	9.92277	9.92277	9.92574
Congo, Rep., Routine vaccination of infants at birth Vaccine Demand In Doses (M Doses)	0	0	0	0	0	0	0.37335	0.37728	0.38121	0.3822
Côte d'Ivoire, Routine vaccination of infants at birth Vaccine Demand In Doses (M Doses)	0	0	0	0	0	0	2.12584	2.1487	2.17155	2.21125
Djibouti, Routine vaccination of infants at birth Vaccine Demand In Doses (M Doses)	0	0	0	0	0.037125	0.07425	0.07425	0.07425	0.07425	0.07425
Equatorial Guinea, Routine vaccination of infants at birth Vaccine Demand In Doses (M Doses)	0	0	0	0	0	0	0	0	0	0
Ethiopia, Routine vaccination of infants at birth Vaccine Demand In Doses (M Doses)	0	0	0	0	8.69331	8.85573	8.95752	9.05931	9.1611	9.25606
Gabon, Routine vaccination of infants at birth Vaccine Demand In Doses (M Doses)	0	0	0	0	0	0	0	0	0	0
Gambia, Routine vaccination of infants at birth Vaccine Demand In Doses (M Doses)	0.189337	0.189337	0.189337	0.189337	0.192122	0.194906	0.194906	0.194906	0.194906	0.197691
Ghana, Routine vaccination of infants at birth Vaccine Demand In Doses (M Doses)	0	2.39976	2.39976	2.39976	2.41609	2.43243	2.43243	2.43243	2.43243	2.43837
Guinea, Routine vaccination of infants at birth Vaccine Demand In Doses (M Doses)	0	0	0	0	0	0	1.218	1.232	1.246	1.27406
Guinea-Bissau, Routine vaccination of infants at birth Vaccine Demand In Doses (M Doses)	0	0	0	0	0	0	0.171263	0.173105	0.174946	0.179114
Kenya, Routine vaccination of infants at birth Vaccine Demand In Doses (M Doses)	0	4.3407	4.3884	4.4361	4.50354	4.5714	4.61952	4.66764	4.71576	4.82773
Liberia, Routine vaccination of infants at birth Vaccine Demand In Doses (M Doses)	0	0	0	0	0	0.49629	0.49629	0.49629	0.49629	0.499227
Madagascar, Routine vaccination of infants at birth Vaccine Demand In Doses (M Doses)	0	0	0	0	0	0.977652	1.9553	1.9553	1.9553	1.97308
Malawi, Routine vaccination of infants at birth Vaccine Demand In Doses (M Doses)	0	1.81395	1.81395	1.81395	1.86223	1.91052	1.91052	1.91052	1.91052	1.93531
Mali, Routine vaccination of infants at birth Vaccine Demand In Doses (M Doses)	0	0	0.684527	1.38317	1.41137	1.42546	1.42546	1.42546	1.42546	1.43133
Mauritania, Routine vaccination of infants at birth Vaccine Demand In Doses (M Doses)	0	0	0	0	0	0	0.301304	0.304891	0.308478	0.313484
Mozambique, Routine vaccination of infants at birth Vaccine Demand In Doses (M Doses)	0	0	0	0	0	0	2.36689	2.39378	2.42068	2.47181
Namibia, Routine vaccination of infants at birth Vaccine Demand In Doses (M Doses)	0	0	0	0	0	0	0	0	0	0
Niger, Routine vaccination of infants at birth Vaccine Demand In Doses (M Doses)	0	0	0	0	0	0	1.95246	1.98345	1.98345	2.12102
Nigeria, Routine vaccination of infants at birth Vaccine Demand In Doses (M Doses)	0	0	0	0	5.59085	11.0808	11.0808	11.0808	11.0808	11.0391
Rwanda, Routine vaccination of infants at birth Vaccine Demand In Doses (M Doses)	0	1.30659	1.30659	1.30659	1.29058	1.27458	1.27458	1.27458	1.27458	1.27021
Sao Tome and Principe, Routine vaccination of infants at birth Vaccine Demand In Doses (M Doses)	0	0	0	0	0	0	0	0.01455	0.01455	0.01455
Senegal, Routine vaccination of infants at birth Vaccine Demand In Doses (M Doses)	0	0	0.72765	1.4553	1.45678	1.45827	1.45827	1.45827	1.45827	1.46569
Sierra Leone, Routine vaccination of infants at birth Vaccine Demand In Doses (M Doses)	0	0	0	0	0.48384	0.49344	0.49344	0.49344	0.49344	0.50112
Somalia, Routine vaccination of infants at birth Vaccine Demand In Doses (M Doses)	0	0	0	0	0	0	0	0	0	0
Sudan, Routine vaccination of infants at birth Vaccine Demand In Doses (M Doses)	0	0	0	0	0	3.99005	3.99465	3.99465	3.99465	3.99613
Tanzania, Routine vaccination of infants at birth Vaccine Demand In Doses (M Doses)	0	0	0	0	0	0	5.72662	5.72662	5.72662	5.84445
Togo, Routine vaccination of infants at birth Vaccine Demand In Doses (M Doses)	0	0	0	0	0	0.34155	0.6831	0.6831	0.6831	0.68607
Uganda, Routine vaccination of infants at birth Vaccine Demand In Doses (M Doses)	0	1.90898	3.85991	3.90187	4.06748	4.23573	4.28032	4.32491	4.36949	4.50208
Zambia, Routine vaccination of infants at birth Vaccine Demand In Doses (M Doses)	0	1.59081	1.6083	1.62578	1.66554	1.70578	1.72373	1.74169	1.75964	1.79373
Zimbabwe, Routine vaccination of infants at birth Vaccine Demand In Doses (M Doses)	0	0	0	0	0	0.819524	0.819524	0.819524	0.819524	0.800301
Routine vaccination of infants at birth Total Vaccine Demand In Doses (M Doses)	0.189337	14.3125	18.1636	21.3078	39.0455	53.9969	82.1892	82.5988	82.9296	83.8122
Routines Total Vaccine Demand In Doses (M Doses)	0.189337	14.3125	18.1636	21.3078	39.0455	53.9969	82.1892	82.5988	82.9296	83.8122
Campaigns Total Vaccine Demand In Doses (M Doses)	0	0	0	0	0	0	0	0	0	0
Total Vaccine Demand In Doses (M Doses)	0.189337	14.3125	18.1636	21.3078	39.0455	53.9969	82.1892	82.5988	82.9296	83.8122

## Sheet: Forecasted demand (M)
P. falciparum Malaria
Forecasted Vaccine Demand (M Doses)
	2016	2017	2018	2019	2020	2021	2022	2023	2024	2025
Angola, Routine vaccination of infants at birth Forecasted Vaccine Demand (M Doses)	0	0	0	0	1.48582	3.0228	3.0228	3.0228	3.0228	3.0426
Benin, Routine vaccination of infants at birth Forecasted Vaccine Demand (M Doses)	0	0	0.459841	0.919682	0.938499	0.957316	0.957316	0.957316	0.957316	0.971429
Burkina Faso, Routine vaccination of infants at birth Forecasted Vaccine Demand (M Doses)	0	0	0	1.32	2.68785	2.7357	2.7357	2.7357	2.7357	2.7918
Burundi, Routine vaccination of infants at birth Forecasted Vaccine Demand (M Doses)	0	0.847053	0.857019	0.866984	0.859584	0.851789	0.86136	0.870931	0.880501	0.868661
Cameroon, Routine vaccination of infants at birth Forecasted Vaccine Demand (M Doses)	0	0	0	0	0	0	2.30213	2.32587	2.3496	2.35455
Central African Republic, Routine vaccination of infants at birth Forecasted Vaccine Demand (M Doses)	0	0	0	0	0	0	0.416679	0.423293	0.423293	0.423293
Chad, Routine vaccination of infants at birth Forecasted Vaccine Demand (M Doses)	0	0	0	0	0	0.94192	0.95816	0.9744	0.99064	1.02589
Comoros, Routine vaccination of infants at birth Forecasted Vaccine Demand (M Doses)	0	0	0	0	0	0	0.0303571	0.0614286	0.0621429	0.0628571
Congo, Dem. Rep., Routine vaccination of infants at birth Forecasted Vaccine Demand (M Doses)	0	0	0	0	0	0	11.0253	11.0253	11.0253	11.0286
Congo, Rep., Routine vaccination of infants at birth Forecasted Vaccine Demand (M Doses)	0	0	0	0	0	0	0.414833	0.4192	0.423567	0.424667
Côte d'Ivoire, Routine vaccination of infants at birth Forecasted Vaccine Demand (M Doses)	0	0	0	0	0	0	2.36204	2.38744	2.41284	2.45694
Djibouti, Routine vaccination of infants at birth Forecasted Vaccine Demand (M Doses)	0	0	0	0	0.04125	0.0825	0.0825	0.0825	0.0825	0.0825
Equatorial Guinea, Routine vaccination of infants at birth Forecasted Vaccine Demand (M Doses)	0	0	0	0	0	0	0	0	0	0
Ethiopia, Routine vaccination of infants at birth Forecasted Vaccine Demand (M Doses)	0	0	0	0	9.65923	9.8397	9.9528	10.0659	10.179	10.2845
Gabon, Routine vaccination of infants at birth Forecasted Vaccine Demand (M Doses)	0	0	0	0	0	0	0	0	0	0
Gambia, Routine vaccination of infants at birth Forecasted Vaccine Demand (M Doses)	0.210375	0.210375	0.210375	0.210375	0.213469	0.216562	0.216562	0.216562	0.216562	0.219656
Ghana, Routine vaccination of infants at birth Forecasted Vaccine Demand (M Doses)	0	2.6664	2.6664	2.6664	2.68455	2.7027	2.7027	2.7027	2.7027	2.7093
Guinea, Routine vaccination of infants at birth Forecasted Vaccine Demand (M Doses)	0	0	0	0	0	0	1.35333	1.36889	1.38444	1.41562
Guinea-Bissau, Routine vaccination of infants at birth Forecasted Vaccine Demand (M Doses)	0	0	0	0	0	0	0.190292	0.192338	0.194385	0.199015
Kenya, Routine vaccination of infants at birth Forecasted Vaccine Demand (M Doses)	0	4.823	4.876	4.929	5.00393	5.07933	5.1328	5.18627	5.23973	5.36415
Liberia, Routine vaccination of infants at birth Forecasted Vaccine Demand (M Doses)	0	0	0	0	0	0.551434	0.551434	0.551434	0.551434	0.554697
Madagascar, Routine vaccination of infants at birth Forecasted Vaccine Demand (M Doses)	0	0	0	0	0	1.08628	2.17256	2.17256	2.17256	2.19231
Malawi, Routine vaccination of infants at birth Forecasted Vaccine Demand (M Doses)	0	2.0155	2.0155	2.0155	2.06915	2.1228	2.1228	2.1228	2.1228	2.15035
Mali, Routine vaccination of infants at birth Forecasted Vaccine Demand (M Doses)	0	0	0.760585	1.53685	1.56819	1.58385	1.58385	1.58385	1.58385	1.59037
Mauritania, Routine vaccination of infants at birth Forecasted Vaccine Demand (M Doses)	0	0	0	0	0	0	0.334783	0.338768	0.342754	0.348315
Mozambique, Routine vaccination of infants at birth Forecasted Vaccine Demand (M Doses)	0	0	0	0	0	0	2.62987	2.65976	2.68964	2.74645
Namibia, Routine vaccination of infants at birth Forecasted Vaccine Demand (M Doses)	0	0	0	0	0	0	0	0	0	0
Niger, Routine vaccination of infants at birth Forecasted Vaccine Demand (M Doses)	0	0	0	0	0	0	2.1694	2.20383	2.20383	2.35669
Nigeria, Routine vaccination of infants at birth Forecasted Vaccine Demand (M Doses)	0	0	0	0	6.21206	12.312	12.312	12.312	12.312	12.2657
Rwanda, Routine vaccination of infants at birth Forecasted Vaccine Demand (M Doses)	0	1.45177	1.45177	1.45177	1.43398	1.4162	1.4162	1.4162	1.4162	1.41135
Sao Tome and Principe, Routine vaccination of infants at birth Forecasted Vaccine Demand (M Doses)	0	0	0	0	0	0	0	0.0161667	0.0161667	0.0161667
Senegal, Routine vaccination of infants at birth Forecasted Vaccine Demand (M Doses)	0	0	0.8085	1.617	1.61865	1.6203	1.6203	1.6203	1.6203	1.62855
Sierra Leone, Routine vaccination of infants at birth Forecasted Vaccine Demand (M Doses)	0	0	0	0	0.5376	0.548267	0.548267	0.548267	0.548267	0.5568
Somalia, Routine vaccination of infants at birth Forecasted Vaccine Demand (M Doses)	0	0	0	0	0	0	0	0	0	0
Sudan, Routine vaccination of infants at birth Forecasted Vaccine Demand (M Doses)	0	0	0	0	0	4.43339	4.4385	4.4385	4.4385	4.44015
Tanzania, Routine vaccination of infants at birth Forecasted Vaccine Demand (M Doses)	0	0	0	0	0	0	6.36291	6.36291	6.36291	6.49384
Togo, Routine vaccination of infants at birth Forecasted Vaccine Demand (M Doses)	0	0	0	0	0	0.3795	0.759	0.759	0.759	0.7623
Uganda, Routine vaccination of infants at birth Forecasted Vaccine Demand (M Doses)	0	2.12109	4.28879	4.33541	4.51943	4.70637	4.75591	4.80545	4.85499	5.00231
Zambia, Routine vaccination of infants at birth Forecasted Vaccine Demand (M Doses)	0	1.76757	1.787	1.80642	1.8506	1.89531	1.91526	1.93521	1.95516	1.99304
Zimbabwe, Routine vaccination of infants at birth Forecasted Vaccine Demand (M Doses)	0	0	0	0	0	0.910582	0.910582	0.910582	0.910582	0.889223
Routine vaccination of infants at birth Total Forecasted Vaccine Demand (M Doses)	0.210375	15.9028	20.1818	23.6754	43.3839	59.9966	91.3213	91.7764	92.144	93.1247
Routines Total Forecasted Vaccine Demand (M Doses)	0.210375	15.9028	20.1818	23.6754	43.3839	59.9966	91.3213	91.7764	92.144	93.1247
Total Forecasted Vaccine Demand (M Doses)	0.210375	15.9028	20.1818	23.6754	43.3839	59.9966	91.3213	91.7764	92.144	93.1247	531.717	5.31717e+08

## Sheet: Comparison
	multiplication factor																	using flat costs without inflation
	1000															undiscounted		discounted
														total population vaccinated		total investment (country investment + implementation)		2011 PV vx + PV implemention
														1.59515e+08		2.87127e+09		1.58192e+09
Event averted	tx setting		2016	2017	2018	2019	2020	2021	2022	2023	2024	2025	Sum	Events averted/1000 vaccinees		Cost/event averted
Cases averted
85% PEV	1/4 step at lower	Total Cases Averted In Total Population (People(x1000))	-0.544273	149.672	1535.35	3649.59	6393.74	11794.3	18128.5	27537.6	36865.9	44340.8
85% PEV	1/4 step at lower	Total Cases Averted In Total Population (People)	-544.273	149672	1.53535e+06	3.64959e+06	6.39374e+06	1.17943e+07	1.81285e+07	2.75376e+07	3.68659e+07	4.43408e+07	1.50395e+08	942.825		19.0916		10.5184
85% PEV	1/2 step at lower	Total Cases Averted In Total Population (People(x1000))	-0.458335	126.51	1261.24	2909.09	4942.42	9183.97	14174.7	21588.9	29017.7	35018.1
85% PEV	1/2 step at lower	Total Cases Averted In Total Population (People)	-458.335	126510	1.26124e+06	2.90909e+06	4.94242e+06	9.18397e+06	1.41747e+07	2.15889e+07	2.90177e+07	3.50181e+07	1.18222e+08	741.134		24.2871		13.3809
75% PEV	1/4 step at lower	Total Cases Averted In Total Population (People(x1000))	-0.231986	52.0614	1364.18	2734.62	4924.02	10136.5	15514.7	24717	31875.8	38644.4
75% PEV	1/4 step at lower	Total Cases Averted In Total Population (People)	-231.986	52061.4	1.36418e+06	2.73462e+06	4.92402e+06	1.01365e+07	1.55147e+07	2.4717e+07	3.18758e+07	3.86444e+07	1.29963e+08	814.738		22.093		12.1721
75% PEV	1/2 step at lower	Total Cases Averted In Total Population (People(x1000))	-0.195357	44.2523	1122.03	2179.97	3789.87	7877.57	12130.2	19428.8	25128	30560.1
75% PEV	1/2 step at lower	Total Cases Averted In Total Population (People)	-195.357	44252.3	1.12203e+06	2.17997e+06	3.78987e+06	7.87757e+06	1.21302e+07	1.94288e+07	2.5128e+07	3.05601e+07	1.02261e+08	641.072		28.078		15.4695
Deaths averted
85% PEV	1/4 step at lower	Total Deaths Averted In Total Population (People(x1000))	-0.0940047	1.0205	26.7236	37.0966	80.4193	94.6287	118.459	202.028	248.969	257.973
85% PEV	1/4 step at lower	Total Deaths Averted In Total Population (People)	-94.0047	1020.5	26723.6	37096.6	80419.3	94628.7	118459	202028	248969	257973	1.06722e+06	6.69043		2690.41		1482.28
85% PEV	1/2 step at lower	Total Deaths Averted In Total Population (People(x1000))	-0.0791619	0.780553	21.9832	29.8499	63.3843	74.4672	92.8254	158.87	197.435	204.73
85% PEV	1/2 step at lower	Total Deaths Averted In Total Population (People)	-79.1619	780.553	21983.2	29849.9	63384.3	74467.2	92825.4	158870	197435	204730	844247	5.29258		3400.99		1873.77
75% PEV	1/4 step at lower	Total Deaths Averted In Total Population (People(x1000))	-0.0238153	-2.96177	17.1197	26.7276	23.5394	81.443	113.591	177.969	198.097	224.223
75% PEV	1/4 step at lower	Total Deaths Averted In Total Population (People)	-23.8153	-2961.77	17119.7	26727.6	23539.4	81443	113591	177969	198097	224223	859723	5.3896		3339.76		1840.03
75% PEV	1/2 step at lower	Total Deaths Averted In Total Population (People(x1000))	-0.020055	-2.51056	14.1014	21.4029	17.9854	64.2326	89.4792	141.02	157.016	178.003
75% PEV	1/2 step at lower	Total Deaths Averted In Total Population (People)	-20.055	-2510.56	14101.4	21402.9	17985.4	64232.6	89479.2	141020	157016	178003	680710	4.26737		4218.05		2323.93
Severe cases averted
85% PEV	1/4 step at lower	Total Severe Cases Averted In Total Population (People(x1000))	-0.10249	9.45093	83.8854	171.246	277.707	452.988	641.266	937.982	1234.73	1304.44
85% PEV	1/4 step at lower	Total Severe Cases Averted In Total Population (People)	-102.49	9450.93	83885.4	171246	277707	452988	641266	937982	1.23473e+06	1.30444e+06	5.11359e+06	32.0571		561.498		309.356
85% PEV	1/2 step at lower	Total Severe Cases Averted In Total Population (People(x1000))	-0.086307	7.78101	69.0381	137.471	216.992	356.863	506.744	743.472	985.05	1043.14
85% PEV	1/2 step at lower	Total Severe Cases Averted In Total Population (People)	-86.307	7781.01	69038.1	137471	216992	356863	506744	743472	985050	1.04314e+06	4.06647e+06	25.4927		706.085		389.016
75% PEV	1/4 step at lower	Total Severe Cases Averted In Total Population (People(x1000))	-0.101491	2.35102	70.1516	125.487	222.807	401.87	548.78	847.172	1016.51	1170.06
75% PEV	1/4 step at lower	Total Severe Cases Averted In Total Population (People)	-101.491	2351.02	70151.6	125487	222807	401870	548780	847172	1.01651e+06	1.17006e+06	4.40509e+06	27.6155		651.808		359.112
75% PEV	1/2 step at lower	Total Severe Cases Averted In Total Population (People(x1000))	-0.0854661	1.9053	57.7294	100.9	172.532	316.248	435.22	673.232	811.524	937.45
75% PEV	1/2 step at lower	Total Severe Cases Averted In Total Population (People)	-85.4661	1905.3	57729.4	100900	172532	316248	435220	673232	811524	937450	3.50666e+06	21.9832		818.807		451.12
DALYs averted
85% PEV	1/4 step at lower	Total Dalys Averted In Total Population (People(x1000))	-2.44664	25.9259	691.406	988.629	2092.36	2545.43	3168.71	5338.75	6649.32	6875.81
85% PEV	1/4 step at lower	Total Dalys Averted In Total Population (People)	-2446.64	25925.9	691406	988629	2.09236e+06	2.54543e+06	3.16871e+06	5.33875e+06	6.64932e+06	6.87581e+06	2.83739e+07	177.876		101.194		55.7527
85% PEV	1/2 step at lower	Total Dalys Averted In Total Population (People(x1000))	-2.06032	19.6767	568.497	795.32	1647.02	2004.25	2484.18	4200.95	5273.82	5459.75
85% PEV	1/2 step at lower	Total Dalys Averted In Total Population (People)	-2060.32	19676.7	568497	795320	1.64702e+06	2.00425e+06	2.48418e+06	4.20095e+06	5.27382e+06	5.45975e+06	2.24514e+07	140.748		127.888		70.4598
75% PEV	1/4 step at lower	Total Dalys Averted In Total Population (People(x1000))	-0.588007	-56.2549	461.97	724.93	800.312	2195.55	3014.77	4708.99	5268.41	6083.97
75% PEV	1/4 step at lower	Total Dalys Averted In Total Population (People)	-588.007	-56254.9	461970	724930	800312	2.19555e+06	3.01477e+06	4.70899e+06	5.26841e+06	6.08397e+06	2.32021e+07	145.454		123.751		68.1802
75% PEV	1/2 step at lower	Total Dalys Averted In Total Population (People(x1000))	-0.495164	-47.6614	380.839	580.887	617.912	1731.53	2376.72	3733.21	4177.66	4832.87
75% PEV	1/2 step at lower	Total Dalys Averted In Total Population (People)	-495.164	-47661.4	380839	580887	617912	1.73153e+06	2.37672e+06	3.73321e+06	4.17766e+06	4.83287e+06	1.83835e+07	115.246		156.188		86.0512

## Sheet: Graphs
PV worksheet									multiplication factor	1000000	1000
since no inflation on price, use net discount rate (take 5% minus inflation)									implementation cost	0.33
Doses (M)						0.210375	15.9028	20.1818	23.6754	43.3839	59.9966	91.3213	91.7764	92.144	93.1247
	2011	2012	2013	2014	2015	2016	2017	2018	2019	2020	2021	2022	2023	2024	2025
Total Country Investment ( $(x1000))	0	0	0	0	0	1.0666	80.627	102.322	120.034	219.956	304.183	462.999	465.306	467.17	472.142
Total Country Vaccine Implementation Cost ( $(x1000))	0	0	0	0	0	0.0694237	5.24791	6.65998	7.81288	14.3167	19.7989	30.136	30.2862	30.4075	30.7311
	0	0	0	0	0	1.13602	85.8749	108.982	127.847	234.273	323.982	493.135	495.593	497.577	502.873	2871.27
2011 NPV w/ implementation	1581.92	1.58192e+09
	total uncomplicated cases averted in total population (M)
85% PEV 1/4 step	-544.273	149672	1.53535e+06	3.64959e+06	6.39374e+06	1.17943e+07	1.81285e+07	2.75376e+07	3.68659e+07	4.43408e+07
Year	1	2	3	4	5	6	7	8	9	10
85% PEV quarter step	0	0.149672	1.53535	3.64959	6.39374	11.7943	18.1285	27.5376	36.8659	44.3408
	total severe cases averted in total population (thousands)
85% PEV 1/4 step	-102.49	9450.93	83885.4	171246	277707	452988	641266	937982	1.23473e+06	1.30444e+06
Year	1	2	3	4	5	6	7	8	9	10
85% PEV quarter step	0	9.45093	83.8854	171.246	277.707	452.988	641.266	937.982	1234.73	1304.44
	total deaths averted in total population (thousands)
85% PEV 1/4 step	-94.0047	1020.5	26723.6	37096.6	80419.3	94628.7	118459	202028	248969	257973
Year	1	2	3	4	5	6	7	8	9	10
85% PEV quarter step	0	1.0205	26.7236	37.0966	80.4193	94.6287	118.459	202.028	248.969	257.973
	total DALYs averted in total population (millions)
85% PEV 1/4 step	-2446.64	25925.9	691406	988629	2.09236e+06	2.54543e+06	3.16871e+06	5.33875e+06	6.64932e+06	6.87581e+06
Year	1	2	3	4	5	6	7	8	9	10
85% PEV quarter step	0	0.0259259	0.691406	0.988629	2.09236	2.54543	3.16871	5.33875	6.64932	6.87581
	Sensitivity Analysis
	Total Uncomplicated Cases Averted In Total Population (M)
85% 1/4 step	-544.273	149672	1.53535e+06	3.64959e+06	6.39374e+06	1.17943e+07	1.81285e+07	2.75376e+07	3.68659e+07	4.43408e+07
85% 1/2 step	-458.335	126510	1.26124e+06	2.90909e+06	4.94242e+06	9.18397e+06	1.41747e+07	2.15889e+07	2.90177e+07	3.50181e+07
75% 1/4 step	-231.986	52061.4	1.36418e+06	2.73462e+06	4.92402e+06	1.01365e+07	1.55147e+07	2.4717e+07	3.18758e+07	3.86444e+07
75% 1/2 step	-195.357	44252.3	1.12203e+06	2.17997e+06	3.78987e+06	7.87757e+06	1.21302e+07	1.94288e+07	2.5128e+07	3.05601e+07
	1	2	3	4	5	6	7	8	9	10
85% PEV quarter step	0	0.149672	1.53535	3.64959	6.39374	11.7943	18.1285	27.5376	36.8659	44.3408
85% PEV half step	0	0.12651	1.26124	2.90909	4.94242	9.18397	14.1747	21.5889	29.0177	35.0181
75% PEV quarter step	0	0.0520614	1.36418	2.73462	4.92402	10.1365	15.5147	24.717	31.8758	38.6444
75% PEV half step	0	0.0442523	1.12203	2.17997	3.78987	7.87757	12.1302	19.4288	25.128	30.5601
